# Supplementary material for: Planting the Seeds of a Decision Tree for Ionic Liquids: Steric and Electronic Impacts on Melting Points of Triarylphosponium Ionic Liquids
Source: J Phys Chem B. 2024 Jun 7;128(24):5895–907. doi: 10.1021/acs.jpcb.4c02196 (PMC11194809; doi:10.1021/acs.jpcb.4c02196)
Supplement: Supplementary file 1 — jp4c02196_si_001.zip [file jp4c02196_si_001.zip]

Archive with 15 entries (15 files):
- 2Me Iodo Finalized.cif
- 2Me NTf2 Finalized.cif
- 3Me Iodo Finalized.cif
- 3Me NTf2 Finalized.cif
- 4CF3 Iodo Finalized.cif
- 4CF3 NTf2 Finalized.cif
- 4F Iodo Finalized.cif
- 4F NTf2 Finalized.cif
- 4Me Iodo Finazlized.cif
- 4Me NTf2 Finalized.cif
- 4MeO Br Finalized.cif
- 4MeO Iodo Finalized Polymorph 1.cif
- 4MeO Iodo Finalized Polymorph 2.cif
- 4MeO NTf2 Finalized.cif
- TFPI Finalized.cif
