# Supplementary material for: Planting the Seeds of a Decision Tree for Ionic Liquids: Steric and Electronic Impacts on Melting Points of Triarylphosponium Ionic Liquids
Source: J Phys Chem B. 2024 Jun 7;128(24):5895–907. doi: 10.1021/acs.jpcb.4c02196 (PMC11194809; doi:10.1021/acs.jpcb.4c02196)
Supplement: Supplementary file 1 — jp4c02196_si_001.zip [file jp4c02196_si_001.zip › 2Me Iodo Finalized.cif]

data_fgcupch0088_0mx
_audit_creation_date               2023-10-28
_audit_creation_method
;
Olex2 1.5
(compiled 2023.08.24 svn.re1ec1418 for OlexSys, GUI svn.r6817)
;
_shelx_SHELXL_version_number       '2019/3'
_audit_contact_author_address      ?
_audit_contact_author_email        ?
_audit_contact_author_name         ''
_audit_contact_author_phone        ?
_publ_contact_author_id_orcid      ?
_publ_section_acknowledgements
;
Parts of this material is based upon work supported by the National Science Foundation 
through the Major Research Instrumentation Program under Grant No. 1919785 
(funding for the instrument)
;
_publ_section_references
;
Allen, F. H., Johnson, O., Shields, G. P., Smith, B. R., Towler, M. (2004). 
J. Appl. Cryst., 37, 335--338.

Bruker (2019). Apex3 v2019.1-0, SAINT V8.40A, Bruker AXS 
Inc.: Madison (WI), USA, 2019.

Dolomanov, O.V., Bourhis, L.J., Gildea, R.J, Howard, J.A.K. & Puschmann, H.
 (2009), J. Appl. Cryst. 42, 339-341.

H\"ubschle, C. B., Sheldrick, G. M. and Dittrich, B. (2011). J. Appl. Cryst., 
44, 1281--1284.

Sheldrick G. M. (2015). "Crystal structure refinement with SHELXL", Acta Cryst., 
C71, 3-8.

Sheldrick, G. M. (2012). TWINABS. Ver. 2012/1. 

Sheldrick, G. M. (2015). "SHELXT--Integrated space-group and
crystal-structure determination", Acta Cryst. A71, 3-8.

Sheldrick, G. M. (2018). SHELXL2018. University of G\"ottingen, Germany.

Sheldrick, G.M. (2008). Acta Cryst., A64, 112--122.

Sheldrick, G.M. (2015). Acta Cryst. C71, 3-8.
;
_chemical_name_common              ?
_chemical_name_systematic          ?
_chemical_formula_moiety           'I, C25 H30 P'
_chemical_formula_sum              'C25 H30 I P'
_chemical_formula_weight           488.36
_chemical_melting_point            ?
loop_
  _atom_type_symbol
  _atom_type_description
  _atom_type_scat_dispersion_real
  _atom_type_scat_dispersion_imag
  _atom_type_scat_source
 'C' 'C' 0.0033 0.0016 'International Tables Vol C Tables 4.2.6.8 and 6.1.1.4'
 'H' 'H' 0.0000 0.0000 'International Tables Vol C Tables 4.2.6.8 and 6.1.1.4'
 'I' 'I' -0.4742 1.8119 'International Tables Vol C Tables 4.2.6.8 and 6.1.1.4'
 'P' 'P' 0.1023 0.0942 'International Tables Vol C Tables 4.2.6.8 and 6.1.1.4'

_shelx_space_group_comment
;
The symmetry employed for this shelxl refinement is uniquely defined
by the following loop, which should always be used as a source of
symmetry information in preference to the above space-group names.
They are only intended as comments.
;
_space_group_crystal_system        'monoclinic'
_space_group_IT_number             14
_space_group_name_H-M_alt          'P 1 21/c 1'
_space_group_name_Hall             '-P 2ybc'
loop_
  _space_group_symop_operation_xyz
 'x, y, z'
 '-x, y+1/2, -z+1/2'
 '-x, -y, -z'
 'x, -y-1/2, z-1/2'

_cell_length_a                     10.2920(3)
_cell_length_b                     22.8992(6)
_cell_length_c                     10.3854(3)
_cell_angle_alpha                  90
_cell_angle_beta                   110.6710(10)
_cell_angle_gamma                  90
_cell_volume                       2290.04(11)
_cell_formula_units_Z              4
_cell_measurement_reflns_used      9863
_cell_measurement_temperature      150(2)
_cell_measurement_theta_max        30.52
_cell_measurement_theta_min        2.40
_shelx_estimated_absorpt_T_max     0.811
_shelx_estimated_absorpt_T_min     0.461
_exptl_absorpt_coefficient_mu      1.475
_exptl_absorpt_correction_T_max    0.7461
_exptl_absorpt_correction_T_min    0.5443
_exptl_absorpt_correction_type     multi-scan
_exptl_absorpt_process_details
;
SADABS-2016/2 (Bruker,2016/2) was used for absorption correction.
wR2(int) was 0.0789 before and 0.0406 after correction.
The Ratio of minimum to maximum transmission is 0.7295.
The \l/2 correction factor is Not present.
;
_exptl_absorpt_special_details     ?
_exptl_crystal_colour              colourless
_exptl_crystal_colour_primary      colourless
_exptl_crystal_density_diffrn      1.416
_exptl_crystal_density_meas        ?
_exptl_crystal_density_method      ?
_exptl_crystal_description         Blocks
_exptl_crystal_F_000               992
loop_
  _exptl_crystal_face_index_h
  _exptl_crystal_face_index_k
  _exptl_crystal_face_index_l
  _exptl_crystal_face_perp_dist
 1.00 0.00 1.00 0.2580
 -1.00 0.00 -1.00 0.3100
 0.00 -1.00 0.00 0.0990
 0.00 1.00 0.00 0.1340
 1.00 1.00 1.00 0.2450
 -1.00 0.00 1.00 0.0610
 1.00 0.00 -1.00 0.0740

_exptl_crystal_size_max            0.621
_exptl_crystal_size_mid            0.268
_exptl_crystal_size_min            0.148
_exptl_transmission_factor_max     ?
_exptl_transmission_factor_min     ?
_diffrn_reflns_av_R_equivalents    0.0195
_diffrn_reflns_av_unetI/netI       0.0186
_diffrn_reflns_Laue_measured_fraction_full  0.998
_diffrn_reflns_Laue_measured_fraction_max  0.997
_diffrn_reflns_limit_h_max         14
_diffrn_reflns_limit_h_min         -11
_diffrn_reflns_limit_k_max         32
_diffrn_reflns_limit_k_min         -32
_diffrn_reflns_limit_l_max         12
_diffrn_reflns_limit_l_min         -14
_diffrn_reflns_number              23332
_diffrn_reflns_point_group_measured_fraction_full  0.998
_diffrn_reflns_point_group_measured_fraction_max  0.997
_diffrn_reflns_theta_full          25.242
_diffrn_reflns_theta_max           30.557
_diffrn_reflns_theta_min           2.555
_diffrn_ambient_temperature        150.0
_diffrn_detector                   'Bruker PhotonII CPAD'
_diffrn_detector_area_resol_mean   7.4074
_diffrn_detector_type
;
charge-integrating pixel array detector (CPAD)
;
_diffrn_measured_fraction_theta_full  0.998
_diffrn_measured_fraction_theta_max  0.997
_diffrn_measurement_device         'three-circle diffractometer'
_diffrn_measurement_device_type
;
Bruker AXS D8 Quest Eco diffractometer with PhotonII charge-integrating pixel 
array detector (CPAD)
;
_diffrn_measurement_method         '\w and \f scans'
_diffrn_radiation_type             MoK\a
_diffrn_radiation_wavelength       0.71073
_diffrn_source                     '1 kW fine focus sealed tube X-ray source'
_diffrn_source_current             20.0
_diffrn_source_power               1.0
_diffrn_source_voltage             50.0
_diffrn_standards_number           0
_reflns_Friedel_coverage           0.000
_reflns_Friedel_fraction_full      .
_reflns_Friedel_fraction_max       .
_reflns_number_gt                  6520
_reflns_number_total               6989
_reflns_special_details
;
 Reflections were merged by SHELXL according to the crystal
 class for the calculation of statistics and refinement.
 
 _reflns_Friedel_fraction is defined as the number of unique
 Friedel pairs measured divided by the number that would be
 possible theoretically, ignoring centric projections and
 systematic absences.
;
_reflns_threshold_expression       'I > 2\s(I)'
_computing_cell_refinement         'SAINT V8.40A (Bruker, 2019)'
_computing_data_collection         'Apex3 v2019.1-0 (Bruker, 2019)'
_computing_data_reduction          'SAINT V8.40A (Bruker, 2019)'
_computing_molecular_graphics      'Olex2 1.5 (Dolomanov et al., 2009)'
_computing_publication_material    'Olex2 1.5 (Dolomanov et al., 2009)'
_computing_structure_refinement    'SHELXL 2019/3 (Sheldrick, 2015)'
_computing_structure_solution      'SHELXT 2014/5 (Sheldrick, 2014)'
_refine_diff_density_max           0.547
_refine_diff_density_min           -0.943
_refine_diff_density_rms           0.069
_refine_ls_extinction_coef         .
_refine_ls_extinction_method       none
_refine_ls_goodness_of_fit_ref     1.213
_refine_ls_hydrogen_treatment      constr
_refine_ls_matrix_type             full
_refine_ls_number_parameters       248
_refine_ls_number_reflns           6989
_refine_ls_number_restraints       0
_refine_ls_R_factor_all            0.0304
_refine_ls_R_factor_gt             0.0275
_refine_ls_restrained_S_all        1.213
_refine_ls_shift/su_max            0.001
_refine_ls_shift/su_mean           0.000
_refine_ls_structure_factor_coef   Fsqd
_refine_ls_weighting_details      
 'w=1/[\s^2^(Fo^2^)+(0.0145P)^2^+1.9861P] where P=(Fo^2^+2Fc^2^)/3'
_refine_ls_weighting_scheme        calc
_refine_ls_wR_factor_gt            0.0604
_refine_ls_wR_factor_ref           0.0613
_refine_special_details            ?
_olex2_refinement_description
;
1. Fixed Uiso
 At 1.2 times of:
  All C(H) groups, All C(H,H) groups
 At 1.5 times of:
  All C(H,H,H) groups
2.a Secondary CH2 refined with riding coordinates:
 C1(H1A,H1B), C2(H2A,H2B), C3(H3A,H3B)
2.b Aromatic/amide H refined with riding coordinates:
 C7A(H7A), C7B(H7B), C7C(H7C), C8A(H8A), C8B(H8B), C8C(H8C), C9A(H9A),
 C9B(H9B), C9C(H9C), C10A(H10A), C10B(H10B), C10C(H10C)
2.c Idealised Me refined as rotating group:
 C4(H4A,H4B,H4C), C11A(H11A,H11B,H11C), C11B(H11D,H11E,H11F), C11C(H11G,H11H,
 H11I)
;
_atom_sites_solution_hydrogens     geom
_atom_sites_solution_primary       dual
_atom_sites_solution_secondary     difmap
loop_
  _atom_site_label
  _atom_site_type_symbol
  _atom_site_fract_x
  _atom_site_fract_y
  _atom_site_fract_z
  _atom_site_U_iso_or_equiv
  _atom_site_adp_type
  _atom_site_occupancy
  _atom_site_site_symmetry_order
  _atom_site_calc_flag
  _atom_site_refinement_flags_posn
  _atom_site_refinement_flags_adp
  _atom_site_refinement_flags_occupancy
  _atom_site_disorder_assembly
  _atom_site_disorder_group
 I1 I 0.15763(2) 0.58830(2) 0.31309(2) 0.02709(4) Uani 1 1 d . . . . .
 P1 P 0.27498(4) 0.37760(2) 0.25384(4) 0.01366(7) Uani 1 1 d . . . . .
 C1 C 0.22019(17) 0.44357(7) 0.15244(16) 0.0177(3) Uani 1 1 d . . . . .
 H1A H 0.118716 0.448215 0.128286 0.021 Uiso 1 1 calc R U . . .
 H1B H 0.265871 0.477487 0.209642 0.021 Uiso 1 1 calc R U . . .
 C2 C 0.25351(18) 0.44442(8) 0.01897(16) 0.0205(3) Uani 1 1 d . . . . .
 H2A H 0.354097 0.437507 0.041625 0.025 Uiso 1 1 calc R U . . .
 H2B H 0.202446 0.412408 -0.042073 0.025 Uiso 1 1 calc R U . . .
 C3 C 0.2136(2) 0.50253(9) -0.05674(19) 0.0292(4) Uani 1 1 d . . . . .
 H3A H 0.215365 0.498134 -0.150959 0.035 Uiso 1 1 calc R U . . .
 H3B H 0.117485 0.512557 -0.064894 0.035 Uiso 1 1 calc R U . . .
 C4 C 0.3092(3) 0.55210(10) 0.0147(2) 0.0476(7) Uani 1 1 d . . . . .
 H4A H 0.274557 0.588735 -0.034136 0.071 Uiso 1 1 calc R U . . .
 H4B H 0.402880 0.544361 0.014641 0.071 Uiso 1 1 calc R U . . .
 H4C H 0.312187 0.555301 0.109768 0.071 Uiso 1 1 calc R U . . .
 C5A C 0.43990(15) 0.35500(7) 0.24554(15) 0.0157(3) Uani 1 1 d . . . . .
 C5B C 0.29741(16) 0.38851(7) 0.43324(15) 0.0164(3) Uani 1 1 d . . . . .
 C5C C 0.14544(16) 0.32185(7) 0.18082(15) 0.0161(3) Uani 1 1 d . . . . .
 C6A C 0.55494(17) 0.39333(8) 0.28448(17) 0.0199(3) Uani 1 1 d . . . . .
 C6B C 0.18613(17) 0.40508(7) 0.47346(17) 0.0197(3) Uani 1 1 d . . . . .
 C6C C 0.14527(17) 0.26823(7) 0.24786(16) 0.0187(3) Uani 1 1 d . . . . .
 C7A C 0.67895(18) 0.37202(9) 0.27651(19) 0.0269(4) Uani 1 1 d . . . . .
 H7A H 0.758284 0.396684 0.303598 0.032 Uiso 1 1 calc R U . . .
 C7B C 0.2088(2) 0.40647(8) 0.61452(19) 0.0259(4) Uani 1 1 d . . . . .
 H7B H 0.134832 0.417278 0.644230 0.031 Uiso 1 1 calc R U . . .
 C7C C 0.04029(19) 0.22842(8) 0.18389(18) 0.0244(3) Uani 1 1 d . . . . .
 H7C H 0.039522 0.192007 0.227432 0.029 Uiso 1 1 calc R U . . .
 C8A C 0.69025(19) 0.31640(10) 0.2307(2) 0.0303(4) Uani 1 1 d . . . . .
 H8A H 0.776166 0.303580 0.225748 0.036 Uiso 1 1 calc R U . . .
 C8B C 0.3368(2) 0.39245(9) 0.71168(18) 0.0276(4) Uani 1 1 d . . . . .
 H8B H 0.349111 0.393118 0.806736 0.033 Uiso 1 1 calc R U . . .
 C8C C -0.0633(2) 0.24014(9) 0.05862(19) 0.0276(4) Uani 1 1 d . . . . .
 H8C H -0.133838 0.212094 0.017651 0.033 Uiso 1 1 calc R U . . .
 C9A C 0.5773(2) 0.27923(9) 0.19184(19) 0.0284(4) Uani 1 1 d . . . . .
 H9A H 0.584967 0.240907 0.160207 0.034 Uiso 1 1 calc R U . . .
 C9B C 0.44693(19) 0.37747(8) 0.67108(17) 0.0240(3) Uani 1 1 d . . . . .
 H9B H 0.535239 0.368767 0.737964 0.029 Uiso 1 1 calc R U . . .
 C9C C -0.06346(18) 0.29288(9) -0.00644(18) 0.0257(4) Uani 1 1 d . . . . .
 H9C H -0.134194 0.301221 -0.092246 0.031 Uiso 1 1 calc R U . . .
 C10A C 0.45214(18) 0.29859(8) 0.19962(17) 0.0208(3) Uani 1 1 d . . . . .
 H10A H 0.374139 0.273191 0.173438 0.025 Uiso 1 1 calc R U . . .
 C10B C 0.42731(17) 0.37526(8) 0.53221(16) 0.0197(3) Uani 1 1 d . . . . .
 H10B H 0.502346 0.364708 0.503822 0.024 Uiso 1 1 calc R U . . .
 C10C C 0.03990(17) 0.33348(8) 0.05402(16) 0.0198(3) Uani 1 1 d . . . . .
 H10C H 0.039448 0.369677 0.009171 0.024 Uiso 1 1 calc R U . . .
 C11A C 0.55341(19) 0.45520(8) 0.3329(2) 0.0263(4) Uani 1 1 d . . . . .
 H11A H 0.535473 0.481956 0.254886 0.039 Uiso 1 1 calc R U . . .
 H11B H 0.643555 0.464443 0.403199 0.039 Uiso 1 1 calc R U . . .
 H11C H 0.480191 0.459479 0.372153 0.039 Uiso 1 1 calc R U . . .
 C11B C 0.04557(19) 0.42258(10) 0.3746(2) 0.0294(4) Uani 1 1 d . . . . .
 H11D H -0.020201 0.424614 0.423474 0.044 Uiso 1 1 calc R U . . .
 H11E H 0.013296 0.393633 0.300605 0.044 Uiso 1 1 calc R U . . .
 H11F H 0.051976 0.460917 0.335326 0.044 Uiso 1 1 calc R U . . .
 C11C C 0.2496(2) 0.25193(8) 0.38621(18) 0.0263(4) Uani 1 1 d . . . . .
 H11G H 0.342382 0.264467 0.391494 0.039 Uiso 1 1 calc R U . . .
 H11H H 0.248994 0.209499 0.398285 0.039 Uiso 1 1 calc R U . . .
 H11I H 0.225302 0.271214 0.458883 0.039 Uiso 1 1 calc R U . . .

loop_
  _atom_site_aniso_label
  _atom_site_aniso_U_11
  _atom_site_aniso_U_22
  _atom_site_aniso_U_33
  _atom_site_aniso_U_23
  _atom_site_aniso_U_13
  _atom_site_aniso_U_12
 I1 0.02796(6) 0.02510(6) 0.02923(6) -0.00016(5) 0.01135(5) 0.00822(5)
 P1 0.01392(16) 0.01517(17) 0.01183(15) -0.00018(13) 0.00448(13) -0.00153(13)
 C1 0.0206(7) 0.0161(7) 0.0172(7) 0.0013(5) 0.0078(6) 0.0010(6)
 C2 0.0258(8) 0.0208(7) 0.0157(7) 0.0011(6) 0.0082(6) -0.0002(6)
 C3 0.0364(10) 0.0298(9) 0.0217(8) 0.0098(7) 0.0106(7) 0.0051(8)
 C4 0.091(2) 0.0265(10) 0.0357(11) -0.0003(9) 0.0356(13) -0.0146(12)
 C5A 0.0139(6) 0.0200(7) 0.0130(6) 0.0005(5) 0.0045(5) -0.0006(5)
 C5B 0.0181(7) 0.0178(7) 0.0133(6) -0.0013(5) 0.0055(5) -0.0031(5)
 C5C 0.0155(6) 0.0178(7) 0.0140(6) -0.0007(5) 0.0040(5) -0.0032(5)
 C6A 0.0179(7) 0.0244(8) 0.0160(7) 0.0030(6) 0.0042(6) -0.0035(6)
 C6B 0.0190(7) 0.0212(8) 0.0202(7) -0.0031(6) 0.0087(6) -0.0047(6)
 C6C 0.0213(7) 0.0190(7) 0.0149(6) 0.0009(6) 0.0053(6) -0.0036(6)
 C7A 0.0167(7) 0.0396(10) 0.0243(8) 0.0040(7) 0.0070(6) -0.0030(7)
 C7B 0.0282(9) 0.0321(9) 0.0228(8) -0.0054(7) 0.0157(7) -0.0059(7)
 C7C 0.0279(9) 0.0214(8) 0.0230(8) -0.0006(6) 0.0077(7) -0.0091(7)
 C8A 0.0186(8) 0.0466(12) 0.0278(9) 0.0037(8) 0.0108(7) 0.0090(8)
 C8B 0.0364(10) 0.0326(9) 0.0159(7) -0.0038(6) 0.0119(7) -0.0057(8)
 C8C 0.0257(8) 0.0299(9) 0.0237(8) -0.0047(7) 0.0043(7) -0.0124(7)
 C9A 0.0280(9) 0.0332(10) 0.0250(8) -0.0029(7) 0.0108(7) 0.0081(7)
 C9B 0.0272(8) 0.0276(8) 0.0142(7) -0.0022(6) 0.0035(6) -0.0023(7)
 C9C 0.0204(8) 0.0317(9) 0.0188(7) -0.0010(7) -0.0005(6) -0.0067(7)
 C10A 0.0212(7) 0.0233(8) 0.0175(7) -0.0026(6) 0.0063(6) 0.0002(6)
 C10B 0.0198(7) 0.0235(8) 0.0149(7) -0.0017(6) 0.0051(6) -0.0011(6)
 C10C 0.0177(7) 0.0231(8) 0.0163(7) 0.0016(6) 0.0032(6) -0.0026(6)
 C11A 0.0233(8) 0.0235(8) 0.0285(9) -0.0003(7) 0.0048(7) -0.0084(7)
 C11B 0.0182(8) 0.0429(11) 0.0285(9) -0.0038(8) 0.0100(7) 0.0010(7)
 C11C 0.0312(9) 0.0218(8) 0.0201(8) 0.0068(6) 0.0019(7) -0.0050(7)

_geom_special_details
;
 All esds (except the esd in the dihedral angle between two l.s. planes)
 are estimated using the full covariance matrix.  The cell esds are taken
 into account individually in the estimation of esds in distances, angles
 and torsion angles; correlations between esds in cell parameters are only
 used when they are defined by crystal symmetry.  An approximate (isotropic)
 treatment of cell esds is used for estimating esds involving l.s. planes.
;
loop_
  _geom_bond_atom_site_label_1
  _geom_bond_atom_site_label_2
  _geom_bond_distance
  _geom_bond_site_symmetry_2
  _geom_bond_publ_flag
 P1 C1 1.8138(16) . ?
 P1 C5A 1.8053(16) . ?
 P1 C5B 1.8121(15) . ?
 P1 C5C 1.8079(16) . ?
 C1 H1A 0.9900 . ?
 C1 H1B 0.9900 . ?
 C1 C2 1.541(2) . ?
 C2 H2A 0.9900 . ?
 C2 H2B 0.9900 . ?
 C2 C3 1.526(2) . ?
 C3 H3A 0.9900 . ?
 C3 H3B 0.9900 . ?
 C3 C4 1.514(3) . ?
 C4 H4A 0.9800 . ?
 C4 H4B 0.9800 . ?
 C4 H4C 0.9800 . ?
 C5A C6A 1.414(2) . ?
 C5A C10A 1.398(2) . ?
 C5B C6B 1.403(2) . ?
 C5B C10B 1.402(2) . ?
 C5C C6C 1.412(2) . ?
 C5C C10C 1.405(2) . ?
 C6A C7A 1.396(2) . ?
 C6A C11A 1.505(3) . ?
 C6B C7B 1.400(2) . ?
 C6B C11B 1.503(2) . ?
 C6C C7C 1.390(2) . ?
 C6C C11C 1.506(2) . ?
 C7A H7A 0.9500 . ?
 C7A C8A 1.379(3) . ?
 C7B H7B 0.9500 . ?
 C7B C8B 1.385(3) . ?
 C7C H7C 0.9500 . ?
 C7C C8C 1.386(3) . ?
 C8A H8A 0.9500 . ?
 C8A C9A 1.381(3) . ?
 C8B H8B 0.9500 . ?
 C8B C9B 1.385(3) . ?
 C8C H8C 0.9500 . ?
 C8C C9C 1.384(3) . ?
 C9A H9A 0.9500 . ?
 C9A C10A 1.391(2) . ?
 C9B H9B 0.9500 . ?
 C9B C10B 1.385(2) . ?
 C9C H9C 0.9500 . ?
 C9C C10C 1.385(2) . ?
 C10A H10A 0.9500 . ?
 C10B H10B 0.9500 . ?
 C10C H10C 0.9500 . ?
 C11A H11A 0.9800 . ?
 C11A H11B 0.9800 . ?
 C11A H11C 0.9800 . ?
 C11B H11D 0.9800 . ?
 C11B H11E 0.9800 . ?
 C11B H11F 0.9800 . ?
 C11C H11G 0.9800 . ?
 C11C H11H 0.9800 . ?
 C11C H11I 0.9800 . ?

loop_
  _geom_angle_atom_site_label_1
  _geom_angle_atom_site_label_2
  _geom_angle_atom_site_label_3
  _geom_angle
  _geom_angle_site_symmetry_1
  _geom_angle_site_symmetry_3
  _geom_angle_publ_flag
 C5A P1 C1 108.41(7) . . ?
 C5A P1 C5B 107.94(7) . . ?
 C5A P1 C5C 110.13(7) . . ?
 C5B P1 C1 112.50(7) . . ?
 C5C P1 C1 108.21(7) . . ?
 C5C P1 C5B 109.64(7) . . ?
 P1 C1 H1A 108.7 . . ?
 P1 C1 H1B 108.7 . . ?
 H1A C1 H1B 107.6 . . ?
 C2 C1 P1 114.23(11) . . ?
 C2 C1 H1A 108.7 . . ?
 C2 C1 H1B 108.7 . . ?
 C1 C2 H2A 109.3 . . ?
 C1 C2 H2B 109.3 . . ?
 H2A C2 H2B 107.9 . . ?
 C3 C2 C1 111.69(14) . . ?
 C3 C2 H2A 109.3 . . ?
 C3 C2 H2B 109.3 . . ?
 C2 C3 H3A 109.0 . . ?
 C2 C3 H3B 109.0 . . ?
 H3A C3 H3B 107.8 . . ?
 C4 C3 C2 113.04(17) . . ?
 C4 C3 H3A 109.0 . . ?
 C4 C3 H3B 109.0 . . ?
 C3 C4 H4A 109.5 . . ?
 C3 C4 H4B 109.5 . . ?
 C3 C4 H4C 109.5 . . ?
 H4A C4 H4B 109.5 . . ?
 H4A C4 H4C 109.5 . . ?
 H4B C4 H4C 109.5 . . ?
 C6A C5A P1 121.00(12) . . ?
 C10A C5A P1 118.73(12) . . ?
 C10A C5A C6A 120.28(15) . . ?
 C6B C5B P1 121.50(12) . . ?
 C10B C5B P1 117.79(12) . . ?
 C10B C5B C6B 120.51(14) . . ?
 C6C C5C P1 122.44(12) . . ?
 C10C C5C P1 118.08(12) . . ?
 C10C C5C C6C 119.46(14) . . ?
 C5A C6A C11A 125.00(15) . . ?
 C7A C6A C5A 117.19(16) . . ?
 C7A C6A C11A 117.80(16) . . ?
 C5B C6B C11B 123.98(15) . . ?
 C7B C6B C5B 117.74(16) . . ?
 C7B C6B C11B 118.26(16) . . ?
 C5C C6C C11C 124.16(14) . . ?
 C7C C6C C5C 118.08(15) . . ?
 C7C C6C C11C 117.74(15) . . ?
 C6A C7A H7A 118.9 . . ?
 C8A C7A C6A 122.25(17) . . ?
 C8A C7A H7A 118.9 . . ?
 C6B C7B H7B 119.3 . . ?
 C8B C7B C6B 121.45(16) . . ?
 C8B C7B H7B 119.3 . . ?
 C6C C7C H7C 118.9 . . ?
 C8C C7C C6C 122.14(16) . . ?
 C8C C7C H7C 118.9 . . ?
 C7A C8A H8A 119.8 . . ?
 C7A C8A C9A 120.34(17) . . ?
 C9A C8A H8A 119.8 . . ?
 C7B C8B H8B 119.8 . . ?
 C7B C8B C9B 120.38(16) . . ?
 C9B C8B H8B 119.8 . . ?
 C7C C8C H8C 120.2 . . ?
 C9C C8C C7C 119.68(16) . . ?
 C9C C8C H8C 120.2 . . ?
 C8A C9A H9A 120.4 . . ?
 C8A C9A C10A 119.20(18) . . ?
 C10A C9A H9A 120.4 . . ?
 C8B C9B H9B 120.3 . . ?
 C8B C9B C10B 119.47(17) . . ?
 C10B C9B H9B 120.3 . . ?
 C8C C9C H9C 120.1 . . ?
 C8C C9C C10C 119.74(16) . . ?
 C10C C9C H9C 120.1 . . ?
 C5A C10A H10A 119.6 . . ?
 C9A C10A C5A 120.73(17) . . ?
 C9A C10A H10A 119.6 . . ?
 C5B C10B H10B 119.8 . . ?
 C9B C10B C5B 120.42(16) . . ?
 C9B C10B H10B 119.8 . . ?
 C5C C10C H10C 119.6 . . ?
 C9C C10C C5C 120.89(16) . . ?
 C9C C10C H10C 119.6 . . ?
 C6A C11A H11A 109.5 . . ?
 C6A C11A H11B 109.5 . . ?
 C6A C11A H11C 109.5 . . ?
 H11A C11A H11B 109.5 . . ?
 H11A C11A H11C 109.5 . . ?
 H11B C11A H11C 109.5 . . ?
 C6B C11B H11D 109.5 . . ?
 C6B C11B H11E 109.5 . . ?
 C6B C11B H11F 109.5 . . ?
 H11D C11B H11E 109.5 . . ?
 H11D C11B H11F 109.5 . . ?
 H11E C11B H11F 109.5 . . ?
 C6C C11C H11G 109.5 . . ?
 C6C C11C H11H 109.5 . . ?
 C6C C11C H11I 109.5 . . ?
 H11G C11C H11H 109.5 . . ?
 H11G C11C H11I 109.5 . . ?
 H11H C11C H11I 109.5 . . ?

loop_
  _geom_torsion_atom_site_label_1
  _geom_torsion_atom_site_label_2
  _geom_torsion_atom_site_label_3
  _geom_torsion_atom_site_label_4
  _geom_torsion
  _geom_torsion_site_symmetry_1
  _geom_torsion_site_symmetry_2
  _geom_torsion_site_symmetry_3
  _geom_torsion_site_symmetry_4
  _geom_torsion_publ_flag
 P1 C1 C2 C3 -176.23(13) . . . . ?
 P1 C5A C6A C7A 179.21(12) . . . . ?
 P1 C5A C6A C11A -1.1(2) . . . . ?
 P1 C5A C10A C9A -179.85(13) . . . . ?
 P1 C5B C6B C7B 173.29(13) . . . . ?
 P1 C5B C6B C11B -8.1(2) . . . . ?
 P1 C5B C10B C9B -173.93(14) . . . . ?
 P1 C5C C6C C7C 179.33(13) . . . . ?
 P1 C5C C6C C11C 1.0(2) . . . . ?
 P1 C5C C10C C9C -179.13(14) . . . . ?
 C1 P1 C5A C6A 55.86(14) . . . . ?
 C1 P1 C5A C10A -124.12(13) . . . . ?
 C1 P1 C5B C6B 61.87(15) . . . . ?
 C1 P1 C5B C10B -123.24(13) . . . . ?
 C1 P1 C5C C6C -169.70(13) . . . . ?
 C1 P1 C5C C10C 8.86(15) . . . . ?
 C1 C2 C3 C4 72.1(2) . . . . ?
 C5A P1 C1 C2 38.15(14) . . . . ?
 C5A P1 C5B C6B -178.56(13) . . . . ?
 C5A P1 C5B C10B -3.67(15) . . . . ?
 C5A P1 C5C C6C 71.95(15) . . . . ?
 C5A P1 C5C C10C -109.49(13) . . . . ?
 C5A C6A C7A C8A 1.1(3) . . . . ?
 C5B P1 C1 C2 157.44(11) . . . . ?
 C5B P1 C5A C6A -66.27(14) . . . . ?
 C5B P1 C5A C10A 113.76(13) . . . . ?
 C5B P1 C5C C6C -46.67(16) . . . . ?
 C5B P1 C5C C10C 131.89(13) . . . . ?
 C5B C6B C7B C8B 0.5(3) . . . . ?
 C5C P1 C1 C2 -81.28(13) . . . . ?
 C5C P1 C5A C6A 174.08(12) . . . . ?
 C5C P1 C5A C10A -5.90(15) . . . . ?
 C5C P1 C5B C6B -58.60(15) . . . . ?
 C5C P1 C5B C10B 116.30(13) . . . . ?
 C5C C6C C7C C8C -0.7(3) . . . . ?
 C6A C5A C10A C9A 0.2(2) . . . . ?
 C6A C7A C8A C9A -0.7(3) . . . . ?
 C6B C5B C10B C9B 1.0(3) . . . . ?
 C6B C7B C8B C9B 1.0(3) . . . . ?
 C6C C5C C10C C9C -0.5(3) . . . . ?
 C6C C7C C8C C9C 0.2(3) . . . . ?
 C7A C8A C9A C10A 0.0(3) . . . . ?
 C7B C8B C9B C10B -1.5(3) . . . . ?
 C7C C8C C9C C10C 0.1(3) . . . . ?
 C8A C9A C10A C5A 0.3(3) . . . . ?
 C8B C9B C10B C5B 0.5(3) . . . . ?
 C8C C9C C10C C5C 0.1(3) . . . . ?
 C10A C5A C6A C7A -0.8(2) . . . . ?
 C10A C5A C6A C11A 178.83(16) . . . . ?
 C10B C5B C6B C7B -1.5(2) . . . . ?
 C10B C5B C6B C11B 177.15(17) . . . . ?
 C10C C5C C6C C7C 0.8(2) . . . . ?
 C10C C5C C6C C11C -177.59(16) . . . . ?
 C11A C6A C7A C8A -178.61(17) . . . . ?
 C11B C6B C7B C8B -178.24(18) . . . . ?
 C11C C6C C7C C8C 177.83(18) . . . . ?

_shelx_res_file
;
TITL fgcupch0088_0mx_a.res in P2(1)/c
    fgcupch0088_0mx.res
    created by SHELXL-2019/3 at 10:05:59 on 28-Oct-2023
CELL 0.71073 10.292 22.8992 10.3854 90 110.671 90
ZERR 4 0.0003 0.0006 0.0003 0 0.001 0
LATT 1
SYMM -X,0.5+Y,0.5-Z
SFAC C H I P
UNIT 100 120 4 4

L.S. 99
PLAN  8 0 0
SIZE 0.148 0.268 0.621
TEMP -123.15
CONF
LIST 4
HTAB
MORE -1
BOND $H
fmap 2
acta
OMIT 0 6 0
OMIT 1 1 0
REM <olex2.extras>
REM <HklSrc "%.\\fgcupch0088_0m.hkl">
REM </olex2.extras>

WGHT    0.014500    1.986100
FVAR       0.39300
I1    3    0.157632    0.588302    0.313088    11.00000    0.02796    0.02510 =
         0.02923   -0.00016    0.01135    0.00822
P1    4    0.274985    0.377596    0.253836    11.00000    0.01392    0.01517 =
         0.01183   -0.00018    0.00448   -0.00153
C1    1    0.220194    0.443568    0.152435    11.00000    0.02058    0.01606 =
         0.01724    0.00131    0.00781    0.00100
AFIX  23
H1A   2    0.118716    0.448215    0.128286    11.00000   -1.20000
H1B   2    0.265871    0.477487    0.209642    11.00000   -1.20000
AFIX   0
C2    1    0.253512    0.444416    0.018966    11.00000    0.02584    0.02076 =
         0.01572    0.00108    0.00823   -0.00024
AFIX  23
H2A   2    0.354097    0.437507    0.041625    11.00000   -1.20000
H2B   2    0.202446    0.412408   -0.042073    11.00000   -1.20000
AFIX   0
C3    1    0.213639    0.502528   -0.056744    11.00000    0.03639    0.02982 =
         0.02174    0.00977    0.01065    0.00506
AFIX  23
H3A   2    0.215365    0.498134   -0.150959    11.00000   -1.20000
H3B   2    0.117485    0.512557   -0.064894    11.00000   -1.20000
AFIX   0
C4    1    0.309245    0.552102    0.014679    11.00000    0.09140    0.02652 =
         0.03565   -0.00034    0.03564   -0.01459
AFIX 137
H4A   2    0.274557    0.588735   -0.034136    11.00000   -1.50000
H4B   2    0.402880    0.544361    0.014641    11.00000   -1.50000
H4C   2    0.312187    0.555301    0.109768    11.00000   -1.50000
AFIX   0
C5A   1    0.439895    0.354997    0.245542    11.00000    0.01389    0.02005 =
         0.01299    0.00054    0.00450   -0.00057
C5B   1    0.297407    0.388513    0.433238    11.00000    0.01809    0.01781 =
         0.01326   -0.00132    0.00549   -0.00309
C5C   1    0.145444    0.321845    0.180824    11.00000    0.01549    0.01783 =
         0.01397   -0.00066    0.00398   -0.00315
C6A   1    0.554937    0.393333    0.284483    11.00000    0.01786    0.02444 =
         0.01601    0.00297    0.00418   -0.00353
C6B   1    0.186132    0.405077    0.473456    11.00000    0.01900    0.02123 =
         0.02024   -0.00313    0.00867   -0.00469
C6C   1    0.145269    0.268232    0.247856    11.00000    0.02134    0.01902 =
         0.01488    0.00086    0.00528   -0.00358
C7A   1    0.678953    0.372024    0.276511    11.00000    0.01670    0.03956 =
         0.02427    0.00397    0.00700   -0.00298
AFIX  43
H7A   2    0.758284    0.396684    0.303598    11.00000   -1.20000
AFIX   0
C7B   1    0.208838    0.406474    0.614517    11.00000    0.02824    0.03213 =
         0.02284   -0.00542    0.01571   -0.00589
AFIX  43
H7B   2    0.134832    0.417278    0.644230    11.00000   -1.20000
AFIX   0
C7C   1    0.040291    0.228424    0.183886    11.00000    0.02787    0.02142 =
         0.02303   -0.00058    0.00772   -0.00907
AFIX  43
H7C   2    0.039522    0.192007    0.227432    11.00000   -1.20000
AFIX   0
C8A   1    0.690249    0.316397    0.230658    11.00000    0.01858    0.04662 =
         0.02776    0.00367    0.01075    0.00895
AFIX  43
H8A   2    0.776166    0.303580    0.225748    11.00000   -1.20000
AFIX   0
C8B   1    0.336803    0.392453    0.711682    11.00000    0.03641    0.03264 =
         0.01594   -0.00381    0.01189   -0.00574
AFIX  43
H8B   2    0.349111    0.393118    0.806736    11.00000   -1.20000
AFIX   0
C8C   1   -0.063302    0.240141    0.058622    11.00000    0.02566    0.02985 =
         0.02372   -0.00472    0.00430   -0.01243
AFIX  43
H8C   2   -0.133838    0.212094    0.017651    11.00000   -1.20000
AFIX   0
C9A   1    0.577296    0.279228    0.191839    11.00000    0.02805    0.03318 =
         0.02500   -0.00293    0.01079    0.00810
AFIX  43
H9A   2    0.584967    0.240907    0.160207    11.00000   -1.20000
AFIX   0
C9B   1    0.446931    0.377467    0.671082    11.00000    0.02718    0.02759 =
         0.01417   -0.00220    0.00349   -0.00234
AFIX  43
H9B   2    0.535239    0.368767    0.737964    11.00000   -1.20000
AFIX   0
C9C   1   -0.063464    0.292883   -0.006440    11.00000    0.02045    0.03174 =
         0.01877   -0.00096   -0.00053   -0.00669
AFIX  43
H9C   2   -0.134194    0.301221   -0.092246    11.00000   -1.20000
AFIX   0
C10A  1    0.452140    0.298587    0.199621    11.00000    0.02123    0.02330 =
         0.01753   -0.00263    0.00631    0.00019
AFIX  43
H10A  2    0.374139    0.273191    0.173438    11.00000   -1.20000
AFIX   0
C10B  1    0.427309    0.375264    0.532210    11.00000    0.01978    0.02350 =
         0.01494   -0.00167    0.00511   -0.00110
AFIX  43
H10B  2    0.502346    0.364708    0.503822    11.00000   -1.20000
AFIX   0
C10C  1    0.039902    0.333480    0.054022    11.00000    0.01768    0.02309 =
         0.01628    0.00161    0.00315   -0.00256
AFIX  43
H10C  2    0.039448    0.369677    0.009171    11.00000   -1.20000
AFIX   0
C11A  1    0.553405    0.455200    0.332904    11.00000    0.02331    0.02350 =
         0.02852   -0.00033    0.00475   -0.00840
AFIX 137
H11A  2    0.535473    0.481956    0.254886    11.00000   -1.50000
H11B  2    0.643555    0.464443    0.403199    11.00000   -1.50000
H11C  2    0.480191    0.459479    0.372153    11.00000   -1.50000
AFIX   0
C11B  1    0.045575    0.422583    0.374618    11.00000    0.01820    0.04291 =
         0.02849   -0.00384    0.01002    0.00096
AFIX 137
H11D  2   -0.020201    0.424614    0.423474    11.00000   -1.50000
H11E  2    0.013296    0.393633    0.300605    11.00000   -1.50000
H11F  2    0.051976    0.460917    0.335326    11.00000   -1.50000
AFIX   0
C11C  1    0.249594    0.251930    0.386208    11.00000    0.03117    0.02182 =
         0.02014    0.00678    0.00191   -0.00501
AFIX 137
H11G  2    0.342382    0.264467    0.391494    11.00000   -1.50000
H11H  2    0.248994    0.209499    0.398285    11.00000   -1.50000
H11I  2    0.225302    0.271214    0.458883    11.00000   -1.50000
AFIX   0
HKLF 4


REM  fgcupch0088_0mx_a.res in P2(1)/c
REM wR2 = 0.0613, GooF = S = 1.213, Restrained GooF = 1.213 for all data
REM R1 = 0.0275 for 6520 Fo > 4sig(Fo) and 0.0304 for all 6989 data
REM 248 parameters refined using 0 restraints

END

WGHT      0.0145      1.9862

REM Instructions for potential hydrogen bonds
HTAB C1 I1

REM Highest difference peak  0.547,  deepest hole -0.943,  1-sigma level  0.069
Q1    1   0.1823  0.5911  0.2616  11.00000  0.05    0.55
Q2    1  -0.0178  0.2354  0.1243  11.00000  0.05    0.42
Q3    1   0.2026  0.2598  0.3039  11.00000  0.05    0.41
Q4    1   0.2369  0.4076  0.4444  11.00000  0.05    0.41
Q5    1   0.2041  0.4104  0.5402  11.00000  0.05    0.40
Q6    1   0.1438  0.2968  0.2237  11.00000  0.05    0.38
Q7    1   0.1658  0.6222  0.3160  11.00000  0.05    0.37
Q8    1   0.1530  0.5522  0.3200  11.00000  0.05    0.36
;
_shelx_res_checksum                1183
_shelx_hkl_file
;
  -2   0   0 2898.96 69.6048   3
  -3   0   0 3370.29 76.5834   3
  -4   0   0 60.7065 2.16781   1
   4   0   0 57.5117 1.82562   2
   4   0   0 62.7213 2.27533   1
   5   0   0 86.8498 3.05807   1
   5   0   0 89.6181 2.61259   2
   6   0   0 703.283 15.6777   2
   6   0   0 713.957 16.3384   1
   7   0   0 2304.65 49.0837   1
   7   0   0 2206.60 48.2166   2
   8   0   0 553.888 13.5988   1
   8   0   0 532.607 12.5808   2
   9   0   0 592.587 13.9190   2
   9   0   0 599.901 15.0138   1
  10   0   0 1196.72 28.0308   1
  10   0   0 1207.92 26.8077   2
  11   0   0 8.81086 2.12363   2
  11   0   0 7.53854 2.95873   1
  12   0   0 30.5747 2.82003   2
  12   0   0 29.0832 3.67191   1
  13   0   0 71.7781 3.75749   2
  13   0   0 71.3338 5.37780   1
   1  -1   0 163.194 3.79251   2
   2  -1   0 622.758 13.4145   1
  -2  -1   0 614.328 13.3497   1
   2   1   0 624.950 13.3826   1
   2   1   0 606.520 13.1232   2
   3  -1   0 367.206 8.15006   2
  -3  -1   0 382.002 8.35898   1
   3   1   0 367.801 8.39280   1
   3   1   0 356.314 8.06285   2
   4  -1   0 112.863 3.38115   1
   4  -1   0 111.801 2.99573   2
  -4  -1   0 119.736 3.30408   1
   4   1   0 112.077 3.35442   1
   4   1   0 115.717 2.90828   2
  -4   1   0 117.191 3.30897   1
   5  -1   0 1516.64 33.5140   1
   5  -1   0 1546.06 33.0351   2
   5   1   0 1518.27 32.9127   2
   5   1   0 1590.40 33.5434   1
   6  -1   0 9.37855 1.51784   1
   6   1   0 8.68547 1.51965   1
   6   1   0 9.76533 1.17256   2
   7  -1   0 155.244 4.42751   2
   7  -1   0 165.801 5.23014   1
   7   1   0 151.800 4.99742   1
   7   1   0 154.326 4.34932   2
   8  -1   0 41.3758 2.42186   2
   8  -1   0 42.5114 3.25365   1
   8   1   0 43.2244 3.21613   1
   8   1   0 42.1815 2.26948   2
   9  -1   0 40.6572 2.58264   2
   9  -1   0 32.6527 3.35731   1
   9   1   0 36.6471 3.10782   1
   9   1   0 41.6498 2.39338   2
  10  -1   0 29.5178 2.44981   2
  10  -1   0 34.4201 3.68194   1
  10   1   0 33.9712 3.70965   1
  10   1   0 32.3667 2.58922   2
  11  -1   0 122.287 4.63024   2
  11  -1   0 123.757 6.15449   1
  11   1   0 124.733 4.42525   2
  11   1   0 123.183 8.20513   1
  12  -1   0 148.784 6.74155   1
  12  -1   0 151.936 5.50099   2
  12   1   0 148.094 5.30590   2
  12   1   0 159.964 6.91299   1
  13  -1   0 44.8975 4.79614   1
  13  -1   0 51.1965 3.63526   2
  13   1   0 42.5030 4.65152   1
  13   1   0 44.7640 3.35476   2
   1  -2   0 3.24187 0.39091   1
  -1   2   0 3.01693 0.35555   1
   1   2   0 2.96577 0.32335   1
   2  -2   0 2037.32 47.3965   3
  -2  -2   0 2091.03 47.4065   3
   2   2   0 2034.90 47.4732   3
  -2   2   0 2022.60 47.3438   3
   3  -2   0 1228.61 25.6890   1
  -3  -2   0 1186.58 25.5382   1
   3  -2   0 1171.16 25.4077   2
  -3   2   0 1156.85 25.8837   1
   3   2   0 1222.69 25.6261   1
   3   2   0 1177.70 25.2258   2
   4  -2   0 31.9748 1.62770   1
  -4  -2   0 30.6913 1.58808   1
   4  -2   0 32.3543 1.38579   2
   4   2   0 32.0674 1.69584   1
  -4   2   0 33.2451 1.64234   1
   4   2   0 30.7637 1.17630   2
   5  -2   0 130.165 4.03605   1
   5  -2   0 130.885 3.55559   2
   5   2   0 130.345 3.97282   1
   5   2   0 127.758 3.32356   2
   6  -2   0 445.721 10.2562   2
   6  -2   0 449.208 10.8496   1
   6   2   0 431.565 9.99614   2
   6   2   0 446.674 10.7853   1
   7  -2   0 65.5030 2.59476   2
   7  -2   0 62.7091 3.09045   1
   7   2   0 63.2192 3.23915   1
   7   2   0 67.1261 2.41696   2
   8  -2   0 11.1616 1.58960   2
   8  -2   0 10.3503 2.13434   1
   8   2   0 8.79145 1.35845   2
   8   2   0 6.51374 2.03547   1
   9  -2   0 18.8678 2.65224   1
   9  -2   0 23.3610 2.32309   2
   9   2   0 22.4126 1.94696   2
   9   2   0 21.2600 3.06665   1
  10  -2   0 10.6478 2.54272   1
  10  -2   0 11.8778 2.33439   2
  10   2   0 6.71053 2.22608   1
  10   2   0 11.7597 1.73693   2
  11  -2   0 15.8112 2.16091   2
  11  -2   0 12.8853 2.80555   1
  11   2   0 18.8260 2.27955   2
  12  -2   0 17.4840 2.45458   2
  12  -2   0 16.9056 3.25984   1
  12   2   0 18.0328 3.27863   1
  12   2   0 20.3506 2.53622   2
  13  -2   0 18.9542 3.63175   1
  13  -2   0 20.2094 2.67004   2
  13   2   0 14.3424 3.21656   1
   0  -3   0 14.2538 2.22356   3
  -1  -3   0 550.069 11.6990   1
   1  -3   0 582.178 11.7979   1
   1  -3   0 499.819 11.7913   2
   1   3   0 558.164 11.7238   1
  -1   3   0 540.111 11.7666   1
   2  -3   0 3396.90 78.0750   3
  -2  -3   0 3522.79 77.8994   3
  -2   3   0 3449.60 77.7982   3
   2   3   0 3466.91 77.7854   3
   3  -3   0 334.665 7.81993   2
  -3  -3   0 361.050 7.94150   1
   3  -3   0 347.836 8.12536   1
   3   3   0 345.355 7.52288   2
   3   3   0 352.484 7.99240   1
   4  -3   0 2373.81 50.1909   2
  -4  -3   0 2426.87 50.3342   1
  -4   3   0 2312.72 50.8293   1
   4   3   0 2342.53 49.8601   2
  -5  -3   0 4197.83 98.3614   3
  -5   3   0 4043.70 98.5307   3
   5   3   0 4270.90 99.1444   3
  -5   3   0 4391.30 99.8970   3
   6  -3   0 505.861 11.8631   1
   6  -3   0 472.443 11.2580   2
   6   3   0 486.251 11.7036   1
   6   3   0 493.518 10.9294   2
   7  -3   0 646.349 15.5469   1
   7  -3   0 638.918 14.7435   2
   7   3   0 650.614 14.3783   2
   7   3   0 647.695 15.3420   1
   8  -3   0 718.928 17.1664   1
   8  -3   0 707.741 16.3621   2
   8   3   0 702.382 15.9421   2
   8   3   0 723.734 17.1267   1
   9  -3   0 493.949 12.2873   2
   9  -3   0 509.242 13.2264   1
   9   3   0 522.483 13.2090   1
   9   3   0 509.652 11.8590   2
  10  -3   0 28.5410 3.22592   1
  10  -3   0 31.1164 2.67589   2
  10   3   0 24.9285 2.19731   2
  10   3   0 27.3372 3.19638   1
  11  -3   0 402.986 11.6199   1
  11  -3   0 395.357 10.4572   2
  11   3   0 387.259 9.82899   2
  12  -3   0 191.395 7.75922   1
  12  -3   0 196.042 6.60271   2
  12   3   0 205.408 7.84348   1
  12   3   0 194.976 5.99990   2
  13  -3   0 53.0607 5.03440   1
  13  -3   0 63.7528 4.00808   2
  13   3   0 63.8193 3.34961   2
  13   3   0 68.8985 5.46191   1
   0  -4   0 5139.79 111.639   3
   0   4   0 5018.92 111.472   3
  -1  -4   0 202.933 4.46670   1
   1  -4   0 196.049 4.57883   1
   1  -4   0 196.746 4.51453   2
  -1   4   0 201.907 4.59402   1
   1   4   0 196.729 4.52049   1
   2  -4   0 963.104 20.3532   1
  -2  -4   0 926.855 20.2106   1
   2   4   0 950.324 20.2617   1
  -2   4   0 934.515 20.3213   1
   3  -4   0 528.241 12.1498   2
  -3  -4   0 561.708 12.2224   1
   3   4   0 558.790 11.7536   2
  -3   4   0 559.861 12.3538   1
   3   4   0 555.747 12.2908   1
   4  -4   0 163.316 4.51590   1
   4  -4   0 158.950 4.22400   2
  -4  -4   0 172.298 4.38835   1
   4   4   0 166.688 4.26180   2
   4   4   0 173.669 4.51068   1
   5  -4   0 12.3431 1.31127   2
   5  -4   0 11.1015 1.46848   1
   5   4   0 11.9856 1.59964   1
   5   4   0 11.6199 0.91184   2
   6  -4   0 785.028 18.2758   1
   6  -4   0 783.980 17.8036   2
   6   4   0 818.304 18.2606   1
   6   4   0 809.074 17.3502   2
   7  -4   0 1180.12 27.2271   2
   7  -4   0 1372.22 30.4110   1
   7   4   0 1212.55 27.7713   1
   7   4   0 1210.47 26.7455   2
   8  -4   0 131.920 5.00443   1
   8  -4   0 125.720 4.22607   2
   8   4   0 122.948 4.00273   2
   8   4   0 125.641 4.84685   1
   9  -4   0 262.827 7.26721   2
   9  -4   0 263.612 8.00239   1
   9   4   0 263.867 8.02350   1
   9   4   0 260.865 6.63594   2
  10  -4   0 81.5749 3.78907   2
  10  -4   0 89.8837 4.80254   1
  10   4   0 81.4383 4.65549   1
  10   4   0 80.8438 3.19625   2
  11  -4   0 85.3374 4.16323   2
  11  -4   0 91.5482 5.15500   1
  11   4   0 84.4464 3.34788   2
  12  -4   0 25.5927 3.20739   2
  12  -4   0 24.1843 3.50838   1
  12   4   0 21.1540 3.34095   1
  12   4   0 25.8990 2.49024   2
  13  -4   0 3.93549 2.23358   2
  13  -4   0 4.86266 2.88260   1
  13   4   0 2.19050 2.75074   1
   0   5   0 6.16310 0.61655   1
  -1  -5   0 470.236 10.1809   1
  -1  -5   0 479.282 10.0199   2
   1  -5   0 475.383 10.2682   2
  -1   5   0 458.003 10.2923   1
  -1   5   0 485.802 10.3473   1
   1   5   0 460.900 10.2182   1
   2  -5   0 7.02085 0.87047   1
  -2   5   0 5.50092 0.73617   1
   2   5   0 6.90178 0.88146   1
  -3  -5   0 1222.24 26.3618   1
   3  -5   0 1198.60 26.3473   2
   3  -5   0 1198.07 26.5437   1
   3   5   0 1238.52 26.4478   1
  -3   5   0 1281.91 26.5550   1
  -4  -5   0 288.705 6.69982   1
   4  -5   0 270.555 6.59335   2
   4  -5   0 273.713 6.88959   1
   4   5   0 276.160 6.05423   2
   4   5   0 275.654 6.77636   1
   5  -5   0 23.5418 1.87813   1
   5  -5   0 23.0141 1.57301   2
   5   5   0 21.9890 1.02075   2
   5   5   0 21.7393 1.77282   1
   6  -5   0 478.491 11.2658   2
   6  -5   0 472.029 11.6829   1
   6   5   0 490.512 11.6594   1
   6   5   0 491.380 10.6714   2
   7  -5   0 123.311 3.98858   2
   7  -5   0 131.292 6.05970   1
   7   5   0 123.229 3.35823   2
   7   5   0 118.445 4.41898   1
   8  -5   0 370.098 9.33770   2
   8  -5   0 354.418 9.88070   1
   8   5   0 376.793 8.63271   2
   8   5   0 375.904 9.93300   1
   9  -5   0 9.39024 2.10456   1
   9   5   0 8.46684 2.22718   1
   9   5   0 6.24143 1.42144   2
  10  -5   0 59.9592 3.54673   2
  10  -5   0 64.2561 4.32713   1
  10   5   0 57.3547 4.10621   1
  10   5   0 61.5385 2.67332   2
  11  -5   0 89.2270 4.28915   2
  11  -5   0 78.1575 4.72826   1
  11   5   0 83.4917 3.29181   2
  12  -5   0 15.6125 2.64753   2
  12  -5   0 15.1282 3.23889   1
  12   5   0 10.7118 2.92323   1
  12   5   0 16.5173 2.00513   2
  13  -5   0 44.8787 4.88768   1
  13  -5   0 37.7235 3.75661   2
  13   5   0 34.4960 4.78707   1
   0  -6   0 9999.99 217.288   3
   0   6   0 9991.34 217.158   3
   1  -6   0 2033.03 50.5167   3
  -1  -6   0 2069.84 50.7458   3
   1   6   0 2057.71 50.4320   3
  -1   6   0 2022.24 50.4607   3
   2  -6   0 1458.93 31.9321   2
  -2  -6   0 1481.00 31.8614   1
   2  -6   0 1544.45 32.0786   1
  -2   6   0 1510.70 32.0592   1
  -3  -6   0 2768.87 59.0300   1
  -3   6   0 2778.03 58.9300   1
  -4  -6   0 830.142 18.1779   1
   4  -6   0 827.638 18.4337   1
   4   6   0 806.700 17.4826   2
   4   6   0 842.493 18.3336   1
   5  -6   0 256.916 6.70009   1
   5  -6   0 257.476 6.36983   2
   5   6   0 257.018 6.57773   1
   5   6   0 239.751 5.72725   2
   6  -6   0 1055.53 23.9095   2
   6  -6   0 1114.39 24.4314   1
   6   6   0 1075.70 24.2422   1
   6   6   0 1097.70 23.1852   2
   7  -6   0 659.336 15.8030   1
   7  -6   0 650.047 15.0696   2
   7   6   0 630.514 14.2197   2
   7   6   0 666.833 15.5213   1
   8  -6   0 17.6500 2.21473   2
   8  -6   0 20.0060 2.55473   1
   8   6   0 18.9268 2.69947   1
   8   6   0 17.2565 1.46352   2
   9  -6   0 617.079 15.6736   1
   9  -6   0 616.517 14.9934   2
   9   6   0 650.506 15.7296   1
   9   6   0 620.895 14.0289   2
  10  -6   0 467.492 12.8889   1
  10  -6   0 473.203 12.1600   2
  10   6   0 496.406 13.0150   1
  10   6   0 474.312 11.0925   2
  11  -6   0 5.55110 2.61094   1
  11  -6   0 4.39706 2.05337   2
  11   6   0 6.57584 1.42756   2
  12  -6   0 158.055 7.04501   1
  12  -6   0 160.762 6.16520   2
  12   6   0 156.451 7.08628   1
  13  -6   0 81.3376 6.56299   1
  13   6   0 75.4625 5.39251   1
   0  -7   0 3.28326 2.69028   3
  -1  -7   0 15.6605 0.81224   1
  -1  -7   0 18.0101 0.67244   2
  -1   7   0 16.0418 0.91776   1
  -1   7   0 16.3328 0.96165   1
   1   7   0 18.5106 0.89531   1
   2  -7   0 2602.69 72.5295   3
  -2  -7   0 3238.44 74.4493   3
   2   7   0 3192.61 73.8911   3
  -2   7   0 3229.23 74.3436   3
   3  -7   0 683.154 15.1281   1
   3  -7   0 671.032 14.9558   2
   3   7   0 671.704 15.0382   1
  -3   7   0 683.060 15.0996   1
   4  -7   0 1191.09 26.4701   1
   4  -7   0 1216.01 26.2771   2
  -4  -7   0 1209.96 26.2263   1
   4   7   0 1223.34 26.3779   1
   5  -7   0 985.146 21.9239   1
   5  -7   0 977.858 21.6145   2
   5   7   0 963.400 20.7013   2
   5   7   0 991.851 21.8023   1
   6  -7   0 6.28874 1.52152   1
   6  -7   0 5.29434 1.18395   2
   6   7   0 5.82195 1.45648   1
   7  -7   0 221.197 6.64856   1
   7  -7   0 222.668 6.25350   2
   7   7   0 232.082 6.66083   1
   7   7   0 225.625 5.24863   2
   8  -7   0 206.467 6.01671   2
   8  -7   0 200.232 6.57653   1
   8   7   0 199.234 6.38986   1
   8   7   0 198.023 4.89870   2
   9  -7   0 144.704 4.97535   2
   9  -7   0 134.985 5.40771   1
   9   7   0 130.258 3.73189   2
   9   7   0 142.748 5.48146   1
  10  -7   0 14.5445 2.32157   2
  10  -7   0 9.76718 2.39776   1
  10   7   0 11.7019 2.55995   1
  10   7   0 14.7560 1.79870   2
  11  -7   0 238.367 8.54926   1
  11  -7   0 258.210 7.93533   2
  11   7   0 255.631 7.27042   2
  12  -7   0 128.472 5.51147   2
  12  -7   0 124.579 6.34605   1
  12   7   0 127.353 6.40832   1
  13  -7   0 25.1098 3.37675   2
  13   7   0 30.9656 3.99363   1
   0  -8   0 116.605 2.92420   1
   0  -8   0 116.241 2.87127   2
   0   8   0 114.232 2.88465   1
  -1  -8   0 874.489 20.0979   2
   1  -8   0 969.250 20.2699   2
  -1  -8   0 930.255 20.1343   1
  -1   8   0 978.561 20.3079   1
  -1   8   0 945.981 20.3335   1
   1   8   0 947.781 20.1629   1
  -2  -8   0 20.7759 1.10807   1
  -2  -8   0 22.3664 0.69782   2
  -2   8   0 21.4641 1.96465   1
   2   8   0 21.8232 1.31270   1
  -2   8   0 22.0534 1.28159   1
   3  -8   0 444.048 10.1757   1
  -3  -8   0 444.658 9.90191   1
   3  -8   0 410.204 10.0089   2
  -3   8   0 454.137 10.6213   1
  -4  -8   0 377.285 9.35044   1
   4  -8   0 400.704 9.37301   2
   4  -8   0 411.879 9.61308   1
   4   8   0 407.279 9.46350   1
   5  -8   0 32.1786 1.90335   2
   5  -8   0 44.0007 2.41016   1
   5   8   0 42.0245 2.19608   1
   6  -8   0 333.421 8.73969   1
   6  -8   0 339.183 8.41778   2
   6   8   0 332.361 7.26500   2
   6   8   0 343.748 8.68636   1
   7  -8   0 3.55768 1.75643   1
   7  -8   0 7.08294 1.64220   2
   7   8   0 2.16874 1.54615   1
   8  -8   0 26.8571 3.06954   1
   8   8   0 24.9308 2.79714   1
   8   8   0 24.1310 1.30424   2
   9  -8   0 5.56281 1.75814   2
   9  -8   0 2.20622 2.01998   1
   9   8   0 4.71457 2.08925   1
   9   8   0 4.23887 0.91496   2
  10  -8   0 42.7132 4.55657   1
  10  -8   0 47.9900 3.42335   2
  10   8   0 47.1694 1.97971   2
  10   8   0 47.0651 3.80890   1
  11  -8   0 110.288 5.75693   1
  11  -8   0 112.783 5.06289   2
  11   8   0 118.013 7.14868   1
  12  -8   0 3.88603 2.67536   1
  12  -8   0 0.79997 2.27078   2
  12   8   0 0.10196 2.28596   1
  13  -8   0 92.1658 5.20841   2
  13  -8   0 78.7671 7.13604   1
  13   8   0 80.8324 5.59450   1
   0  -9   0 0.97004 0.48607   2
   0   9   0 1.43207 0.52891   1
   1  -9   0 2950.41 72.4139   3
  -1  -9   0 2939.22 72.5175   3
  -1   9   0 2841.38 71.8687   3
   1   9   0 2860.58 71.6399   3
   2  -9   0 1532.41 32.6553   2
  -2  -9   0 1567.62 32.0998   2
  -2  -9   0 1478.24 32.4375   1
  -2   9   0 1494.88 32.6814   1
   2   9   0 1523.76 32.6115   1
  -2   9   0 1543.58 32.7563   1
  -3  -9   0 7.93348 1.01181   1
   3  -9   0 5.95176 1.02390   2
   3  -9   0 10.5661 1.38872   1
   3   9   0 8.09622 1.16803   1
   4  -9   0 874.475 19.2904   2
   4  -9   0 872.701 19.4778   1
   4   9   0 863.329 19.3243   1
   5  -9   0 912.685 20.6699   2
   5  -9   0 937.451 20.9752   1
   5   9   0 938.137 20.8406   1
   6  -9   0 588.587 14.1150   2
   6  -9   0 614.704 14.5052   1
   6   9   0 616.621 14.3674   1
   7  -9   0 95.3990 3.73464   2
   7  -9   0 96.0657 4.16773   1
   7   9   0 90.3714 3.89885   1
   8  -9   0 1294.68 29.5009   1
   8  -9   0 1285.84 28.9837   2
   8   9   0 1304.14 29.3707   1
   9  -9   0 179.941 6.58870   1
   9  -9   0 186.534 6.06999   2
   9   9   0 188.204 6.46191   1
  10  -9   0 115.971 4.94292   2
  10   9   0 112.954 5.38656   1
  11  -9   0 353.793 11.0362   1
  11  -9   0 356.502 10.3361   2
  11   9   0 380.444 12.1959   1
  12  -9   0 27.0754 3.74845   1
  12  -9   0 26.0087 3.84061   2
  12   9   0 21.9157 3.45521   1
  13  -9   0 6.98219 2.67916   2
  13  -9   0 6.48621 2.97720   1
  13   9   0 6.84218 2.94178   1
   0 -10   0 2553.38 65.1298   3
   0  10   0 2447.67 64.3793   3
   1 -10   0 552.982 11.8683   2
  -1 -10   0 509.162 11.6992   1
  -1 -10   0 528.970 11.5630   2
   1  10   0 539.582 11.7379   1
  -1  10   0 534.623 11.9984   1
   2 -10   0 568.955 12.4714   2
  -2 -10   0 543.497 11.8713   2
  -2  10   0 542.405 12.4558   1
  -2  10   0 574.254 12.5654   1
   2  10   0 546.224 12.4116   1
   3 -10   0 1819.44 38.6189   2
  -3 -10   0 1821.94 38.3756   1
   3  10   0 1751.17 38.5855   1
   4 -10   0 630.667 14.3483   2
   4 -10   0 626.007 14.4978   1
   4  10   0 638.009 14.4125   1
   5 -10   0 131.781 4.28607   1
   5 -10   0 124.846 4.01162   2
   5  10   0 125.659 4.12155   1
   6 -10   0 1094.60 24.3862   2
   6 -10   0 1068.90 25.9890   1
   6  10   0 1111.97 24.5829   1
   7 -10   0 288.004 7.86256   2
   7 -10   0 281.540 8.11484   1
   7  10   0 301.952 8.11438   1
   8 -10   0 117.675 4.99159   1
   8 -10   0 119.290 4.54654   2
   8  10   0 117.710 4.81005   1
   9 -10   0 296.516 8.93784   1
   9 -10   0 290.265 8.36471   2
   9  10   0 288.421 8.74850   1
  10 -10   0 54.7228 4.78932   1
  10 -10   0 55.4995 3.80745   2
  10  10   0 55.6791 4.21848   1
  11 -10   0 20.6762 3.16429   1
  11 -10   0 19.6655 3.04460   2
  11  10   0 13.8316 3.01137   1
  12 -10   0 37.7469 4.50548   1
  12 -10   0 41.2410 4.48107   2
  12  10   0 44.6082 4.35863   1
  13 -10   0 56.4324 5.26759   1
  13 -10   0 57.2000 4.57141   2
  13  10   0 58.1977 5.13150   1
   0 -11   0 11.2238 1.22730   1
  -1 -11   0 130.320 4.54302   1
  -1 -11   0 155.927 3.73030   2
   1 -11   0 163.765 4.05321   2
  -1  11   0 153.297 4.10108   1
   1  11   0 161.395 3.96696   1
  -1  11   0 159.910 4.03472   1
  -2 -11   0 53.4624 1.98164   1
  -2  11   0 68.4326 3.23600   1
  -2  11   0 59.6749 2.21985   1
   2  11   0 59.1176 2.51802   1
  -3 -11   0 33.6280 1.63594   1
   3 -11   0 38.0316 1.91285   2
  -3  11   0 37.8880 1.95116   1
   3  11   0 32.9697 1.92511   1
   4 -11   0 7.42410 1.31211   2
   4 -11   0 4.20441 1.14466   1
   4  11   0 5.55865 1.21411   1
   5 -11   0 60.3729 2.70479   2
   5 -11   0 63.1471 3.01048   1
   5  11   0 74.1839 3.01387   1
   6 -11   0 392.534 10.7416   1
   6 -11   0 373.478 9.65126   2
   6  11   0 398.425 9.89565   1
   7 -11   0 -1.8742 1.65572   2
   7 -11   0 -1.1777 1.72007   1
   7  11   0 0.00305 1.50945   1
   8 -11   0 95.5021 4.21981   2
   8 -11   0 100.594 4.60404   1
   8  11   0 100.333 4.43067   1
   9 -11   0 3.45036 1.77589   2
   9 -11   0 2.83349 2.06987   1
   9  11   0 3.32450 2.04019   1
  10 -11   0 58.5124 3.95517   2
  10 -11   0 50.6694 4.19061   1
  10  11   0 57.6582 4.24919   1
  11 -11   0 4.61846 2.44934   2
  11 -11   0 4.45360 2.52032   1
  11  11   0 3.94846 2.43281   1
  12 -11   0 9.63635 2.74266   2
  12 -11   0 5.46402 2.88805   1
  12  11   0 9.02613 2.91140   1
   0 -12   0 572.990 13.2312   1
   0 -12   0 616.028 13.1798   2
   0  12   0 601.736 13.1965   1
   1 -12   0 3523.91 89.5035   3
  -1 -12   0 3732.69 90.6746   3
  -1  12   0 3455.59 88.9538   3
   1  12   0 3436.57 88.4940   3
  -2 -12   0 331.404 7.39902   2
  -2 -12   0 323.548 7.72396   1
   2 -12   0 343.716 8.01416   2
   2  12   0 339.409 7.92509   1
  -2  12   0 339.256 8.01196   1
  -3 -12   0 2759.45 56.6438   1
   3 -12   0 2605.27 56.8513   2
  -3  12   0 2625.11 56.8872   1
   4 -12   0 1154.34 25.2343   2
   4  12   0 1133.33 25.2229   1
   5 -12   0 457.068 10.9880   2
   5 -12   0 452.319 11.1065   1
   5  12   0 451.740 11.0123   1
   6 -12   0 1594.32 35.1732   1
   6 -12   0 1583.96 34.9312   2
   6  12   0 1587.74 35.0243   1
   7 -12   0 65.4854 3.40413   2
   7 -12   0 54.7774 3.51909   1
   7  12   0 62.3556 4.45245   1
   8 -12   0 17.8533 2.31306   2
   8 -12   0 12.5187 2.16605   1
   8  12   0 16.1161 2.42126   1
   9 -12   0 338.281 10.0059   1
   9 -12   0 336.300 9.56898   2
   9  12   0 348.281 9.91862   1
  10 -12   0 213.505 7.25356   2
  10 -12   0 211.629 7.48759   1
  10  12   0 214.112 7.46090   1
  11 -12   0 123.232 6.11879   2
  11 -12   0 121.473 6.07959   1
  11  12   0 119.987 5.79608   1
  12 -12   0 68.7601 4.83334   2
  12 -12   0 74.8647 5.36958   1
  12  12   0 75.2505 5.21775   1
   0 -13   0 6.34498 0.88501   2
   0 -13   0 3.81889 0.85062   1
  -1 -13   0 922.941 19.5500   2
  -1 -13   0 878.036 19.7036   1
   1  13   0 916.792 19.7093   1
  -1  13   0 904.366 19.8234   1
  -2 -13   0 607.014 13.7421   1
   2 -13   0 628.988 14.0429   2
  -2 -13   0 630.519 13.4259   2
  -2  13   0 613.505 14.0198   1
   2  13   0 623.118 13.9211   1
  -3 -13   0 8.31372 0.56521   2
   3  13   0 9.05142 1.38087   1
  -3  13   0 11.5782 1.56616   1
   4 -13   0 826.675 18.6874   2
   4  13   0 819.471 18.6960   1
  -4  13   0 839.486 18.7748   1
   5 -13   0 220.842 6.17686   2
   5  13   0 212.485 6.16668   1
   6 -13   0 255.496 8.65989   2
   6 -13   0 241.891 7.08809   1
   6  13   0 247.857 7.06212   1
   7 -13   0 97.9229 4.00455   2
   7 -13   0 96.0696 4.38004   1
   8 -13   0 387.589 10.7697   1
   8 -13   0 392.561 10.4103   2
   8  13   0 397.082 10.6874   1
   9 -13   0 66.3736 4.33684   1
   9 -13   0 70.2653 4.09295   2
   9  13   0 68.1972 4.15584   1
  10 -13   0 150.285 6.37420   1
  10 -13   0 143.168 5.91754   2
  10  13   0 144.960 6.01151   1
  11 -13   0 166.552 7.06487   1
  11 -13   0 153.592 9.06151   2
  11  13   0 177.184 6.97065   1
  12 -13   0 0.51522 2.52542   1
  12 -13   0 1.41475 2.53942   2
  12  13   0 4.92558 2.58374   1
   0 -14   0 77.6191 2.67729   2
   0  14   0 97.0276 2.78590   1
  -1 -14   0 50.7184 1.87119   2
  -1 -14   0 52.8973 2.10497   1
   1 -14   0 54.9405 2.13431   2
   1  14   0 54.5680 2.07372   1
  -1  14   0 50.8110 2.14209   1
   2 -14   0 134.303 3.94728   2
  -2 -14   0 131.291 3.31116   2
  -2  14   0 134.085 3.91615   1
   2  14   0 132.838 3.85538   1
  -3 -14   0 51.2660 1.44433   2
   3 -14   0 52.9679 2.37124   2
  -3  14   0 59.9084 2.51371   1
   3  14   0 46.9940 2.48023   1
   4 -14   0 37.7312 2.35953   2
   4  14   0 31.8707 2.33069   1
  -4  14   0 34.2935 2.31560   1
   5 -14   0 23.2301 2.12818   2
   5  14   0 19.5224 2.20842   1
  -5  14   0 23.4715 2.91645   1
   6 -14   0 12.6011 2.02698   2
   6  14   0 6.07936 1.79914   1
   7 -14   0 3.30535 2.01590   1
   7 -14   0 -0.5622 1.77522   2
   7  14   0 -1.5102 1.60591   1
   8 -14   0 14.8271 2.50761   1
   8 -14   0 10.7336 2.30370   2
   8  14   0 10.8810 2.26110   1
   9 -14   0 3.65805 3.73773   1
   9 -14   0 5.03075 2.30639   2
   9  14   0 4.54094 2.15929   1
  10 -14   0 3.31989 2.60824   1
  10 -14   0 4.66674 2.17702   2
  10  14   0 7.29864 2.46042   1
  11 -14   0 38.0024 4.12946   2
  11 -14   0 34.3585 3.95425   1
  11  14   0 44.9232 4.30192   1
  12 -14   0 -1.8158 2.50762   2
  12  14   0 8.01639 2.70549   1
   0 -15   0 1.47362 0.87068   2
   0  15   0 2.32219 0.94698   1
  -1 -15   0 2225.95 46.3456   2
   1 -15   0 2195.28 46.6478   2
  -1  15   0 2150.25 46.6004   1
   1  15   0 2145.89 46.4805   1
   2 -15   0 1068.51 23.5811   2
  -2 -15   0 1064.62 22.9416   2
  -2  15   0 1072.27 23.5647   1
   2  15   0 1075.95 23.4465   1
   3 -15   0 47.0509 2.30666   2
  -3  15   0 46.6071 2.37048   1
   3  15   0 40.6285 2.38377   1
   4 -15   0 454.816 10.7408   2
  -4  15   0 439.138 10.6695   1
   4  15   0 414.112 10.5591   1
   5 -15   0 540.273 12.9527   2
   5  15   0 517.682 12.7270   1
  -5  15   0 526.522 12.9725   1
   6 -15   0 302.921 8.40628   2
   6  15   0 309.723 8.44651   1
  -6  15   0 309.328 8.52031   1
   7 -15   0 1.75145 1.64365   2
   7  15   0 1.75428 1.74603   1
   8 -15   0 770.237 18.8686   2
   8 -15   0 802.946 19.2030   1
   8  15   0 792.182 19.0430   1
   9 -15   0 202.130 6.98092   2
   9 -15   0 222.417 8.46390   1
   9  15   0 209.685 7.14813   1
  10 -15   0 99.9363 5.46278   1
  10 -15   0 109.683 5.72399   2
  10  15   0 94.1605 5.08139   1
  11 -15   0 191.893 7.80396   1
  11 -15   0 199.899 7.57295   2
  11  15   0 197.799 7.67005   1
  12 -15   0 35.7911 4.31504   2
  12 -15   0 28.7990 4.49295   1
  12  15   0 31.9517 3.85916   1
   0 -16   0 242.274 6.04643   2
   0  16   0 235.526 5.97576   1
   1 -16   0 701.795 15.7162   2
  -1 -16   0 689.504 15.3707   2
   1  16   0 708.479 15.5757   1
  -1  16   0 691.138 15.6541   1
  -2 -16   0 28.5114 1.42474   2
   2 -16   0 32.7172 2.07524   2
   2  16   0 33.3129 2.06440   1
  -2  16   0 28.3877 1.95058   1
   3 -16   0 1571.44 34.4294   2
   3  16   0 1592.86 34.3543   1
  -3  16   0 1566.12 34.3857   1
   4 -16   0 916.983 20.4234   2
  -4  16   0 914.439 20.3711   1
   4  16   0 855.688 20.2457   1
   5 -16   0 416.576 10.9768   2
  -5  16   0 418.268 10.4367   1
   5  16   0 392.738 10.2930   1
   6 -16   0 962.553 22.3742   2
   6  16   0 980.549 22.3824   1
  -6  16   0 974.803 22.4440   1
   7 -16   0 51.9335 3.53607   2
  -7  16   0 54.6612 3.38089   1
   7  16   0 55.1713 3.46863   1
   8 -16   0 60.5222 3.88465   2
   8  16   0 61.5527 3.72834   1
   9 -16   0 173.068 6.47647   2
   9  16   0 163.450 6.34435   1
  10 -16   0 126.464 7.20964   2
  10  16   0 125.162 5.67004   1
  11 -16   0 9.23692 2.80003   2
  11  16   0 5.81669 2.63529   1
  12 -16   0 57.8230 4.98107   2
  12  16   0 58.1111 4.75810   1
   0 -17   0 3.01289 1.05075   2
   0  17   0 2.84772 1.09640   1
   1 -17   0 9.51774 1.37808   2
   1  17   0 7.75370 1.23422   1
  -1  17   0 5.97873 1.26032   1
  -2 -17   0 101.598 2.89858   2
   2 -17   0 101.581 3.58883   2
   2  17   0 105.751 3.51651   1
  -2  17   0 101.962 3.51660   1
  -3 -17   0 8.42911 0.91024   2
   4 -17   0 147.222 4.94005   2
   4  17   0 140.151 4.87461   1
  -4  17   0 161.789 6.97917   1
   5 -17   0 157.447 5.30809   2
  -5  17   0 162.614 5.25205   1
   5  17   0 148.651 5.17126   1
   6 -17   0 55.0668 3.40274   2
  -6  17   0 50.0324 3.33784   1
   6  17   0 49.8815 3.25084   1
   7 -17   0 -2.9418 1.80082   2
   7  17   0 -0.8988 1.74731   1
  -7  17   0 -2.3669 1.86813   1
   8 -17   0 14.4430 2.43485   2
  -8  17   0 18.4800 2.85361   1
   8  17   0 13.5942 2.45109   1
   9 -17   0 -1.9896 2.10636   2
  -9  17   0 2.86997 2.38364   1
   9  17   0 0.82511 2.12772   1
  10 -17   0 32.6656 3.66572   2
 -10  17   0 35.3313 4.09330   1
  10  17   0 36.3711 4.77379   1
  11 -17   0 24.1042 3.63602   2
  11  17   0 22.5261 3.25726   1
 -11  17   0 22.3904 3.53655   1
   0 -18   0 245.475 6.19549   2
   0  18   0 235.832 6.18767   1
   1 -18   0 353.466 8.77551   2
   1  18   0 365.536 8.68698   1
  -1  18   0 358.820 8.77173   1
  -2 -18   0 11.9663 1.36066   2
   2 -18   0 11.8751 1.77143   2
   2  18   0 16.1413 1.78446   1
  -2  18   0 16.4850 2.07648   1
   3 -18   0 1043.78 23.5797   2
  -3 -18   0 1046.35 22.4342   2
   3  18   0 1042.01 23.4419   1
  -3  18   0 1066.74 23.5211   1
   4 -18   0 531.247 15.0053   2
   4  18   0 536.851 13.0395   1
  -4  18   0 553.220 13.1134   1
   5 -18   0 12.2662 2.12407   2
  -5  18   0 15.8118 2.09925   1
   5  18   0 16.4738 2.17003   1
   6 -18   0 487.778 12.3395   2
  -6  18   0 472.296 12.2166   1
   7 -18   0 156.571 5.87212   2
  -7  18   0 156.404 5.86202   1
   7  18   0 163.068 5.75190   1
   8 -18   0 7.60776 2.40558   2
   8  18   0 6.08282 2.16377   1
  -8  18   0 4.14293 3.70386   1
   9 -18   0 135.008 8.77221   2
   9  18   0 137.767 5.82485   1
  -9  18   0 141.691 6.07503   1
  10 -18   0 121.608 6.02021   2
 -10  18   0 121.422 5.96522   1
  11 -18   0 -3.7861 2.54286   2
  11  18   0 5.43599 2.55272   1
 -11  18   0 1.76718 2.66846   1
   0 -19   0 2.44752 1.25051   2
   0  19   0 1.38428 1.26797   1
   1 -19   0 1231.58 26.9471   2
  -1 -19   0 1177.10 26.5567   2
  -1  19   0 1237.82 26.8697   1
   1  19   0 1245.16 26.7908   1
   2 -19   0 744.768 17.0973   2
  -2 -19   0 732.600 16.3352   2
   2  19   0 751.039 16.9176   1
  -2  19   0 745.680 17.0075   1
  -3 -19   0 15.9892 1.17714   2
   3  19   0 19.2285 2.32802   1
   4 -19   0 60.7154 3.29546   2
  -4  19   0 62.7135 3.30399   1
   4  19   0 60.2989 3.29490   1
   5 -19   0 340.403 9.04944   2
   5  19   0 300.582 8.71109   1
  -5  19   0 338.655 8.90721   1
   6 -19   0 130.814 5.16769   2
  -6  19   0 128.632 5.03177   1
   6  19   0 129.797 4.98369   1
   7 -19   0 150.762 5.78710   2
   7  19   0 147.997 5.54796   1
  -7  19   0 145.440 5.64392   1
   8 -19   0 666.101 16.7763   2
  -8  19   0 676.006 17.8274   1
   8  19   0 642.910 16.4786   1
   9 -19   0 103.301 5.25477   2
   9  19   0 107.641 5.18458   1
  -9  19   0 108.866 5.39459   1
  10 -19   0 134.008 6.13049   2
 -10  19   0 139.828 6.39833   1
  10  19   0 139.251 6.40322   1
  11 -19   0 124.097 6.39739   2
  11  19   0 123.272 6.00836   1
   0 -20   0 0.09037 1.29091   2
   0  20   0 2.51475 1.32135   1
  -2 -20   0 25.3472 1.72983   2
   2 -20   0 30.0385 2.41206   2
  -2  20   0 32.5365 2.40874   1
   2  20   0 31.7344 2.44024   1
  -3 -20   0 123.907 3.42166   2
   3  20   0 134.898 4.56748   1
  -3  20   0 141.497 4.73471   1
   4 -20   0 1.85435 1.77396   2
   4  20   0 2.12918 1.82556   1
  -4  20   0 5.09934 1.71993   1
   5 -20   0 118.782 4.59542   2
  -5  20   0 118.662 4.59620   1
   5  20   0 111.807 4.58183   1
   6 -20   0 9.51071 2.16784   2
   6  20   0 14.4833 2.25655   1
  -6  20   0 8.69825 2.19733   1
   7 -20   0 155.180 6.00264   2
  -7  20   0 154.806 5.83291   1
   7  20   0 146.073 5.69525   1
   8 -20   0 48.4994 4.14721   2
   8  20   0 50.5038 3.84734   1
  -8  20   0 53.1364 4.00879   1
   9 -20   0 43.7408 4.32438   2
  -9  20   0 49.7747 4.24195   1
   9  20   0 56.1423 4.02377   1
  10 -20   0 2.20045 2.79821   2
 -10  20   0 5.38782 2.61124   1
  10  20   0 5.48663 2.40294   1
   0 -21   0 0.14966 1.24835   2
   0  21   0 1.82936 1.33941   1
   1 -21   0 402.919 10.0424   2
  -1 -21   0 401.996 9.66827   2
   1  21   0 412.221 9.92285   1
  -1  21   0 414.137 9.99127   1
  -2 -21   0 163.420 5.17090   2
   2 -21   0 167.508 5.41552   2
   2  21   0 187.308 5.40810   1
  -3 -21   0 5.50570 0.95884   2
   3 -21   0 8.10312 1.93732   2
   3  21   0 5.73982 1.83181   1
  -3  21   0 10.5246 1.81930   1
   4 -21   0 227.785 6.87985   2
   4  21   0 217.144 6.65445   1
  -4  21   0 222.150 6.63762   1
   5 -21   0 350.395 9.86655   2
   5  21   0 380.381 10.9951   1
  -5  21   0 371.367 9.96148   1
   6 -21   0 65.8590 3.77602   2
   6  21   0 63.5145 3.79998   1
  -6  21   0 65.3190 3.85926   1
   7 -21   0 55.7600 3.97745   2
  -7  21   0 55.0918 4.66269   1
   7  21   0 46.3811 3.54346   1
   8 -21   0 44.4416 5.83239   2
   8  21   0 46.9105 3.66193   1
  -8  21   0 47.0094 3.91247   1
   9 -21   0 40.0116 4.34695   2
   9  21   0 52.8700 4.02942   1
  -9  21   0 48.0877 4.20056   1
  10 -21   0 2.25735 2.63994   2
 -10  21   0 -0.5001 2.37893   1
  10  21   0 -0.1633 2.13503   1
   0 -22   0 836.586 19.0395   2
   0  22   0 849.331 19.0805   1
  -1 -22   0 292.916 7.37764   2
   1 -22   0 294.095 7.81125   2
  -1  22   0 291.405 7.73577   1
   1  22   0 294.276 7.69151   1
  -2 -22   0 131.072 4.42236   2
  -2  22   0 137.769 4.61617   1
   2  22   0 130.864 4.58352   1
  -3 -22   0 978.810 21.3315   2
   3 -22   0 983.455 22.6890   2
  -3  22   0 993.315 22.4672   1
   3  22   0 996.178 22.4644   1
   4 -22   0 391.239 10.3201   2
   4  22   0 372.836 10.6986   1
  -4  22   0 386.712 10.1489   1
   5 -22   0 161.979 5.69140   2
   5  22   0 154.692 5.52865   1
  -5  22   0 160.160 5.60898   1
   6 -22   0 619.723 15.3519   2
  -6  22   0 613.761 15.1079   1
   6  22   0 570.915 14.8638   1
   7 -22   0 164.630 6.18586   2
   7  22   0 158.238 5.91485   1
  -7  22   0 162.724 6.81794   1
   8 -22   0 19.8127 3.25302   2
  -8  22   0 20.4774 2.99188   1
   8  22   0 24.3780 3.23247   1
   9 -22   0 86.9066 5.33783   2
  -9  22   0 85.9233 5.14680   1
   9  22   0 93.5991 4.99002   1
  10 -22   0 78.3720 5.40733   2
  10  22   0 79.8364 4.80640   1
 -10  22   0 87.4224 7.62189   1
   0 -23   0 10.5983 1.65630   2
   0  23   0 14.1928 2.22205   1
   1 -23   0 81.5295 3.63365   2
  -1 -23   0 83.1362 3.20139   2
   1  23   0 81.9300 3.63201   1
  -1  23   0 92.2759 3.69425   1
  -2 -23   0 54.1146 2.39575   2
   2 -23   0 51.2127 3.18006   2
   2  23   0 55.0961 3.20681   1
  -2  23   0 56.1263 3.15132   1
  -3 -23   0 37.1392 1.81396   2
   3 -23   0 45.4991 3.14379   2
  -3  23   0 43.6367 2.95328   1
   3  23   0 41.8453 3.01438   1
   4 -23   0 4.56750 2.04659   2
  -4  23   0 5.40194 1.92073   1
   4  23   0 -0.0981 2.01525   1
   5 -23   0 27.4374 3.27603   2
  -5  23   0 35.8908 3.08044   1
   5  23   0 31.2796 3.03280   1
   6 -23   0 51.2979 3.97272   2
   6  23   0 48.8439 3.56170   1
  -6  23   0 56.5644 3.95504   1
  -7  23   0 21.6166 2.86642   1
   7  23   0 21.2804 3.03818   1
   8 -23   0 66.5560 4.78561   2
  -8  23   0 68.0096 4.47013   1
   8  23   0 73.7605 4.34269   1
   9 -23   0 3.72363 2.87179   2
  -9  23   0 3.78417 2.57638   1
   0 -24   0 655.039 15.4113   2
   0  24   0 669.051 15.5257   1
  -1 -24   0 76.8016 3.16322   2
  -1  24   0 84.7207 3.51579   1
   2 -24   0 73.6548 3.72468   2
  -2 -24   0 71.3975 2.80742   2
  -2  24   0 72.7882 3.51975   1
   3 -24   0 181.804 5.94745   2
  -3 -24   0 167.001 4.45703   2
   3  24   0 178.164 6.15361   1
  -3  24   0 174.221 5.61777   1
   4 -24   0 30.3387 3.11101   2
   4  24   0 32.2558 3.11597   1
  -4  24   0 30.1640 3.13230   1
   5 -24   0 9.45430 2.40103   2
   5  24   0 8.79956 2.16044   1
  -5  24   0 6.18374 2.04847   1
   6 -24   0 33.1097 3.64526   2
   6  24   0 30.5262 3.24989   1
   7 -24   0 152.263 6.47878   2
   7  24   0 165.086 6.00434   1
  -7  24   0 154.762 6.11034   1
   8 -24   0 2.25698 2.38563   2
   8  24   0 6.93005 2.30726   1
  -8  24   0 5.33714 2.45466   1
   9 -24   0 127.041 6.47331   2
   9  24   0 137.446 5.89132   1
  -9  24   0 123.939 6.08199   1
   0 -25   0 11.1587 1.79080   2
   0  25   0 17.5103 2.49057   1
   1 -25   0 262.438 7.41809   2
  -1 -25   0 262.272 6.93309   2
   1  25   0 255.894 7.25150   1
  -1  25   0 264.728 7.28526   1
  -2 -25   0 342.315 8.47768   2
   2 -25   0 347.082 9.42091   2
   2  25   0 353.219 9.32940   1
  -2  25   0 357.231 9.27537   1
   3 -25   0 68.0530 3.77957   2
  -3  25   0 71.8764 3.72961   1
   3  25   0 64.2154 3.73193   1
   4 -25   0 82.1741 4.24707   2
  -4  25   0 76.1663 3.97053   1
   4  25   0 84.4530 4.18681   1
   5 -25   0 507.579 13.4537   2
  -5  25   0 511.856 13.3157   1
   5  25   0 494.688 12.9093   1
   6  25   0 25.1330 3.10158   1
  -6  25   0 27.8639 3.28096   1
   7 -25   0 182.636 7.10481   2
  -7  25   0 171.967 6.58736   1
   7  25   0 164.702 6.26640   1
   8 -25   0 161.087 6.97044   2
  -8  25   0 160.744 6.61334   1
   8  25   0 163.490 6.27145   1
   0 -26   0 29.5085 2.67580   2
   0  26   0 32.2794 2.77883   1
  -1 -26   0 22.5222 2.21950   2
   1 -26   0 20.7743 2.43081   2
   1  26   0 23.9559 2.70737   1
  -1  26   0 24.0380 2.68151   1
   2 -26   0 67.6744 3.61490   2
  -2 -26   0 62.8539 2.72775   2
   2  26   0 66.4836 3.74057   1
  -2  26   0 65.5880 3.57085   1
   3 -26   0 70.3414 4.13084   2
   3  26   0 81.4827 4.02686   1
  -3  26   0 85.0320 4.07597   1
   4 -26   0 0.36980 2.20267   2
   4  26   0 1.95427 1.99294   1
  -4  26   0 5.11389 1.97449   1
   5 -26   0 56.8573 4.18020   2
   5  26   0 61.9765 3.80003   1
  -5  26   0 56.3029 5.25015   1
   6 -26   0 13.0424 2.96766   2
   6  26   0 18.2281 2.61346   1
  -6  26   0 19.1651 2.82653   1
   7 -26   0 8.99417 2.95856   2
  -7  26   0 14.7606 2.77296   1
   7  26   0 19.6206 2.76484   1
   8 -26   0 7.47910 2.95557   2
  -8  26   0 8.16019 2.76110   1
   8  26   0 13.4069 3.01676   1
   0 -27   0 4.02294 1.62682   2
   0  27   0 -0.4937 1.77721   1
   1 -27   0 52.1894 3.29963   2
  -1 -27   0 52.4464 2.85603   2
  -1  27   0 53.6414 3.34781   1
   1  27   0 53.6427 3.53484   1
  -2 -27   0 171.985 5.09204   2
   2 -27   0 179.803 6.22081   2
   2  27   0 187.001 6.12468   1
  -2  27   0 185.261 6.03764   1
   3 -27   0 14.8083 2.66376   2
   3  27   0 23.7022 2.76936   1
  -3  27   0 24.2598 3.03613   1
   4 -27   0 105.849 5.11414   2
  -4  27   0 108.245 4.74551   1
   4  27   0 110.326 4.77339   1
  -5  27   0 282.852 8.98659   1
   5  27   0 277.252 8.32868   1
   6 -27   0 2.32777 2.49335   2
  -6  27   0 3.33604 2.39317   1
   6  27   0 9.42143 2.21028   1
   7 -27   0 16.5310 3.22558   2
   7  27   0 25.1808 3.14892   1
  -7  27   0 17.1418 2.93833   1
   0 -28   0 677.682 16.1020   2
   0  28   0 666.495 16.0324   1
   1 -28   0 120.576 4.87230   2
  -1 -28   0 115.214 4.23156   2
  -1  28   0 108.197 4.73792   1
   1  28   0 111.846 4.76733   1
  -2 -28   0 145.777 4.73674   2
   2 -28   0 148.788 5.51627   2
   2  28   0 152.000 5.55097   1
  -2  28   0 153.525 5.48046   1
   3 -28   0 215.083 7.18369   2
   3  28   0 220.591 7.02296   1
  -3  28   0 218.161 7.19455   1
   4 -28   0 23.2971 3.07378   2
   4  28   0 34.3182 3.28166   1
   5 -28   0 12.4317 2.83291   2
  -5  28   0 11.9177 2.75624   1
   6 -28   0 131.288 6.36887   2
  -6  28   0 129.112 6.45821   1
   6  28   0 131.328 5.35630   1
   7 -28   0 147.390 6.82456   2
  -7  28   0 153.951 7.26698   1
   7  28   0 179.586 7.07700   1
   0 -29   0 11.1916 2.02111   2
   0  29   0 9.54020 2.33323   1
   1 -29   0 2.96063 1.99697   2
   1  29   0 3.07817 2.13180   1
  -1  29   0 2.60698 2.07624   1
   2 -29   0 18.1852 2.66688   2
   2  29   0 22.4516 3.13839   1
  -2  29   0 19.8869 2.67845   1
   3 -29   0 5.02195 2.20907   2
   3  29   0 4.63061 2.17702   1
  -3  29   0 0.75524 2.11149   1
   4 -29   0 0.24069 2.75680   2
   4  29   0 3.97751 2.10613   1
  -4  29   0 0.26993 2.23167   1
   5 -29   0 77.7727 5.10945   2
   5  29   0 80.8109 4.29968   1
  -5  29   0 74.9739 4.36010   1
   6 -29   0 -0.8999 2.47002   2
  -6  29   0 2.34674 2.58501   1
   6  29   0 3.14638 2.75608   1
   0 -30   0 148.614 5.32544   2
   0  30   0 144.486 5.49580   1
  -1 -30   0 2.47002 1.90708   2
   1 -30   0 1.98200 1.88838   2
  -1  30   0 -0.7005 2.08488   1
   1  30   0 0.68194 2.23956   1
   2 -30   0 61.5038 3.86687   2
   2  30   0 71.2964 4.07633   1
  -2  30   0 60.9706 4.25205   1
   3 -30   0 40.8566 4.76964   2
   3  30   0 46.5598 3.64884   1
   4 -30   0 22.9194 3.15230   2
   4  30   0 28.5446 3.27976   1
  -4  30   0 25.0824 3.21765   1
   5 -30   0 15.3144 3.15399   2
  -5  30   0 11.7879 2.67996   1
   0 -31   0 4.17677 1.99211   2
   0  31   0 -3.5894 2.14316   1
  -1 -31   0 27.7739 3.10817   2
   1 -31   0 31.0154 3.07256   2
  -1  31   0 22.9348 3.28020   1
   1  31   0 25.0071 3.47415   1
   2 -31   0 196.235 6.96281   2
   2  31   0 195.549 6.65985   1
   3 -31   0 78.6880 4.63211   2
  -3  31   0 70.6466 4.43772   1
   3  31   0 82.0724 4.64389   1
   4 -31   0 55.2237 4.29298   2
  -4  31   0 57.4544 4.27740   1
   0 -32   0 58.3469 3.58550   2
   0  32   0 48.8387 4.11764   1
   1 -32   0 4.77724 2.13462   2
   1  32   0 0.09341 2.45935   1
  -2  32   0 131.026 6.06224   1
   2  32   0 147.817 7.54667   1
  14   0  -1 0.17202 2.73185   1
  14   0  -1 3.42212 1.99274   2
  13   0  -1 3.17951 2.83719   1
  13   0  -1 4.68976 1.95226   2
  12   0  -1 3.97287 1.80730   2
  12   0  -1 -2.1973 2.42936   1
  11   0  -1 1.39037 3.96312   1
  11   0  -1 4.70533 1.76890   2
  10   0  -1 1.30354 2.11823   1
  10   0  -1 -1.3739 1.45801   2
   9   0  -1 3.44427 2.07310   1
   9   0  -1 5.46762 1.37269   2
   7   0  -1 -1.7034 0.90526   2
   7   0  -1 -1.7687 1.31868   1
   6   0  -1 1.98220 1.23088   1
   5   0  -1 0.99268 0.66717   2
   5   0  -1 1.30666 0.92821   1
   4   0  -1 1.17104 0.74254   1
   4   0  -1 2.55991 0.52745   2
  -4   0   1 2.82902 0.71811   1
   3   0  -1 0.72545 0.56926   1
  -3   0   1 0.11153 0.57265   1
   3   0  -1 0.66211 0.39462   2
   2   0  -1 0.57627 0.57621   1
   2   0  -1 1.64321 0.44296   2
  -2   0   1 2.17686 0.56071   1
  -1   0   1 2.28761 1.15607   3
   1   0   1 4.36230 0.49274   2
   1   0   1 4.46197 0.55010   1
  -2   0  -1 1.57117 0.56012   1
   2   0   1 2.40273 0.50133   2
   3   0   1 0.27136 0.55416   1
   4   0   1 1.94330 0.69017   2
  -4   0  -1 1.41675 0.84821   1
   4   0   1 0.09332 0.82554   1
   5   0   1 1.83393 0.78907   2
   5   0   1 0.01006 1.02192   1
   6   0   1 5.50102 1.21669   2
   6   0   1 3.33952 1.33357   1
   7   0   1 1.31804 1.16260   2
   7   0   1 1.05576 1.33751   1
   8   0   1 4.99312 1.93576   1
   8   0   1 5.77064 1.44598   2
   9   0   1 5.52202 2.10078   1
   9   0   1 4.76584 1.54498   2
  10   0   1 2.18845 1.57071   2
  10   0   1 5.58027 2.30174   1
  11   0   1 1.64362 1.69642   2
  11   0   1 1.15533 2.21353   1
  12   0   1 4.20710 1.98679   2
  12   0   1 4.44166 2.68604   1
  13   0   1 3.61258 2.03262   2
  13   0   1 2.54144 2.87260   1
  14  -1  -1 18.0813 3.40662   1
  14  -1  -1 19.6165 2.74010   2
  14   1  -1 21.7962 2.72017   2
  14   1  -1 17.0993 3.74305   1
  13  -1  -1 10.3734 2.22723   2
  13  -1  -1 7.88251 3.09066   1
  13   1  -1 6.00736 2.82873   1
  13   1  -1 6.47802 1.99916   2
  12  -1  -1 83.9366 3.92437   2
  12  -1  -1 73.3911 5.09964   1
  12   1  -1 77.8754 5.18316   1
  12   1  -1 76.5124 3.61247   2
  11  -1  -1 259.007 7.70893   2
  11   1  -1 257.453 7.23076   2
  11   1  -1 272.236 9.96486   1
  10  -1  -1 123.931 5.53105   1
  10  -1  -1 128.353 4.47710   2
  10   1  -1 124.518 5.59694   1
  10   1  -1 128.835 4.33215   2
   9  -1  -1 644.949 15.8047   1
   9  -1  -1 615.061 14.6706   2
   9   1  -1 650.273 15.8231   1
   9   1  -1 624.737 14.5396   2
   8  -1  -1 2394.63 51.5194   1
   8  -1  -1 2334.34 50.5597   2
   8   1  -1 2409.55 51.5364   1
   8   1  -1 2291.29 50.3911   2
   7  -1  -1 21.8938 1.63166   2
   7  -1  -1 22.7708 2.18310   1
   7   1  -1 26.9690 2.38928   1
   6  -1  -1 1133.56 24.6401   1
   6  -1  -1 1052.51 23.9676   2
   6   1  -1 1135.40 24.6353   1
   6   1  -1 1096.19 23.8368   2
   5  -1  -1 1529.74 32.9337   1
   5  -1  -1 1507.95 32.4078   2
   5   1  -1 1544.92 32.9522   1
   5   1  -1 1481.59 32.2869   2
   4  -1  -1 29.5257 1.21834   2
   4  -1  -1 25.8012 1.55627   1
  -4  -1   1 27.2532 1.39979   1
  -4   1   1 29.8666 1.51158   1
   4   1  -1 29.3210 1.09148   2
   3  -1  -1 449.361 10.0178   2
   3  -1  -1 469.452 10.3188   1
   3   1  -1 447.242 9.94115   2
  -3   1   1 471.713 10.2613   1
   3   1  -1 462.225 10.3134   1
  -2  -1   1 3391.95 78.1779   3
   2   1  -1 3377.49 78.1727   3
  -2   1   1 3672.27 78.7704   3
  -2   1   1 3345.14 78.1527   3
  -1  -1   1 2588.86 57.4323   3
   1  -1  -1 2495.94 57.2781   3
  -1  -1  -1 3114.42 65.4280   3
   1  -1   1 3016.88 65.5880   3
  -1   1  -1 3064.66 65.6421   3
   1   1   1 3072.02 65.3775   3
  -2  -1  -1 6160.24 126.818   3
   2  -1   1 5957.08 127.115   3
  -2   1  -1 5887.97 126.890   3
   2   1   1 5810.54 126.861   3
   3  -1   1 1018.98 21.9819   1
   3  -1   1 952.388 20.5502   2
  -3  -1  -1 927.755 20.9351   1
  -3   1  -1 924.370 20.7738   1
   3   1   1 945.274 20.4430   2
   3   1   1 962.031 20.7297   1
   4  -1   1 1407.89 30.8132   1
  -4  -1  -1 1414.61 30.6824   1
   4  -1   1 1445.08 30.4984   2
   4   1   1 1442.59 30.7843   1
   4   1   1 1402.55 30.3685   2
   5  -1   1 591.974 13.6603   1
   5  -1   1 587.605 13.2097   2
   5   1   1 595.660 13.6218   1
   5   1   1 583.877 13.0929   2
   6  -1   1 16.9966 1.85215   1
   6  -1   1 16.4256 1.53121   2
   6   1   1 14.9501 1.97224   1
   6   1   1 16.6253 1.47915   2
   7  -1   1 533.245 12.6044   2
   7   1   1 555.677 12.5130   2
   7   1   1 543.679 13.2568   1
   8  -1   1 764.109 17.7418   2
   8  -1   1 788.719 18.6170   1
   8   1   1 783.781 17.6440   2
   8   1   1 790.918 18.5880   1
   9  -1   1 45.5208 2.85658   2
   9  -1   1 48.1051 3.43260   1
   9   1   1 47.3950 2.73988   2
   9   1   1 53.9149 3.71722   1
  10  -1   1 398.709 11.2616   1
  10   1   1 396.296 9.98149   2
  10   1   1 392.310 11.1780   1
  11  -1   1 94.3159 4.14101   2
  11  -1   1 94.4655 5.24494   1
  11   1   1 92.1979 5.13776   1
  11   1   1 100.645 4.57537   2
  12  -1   1 15.3874 3.11722   1
  12  -1   1 11.2023 2.29691   2
  12   1   1 12.9735 3.05889   1
  12   1   1 10.8386 2.14219   2
  13  -1   1 11.7474 3.63698   1
  13  -1   1 8.68356 2.24946   2
  13   1   1 12.7225 2.31479   2
  13   1   1 7.92612 3.03048   1
  14  -2  -1 19.3533 3.72606   1
  14  -2  -1 26.6236 3.05073   2
  14   2  -1 28.0316 3.51860   2
  14   2  -1 19.9677 3.99731   1
  13  -2  -1 245.284 7.64648   2
  13  -2  -1 239.406 9.13563   1
  13   2  -1 248.046 9.24518   1
  13   2  -1 236.104 7.07899   2
  12  -2  -1 112.677 5.95700   1
  12  -2  -1 112.631 4.72095   2
  12   2  -1 116.718 5.97027   1
  11  -2  -1 197.255 6.20892   2
  11   2  -1 198.180 5.86887   2
  11   2  -1 202.647 8.06245   1
  10  -2  -1 303.217 8.26475   2
  10  -2  -1 319.322 9.48968   1
  10   2  -1 308.048 7.92511   2
  10   2  -1 312.108 9.29792   1
   9  -2  -1 4.56805 2.00581   1
   9  -2  -1 6.99023 1.56503   2
   9   2  -1 4.43841 2.05442   1
   9   2  -1 6.48828 1.34713   2
   8  -2  -1 161.784 5.50832   1
   8  -2  -1 164.188 4.84355   2
   8   2  -1 157.849 5.61272   1
   8   2  -1 165.473 4.51266   2
   7  -2  -1 90.5510 3.11195   2
   7  -2  -1 92.8619 3.77854   1
   7   2  -1 93.7997 2.82814   2
   7   2  -1 90.1227 3.72601   1
   6  -2  -1 1679.30 36.4372   1
   6  -2  -1 1672.49 36.1238   2
   6   2  -1 1655.68 35.5828   2
   6   2  -1 1665.22 36.4109   1
   5  -2  -1 39.4067 1.62561   2
   5  -2  -1 36.6459 2.06713   1
   5   2  -1 35.6312 1.94992   1
   5   2  -1 35.1476 1.36324   2
  -4  -2   1 3944.94 94.3994   3
  -4   2   1 4055.00 94.8133   3
  -4   2   1 4166.41 95.3779   3
   4   2  -1 3996.92 94.6536   3
  -3  -2   1 3242.98 77.2155   3
  -3   2   1 3418.45 77.7853   3
   3   2  -1 3269.50 77.3773   3
   2  -2  -1 423.920 9.14808   2
  -2  -2   1 415.626 9.28649   1
   2  -2  -1 428.929 9.27371   1
   2   2  -1 405.181 9.02087   2
  -2   2   1 421.392 9.24227   1
   2   2  -1 429.750 9.33900   1
   1  -2  -1 2273.62 51.9272   3
  -1  -2   1 2259.59 51.9923   3
   0  -2  -1 11.2283 0.53222   2
   0  -2   1 10.3466 0.59373   1
  -1  -2  -1 1816.60 40.3310   3
   1  -2   1 1771.27 40.0454   3
  -1   2  -1 1810.84 40.1999   3
   1   2   1 1748.26 39.8570   3
   2  -2   1 1537.00 32.0263   2
  -2  -2  -1 1485.71 31.9810   1
   2   2   1 1514.46 31.8277   2
  -2   2  -1 1488.87 32.1318   1
   3  -2   1 3457.75 80.1305   3
  -3  -2  -1 3387.58 75.6415   3
   3   2   1 3314.55 75.7861   3
  -3   2  -1 3476.05 79.9530   3
  -4  -2  -1 1132.88 24.7692   1
   4  -2   1 1151.24 24.6623   2
   4  -2   1 1146.95 24.9768   1
   4   2   1 1117.92 24.8482   1
   4   2   1 1159.19 24.4541   2
   5  -2   1 1484.68 32.3778   1
   5   2   1 1488.85 32.2908   1
   5   2   1 1475.21 31.7288   2
   6  -2   1 1927.10 41.6128   1
   6  -2   1 1873.51 41.0552   2
   6   2   1 1920.84 41.5208   1
   6   2   1 1918.35 40.8340   2
   7  -2   1 6.31541 1.34285   2
   7  -2   1 13.6294 3.42314   1
   7   2   1 6.23572 1.66847   1
   7   2   1 8.55803 1.30420   2
   8  -2   1 66.7859 3.74559   1
   8  -2   1 68.2623 3.12283   2
   8   2   1 62.3651 3.43972   1
   8   2   1 72.8400 2.86379   2
   9  -2   1 666.101 15.7258   2
   9  -2   1 686.256 16.7237   1
   9   2   1 668.432 16.5741   1
   9   2   1 664.771 15.4582   2
  10  -2   1 107.043 5.19577   1
  10  -2   1 103.751 4.23417   2
  10   2   1 102.582 3.92933   2
  10   2   1 103.495 5.08952   1
  11  -2   1 4.86556 1.96713   2
  11  -2   1 6.10995 2.41820   1
  11   2   1 6.72219 1.77879   2
  11   2   1 0.39052 2.30344   1
  12  -2   1 315.039 8.96801   2
  12  -2   1 316.254 10.3347   1
  12   2   1 305.666 8.62335   2
  12   2   1 312.409 10.1941   1
  13  -2   1 65.8094 4.10813   2
  13  -2   1 73.9853 7.70097   1
  13   2   1 61.3646 3.93901   2
  13   2   1 60.2724 5.07303   1
  14  -3  -1 4.16825 2.34606   2
  14  -3  -1 0.11109 2.77912   1
  14   3  -1 2.42568 3.18398   1
  13  -3  -1 25.5066 3.23918   2
  13  -3  -1 20.1266 3.35906   1
  13   3  -1 20.3483 3.66503   1
  13   3  -1 24.4421 2.60353   2
  12  -3  -1 13.4516 2.46588   2
  12  -3  -1 16.0382 3.19034   1
  12   3  -1 14.8978 2.01744   2
  12   3  -1 12.8762 3.16981   1
  11  -3  -1 17.0219 2.29264   2
  11   3  -1 18.3328 3.49613   1
  11   3  -1 13.9143 1.84857   2
  10  -3  -1 198.696 7.01381   1
  10   3  -1 187.221 5.40233   2
  10   3  -1 190.725 6.93852   1
   9  -3  -1 14.8473 2.35843   1
   9  -3  -1 11.9601 1.78389   2
   9   3  -1 8.00442 2.04626   1
   9   3  -1 14.9988 1.57703   2
   8  -3  -1 154.350 4.70445   2
   8  -3  -1 154.511 5.50046   1
   8   3  -1 158.700 5.52120   1
   7  -3  -1 5.93770 1.27013   2
   7  -3  -1 6.65221 1.65240   1
   7   3  -1 5.15759 0.98693   2
   7   3  -1 7.67406 1.71616   1
   6  -3  -1 139.872 3.91163   2
   6  -3  -1 139.742 4.45654   1
   6   3  -1 133.584 4.31710   1
   6   3  -1 139.645 3.54604   2
   5  -3  -1 0.99491 0.79294   2
   5  -3  -1 -0.2734 0.89157   1
   5   3  -1 0.21994 1.00865   1
   5   3  -1 -0.0721 0.52378   2
   4  -3  -1 463.392 10.4782   2
   4  -3  -1 477.204 10.8216   1
  -4  -3   1 479.962 10.7091   1
  -4   3   1 480.598 10.7290   1
   4   3  -1 455.884 10.1585   2
   4   3  -1 464.921 10.7932   1
  -3  -3   1 91.9683 2.60029   1
   3  -3  -1 87.7052 2.39306   2
   3   3  -1 91.2482 2.12847   2
  -3   3   1 88.0274 2.53795   1
   3   3  -1 91.4701 2.66715   1
   2  -3  -1 2098.90 50.6250   3
   2   3  -1 1988.79 57.2572   3
  -2   3   1 2209.88 51.1077   3
  -1  -3   1 743.209 15.0499   2
  -1  -3   1 678.710 15.1593   1
   1   3  -1 695.373 15.1664   1
  -1   3   1 721.119 15.0837   1
   0  -3   1 364.225 8.34301   1
   0  -3  -1 397.840 8.27439   2
   0  -3   1 400.457 8.33526   2
   0   3  -1 374.506 8.34053   1
   1  -3   1 14.6969 0.92764   2
  -1  -3  -1 17.0276 0.70491   2
  -1  -3  -1 11.9099 0.69452   1
  -1   3  -1 15.6572 0.94542   1
   1   3   1 12.8038 0.68648   1
  -1   3  -1 13.3865 0.87866   1
   2  -3   1 96.4442 2.67125   1
  -2  -3  -1 92.0766 2.43517   1
   2  -3   1 91.7901 2.49490   2
   2   3   1 95.7006 2.46825   1
   2   3   1 92.4742 2.23478   2
  -2   3  -1 97.8823 2.67969   1
   3  -3   1 30.9212 1.56598   1
   3  -3   1 34.0769 1.42586   2
  -3  -3  -1 31.3011 1.40269   1
   3   3   1 31.9051 1.42199   1
   3   3   1 32.7535 1.24168   2
   4  -3   1 107.465 3.13868   2
   4  -3   1 109.391 3.43384   1
  -4  -3  -1 106.247 3.17746   1
   4   3   1 116.869 2.84718   2
   4   3   1 105.317 3.25610   1
   5  -3   1 41.6423 2.29982   1
   5  -3   1 41.3354 1.92603   2
   5   3   1 42.4154 1.63848   2
   5   3   1 40.8880 2.13234   1
   6  -3   1 130.637 4.36025   1
   6  -3   1 136.444 3.99143   2
   6   3   1 130.254 4.32798   1
   6   3   1 131.909 3.60441   2
   7  -3   1 4.80431 1.72607   1
   7  -3   1 1.62361 1.32504   2
   7   3   1 2.37918 1.26911   2
   7   3   1 1.75868 1.48216   1
   8  -3   1 100.385 3.73569   2
   8  -3   1 101.733 4.44717   1
   8   3   1 101.255 3.34683   2
   8   3   1 94.2891 4.27926   1
   9  -3   1 90.7105 4.62053   1
   9  -3   1 95.6068 3.95029   2
   9   3   1 90.5959 3.40050   2
   9   3   1 94.6286 4.53800   1
  10  -3   1 36.1535 2.98822   2
  10  -3   1 42.7736 3.87807   1
  10   3   1 39.1030 2.56605   2
  10   3   1 40.5249 3.69590   1
  11  -3   1 2.90016 2.54034   1
  11  -3   1 0.62871 1.81374   2
  11   3   1 3.77547 2.46304   1
  11   3   1 3.58005 1.64444   2
  12  -3   1 40.3268 3.50357   2
  12  -3   1 41.5658 4.40903   1
  12   3   1 46.5563 4.63899   1
  12   3   1 38.6644 3.45299   2
  13  -3   1 12.4676 5.48820   1
  13  -3   1 14.1124 2.60251   2
  13   3   1 15.9397 3.23671   2
  13   3   1 17.2472 3.47839   1
  13  -4  -1 196.836 8.18642   1
  13  -4  -1 190.187 6.71838   2
  13   4  -1 192.161 8.11692   1
  13   4  -1 199.567 7.31803   2
  12  -4  -1 48.6223 4.55138   1
  12  -4  -1 46.9394 3.44623   2
  12   4  -1 45.7181 2.71786   2
  12   4  -1 43.0723 4.47317   1
  11  -4  -1 186.161 6.22707   2
  11  -4  -1 202.799 8.17428   1
  11   4  -1 187.052 5.50642   2
  11   4  -1 190.561 7.68177   1
  10  -4  -1 374.066 10.7515   1
  10  -4  -1 374.499 9.89509   2
  10   4  -1 378.563 10.7972   1
  10   4  -1 375.203 9.10523   2
   9  -4  -1 112.999 4.84566   1
   9  -4  -1 108.833 3.99053   2
   9   4  -1 106.396 3.41590   2
   9   4  -1 99.6614 4.70278   1
   8  -4  -1 24.1596 2.17287   2
   8  -4  -1 31.7891 3.02134   1
   8   4  -1 21.1082 1.65216   2
   8   4  -1 25.1113 2.90900   1
   7  -4  -1 802.881 17.9122   2
   7  -4  -1 782.201 18.4397   1
   7   4  -1 785.552 17.3540   2
   7   4  -1 812.925 18.5211   1
   6  -4  -1 1108.40 24.5447   1
   6  -4  -1 1087.90 24.0371   2
   6   4  -1 1081.98 23.5405   2
   6   4  -1 1117.60 24.5518   1
   5  -4  -1 26.5130 1.89877   1
   5   4  -1 25.6179 1.05644   2
   5   4  -1 28.0100 1.90280   1
  -4  -4   1 3709.78 88.5381   3
   4   4  -1 3724.49 88.8939   3
  -4   4   1 3738.19 88.8540   3
  -3  -4   1 2462.17 60.3813   3
  -3   4   1 2435.81 60.3665   3
   3   4  -1 2485.84 60.4877   3
  -2  -4   1 225.205 5.17944   1
   2  -4  -1 222.786 5.06362   2
   2  -4  -1 223.186 5.13188   1
   2   4  -1 219.511 5.21912   1
   2   4  -1 216.198 4.78975   2
  -2   4   1 218.399 5.09528   1
   1  -4  -1 774.441 16.4607   1
  -1  -4   1 803.080 16.4182   2
   1  -4  -1 753.027 16.4900   2
   1   4  -1 742.109 16.5310   1
  -1   4   1 793.290 16.4614   1
   0  -4  -1 4027.60 88.3656   3
   0   4  -1 3948.14 88.2939   3
   0   4   1 3868.38 87.9708   3
  -1  -4  -1 24.4679 0.80247   2
   1  -4   1 21.7165 1.01485   2
  -1  -4  -1 21.6068 0.86611   1
   1   4   1 20.4699 0.83880   1
  -1   4  -1 20.3696 1.08505   1
  -1   4  -1 19.9132 1.02494   1
   2  -4   1 1730.61 36.7565   2
  -2  -4  -1 1677.75 36.6023   1
   2   4   1 1728.33 36.3888   2
  -2   4  -1 1777.26 37.0020   1
  -3  -4  -1 2343.98 50.3434   1
  -3   4  -1 2419.53 50.6247   1
   3   4   1 2360.60 50.1104   2
   4  -4   1 625.802 14.5242   1
  -4  -4  -1 653.371 14.2826   1
   4  -4   1 634.259 14.2709   2
   4   4   1 649.076 13.8448   2
   4   4   1 640.556 14.3581   1
   5  -4   1 152.912 4.71404   1
   5  -4   1 173.754 4.50935   2
   5   4   1 164.750 4.00517   2
   5   4   1 158.804 4.61169   1
   6  -4   1 1638.59 35.9407   1
   6  -4   1 1610.02 35.4344   2
   6   4   1 1680.29 34.9689   2
   6   4   1 1614.95 35.7435   1
   7  -4   1 848.792 19.0554   2
   7  -4   1 842.711 19.6367   1
   7   4   1 827.094 19.4217   1
   7   4   1 849.482 18.4970   2
   8  -4   1 62.9514 3.55251   1
   8  -4   1 67.3792 3.14298   2
   8   4   1 62.6790 2.56915   2
   8   4   1 71.0402 3.72707   1
   9  -4   1 329.443 9.45305   1
   9  -4   1 294.174 10.6794   2
   9   4   1 337.747 9.41403   1
   9   4   1 340.489 8.10843   2
  10  -4   1 112.111 4.61836   2
  10  -4   1 124.852 5.58177   1
  10   4   1 121.423 5.39330   1
  10   4   1 113.805 4.00311   2
  11  -4   1 31.8189 3.13405   2
  11  -4   1 29.6825 3.90137   1
  11   4   1 32.7614 3.77232   1
  11   4   1 30.1675 2.59730   2
  12  -4   1 175.096 6.27127   2
  12  -4   1 166.458 7.29079   1
  12   4   1 169.070 7.32526   1
  12   4   1 169.515 5.50407   2
  13  -4   1 80.1575 4.88500   2
  13   4   1 86.1788 5.64074   1
  13  -5  -1 11.7199 2.54075   2
  13  -5  -1 9.39122 2.99888   1
  13   5  -1 7.40237 2.97516   1
  12  -5  -1 44.1911 3.70343   2
  12  -5  -1 46.7126 4.55573   1
  12   5  -1 50.7411 4.59442   1
  12   5  -1 48.3959 2.76198   2
  11  -5  -1 113.923 5.63703   1
  11  -5  -1 118.691 4.72688   2
  11   5  -1 111.778 3.81255   2
  11   5  -1 112.189 6.32917   1
  10  -5  -1 109.442 5.01417   1
  10  -5  -1 112.083 4.41475   2
  10   5  -1 106.772 3.56789   2
  10   5  -1 109.056 5.23686   1
   9  -5  -1 261.487 7.38941   2
   9  -5  -1 267.258 8.15129   1
   9   5  -1 272.367 8.14815   1
   8  -5  -1 2775.61 59.0829   2
   8  -5  -1 2689.55 59.6801   1
   8   5  -1 2694.49 58.3111   2
   8   5  -1 2835.58 59.8009   1
   7  -5  -1 7.82052 1.41965   2
   7  -5  -1 5.70301 1.65046   1
   7   5  -1 5.37200 1.61153   1
   7   5  -1 9.09134 0.96375   2
   6  -5  -1 585.279 13.6149   1
   6  -5  -1 564.165 13.1375   2
   6   5  -1 573.961 13.5626   1
   6   5  -1 578.098 12.5302   2
   5  -5  -1 1591.52 34.5071   2
   5  -5  -1 1611.00 34.8691   1
   5   5  -1 1650.74 34.9145   1
   5   5  -1 1567.35 33.9539   2
  -4  -5   1 43.1537 1.94677   1
   4  -5  -1 41.0802 1.71171   2
   4  -5  -1 41.6998 1.94150   1
   4   5  -1 42.5196 1.14428   2
   4   5  -1 39.2731 1.99513   1
  -4   5   1 42.4505 1.88252   1
   3  -5  -1 299.248 7.07338   2
   3  -5  -1 295.230 7.21303   1
   3   5  -1 310.424 6.65388   2
  -3   5   1 341.257 8.22688   1
   3   5  -1 306.346 7.31434   1
  -2  -5   1 4327.08 97.5306   3
   2  -5  -1 4314.46 97.4414   3
   2   5  -1 4251.61 97.2921   3
  -2   5   1 4064.07 96.7772   3
  -1  -5   1 1389.07 35.8210   3
   1  -5  -1 1362.64 35.5591   3
   1   5  -1 1390.13 35.7554   3
  -1   5   1 1311.12 35.2904   3
   0  -5   1 5547.35 125.698   3
   0   5   1 5817.68 132.874   3
   0   5  -1 5675.96 125.838   3
  -1  -5  -1 4766.96 103.513   3
  -1   5  -1 4528.86 103.364   3
   1   5   1 4569.39 102.990   3
  -2  -5  -1 1525.51 32.9027   2
  -2  -5  -1 1533.25 33.1606   1
   2  -5   1 1648.90 33.8043   1
   2  -5   1 1492.63 33.3190   2
  -2   5  -1 1617.11 33.9042   1
   3  -5   1 1527.85 33.0503   2
   3  -5   1 1534.43 33.2474   1
  -3  -5  -1 1555.22 32.9358   1
   3   5   1 1563.15 33.0031   1
   3   5   1 1532.25 32.5366   2
   4  -5   1 657.609 15.2543   2
   4  -5   1 601.894 14.3741   1
  -4  -5  -1 639.198 14.1098   1
   4   5   1 627.965 14.1956   1
   4   5   1 639.318 13.6659   2
   5  -5   1 308.328 7.89759   1
   5  -5   1 308.235 7.58866   2
   5   5   1 314.083 7.00802   2
   5   5   1 310.033 7.70260   1
   6  -5   1 14.6326 1.61085   2
   6  -5   1 14.7368 1.95716   1
   6   5   1 13.6599 1.91921   1
   6   5   1 17.7528 1.26864   2
   7  -5   1 488.699 12.2803   1
   7  -5   1 487.460 11.7105   2
   7   5   1 489.804 11.0247   2
   7   5   1 487.477 12.0813   1
   8  -5   1 682.991 16.7473   1
   8  -5   1 680.081 16.1589   2
   8   5   1 681.309 16.5854   1
   8   5   1 718.653 15.8518   2
   9  -5   1 2.73293 2.16235   1
   9  -5   1 4.02990 1.78457   2
   9   5   1 3.93370 1.26829   2
   9   5   1 2.88396 1.95290   1
  10  -5   1 437.579 11.5153   2
  10  -5   1 464.568 13.4085   1
  10   5   1 440.815 12.1708   1
  10   5   1 438.832 10.5931   2
  11  -5   1 125.222 5.12247   2
  11  -5   1 114.367 5.78608   1
  11   5   1 115.471 5.80002   1
  11   5   1 125.317 4.23987   2
  12  -5   1 11.9325 2.55853   2
  12  -5   1 14.9292 3.18621   1
  12   5   1 12.8260 2.95814   1
  13  -5   1 48.3909 6.67448   1
  13   5   1 45.9264 4.67465   1
  13  -6  -1 99.6522 5.10529   2
  13  -6  -1 103.020 6.08545   1
  13   6  -1 100.034 6.10653   1
  12  -6  -1 2.26441 2.55472   1
  12  -6  -1 3.50805 2.20942   2
  12   6  -1 5.89059 2.67232   1
  11  -6  -1 49.4385 4.28241   1
  11  -6  -1 45.0613 3.52030   2
  11   6  -1 45.3435 2.34653   2
  11   6  -1 40.6730 4.89875   1
  10  -6  -1 80.5865 3.85709   2
  10  -6  -1 77.6812 4.33869   1
  10   6  -1 69.6857 3.25078   2
  10   6  -1 78.8396 4.51417   1
   9  -6  -1 66.6701 4.04319   1
   9   6  -1 67.3147 2.44280   2
   9   6  -1 67.2734 3.96443   1
   8  -6  -1 17.9363 2.22411   2
   8   6  -1 8.23577 1.89846   1
   8   6  -1 13.5557 1.38573   2
   7  -6  -1 1.68669 1.26345   2
   7  -6  -1 2.77964 1.59832   1
   7   6  -1 4.43161 0.79425   2
   7   6  -1 2.49529 1.51870   1
   6  -6  -1 339.586 8.28679   2
   6  -6  -1 336.556 8.66935   1
   6   6  -1 333.085 7.51270   2
   6   6  -1 347.593 8.71668   1
   5  -6  -1 86.7804 3.10583   1
   5  -6  -1 91.3706 2.92536   2
   5   6  -1 93.3879 3.17741   1
   5   6  -1 85.8297 2.21364   2
   4  -6  -1 38.6173 1.74254   2
  -4  -6   1 39.6954 1.90739   1
   4  -6  -1 40.1075 1.93286   1
   4   6  -1 39.7159 1.03291   2
   4   6  -1 38.5690 2.01239   1
  -3  -6   1 799.700 17.3930   1
   3  -6  -1 794.190 17.7858   1
   3  -6  -1 782.870 17.2766   2
  -3   6   1 764.136 17.6507   1
   3   6  -1 831.303 16.9669   2
  -2  -6   1 519.700 10.9226   2
   2  -6  -1 520.055 11.3107   1
  -2  -6   1 523.497 11.3041   1
   2  -6  -1 496.191 11.2385   2
   2   6  -1 514.206 11.3662   1
  -2   6   1 504.540 11.2780   1
  -1  -6   1 355.298 7.81776   2
  -1  -6   1 352.283 7.93919   1
   1  -6  -1 351.537 7.88172   2
   1   6  -1 364.759 7.95056   1
  -1   6   1 355.062 7.83883   1
  -1   6   1 368.057 7.87021   1
   0  -6   1 508.632 10.7599   2
   0  -6  -1 483.102 10.5434   1
   0  -6  -1 498.574 10.7352   2
   0   6   1 487.091 10.5216   1
   0   6  -1 488.528 10.7980   1
  -1  -6  -1 11.0582 0.53701   2
   1  -6   1 9.07683 0.84804   2
  -1  -6  -1 9.43204 0.60165   1
   1   6   1 10.0847 0.71137   1
  -1   6  -1 10.4037 0.90883   1
  -2  -6  -1 2.32719 0.32847   2
   2  -6   1 1.82545 0.59410   2
  -2  -6  -1 0.75064 0.50221   1
   2   6   1 3.88569 0.59450   1
  -2   6  -1 0.70685 0.61450   1
  -3  -6  -1 1399.52 30.3815   1
   3  -6   1 1386.96 30.5405   2
   3  -6   1 1435.08 30.7563   1
   3   6   1 1460.34 30.4686   1
   4  -6   1 873.108 19.4467   2
  -4  -6  -1 862.681 19.3131   1
   4  -6   1 883.481 19.7054   1
   4   6   1 903.881 19.4536   1
   4   6   1 890.050 18.8242   2
   5  -6   1 531.728 12.5971   2
   5  -6   1 560.573 13.0135   1
   5   6   1 552.958 11.9185   2
   5   6   1 551.446 12.7142   1
   6  -6   1 49.2794 2.87552   1
   6  -6   1 47.3738 2.49506   2
   6   6   1 51.0873 1.75623   2
   6   6   1 46.8652 2.57562   1
   7  -6   1 51.0359 2.75066   2
   7  -6   1 44.3465 3.14103   1
   7   6   1 46.4935 1.90131   2
   7   6   1 46.8387 2.90367   1
   8  -6   1 55.0592 3.10556   2
   8  -6   1 54.2358 3.35211   1
   8   6   1 53.5858 2.15591   2
   8   6   1 50.9002 3.31829   1
   9  -6   1 45.4904 3.07567   2
   9  -6   1 44.5268 3.79935   1
   9   6   1 44.8571 3.46733   1
  10  -6   1 12.7171 2.28872   2
  10   6   1 13.3980 2.58718   1
  10   6   1 14.7260 1.82076   2
  11  -6   1 13.9022 2.98269   1
  11  -6   1 12.7758 2.49673   2
  11   6   1 16.0866 2.05574   2
  11   6   1 16.7808 3.01647   1
  12  -6   1 47.8070 3.95343   2
  12  -6   1 47.9369 4.34916   1
  12   6   1 48.2136 4.62817   1
  13  -6   1 29.4562 4.08597   1
  13  -6   1 27.4549 3.36865   2
  13   6   1 32.1158 4.48545   1
  13  -7  -1 6.91667 3.07887   1
  13   7  -1 5.97849 3.04072   1
  12  -7  -1 197.422 7.00518   2
  12  -7  -1 195.329 7.56030   1
  12   7  -1 196.762 7.78128   1
  11  -7  -1 124.148 5.93089   1
  11  -7  -1 124.969 5.10473   2
  11   7  -1 118.062 8.59687   1
  10  -7  -1 15.6568 2.72395   1
  10  -7  -1 13.6104 2.24923   2
  10   7  -1 15.8086 2.75797   1
  10   7  -1 15.7589 1.59500   2
   9  -7  -1 430.527 11.6111   1
   9  -7  -1 429.648 10.9520   2
   9   7  -1 422.144 9.77878   2
   9   7  -1 440.509 11.6648   1
   8  -7  -1 215.132 6.58727   1
   8  -7  -1 196.987 5.91773   2
   8   7  -1 191.463 4.82519   2
   8   7  -1 196.212 6.43686   1
   7  -7  -1 209.937 5.90777   2
   7   7  -1 214.322 4.99211   2
   7   7  -1 218.760 6.44655   1
   6  -7  -1 539.702 12.9662   1
   6  -7  -1 539.951 12.6109   2
   6   7  -1 549.624 12.9866   1
   5   7  -1 2853.41 59.9412   2
   4  -7  -1 388.715 9.07315   1
   4  -7  -1 370.675 9.09087   2
   4   7  -1 384.188 9.10677   1
  -3  -7   1 955.382 20.5380   1
   3  -7  -1 929.764 20.9457   1
   3  -7  -1 921.292 20.4825   2
   3   7  -1 959.789 20.7235   1
  -3   7   1 960.544 20.5934   1
  -2  -7   1 2843.61 67.9868   3
   2  -7  -1 2679.49 67.2319   3
  -2   7   1 2680.61 67.1904   3
   2   7  -1 2696.98 67.1439   3
  -1  -7   1 14.2845 0.80974   2
   1  -7  -1 13.6906 0.80777   2
  -1  -7   1 11.7111 0.83973   1
  -1   7   1 12.6263 0.76414   1
   1   7  -1 14.7162 0.88550   1
  -1   7   1 12.9688 0.77173   1
   0  -7   1 189.369 4.34998   2
   0  -7  -1 180.104 4.13866   1
   0  -7  -1 183.549 4.19270   2
   0   7   1 180.977 4.11321   1
   0   7  -1 186.954 4.40703   1
  -1  -7  -1 4561.50 102.538   3
   1   7   1 4416.95 101.891   3
  -1   7  -1 4371.93 102.315   3
   2  -7   1 1881.08 41.0261   2
  -2  -7  -1 1844.28 40.4655   2
  -2  -7  -1 1957.13 40.7819   1
  -2   7  -1 1877.64 41.1129   1
  -2   7  -1 2067.40 41.2583   1
   3  -7   1 76.0952 2.80036   2
  -3  -7  -1 75.2390 2.37862   1
   3  -7   1 70.6846 2.60900   1
  -3  -7  -1 73.5809 1.79151   2
   3   7   1 86.8251 2.47155   1
   4  -7   1 1216.57 26.6680   2
   4  -7   1 1212.99 26.8885   1
  -4  -7  -1 1217.86 26.4876   1
   4   7   1 1250.07 26.6265   1
   5  -7   1 893.466 20.0604   2
   5  -7   1 899.979 20.3868   1
   5   7   1 908.617 20.1036   1
   6  -7   1 120.323 3.94178   2
   6  -7   1 125.394 4.53345   1
   6   7   1 123.846 3.10459   2
   6   7   1 122.073 4.13590   1
   7  -7   1 387.724 10.2376   1
   7  -7   1 397.522 9.85579   2
   7   7   1 392.052 10.0283   1
   7   7   1 388.239 8.78916   2
   8  -7   1 118.051 6.30099   2
   8  -7   1 115.967 4.72882   1
   8   7   1 113.706 4.60320   1
   8   7   1 118.134 3.29908   2
   9  -7   1 17.3392 2.73246   1
   9  -7   1 15.6267 2.25374   2
   9   7   1 15.9138 2.39542   1
   9   7   1 16.2118 1.61201   2
  10  -7   1 40.3207 3.27880   2
  10  -7   1 43.1528 5.33051   1
  10   7   1 41.6838 3.66722   1
  11  -7   1 186.721 6.51787   2
  11  -7   1 177.590 7.25445   1
  11   7   1 186.596 7.23750   1
  12  -7   1 187.898 6.87217   2
  12  -7   1 192.923 7.89349   1
  12   7   1 194.210 7.57675   1
  13  -7   1 18.6888 3.39557   1
  13  -7   1 22.5729 3.17108   2
  13   7   1 17.9211 3.40225   1
  13  -8  -1 188.582 7.17620   2
  13  -8  -1 179.987 7.90764   1
  13   8  -1 176.380 7.85919   1
  12  -8  -1 38.5166 4.44978   1
  12  -8  -1 35.8788 3.83565   2
  12   8  -1 38.3498 4.28000   1
  11  -8  -1 120.056 5.60946   1
  11  -8  -1 121.105 5.12525   2
  10  -8  -1 506.077 12.9794   2
  10  -8  -1 530.580 13.7961   1
  10   8  -1 516.489 13.7277   1
  10   8  -1 493.794 11.4607   2
   9  -8  -1 164.138 6.06729   1
   9  -8  -1 163.669 5.45036   2
   9   8  -1 155.595 4.04407   2
   9   8  -1 161.769 6.02228   1
   8  -8  -1 20.5116 2.43453   2
   8  -8  -1 22.8162 2.61538   1
   8   8  -1 20.9119 2.81126   1
   8   8  -1 15.6713 1.18080   2
   7  -8  -1 474.642 12.6549   1
   7  -8  -1 469.813 11.4625   2
   7   8  -1 476.546 11.9037   1
   6  -8  -1 649.545 15.6321   1
   6  -8  -1 680.699 15.3971   2
   6   8  -1 683.135 15.7568   1
   6   8  -1 673.833 14.2762   2
   5  -8  -1 190.650 5.31662   1
   5  -8  -1 185.287 5.06533   2
   5   8  -1 194.452 5.41211   1
   4  -8  -1 1964.52 41.5929   1
   4  -8  -1 1940.35 41.4101   2
   4   8  -1 1895.13 41.6000   1
   3  -8  -1 1811.53 39.3493   2
   3  -8  -1 1896.67 39.4856   1
  -3  -8   1 1868.22 39.3546   1
  -3   8   1 1796.25 39.4025   1
  -2  -8   1 139.467 3.80560   1
   2  -8  -1 142.923 3.60259   1
  -2  -8   1 140.175 3.19178   2
   2  -8  -1 131.178 3.50372   2
   2   8  -1 140.526 3.65653   1
  -2   8   1 138.332 3.57473   1
  -1  -8   1 1294.04 28.2460   1
  -1  -8   1 1329.69 28.0251   2
   1  -8  -1 1280.39 28.1046   2
  -1   8   1 1364.80 28.1274   1
   1   8  -1 1309.83 28.1661   1
  -1   8   1 1339.22 28.0816   1
   0  -8   1 3981.26 93.3760   3
   0  -8  -1 4018.63 93.3951   3
   0   8   1 3847.89 92.5049   3
   0   8  -1 3945.31 92.9938   3
   1  -8   1 1066.28 24.0478   1
   1  -8   1 1157.51 24.0264   2
  -1  -8  -1 1129.91 23.6736   1
  -1   8  -1 1105.10 24.3731   1
   1   8   1 1117.07 23.7749   1
  -2  -8  -1 1009.25 21.0085   2
  -2  -8  -1 1012.17 21.3104   1
   2  -8   1 1001.42 21.6334   2
  -2   8  -1 962.055 21.7472   1
  -2   8  -1 988.732 21.7047   1
   2   8   1 996.788 21.4237   1
   3  -8   1 1906.40 40.8736   2
  -3  -8  -1 1895.01 40.8846   1
   3  -8   1 1902.02 41.0232   1
   3   8   1 1924.96 40.6993   1
  -4  -8  -1 182.614 4.83325   1
   4  -8   1 186.002 5.04571   2
   4  -8   1 182.493 5.18204   1
   4   8   1 195.147 4.96679   1
   5  -8   1 1072.02 23.4666   2
   5  -8   1 1039.78 23.7213   1
   5   8   1 1065.53 23.4160   1
   6  -8   1 1996.57 43.9108   2
   6   8   1 2059.99 44.0057   1
   7  -8   1 223.108 6.75005   1
   7  -8   1 225.948 6.41854   2
   7   8   1 224.284 6.49767   1
   7   8   1 214.781 5.12843   2
   8  -8   1 153.327 5.74423   1
   8  -8   1 159.186 5.31946   2
   8   8   1 159.820 5.50434   1
   8   8   1 153.570 3.92910   2
   9  -8   1 422.821 11.8015   1
   9  -8   1 452.306 11.4139   2
   9   8   1 433.370 9.89050   2
   9   8   1 439.379 11.6558   1
  10  -8   1 140.160 6.14526   1
  10  -8   1 132.007 5.31009   2
  10   8   1 140.658 4.18788   2
  10   8   1 142.466 5.76481   1
  11  -8   1 24.4592 3.49036   1
  11  -8   1 20.9725 2.83930   2
  11   8   1 22.3687 3.18476   1
  12  -8   1 146.256 6.93408   1
  12   8   1 150.517 6.63824   1
  13  -9  -1 5.60022 2.65342   2
  13  -9  -1 12.6628 5.05038   1
  13   9  -1 8.05174 3.05351   1
  12  -9  -1 3.43789 2.38889   2
  12  -9  -1 3.88589 2.76352   1
  12   9  -1 3.97276 2.69142   1
  11  -9  -1 3.70307 2.18204   2
  11  -9  -1 0.42370 2.36606   1
  10  -9  -1 225.761 7.73882   1
  10  -9  -1 229.478 7.15174   2
  10   9  -1 216.979 7.64041   1
   9  -9  -1 28.0870 3.31643   1
   9  -9  -1 27.4157 2.55098   2
   9   9  -1 24.7716 3.11663   1
   8  -9  -1 483.323 12.4009   1
   8   9  -1 477.467 12.3803   1
   7  -9  -1 40.4159 2.99725   1
   7  -9  -1 36.5986 2.55258   2
   7   9  -1 35.1108 2.84198   1
   6  -9  -1 374.307 9.47779   1
   6  -9  -1 373.257 9.20214   2
   6   9  -1 367.904 9.48383   1
   5  -9  -1 180.148 5.09658   1
   5  -9  -1 174.483 4.86329   2
   5   9  -1 167.214 5.04238   1
   4  -9  -1 9.12000 1.29183   1
   4   9  -1 11.1899 1.44290   1
   3  -9  -1 343.474 8.15933   1
  -3  -9   1 348.158 8.03817   1
   3   9  -1 333.903 8.17627   1
  -3   9   1 353.847 8.13584   1
  -2  -9   1 849.361 18.3936   1
   2  -9  -1 819.214 18.3961   2
  -2  -9   1 824.200 18.1946   2
  -2   9   1 837.947 18.4012   1
  -2   9   1 875.330 18.7681   1
   2   9  -1 876.860 18.5286   1
  -1  -9   1 23.8843 1.04493   2
   1  -9  -1 23.9597 1.12949   2
  -1  -9   1 25.8026 1.42276   1
   1   9  -1 25.7168 1.42759   1
  -1   9   1 25.4351 1.16655   1
  -1   9   1 24.4319 1.09645   1
   0  -9   1 1470.68 30.7995   2
   0  -9  -1 1452.04 30.6162   1
   0  -9  -1 1430.32 30.6286   2
   0  -9   1 1416.86 30.8858   1
   0   9  -1 1444.36 31.6569   1
   1  -9   1 129.942 3.51013   1
  -1  -9  -1 125.431 3.07458   1
  -1  -9  -1 126.387 3.00641   2
   1  -9   1 125.242 3.38661   2
   1   9   1 130.611 3.20381   1
  -1   9  -1 129.722 3.49143   1
   2  -9   1 1.42866 0.81174   2
  -2  -9  -1 1.53357 0.61796   1
  -2  -9  -1 1.54712 0.34627   2
   2   9   1 1.48976 0.72121   1
  -2   9  -1 1.74262 0.85931   1
   3  -9   1 219.573 5.53208   2
  -3   9  -1 205.075 5.55497   1
   3   9   1 217.186 5.35991   1
  -4  -9  -1 10.0547 1.31891   1
   4  -9   1 11.1083 1.45782   1
   4  -9   1 10.7519 1.40497   2
   4   9   1 11.5898 1.40566   1
   5  -9   1 122.166 4.23850   1
   5  -9   1 120.409 3.95766   2
   5   9   1 124.855 3.86325   1
   6  -9   1 73.8009 3.62412   1
   6  -9   1 71.8798 3.21561   2
   6   9   1 70.6576 3.12474   1
   7  -9   1 38.3844 3.13567   1
   7  -9   1 34.4509 2.90980   2
   7   9   1 37.8633 2.80005   1
   8  -9   1 159.223 5.40692   2
   8  -9   1 161.353 5.87253   1
   8   9   1 153.061 3.82458   2
   8   9   1 158.080 5.57683   1
   9  -9   1 6.36006 2.16100   1
   9  -9   1 7.62899 2.11428   2
   9   9   1 9.39887 2.16329   1
   9   9   1 7.56898 0.95216   2
  10  -9   1 342.439 10.3169   1
  10  -9   1 338.826 9.63610   2
  10   9   1 337.475 10.0386   1
  11  -9   1 9.84155 2.55976   2
  11  -9   1 9.72820 2.78248   1
  11   9   1 9.33514 2.57318   1
  12  -9   1 11.3560 3.10304   1
  12  -9   1 6.18372 2.58908   2
  12   9   1 9.51578 2.84991   1
  13 -10  -1 17.3571 3.26783   2
  13  10  -1 15.4899 3.33203   1
  12 -10  -1 28.5554 3.92845   2
  12 -10  -1 23.2413 3.61488   1
  12  10  -1 26.8095 3.81452   1
  11 -10  -1 6.45231 2.67359   1
  11 -10  -1 8.82419 2.44460   2
  11  10  -1 5.86800 4.11047   1
  10 -10  -1 77.7326 4.77283   1
  10 -10  -1 77.5394 4.17159   2
  10  10  -1 71.2245 4.46141   1
   9 -10  -1 160.422 5.93297   1
   9 -10  -1 171.745 5.73582   2
   9  10  -1 155.212 6.02846   1
   8 -10  -1 228.619 7.14396   1
   8 -10  -1 227.912 6.75616   2
   8  10  -1 225.450 7.12580   1
   7 -10  -1 1116.91 26.0457   1
   7 -10  -1 1169.54 25.8362   2
   7  10  -1 1169.46 26.2992   1
   6 -10  -1 74.5504 3.13909   2
   6 -10  -1 76.1322 3.35155   1
   6  10  -1 70.6555 3.31385   1
   5 -10  -1 85.3440 3.12360   2
   5 -10  -1 87.5888 3.31255   1
   5  10  -1 85.4421 3.32430   1
   4 -10  -1 739.714 16.5219   1
   4 -10  -1 724.618 16.3759   2
   4  10  -1 730.997 16.5660   1
   3 -10  -1 565.344 13.0917   1
  -3 -10   1 593.647 13.3482   1
   3 -10  -1 566.833 13.0376   2
  -3  10   1 583.756 13.1930   1
   3  10  -1 591.264 13.1933   1
  -2 -10   1 525.087 11.3367   2
  -2 -10   1 530.159 11.6676   1
   2 -10  -1 508.091 11.6819   2
  -2  10   1 523.754 11.7696   1
   2  10  -1 524.888 11.7304   1
   1 -10  -1 603.918 13.3674   2
  -1 -10   1 598.909 13.4406   1
  -1 -10   1 606.323 13.2568   2
   1  10  -1 603.759 13.4173   1
  -1  10   1 626.441 13.3841   1
  -1  10   1 616.021 13.3195   1
   0 -10   1 2120.13 45.4689   1
   0 -10   1 2155.22 45.3613   2
   0 -10  -1 2143.44 45.2044   2
   0 -10  -1 2125.16 45.1869   1
  -1 -10  -1 234.190 5.32293   2
   1 -10   1 231.973 5.70971   2
  -1 -10  -1 232.277 5.39091   1
   1 -10   1 237.346 5.84012   1
  -1  10  -1 241.941 5.82035   1
   1  10   1 240.234 5.49892   1
  -2 -10  -1 1432.74 29.9650   2
  -2 -10  -1 1445.07 30.2276   1
   2 -10   1 1404.15 31.0025   2
  -2  10  -1 1439.93 30.7229   1
   2  10   1 1375.90 30.4019   1
   3 -10   1 1268.54 28.2005   2
  -3 -10  -1 1341.97 27.8875   1
  -3  10  -1 1280.63 28.3084   1
   4 -10   1 25.9566 1.88735   2
  -4 -10  -1 25.9375 1.97933   1
   4  10   1 23.8613 1.69373   1
   5 -10   1 3.64155 1.33330   1
   5 -10   1 2.75683 1.28456   2
   5  10   1 4.96869 1.27745   1
   6 -10   1 377.789 9.75303   2
   6 -10   1 397.029 10.1170   1
   6  10   1 389.406 9.74476   1
   7 -10   1 552.145 14.1787   2
   7 -10   1 574.315 14.0942   1
   7  10   1 565.836 13.6869   1
   8 -10   1 39.5105 3.06810   2
   8 -10   1 33.8120 3.36478   1
   8  10   1 34.9398 3.10750   1
   9 -10   1 365.428 10.5486   1
   9 -10   1 367.569 10.0457   2
   9  10   1 363.168 10.1732   1
  10 -10   1 109.455 4.90393   2
  10 -10   1 93.8373 5.02084   1
  10  10   1 106.342 5.15540   1
  11 -10   1 105.686 5.15325   2
  11 -10   1 105.116 5.76591   1
  11  10   1 104.111 5.33443   1
  12 -10   1 80.9301 5.50291   1
  12 -10   1 76.8981 5.02173   2
  12  10   1 78.1390 5.18872   1
  13 -11  -1 9.48288 3.76444   1
  13 -11  -1 12.4788 3.10693   2
  13  11  -1 19.2910 3.66070   1
  12 -11  -1 222.220 8.40038   1
  12 -11  -1 215.860 9.26882   2
  12  11  -1 211.687 8.29821   1
  11 -11  -1 391.301 10.9296   2
  11 -11  -1 375.724 11.4066   1
  11  11  -1 372.051 11.5908   1
  10 -11  -1 2.05341 2.11247   2
  10  11  -1 4.34284 2.38162   1
   9 -11  -1 449.638 11.5977   2
   9 -11  -1 429.258 11.8494   1
   9  11  -1 448.733 12.0678   1
   8 -11  -1 715.456 16.5585   2
   8 -11  -1 677.025 16.7426   1
   8  11  -1 678.724 16.8617   1
   7 -11  -1 265.572 8.00539   2
   7 -11  -1 280.531 7.87478   1
   6 -11  -1 504.785 12.1351   2
   6 -11  -1 509.908 12.3614   1
   6  11  -1 500.515 12.3789   1
   5 -11  -1 1809.42 38.3128   2
   5 -11  -1 1747.62 38.4011   1
   5  11  -1 1736.64 38.4518   1
   4 -11  -1 506.332 11.8572   2
   4 -11  -1 515.421 11.9774   1
   4  11  -1 516.541 12.0678   1
  -3 -11   1 1725.69 37.1006   2
   3 -11  -1 1737.12 37.8472   2
   3  11  -1 1823.54 37.9832   1
   2 -11  -1 4280.58 103.332   3
  -2 -11   1 4314.99 103.849   3
  -2  11   1 3981.86 101.934   3
   2  11  -1 4205.64 102.798   3
  -1 -11   1 140.967 3.72864   1
   1 -11  -1 138.415 3.65971   2
  -1 -11   1 141.294 3.53594   2
   1  11  -1 139.833 3.69914   1
  -1  11   1 138.044 3.56676   1
  -1  11   1 143.357 3.66413   1
   0 -11  -1 395.263 9.04149   2
   0 -11   1 407.181 9.33489   1
   0 -11   1 415.991 9.22252   2
   0 -11  -1 401.162 9.03782   1
   0  11  -1 407.708 9.27743   1
   0  11   1 408.712 8.99009   1
  -1 -11  -1 1281.62 27.5278   1
  -1 -11  -1 1292.46 27.4587   2
   1 -11   1 1292.75 27.8792   2
   1  11   1 1301.72 27.6051   1
  -1  11  -1 1289.13 27.9289   1
   2 -11   1 508.488 11.2243   2
  -2 -11  -1 490.104 10.7338   1
  -2  11  -1 488.165 11.2453   1
   2  11   1 459.891 10.9231   1
   3 -11   1 61.2497 2.39152   2
  -3 -11  -1 59.7318 2.10148   1
   3  11   1 56.0111 2.43971   1
  -3  11  -1 56.6735 2.50021   1
   4 -11   1 1604.60 35.0591   2
  -4  11  -1 1561.53 35.1351   1
   4  11   1 1670.36 34.8998   1
   5 -11   1 915.814 20.9643   1
   5 -11   1 898.093 20.7104   2
   5  11   1 943.879 20.6289   1
   6 -11   1 50.6783 2.98864   2
   6 -11   1 49.2148 2.95889   1
   6  11   1 52.9248 2.88275   1
   7 -11   1 816.042 18.9422   2
   7 -11   1 801.069 19.2527   1
   7  11   1 818.816 18.9255   1
   8 -11   1 547.204 13.6068   2
   8 -11   1 541.076 13.9905   1
   8  11   1 547.132 13.6018   1
   9 -11   1 13.8492 2.69204   1
   9 -11   1 8.22709 2.20792   2
   9  11   1 9.60122 2.21437   1
  10 -11   1 61.1668 4.54860   1
  10 -11   1 71.7738 4.25555   2
  10  11   1 65.8846 4.14301   1
  11 -11   1 215.573 8.05011   1
  11 -11   1 216.267 9.46981   2
  11  11   1 205.515 7.56855   1
  12 -11   1 17.7110 4.26810   1
  12 -11   1 14.7200 2.97382   2
  12  11   1 16.3476 3.07213   1
  13 -12  -1 15.6678 3.55575   1
  13 -12  -1 16.2878 3.31779   2
  13  12  -1 19.9313 3.57998   1
  12 -12  -1 67.8933 4.72490   2
  12 -12  -1 53.9363 4.93208   1
  12  12  -1 59.2921 4.80229   1
  11 -12  -1 19.8046 3.16292   1
  11 -12  -1 18.3122 3.00834   2
  11  12  -1 20.0089 3.25501   1
  10 -12  -1 48.5687 3.79018   2
  10 -12  -1 46.6042 4.79205   1
  10  12  -1 43.3274 3.88717   1
   9 -12  -1 4.17035 2.16359   1
   9 -12  -1 0.37051 1.71758   2
   9  12  -1 1.39371 2.08897   1
   8 -12  -1 8.75858 2.18765   1
   8 -12  -1 7.10541 1.92554   2
   8  12  -1 5.30250 2.11494   1
   7 -12  -1 55.8185 3.33526   1
   7 -12  -1 53.4346 3.17805   2
   7  12  -1 48.5953 4.80825   1
   6 -12  -1 83.0825 4.02025   1
   6 -12  -1 69.3215 3.14043   2
   6  12  -1 73.2660 3.49430   1
   5 -12  -1 44.3519 2.47771   2
   5 -12  -1 43.9320 2.54205   1
   5  12  -1 41.5000 2.66750   1
   4 -12  -1 361.147 8.66323   1
   4 -12  -1 349.980 8.58903   2
   4  12  -1 340.160 8.66334   1
   3 -12  -1 188.823 4.95636   2
  -3 -12   1 176.141 4.14254   2
   3  12  -1 192.922 5.04605   1
  -3  12   1 177.663 4.86134   1
  -2 -12   1 60.6205 1.89463   2
  -2  12   1 63.6654 2.32429   1
   2  12  -1 78.6553 2.47636   1
  -2  12   1 63.7047 2.24625   1
  -1 -12   1 0.88554 0.69407   2
  -1 -12   1 0.06967 0.83842   1
   1 -12  -1 0.71870 0.75948   2
  -1  12   1 2.71651 0.80566   1
  -1  12   1 3.20419 0.94444   1
   1  12  -1 2.12579 0.83924   1
   0 -12   1 351.557 8.05517   2
   0 -12  -1 345.881 7.88661   2
   0 -12  -1 338.613 7.87692   1
   0  12  -1 352.643 8.12622   1
   0  12   1 348.898 7.82383   1
  -1 -12  -1 111.148 2.82803   2
  -1 -12  -1 109.554 2.91002   1
  -1  12  -1 110.922 3.30103   1
   1  12   1 110.412 3.01318   1
   2 -12   1 161.656 4.40952   2
  -2 -12  -1 166.950 3.73204   2
  -2 -12  -1 154.005 4.63644   1
   2  12   1 156.814 4.22926   1
  -2  12  -1 159.554 4.48176   1
   3 -12   1 720.943 16.2331   2
  -3 -12  -1 736.393 15.7309   1
   3  12   1 705.283 15.9744   1
  -3  12  -1 703.756 16.2614   1
   4 -12   1 101.335 3.56483   2
   4  12   1 97.3650 3.29336   1
  -4  12  -1 100.407 3.64966   1
   5 -12   1 385.300 9.72162   2
   5  12   1 390.848 9.51974   1
   6 -12   1 195.446 6.19991   1
   6  12   1 197.815 5.81741   1
   7 -12   1 8.29894 2.16565   1
   7 -12   1 2.76267 1.82213   2
   7  12   1 3.97546 1.69622   1
   8 -12   1 76.6603 4.00028   2
   8 -12   1 81.3840 4.41236   1
   8  12   1 78.7747 3.83548   1
   9 -12   1 27.7131 3.26924   2
   9  12   1 37.4512 3.22676   1
  10 -12   1 15.8961 3.00143   1
  10 -12   1 13.9163 2.72406   2
  10  12   1 12.9505 2.57515   1
  11 -12   1 12.3039 3.09622   2
  11 -12   1 10.8808 2.92504   1
  11  12   1 12.9080 2.76777   1
  12 -12   1 58.6254 4.65625   2
  12  12   1 59.1870 4.54167   1
  12 -13  -1 166.623 7.15139   1
  12 -13  -1 176.957 7.07657   2
  12  13  -1 169.619 7.30708   1
  11 -13  -1 123.404 6.02496   1
  11 -13  -1 118.816 5.69225   2
  11  13  -1 114.263 5.98743   1
  10 -13  -1 157.498 6.05308   2
  10 -13  -1 162.431 6.48656   1
  10  13  -1 145.874 6.31637   1
   9 -13  -1 273.129 8.16816   2
   9 -13  -1 265.602 8.44419   1
   9  13  -1 268.022 8.46558   1
   8 -13  -1 17.7085 2.46586   2
   8 -13  -1 20.5850 2.96675   1
   8  13  -1 17.6891 2.60507   1
   7 -13  -1 220.393 6.55657   2
   7 -13  -1 217.545 6.72521   1
   7  13  -1 210.108 6.71435   1
   6 -13  -1 237.028 6.76497   2
   6 -13  -1 245.356 8.65840   1
   6  13  -1 232.800 6.92826   1
   5 -13  -1 726.239 16.4116   1
   5 -13  -1 712.112 16.3183   2
   5  13  -1 681.837 16.4123   1
   4 -13  -1 176.098 5.00755   2
   4  13  -1 171.282 5.08033   1
   3 -13  -1 898.267 19.8343   2
   3  13  -1 907.522 19.8737   1
  -3  13   1 874.001 19.7527   1
   2 -13  -1 439.324 10.0871   2
  -2 -13   1 428.625 9.62574   2
  -2  13   1 445.032 10.1820   1
  -2  13   1 434.206 10.0047   1
   2  13  -1 428.552 10.0667   1
  -1 -13   1 2.54089 0.74059   2
   1 -13  -1 1.38986 0.82076   2
  -1  13   1 2.21902 0.76841   1
  -1  13   1 3.12366 0.78719   1
   1  13  -1 1.65623 0.83506   1
   0 -13  -1 69.0557 2.17297   2
   0 -13   1 66.4285 2.33037   2
   0  13  -1 65.6008 2.42174   1
   0  13   1 67.6402 2.11301   1
   1 -13   1 1372.99 29.2177   2
  -1 -13  -1 1391.19 28.7844   2
  -1 -13  -1 1213.73 29.4531   1
   1  13   1 1380.68 28.9278   1
  -1  13  -1 1383.52 29.2623   1
  -2 -13  -1 350.037 7.96605   1
   2 -13   1 344.559 8.39979   2
  -2 -13  -1 351.982 7.66434   2
  -2  13  -1 339.337 8.42427   1
   3 -13   1 198.636 5.29233   2
  -3 -13  -1 187.044 4.76984   1
   3  13   1 181.782 5.06434   1
  -3  13  -1 192.415 5.37924   1
   4 -13   1 791.585 18.0237   2
  -4  13  -1 777.548 18.0650   1
   4  13   1 805.695 17.8103   1
   5 -13   1 637.904 15.4515   2
  -5  13  -1 658.015 15.6752   1
   5  13   1 691.117 15.3615   1
   6 -13   1 0.37021 1.47716   2
   6  13   1 2.59230 1.45773   1
   7 -13   1 279.099 7.92273   2
   7 -13   1 269.972 8.10423   1
   7  13   1 269.956 8.45676   1
   8 -13   1 64.8787 3.85484   2
   8 -13   1 67.0426 4.13460   1
   8  13   1 64.2550 3.57216   1
   9 -13   1 1.95634 2.46134   1
   9 -13   1 4.55795 2.25721   2
   9  13   1 3.08219 1.99612   1
  10 -13   1 2.60457 2.35353   2
  10 -13   1 4.99277 2.55989   1
  10  13   1 4.48146 2.13201   1
  11 -13   1 188.792 7.67635   1
  11 -13   1 188.815 7.24196   2
  11  13   1 197.724 7.29231   1
  12 -13   1 40.0118 4.32475   2
  12 -13   1 48.6508 4.89612   1
  12  13   1 41.8268 4.27471   1
  12 -14  -1 14.1351 3.25051   1
  12 -14  -1 11.1264 3.00228   2
  12  14  -1 9.71776 2.96674   1
  11 -14  -1 19.9108 3.11981   1
  11 -14  -1 24.5186 5.15798   2
  11  14  -1 25.9420 3.45553   1
  10 -14  -1 275.427 8.56943   2
  10 -14  -1 274.307 8.85348   1
  10  14  -1 255.291 8.74640   1
   9 -14  -1 374.348 10.8889   1
   9 -14  -1 408.354 10.8103   2
   9  14  -1 379.604 10.9621   1
   8 -14  -1 120.657 4.84208   2
   8 -14  -1 116.620 4.93129   1
   8  14  -1 108.589 4.88669   1
   7 -14  -1 1086.78 24.7490   2
   7 -14  -1 1095.92 24.9250   1
   7  14  -1 1075.11 24.9932   1
   6 -14  -1 263.537 7.41265   1
   6  14  -1 259.891 7.47644   1
   5 -14  -1 156.226 4.91139   2
   5  14  -1 148.424 4.97552   1
   4 -14  -1 182.987 5.30449   2
  -4  14   1 178.123 5.20218   1
   4  14  -1 194.864 5.45566   1
  -3 -14   1 260.397 5.83863   2
   3 -14  -1 261.347 6.64860   2
  -3  14   1 254.970 6.55253   1
   3  14  -1 259.254 6.68760   1
  -2 -14   1 470.385 10.5712   2
   2 -14  -1 476.576 11.0494   2
   2  14  -1 478.169 11.0232   1
  -2  14   1 486.281 10.9754   1
   1 -14  -1 987.294 21.7420   2
  -1 -14   1 986.857 21.2263   2
  -1  14   1 982.803 21.3646   1
   1  14  -1 957.593 21.3719   1
  -1  14   1 978.592 21.2547   1
   0 -14   1 3315.95 69.6562   2
   0 -14  -1 3244.80 69.4098   1
   1 -14   1 135.578 3.84161   2
  -1 -14  -1 125.529 3.45877   1
  -1 -14  -1 131.765 3.38820   2
  -1  14  -1 125.663 3.82029   1
  -2 -14  -1 1640.45 34.0253   2
  -2 -14  -1 1606.20 34.2709   1
   2 -14   1 1598.13 34.7592   2
  -2  14  -1 1642.36 34.8392   1
   2  14   1 1530.80 34.4747   1
  -3 -14  -1 1667.62 34.5431   1
  -3 -14  -1 1625.89 33.9324   2
   3 -14   1 1631.93 35.0902   2
  -3  14  -1 1625.02 35.1183   1
   3  14   1 1498.75 34.7396   1
   4 -14   1 75.8514 3.25266   2
  -4  14  -1 72.0331 3.22343   1
   4  14   1 70.3194 2.87995   1
   5 -14   1 147.891 4.99008   2
   5  14   1 144.704 4.60295   1
  -5  14  -1 144.511 4.98681   1
   6 -14   1 855.278 19.8243   2
   6  14   1 854.901 19.5864   1
  -6  14  -1 847.308 19.9490   1
   7 -14   1 192.305 6.29450   2
   8 -14   1 221.054 7.15294   2
   8  14   1 219.962 6.85959   1
   9 -14   1 424.894 12.0572   1
   9 -14   1 440.948 11.9547   2
   9  14   1 447.326 11.8276   1
  10 -14   1 60.7024 4.62167   1
  10 -14   1 66.8286 5.07409   2
  10  14   1 63.3457 4.27695   1
  11 -14   1 99.9129 5.45585   2
  11  14   1 102.249 5.37755   1
  12 -14   1 94.1834 5.58621   2
  12  14   1 95.9654 5.30995   1
  12 -15  -1 76.4850 5.26745   2
  12 -15  -1 82.5241 6.21180   1
  12  15  -1 75.0355 5.36890   1
  11 -15  -1 108.181 5.57849   2
  11 -15  -1 103.494 5.70226   1
  11  15  -1 100.735 5.60825   1
  10 -15  -1 15.0232 2.75256   2
  10 -15  -1 16.7884 2.98522   1
  10  15  -1 9.70419 2.73271   1
   9 -15  -1 32.4105 3.45499   2
   9 -15  -1 28.2722 3.51500   1
   9  15  -1 19.6755 2.89105   1
   8 -15  -1 233.117 7.29066   1
   8 -15  -1 214.209 6.90557   2
   8  15  -1 215.637 7.17523   1
   7 -15  -1 146.436 5.35330   1
   7 -15  -1 147.997 5.27529   2
   7  15  -1 136.347 5.28654   1
   6 -15  -1 6.72875 1.76778   1
   6 -15  -1 5.09521 1.85833   2
   6  15  -1 4.64788 1.91349   1
   5 -15  -1 918.252 20.5899   2
  -5  15   1 895.284 20.4912   1
   5  15  -1 890.833 20.6415   1
   4 -15  -1 181.128 5.26324   2
  -4  15   1 178.367 5.22443   1
   4  15  -1 185.165 5.44135   1
  -3 -15   1 149.069 3.60990   2
   3 -15  -1 151.511 4.48108   2
   3  15  -1 150.785 4.56180   1
  -3  15   1 147.185 4.34301   1
   2 -15  -1 1412.21 30.5735   2
  -2 -15   1 1380.98 30.0653   2
   2  15  -1 1419.57 30.5287   1
  -2  15   1 1414.25 30.4658   1
   1 -15  -1 19.8649 1.51872   2
  -1  15   1 20.2230 1.73326   1
   0 -15  -1 497.620 11.0199   2
   0 -15  -1 470.163 10.9869   1
   0 -15   1 489.724 11.2472   2
   0  15   1 490.713 10.9248   1
   0  15  -1 484.559 11.2087   1
   1 -15   1 326.426 8.05774   2
  -1 -15  -1 332.877 7.60579   2
  -1 -15  -1 322.641 7.68496   1
  -1  15  -1 334.132 8.09305   1
   1  15   1 336.676 7.77980   1
  -2 -15  -1 129.522 3.25302   2
   2 -15   1 134.639 4.09658   2
  -2 -15  -1 125.268 3.53369   1
  -2  15  -1 127.980 4.04333   1
   2  15   1 128.182 3.81359   1
  -3 -15  -1 68.3944 2.00154   2
   3 -15   1 80.1031 3.04273   2
  -3  15  -1 75.1068 3.09196   1
   3  15   1 69.3877 2.82985   1
   4 -15   1 105.927 3.91509   2
   4  15   1 111.841 3.75362   1
   5 -15   1 424.307 11.3600   2
  -5  15  -1 414.266 10.7123   1
   5  15   1 427.262 10.4116   1
   6 -15   1 37.8985 3.04677   2
   6  15   1 41.5333 2.77629   1
  -6  15  -1 35.1661 3.16457   1
   7 -15   1 25.3703 2.98111   2
   7  15   1 29.6225 3.17254   1
  -7  15  -1 23.8361 3.12625   1
   8 -15   1 26.1967 3.30695   2
  -8  15  -1 29.2894 3.47466   1
   8  15   1 36.0862 3.06741   1
   9 -15   1 7.47818 2.49058   2
   9  15   1 5.62028 2.10718   1
  10 -15   1 15.0616 3.38255   2
  10  15   1 17.7032 2.80256   1
  11 -15   1 16.1964 3.05569   2
  12 -16  -1 6.50714 3.08697   2
  12  16  -1 4.26737 2.84482   1
  11 -16  -1 7.43126 2.86067   1
  11 -16  -1 11.3602 2.78920   2
  11  16  -1 7.88540 2.81667   1
  10 -16  -1 77.4182 5.28571   2
  10 -16  -1 73.8287 4.77177   1
  10  16  -1 70.6375 5.20995   1
   9 -16  -1 83.8516 6.95573   1
   9 -16  -1 78.5626 4.24013   2
   9  16  -1 73.4269 4.40972   1
   8 -16  -1 110.192 4.86430   2
   8 -16  -1 112.919 4.99594   1
   8  16  -1 111.614 5.03812   1
   7 -16  -1 464.122 11.7771   2
   7  16  -1 442.831 11.8362   1
   6 -16  -1 3.76196 1.94930   2
  -6  16   1 4.83962 1.81320   1
  -5  16   1 206.257 6.89896   1
   5  16  -1 211.490 6.37145   1
   4 -16  -1 345.724 8.84447   2
   4  16  -1 346.334 8.92089   1
  -4  16   1 342.486 8.67787   1
   3 -16  -1 869.377 19.8035   2
  -3 -16   1 892.761 18.9544   2
  -3  16   1 877.172 19.7113   1
   3  16  -1 888.149 19.8465   1
   2 -16  -1 290.495 7.18923   2
  -2 -16   1 279.289 6.65511   2
   2  16  -1 281.703 7.16162   1
  -2  16   1 284.593 7.03858   1
  -1 -16   1 387.637 9.02679   2
   1 -16  -1 397.132 9.24017   2
  -1  16   1 386.595 9.04197   1
   1  16  -1 385.432 9.21280   1
   0 -16   1 643.235 14.1121   2
   0 -16  -1 621.445 14.0174   1
   0  16  -1 617.756 14.1152   1
   0  16   1 608.186 13.8153   1
  -1 -16  -1 47.4516 1.97955   1
   1 -16   1 50.2052 2.35190   2
  -1 -16  -1 47.6999 1.88474   2
   1  16   1 49.8073 2.13832   1
  -1  16  -1 50.2289 2.35178   1
  -2 -16  -1 177.648 4.25052   2
   2 -16   1 167.576 5.04037   2
  -2 -16  -1 184.628 4.85330   1
  -2  16  -1 171.710 5.02193   1
   2  16   1 168.298 4.78868   1
   3 -16   1 380.845 9.35174   2
   3  16   1 344.570 8.94856   1
  -3  16  -1 380.784 9.30661   1
   4 -16   1 60.5815 3.23390   2
  -4  16  -1 61.4116 3.11255   1
   4  16   1 61.7170 2.87365   1
   5 -16   1 132.344 4.82834   2
  -5  16  -1 130.008 4.76008   1
   5  16   1 131.004 4.42819   1
   6 -16   1 345.884 9.52526   2
  -6  16  -1 347.722 9.46494   1
   6  16   1 356.385 9.19405   1
   7 -16   1 243.367 7.52766   2
   7  16   1 245.804 7.16613   1
  -7  16  -1 234.405 7.54384   1
   8 -16   1 3.73175 2.03513   2
  -8  16  -1 4.13832 3.75383   1
   8  16   1 6.24526 1.97578   1
   9 -16   1 65.9905 4.37225   2
   9  16   1 70.3466 4.10073   1
  -9  16  -1 74.9513 4.69122   1
  10 -16   1 54.7235 4.35668   2
 -10  16  -1 44.9100 4.39569   1
  10  16   1 54.7581 4.07369   1
  11 -16   1 10.8446 2.88487   2
  11  16   1 15.1991 2.80675   1
 -11  16  -1 15.5790 3.76293   1
  12 -17  -1 78.8648 5.41695   2
  12  17  -1 69.6070 5.22614   1
  11 -17  -1 184.345 7.55370   1
  11 -17  -1 200.420 7.66863   2
  11  17  -1 187.935 7.56423   1
  10 -17  -1 9.54758 3.17722   2
  10 -17  -1 13.5492 2.99895   1
   9 -17  -1 124.914 5.51837   2
   9  17  -1 117.263 5.55945   1
   8 -17  -1 84.8441 4.39691   2
   8  17  -1 78.6414 4.43581   1
   7 -17  -1 353.392 9.46919   2
  -7  17   1 338.635 9.36492   1
   7  17  -1 314.719 9.42677   1
   6 -17  -1 418.780 10.6617   2
  -6  17   1 404.936 10.4898   1
   6  17  -1 392.674 10.6826   1
   5 -17  -1 1122.89 24.6643   2
  -5  17   1 1051.59 24.9642   1
   5  17  -1 1084.82 24.6517   1
   4 -17  -1 507.649 12.3594   2
   4  17  -1 514.589 12.3869   1
  -4  17   1 509.199 12.2119   1
   3 -17  -1 1625.36 35.3249   2
  -3 -17   1 1594.85 34.3812   2
   3  17  -1 1644.46 35.3009   1
  -3  17   1 1605.05 35.1476   1
   2 -17  -1 1650.44 35.6100   2
  -2 -17   1 1626.79 35.0526   2
  -2  17   1 1644.42 35.4465   1
   2  17  -1 1636.14 35.5461   1
   1 -17  -1 58.6734 2.48657   2
  -1  17   1 56.0258 2.34265   1
   1  17  -1 56.4841 2.48585   1
   0 -17  -1 321.411 7.71686   2
   0 -17   1 324.683 7.85713   2
   0  17   1 317.615 7.63243   1
   0  17  -1 323.590 7.94788   1
   1 -17   1 906.231 20.2132   2
  -1 -17  -1 904.144 19.7308   2
   1  17   1 919.967 19.9081   1
  -1  17  -1 888.615 20.1843   1
   2 -17   1 43.4612 2.56372   2
  -2 -17  -1 46.1338 1.74148   2
   2  17   1 44.5307 2.31648   1
  -2  17  -1 43.5353 2.54081   1
   3 -17   1 5.18613 1.67109   2
  -3  17  -1 2.92894 2.32649   1
   3  17   1 2.95643 1.44191   1
  -4  17  -1 1047.93 23.4314   1
   4  17   1 1016.14 23.0517   1
   5 -17   1 272.488 7.74896   2
  -5  17  -1 271.991 7.81274   1
   5  17   1 281.886 7.49080   1
   6 -17   1 60.4458 3.67669   2
  -6  17  -1 55.2976 3.54105   1
   6  17   1 56.9648 3.17530   1
   7 -17   1 648.000 16.0054   2
  -7  17  -1 633.762 15.9909   1
   7  17   1 659.414 15.6897   1
   8 -17   1 193.517 6.88695   2
   8  17   1 202.307 6.53560   1
  -8  17  -1 186.411 7.55747   1
  -9  17  -1 5.60906 2.57107   1
   9  17   1 6.55705 2.13207   1
  10 -17   1 17.2796 3.08519   2
 -10  17  -1 17.8476 3.25722   1
  10  17   1 21.9728 3.39191   1
  11 -17   1 196.474 7.77432   2
  11  17   1 199.806 7.37470   1
  11 -18  -1 9.79409 2.97365   2
  11  18  -1 8.51142 2.77597   1
  10 -18  -1 4.49946 2.74881   2
  10  18  -1 4.08999 2.79490   1
   9 -18  -1 252.495 8.20070   2
  -9  18   1 242.184 8.15339   1
   9  18  -1 239.707 8.11659   1
   8 -18  -1 33.1296 3.15332   2
   8  18  -1 33.0272 3.32754   1
  -8  18   1 34.0977 3.44934   1
   7 -18  -1 221.150 6.95006   2
   7  18  -1 214.375 7.02252   1
  -7  18   1 220.257 6.95926   1
   6 -18  -1 115.061 4.64207   2
   6  18  -1 110.432 4.62730   1
  -6  18   1 114.538 4.48571   1
   5 -18  -1 30.0124 2.72513   2
   5  18  -1 22.8892 2.74811   1
  -5  18   1 27.6285 2.47389   1
   4 -18  -1 251.729 7.93580   2
  -4  18   1 262.403 7.12891   1
   4  18  -1 278.650 7.46802   1
   3 -18  -1 79.2792 3.30931   2
  -3 -18   1 64.2704 2.22061   2
  -3  18   1 78.9605 3.18985   1
   3  18  -1 74.0657 3.26515   1
   2 -18  -1 1000.35 22.1420   2
  -2 -18   1 980.396 21.5662   2
   2  18  -1 990.038 22.0687   1
  -2  18   1 997.848 21.9607   1
  -1 -18   1 352.875 8.49455   2
   1 -18  -1 360.270 8.73763   2
   1  18  -1 360.456 8.73692   1
  -1  18   1 355.425 8.52487   1
   0 -18  -1 775.730 17.2526   2
   0 -18   1 774.263 17.3987   2
   0  18   1 783.025 17.1604   1
   0  18  -1 764.534 17.4140   1
  -1 -18  -1 153.593 4.17348   2
   1 -18   1 152.443 4.63929   2
   1  18   1 151.959 4.36680   1
  -1  18  -1 152.095 4.62886   1
  -2 -18  -1 823.229 17.8046   2
   2 -18   1 823.217 18.6719   2
  -2  18  -1 825.940 18.6386   1
   2  18   1 799.807 18.3359   1
  -3 -18  -1 133.676 3.20922   2
   3 -18   1 130.005 4.55662   2
  -3  18  -1 134.414 4.53018   1
   3  18   1 119.659 4.24212   1
   4 -18   1 11.6603 1.88524   2
   4  18   1 11.2507 1.77568   1
  -4  18  -1 10.3579 1.93081   1
   5 -18   1 6.41883 2.05401   2
   5  18   1 8.50558 1.70830   1
  -5  18  -1 1.79348 1.84852   1
   6 -18   1 424.334 11.2124   2
  -6  18  -1 419.845 11.1375   1
   6  18   1 416.607 10.7266   1
   7 -18   1 80.1652 4.39432   2
  -7  18  -1 80.3634 4.34535   1
   7  18   1 82.7962 3.97173   1
   8 -18   1 7.00951 2.30318   2
  -8  18  -1 8.76633 2.62203   1
   8  18   1 9.97035 2.12017   1
   9 -18   1 363.791 10.9343   2
  -9  18  -1 367.547 10.9325   1
   9  18   1 367.370 10.3218   1
  10 -18   1 9.97237 3.00654   2
 -10  18  -1 10.6952 2.87380   1
  11 -18   1 9.59468 3.19371   2
  11  18   1 16.2577 2.84891   1
 -11  18  -1 13.3617 3.18588   1
  11 -19  -1 15.8201 3.47611   2
 -11  19   1 18.0422 3.38554   1
  11  19  -1 18.5770 3.23284   1
  10 -19  -1 10.5911 2.87435   2
 -10  19   1 12.8208 2.94878   1
  10  19  -1 12.5893 2.90187   1
  -9  19   1 166.319 6.40738   1
   9  19  -1 146.250 6.31862   1
   8 -19  -1 179.506 6.57560   2
  -8  19   1 178.987 6.43384   1
   8  19  -1 166.948 6.48977   1
   7 -19  -1 1.71538 1.88908   2
  -7  19   1 4.07970 2.05938   1
   7  19  -1 2.03867 2.01606   1
   6 -19  -1 66.6828 3.83795   2
   6  19  -1 68.5214 3.93684   1
  -6  19   1 64.6271 3.57078   1
   5 -19  -1 163.299 5.42499   2
   5  19  -1 166.196 6.15191   1
  -5  19   1 164.088 5.40882   1
   4 -19  -1 86.7914 3.79030   2
  -4  19   1 88.2818 4.18374   1
   4  19  -1 87.2342 3.89411   1
   3 -19  -1 68.8720 3.21339   2
  -3 -19   1 68.7378 2.24029   2
   3  19  -1 71.9225 3.37395   1
  -3  19   1 68.9313 3.05243   1
   2 -19  -1 239.412 6.57360   2
  -2 -19   1 229.599 5.92394   2
   2  19  -1 240.335 6.52183   1
  -2  19   1 246.499 6.35266   1
  -1 -19   1 93.0831 3.21095   2
   1 -19  -1 95.9542 3.40134   2
  -1  19   1 99.3008 3.31259   1
   1  19  -1 98.2118 3.61295   1
   0 -19  -1 338.499 8.24042   2
   0 -19   1 341.345 8.41369   2
   0  19  -1 342.259 8.48944   1
   0  19   1 336.389 8.18123   1
  -1 -19  -1 560.690 13.3905   2
   1 -19   1 563.872 13.2809   2
  -1  19  -1 567.702 13.2567   1
   1  19   1 566.105 12.9489   1
   2 -19   1 202.115 5.81986   2
  -2 -19  -1 187.477 4.85016   2
   2  19   1 193.298 5.48911   1
  -3 -19  -1 8.35825 1.00840   2
  -3  19  -1 10.8588 1.88766   1
   3  19   1 13.8888 1.85354   1
   4 -19   1 57.2615 3.38562   2
  -4  19  -1 62.0531 3.32770   1
   4  19   1 55.9218 3.00578   1
   5 -19   1 73.0340 3.91866   2
  -5  19  -1 74.6738 3.81736   1
   5  19   1 75.8870 3.49804   1
   6 -19   1 131.805 5.15862   2
  -6  19  -1 133.383 5.30916   1
   6  19   1 134.064 4.88826   1
   7 -19   1 1.24997 1.98686   2
   7  19   1 1.79704 1.66936   1
  -7  19  -1 1.00309 1.96684   1
   8 -19   1 115.689 5.66985   2
  -8  19  -1 125.336 5.60010   1
   8  19   1 125.945 5.06818   1
   9 -19   1 38.4698 3.77161   2
  -9  19  -1 46.7195 4.19577   1
   9  19   1 46.5486 3.64030   1
  10 -19   1 71.1907 4.99505   2
 -10  19  -1 76.0163 5.12221   1
  11 -20  -1 26.3441 3.74360   2
  11  20  -1 33.7067 4.12268   1
 -11  20   1 39.6010 6.29438   1
  10 -20  -1 206.102 7.84789   2
 -10  20   1 203.426 7.66742   1
  10  20  -1 192.453 7.52679   1
   9 -20  -1 226.259 7.86910   2
   9  20  -1 203.356 7.54661   1
  -9  20   1 224.479 7.68106   1
   8 -20  -1 67.7464 4.42734   2
  -8  20   1 74.8308 6.57097   1
   8  20  -1 63.3290 4.28689   1
   7 -20  -1 428.459 11.3849   2
  -7  20   1 418.525 11.2339   1
   7  20  -1 411.298 11.3557   1
   6 -20  -1 67.1806 3.86713   2
  -6  20   1 62.9089 3.56244   1
   6  20  -1 56.5874 3.77431   1
   5 -20  -1 9.40474 2.09873   2
   5  20  -1 8.48530 2.18735   1
  -5  20   1 12.6698 2.04363   1
   4 -20  -1 240.737 6.93205   2
   4  20  -1 234.525 7.57563   1
  -4  20   1 233.540 6.78551   1
   3 -20  -1 434.421 10.9376   2
  -3 -20   1 428.078 9.78548   2
  -3  20   1 435.252 10.6345   1
   3  20  -1 440.252 10.8339   1
   2 -20  -1 20.9642 2.21138   2
  -2  20   1 24.7191 2.06254   1
   2  20  -1 20.2591 2.22367   1
  -1 -20   1 750.868 16.9635   2
   1 -20  -1 760.799 17.1738   2
  -1  20   1 754.931 16.9858   1
   1  20  -1 757.724 17.2171   1
   0 -20  -1 1009.06 21.8902   2
   0 -20   1 990.174 22.0276   2
   0  20   1 992.993 21.8056   1
   0  20  -1 962.420 22.0536   1
  -1 -20  -1 74.8217 2.80956   2
   1 -20   1 76.1046 3.25186   2
  -1  20  -1 79.8574 3.92860   1
   1  20   1 79.9595 3.10353   1
   2 -20   1 429.149 10.7009   2
  -2 -20  -1 422.666 9.76082   2
   2  20   1 427.540 10.3634   1
  -2  20  -1 431.490 10.6144   1
  -3 -20  -1 862.328 18.5397   2
   3 -20   1 884.407 20.0014   2
   3  20   1 822.805 19.5211   1
  -3  20  -1 878.272 19.8684   1
   4 -20   1 61.2198 3.56494   2
  -4  20  -1 61.1109 3.39546   1
   4  20   1 62.3038 3.17304   1
   5 -20   1 252.222 7.53000   2
   5  20   1 251.425 7.08930   1
  -5  20  -1 246.345 7.49489   1
   6 -20   1 428.436 11.4088   2
  -6  20  -1 408.581 11.2133   1
   7 -20   1 80.0826 4.63441   2
  -7  20  -1 79.7311 7.05622   1
   7  20   1 87.6695 4.10149   1
   8 -20   1 42.9177 5.34773   2
  -8  20  -1 45.6532 4.05231   1
   8  20   1 47.1216 3.41693   1
   9 -20   1 201.000 7.64083   2
  -9  20  -1 201.721 7.59383   1
   9  20   1 201.570 6.92031   1
  10 -20   1 28.3875 3.76966   2
  10  20   1 35.4960 3.72654   1
 -10  20  -1 30.7754 4.26617   1
  10 -21  -1 4.17824 2.81728   2
  10  21  -1 6.17926 2.52633   1
 -10  21   1 4.69730 2.60423   1
   9 -21  -1 62.3353 4.64917   2
   9  21  -1 52.1607 5.09838   1
  -9  21   1 66.5607 4.45281   1
   8 -21  -1 68.6853 5.08404   2
   8  21  -1 62.4567 4.31382   1
  -8  21   1 74.6791 4.45313   1
   7 -21  -1 122.543 5.33545   2
  -7  21   1 123.439 5.15239   1
   7  21  -1 123.435 5.30224   1
   6 -21  -1 27.8383 3.02813   2
   6  21  -1 24.0387 2.96029   1
  -6  21   1 23.6863 2.97326   1
   5 -21  -1 521.238 13.2761   2
  -5  21   1 515.164 13.0483   1
   5  21  -1 541.778 13.3096   1
   4 -21  -1 304.654 8.58585   2
  -4  21   1 308.881 8.38159   1
   4  21  -1 322.950 8.70233   1
   3 -21  -1 364.063 9.63559   2
  -3 -21   1 361.035 8.45764   2
   3  21  -1 371.567 10.1866   1
  -3  21   1 375.633 9.44707   1
   2 -21  -1 194.462 5.75138   2
  -2 -21   1 189.904 5.12680   2
  -2  21   1 195.695 5.53108   1
   2  21  -1 196.928 5.77874   1
   1 -21  -1 10.5807 1.63993   2
   1  21  -1 9.60612 1.71245   1
  -1  21   1 16.1168 1.89045   1
   0 -21  -1 72.4344 2.92825   2
   0 -21   1 72.0308 3.09621   2
   0  21   1 75.6673 2.96250   1
   1 -21   1 303.651 8.09577   2
  -1 -21  -1 309.431 7.59264   2
   1  21   1 311.673 7.82055   1
  -1  21  -1 313.529 8.10821   1
  -2 -21  -1 258.281 6.38121   2
   2  21   1 260.080 7.02877   1
  -2  21  -1 269.668 7.26966   1
   3 -21   1 14.0468 2.14953   2
   3  21   1 12.0641 1.86718   1
   4 -21   1 561.160 13.7738   2
  -4  21  -1 553.085 13.5543   1
   4  21   1 525.785 13.1320   1
   5 -21   1 153.310 5.74881   2
   5  21   1 149.144 5.08312   1
  -5  21  -1 152.662 5.52365   1
   6 -21   1 41.0841 3.67352   2
  -6  21  -1 45.4312 3.60945   1
   6  21   1 51.3728 3.11545   1
   7 -21   1 102.075 5.10742   2
   7  21   1 103.317 4.38518   1
  -7  21  -1 86.0856 4.82055   1
   8 -21   1 -1.4402 2.38662   2
  -8  21  -1 2.47760 2.27174   1
   8  21   1 3.20131 1.90104   1
   9 -21   1 34.6143 4.08200   2
  -9  21  -1 37.6309 4.05895   1
   9  21   1 38.1613 3.45212   1
  10 -21   1 22.0878 3.59978   2
 -10  21  -1 20.2776 5.37533   1
  10  21   1 28.1994 3.51584   1
  10 -22  -1 46.9745 4.65252   2
 -10  22   1 48.1405 4.35918   1
  10  22  -1 51.3345 4.29896   1
   9 -22  -1 66.9010 4.87253   2
   9  22  -1 62.5457 6.67249   1
  -9  22   1 68.6908 4.53087   1
   8 -22  -1 10.6498 3.02182   2
   8  22  -1 7.84245 2.36821   1
  -8  22   1 7.26697 2.41569   1
   7 -22  -1 43.5372 3.77684   2
  -7  22   1 51.1887 3.63643   1
   7  22  -1 43.3189 3.68697   1
   6 -22  -1 12.2566 2.63737   2
   6  22  -1 12.2884 2.43861   1
  -6  22   1 14.0377 2.29846   1
   5 -22  -1 15.2302 2.47648   2
   5  22  -1 15.4554 2.45327   1
  -5  22   1 18.5585 2.54624   1
   4 -22  -1 111.738 4.62060   2
   4  22  -1 114.839 4.68789   1
  -4  22   1 110.868 4.24866   1
   3 -22  -1 428.808 10.9564   2
  -3 -22   1 423.288 9.78561   2
   3  22  -1 433.725 10.8992   1
  -3  22   1 430.198 11.3849   1
   2 -22  -1 101.192 4.14545   2
  -2 -22   1 106.709 3.42848   2
   2  22  -1 112.469 4.68035   1
  -2  22   1 106.284 3.82318   1
   1 -22  -1 26.8150 2.40165   2
  -1 -22   1 26.6138 2.20742   2
  -1  22   1 28.8881 2.23595   1
   1  22  -1 29.5201 3.00018   1
   0 -22  -1 14.2322 1.73962   2
   0 -22   1 17.3143 2.16799   2
   0  22   1 15.6893 2.09829   1
   0  22  -1 19.9113 2.34918   1
  -1 -22  -1 2.73926 1.26884   2
   1 -22   1 2.43204 1.58107   2
   1  22   1 2.61008 1.53687   1
  -1  22  -1 4.84282 1.66298   1
  -2 -22  -1 4.48567 1.83694   2
   2 -22   1 0.74882 1.69441   2
   2  22   1 1.91376 1.59210   1
  -2  22  -1 3.94773 1.70632   1
  -3 -22  -1 228.975 5.48668   2
   3 -22   1 232.047 7.09123   2
  -3  22  -1 238.892 6.91018   1
   3  22   1 227.670 6.64678   1
   4 -22   1 127.704 5.09062   2
   4  22   1 119.848 4.49396   1
  -4  22  -1 131.141 4.89963   1
   5 -22   1 204.038 6.83630   2
  -5  22  -1 195.658 6.56059   1
   5  22   1 196.303 6.10500   1
   6 -22   1 47.5452 3.87753   2
   6  22   1 55.0272 3.29458   1
  -6  22  -1 53.4641 5.58214   1
   7 -22   1 7.76395 3.88751   2
  -7  22  -1 3.33347 2.18546   1
   7  22   1 5.34792 1.88950   1
   8 -22   1 8.36447 2.71222   2
   8  22   1 8.24787 2.21271   1
  -8  22  -1 8.21111 2.60094   1
   9 -22   1 9.92017 2.98935   2
  -9  22  -1 12.1307 2.90828   1
  10 -23  -1 5.08222 2.78002   2
 -10  23   1 6.25510 3.26728   1
  10  23  -1 11.7265 2.79713   1
   9 -23  -1 158.120 6.87988   2
  -9  23   1 180.978 7.52863   1
   9  23  -1 155.912 6.61164   1
   8 -23  -1 311.109 9.73658   2
  -8  23   1 300.404 9.24169   1
   8  23  -1 297.795 9.39086   1
   7 -23  -1 0.54951 2.19943   2
  -7  23   1 2.39102 3.38795   1
   7  23  -1 0.65209 2.11746   1
   6 -23  -1 199.953 6.92983   2
  -6  23   1 197.922 6.73654   1
   6  23  -1 195.673 6.72940   1
   5 -23  -1 665.906 16.5596   2
  -5  23   1 673.563 16.2774   1
   5  23  -1 677.693 16.4572   1
   4 -23  -1 13.9652 2.29290   2
  -4  23   1 18.1039 2.58265   1
   4  23  -1 20.9689 2.57915   1
   3 -23  -1 196.908 6.28372   2
  -3 -23   1 188.244 5.01249   2
   3  23  -1 206.004 6.28886   1
  -3  23   1 199.267 5.99022   1
  -2 -23   1 620.392 13.9817   2
   2 -23  -1 619.328 15.1750   2
  -2  23   1 589.470 14.9139   1
   2  23  -1 624.992 14.6348   1
  -1 -23   1 286.938 7.51264   2
   1 -23  -1 288.315 7.76115   2
  -1  23   1 294.133 7.56949   1
   1  23  -1 307.741 7.96630   1
   0 -23   1 50.1376 2.81209   2
   0 -23  -1 53.3993 2.69671   2
   0  23   1 53.7896 2.72663   1
   0  23  -1 48.9594 3.05935   1
  -1 -23  -1 463.502 10.8462   2
   1 -23   1 459.453 12.2008   2
  -1  23  -1 462.635 11.4399   1
   1  23   1 449.379 11.0559   1
   2 -23   1 384.445 10.1548   2
  -2 -23  -1 390.897 9.69282   2
  -2  23  -1 390.309 10.1301   1
   2  23   1 393.468 9.81357   1
   3 -23   1 133.158 5.04678   2
  -3 -23  -1 126.061 3.45761   2
  -3  23  -1 132.381 4.88283   1
   3  23   1 128.597 4.60709   1
   4 -23   1 260.432 7.70995   2
   4  23   1 238.528 7.00017   1
  -4  23  -1 240.766 7.41339   1
   5 -23   1 311.751 9.13625   2
  -5  23  -1 299.421 8.87512   1
   6 -23   1 0.67147 2.10113   2
  -6  23  -1 1.84419 2.15548   1
   6  23   1 4.72902 1.77080   1
   7 -23   1 160.874 6.50587   2
  -7  23  -1 157.164 6.26015   1
   7  23   1 156.606 5.60647   1
   8 -23   1 261.022 9.05101   2
  -8  23  -1 269.777 9.57722   1
   8  23   1 270.967 8.11512   1
   9 -23   1 45.0872 4.62798   2
  -9  23  -1 43.7722 4.39519   1
   9  23   1 53.3175 3.77394   1
   9 -24  -1 63.0958 4.91660   2
   9  24  -1 71.9537 4.68446   1
  -9  24   1 74.3735 5.37742   1
   8 -24  -1 5.80472 2.75976   2
   8  24  -1 6.82218 2.53827   1
  -8  24   1 1.57392 2.44271   1
   7 -24  -1 62.3050 5.50776   2
  -7  24   1 73.9237 4.75272   1
   7  24  -1 69.1490 4.27472   1
   6 -24  -1 56.6347 3.98008   2
  -6  24   1 51.2042 3.60814   1
   6  24  -1 55.4444 3.88797   1
   5 -24  -1 4.45851 2.04694   2
  -5  24   1 4.76506 1.85564   1
   5  24  -1 1.33618 1.99215   1
   4 -24  -1 45.6988 3.34697   2
   4  24  -1 46.2934 3.48856   1
  -4  24   1 49.5497 3.23408   1
  -3 -24   1 197.102 6.26214   2
   3 -24  -1 201.020 6.51173   2
   3  24  -1 217.978 6.57682   1
  -3  24   1 220.835 6.30050   1
  -2 -24   1 21.3788 1.97173   2
   2 -24  -1 21.8877 2.59548   2
   2  24  -1 23.8539 2.80318   1
  -2  24   1 29.6700 2.50639   1
  -1 -24   1 187.885 5.44213   2
   1 -24  -1 188.798 5.75084   2
  -1  24   1 193.572 5.51262   1
   1  24  -1 182.150 5.72209   1
   0 -24   1 242.852 6.89459   2
   0 -24  -1 248.725 6.77159   2
   0  24   1 247.721 6.70818   1
   0  24  -1 249.296 7.06005   1
   1 -24   1 13.8962 2.02348   2
  -1 -24  -1 8.97407 1.53064   2
   1  24   1 8.35449 1.85646   1
  -1  24  -1 10.0894 1.92081   1
   2 -24   1 176.700 5.82076   2
  -2 -24  -1 171.191 4.77415   2
  -2  24  -1 179.293 5.80862   1
   2  24   1 173.597 5.46615   1
   3 -24   1 136.269 5.21470   2
  -3  24  -1 135.494 5.05995   1
   3  24   1 135.762 4.81281   1
   4 -24   1 3.47155 2.08565   2
  -4  24  -1 0.82922 1.96702   1
   4  24   1 0.47533 1.63587   1
   5 -24   1 42.3798 3.69089   2
   5  24   1 42.8779 3.43158   1
  -5  24  -1 44.1372 3.95112   1
   6 -24   1 167.816 9.33256   2
   6  24   1 163.740 5.59214   1
  -6  24  -1 163.072 6.18667   1
   7 -24   1 38.3849 4.12028   2
  -7  24  -1 42.3707 3.90294   1
   7  24   1 40.3401 3.16310   1
   8 -24   1 45.8785 4.45794   2
  -8  24  -1 51.8961 4.41812   1
   8  24   1 56.9127 3.65988   1
   9 -25  -1 21.4286 3.57194   2
  -9  25   1 24.2814 3.34472   1
   9  25  -1 31.9812 3.92266   1
   8 -25  -1 53.9388 4.67683   2
  -8  25   1 57.1411 4.66241   1
   7 -25  -1 39.6075 3.73312   2
  -7  25   1 42.8318 3.64623   1
   6 -25  -1 36.7899 3.75682   2
   6  25  -1 41.8085 3.62156   1
  -6  25   1 39.2428 3.36187   1
   5 -25  -1 2.33970 2.29649   2
   5  25  -1 5.21492 2.28971   1
  -5  25   1 7.23594 2.13304   1
   4 -25  -1 42.4770 3.39824   2
   4  25  -1 50.7080 3.61165   1
  -4  25   1 46.3778 3.34202   1
   3 -25  -1 1.23178 1.94125   2
   3  25  -1 2.63629 2.03142   1
  -3  25   1 3.33591 1.77126   1
   2 -25  -1 13.0134 2.20457   2
  -2 -25   1 9.84144 1.59721   2
   2  25  -1 10.9509 2.18731   1
  -2  25   1 15.2052 1.99687   1
  -1 -25   1 106.807 3.88545   2
   1 -25  -1 108.883 4.70170   2
   1  25  -1 110.482 4.34744   1
   0 -25  -1 44.3515 2.79160   2
   0 -25   1 41.9631 2.84858   2
   0  25   1 42.1177 2.78036   1
   0  25  -1 43.6750 3.13476   1
   1 -25   1 88.9663 4.01596   2
  -1 -25  -1 84.6612 3.34221   2
   1  25   1 88.4672 3.78144   1
  -1  25  -1 93.4441 4.05082   1
  -2 -25  -1 4.76639 1.35793   2
   2 -25   1 2.68075 2.03556   2
  -2  25  -1 8.70145 2.07404   1
   2  25   1 9.10143 1.94878   1
   3 -25   1 4.93080 2.04877   2
  -3  25  -1 5.81638 2.07194   1
   3  25   1 10.5302 2.00970   1
   4 -25   1 16.4879 2.74027   2
  -4  25  -1 17.3584 2.63857   1
   5 -25   1 4.39289 2.38949   2
   5  25   1 5.56587 1.85001   1
  -5  25  -1 3.86810 2.53138   1
   6 -25   1 85.3571 4.92060   2
  -6  25  -1 82.1477 4.66079   1
   6  25   1 86.2533 4.06992   1
   7 -25   1 7.78864 2.90604   2
  -7  25  -1 8.19247 2.57408   1
   8 -25   1 85.7475 5.50787   2
  -8  25  -1 92.5276 5.30544   1
   8  25   1 103.064 4.94174   1
   8 -26  -1 18.4308 3.37916   2
   8  26  -1 15.1114 2.82715   1
  -8  26   1 9.61281 2.70122   1
   7 -26  -1 222.311 8.05043   2
   7  26  -1 223.086 7.64729   1
  -7  26   1 235.804 8.26687   1
   6 -26  -1 158.742 7.05171   2
   6  26  -1 158.457 6.12748   1
   5 -26  -1 7.79763 2.61005   2
  -5  26   1 8.88153 2.23329   1
   5  26  -1 6.53175 2.35143   1
   4 -26  -1 356.897 10.2330   2
  -4  26   1 358.885 9.92113   1
   4  26  -1 390.252 10.2986   1
   3 -26  -1 403.340 11.0121   2
   3  26  -1 412.892 10.9749   1
  -3  26   1 423.341 10.6724   1
  -2 -26   1 60.1901 2.81376   2
   2 -26  -1 60.6927 3.61485   2
  -2  26   1 63.4163 3.38685   1
   2  26  -1 64.8577 3.84932   1
   1 -26  -1 235.061 6.76832   2
  -1 -26   1 218.351 6.31491   2
  -1  26   1 230.098 6.53080   1
   1  26  -1 218.612 6.78475   1
   0 -26   1 215.989 6.43701   2
   0 -26  -1 216.766 6.28538   2
   0  26  -1 208.037 6.48012   1
   1 -26   1 14.2327 2.24690   2
  -1 -26  -1 15.1823 1.95113   2
   1  26   1 19.4400 2.56671   1
  -1  26  -1 18.5027 2.35946   1
  -2 -26  -1 47.0219 2.33660   2
   2 -26   1 50.7659 3.52784   2
  -2  26  -1 46.3195 3.26667   1
   2  26   1 45.2540 3.05615   1
   3 -26   1 546.262 13.8104   2
   3  26   1 497.159 15.1358   1
  -3  26  -1 550.763 13.6502   1
   4 -26   1 232.037 7.74294   2
  -4  26  -1 248.879 8.49181   1
   4  26   1 239.418 7.40148   1
   5  26   1 122.953 4.71973   1
  -5  26  -1 121.578 5.34860   1
   6 -26   1 209.508 7.75044   2
  -6  26  -1 205.572 7.28935   1
   6  26   1 214.950 6.62132   1
   7 -26   1 37.4953 4.25923   2
  -7  26  -1 38.4091 3.94034   1
   7  26   1 49.9618 3.38795   1
   8 -27  -1 108.844 6.10759   2
  -8  27   1 97.6412 5.31828   1
   8  27  -1 115.613 5.38730   1
   7 -27  -1 31.6932 4.10178   2
  -7  27   1 41.2596 4.17933   1
   6 -27  -1 47.3652 4.19490   2
  -6  27   1 52.1688 4.15047   1
   6  27  -1 50.9910 4.10945   1
   5 -27  -1 170.221 7.31322   2
   5  27  -1 167.480 6.23436   1
  -5  27   1 166.959 6.30464   1
   4 -27  -1 20.0923 2.90441   2
  -4  27   1 23.5184 3.04674   1
   4  27  -1 25.1391 3.00739   1
   3 -27  -1 104.710 4.81811   2
  -3  27   1 104.423 4.35449   1
   3  27  -1 102.115 4.70465   1
   2 -27  -1 172.214 6.03165   2
  -2 -27   1 167.941 4.97988   2
   2  27  -1 163.060 5.87752   1
  -2  27   1 171.711 5.59406   1
   1 -27  -1 185.231 6.16726   2
  -1 -27   1 193.554 5.77753   2
  -1  27   1 196.693 5.99447   1
   1  27  -1 198.640 6.38923   1
   0 -27   1 12.1471 2.10936   2
   0  27   1 14.4597 2.23934   1
   0  27  -1 10.8770 2.29839   1
  -1 -27  -1 324.120 8.42333   2
   1 -27   1 318.851 9.07627   2
  -1  27  -1 324.191 9.10742   1
   1  27   1 343.178 9.42449   1
   2 -27   1 60.0343 3.90908   2
  -2 -27  -1 61.5111 2.85135   2
  -2  27  -1 63.9810 3.81805   1
   3 -27   1 101.986 4.96958   2
   3  27   1 107.757 4.64436   1
  -3  27  -1 105.376 4.88398   1
   4 -27   1 214.334 7.50026   2
   4  27   1 222.722 6.78383   1
  -4  27  -1 228.723 7.49253   1
   5 -27   1 5.50358 2.59659   2
   5  27   1 5.66428 1.86059   1
  -5  27  -1 -0.4373 2.13845   1
   6 -27   1 12.6587 3.08675   2
  -6  27  -1 11.5925 2.69296   1
   7 -27   1 79.6661 5.14311   2
  -7  27  -1 76.1559 4.90002   1
   7 -28  -1 2.97245 2.87803   2
  -7  28   1 1.28533 2.53280   1
   7  28  -1 5.39881 2.32222   1
   6 -28  -1 3.17530 2.65339   2
  -6  28   1 1.93846 2.49296   1
   6  28  -1 4.12578 2.26977   1
   5 -28  -1 11.1365 2.79209   2
   5  28  -1 19.5626 2.90888   1
   4 -28  -1 64.2361 4.46441   2
  -4  28   1 68.7925 4.07141   1
   4  28  -1 72.2621 4.35888   1
   3 -28  -1 11.8823 2.54415   2
  -3  28   1 14.8335 2.38996   1
   3  28  -1 15.9109 2.63444   1
   2 -28  -1 21.0823 2.59660   2
  -2 -28   1 19.2540 2.13247   2
   2  28  -1 21.9872 2.86095   1
  -2  28   1 17.9286 2.41571   1
   1 -28  -1 13.0312 2.26680   2
   1  28  -1 11.7916 2.46639   1
  -1  28   1 17.6374 2.30019   1
   0 -28  -1 -2.2313 1.64631   2
   0 -28   1 -3.2897 1.67988   2
   0  28   1 0.16067 1.85957   1
   0  28  -1 -2.1091 1.79796   1
   1 -28   1 27.5330 2.99301   2
  -1 -28  -1 29.3149 2.43088   2
   1  28   1 24.6726 2.93137   1
  -1  28  -1 28.5771 3.25302   1
   2 -28   1 -0.3310 2.06458   2
   2  28   1 -1.0142 1.83205   1
  -2  28  -1 4.48504 2.22328   1
   3 -28   1 10.5889 2.62962   2
   3  28   1 19.1926 2.39927   1
   4  28   1 8.90112 1.98357   1
  -4  28  -1 1.56248 2.17361   1
   5 -28   1 8.55552 2.74308   2
  -5  28  -1 9.56030 2.51423   1
   5  28   1 12.9716 2.81738   1
   6 -28   1 24.5758 3.62720   2
  -6  28  -1 20.7387 3.12243   1
   6 -29  -1 133.584 6.24895   2
  -6  29   1 139.808 6.29000   1
   5 -29  -1 171.451 6.90771   2
   5  29  -1 187.639 6.70368   1
  -5  29   1 180.673 6.69151   1
  -4  29   1 0.21074 2.02313   1
   4  29  -1 4.39801 2.37463   1
   3 -29  -1 6.13732 2.34522   2
   3  29  -1 5.32841 2.32167   1
  -3  29   1 4.42097 2.23821   1
  -2 -29   1 123.646 4.82331   2
   2 -29  -1 119.611 5.06536   2
   2  29  -1 125.379 5.26396   1
  -2  29   1 119.092 4.84178   1
  -1 -29   1 153.477 5.13985   2
   1 -29  -1 154.140 5.47797   2
   1  29  -1 152.646 5.71925   1
  -1  29   1 154.609 5.48163   1
   0 -29  -1 41.3738 2.98294   2
   0 -29   1 38.2835 2.99861   2
   0  29   1 36.6206 3.16388   1
   0  29  -1 35.1073 3.43611   1
   1 -29   1 389.684 10.7603   2
  -1 -29  -1 413.096 10.2907   2
  -1  29  -1 400.618 11.0391   1
   1  29   1 412.443 10.6636   1
   2 -29   1 159.021 6.13538   2
   2  29   1 164.679 5.66031   1
   3 -29   1 137.508 5.83207   2
   3  29   1 143.609 5.21342   1
  -3  29  -1 145.948 6.08550   1
   4 -29   1 110.280 5.41917   2
  -4  29  -1 111.174 5.79575   1
   5 -29   1 65.0213 4.70425   2
  -5  29  -1 57.8487 4.26130   1
   5 -30  -1 13.4451 3.19381   2
  -5  30   1 14.9247 2.83532   1
   4 -30  -1 74.3110 4.78524   2
   4  30  -1 75.0163 4.46855   1
   3 -30  -1 349.210 10.3129   2
   3  30  -1 364.169 10.2641   1
  -3  30   1 368.544 10.0079   1
   2 -30  -1 57.5637 3.84831   2
   2  30  -1 50.8440 3.96660   1
  -2  30   1 48.1660 3.61372   1
  -1 -30   1 91.0143 3.95695   2
   1 -30  -1 95.1740 4.31605   2
   1  30  -1 91.6355 4.65796   1
  -1  30   1 89.8244 4.51745   1
   0 -30  -1 111.138 4.76688   2
   0 -30   1 101.876 4.55000   2
   0  30   1 101.734 4.66154   1
   0  30  -1 103.034 5.07136   1
   1 -30   1 6.05749 2.14947   2
   1  30   1 7.62809 2.16369   1
   2 -30   1 4.08045 2.35213   2
   2  30   1 6.71098 2.23027   1
  -2  30  -1 1.60944 2.24443   1
   3 -30   1 119.196 7.62488   2
  -3  30  -1 138.252 5.97889   1
   4 -30   1 77.2398 5.00496   2
  -4  30  -1 63.2215 4.60467   1
   5 -30   1 90.2152 5.45492   2
  -5  30  -1 94.6399 5.15858   1
   4 -31  -1 1.81827 2.40006   2
  -4  31   1 -1.8055 2.35557   1
   3  31  -1 15.0634 3.11594   1
  -3  31   1 12.9318 2.72865   1
   2 -31  -1 3.78990 2.33391   2
   2  31  -1 5.78578 2.62131   1
  -2  31   1 2.95711 2.30117   1
  -1 -31   1 3.28776 1.80368   2
   1 -31  -1 5.11268 2.06509   2
  -1  31   1 -3.4470 2.09979   1
   1  31  -1 1.92848 2.80536   1
   0 -31   1 -1.0582 1.78516   2
   0 -31  -1 1.10060 1.84629   2
   0  31   1 -4.5895 2.05360   1
   1 -31   1 4.36316 2.17640   2
  -1  31  -1 -0.5558 2.28895   1
   2 -31   1 7.48856 2.96775   2
  -2  31  -1 5.91852 2.67538   1
   3 -31   1 23.7314 3.23398   2
  -3  31  -1 24.5743 3.21536   1
   3 -32  -1 137.597 6.09001   2
   3  32  -1 129.586 5.79271   1
  -3  32   1 114.578 6.31011   1
   2 -32  -1 40.9550 3.78073   2
  -2  32   1 30.7086 3.77522   1
   2  32  -1 38.0183 4.06390   1
   1 -32  -1 100.877 4.76824   2
   1  32  -1 93.7442 4.90503   1
   0 -32  -1 57.3966 3.74672   2
   0 -32   1 54.8125 3.59103   2
   0  32  -1 41.2483 4.12556   1
   1 -32   1 -0.9021 1.89162   2
  -1  32  -1 -0.2763 2.41505   1
   2 -32   1 29.9520 3.60303   2
  -2  32  -1 26.0958 3.45013   1
  14   0  -2 109.927 4.84223   2
  13   0  -2 250.738 7.47637   2
  13   0  -2 234.501 9.03839   1
  12   0  -2 9.29256 2.90525   1
  12   0  -2 12.0959 2.09899   2
  11   0  -2 79.2094 4.85851   1
  11   0  -2 81.7924 3.61257   2
  10   0  -2 1443.02 33.0124   1
  10   0  -2 1431.08 31.6300   2
   9   0  -2 68.3445 2.97164   2
   9   0  -2 73.9822 4.02153   1
   8   0  -2 881.576 19.4762   2
   8   0  -2 868.815 20.3768   1
   6   0  -2 786.602 17.9537   1
   6   0  -2 790.764 17.3047   2
   5   0  -2 1910.78 41.0654   1
   5   0  -2 1898.50 40.5231   2
   4   0  -2 1706.60 47.4992   3
  -4   0   2 1792.11 48.2183   3
   3   0  -2 3210.87 76.6432   3
  -3   0   2 3161.01 76.5938   3
   2   0  -2 1358.10 36.6707   3
  -2   0   2 1440.36 37.1590   3
  -1   0   2 354.562 7.80284   1
   1   0  -2 355.496 7.89083   2
   1   0  -2 365.782 7.81375   1
   0   0  -2 6741.02 146.576   3
   0   0   2 6867.75 146.664   3
   1   0   2 2291.64 49.7743   3
   3   0   2 1107.47 24.1561   1
   3   0   2 1104.42 23.9368   2
  -3   0  -2 1125.29 24.1248   1
   4   0   2 191.365 5.11314   1
   4   0   2 189.762 4.80966   2
   5   0   2 756.242 17.1880   1
   6   0   2 989.754 22.4841   1
   6   0   2 1004.05 21.9853   2
   7   0   2 1054.65 23.3594   2
   7   0   2 1055.55 24.2311   1
   8   0   2 725.152 16.7774   2
   8   0   2 737.626 17.6075   1
   9   0   2 233.387 6.60783   2
   9   0   2 231.585 7.47607   1
  10   0   2 48.6318 3.92663   1
  10   0   2 46.8374 3.53308   2
  11   0   2 227.168 6.93432   2
  11   0   2 229.501 8.07974   1
  12   0   2 130.255 4.99866   2
  12   0   2 122.752 6.16334   1
  14  -1  -2 19.0871 2.63663   2
  14   1  -2 24.3207 2.90142   2
  13  -1  -2 17.6290 3.62349   1
  13  -1  -2 14.3630 2.44308   2
  13   1  -2 11.8197 2.89097   1
  13   1  -2 13.4799 2.17485   2
  12  -1  -2 88.4793 5.39904   1
  12  -1  -2 85.0852 4.03217   2
  12   1  -2 87.3945 3.82614   2
  12   1  -2 79.6549 4.99304   1
  11  -1  -2 1.00366 2.13123   1
  11   1  -2 1.09312 2.29372   1
  11   1  -2 -1.5044 1.46642   2
  10  -1  -2 262.362 7.26388   2
  10  -1  -2 271.920 8.52343   1
  10   1  -2 265.383 7.12613   2
  10   1  -2 274.273 8.57086   1
   9  -1  -2 18.0123 1.98229   2
   9  -1  -2 21.8264 2.64632   1
   9   1  -2 21.4970 2.64751   1
   9   1  -2 16.9555 1.88907   2
   8  -1  -2 193.217 5.31814   2
   8  -1  -2 185.572 6.04821   1
   8   1  -2 193.463 5.19958   2
   8   1  -2 200.122 6.25712   1
   7  -1  -2 4.23244 1.38017   1
   7  -1  -2 6.52777 1.10176   2
   7   1  -2 7.93706 1.66970   1
   6  -1  -2 212.587 5.61230   2
   6  -1  -2 217.676 5.98954   1
   6   1  -2 214.116 5.24113   2
   6   1  -2 213.313 5.92570   1
   5  -1  -2 1434.28 31.3821   1
   5  -1  -2 1450.63 30.9294   2
   5   1  -2 1450.32 31.4285   1
   5   1  -2 1439.11 30.8194   2
  -4  -1   2 17.3072 1.30987   1
   4  -1  -2 16.6158 1.23313   1
   4  -1  -2 15.6355 0.99404   2
  -4   1   2 17.5207 1.25096   1
   4   1  -2 16.9597 0.98371   2
  -3  -1   2 574.355 12.5924   1
   3  -1  -2 576.113 12.6047   1
   3  -1  -2 573.442 12.4231   2
  -3   1   2 581.984 12.5526   1
   3   1  -2 550.878 12.3621   2
   3   1  -2 562.295 12.6288   1
   2  -1  -2 83.2781 2.35871   1
   2  -1  -2 87.6488 2.38364   2
  -2  -1   2 92.1078 2.48307   1
   2   1  -2 86.4416 2.28755   2
   2   1  -2 85.7359 2.47585   1
  -2   1   2 87.1922 2.36346   1
   1  -1  -2 29.4868 1.13394   2
  -1  -1   2 28.3117 1.07591   1
   1  -1  -2 31.7466 1.07188   1
   1   1  -2 23.9820 1.14209   2
   1   1  -2 29.5717 1.04142   1
  -1   1   2 33.1367 1.04287   1
   0  -1   2 2484.32 56.7638   3
   0   1   2 2480.59 56.8770   3
   0   1  -2 2469.42 56.8973   3
   0   1   2 2646.79 61.1613   3
   1  -1   2 853.469 18.1721   2
  -1  -1  -2 852.131 18.0951   1
   1   1   2 876.095 18.0926   1
  -1   1  -2 838.110 18.2090   1
   1   1   2 826.086 18.0907   2
  -1   1  -2 826.055 18.1527   1
  -2  -1  -2 157.233 3.89138   1
   2  -1   2 154.031 3.88033   2
   2  -1   2 158.522 3.99083   1
   2   1   2 160.675 3.90435   1
   2   1   2 155.469 3.81086   2
  -2   1  -2 160.967 4.00408   1
  -3  -1  -2 1102.74 24.4844   1
   3  -1   2 1108.47 24.6068   1
   3  -1   2 1116.92 24.4254   2
  -3   1  -2 1153.51 24.6255   1
   3   1   2 1214.94 25.6783   1
   3   1   2 1107.56 24.3278   2
   4  -1   2 1559.00 34.5778   1
   4  -1   2 1625.62 34.3280   2
   4   1   2 1617.48 34.2204   2
   4   1   2 1593.27 34.5327   1
   5  -1   2 130.903 3.80342   2
   5  -1   2 134.693 4.20690   1
   5   1   2 131.266 3.70170   2
   5   1   2 131.399 4.10505   1
   6  -1   2 214.087 5.59022   2
   6  -1   2 206.985 6.06374   1
   6   1   2 215.789 5.47030   2
   6   1   2 198.942 5.95032   1
   7  -1   2 420.952 9.86404   2
   7  -1   2 414.787 10.5115   1
   7   1   2 370.761 11.4107   1
   7   1   2 404.094 9.68930   2
   8  -1   2 7.61138 1.99063   1
   8  -1   2 6.59309 1.57894   2
   8   1   2 1.36938 1.36291   2
   8   1   2 4.31832 1.70255   1
   9  -1   2 97.3432 3.92527   2
   9  -1   2 92.9141 4.69323   1
   9   1   2 98.8248 4.66928   1
   9   1   2 97.2261 3.75574   2
  10  -1   2 20.2634 2.95667   1
  10  -1   2 20.4226 2.58705   2
  10   1   2 23.7710 2.47268   2
  10   1   2 19.3789 2.85443   1
  11  -1   2 31.3527 3.01759   2
  11  -1   2 29.7276 3.89827   1
  11   1   2 34.8457 2.95643   2
  11   1   2 34.5945 4.12301   1
  12  -1   2 1.16498 2.49030   1
  12  -1   2 3.57835 2.05104   2
  12   1   2 3.10032 1.91453   2
  12   1   2 4.62081 2.61452   1
  14  -2  -2 23.6697 6.12492   1
  14  -2  -2 20.2128 2.77783   2
  14   2  -2 27.2567 2.84856   2
  13  -2  -2 21.7949 2.81424   2
  13  -2  -2 17.0562 3.49947   1
  13   2  -2 20.0775 2.66934   2
  13   2  -2 20.1124 3.68630   1
  12  -2  -2 9.54771 2.14271   2
  12  -2  -2 6.28619 2.74395   1
  12   2  -2 7.41706 1.84851   2
  12   2  -2 7.14944 2.82284   1
  11  -2  -2 6.17796 2.59806   1
  11  -2  -2 10.2261 2.08692   2
  11   2  -2 7.45866 1.75798   2
  11   2  -2 7.37191 2.61102   1
  10  -2  -2 164.546 5.22164   2
  10  -2  -2 151.854 5.97703   1
  10   2  -2 157.427 6.04339   1
  10   2  -2 154.907 4.76020   2
   9  -2  -2 11.6661 1.73020   2
   9  -2  -2 7.39040 2.12686   1
   9   2  -2 9.60353 1.45817   2
   9   2  -2 9.54456 2.28627   1
   8  -2  -2 245.117 7.28236   1
   8  -2  -2 246.090 6.45687   2
   8   2  -2 239.232 6.14002   2
   8   2  -2 245.670 7.30512   1
   7  -2  -2 245.668 6.78604   1
   7  -2  -2 229.566 6.05378   2
   7   2  -2 239.304 6.77854   1
   7   2  -2 231.872 5.78545   2
   6  -2  -2 28.7511 1.68060   2
   6  -2  -2 28.4204 2.13844   1
   6   2  -2 29.5505 2.16843   1
   6   2  -2 30.3434 1.40591   2
   5  -2  -2 548.353 12.2946   2
   5  -2  -2 536.282 12.6844   1
   5   2  -2 557.109 12.1143   2
   5   2  -2 563.379 12.7946   1
   4  -2  -2 276.963 6.89553   1
  -4  -2   2 296.218 6.90515   1
   4  -2  -2 286.153 6.65114   2
  -4   2   2 289.241 6.83981   1
   4   2  -2 295.023 7.03049   1
   4   2  -2 285.168 6.50648   2
   3  -2  -2 1.43082 0.66340   1
  -3  -2   2 2.73550 0.69692   1
   3  -2  -2 2.14697 0.56925   2
  -3   2   2 1.54246 0.55589   1
   3   2  -2 1.31898 0.68710   1
   3   2  -2 2.40668 0.56263   2
  -2  -2   2 2270.02 55.6695   3
   2   2  -2 2205.19 55.3492   3
  -2   2   2 2344.91 55.9925   3
   1  -2  -2 859.484 18.2644   2
  -1  -2   2 834.963 18.2036   2
   1   2  -2 865.782 18.2369   1
   0  -2  -2 47.9310 1.19377   1
   0  -2   2 54.2035 1.52106   1
   0  -2   2 46.5184 1.52987   2
   0  -2  -2 45.0057 1.48268   2
   0   2  -2 47.7962 1.48322   1
   0   2   2 43.4190 1.20710   1
  -1  -2  -2 348.775 7.85187   1
   1  -2   2 353.076 8.02391   2
  -1   2  -2 382.548 8.13356   1
   1   2   2 369.294 7.86679   1
   1   2   2 356.467 7.89622   2
  -1   2  -2 345.223 8.01719   1
  -2  -2  -2 560.559 12.4959   1
   2  -2   2 581.153 12.7097   1
   2  -2   2 560.238 12.5788   2
  -2   2  -2 598.376 13.6715   1
   2   2   2 570.620 12.5267   1
   2   2   2 563.020 12.4202   2
  -3  -2  -2 499.724 11.7755   1
   3  -2   2 502.343 11.4642   2
   3  -2   2 524.430 11.6964   1
   3   2   2 505.731 11.8686   1
   3   2   2 517.501 11.2990   2
  -3   2  -2 525.740 11.6879   1
   4  -2   2 11.7942 1.55371   1
   4  -2   2 8.50333 1.09711   2
   4   2   2 11.0775 1.14163   2
   4   2   2 9.55140 1.38020   1
   5  -2   2 345.903 8.79742   1
   5  -2   2 355.824 8.49991   2
   5   2   2 357.249 8.26727   2
   5   2   2 359.014 8.73725   1
   6  -2   2 74.8435 2.88464   2
   6  -2   2 74.1937 3.35977   1
   6   2   2 75.9371 3.22101   1
   6   2   2 73.8896 2.97973   2
   7  -2   2 138.068 5.03827   1
   7  -2   2 138.363 4.45477   2
   7   2   2 137.512 4.14967   2
   8  -2   2 217.550 6.18857   2
   8  -2   2 208.372 6.73909   1
   8   2   2 221.323 6.82595   1
   8   2   2 217.078 5.95327   2
   9  -2   2 218.743 7.31161   1
   9   2   2 227.050 7.25056   1
   9   2   2 222.108 6.22391   2
  10  -2   2 12.8321 2.18939   2
  10  -2   2 8.76467 3.17758   1
  10   2   2 10.6593 1.87291   2
  10   2   2 10.2046 2.40905   1
  11  -2   2 15.1888 3.01847   1
  11  -2   2 14.7877 2.40948   2
  11   2   2 14.0140 2.15722   2
  11   2   2 16.8827 2.85395   1
  12  -2   2 41.9305 4.41147   1
  12  -2   2 36.9388 3.35928   2
  12   2   2 33.6997 3.12973   2
  12   2   2 41.9601 4.50000   1
  14  -3  -2 64.7831 4.15432   2
  14  -3  -2 49.6870 6.67057   1
  13  -3  -2 60.7525 4.02531   2
  13  -3  -2 66.4683 5.27258   1
  13   3  -2 70.0592 5.44197   1
  13   3  -2 66.9920 3.60763   2
  12  -3  -2 624.276 15.5599   2
  12  -3  -2 631.782 16.9802   1
  12   3  -2 627.566 14.9630   2
  12   3  -2 654.324 17.1489   1
  11  -3  -2 285.997 8.11529   2
  11  -3  -2 288.394 9.71383   1
  11   3  -2 284.178 9.26039   1
  11   3  -2 284.840 7.51571   2
  10  -3  -2 78.8059 3.62814   2
  10  -3  -2 73.0144 4.21448   1
  10   3  -2 75.6509 3.07237   2
  10   3  -2 72.9726 4.51668   1
   9  -3  -2 511.731 12.0664   2
   9  -3  -2 503.287 12.8981   1
   9   3  -2 497.111 12.9251   1
   9   3  -2 475.573 11.4645   2
   8  -3  -2 217.690 5.88135   2
   8  -3  -2 204.712 6.43299   1
   8   3  -2 210.354 6.63686   1
   7  -3  -2 130.942 4.54488   1
   7  -3  -2 135.147 3.92628   2
   7   3  -2 126.672 3.50986   2
   7   3  -2 121.424 4.38612   1
   6  -3  -2 1042.28 22.6545   2
   6  -3  -2 1022.33 23.1222   1
   6   3  -2 1031.04 22.3025   2
   6   3  -2 1048.80 23.2239   1
   5  -3  -2 2216.12 47.5650   1
  -4  -3   2 305.572 7.03770   1
   4  -3  -2 295.005 6.77464   2
   4  -3  -2 285.628 6.97465   1
   4   3  -2 292.851 7.10512   1
   4   3  -2 288.676 6.53549   2
  -4   3   2 277.523 6.85361   1
  -3  -3   2 7350.68 170.615   3
   3  -3  -2 8032.70 171.485   3
   3   3  -2 7259.48 170.545   3
  -3   3   2 8021.72 171.684   3
  -1  -3   2 482.310 11.2850   1
   1  -3  -2 518.044 11.3253   2
  -1  -3   2 535.028 11.2719   2
   1  -3  -2 531.924 11.1081   1
  -1   3   2 533.111 11.1189   1
   1   3  -2 521.705 11.3068   1
   0  -3   2 1416.00 29.4049   2
   0  -3  -2 1349.21 29.2962   2
   1  -3   2 4128.25 90.6657   3
  -1  -3  -2 4166.24 90.5812   3
  -1   3  -2 4176.21 90.9458   3
   1   3   2 4005.48 90.2299   3
   2  -3   2 284.772 6.89534   2
  -2  -3  -2 298.566 6.75625   1
   2   3   2 301.839 6.68143   2
   2   3   2 310.935 6.80272   1
   3  -3   2 645.246 14.3293   2
   3  -3   2 635.252 14.4911   1
   3   3   2 631.839 14.0184   2
   3   3   2 644.942 14.2774   1
  -3   3  -2 671.761 15.0146   1
  -4  -3  -2 3037.58 66.4281   1
   4  -3   2 3181.95 67.4153   2
   4   3   2 3113.66 65.7576   2
   5  -3   2 286.031 7.42607   1
   5  -3   2 282.116 7.06583   2
   5   3   2 286.568 7.22265   1
   5   3   2 278.607 6.70513   2
   6  -3   2 413.234 10.3508   1
   6  -3   2 413.284 9.90667   2
   6   3   2 415.331 9.59525   2
   6   3   2 398.389 10.1163   1
   7  -3   2 1293.04 28.8915   2
   7  -3   2 1312.47 29.4885   1
   7   3   2 1282.25 28.4834   2
   7   3   2 1354.89 30.2511   1
   8  -3   2 523.305 12.7030   2
   8  -3   2 517.229 13.3459   1
   8   3   2 529.525 12.2600   2
   8   3   2 528.964 13.1988   1
   9  -3   2 6.36401 1.82120   2
   9  -3   2 4.77915 2.29798   1
   9   3   2 8.72698 2.18238   1
   9   3   2 6.15922 1.49563   2
  10  -3   2 192.091 6.23425   2
  10   3   2 193.081 5.73301   2
  10   3   2 189.642 6.86809   1
  11  -3   2 219.854 7.91899   1
  11  -3   2 202.838 6.70417   2
  11   3   2 211.490 7.68577   1
  12  -3   2 2.58170 2.09861   2
  12  -3   2 3.87727 2.77873   1
  12   3   2 4.04025 2.55101   1
  12   3   2 2.96747 1.91019   2
  14  -4  -2 75.0026 5.42205   2
  14  -4  -2 70.7150 5.67970   1
  13  -4  -2 49.2322 4.85093   1
  13  -4  -2 43.9663 3.81378   2
  13   4  -2 43.4942 2.96309   2
  13   4  -2 33.4291 4.75118   1
  12  -4  -2 6.90633 2.11135   2
  12  -4  -2 7.75857 2.81289   1
  12   4  -2 8.09151 2.59441   1
  12   4  -2 8.08992 1.65476   2
  11  -4  -2 11.7474 4.65872   1
  11  -4  -2 15.6749 2.30736   2
  11   4  -2 12.7441 2.87709   1
  11   4  -2 13.9110 1.74487   2
  10  -4  -2 495.461 13.2040   2
  10  -4  -2 513.812 13.4970   1
  10   4  -2 511.320 13.5281   1
  10   4  -2 503.745 11.8003   2
   9  -4  -2 45.3966 3.55894   1
   9  -4  -2 44.6521 2.86248   2
   9   4  -2 47.5759 2.19583   2
   9   4  -2 46.1822 3.52508   1
   8  -4  -2 328.719 8.45008   2
   8  -4  -2 341.107 9.18418   1
   8   4  -2 331.418 9.18947   1
   8   4  -2 334.126 7.87501   2
   7  -4  -2 859.921 19.7039   1
   7  -4  -2 848.411 19.1086   2
   7   4  -2 855.250 18.5999   2
   7   4  -2 857.549 19.7607   1
   6  -4  -2 8.61365 1.21255   2
   6  -4  -2 6.85900 1.37306   1
   6   4  -2 7.00610 1.35308   1
   6   4  -2 10.0083 0.95813   2
   5  -4  -2 1720.47 37.3719   1
   5   4  -2 1709.78 37.4318   1
   5   4  -2 1754.69 36.6551   2
   4  -4  -2 75.4735 2.40478   2
  -4  -4   2 81.6140 2.68346   1
   4  -4  -2 78.2288 2.62022   1
   4   4  -2 75.8038 2.66170   1
  -4   4   2 70.6237 2.41300   1
   4   4  -2 92.2221 2.17976   2
  -3  -4   2 70.2135 2.22331   1
   3  -4  -2 67.4345 2.12584   1
   3  -4  -2 67.8130 2.05619   2
   3   4  -2 69.0875 1.86547   2
  -3   4   2 65.3599 2.06123   1
   2  -4  -2 22.0048 1.03477   2
  -2  -4   2 21.7361 1.10498   1
   2  -4  -2 22.0168 0.98511   1
  -2   4   2 19.1892 0.94267   1
   2   4  -2 18.2038 0.90808   2
   2   4  -2 24.3070 1.15758   1
  -1  -4   2 86.8751 2.20140   2
   1  -4  -2 83.4165 1.97066   1
  -1  -4   2 80.4796 2.26178   1
   1  -4  -2 81.8763 2.26937   2
   1   4  -2 84.7152 2.26974   1
  -1   4   2 84.4532 1.97581   1
   0  -4  -2 3318.04 74.2338   3
   0   4  -2 3197.26 74.3071   3
   0   4   2 3195.34 73.8574   3
  -1  -4  -2 8.85844 0.67174   2
   1  -4   2 7.96943 0.86678   2
   1   4   2 8.29544 0.54772   1
  -1   4  -2 9.07263 0.90123   1
  -1   4  -2 9.42334 0.89356   1
   2  -4   2 2932.79 67.7140   3
  -2  -4  -2 3102.15 67.8697   3
  -2   4  -2 3023.13 68.0975   3
   2   4   2 2902.15 67.1820   3
   3  -4   2 107.104 3.29251   1
  -3  -4  -2 98.7401 3.13884   1
   3  -4   2 108.607 3.13962   2
   3   4   2 104.147 2.98549   1
   3   4   2 106.334 2.72175   2
  -4  -4  -2 10.7429 1.24181   1
   4  -4   2 17.6142 1.74551   1
   4   4   2 10.6170 1.44846   1
   4   4   2 13.8027 1.08479   2
   5  -4   2 237.821 6.24278   2
   5  -4   2 238.387 6.56726   1
   5   4   2 242.961 6.31581   1
   5   4   2 244.662 5.79281   2
   6  -4   2 198.855 5.56962   2
   6  -4   2 200.741 6.02179   1
   6   4   2 196.990 5.06904   2
   6   4   2 201.402 5.76302   1
   7  -4   2 12.0716 2.01942   1
   7  -4   2 11.5284 1.79322   2
   7   4   2 15.1937 1.69556   2
   7   4   2 12.2818 1.99073   1
   8  -4   2 340.726 9.46363   1
   8  -4   2 337.101 8.78485   2
   8   4   2 329.729 8.18200   2
   8   4   2 326.650 9.15189   1
   9  -4   2 240.739 7.02454   2
   9  -4   2 230.550 7.60321   1
   9   4   2 242.543 6.40255   2
   9   4   2 242.657 7.56184   1
  10  -4   2 10.0444 2.81369   1
  10  -4   2 7.06109 2.02980   2
  10   4   2 7.85037 1.73208   2
  10   4   2 9.32173 2.42790   1
  11  -4   2 98.5492 4.64691   2
  11  -4   2 93.1964 5.33820   1
  11   4   2 95.0378 5.16911   1
  11   4   2 92.4487 3.77806   2
  12  -4   2 51.8291 4.72005   1
  12  -4   2 49.8127 3.88882   2
  12   4   2 53.4305 3.58277   2
  12   4   2 54.6336 4.76710   1
  14  -5  -2 11.5215 3.48027   1
  14  -5  -2 12.4734 3.92252   2
  13  -5  -2 26.6676 3.46327   2
  13  -5  -2 34.2119 4.47653   1
  13   5  -2 38.5192 4.64564   1
  12  -5  -2 7.71753 2.55129   1
  12  -5  -2 10.2687 2.41462   2
  12   5  -2 9.72976 2.97836   1
  12   5  -2 12.7465 1.72577   2
  11  -5  -2 27.8811 2.98662   2
  11   5  -2 31.8344 3.83344   1
  11   5  -2 30.0916 2.19081   2
  10  -5  -2 88.8172 3.98091   2
  10  -5  -2 88.9728 4.77975   1
  10   5  -2 89.2321 4.84039   1
  10   5  -2 87.8732 3.12369   2
   9  -5  -2 200.695 6.90189   1
   9  -5  -2 223.531 6.35048   2
   9   5  -2 219.607 7.11292   1
   8  -5  -2 95.2968 3.66315   2
   8  -5  -2 99.5668 4.14508   1
   8   5  -2 98.5454 4.35613   1
   8   5  -2 94.0235 2.89934   2
   7  -5  -2 107.345 4.04255   1
   7  -5  -2 111.142 3.67670   2
   7   5  -2 114.750 4.26622   1
   7   5  -2 107.679 2.97466   2
   6  -5  -2 683.146 15.7166   1
   6  -5  -2 684.186 15.3198   2
   6   5  -2 692.095 15.8269   1
   6   5  -2 657.241 14.7043   2
   5  -5  -2 38.4424 2.11820   1
   5  -5  -2 38.5876 1.82862   2
   5   5  -2 36.2653 2.08023   1
   5   5  -2 40.4034 1.33375   2
   4  -5  -2 264.526 6.28789   2
   4  -5  -2 264.661 6.46703   1
   4   5  -2 254.215 5.90317   2
   4   5  -2 259.439 6.54842   1
  -4   5   2 271.530 6.38399   1
   3  -5  -2 25.9510 1.23045   2
  -3  -5   2 24.5592 1.40270   1
   3  -5  -2 23.2041 1.22327   1
   3   5  -2 25.1139 1.11070   2
   3   5  -2 26.0151 1.38823   1
  -3   5   2 21.6052 1.17698   1
   2  -5  -2 416.139 9.13421   1
  -2  -5   2 415.255 9.06166   2
   2  -5  -2 410.971 9.21296   2
   2   5  -2 419.236 9.30274   1
  -2   5   2 413.857 9.10533   1
  -1  -5   2 21.3707 0.95576   2
   1  -5  -2 20.3814 0.96410   2
   1  -5  -2 21.2191 0.72813   1
   1   5  -2 22.8571 1.00919   1
  -1   5   2 21.4544 0.71348   1
   0  -5  -2 73.3017 2.01991   2
   0  -5   2 75.3428 2.08312   2
   0  -5   2 72.1167 2.13308   1
   0   5  -2 74.4981 2.13970   1
   1  -5   2 874.867 19.5096   2
  -1  -5  -2 912.312 19.1249   1
  -1  -5  -2 919.563 19.2612   2
   1   5   2 910.314 19.1356   1
  -1   5  -2 896.113 19.8988   1
  -2  -5  -2 104.330 2.63970   2
   2  -5   2 111.276 3.08592   2
  -2  -5  -2 106.502 2.72193   1
  -2   5  -2 110.420 3.17860   1
  -2   5  -2 106.480 3.12401   1
   2   5   2 105.895 2.74712   1
   3  -5   2 445.146 10.4040   2
  -3  -5  -2 405.647 9.69391   1
   3  -5   2 437.135 10.1209   1
   3   5   2 431.642 9.45078   2
   3   5   2 435.148 9.75003   1
   4  -5   2 1105.87 24.2253   1
  -4  -5  -2 1067.31 23.7627   1
   4  -5   2 1116.05 23.9990   2
   4   5   2 1083.54 23.8717   1
   4   5   2 1098.56 23.4250   2
   5  -5   2 1.40485 1.14600   1
   5  -5   2 3.76283 1.19969   2
   5   5   2 0.95247 0.73819   2
   5   5   2 1.07457 1.07732   1
   6  -5   2 40.6672 2.39322   2
   6  -5   2 40.4596 3.36683   1
   6   5   2 33.4814 2.38400   1
   6   5   2 36.4269 1.76339   2
   7  -5   2 7.54312 1.78663   1
   7  -5   2 6.79749 1.65219   2
   7   5   2 7.12536 1.75016   1
   7   5   2 10.5282 1.35417   2
   8  -5   2 94.7065 4.31260   1
   8   5   2 90.3173 4.12380   1
   8   5   2 91.2764 3.18485   2
   9  -5   2 8.79829 2.41657   1
   9  -5   2 6.91102 1.96828   2
   9   5   2 7.33762 2.07643   1
   9   5   2 5.51709 1.41543   2
  10  -5   2 53.5462 4.30496   1
  10  -5   2 54.9170 3.47865   2
  10   5   2 57.1575 4.00562   1
  10   5   2 53.6936 2.79059   2
  11  -5   2 65.7781 4.08282   2
  11  -5   2 59.5773 4.69622   1
  11   5   2 66.6069 3.16429   2
  11   5   2 61.6799 4.43655   1
  12  -5   2 60.2338 4.15713   2
  12  -5   2 51.1301 4.78520   1
  12   5   2 60.8916 4.60436   1
  14  -6  -2 92.0048 5.77705   1
  14  -6  -2 86.6044 5.16163   2
  14   6  -2 85.3369 7.71855   1
  13  -6  -2 101.676 6.10523   1
  13  -6  -2 107.754 5.31754   2
  13   6  -2 99.8915 6.08816   1
  12  -6  -2 3.30049 2.59805   1
  12  -6  -2 2.93419 2.11474   2
  12   6  -2 5.75933 1.46450   2
  12   6  -2 2.90571 2.68929   1
  11  -6  -2 500.621 17.0533   1
  11  -6  -2 460.257 12.0837   2
  11   6  -2 460.645 13.2531   1
  11   6  -2 446.379 10.8913   2
  10  -6  -2 814.996 19.6984   1
  10  -6  -2 823.718 18.9296   2
  10   6  -2 777.110 17.8816   2
  10   6  -2 790.538 19.7493   1
   9  -6  -2 5.77513 2.07195   2
   9  -6  -2 2.76266 1.80161   1
   9   6  -2 6.70261 2.29393   1
   9   6  -2 8.14359 1.14684   2
   8  -6  -2 1298.68 27.9781   2
   8  -6  -2 1258.79 28.4838   1
   8   6  -2 1245.76 28.5587   1
   8   6  -2 1228.37 27.0125   2
   7  -6  -2 1460.31 31.5414   2
   7  -6  -2 1403.79 31.9266   1
   7   6  -2 1475.63 32.1148   1
   7   6  -2 1425.13 30.7268   2
   6  -6  -2 230.461 5.98411   2
   6  -6  -2 221.348 6.23147   1
   6   6  -2 230.366 6.42238   1
   6   6  -2 232.807 5.25923   2
   5  -6  -2 269.897 6.90088   1
   5  -6  -2 264.481 6.63450   2
   5   6  -2 270.878 6.04780   2
   5   6  -2 276.008 7.04912   1
   4  -6  -2 2001.04 41.9821   1
   4   6  -2 2009.58 41.6701   2
  -4   6   2 1865.39 41.8303   1
   3  -6  -2 454.605 10.2007   1
   3  -6  -2 454.392 10.1652   2
   3   6  -2 431.598 10.2052   2
  -3   6   2 467.171 10.1695   1
   3   6  -2 459.888 10.3683   1
  -2  -6   2 1682.38 34.7889   2
  -2  -6   2 1576.48 35.2921   1
  -2   6   2 1673.16 34.8696   1
  -1  -6   2 4359.52 101.528   3
   1  -6  -2 4444.68 101.535   3
  -1   6   2 4370.96 101.202   3
   1   6  -2 4382.59 101.593   3
   0  -6   2 1434.98 30.4892   2
   0  -6  -2 1460.60 30.3585   2
   0  -6   2 1354.62 31.2872   1
   0   6  -2 1466.83 30.5549   1
   1  -6   2 89.0454 2.58747   1
  -1  -6  -2 86.1904 2.20016   2
   1  -6   2 83.3041 2.46643   2
  -1  -6  -2 85.2653 2.04176   1
   1   6   2 85.6085 2.04198   1
  -1   6  -2 83.6833 2.56423   1
  -2  -6  -2 2071.69 44.7621   2
  -2  -6  -2 2056.34 44.8344   1
   2  -6   2 2113.79 45.2321   2
  -2   6  -2 2285.45 45.6043   1
  -2   6  -2 2080.83 45.2924   1
   3  -6   2 2464.55 52.3785   2
  -3  -6  -2 2420.60 51.9496   1
   3  -6   2 2467.58 52.4386   1
   4  -6   2 68.1737 2.68619   2
   4  -6   2 71.8342 2.90780   1
  -4  -6  -2 68.0283 2.43617   1
   4   6   2 75.4727 2.58799   1
   4   6   2 68.2027 2.01852   2
   5  -6   2 1297.05 28.3034   2
   5  -6   2 1285.60 28.5937   1
   5   6   2 1291.86 28.2196   1
   5   6   2 1284.39 27.5573   2
   6  -6   2 1001.15 25.2986   1
   6  -6   2 1076.12 23.8157   2
   6   6   2 1090.86 23.0306   2
   6   6   2 1097.28 23.8858   1
   7  -6   2 8.90112 1.85219   1
   7  -6   2 9.32274 1.75477   2
   7   6   2 8.30142 1.18236   2
   7   6   2 6.66783 1.70106   1
   8  -6   2 551.267 13.4777   2
   8  -6   2 554.293 14.0785   1
   8   6   2 550.890 13.7037   1
   9  -6   2 555.591 13.6529   2
   9  -6   2 550.645 14.3314   1
   9   6   2 534.192 13.9522   1
   9   6   2 553.345 12.6860   2
  10  -6   2 35.0806 3.80295   1
  10  -6   2 33.7691 3.29274   2
  10   6   2 35.1651 2.29429   2
  10   6   2 42.9509 3.66771   1
  11  -6   2 118.782 5.13255   2
  11  -6   2 124.590 5.99772   1
  11   6   2 115.372 4.26206   2
  11   6   2 114.421 5.55975   1
  12  -6   2 140.829 6.80028   1
  12   6   2 149.407 6.53032   1
  14  -7  -2 60.5269 5.40268   1
  14  -7  -2 55.0898 4.60571   2
  14   7  -2 60.4758 6.80852   1
  13  -7  -2 5.15567 2.95586   1
  13  -7  -2 1.90756 2.44712   2
  13   7  -2 3.84221 2.86892   1
  12  -7  -2 198.662 7.78482   1
  12  -7  -2 197.454 7.00102   2
  12   7  -2 196.546 7.85850   1
  11  -7  -2 163.256 7.36832   1
  11  -7  -2 163.918 5.90451   2
  11   7  -2 165.103 7.51509   1
  11   7  -2 159.884 4.98878   2
  10  -7  -2 91.6224 4.21294   2
  10  -7  -2 94.9780 4.84745   1
  10   7  -2 82.6911 2.92029   2
  10   7  -2 91.2743 4.94904   1
   9  -7  -2 66.3845 3.96447   1
   9  -7  -2 64.1005 3.44934   2
   9   7  -2 67.4486 3.98033   1
   9   7  -2 65.2627 2.27750   2
   8  -7  -2 230.493 7.04466   1
   8  -7  -2 251.422 6.79544   2
   8   7  -2 234.093 5.62236   2
   8   7  -2 234.445 7.29245   1
   7  -7  -2 45.3460 2.49042   2
   7  -7  -2 42.8874 2.66345   1
   7   7  -2 45.0662 1.55353   2
   7   7  -2 41.5531 2.90055   1
   6  -7  -2 492.854 11.5106   2
   6  -7  -2 506.058 11.8566   1
   6   7  -2 481.155 10.6575   2
   6   7  -2 484.559 11.8762   1
   5  -7  -2 1509.02 33.1939   2
   5  -7  -2 1544.12 33.4393   1
   5   7  -2 1587.22 32.7839   2
   5   7  -2 1509.82 33.5387   1
   4  -7  -2 364.872 8.65311   2
   4  -7  -2 375.079 8.76647   1
  -4   7   2 366.999 8.66250   1
   4   7  -2 377.105 8.95765   1
   3  -7  -2 1824.22 39.0058   1
   3  -7  -2 1829.71 39.0028   2
   3   7  -2 1825.20 39.1820   1
  -3   7   2 1834.56 39.2634   1
  -2  -7   2 413.282 9.15872   1
   2  -7  -2 410.713 8.97679   1
  -2  -7   2 402.338 8.86154   2
   2  -7  -2 403.185 9.06867   2
   2   7  -2 400.077 9.19019   1
  -2   7   2 396.781 8.93213   1
  -1  -7   2 190.343 4.75332   1
  -1  -7   2 189.412 4.61010   2
   1  -7  -2 210.032 4.65034   2
  -1   7   2 192.426 4.37604   1
  -1   7   2 199.599 4.40056   1
   0  -7  -2 543.308 11.9107   2
   0  -7   2 546.327 12.0890   2
   0   7  -2 565.521 12.4834   1
   0   7   2 538.925 11.6174   1
  -1  -7  -2 694.997 15.3997   2
  -1  -7  -2 742.001 15.2305   1
   1  -7   2 707.624 15.8284   1
   1  -7   2 724.118 15.7676   2
  -1   7  -2 707.907 15.8056   1
   1   7   2 727.375 15.2695   1
  -2  -7  -2 905.422 19.1714   1
   2  -7   2 907.175 19.6280   2
  -2  -7  -2 888.517 19.0814   2
  -2   7  -2 871.379 19.6586   1
   2   7   2 900.510 19.1929   1
   3  -7   2 190.362 5.01775   2
  -3  -7  -2 191.612 4.38388   2
  -3  -7  -2 192.473 4.67684   1
  -3   7  -2 189.690 5.18208   1
   3   7   2 188.468 4.71684   1
   4  -7   2 2932.28 62.6654   2
  -4  -7  -2 2917.85 62.3261   1
   4  -7   2 2959.11 62.8802   1
   5  -7   2 241.114 6.33886   2
   5  -7   2 238.380 6.60850   1
   5   7   2 227.650 5.43100   2
   5   7   2 231.871 6.15463   1
   6  -7   2 174.412 5.53638   1
   6  -7   2 175.947 5.29673   2
   6   7   2 173.539 5.23961   1
   6   7   2 174.051 4.31604   2
   7  -7   2 460.152 11.8317   1
   7  -7   2 462.282 11.4575   2
   7   7   2 458.992 11.4681   1
   7   7   2 465.249 10.4051   2
   8  -7   2 4.60685 2.11410   1
   8  -7   2 7.91530 1.85174   2
   8   7   2 6.87023 1.19044   2
   8   7   2 3.79470 1.79850   1
   9  -7   2 81.9240 4.62915   1
   9  -7   2 85.5299 4.18485   2
   9   7   2 79.6797 3.41623   2
   9   7   2 84.3154 4.22362   1
  10  -7   2 45.7846 3.49882   2
  10  -7   2 46.9773 4.14590   1
  10   7   2 41.2048 3.65601   1
  10   7   2 41.2129 2.57265   2
  11  -7   2 37.2010 4.16865   1
  11  -7   2 34.7445 3.51720   2
  11   7   2 34.8604 3.97765   1
  12  -7   2 3.72073 2.74448   1
  12  -7   2 3.92821 2.76865   2
  12   7   2 2.83019 2.42539   1
  13  -8  -2 114.018 6.34619   1
  13   8  -2 105.838 6.29046   1
  12  -8  -2 2.49311 2.43668   1
  12  -8  -2 2.36000 2.22486   2
  12   8  -2 2.80349 2.74187   1
  11  -8  -2 188.828 7.13898   1
  11  -8  -2 182.056 6.38366   2
  11   8  -2 175.403 5.16079   2
  11   8  -2 177.690 10.1111   1
  10  -8  -2 2.89991 2.13204   1
  10  -8  -2 -0.7849 1.90123   2
  10   8  -2 0.48507 2.25041   1
  10   8  -2 1.82113 0.98392   2
   9  -8  -2 53.0399 3.74026   1
   9  -8  -2 47.1411 3.19249   2
   9   8  -2 57.1827 3.78887   1
   9   8  -2 49.2752 1.87563   2
   8  -8  -2 29.4037 2.35585   2
   8  -8  -2 30.1472 3.01703   1
   8   8  -2 26.6282 3.01658   1
   8   8  -2 30.8498 1.36092   2
   7  -8  -2 27.7068 2.28007   2
   7  -8  -2 24.4760 2.53724   1
   7   8  -2 24.3645 2.61348   1
   7   8  -2 29.3030 1.15820   2
   6  -8  -2 45.4456 2.58945   1
   6  -8  -2 46.8873 2.36460   2
   6   8  -2 39.7754 2.64791   1
   5  -8  -2 0.37415 1.03720   1
   5  -8  -2 0.32473 0.94001   2
   5   8  -2 1.48224 1.17533   1
   4  -8  -2 397.718 9.27951   1
   4  -8  -2 388.875 9.16176   2
  -4   8   2 390.548 9.59078   1
   4   8  -2 404.879 9.48678   1
   4   8  -2 390.091 8.66329   2
   3  -8  -2 128.654 3.43731   2
  -3  -8   2 129.926 3.91745   1
   3  -8  -2 122.911 3.49134   1
   3   8  -2 122.466 3.66395   1
   2  -8  -2 108.863 2.97946   2
  -2  -8   2 107.865 2.77427   2
  -2  -8   2 110.041 3.07725   1
   2  -8  -2 111.903 2.89532   1
   2   8  -2 111.799 3.10057   1
  -2   8   2 110.100 2.85070   1
   1   8  -2 8.03245 0.97901   1
   0  -8  -2 136.412 3.36904   2
   0  -8   2 142.986 3.70505   1
   0  -8   2 136.132 3.58405   2
   0   8  -2 137.263 3.65651   1
   0   8   2 141.189 3.12166   1
   1  -8   2 492.323 11.5424   1
  -1  -8  -2 490.944 10.9774   2
  -1  -8  -2 511.273 10.8085   1
   1  -8   2 502.811 11.3724   2
  -1   8  -2 514.133 11.4664   1
   1   8   2 522.091 10.8840   1
   2  -8   2 64.5885 3.24663   2
  -2  -8  -2 61.6272 1.74675   2
  -2  -8  -2 62.5835 1.84219   1
  -2   8  -2 59.2239 2.26977   1
   2   8   2 60.6600 1.82705   1
   3  -8   2 1263.52 27.4513   2
  -3  -8  -2 1256.26 27.0016   1
  -3  -8  -2 1297.25 26.7574   2
  -3   8  -2 1223.00 27.5088   1
   3   8   2 1254.06 27.0539   1
  -4  -8  -2 165.534 3.97655   2
  -4  -8  -2 173.906 4.52222   1
   4  -8   2 175.355 4.90277   2
   4  -8   2 173.702 5.02936   1
   4   8   2 166.604 4.53766   1
   5  -8   2 445.072 10.8109   2
   5  -8   2 444.461 11.0554   1
   5   8   2 458.596 10.6562   1
   6  -8   2 189.615 5.52567   2
   6  -8   2 174.563 5.66318   1
   6   8   2 177.304 4.34676   2
   6   8   2 181.816 5.36994   1
   7  -8   2 77.9262 3.98169   1
   7   8   2 78.3177 2.41455   2
   7   8   2 77.0624 3.58160   1
   8  -8   2 86.2055 4.48830   1
   8  -8   2 88.8067 4.00655   2
   8   8   2 79.7149 2.64827   2
   8   8   2 82.4090 4.00037   1
   9  -8   2 5.44286 2.35039   1
   9  -8   2 7.93216 2.20218   2
   9   8   2 7.44036 2.06310   1
   9   8   2 4.75810 1.16038   2
  10  -8   2 1.61291 2.30801   1
  10  -8   2 4.53366 2.15711   2
  10   8   2 2.88277 2.06293   1
  11  -8   2 27.6174 3.62312   2
  11  -8   2 25.8472 3.57592   1
  11   8   2 34.8647 3.93671   1
  12  -8   2 5.66437 3.84089   1
  12  -8   2 2.45132 2.39786   2
  12   8   2 4.76392 2.50653   1
  13  -9  -2 124.932 6.56586   1
  13  -9  -2 118.080 5.79924   2
  13   9  -2 121.474 6.69531   1
  12  -9  -2 121.977 6.27463   1
  12  -9  -2 126.227 5.77609   2
  12   9  -2 128.113 6.43467   1
  11  -9  -2 102.589 4.84221   2
  11  -9  -2 96.7476 5.36129   1
  10  -9  -2 2.89479 2.04636   1
  10  -9  -2 1.57091 1.93670   2
  10   9  -2 4.22516 0.89239   2
  10   9  -2 2.88116 2.29727   1
   9  -9  -2 434.610 10.8360   2
   9  -9  -2 409.871 11.1724   1
   9   9  -2 394.547 9.12077   2
   9   9  -2 409.207 11.3530   1
   8  -9  -2 615.319 15.1789   1
   8   9  -2 620.345 13.6179   2
   8   9  -2 628.506 15.3960   1
   7  -9  -2 63.2556 2.97525   2
   7   9  -2 73.4921 3.79186   1
   6  -9  -2 1690.65 35.8847   2
   6  -9  -2 1623.42 36.0477   1
   6   9  -2 1632.11 34.7292   2
   6   9  -2 1645.12 36.2424   1
   5  -9  -2 1027.88 22.3217   2
   5  -9  -2 1019.62 22.4455   1
   5   9  -2 1010.37 22.5931   1
   5   9  -2 980.513 21.3593   2
   4  -9  -2 5.39319 1.04869   1
   4  -9  -2 7.86681 1.17444   2
   4   9  -2 7.03757 1.33049   1
   4   9  -2 6.25404 0.67390   2
   3  -9  -2 1440.96 32.0266   1
   3  -9  -2 1636.49 32.4333   2
   3   9  -2 1344.05 31.1797   1
  -3   9   2 1366.34 30.9944   1
  -2  -9   2 4117.50 100.402   3
   2  -9  -2 4285.00 100.704   3
  -2   9   2 3950.45 99.4008   3
   2   9  -2 4167.48 100.322   3
  -1  -9   2 1144.24 25.6015   1
   1  -9  -2 1178.79 25.4293   2
  -1  -9   2 1191.83 25.4490   2
   1   9  -2 1180.04 25.5755   1
  -1   9   2 1226.35 25.2601   1
  -1   9   2 1204.26 25.2210   1
   0  -9   2 1894.35 40.8322   1
   0  -9  -2 1878.35 40.4545   2
   0  -9   2 1912.27 40.6992   2
   0   9  -2 1955.74 40.7920   1
  -1  -9  -2 3310.22 79.3046   3
  -1   9  -2 3178.48 78.8419   3
   1   9   2 3093.83 77.6794   3
  -2  -9  -2 37.8930 1.28728   2
  -2  -9  -2 40.7791 1.42150   1
   2  -9   2 37.8118 1.83152   2
   2   9   2 39.5976 1.42499   1
  -2   9  -2 40.0454 1.98182   1
  -3  -9  -2 1642.53 35.2364   1
   3  -9   2 1678.34 35.7286   2
  -3   9  -2 1614.57 35.7773   1
   3   9   2 1667.09 35.2707   1
   4  -9   2 1555.00 33.4289   2
  -4  -9  -2 1537.02 32.9526   1
  -4   9  -2 1514.47 33.5459   1
   4   9   2 1524.74 33.0346   1
   5  -9   2 296.672 8.07498   1
  -5  -9  -2 301.881 6.70418   2
   5  -9   2 297.321 7.77314   2
   5   9   2 295.605 7.46323   1
   6  -9   2 133.095 4.86382   1
   6  -9   2 150.602 4.81764   2
  -6  -9  -2 145.210 3.46537   2
   6   9   2 139.830 4.55217   1
   7  -9   2 785.968 18.0465   2
   7  -9   2 766.549 18.3715   1
   7   9   2 751.429 17.8343   1
   8  -9   2 574.427 14.7925   1
   8  -9   2 593.427 14.4398   2
   8   9   2 591.099 14.4084   1
   9  -9   2 7.75078 2.59990   1
   9  -9   2 9.18955 2.17857   2
   9   9   2 12.3721 2.29562   1
  10  -9   2 403.580 11.6552   1
  10  -9   2 391.985 10.9212   2
  10   9   2 395.105 11.1065   1
  11  -9   2 73.0591 4.83040   1
  11  -9   2 75.9631 4.56738   2
  11   9   2 78.3606 4.64345   1
  12  -9   2 36.5773 4.14859   2
  12   9   2 40.1605 4.27273   1
  13 -10  -2 72.6819 4.94102   2
  13 -10  -2 70.4063 5.40829   1
  13  10  -2 69.4495 5.46890   1
  12 -10  -2 22.8491 3.26181   2
  12 -10  -2 25.5222 3.73311   1
  12  10  -2 25.3965 3.70254   1
  11 -10  -2 32.9528 4.00436   1
  11 -10  -2 34.1107 3.55803   2
  11  10  -2 29.5566 5.51269   1
  10 -10  -2 356.094 10.3637   1
  10 -10  -2 367.659 10.0472   2
  10  10  -2 350.556 10.4741   1
   9 -10  -2 94.7571 4.63899   1
   9 -10  -2 92.3174 4.27299   2
   9  10  -2 91.1213 4.65299   1
   8 -10  -2 364.433 9.56773   2
   8 -10  -2 369.946 9.91432   1
   8  10  -2 353.844 9.95997   1
   7 -10  -2 929.573 21.4436   2
   7 -10  -2 962.026 22.5572   1
   6 -10  -2 223.579 6.23676   1
   6 -10  -2 218.936 6.03729   2
   6  10  -2 209.056 6.32265   1
   5 -10  -2 571.145 13.1674   2
   5 -10  -2 575.813 13.2988   1
   5  10  -2 565.834 13.4582   1
   4 -10  -2 951.409 20.8289   2
   4 -10  -2 938.213 20.8592   1
   4  10  -2 941.861 20.1136   2
   4  10  -2 949.426 21.0327   1
   3 -10  -2 166.552 4.35408   1
   3 -10  -2 165.836 4.37931   2
  -3 -10   2 158.385 3.83868   2
  -3  10   2 161.799 4.27902   1
   3  10  -2 170.793 4.56941   1
   2 -10  -2 163.959 4.22131   2
  -2 -10   2 167.269 3.99224   2
  -2  10   2 161.532 4.05624   1
  -2  10   2 163.356 4.06613   1
   2  10  -2 161.771 4.26622   1
  -1 -10   2 1176.43 25.0721   2
   1 -10  -2 1162.90 25.0543   2
  -1  10   2 1194.98 24.8867   1
   1  10  -2 1164.87 25.2084   1
  -1  10   2 1136.13 24.8189   1
   0 -10   2 1246.99 26.9159   2
   0 -10  -2 1221.80 26.6567   2
   0  10   2 1268.20 26.4587   1
   0  10  -2 1259.51 27.0035   1
   1 -10   2 502.818 11.8185   2
  -1 -10  -2 500.272 10.7571   1
  -1 -10  -2 492.886 10.8665   2
   1  10   2 498.014 10.8693   1
  -1  10  -2 501.534 11.4320   1
   2 -10   2 1191.20 25.8331   2
  -2 -10  -2 1184.93 25.1848   1
  -2 -10  -2 1169.59 25.1068   2
  -2  10  -2 1174.68 25.8903   1
   2  10   2 1194.26 25.3053   1
  -3 -10  -2 161.403 4.32544   1
   3 -10   2 162.051 4.63811   2
   3  10   2 165.389 4.15560   1
  -3  10  -2 154.536 4.66905   1
  -4 -10  -2 41.3353 1.41963   2
   4 -10   2 45.7427 2.29748   2
  -4 -10  -2 38.1217 1.97210   1
  -4  10  -2 43.3052 2.51209   1
   4  10   2 45.1308 2.00526   1
  -5 -10  -2 331.647 7.46789   2
   5 -10   2 335.531 8.60790   2
   5  10   2 334.688 8.22614   1
   6 -10   2 330.327 8.81868   2
   6 -10   2 331.606 8.97456   1
   6  10   2 335.945 8.50451   1
   7 -10   2 6.57846 1.90322   2
   7 -10   2 13.0732 2.30084   1
   7  10   2 3.46124 1.58594   1
   8 -10   2 165.442 6.09656   1
   8 -10   2 177.965 5.94572   2
  -8 -10  -2 172.172 4.37136   2
   8  10   2 177.963 5.78875   1
   9 -10   2 151.901 5.70964   2
   9  10   2 150.058 5.56421   1
  10 -10   2 70.2928 4.32203   2
  10 -10   2 73.1847 4.82411   1
  10  10   2 76.1453 4.27453   1
  11 -10   2 29.3597 3.84434   1
  11  10   2 33.7383 3.68183   1
  12 -10   2 85.1176 6.43063   1
  12 -10   2 93.7167 5.20778   2
  12  10   2 95.4679 5.22691   1
  13 -11  -2 32.1774 4.63982   1
  13 -11  -2 26.7948 3.61206   2
  13  11  -2 28.3022 3.95468   1
  12 -11  -2 6.86526 2.98098   1
  12  11  -2 9.30257 2.97431   1
  11 -11  -2 10.7199 2.69323   1
  11 -11  -2 6.22865 2.37824   2
  11  11  -2 5.82608 2.71981   1
  10 -11  -2 58.3617 3.89241   2
  10 -11  -2 59.0050 4.22173   1
  10  11  -2 54.2595 4.20945   1
   9 -11  -2 221.330 6.91453   2
   9 -11  -2 220.055 7.22893   1
   9  11  -2 210.330 7.25428   1
   8 -11  -2 40.4177 2.85144   2
   8 -11  -2 42.3965 3.30513   1
   8  11  -2 46.7141 3.44273   1
   7 -11  -2 75.3323 3.51948   2
   7 -11  -2 77.5118 3.66957   1
   7  11  -2 69.4883 4.11042   1
   6 -11  -2 140.228 4.58914   1
   6 -11  -2 137.322 4.45057   2
   6  11  -2 133.695 4.75714   1
   5 -11  -2 44.4030 2.36886   1
   5 -11  -2 40.3505 2.19006   2
   5  11  -2 43.7076 2.60120   1
   4 -11  -2 261.223 6.53183   1
   4 -11  -2 252.666 6.46262   2
   4  11  -2 245.757 5.76628   2
   4  11  -2 266.245 6.75237   1
  -3 -11   2 11.0628 0.86464   2
   3 -11  -2 10.7266 1.26069   2
   3 -11  -2 9.84703 1.20531   1
  -3  11   2 11.7068 1.21461   1
   3  11  -2 10.7056 1.53226   1
  -2 -11   2 184.648 4.45570   2
   2  11  -2 184.357 4.79690   1
  -2  11   2 183.533 4.51778   1
  -2  11   2 184.203 4.55835   1
  -1 -11   2 0.64511 0.71541   2
   1 -11  -2 0.34450 0.70480   2
  -1  11   2 0.59688 0.55846   1
   1  11  -2 1.80992 0.82748   1
   0 -11  -2 47.0272 1.69188   2
   0 -11   2 51.6404 1.97424   2
   0  11   2 52.4994 1.52056   1
   0  11  -2 49.9674 2.06636   1
  -1 -11  -2 543.424 11.6247   1
   1 -11   2 544.205 12.2799   2
  -1 -11  -2 539.264 11.6951   2
  -1  11  -2 533.943 12.2537   1
   1  11   2 524.467 11.7218   1
  -2 -11  -2 7.90822 0.87766   1
  -2 -11  -2 7.37039 0.72742   2
   2 -11   2 10.4119 1.33904   2
  -2  11  -2 8.25989 1.29173   1
   2  11   2 8.57463 0.97271   1
   3 -11   2 105.131 3.54166   2
  -3  11  -2 101.717 3.49199   1
   3  11   2 105.338 3.02064   1
  -4 -11  -2 12.0255 1.30176   1
   4 -11   2 9.32840 1.45417   2
  -4 -11  -2 14.5234 0.65247   2
   4  11   2 13.7209 1.46141   1
  -4  11  -2 8.65904 1.50636   1
   5 -11   2 1.51609 1.36578   2
  -5  11  -2 0.26587 1.55973   1
   5  11   2 2.38519 1.15582   1
   6 -11   2 4.86006 1.81723   2
   6  11   2 2.70073 1.33853   1
   7 -11   2 0.43941 1.87987   1
   7 -11   2 0.75264 1.57639   2
   7  11   2 1.05882 1.45932   1
   8 -11   2 72.5804 4.31842   1
   8 -11   2 71.1594 3.94949   2
   8  11   2 77.7206 3.68903   1
   9 -11   2 33.3324 3.41070   2
   9 -11   2 36.4246 3.91897   1
   9  11   2 35.0324 3.14704   1
  10 -11   2 45.2151 4.31025   1
  10 -11   2 36.1824 3.75444   2
  10  11   2 47.2244 3.77262   1
  11 -11   2 14.6495 3.13989   1
  11 -11   2 19.3101 3.09023   2
  11  11   2 15.6557 2.86189   1
  12 -11   2 4.73906 2.65617   2
  12 -11   2 4.61635 2.95524   1
  12  11   2 7.64425 2.51068   1
  13 -12  -2 196.018 7.69690   2
  13  12  -2 184.748 8.15127   1
  12 -12  -2 23.1656 3.54096   1
  12 -12  -2 28.4833 3.61634   2
  12  12  -2 19.5709 3.49082   1
  11 -12  -2 599.496 16.2200   1
  11 -12  -2 627.941 15.9135   2
  11  12  -2 616.407 16.5202   1
  10 -12  -2 276.638 8.96225   1
  10 -12  -2 275.254 8.44740   2
  10  12  -2 269.564 8.83423   1
   9 -12  -2 3.32207 2.03773   1
   9 -12  -2 1.02386 2.00116   2
   9  12  -2 1.42501 2.05865   1
   8 -12  -2 253.756 7.57920   1
   8 -12  -2 247.590 7.36627   2
   8  12  -2 245.460 7.73737   1
   7 -12  -2 743.023 19.9057   2
   7 -12  -2 771.050 17.9203   1
   7  12  -2 762.663 18.1178   1
   6 -12  -2 286.578 7.68945   1
   6 -12  -2 291.194 7.63006   2
   6  12  -2 276.285 7.83219   1
   5 -12  -2 70.6491 2.98574   1
   5 -12  -2 71.8831 2.99772   2
   5  12  -2 73.3958 3.24478   1
   4 -12  -2 3427.23 72.9250   1
   3 -12  -2 480.888 11.0318   2
  -3 -12   2 477.224 10.4555   2
  -3  12   2 471.829 10.9047   1
   3  12  -2 481.189 11.1393   1
  -2 -12   2 431.089 9.61973   2
   2 -12  -2 427.641 9.87123   2
  -2  12   2 426.572 9.74287   1
   2  12  -2 435.677 9.98220   1
   1 -12  -2 3580.12 90.5245   3
  -1 -12   2 3540.45 90.4557   3
   1  12  -2 3504.42 89.9107   3
  -1  12   2 3472.01 89.2577   3
   0 -12  -2 148.200 3.71451   2
   0 -12   2 142.379 4.03545   2
   0  12  -2 145.024 4.07393   1
   0  12   2 148.990 3.53847   1
  -1 -12  -2 161.977 3.80498   1
   1 -12   2 161.435 4.43430   2
  -1 -12  -2 158.664 3.86611   2
  -1  12  -2 167.982 4.51571   1
   1  12   2 150.566 3.92517   1
   2 -12   2 765.157 16.9811   2
  -2 -12  -2 745.371 16.1428   2
  -2 -12  -2 746.783 16.2365   1
   2  12   2 758.268 16.4142   1
  -2  12  -2 749.367 17.0106   1
   3 -12   2 1447.46 31.3216   2
   3  12   2 1431.66 31.0744   1
  -3  12  -2 1413.76 31.3527   1
  -4 -12  -2 50.0533 2.12991   1
   4 -12   2 45.6825 2.67098   2
  -4  12  -2 47.9873 2.60120   1
   4  12   2 51.9737 2.18625   1
   5 -12   2 394.418 10.0350   2
   5  12   2 404.876 9.62431   1
  -5  12  -2 396.359 10.2323   1
   6 -12   2 853.345 20.2630   2
  -6  12  -2 886.262 20.5433   1
   6  12   2 898.290 19.9523   1
   7 -12   2 4.97310 1.75855   2
   7  12   2 4.44163 1.61649   1
   8 -12   2 89.4181 4.36685   2
   8  12   2 83.8986 3.98353   1
   9 -12   2 248.519 7.74576   2
   9 -12   2 230.840 7.85436   1
   9  12   2 234.617 7.43553   1
  10 -12   2 32.5172 3.64615   2
  10 -12   2 29.7771 3.68810   1
  10  12   2 38.6537 3.65068   1
  11 -12   2 23.1246 3.30102   2
  11  12   2 22.2561 3.08724   1
  13 -13  -2 73.4283 6.17527   1
  13 -13  -2 64.8680 5.25863   2
  13  13  -2 56.4790 5.14460   1
  12 -13  -2 36.3176 4.33476   1
  12 -13  -2 36.2161 4.18417   2
  12  13  -2 34.1105 4.32876   1
  11 -13  -2 25.4458 3.29959   2
  11 -13  -2 20.0025 3.10180   1
  11  13  -2 20.4815 3.30525   1
  10 -13  -2 18.3781 2.95557   2
  10  13  -2 16.3033 2.95671   1
   9 -13  -2 316.634 9.43813   1
   9 -13  -2 342.555 9.39332   2
   9  13  -2 311.540 9.69306   1
   8 -13  -2 546.131 13.6873   1
   8 -13  -2 550.634 13.5497   2
   8  13  -2 520.050 13.7931   1
   7 -13  -2 32.1973 2.81265   2
   7 -13  -2 32.0640 2.85045   1
   7  13  -2 33.0814 2.98328   1
   6 -13  -2 1139.48 24.9354   2
   6 -13  -2 1091.02 24.9278   1
   6  13  -2 1094.56 25.1275   1
   5 -13  -2 220.202 6.14153   1
   5 -13  -2 216.269 6.10053   2
   5  13  -2 223.905 6.35767   1
   4 -13  -2 24.7646 1.91418   1
   4  13  -2 26.5754 2.19033   1
   3 -13  -2 483.675 11.1641   2
  -3 -13   2 481.382 10.5691   2
   3  13  -2 486.094 11.2570   1
  -3  13   2 471.800 11.0038   1
   2 -13  -2 1158.19 25.2591   2
  -2 -13   2 1173.22 24.9991   2
  -2  13   2 1177.75 25.1201   1
   2  13  -2 1139.72 25.3209   1
   1 -13  -2 70.7298 2.62128   2
  -1 -13   2 71.8855 2.42747   2
  -1  13   2 77.6027 2.28547   1
   1  13  -2 83.2027 2.72032   1
   0 -13  -2 616.115 13.5022   2
   0 -13   2 611.285 14.1501   2
   0  13  -2 603.662 13.8667   1
   0  13   2 621.572 13.3310   1
  -1 -13  -2 2610.55 54.0395   2
   1 -13   2 2620.68 54.3718   2
  -1 -13  -2 2572.96 53.7140   1
  -1  13  -2 2584.66 54.4069   1
   1  13   2 2325.64 53.7957   1
   2 -13   2 187.191 5.24579   2
  -2 -13  -2 186.996 4.38820   2
  -2 -13  -2 183.720 4.48776   1
   2  13   2 194.817 4.71254   1
  -2  13  -2 188.610 5.30014   1
  -3 -13  -2 415.743 9.13558   1
   3 -13   2 403.920 9.87805   2
  -3  13  -2 386.171 9.83409   1
   4 -13   2 1020.75 23.8517   2
  -4  13  -2 1120.92 25.7959   1
   4  13   2 1058.11 23.3526   1
   5  13   2 40.9472 2.29768   1
  -5  13  -2 40.4794 2.96473   1
   6 -13   2 207.453 6.32839   2
  -6  13  -2 200.416 6.44905   1
   6  13   2 214.510 5.96866   1
   7 -13   2 562.898 14.1613   2
  -7  13  -2 580.841 14.5445   1
   7  13   2 575.942 13.9508   1
   8 -13   2 135.867 5.45511   2
   8  13   2 139.092 5.08086   1
  -8  13  -2 142.928 5.83765   1
   9 -13   2 90.5548 4.67090   2
   9  13   2 85.4931 4.32309   1
  10  13   2 289.734 8.86698   1
  11 -13   2 30.7943 3.63983   2
  11  13   2 33.9880 3.72902   1
 -11  13  -2 22.8930 3.34176   1
  13 -14  -2 13.6624 3.32047   1
  13  14  -2 9.34574 3.27756   1
  12 -14  -2 2.11136 2.57421   2
  12 -14  -2 6.62246 2.80994   1
  12  14  -2 7.63892 2.88190   1
  11 -14  -2 28.4992 3.85705   1
  11 -14  -2 27.3981 5.43813   2
  11  14  -2 28.3650 3.93664   1
  10 -14  -2 25.2278 3.59596   1
  10 -14  -2 19.9054 2.83599   2
  10  14  -2 20.8737 3.23306   1
   9 -14  -2 29.6267 3.06008   2
   9 -14  -2 32.2426 3.48824   1
   9  14  -2 29.8298 3.45138   1
   8 -14  -2 5.08328 1.88451   1
   8 -14  -2 6.24789 2.09069   2
   8  14  -2 5.98744 2.20995   1
   7 -14  -2 23.9532 2.78328   2
   7  14  -2 22.1789 2.83281   1
   6 -14  -2 10.1983 1.95806   1
   5 -14  -2 1.25403 1.32068   1
   5 -14  -2 0.98247 1.32723   2
   5  14  -2 1.05288 1.54436   1
   4 -14  -2 133.566 4.24567   2
   4  14  -2 138.537 4.43573   1
   3 -14  -2 43.8658 2.15527   2
  -3 -14   2 34.6687 1.54033   2
  -3  14   2 38.7965 1.98073   1
   3  14  -2 43.5425 2.31751   1
  -2 -14   2 111.920 3.13010   2
   2 -14  -2 114.513 3.43040   2
  -2  14   2 114.338 3.24246   1
  -2  14   2 108.151 3.21764   1
   2  14  -2 116.877 3.55510   1
  -1 -14   2 14.9734 1.42852   2
   1 -14  -2 18.9351 1.39205   2
   1  14  -2 17.1424 1.59945   1
  -1  14   2 19.6590 1.21661   1
  -1  14   2 18.9921 1.43956   1
   0 -14   2 11.0678 1.40676   2
   0 -14  -2 11.0720 1.16742   2
   0  14   2 16.0267 1.12876   1
   0  14  -2 12.1704 1.40917   1
   1  14   2 6.56416 0.96329   1
  -2 -14  -2 4.98124 0.69684   2
   2 -14   2 5.79559 1.40919   2
  -2 -14  -2 2.81598 0.77967   1
  -2  14  -2 1.69611 1.23062   1
   2  14   2 5.06815 0.99433   1
  -3 -14  -2 132.211 3.60275   1
  -3 -14  -2 146.326 3.64879   2
   3 -14   2 140.648 4.50184   2
   3  14   2 139.359 4.05619   1
  -3  14  -2 130.208 4.36594   1
   4 -14   2 4.46061 1.48265   2
  -4  14  -2 5.28738 1.64682   1
   4  14   2 6.33441 1.19377   1
   5 -14   2 25.1955 2.62692   2
  -5  14  -2 23.2185 2.72197   1
   5  14   2 26.9795 2.03883   1
   6 -14   2 4.30344 1.68529   2
  -6  14  -2 2.41040 1.69654   1
   6  14   2 3.91691 1.44286   1
   7 -14   2 0.88037 1.68509   2
  -7  14  -2 0.50055 1.98079   1
   7  14   2 -0.1499 1.68151   1
   8 -14   2 3.70939 2.22127   2
  -8  14  -2 4.76037 3.26979   1
   8  14   2 3.97217 1.75260   1
   9 -14   2 15.5125 2.70401   2
   9  14   2 16.6644 2.42361   1
  -9  14  -2 15.7294 2.98740   1
  10 -14   2 18.8346 2.89819   2
 -10  14  -2 21.5011 3.27996   1
  10  14   2 24.9356 3.30632   1
  11 -14   2 -0.7546 2.32436   2
 -11  14  -2 6.78294 4.63846   1
  11  14   2 6.99364 2.40299   1
  12 -15  -2 70.4053 5.09003   2
  12 -15  -2 76.1653 5.27674   1
  12  15  -2 67.9437 5.10653   1
  11 -15  -2 70.0212 4.83882   1
  11 -15  -2 71.4471 4.86638   2
  11  15  -2 60.9646 4.76208   1
  10 -15  -2 8.67576 2.49503   1
  10 -15  -2 6.47044 2.62385   2
  10  15  -2 6.70504 2.58240   1
   9 -15  -2 421.123 11.5765   1
   9 -15  -2 431.921 11.5743   2
   9  15  -2 410.737 11.7559   1
   8 -15  -2 465.302 11.9105   2
   8 -15  -2 463.852 12.0187   1
   8  15  -2 437.390 12.1376   1
   7 -15  -2 155.491 5.44733   2
   7 -15  -2 152.435 5.35768   1
   7  15  -2 151.634 5.57939   1
   6 -15  -2 743.374 18.7199   1
   6 -15  -2 686.338 16.7463   2
   6  15  -2 716.531 17.1222   1
   5 -15  -2 762.034 17.5766   2
   5  15  -2 758.488 17.7208   1
   4 -15  -2 4.57503 1.40059   2
  -4  15   2 1.52573 1.32404   1
   4  15  -2 6.64811 1.58062   1
  -3 -15   2 366.188 8.27594   2
   3 -15  -2 370.637 8.93284   2
  -3  15   2 367.063 8.73563   1
   3  15  -2 361.831 8.98790   1
   2 -15  -2 1570.65 33.9006   2
  -2 -15   2 1572.67 33.5876   2
  -2  15   2 1577.34 33.6675   1
  -2  15   2 1541.55 33.7089   1
   2  15  -2 1578.27 33.9760   1
   1 -15  -2 377.406 8.69740   2
  -1  15   2 376.142 8.58340   1
   1  15  -2 365.781 8.84344   1
  -1  15   2 358.412 9.26249   1
   0 -15   2 809.019 17.8870   2
   0 -15  -2 789.688 17.6062   2
   0  15   2 814.250 17.5021   1
   0  15  -2 807.272 17.9816   1
   0  15   2 793.160 17.4067   1
  -1 -15  -2 1267.12 27.2776   2
   1 -15   2 1302.40 27.9036   2
  -1 -15  -2 1274.89 27.2389   1
   1  15   2 1210.56 27.3525   1
  -1  15  -2 1307.25 27.9565   1
   2 -15   2 163.445 4.76188   2
  -2 -15  -2 150.836 3.77381   2
  -2  15  -2 150.446 4.61758   1
   2  15   2 150.996 4.11621   1
  -3 -15  -2 597.919 12.8766   2
  -3 -15  -2 587.354 13.1838   1
   3 -15   2 598.221 14.1022   2
   3  15   2 606.731 13.4566   1
  -3  15  -2 590.055 16.0244   1
   4 -15   2 541.218 13.0164   2
  -4  15  -2 523.942 12.8655   1
   4  15   2 518.225 12.1522   1
   5 -15   2 332.456 9.04910   2
   5  15   2 338.554 8.38650   1
  -5  15  -2 334.148 9.09146   1
   6 -15   2 35.0080 3.08537   2
  -6  15  -2 34.0915 2.91210   1
   6  15   2 34.9916 2.44182   1
   7 -15   2 355.187 9.81194   2
  -7  15  -2 347.237 9.84106   1
   8 -15   2 285.683 8.72508   2
  -8  15  -2 284.826 9.38194   1
   8  15   2 291.351 8.20185   1
   9 -15   2 2.44272 2.26546   2
  -9  15  -2 1.75945 2.37130   1
   9  15   2 1.44911 1.84459   1
  10 -15   2 281.717 9.16431   2
 -10  15  -2 291.207 9.58413   1
  10  15   2 280.351 8.71192   1
  11 -15   2 29.7848 3.66277   2
  11  15   2 41.3324 3.89554   1
 -11  15  -2 30.3478 5.01647   1
  12 -16  -2 37.5623 4.43679   2
  12 -16  -2 35.5966 4.39577   1
  12  16  -2 35.7157 4.41308   1
  11 -16  -2 237.571 8.20529   2
  11 -16  -2 233.542 8.41999   1
  11  16  -2 233.772 8.70778   1
  10 -16  -2 246.607 8.36632   1
  10 -16  -2 256.828 8.39911   2
   9 -16  -2 -0.6470 2.15237   2
   9 -16  -2 4.28413 2.20635   1
   9  16  -2 3.48312 2.24891   1
   8 -16  -2 151.634 5.52779   2
   8 -16  -2 154.428 5.65948   1
   8  16  -2 138.548 5.85817   1
   7 -16  -2 383.619 10.2273   2
   7 -16  -2 377.643 10.0966   1
   7  16  -2 376.252 10.3636   1
   6 -16  -2 25.8778 2.46615   2
   6  16  -2 29.2048 2.90454   1
   5 -16  -2 70.1530 3.79342   2
   5  16  -2 74.7383 3.61296   1
  -5  16   2 69.4066 3.18139   1
   4 -16  -2 1756.17 38.3080   2
   4  16  -2 1782.42 38.4080   1
  -4  16   2 1733.28 38.0938   1
   3 -16  -2 354.982 8.93820   2
  -3 -16   2 363.326 8.32933   2
   3  16  -2 372.356 9.08707   1
  -3  16   2 373.485 8.81757   1
   2 -16  -2 457.323 10.6383   2
  -2 -16   2 439.354 10.2878   2
   2  16  -2 460.756 10.7323   1
  -2  16   2 452.784 10.3655   1
  -1 -16   2 839.766 18.4535   2
   1 -16  -2 838.906 18.4492   2
  -1  16   2 824.826 18.2722   1
  -1  16   2 828.778 18.1723   1
   1  16  -2 837.497 18.6351   1
   0 -16  -2 273.702 7.00406   2
   0 -16   2 279.041 6.99248   2
   0  16  -2 277.728 7.09129   1
   0  16   2 281.073 6.80594   1
   1 -16   2 74.2475 2.94269   2
  -1 -16  -2 73.1709 2.31433   2
   1  16   2 66.9188 2.44977   1
  -1  16  -2 71.7257 2.94511   1
  -2 -16  -2 228.006 5.45215   1
  -2 -16  -2 222.477 5.20128   2
   2 -16   2 214.764 6.11330   2
  -2  16  -2 210.559 6.08519   1
   3 -16   2 1027.51 23.4362   2
  -3 -16  -2 1057.66 22.1910   2
  -3 -16  -2 1034.65 22.5491   1
  -3  16  -2 1020.40 23.4566   1
   3  16   2 1065.57 22.8351   1
   4 -16   2 7.38799 2.16435   2
   4  16   2 8.32648 1.32504   1
  -4  16  -2 7.77686 1.81827   1
   5 -16   2 1003.84 23.2328   2
  -5  16  -2 1011.76 23.2796   1
   5  16   2 1017.45 22.5286   1
   6 -16   2 392.872 10.5370   2
   6  16   2 388.970 9.81519   1
  -6  16  -2 395.532 10.6000   1
   7 -16   2 14.6636 2.56145   2
   7  16   2 11.9931 3.23135   1
  -7  16  -2 10.8084 2.29025   1
   8 -16   2 216.867 7.28952   2
   8  16   2 201.406 6.51855   1
  -8  16  -2 216.117 7.45558   1
   9  16   2 27.6290 3.06240   1
  -9  16  -2 30.9142 3.84389   1
  10 -16   2 34.7465 4.04806   2
 -10  16  -2 29.2823 3.88781   1
  10  16   2 34.2247 3.45734   1
  11 -16   2 30.5765 3.80406   2
 -11  16  -2 30.8583 4.02253   1
  11  16   2 32.5934 3.80879   1
  12 -17  -2 31.9243 6.19473   1
  12 -17  -2 36.4047 4.24371   2
  12  17  -2 23.0659 3.64303   1
  11 -17  -2 4.11430 2.58690   1
  11 -17  -2 9.44621 2.98982   2
  11  17  -2 8.48057 2.84234   1
  10 -17  -2 77.4252 4.77712   1
  10  17  -2 75.4597 5.55126   1
   9 -17  -2 3.43590 2.41092   2
   9 -17  -2 5.62125 2.43157   1
   9  17  -2 0.88421 2.21263   1
   8 -17  -2 13.5448 2.53734   2
   8 -17  -2 17.3524 2.64845   1
   8  17  -2 19.1332 2.80565   1
   7 -17  -2 41.6003 3.33445   2
   7  17  -2 37.0761 3.55330   1
   6 -17  -2 -0.6709 1.69794   2
   6  17  -2 -0.0963 1.83802   1
  -6  17   2 2.36794 1.64102   1
   5 -17  -2 42.7668 2.95062   2
  -5  17   2 45.7978 2.78357   1
   5  17  -2 53.3206 5.03144   1
   4 -17  -2 158.560 4.98947   2
  -4  17   2 145.624 4.62572   1
   4  17  -2 166.066 5.16586   1
  -3 -17   2 46.7304 1.97304   2
   3 -17  -2 47.0169 2.64727   2
  -3  17   2 52.5919 2.39686   1
   3  17  -2 51.6513 2.80552   1
   2 -17  -2 30.5140 2.05953   2
  -2 -17   2 28.1583 1.74847   2
  -2  17   2 33.2135 1.80755   1
   2  17  -2 28.7424 2.31868   1
   1  17  -2 8.00547 1.45054   1
   0 -17   2 5.75175 1.31781   2
   0 -17  -2 6.44430 1.13460   2
   0  17   2 7.90608 1.02514   1
   0  17   2 11.1873 1.30155   1
   0  17  -2 7.70623 1.44482   1
  -1 -17  -2 131.571 3.59274   1
   1 -17   2 125.847 4.21529   2
  -1 -17  -2 133.869 3.61593   2
  -1  17  -2 133.521 4.28054   1
   2 -17   2 15.6975 1.97698   2
  -2 -17  -2 12.4419 1.30495   1
  -2 -17  -2 13.0757 1.20387   2
   2  17   2 13.8762 1.49660   1
  -2  17  -2 17.3606 3.21617   1
  -3 -17  -2 -1.1146 1.00168   1
   3 -17   2 4.06436 1.69628   2
  -3  17  -2 5.34049 1.59524   1
   3  17   2 1.00830 1.14825   1
   4 -17   2 7.20994 1.78479   2
   4  17   2 9.54147 1.42639   1
  -4  17  -2 5.99611 1.79843   1
   5 -17   2 242.451 7.31286   2
   5  17   2 246.234 6.57311   1
  -5  17  -2 244.531 7.34913   1
   6 -17   2 2.61454 2.03474   2
   6  17   2 1.83137 1.44596   1
  -6  17  -2 3.72026 2.02660   1
   7 -17   2 14.3319 2.62291   2
   7  17   2 20.0033 2.74527   1
  -7  17  -2 17.1659 3.08660   1
   8 -17   2 9.06489 2.34790   2
   8  17   2 15.0468 2.18574   1
  -8  17  -2 6.89276 2.53239   1
   9 -17   2 31.4260 3.87373   2
  -9  17  -2 28.5625 3.59112   1
   9  17   2 31.7162 3.14394   1
  10 -17   2 50.6811 4.53098   2
  10  17   2 50.5868 3.92757   1
 -10  17  -2 43.3329 4.47361   1
  12 -18  -2 7.60068 4.62487   1
  12 -18  -2 10.2238 3.21273   2
  12  18  -2 11.5492 3.23297   1
  11 -18  -2 229.632 8.35792   2
  11 -18  -2 224.401 8.26948   1
  11  18  -2 218.163 8.46105   1
  10 -18  -2 86.0714 5.11262   2
  10 -18  -2 89.0637 5.05798   1
  10  18  -2 79.3701 5.19017   1
   9 -18  -2 13.8173 2.65914   2
   9  18  -2 17.1645 2.95894   1
   8 -18  -2 173.501 6.33887   2
   8  18  -2 167.885 6.43907   1
   7 -18  -2 415.067 11.0636   2
   7  18  -2 411.653 11.1654   1
  -7  18   2 402.776 10.8491   1
   6 -18  -2 184.994 6.10629   2
  -6  18   2 181.724 5.79100   1
   6  18  -2 185.906 6.19724   1
   5 -18  -2 133.069 4.83232   2
  -5  18   2 131.462 4.64038   1
   5  18  -2 139.714 4.94944   1
   4 -18  -2 419.323 10.3741   2
  -4 -18   2 390.317 8.98511   2
  -4  18   2 416.014 9.98772   1
   4  18  -2 407.503 10.9737   1
  -3 -18   2 118.348 3.36262   2
   3 -18  -2 120.802 4.12434   2
  -3  18   2 125.714 3.90928   1
   3  18  -2 115.396 4.18526   1
  -2 -18   2 155.291 5.50367   2
   2 -18  -2 159.987 4.71953   2
  -2  18   2 157.508 4.43392   1
   2  18  -2 156.514 4.80563   1
  -1 -18   2 1059.99 23.2019   2
   1 -18  -2 1070.43 23.2692   2
   1  18  -2 1054.94 23.4206   1
  -1  18   2 1035.36 22.8979   1
   0 -18  -2 437.448 9.96044   2
   0 -18   2 427.607 10.2564   2
   0  18   2 425.256 9.77433   1
   0  18   2 412.470 9.77526   1
   0  18  -2 427.654 10.3425   1
  -1 -18  -2 111.921 3.66276   2
  -1 -18  -2 114.544 3.31419   1
   1 -18   2 116.180 4.10713   2
   1  18   2 113.147 3.57360   1
  -1  18  -2 128.431 6.00551   1
  -2 -18  -2 935.675 19.9318   2
   2 -18   2 934.568 20.9065   2
  -2 -18  -2 910.974 20.0607   1
  -2  18  -2 947.435 20.9576   1
   2  18   2 867.689 20.2478   1
   3 -18   2 455.901 13.3575   2
  -3 -18  -2 426.623 9.60247   2
  -3  18  -2 431.291 10.9948   1
   3  18   2 439.132 10.3048   1
   4 -18   2 1.18247 1.78462   2
  -4  18  -2 0.51569 1.61582   1
   4  18   2 0.21708 1.21012   1
   5 -18   2 159.527 5.66010   2
  -5  18  -2 157.663 5.62014   1
   5  18   2 155.653 4.78123   1
   6 -18   2 239.028 7.53703   2
  -6  18  -2 235.334 7.52625   1
   6  18   2 243.574 6.71687   1
   7 -18   2 9.86313 2.28114   2
  -7  18  -2 14.0890 4.01521   1
   7  18   2 13.8478 2.03003   1
   8 -18   2 130.384 6.15181   2
  -8  18  -2 131.309 5.77859   1
   8  18   2 126.777 4.91087   1
   9 -18   2 237.152 8.28673   2
  -9  18  -2 238.861 8.42870   1
   9  18   2 237.097 7.47320   1
  10 -18   2 31.2528 4.14338   2
 -10  18  -2 29.5335 4.24502   1
  10  18   2 29.9495 4.05837   1
  11 -19  -2 58.2999 4.86868   2
  11  19  -2 52.0910 4.72633   1
  10 -19  -2 72.3568 4.90772   2
  10  19  -2 68.2677 4.74383   1
   9 -19  -2 441.079 12.7570   2
  -9  19   2 415.243 12.3226   1
   9  19  -2 377.927 11.6147   1
   8 -19  -2 470.258 12.5703   2
  -8  19   2 441.375 12.0234   1
   8  19  -2 448.277 12.3659   1
   7 -19  -2 3.25479 2.26362   2
  -7  19   2 8.77944 2.10370   1
   7  19  -2 7.63336 2.26659   1
   6 -19  -2 632.520 15.5565   2
  -6  19   2 622.737 15.2279   1
   6  19  -2 651.242 15.7191   1
   5 -19  -2 449.327 11.5764   2
   5  19  -2 466.954 11.7002   1
  -5  19   2 454.636 12.0224   1
  -4 -19   2 1.59069 0.72395   2
   4 -19  -2 -0.1709 1.79338   2
   4  19  -2 2.64009 1.73791   1
  -4  19   2 2.20494 1.37551   1
   3 -19  -2 71.9491 3.25323   2
  -3 -19   2 73.0127 2.49258   2
   3  19  -2 71.7557 5.16263   1
  -3  19   2 73.4917 2.93252   1
   2 -19  -2 1344.05 29.0936   2
  -2 -19   2 1330.96 28.6519   2
   2  19  -2 1308.02 29.1792   1
  -2  19   2 1300.86 28.6867   1
  -1 -19   2 220.050 5.84870   2
   1 -19  -2 221.011 5.88839   2
   1  19  -2 217.704 6.19406   1
  -1  19   2 220.083 5.57371   1
   0 -19   2 195.855 5.67436   2
   0 -19  -2 204.680 5.42157   2
   0  19   2 206.352 5.28695   1
   0  19   2 211.108 5.71539   1
   0  19  -2 206.912 7.78750   1
  -1 -19  -2 1382.37 29.1389   2
   1 -19   2 1345.47 29.4383   2
  -1 -19  -2 1304.24 28.7382   1
   1  19   2 1275.44 28.8562   1
  -1  19  -2 1350.44 29.4956   1
   2 -19   2 134.830 4.65175   2
  -2 -19  -2 132.328 3.89880   1
  -2 -19  -2 131.608 3.58619   2
  -2  19  -2 134.838 4.62479   1
   2  19   2 122.959 4.01970   1
  -3 -19  -2 679.763 14.7632   2
   3 -19   2 685.947 16.2722   2
   3  19   2 677.499 15.4708   1
  -3  19  -2 685.686 16.1690   1
   4 -19   2 492.672 12.5433   2
  -4  19  -2 500.519 12.5151   1
   4  19   2 506.940 11.7963   1
   5 -19   2 205.617 6.74289   2
  -5  19  -2 209.159 6.70067   1
   5  19   2 205.774 5.82956   1
   6 -19   2 105.850 4.82363   2
   6  19   2 97.9387 3.81008   1
  -6  19  -2 93.8819 4.71419   1
   7 -19   2 167.075 6.43343   2
  -7  19  -2 168.762 6.42081   1
   7  19   2 172.773 5.50253   1
   8 -19   2 157.035 7.87269   2
  -8  19  -2 171.741 6.73429   1
   8  19   2 171.910 5.74835   1
   9 -19   2 3.48294 2.58948   2
   9  19   2 5.03112 2.02080   1
  -9  19  -2 6.08385 2.65135   1
  10 -19   2 155.166 6.89689   2
  11 -20  -2 -2.1985 2.68538   2
  11  20  -2 1.58419 2.48744   1
 -11  20   2 3.56132 2.62012   1
  10 -20  -2 35.2395 3.87756   2
 -10  20   2 39.0218 3.99177   1
  10  20  -2 33.8622 3.99945   1
   9 -20  -2 43.3308 4.68409   2
  -9  20   2 44.2606 3.86888   1
   9  20  -2 38.5253 5.37162   1
   8 -20  -2 5.89552 2.57796   2
   8  20  -2 11.2529 2.63843   1
  -8  20   2 11.8054 2.49994   1
   7 -20  -2 4.08398 2.31372   2
   7  20  -2 9.23211 2.37985   1
  -7  20   2 10.2524 2.21894   1
   6 -20  -2 33.4367 3.26857   2
  -6  20   2 35.0828 2.90829   1
   6  20  -2 41.4383 3.51284   1
   5 -20  -2 69.1660 3.68620   2
   5  20  -2 67.2707 3.74443   1
  -5  20   2 66.2987 3.38414   1
   4 -20  -2 39.5561 2.87676   2
  -4 -20   2 39.6881 1.63665   2
   4  20  -2 44.7574 3.12279   1
  -4  20   2 47.1535 2.66346   1
  -3 -20   2 76.7281 2.70214   2
   3 -20  -2 81.3007 3.65350   2
   3  20  -2 83.9618 3.61447   1
  -3  20   2 83.7676 3.20561   1
   2 -20  -2 376.303 9.49139   2
  -2 -20   2 370.763 9.03403   2
  -2  20   2 389.977 9.11761   1
   2  20  -2 385.289 10.1078   1
   1 -20  -2 5.38606 1.48328   2
  -1 -20   2 7.50475 1.47330   2
   1  20  -2 7.35830 1.88392   1
  -1  20   2 7.83121 1.25766   1
   0 -20   2 175.226 5.18059   2
   0 -20  -2 172.580 4.87229   2
   0  20  -2 169.341 5.23293   1
   0  20   2 174.272 4.71626   1
  -1 -20  -2 78.3138 2.83304   2
   1 -20   2 82.6704 3.44146   2
   1  20   2 72.1324 2.96462   1
  -1  20  -2 79.4339 3.48460   1
  -2 -20  -2 91.2184 2.81977   2
  -2  20  -2 97.9920 3.90448   1
   2  20   2 84.8677 3.28073   1
   3 -20   2 28.9511 2.86227   2
  -3 -20  -2 30.6631 1.41962   2
  -3  20  -2 32.6435 2.83855   1
   3  20   2 32.8806 2.19322   1
   4 -20   2 14.9161 2.41984   2
   4  20   2 19.5885 1.97269   1
  -4  20  -2 11.6154 2.11635   1
   5 -20   2 168.516 6.09244   2
   5  20   2 174.227 5.15422   1
  -5  20  -2 164.658 5.99355   1
   6 -20   2 0.15734 2.11210   2
   6  20   2 1.64312 1.48802   1
  -6  20  -2 0.17873 3.39582   1
   7 -20   2 39.9532 3.52606   2
  -7  20  -2 35.6149 3.75669   1
   7  20   2 50.1171 3.00287   1
   8 -20   2 73.7956 4.49272   2
  -8  20  -2 70.5873 4.74009   1
   8  20   2 77.4559 3.85060   1
   9 -20   2 45.4021 4.45861   2
   9  20   2 55.7288 3.55212   1
  -9  20  -2 45.1744 4.36948   1
  10 -20   2 1.50595 2.73561   2
  10  20   2 10.5639 2.64525   1
 -10  20  -2 1.97294 2.59268   1
  11 -21  -2 27.7894 3.92481   2
  11  21  -2 26.6261 3.65112   1
 -11  21   2 33.2603 4.16839   1
  10 -21  -2 96.6864 5.59836   2
 -10  21   2 106.097 6.01816   1
  10  21  -2 96.9113 5.65785   1
   9 -21  -2 98.5486 5.35597   2
  -9  21   2 92.2834 4.90816   1
   9  21  -2 93.9405 6.71433   1
   8 -21  -2 1.98687 2.44715   2
  -8  21   2 6.05381 2.24103   1
   8  21  -2 4.11099 2.43156   1
   7 -21  -2 41.8656 3.68601   2
  -7  21   2 40.0160 3.27051   1
   7  21  -2 43.2687 3.61559   1
   6 -21  -2 187.094 6.34550   2
  -6  21   2 190.190 6.19750   1
   6  21  -2 195.252 6.58279   1
   5 -21  -2 257.281 7.66174   2
  -5  21   2 253.766 7.18827   1
   5  21  -2 253.808 7.62208   1
   4 -21  -2 3.75789 1.90697   2
  -4 -21   2 0.75703 0.85814   2
   4  21  -2 5.68776 2.01022   1
  -4  21   2 3.38799 1.63168   1
   3 -21  -2 609.353 14.8202   2
  -3 -21   2 564.691 14.3079   2
   3  21  -2 594.714 14.1389   1
  -3  21   2 587.350 13.7352   1
   2 -21  -2 312.432 8.14208   2
  -2 -21   2 306.672 7.66099   2
   2  21  -2 312.637 8.21474   1
  -2  21   2 311.458 7.75093   1
   1 -21  -2 1.92234 1.40235   2
  -1 -21   2 2.20715 1.35482   2
   1  21  -2 4.55903 1.66884   1
  -1  21   2 3.39149 1.25564   1
   0 -21  -2 367.805 8.97190   2
   0 -21   2 362.835 9.24957   2
   0  21  -2 368.425 9.38617   1
   0  21   2 372.598 8.83581   1
  -1 -21  -2 410.394 9.76364   2
   1 -21   2 421.700 10.4946   2
  -1  21  -2 419.803 10.4841   1
   1  21   2 410.202 9.90696   1
   2 -21   2 24.5484 2.85765   2
  -2 -21  -2 28.5493 1.69595   2
  -2  21  -2 27.6308 2.65555   1
   2  21   2 26.2405 2.19751   1
   3 -21   2 29.8853 2.96379   2
  -3 -21  -2 32.4825 1.44094   2
   3  21   2 29.1540 2.21348   1
  -3  21  -2 32.4203 2.89031   1
   4 -21   2 422.015 11.0774   2
  -4  21  -2 408.750 10.8555   1
   4  21   2 407.509 10.0157   1
   5 -21   2 149.187 5.80034   2
  -5  21  -2 150.429 5.66582   1
   5  21   2 149.481 4.71875   1
   6 -21   2 50.8150 3.95736   2
  -6  21  -2 53.9000 3.96520   1
   6  21   2 49.6194 2.93142   1
   7  21   2 422.504 10.7231   1
  -7  21  -2 416.632 11.8159   1
   8 -21   2 10.4750 3.04870   2
   8  21   2 12.1494 2.09999   1
  -8  21  -2 10.3306 2.90184   1
   9 -21   2 57.8996 4.71019   2
  -9  21  -2 57.6342 4.74992   1
   9  21   2 68.4111 3.88601   1
  10 -22  -2 187.474 7.60474   2
 -10  22   2 191.209 7.87852   1
  10  22  -2 175.340 7.37123   1
   9 -22  -2 56.7128 4.62657   2
   9  22  -2 54.9107 4.37916   1
  -9  22   2 67.9403 4.82946   1
   8  22  -2 39.8951 3.93872   1
   7 -22  -2 437.945 12.0605   2
  -7  22   2 423.056 11.5069   1
   7  22  -2 451.976 12.0408   1
   6 -22  -2 129.575 5.35129   2
   6  22  -2 130.883 5.38843   1
  -6  22   2 126.604 5.05410   1
   5 -22  -2 180.107 6.23047   2
   5  22  -2 193.358 6.34246   1
  -5  22   2 191.737 6.00609   1
  -4 -22   2 819.970 18.4706   2
   4 -22  -2 839.331 19.9583   2
   4  22  -2 887.901 20.0870   1
  -4  22   2 876.819 20.3997   1
   3 -22  -2 138.283 4.91854   2
  -3 -22   2 134.841 4.87417   2
   3  22  -2 139.467 5.07406   1
  -3  22   2 146.023 4.59781   1
  -2 -22   2 159.960 4.67200   2
   2 -22  -2 160.048 5.12365   2
   2  22  -2 163.789 5.30241   1
  -2  22   2 162.144 4.76975   1
   1 -22  -2 671.855 15.5333   2
  -1 -22   2 675.003 15.4238   2
   1  22  -2 672.686 15.7136   1
  -1  22   2 658.948 15.1526   1
   0 -22  -2 364.144 8.94166   2
   0 -22   2 356.369 9.21998   2
   0  22  -2 371.066 9.42885   1
   0  22   2 358.727 8.79018   1
  -1 -22  -2 15.2191 1.68933   2
   1  22   2 13.9396 1.75136   1
  -1  22  -2 19.2705 2.46487   1
   2 -22   2 248.279 7.23839   2
  -2  22  -2 245.903 7.12920   1
   2  22   2 242.648 6.53450   1
   3 -22   2 342.749 9.42353   2
  -3 -22  -2 332.882 7.70292   2
   3  22   2 340.724 8.50443   1
  -3  22  -2 342.578 9.28987   1
   4 -22   2 4.49304 1.91072   2
   4  22   2 2.03494 1.34171   1
  -4  22  -2 3.65318 1.99470   1
   5 -22   2 245.708 7.82458   2
   5  22   2 255.707 6.84994   1
  -5  22  -2 251.093 7.95766   1
   6 -22   2 223.195 7.57470   2
  -6  22  -2 214.273 7.38317   1
   6  22   2 223.034 6.46370   1
   7 -22   2 3.78978 2.25794   2
  -7  22  -2 7.49172 2.44851   1
   7  22   2 8.02113 1.79008   1
   8 -22   2 114.386 5.85835   2
  -8  22  -2 123.526 5.90352   1
   8  22   2 123.862 4.72448   1
   9 -22   2 114.443 6.17984   2
   9  22   2 143.365 6.57966   1
  10 -23  -2 130.667 6.49531   2
  10  23  -2 121.400 6.14859   1
 -10  23   2 125.995 5.99845   1
   9 -23  -2 0.75084 2.70441   2
   9  23  -2 3.84566 2.57784   1
  -9  23   2 1.29734 2.29772   1
   8 -23  -2 21.8924 3.30785   2
   8  23  -2 26.6178 4.34216   1
  -8  23   2 26.4122 3.26489   1
   7 -23  -2 4.65805 2.19589   2
   7  23  -2 4.92329 2.37931   1
  -7  23   2 11.4096 2.32201   1
   6 -23  -2 26.1738 3.35457   2
  -6  23   2 31.4586 3.05598   1
   6  23  -2 32.3630 3.53274   1
   5 -23  -2 -3.1395 1.96682   2
   5  23  -2 -0.4867 2.01928   1
  -5  23   2 3.75609 1.76353   1
  -4 -23   2 19.4158 1.40995   2
   4 -23  -2 26.8719 2.89874   2
   4  23  -2 28.2215 2.95928   1
  -4  23   2 28.8999 2.62097   1
   3 -23  -2 35.4621 3.05093   2
  -3 -23   2 38.0641 2.09309   2
   3  23  -2 36.3607 3.21542   1
  -3  23   2 42.1904 2.58801   1
   2 -23  -2 70.4528 4.01558   2
  -2 -23   2 77.4086 3.05073   2
   2  23  -2 79.0208 3.84791   1
  -2  23   2 79.8712 3.15023   1
   1 -23  -2 21.0910 2.29795   2
  -1 -23   2 22.6280 2.23013   2
   1  23  -2 20.1031 2.62957   1
  -1  23   2 22.1729 2.13297   1
   0 -23   2 91.2378 3.68870   2
   0 -23  -2 96.7052 3.55371   2
   0  23   2 90.8691 3.42805   1
   0  23  -2 95.0391 3.95168   1
   1 -23   2 188.946 6.04945   2
  -1 -23  -2 192.914 5.33559   2
   1  23   2 199.989 5.59392   1
  -1  23  -2 204.469 6.15682   1
   2 -23   2 65.1296 3.59122   2
   2  23   2 64.5911 3.05633   1
  -2  23  -2 63.1345 3.58165   1
   3 -23   2 119.360 4.87482   2
   3  23   2 110.089 3.94008   1
  -3  23  -2 119.693 4.79265   1
   4 -23   2 1.55412 2.11725   2
   4  23   2 4.60345 1.46295   1
  -4  23  -2 3.60740 2.17180   1
   5 -23   2 58.7943 4.08087   2
   5  23   2 55.4481 2.89240   1
  -5  23  -2 56.1171 4.88373   1
   6 -23   2 1.96672 3.55613   2
   6  23   2 2.04349 2.45609   1
  -6  23  -2 -0.0707 2.08591   1
   7 -23   2 5.80136 2.67859   2
   7  23   2 9.92261 1.88074   1
  -7  23  -2 6.33348 2.52808   1
   8 -23   2 6.08301 2.86785   2
   8  23   2 10.4206 2.03634   1
  -8  23  -2 5.63963 2.51201   1
   9 -24  -2 16.5107 3.37918   2
   9  24  -2 15.2058 3.05988   1
  -9  24   2 9.68053 3.01319   1
   8 -24  -2 199.671 7.67212   2
   8  24  -2 222.882 8.59319   1
  -8  24   2 208.016 7.25920   1
   7  24  -2 181.214 6.79477   1
  -7  24   2 178.180 6.30601   1
   6 -24  -2 31.5474 3.43102   2
  -6  24   2 30.7760 3.16715   1
   6  24  -2 28.6712 3.23202   1
   5 -24  -2 271.620 8.24054   2
  -5  24   2 267.654 8.05018   1
   5  24  -2 273.917 8.26310   1
   4 -24  -2 61.7731 3.67743   2
  -4  24   2 71.1393 3.63258   1
   4  24  -2 67.2842 3.99610   1
  -3 -24   2 91.9176 3.15959   2
   3 -24  -2 101.560 4.19377   2
   3  24  -2 91.1050 4.19918   1
  -2 -24   2 1.59271 1.30942   2
   2 -24  -2 1.13545 1.66819   2
  -2  24   2 -1.1494 1.35151   1
   2  24  -2 1.79825 1.90837   1
  -1 -24   2 289.195 7.57449   2
   1 -24  -2 279.496 7.65195   2
   1  24  -2 285.612 7.90220   1
  -1  24   2 282.363 7.32172   1
   0 -24  -2 111.964 3.86126   2
   0 -24   2 103.200 5.73034   2
   0  24   2 108.070 3.82986   1
   0  24  -2 109.511 4.34401   1
  -1 -24  -2 81.4248 3.21016   2
   1 -24   2 77.6131 3.72524   2
  -1  24  -2 86.6825 3.90406   1
   1  24   2 79.0412 3.39642   1
  -2 -24  -2 759.359 16.9838   2
   2 -24   2 764.471 18.2198   2
   2  24   2 754.143 17.3831   1
  -2  24  -2 773.800 18.1484   1
   3 -24   2 40.7450 3.33455   2
  -3  24  -2 31.7356 3.17895   1
   3  24   2 36.6689 2.48948   1
   4 -24   2 16.1099 2.79045   2
   4  24   2 19.0947 2.12835   1
  -4  24  -2 12.8172 2.60487   1
   5 -24   2 17.6176 2.95242   2
   5  24   2 19.2958 2.21643   1
  -5  24  -2 16.0309 2.72945   1
   6 -24   2 35.1352 3.95723   2
  -6  24  -2 38.9373 3.76686   1
   7 -24   2 94.6137 5.42301   2
  -7  24  -2 87.8732 5.14367   1
   7  24   2 109.245 4.45922   1
   8 -24   2 2.13944 2.69927   2
  -8  24  -2 2.64308 2.49475   1
   9 -25  -2 202.248 8.03162   2
  -9  25   2 200.647 8.18428   1
   9  25  -2 202.605 7.71090   1
   8 -25  -2 160.842 6.95756   2
  -8  25   2 164.251 6.82249   1
   8  25  -2 167.948 6.71610   1
   7 -25  -2 4.74658 2.66876   2
   7  25  -2 -1.3813 2.34546   1
   6 -25  -2 113.317 5.30795   2
  -6  25   2 121.226 5.15232   1
   6  25  -2 122.127 5.40546   1
   5 -25  -2 362.572 10.2824   2
   5  25  -2 367.896 10.2361   1
  -5  25   2 367.240 9.94289   1
   4 -25  -2 25.4756 3.04590   2
  -4  25   2 27.7488 2.69620   1
   4  25  -2 24.0321 3.02830   1
   3 -25  -2 484.043 12.5144   2
  -3 -25   2 489.650 11.4276   2
   3  25  -2 504.899 12.6562   1
  -3  25   2 499.103 12.0776   1
   2 -25  -2 523.863 12.9071   2
  -2 -25   2 508.900 12.1883   2
  -2  25   2 518.160 12.3123   1
   2  25  -2 521.424 12.9745   1
  -1 -25   2 17.4523 2.21661   2
  -1  25   2 15.8978 2.24343   1
   1  25  -2 13.6430 2.28668   1
   0 -25  -2 281.959 7.44017   2
   0 -25   2 269.600 7.66665   2
   0  25   2 277.583 7.31430   1
   0  25  -2 280.625 7.96842   1
  -1 -25  -2 388.157 9.66978   2
   1 -25   2 401.570 10.4117   2
  -1  25  -2 399.208 10.4016   1
   1  25   2 399.182 9.84035   1
  -2 -25  -2 91.8258 3.19831   2
   2 -25   2 93.9668 4.36170   2
  -2  25  -2 89.8743 4.23692   1
   2  25   2 89.8756 3.62390   1
   3 -25   2 92.5301 4.69093   2
   3  25   2 88.6231 3.52174   1
  -3  25  -2 93.5176 4.42268   1
   4 -25   2 438.382 11.9395   2
   4  25   2 422.424 10.5419   1
  -4  25  -2 440.324 12.6808   1
  -5  25  -2 76.1854 4.51461   1
   5  25   2 93.2664 3.55171   1
   6 -25   2 96.3851 5.32501   2
  -6  25  -2 96.1283 5.08004   1
   7 -25   2 222.238 7.94406   2
  -7  25  -2 212.296 7.83528   1
  -8  25  -2 39.0344 6.15128   1
   8 -26  -2 1.84676 2.56061   2
  -8  26   2 1.71250 2.17015   1
   8  26  -2 1.97587 2.43730   1
   7 -26  -2 0.20738 2.50475   2
   7  26  -2 4.55346 2.75691   1
  -7  26   2 3.36751 2.35707   1
  -6  26   2 28.3034 3.29190   1
   6  26  -2 27.5256 3.61320   1
   5 -26  -2 3.79468 2.31977   2
  -5  26   2 7.97058 2.10895   1
   5  26  -2 4.31242 2.33063   1
   4 -26  -2 63.4158 3.96006   2
  -4  26   2 75.4859 3.84150   1
   4  26  -2 71.8101 4.26106   1
   3 -26  -2 13.1180 2.38783   2
  -3 -26   2 15.5477 1.82832   2
  -3  26   2 18.6193 2.52512   1
   3  26  -2 13.0698 2.50027   1
   2 -26  -2 8.19845 2.03366   2
  -2 -26   2 4.26667 1.45943   2
   2  26  -2 4.74019 2.11475   1
   1 -26  -2 -1.0718 1.58771   2
  -1 -26   2 -0.9990 1.51523   2
   1  26  -2 -0.5102 1.89566   1
  -1  26   2 0.13974 1.53064   1
   0 -26  -2 21.1094 2.30935   2
   0 -26   2 19.2492 2.30634   2
   0  26  -2 19.7023 2.76532   1
   0  26   2 18.8565 2.14567   1
  -1 -26  -2 2.80434 1.45111   2
   1 -26   2 4.05416 1.88245   2
   1  26   2 1.64041 1.58814   1
  -1  26  -2 4.55799 1.99076   1
  -2 -26  -2 6.81884 1.33092   2
   2 -26   2 6.04147 2.14667   2
   2  26   2 4.53491 1.63010   1
  -2  26  -2 6.86600 2.18808   1
   3 -26   2 32.5736 3.68860   2
   3  26   2 40.3163 2.52016   1
   4 -26   2 0.80225 2.24956   2
  -4  26  -2 2.40101 2.06883   1
   5 -26   2 35.4092 3.83741   2
   5  26   2 52.1989 4.16647   1
  -5  26  -2 37.4677 3.75452   1
   6 -26   2 27.1218 3.49845   2
  -6  26  -2 30.7855 3.69141   1
   7 -26   2 17.5954 3.39252   2
  -7  26  -2 15.2749 3.04132   1
   8 -27  -2 -1.4355 2.53479   2
   8  27  -2 3.09456 2.39400   1
  -8  27   2 0.97712 2.45520   1
   7 -27  -2 2.03318 2.51388   2
   7  27  -2 5.46691 2.52052   1
  -7  27   2 6.63171 2.52035   1
   6 -27  -2 28.4539 3.73863   2
  -6  27   2 34.6022 4.21086   1
   5 -27  -2 173.592 6.59815   2
   5  27  -2 173.357 6.50226   1
  -5  27   2 177.322 6.16287   1
   4 -27  -2 13.6801 2.62044   2
  -4  27   2 17.3852 2.32320   1
   4  27  -2 19.8144 2.83635   1
   3 -27  -2 269.765 8.31056   2
  -3 -27   2 277.559 7.38637   2
   3  27  -2 284.483 8.41437   1
  -3  27   2 276.475 7.59974   1
   2 -27  -2 109.557 4.48018   2
  -2 -27   2 117.043 4.05085   2
  -2  27   2 112.781 4.18014   1
   2  27  -2 106.975 4.86892   1
  -1 -27   2 22.2881 2.74295   2
   1 -27  -2 19.9312 2.53407   2
  -1  27   2 17.9097 2.40004   1
   1  27  -2 21.6778 2.70796   1
   0 -27   2 89.9317 4.13086   2
   0 -27  -2 95.1503 4.43518   2
   0  27  -2 90.1759 4.47469   1
   0  27   2 88.5303 3.76340   1
   1 -27   2 28.0363 2.88827   2
  -1 -27  -2 27.0967 2.27253   2
   1  27   2 33.6258 2.69772   1
  -1  27  -2 29.4536 3.38725   1
   2 -27   2 42.9967 3.44979   2
  -2  27  -2 43.8084 4.11173   1
   2  27   2 43.8041 2.71236   1
   3 -27   2 2.05439 2.28927   2
   3  27   2 6.91206 1.59782   1
  -3  27  -2 -0.0938 2.06449   1
  -4  27  -2 109.672 5.11494   1
   5 -27   2 82.1628 4.99314   2
  -5  27  -2 88.3736 4.81638   1
   6 -27   2 9.02629 2.80340   2
  -6  27  -2 11.1018 2.80879   1
   7 -28  -2 199.598 7.92110   2
   7  28  -2 227.814 7.84143   1
  -7  28   2 212.224 7.91642   1
   6 -28  -2 12.0462 2.89309   2
   6  28  -2 16.1419 2.94578   1
   5 -28  -2 254.048 11.1331   2
  -5  28   2 279.765 8.92041   1
   5  28  -2 310.417 9.93298   1
   4 -28  -2 132.728 5.58883   2
   4  28  -2 131.919 5.66384   1
  -4  28   2 141.758 5.38660   1
   3 -28  -2 42.3700 3.38609   2
   3  28  -2 43.1092 3.84377   1
  -3  28   2 43.2154 3.18836   1
   2 -28  -2 3.76530 2.03483   2
  -2 -28   2 3.97700 1.60319   2
   2  28  -2 4.00097 2.35292   1
  -2  28   2 6.33481 1.91256   1
  -1 -28   2 222.283 6.61984   2
   1 -28  -2 230.759 6.86085   2
   1  28  -2 222.962 7.08597   1
   0 -28   2 195.591 6.35645   2
   0 -28  -2 205.576 6.27268   2
   0  28  -2 207.198 6.94731   1
   0  28   2 199.954 6.11845   1
   1 -28   2 9.71091 2.22926   2
  -1 -28  -2 10.0368 1.75171   2
  -1  28  -2 7.51941 3.62984   1
   1  28   2 10.8282 1.96524   1
   2 -28   2 451.041 12.3563   2
   2  28   2 478.403 11.6590   1
  -2  28  -2 473.739 12.5770   1
   3 -28   2 149.413 6.12243   2
  -3  28  -2 153.715 5.96408   1
   4 -28   2 15.4939 2.87862   2
  -4  28  -2 18.1568 2.91658   1
   5 -28   2 170.192 6.86497   2
  -5  28  -2 171.760 7.13735   1
   6 -28   2 151.970 6.76929   2
  -6  28  -2 156.964 7.46033   1
   6 -29  -2 10.3648 3.03609   2
   6  29  -2 10.2048 2.76454   1
  -6  29   2 11.6752 3.16511   1
   5 -29  -2 71.8770 5.07759   2
  -5  29   2 77.1184 4.32845   1
   5  29  -2 79.1024 4.77440   1
   4 -29  -2 95.2287 5.78439   2
  -4  29   2 82.1044 4.15172   1
   3 -29  -2 12.5294 2.61857   2
   3  29  -2 15.5973 3.02682   1
  -3  29   2 14.8425 2.33331   1
  -2 -29   2 31.2734 2.60555   2
   2 -29  -2 36.1522 3.42431   2
  -2  29   2 30.0497 3.01005   1
   2  29  -2 34.4908 3.68819   1
  -1 -29   2 3.51924 1.76473   2
   1 -29  -2 4.33105 1.94669   2
  -1  29   2 3.82511 1.91996   1
   1  29  -2 3.04661 2.66177   1
   0 -29   2 104.167 4.39133   2
   0 -29  -2 101.485 4.29830   2
   1 -29   2 21.7701 2.82202   2
  -1 -29  -2 18.2520 2.30080   2
  -1  29  -2 22.3369 2.98224   1
   2 -29   2 14.2300 2.62211   2
  -2  29  -2 10.8282 2.67302   1
  -3  29  -2 10.6264 2.68931   1
   4 -29   2 1.06980 2.43708   2
  -4  29  -2 3.71205 2.33353   1
   5 -29   2 1.05968 2.45033   2
  -5  29  -2 -0.2228 2.35304   1
   5 -30  -2 12.3241 2.91466   2
   5  30  -2 11.8092 2.88533   1
   4 -30  -2 22.2490 3.21470   2
   4  30  -2 19.9535 3.09971   1
  -4  30   2 22.8460 2.87540   1
   3 -30  -2 12.6415 2.84725   2
   3  30  -2 17.9741 3.27267   1
  -3  30   2 11.1651 2.31849   1
   2 -30  -2 6.07910 2.22495   2
  -2  30   2 4.49611 2.16451   1
   2  30  -2 9.08743 2.92979   1
   1 -30  -2 100.472 4.37316   2
  -1 -30   2 101.236 4.20463   2
   1  30  -2 101.237 5.09495   1
  -1  30   2 90.0784 4.64386   1
   0 -30   2 77.5018 3.90815   2
   0 -30  -2 74.8897 3.99853   2
   0  30  -2 72.2865 4.50348   1
   1 -30   2 0.51263 2.10069   2
  -1  30  -2 1.29508 2.30281   1
   2 -30   2 48.1335 3.84141   2
  -2  30  -2 51.4675 4.04592   1
   3 -30   2 49.3706 4.27822   2
  -3  30  -2 53.8606 4.48512   1
   4 -30   2 0.80751 2.42085   2
  -4  30  -2 -0.8437 2.47283   1
   4 -31  -2 9.85156 2.82018   2
  -4  31   2 8.30982 2.55195   1
   4  31  -2 10.7769 2.84159   1
   3  31  -2 317.010 9.56747   1
  -3  31   2 313.510 9.46416   1
   2 -31  -2 221.657 7.29481   2
   2  31  -2 216.234 7.65188   1
   1 -31  -2 9.99943 2.18288   2
  -1 -31   2 11.8137 2.09928   2
   0 -31   2 117.935 5.00420   2
   0 -31  -2 126.197 4.66895   2
   0  31  -2 120.591 5.71336   1
   1 -31   2 92.9978 4.68781   2
  -1  31  -2 96.9600 5.28592   1
   2 -31   2 42.0292 4.10930   2
  -2  31  -2 42.0758 4.29986   1
   3 -31   2 30.9555 3.95831   2
  -3  31  -2 27.8998 3.51584   1
   2 -32  -2 19.2945 2.75910   2
   2  32  -2 20.1788 3.21841   1
  -1 -32   2 56.7039 3.43586   2
   1 -32  -2 57.6629 4.01139   2
   1  32  -2 46.1634 4.26620   1
   0 -32   2 25.0781 3.14030   2
   0 -32  -2 31.9328 3.54869   2
   0  32  -2 21.5837 3.26287   1
  -1  32  -2 -3.0986 2.45746   1
  14   0  -3 0.86123 4.90168   1
  14   0  -3 0.14732 1.94888   2
  13   0  -3 4.99151 3.02451   1
  13   0  -3 3.84884 2.00445   2
  12   0  -3 -5.7786 2.29191   1
  12   0  -3 -0.6355 1.67049   2
  11   0  -3 3.86927 1.67083   2
  11   0  -3 7.47532 2.55364   1
  10   0  -3 -0.1072 1.46056   2
  10   0  -3 -0.9779 1.86647   1
   9   0  -3 4.05874 2.01613   1
   9   0  -3 1.60999 1.33691   2
   8   0  -3 4.19204 1.84653   1
   8   0  -3 5.91110 1.33255   2
   7   0  -3 1.22209 1.42008   1
   7   0  -3 2.19574 1.01479   2
   6   0  -3 3.18369 1.29379   1
   6   0  -3 3.84865 1.01611   2
   5   0  -3 -0.5142 0.76001   2
   5   0  -3 0.04090 1.03745   1
   4   0  -3 0.16347 0.76928   1
  -4   0   3 2.74102 0.87896   1
   4   0  -3 2.93306 0.80853   2
  -3   0   3 0.52399 0.70312   1
   3   0  -3 -0.2026 0.62659   1
   2   0  -3 1.59426 0.58794   2
   2   0  -3 0.83993 0.59448   1
   1   0  -3 2.08072 0.47452   1
  -1   0   3 1.94296 0.45074   1
   0   0  -3 9.66522 0.67970   1
   0   0   3 7.64262 0.67100   1
   1   0   3 1.38472 0.54277   2
  -1   0  -3 1.20753 0.50701   1
  -1   0  -3 1.13467 0.54776   1
   2   0   3 4.14396 0.72638   2
   2   0   3 4.21145 0.81674   1
   3   0   3 0.81287 0.83364   2
  -3   0  -3 1.03803 0.81624   1
   3   0   3 1.49734 0.86502   1
   4   0   3 1.43414 0.98879   1
   4   0   3 3.44083 1.60513   2
   5   0   3 2.11624 1.09558   2
   5   0   3 0.98764 1.16370   1
   6   0   3 2.63589 1.49261   1
   6   0   3 0.50471 1.22690   2
   7   0   3 0.06463 1.60399   1
   7   0   3 0.82824 1.40699   2
   8   0   3 2.48463 1.86973   1
   8   0   3 0.91801 1.46447   2
   9   0   3 1.79550 2.05179   1
  10   0   3 7.31649 1.91636   2
  10   0   3 9.28084 3.10842   1
  11   0   3 1.33428 2.29199   1
  11   0   3 1.28092 1.84490   2
  12   0   3 1.30093 2.06543   2
  12   0   3 -0.6573 2.34059   1
  14  -1  -3 2.51015 4.68134   1
  14  -1  -3 0.16339 2.00855   2
  14   1  -3 3.18512 1.92113   2
  14   1  -3 2.76972 3.85246   1
  13  -1  -3 164.366 7.42787   1
  13  -1  -3 164.817 5.97549   2
  13   1  -3 172.520 5.78973   2
  13   1  -3 169.328 7.57044   1
  12  -1  -3 47.0607 4.20412   1
  12  -1  -3 46.7828 3.28678   2
  12   1  -3 49.6313 3.11039   2
  12   1  -3 45.8680 4.11790   1
  11  -1  -3 38.1165 3.95048   1
  11   1  -3 35.9402 2.77672   2
  11   1  -3 38.1753 3.99702   1
  10  -1  -3 229.151 6.63083   2
  10  -1  -3 234.983 7.74035   1
  10   1  -3 232.100 7.57056   1
  10   1  -3 234.080 6.45164   2
   9  -1  -3 650.704 15.9637   1
   9  -1  -3 657.837 15.0005   2
   9   1  -3 642.049 15.9723   1
   9   1  -3 632.642 14.8064   2
   8  -1  -3 424.970 11.0803   1
   8  -1  -3 433.707 10.3292   2
   8   1  -3 440.106 11.2159   1
   8   1  -3 430.539 10.1960   2
   7  -1  -3 883.234 20.6561   1
   7  -1  -3 911.522 20.0444   2
   7   1  -3 926.668 20.7864   1
   7   1  -3 901.694 19.9240   2
   6  -1  -3 1677.51 36.8286   2
   6  -1  -3 1715.47 37.0046   1
   6   1  -3 1698.18 37.0100   1
   6   1  -3 1698.11 36.3563   2
   5  -1  -3 138.065 3.73300   2
   5  -1  -3 140.786 4.11646   1
   5   1  -3 136.977 4.07536   1
   5   1  -3 132.465 3.62648   2
   4  -1  -3 109.314 3.06895   2
  -4  -1   3 108.330 3.25581   1
   4  -1  -3 110.859 3.29017   1
  -4   1   3 109.275 3.19660   1
   4   1  -3 111.904 3.35339   1
   4   1  -3 109.331 3.00949   2
   3  -1  -3 665.488 14.9375   2
   3  -1  -3 684.314 15.0048   1
   3   1  -3 702.714 15.1128   1
   3   1  -3 693.039 14.8870   2
  -3   1   3 672.159 14.9702   1
   2  -1  -3 1518.66 32.5779   2
   2   1  -3 1540.99 32.5376   2
  -1  -1   3 18.1455 0.92106   1
   1  -1  -3 18.3441 1.02274   2
   1  -1  -3 21.8992 0.88761   1
  -1   1   3 18.0108 0.82815   1
   1   1  -3 18.4315 0.97164   1
   0  -1   3 5807.09 128.840   3
   0   1   3 5935.07 129.119   3
   0   1  -3 5783.56 129.011   3
   0   1   3 5934.70 129.140   3
  -1  -1  -3 1744.04 36.2652   1
   1  -1   3 1668.79 36.3296   2
  -1   1  -3 1707.83 36.3759   1
  -1   1  -3 1704.35 36.2975   1
   1   1   3 1703.21 36.2811   2
  -2  -1  -3 120.930 3.32306   1
   2  -1   3 114.901 3.23842   2
   2   1   3 116.076 3.19510   2
   2   1   3 122.818 3.23736   1
  -2   1  -3 124.243 3.39422   1
  -3  -1  -3 1351.69 29.1479   1
   3  -1   3 1330.31 29.2295   1
   3  -1   3 1356.77 29.1131   2
   3   1   3 1348.64 29.0200   2
   3   1   3 1357.61 29.1644   1
   4  -1   3 1596.29 34.3677   1
   4  -1   3 1569.58 34.1136   2
   4   1   3 1568.02 34.2556   1
   4   1   3 1592.88 34.1130   2
   5  -1   3 9.23958 1.37452   2
   5  -1   3 13.5657 1.92813   1
   5   1   3 11.3915 1.48293   2
   5   1   3 12.4846 1.78522   1
   6  -1   3 251.129 7.16560   1
   6  -1   3 259.039 6.76632   2
   6   1   3 259.526 7.13597   1
   6   1   3 259.050 6.63156   2
   7  -1   3 260.597 7.05670   2
   7  -1   3 260.739 7.62144   1
   7   1   3 268.339 6.98092   2
   7   1   3 263.812 7.56554   1
   8  -1   3 54.3226 3.01185   2
   8  -1   3 61.6869 3.73568   1
   8   1   3 58.2098 2.99216   2
   8   1   3 58.2004 3.60616   1
   9  -1   3 78.9464 4.39725   1
   9  -1   3 83.2281 3.79010   2
   9   1   3 77.3551 4.28675   1
   9   1   3 81.5504 3.57696   2
  10  -1   3 593.267 14.7496   2
  10  -1   3 611.849 15.9952   1
  10   1   3 603.016 14.5870   2
  11  -1   3 21.9647 3.19179   1
  11  -1   3 21.8394 2.65143   2
  11   1   3 20.5605 2.52220   2
  11   1   3 19.6579 3.05549   1
  12  -1   3 63.6443 4.17836   2
  12  -1   3 62.1631 4.92574   1
  12   1   3 66.3544 4.05031   2
  12   1   3 67.4155 4.87147   1
  14  -2  -3 72.3526 4.42029   2
  14   2  -3 86.2622 7.54156   1
  14   2  -3 76.0402 3.85352   2
  13  -2  -3 87.0469 4.42027   2
  13  -2  -3 86.9717 5.71709   1
  13   2  -3 90.4824 4.06373   2
  13   2  -3 83.7494 5.70268   1
  12  -2  -3 21.8471 2.70016   2
  12  -2  -3 22.6506 3.50665   1
  12   2  -3 26.4146 3.73612   1
  12   2  -3 21.6635 2.83514   2
  11  -2  -3 807.690 18.8581   2
  11  -2  -3 812.938 20.1159   1
  11   2  -3 788.139 18.3907   2
  11   2  -3 804.043 20.0122   1
  10  -2  -3 291.296 8.08270   2
  10  -2  -3 303.360 9.13621   1
  10   2  -3 298.061 9.13382   1
  10   2  -3 302.159 7.73358   2
   9  -2  -3 8.74731 1.68115   2
   9  -2  -3 8.79250 2.24919   1
   9   2  -3 5.95834 2.10542   1
   9   2  -3 10.7175 1.50905   2
   8  -2  -3 911.937 20.9906   1
   8  -2  -3 910.137 20.2198   2
   8   2  -3 903.351 19.9406   2
   8   2  -3 882.075 20.9347   1
   7  -2  -3 281.002 6.91625   2
   7  -2  -3 271.513 7.43631   1
   7   2  -3 268.503 7.47067   1
   6  -2  -3 41.1150 1.91587   2
   6  -2  -3 34.2814 2.13516   1
   6   2  -3 37.9220 2.40799   1
   6   2  -3 36.3421 1.69757   2
   5  -2  -3 1301.01 27.9319   2
   5  -2  -3 1310.68 28.2798   1
   5   2  -3 1320.86 28.3612   1
   5   2  -3 1245.12 27.7733   2
  -4  -2   3 4782.22 115.946   3
  -4   2   3 4905.99 116.144   3
   4   2  -3 4658.51 115.368   3
  -4   2   3 5121.88 117.061   3
  -3  -2   3 5.09389 0.86623   1
   3  -2  -3 5.42408 0.77328   1
   3  -2  -3 6.57367 0.86596   2
   3   2  -3 5.53404 0.69234   2
  -3   2   3 6.14386 0.76141   1
  -2  -2   3 2783.85 69.8198   3
  -2   2   3 2938.20 70.2094   3
  -2   2   3 2881.18 70.3700   3
   2   2  -3 2866.44 69.9981   3
   1   2  -3 7880.42 172.896   3
  -1   2   3 7822.05 172.886   3
   0  -2   3 53.2527 1.68870   1
   0  -2  -3 53.7785 1.42561   1
   0  -2  -3 51.2675 1.69395   2
   0  -2   3 53.0590 1.76008   2
   0   2  -3 55.8972 1.68017   1
   0   2   3 50.5047 1.45885   1
  -1  -2  -3 362.456 8.17779   1
  -1  -2  -3 366.058 8.23703   1
   1  -2   3 366.881 8.42840   2
  -1   2  -3 387.287 8.82602   1
   1   2   3 370.792 8.31268   2
  -1   2  -3 370.140 8.40364   1
  -2  -2  -3 1395.94 30.6135   1
   2  -2   3 1436.06 30.7657   2
   2   2   3 1431.54 30.6187   1
  -2   2  -3 1518.63 30.9301   1
  -2   2  -3 1389.71 30.7766   1
   2   2   3 1419.79 30.5947   2
   3  -2   3 447.847 10.7418   2
   3  -2   3 441.642 10.4052   1
  -3  -2  -3 439.792 10.2027   1
   3   2   3 457.635 10.2625   1
   3   2   3 448.118 10.1004   2
   4  -2   3 477.175 11.3041   1
   4  -2   3 478.067 11.0848   2
   4   2   3 478.322 11.1372   1
   4   2   3 480.086 10.8754   2
   5  -2   3 2112.75 44.8865   2
   5  -2   3 2073.35 45.1920   1
   5   2   3 2049.81 44.7319   2
   5   2   3 2104.73 45.0550   1
   6  -2   3 1210.14 26.5544   2
   6  -2   3 1179.86 27.7940   1
   6   2   3 1202.46 26.8219   1
   6   2   3 1213.21 26.3112   2
   7  -2   3 542.072 13.4026   1
   7  -2   3 533.347 12.8434   2
   7   2   3 532.701 13.1847   1
   7   2   3 536.569 12.5472   2
   8  -2   3 314.456 8.45618   2
   8  -2   3 320.497 9.09445   1
   8   2   3 299.652 8.78687   1
   8   2   3 324.717 8.18924   2
   9  -2   3 107.741 4.44436   2
   9  -2   3 115.044 5.15548   1
   9   2   3 114.614 4.93475   1
   9   2   3 107.885 4.20012   2
  10  -2   3 16.3665 2.36539   2
  10  -2   3 14.5775 2.69287   1
  10   2   3 18.1204 2.50351   2
  11  -2   3 48.8013 3.66189   2
  11  -2   3 45.4900 4.31935   1
  11   2   3 46.5001 3.28656   2
  11   2   3 47.7952 4.13409   1
  12  -2   3 94.3040 4.71568   2
  12  -2   3 95.9399 5.68736   1
  12   2   3 100.591 4.53829   2
  12   2   3 92.5254 5.66768   1
  14  -3  -3 1.68761 2.25339   2
  14   3  -3 0.32012 1.75324   2
  14   3  -3 1.56385 4.04652   1
  13  -3  -3 14.5439 3.25751   1
  13  -3  -3 8.78904 2.52960   2
  13   3  -3 14.5857 2.16180   2
  13   3  -3 10.2891 3.24928   1
  12  -3  -3 33.6173 3.86980   1
  12  -3  -3 33.5711 3.13354   2
  12   3  -3 36.3233 2.70853   2
  12   3  -3 40.3147 4.29640   1
  11  -3  -3 28.8212 2.82096   2
  11  -3  -3 28.9116 3.84487   1
  11   3  -3 26.4233 2.32438   2
  11   3  -3 26.7895 3.76924   1
  10  -3  -3 56.0669 4.01549   1
  10  -3  -3 51.2290 3.16955   2
  10   3  -3 56.8037 2.68061   2
  10   3  -3 52.4793 4.00225   1
   9  -3  -3 88.6639 3.56011   2
   9  -3  -3 83.9567 4.30181   1
   9   3  -3 88.7268 3.11513   2
   9   3  -3 87.3077 4.40297   1
   8  -3  -3 85.9776 3.87139   1
   8  -3  -3 98.6171 3.50033   2
   8   3  -3 86.5340 3.93412   1
   8   3  -3 96.7033 3.08969   2
   7  -3  -3 3.21583 1.46687   1
   7  -3  -3 4.24019 1.24004   2
   7   3  -3 5.90636 0.99493   2
   7   3  -3 3.83872 1.54706   1
   6  -3  -3 313.426 7.50062   2
   6  -3  -3 313.445 7.92825   1
   6   3  -3 306.342 7.98552   1
   6   3  -3 299.530 7.19163   2
   5  -3  -3 24.8184 1.83578   1
   5   3  -3 26.7958 1.98116   1
   5   3  -3 25.3837 1.38616   2
   4  -3  -3 435.321 9.72275   1
   4  -3  -3 426.606 9.57785   2
   4   3  -3 415.398 9.78973   1
   4   3  -3 410.632 9.38965   2
  -4   3   3 407.960 9.56173   1
   3  -3  -3 68.3853 2.20843   2
  -3  -3   3 69.8449 2.31040   1
   3  -3  -3 71.4001 2.15455   1
  -3   3   3 69.9801 2.12703   1
   3   3  -3 69.3701 2.33370   1
   3   3  -3 69.5052 2.02490   2
   2  -3  -3 25.8596 1.10147   1
  -2  -3   3 25.1325 1.37991   1
   2  -3  -3 28.2463 1.32427   2
  -2   3   3 26.8356 1.09559   1
   2   3  -3 24.5882 1.12971   2
   2   3  -3 26.0875 1.20494   1
  -1  -3   3 448.019 9.83297   2
   1  -3  -3 458.343 9.57007   1
  -1  -3   3 426.782 9.80762   1
   1  -3  -3 433.823 9.82368   2
  -1   3   3 445.822 9.52434   1
   1   3  -3 447.753 9.79999   1
   0  -3   3 55.1175 1.80120   1
   0  -3   3 54.9441 1.80123   2
   0  -3  -3 56.9270 1.76916   2
   0  -3  -3 56.4730 1.43128   1
   0   3  -3 59.6306 1.77890   1
  -1  -3  -3 284.207 6.34852   1
  -1  -3  -3 281.437 6.37937   1
   1  -3   3 284.473 6.69870   2
  -1   3  -3 290.425 6.76809   1
   2  -3   3 3.11745 0.89949   2
  -2  -3  -3 1.51594 0.60157   1
  -2   3  -3 1.12202 0.80013   1
   2   3   3 2.18949 0.64960   1
  -2   3  -3 1.38682 0.82748   1
   2   3   3 2.01121 0.67239   2
  -3  -3  -3 19.2017 1.31825   1
   3  -3   3 21.7244 1.66835   1
   3  -3   3 22.3608 1.71463   2
   3   3   3 20.1918 1.32092   2
   3   3   3 20.6709 1.44203   1
   4  -3   3 96.9780 3.38772   1
   4  -3   3 96.2252 3.17927   2
   4   3   3 96.8395 2.88119   2
   4   3   3 92.6575 3.15152   1
   5  -3   3 50.7098 2.45622   2
   5  -3   3 50.6286 2.73536   1
   5   3   3 51.0621 2.57421   1
   5   3   3 47.0103 3.28248   2
   6  -3   3 64.2859 2.97114   2
   6  -3   3 71.3620 5.33722   1
   6   3   3 63.5135 3.18118   1
   6   3   3 61.6134 2.61559   2
   7  -3   3 132.986 4.60904   2
   7  -3   3 135.550 5.13991   1
   7   3   3 143.974 4.30548   2
   7   3   3 145.785 4.96594   1
   8  -3   3 22.2405 3.02614   1
   8   3   3 19.4921 2.22453   2
   8   3   3 23.6051 2.82824   1
   9  -3   3 1.62837 2.04261   1
   9  -3   3 1.47048 1.68103   2
   9   3   3 0.19920 1.47978   2
   9   3   3 1.33199 1.84596   1
  10  -3   3 60.3482 4.35296   1
  10  -3   3 53.8793 3.45925   2
  10   3   3 61.1215 3.32776   2
  10   3   3 48.6078 4.67980   1
  11  -3   3 13.5378 3.07790   1
  11  -3   3 8.78800 2.40205   2
  11   3   3 9.51577 2.22088   2
  11   3   3 12.4707 2.73947   1
  12  -3   3 35.3130 4.25801   1
  12  -3   3 27.9755 3.37840   2
  12   3   3 36.1260 3.10484   2
  12   3   3 31.6074 4.27909   1
  14  -4  -3 124.960 5.82976   2
  14   4  -3 144.195 10.1421   1
  13  -4  -3 99.4320 4.98930   2
  13  -4  -3 104.865 6.09930   1
  13   4  -3 103.358 6.22952   1
  13   4  -3 106.518 4.46595   2
  12  -4  -3 6.04611 2.20864   2
  12  -4  -3 10.8081 2.92112   1
  12   4  -3 6.80821 2.83237   1
  12   4  -3 6.64468 1.66710   2
  11  -4  -3 226.891 7.96143   1
  11  -4  -3 229.814 7.02660   2
  11   4  -3 222.275 6.19374   2
  11   4  -3 230.266 7.87398   1
  10  -4  -3 174.968 6.51986   1
  10  -4  -3 180.504 6.36370   2
  10   4  -3 176.621 4.99627   2
  10   4  -3 165.925 6.34332   1
   9  -4  -3 -1.7608 1.50713   2
   9  -4  -3 -0.3016 1.65983   1
   9   4  -3 2.55264 1.08249   2
   9   4  -3 -0.2220 1.90361   1
   8  -4  -3 478.714 12.0475   1
   8  -4  -3 479.052 11.4164   2
   8   4  -3 462.605 12.0064   1
   7  -4  -3 1259.01 27.4294   2
   7  -4  -3 1250.73 27.9186   1
   7   4  -3 1242.39 26.9619   2
   7   4  -3 1248.40 28.0258   1
   6  -4  -3 11.6084 1.63454   1
   6  -4  -3 16.2320 1.57709   2
   6   4  -3 13.9838 1.21608   2
   6   4  -3 12.5259 1.76448   1
   5  -4  -3 1370.14 29.6807   1
   5  -4  -3 1398.24 29.4533   2
   5   4  -3 1295.78 29.1189   2
   5   4  -3 1383.88 29.8227   1
  -4   4   3 2530.68 53.7685   1
   3  -4  -3 190.753 4.77351   2
   3  -4  -3 199.730 4.71867   1
   3   4  -3 190.438 4.87854   1
  -3   4   3 191.525 4.64901   1
   3   4  -3 192.757 4.55372   2
   2  -4  -3 449.993 9.69741   1
  -2  -4   3 451.434 9.97642   1
   2  -4  -3 420.919 9.89795   2
  -2   4   3 448.168 9.69771   1
   1  -4  -3 2421.42 59.9695   3
   1   4  -3 2448.63 60.1622   3
  -1   4   3 2457.42 60.0862   3
   0  -4   3 1610.79 34.6848   2
   0  -4  -3 1622.67 34.5669   2
   0  -4   3 1621.83 35.0157   1
   0   4  -3 1648.37 34.9702   1
  -1  -4  -3 1238.51 26.8926   2
  -1  -4  -3 1272.21 26.7275   1
   1  -4   3 1264.17 27.1301   2
  -1   4  -3 1264.98 27.1375   1
   2  -4   3 1478.32 32.1244   2
  -2  -4  -3 1487.43 31.7916   1
   2   4   3 1501.05 31.8142   2
  -2   4  -3 1487.56 32.1704   1
   2   4   3 1509.13 31.8164   1
  -3  -4  -3 402.009 9.25227   1
   3  -4   3 409.238 9.54265   2
   3   4   3 406.475 9.15157   2
   4  -4   3 231.843 6.02921   2
   4  -4   3 225.961 6.19705   1
   4   4   3 236.835 5.66645   2
   4   4   3 237.635 5.98561   1
   5  -4   3 670.237 15.8243   1
   5  -4   3 688.342 15.5955   2
   5   4   3 686.158 15.1067   2
   5   4   3 675.745 15.5617   1
   6  -4   3 374.809 9.69158   1
   6  -4   3 366.206 9.23763   2
   6   4   3 369.992 9.32911   1
   6   4   3 359.139 8.70163   2
   7  -4   3 32.5235 2.58009   2
   7  -4   3 30.6097 3.00520   1
   7   4   3 29.2924 2.11157   2
   7   4   3 28.4134 2.86900   1
   8  -4   3 403.287 10.5158   2
   8  -4   3 418.465 11.1362   1
   8   4   3 411.686 9.91477   2
   8   4   3 401.370 10.7457   1
   9  -4   3 62.5261 3.92131   1
   9  -4   3 66.0012 3.58348   2
   9   4   3 66.5371 3.91158   1
   9   4   3 60.6084 2.97210   2
  10  -4   3 15.4467 2.46081   2
  10  -4   3 26.7437 3.67252   1
  10   4   3 16.2146 2.80365   1
  10   4   3 24.7045 2.67003   2
  11  -4   3 30.3412 3.20312   2
  11  -4   3 29.1059 3.99780   1
  11   4   3 32.2886 3.47921   2
  11   4   3 27.8689 3.64221   1
  12  -4   3 46.3583 5.38047   1
  12   4   3 44.5884 4.34666   1
  14  -5  -3 6.26359 4.95377   1
  13  -5  -3 172.870 7.64994   1
  13  -5  -3 173.934 6.44862   2
  13   5  -3 161.851 7.53606   1
  13   5  -3 160.467 5.22563   2
  12  -5  -3 125.847 5.36143   2
  12  -5  -3 123.936 6.15928   1
  12   5  -3 123.780 6.27802   1
  12   5  -3 124.371 4.20778   2
  11  -5  -3 20.8588 3.02390   1
  11  -5  -3 26.2118 3.04231   2
  11   5  -3 30.6059 2.12211   2
  11   5  -3 24.7910 3.37234   1
  10  -5  -3 212.549 6.61304   2
  10  -5  -3 218.872 7.35360   1
  10   5  -3 206.194 5.61557   2
  10   5  -3 208.825 7.39206   1
   9  -5  -3 433.206 11.4686   1
   9  -5  -3 446.157 10.8359   2
   9   5  -3 409.450 11.3942   1
   9   5  -3 427.107 9.99823   2
   8  -5  -3 566.128 13.0932   2
   8  -5  -3 539.676 13.5203   1
   8   5  -3 548.604 12.3436   2
   8   5  -3 540.086 13.6344   1
   7  -5  -3 1271.73 27.5307   2
   7  -5  -3 1245.41 27.9594   1
   7   5  -3 1278.83 28.1298   1
   7   5  -3 1211.03 26.9145   2
   6  -5  -3 1896.30 40.8362   1
   6  -5  -3 1941.29 40.5424   2
   6   5  -3 1818.84 40.0031   2
   6   5  -3 1866.20 40.9371   1
   5  -5  -3 150.754 4.12186   2
   5  -5  -3 143.249 4.24792   1
   5   5  -3 145.965 4.38189   1
   5   5  -3 147.510 3.75651   2
   4  -5  -3 763.591 16.9013   1
   4  -5  -3 759.200 17.1303   2
   4   5  -3 765.805 17.0979   1
   4   5  -3 748.036 16.5296   2
  -4   5   3 784.892 16.8159   1
   3  -5  -3 2568.17 64.9200   3
  -3  -5   3 2344.64 63.9509   3
  -3   5   3 2530.71 65.0790   3
   3   5  -3 2499.98 64.8180   3
  -2  -5   3 1782.65 37.8370   2
   1  -5  -3 36.7502 1.48737   2
  -1  -5   3 33.0126 1.40685   2
   1  -5  -3 39.8422 1.01257   1
  -1  -5   3 35.8869 1.48029   1
   1   5  -3 36.0687 1.61592   1
  -1   5   3 36.9643 0.99441   1
   0  -5  -3 4663.57 105.741   3
   0  -5   3 4633.03 105.974   3
   0   5  -3 4625.30 105.971   3
   0   5   3 4613.00 105.303   3
   1  -5   3 851.482 18.2243   2
  -1  -5  -3 849.337 17.6929   1
  -1  -5  -3 823.617 17.9264   2
   1  -5   3 822.566 18.2435   1
  -1   5  -3 808.732 18.1914   1
  -2  -5  -3 12.5247 1.04341   2
   2  -5   3 8.26932 1.96006   2
  -2  -5  -3 10.8403 0.93403   1
   2   5   3 11.1754 0.95011   1
  -2   5  -3 11.9125 1.37464   1
   3  -5   3 2262.75 48.2751   2
  -3  -5  -3 2202.99 48.8232   1
   3   5   3 2270.82 47.8090   2
  -3   5  -3 2262.86 48.3924   1
   3   5   3 2274.41 48.0550   1
   4  -5   3 1047.19 22.9032   2
   4  -5   3 1022.23 23.0451   1
   4   5   3 1047.17 22.6925   1
   4   5   3 1022.03 22.3381   2
   5  -5   3 5.44277 1.39233   2
   5  -5   3 3.67567 1.34805   1
   5   5   3 5.19429 0.99672   2
   5   5   3 7.17724 1.32959   1
   6  -5   3 551.684 13.3828   2
   6  -5   3 578.277 13.8370   1
   6   5   3 564.835 13.4073   1
   7  -5   3 693.192 16.7668   1
   7  -5   3 698.306 16.2894   2
   7   5   3 685.021 15.5552   2
   8  -5   3 206.678 6.47780   2
   8  -5   3 216.343 7.12266   1
   8   5   3 216.687 6.79299   1
   8   5   3 218.631 5.80132   2
   9  -5   3 67.2351 3.68128   2
   9  -5   3 59.5672 4.15438   1
   9   5   3 65.9273 2.94125   2
   9   5   3 64.8202 3.86051   1
  10  -5   3 545.506 14.7116   1
  10  -5   3 564.544 14.1484   2
  10   5   3 561.084 13.1443   2
  10   5   3 548.673 14.6373   1
  11  -5   3 17.2612 2.76821   2
  11  -5   3 18.4389 3.08753   1
  11   5   3 18.1442 2.95709   1
  11   5   3 22.3607 2.44344   2
  12  -5   3 65.5376 5.09798   2
  12   5   3 74.8694 4.90920   1
  14  -6  -3 5.68483 3.69376   1
  14  -6  -3 3.92267 2.66223   2
  13  -6  -3 188.407 7.07955   2
  13  -6  -3 191.272 8.06986   1
  13   6  -3 192.508 8.15462   1
  12  -6  -3 9.04411 2.53707   2
  12  -6  -3 14.6564 3.04017   1
  12   6  -3 15.2454 3.24212   1
  12   6  -3 13.6144 1.68152   2
  11  -6  -3 121.471 6.11174   1
  11  -6  -3 115.902 4.91379   2
  11   6  -3 111.833 3.65611   2
  11   6  -3 109.391 5.71833   1
  10  -6  -3 2.42260 2.13659   1
  10  -6  -3 3.53822 1.92933   2
  10   6  -3 6.15855 1.23415   2
  10   6  -3 1.56626 2.08570   1
   9  -6  -3 2.49572 1.86521   2
   9  -6  -3 0.89403 1.86484   1
   9   6  -3 0.87682 2.06498   1
   8  -6  -3 90.7094 3.68842   2
   8  -6  -3 92.1014 4.16293   1
   8   6  -3 99.5897 4.33579   1
   8   6  -3 94.4753 2.87008   2
   7  -6  -3 9.29103 1.64515   1
   7  -6  -3 11.0278 1.60724   2
   7   6  -3 11.6599 1.98488   1
   7   6  -3 11.9332 1.15715   2
   6  -6  -3 393.640 9.39801   2
   6  -6  -3 392.696 9.70315   1
   6   6  -3 401.808 9.89336   1
   6   6  -3 383.597 8.84274   2
   5  -6  -3 59.0421 2.46797   1
   5   6  -3 56.8843 2.68309   1
   5   6  -3 58.1076 1.92606   2
   4  -6  -3 496.908 11.1919   1
   4  -6  -3 471.415 11.1423   2
   4   6  -3 494.646 10.7841   2
  -4   6   3 494.406 11.0737   1
   4   6  -3 494.200 11.3909   1
   3  -6  -3 112.566 3.08765   1
   3  -6  -3 114.011 3.18304   2
  -3   6   3 114.338 3.02350   1
   3   6  -3 111.765 2.92850   2
   3   6  -3 119.968 3.36622   1
  -2  -6   3 185.135 4.48657   2
   2  -6  -3 180.231 4.58993   2
   2  -6  -3 187.859 4.34005   1
   2   6  -3 191.570 4.68223   1
  -2   6   3 190.128 4.31880   1
   1  -6  -3 152.264 3.28229   1
  -1  -6   3 149.325 3.85968   1
   1  -6  -3 144.687 3.75129   2
  -1  -6   3 148.635 3.77016   2
  -1   6   3 144.264 3.28210   1
   1   6  -3 155.683 3.84038   1
   0  -6   3 64.1631 2.13269   1
   0  -6   3 64.6664 2.14761   2
   0  -6  -3 63.4548 2.03478   2
   0   6  -3 68.8750 2.20458   1
  -1  -6  -3 13.2409 0.66627   1
   1  -6   3 11.1357 1.25496   2
  -1  -6  -3 13.8448 1.05379   2
   1   6   3 13.8215 0.66363   1
  -1   6  -3 12.4371 1.26924   1
  -2  -6  -3 3.35934 0.74294   2
  -2  -6  -3 2.97036 0.62054   1
   2  -6   3 3.65177 0.92692   2
   2   6   3 3.52391 0.63936   1
  -2   6  -3 1.36416 0.94505   1
   3  -6   3 35.9400 2.04245   2
   3   6   3 34.8043 1.59659   1
  -3   6  -3 36.3410 2.08124   1
   4  -6   3 126.675 3.93399   2
  -4  -6  -3 127.074 3.97147   1
   4   6   3 122.851 3.69563   1
   4   6   3 130.341 3.37866   2
   5  -6   3 123.343 4.09955   2
   5  -6   3 119.428 4.21343   1
   5   6   3 118.420 3.35948   2
   5   6   3 123.736 3.91742   1
   6  -6   3 103.638 3.95721   2
   6  -6   3 107.781 4.20777   1
   6   6   3 104.595 3.18535   2
   6   6   3 107.298 3.92233   1
   7  -6   3 57.1389 3.38084   1
   7   6   3 50.6161 2.31478   2
   8  -6   3 154.750 5.93289   1
   8  -6   3 152.049 5.39697   2
   8   6   3 167.907 4.57668   2
   8   6   3 150.496 5.44245   1
   9  -6   3 12.2831 3.03875   1
   9  -6   3 14.4308 2.38769   2
   9   6   3 14.4367 1.90843   2
   9   6   3 16.7669 2.51084   1
  10  -6   3 9.83307 2.29532   2
  10  -6   3 7.43745 2.56293   1
  10   6   3 7.38437 2.31250   1
  10   6   3 3.61603 1.51323   2
  11  -6   3 7.28232 2.77944   1
  11  -6   3 10.4261 2.48201   2
  11   6   3 9.64056 2.60456   1
  12  -6   3 2.69291 4.01615   1
  12  -6   3 0.19109 2.26740   2
  12   6   3 4.59642 2.53728   1
  14  -7  -3 10.7580 3.45336   1
  14  -7  -3 10.7372 2.82936   2
  13  -7  -3 15.8143 3.23964   1
  13  -7  -3 20.2888 3.19115   2
  13   7  -3 16.7861 3.52937   1
  12  -7  -3 313.374 9.97888   1
  12  -7  -3 316.726 9.45329   2
  12   7  -3 309.224 10.2895   1
  12   7  -3 308.626 7.83947   2
  11  -7  -3 2.83675 3.57303   1
  11  -7  -3 3.32522 2.06942   2
  11   7  -3 7.48715 1.29935   2
  11   7  -3 1.85512 2.82099   1
  10  -7  -3 375.458 10.7814   1
  10  -7  -3 398.482 10.4196   2
  10   7  -3 386.359 11.1088   1
   9  -7  -3 781.611 18.1724   2
   9  -7  -3 777.622 18.5573   1
   9   7  -3 754.514 16.8750   2
   9   7  -3 756.287 18.6142   1
   8  -7  -3 14.6873 1.99045   2
   8  -7  -3 17.8792 2.38830   1
   8   7  -3 20.7751 1.37523   2
   8   7  -3 19.1132 2.52152   1
   7  -7  -3 121.899 4.06386   2
   7  -7  -3 118.365 4.22590   1
   7   7  -3 116.865 4.53192   1
   7   7  -3 117.820 3.17075   2
   6  -7  -3 806.141 17.6400   2
   6  -7  -3 778.999 17.8184   1
   6   7  -3 754.262 16.8988   2
   6   7  -3 784.067 18.0177   1
   5  -7  -3 942.928 21.3452   1
   5  -7  -3 984.732 21.2586   2
   5   7  -3 973.268 21.5933   1
   5   7  -3 954.704 20.7352   2
   4  -7  -3 152.258 4.21259   1
   4  -7  -3 153.175 4.22034   2
   4   7  -3 155.992 3.79866   2
  -4   7   3 156.478 4.09858   1
   4   7  -3 157.404 4.42631   1
   3  -7  -3 1013.74 21.5782   1
   3  -7  -3 982.912 21.7110   2
   3   7  -3 983.388 21.3870   2
   3   7  -3 1009.37 21.8522   1
  -3   7   3 1002.80 21.5109   1
  -2  -7   3 906.819 19.7455   1
  -2  -7   3 893.974 19.4267   2
   2  -7  -3 870.034 19.5380   2
   2  -7  -3 907.375 19.2744   1
   2   7  -3 914.768 19.6375   1
  -2   7   3 910.959 19.2424   1
  -1  -7   3 1296.94 28.5610   1
   1  -7  -3 1291.25 28.4363   2
  -1  -7   3 1382.24 28.4985   2
   1   7  -3 1340.68 28.5325   1
  -1   7   3 1328.97 27.9524   1
   0  -7   3 1654.74 36.0996   1
   0  -7  -3 1631.94 35.4350   2
   0  -7   3 1693.83 35.6325   2
   0   7  -3 1677.16 35.6535   1
  -1  -7  -3 792.251 17.0861   2
  -1  -7  -3 793.830 16.7203   1
   1  -7   3 781.307 17.5055   2
   1   7   3 808.841 16.7375   1
  -1   7  -3 771.016 17.4406   1
   2  -7   3 72.5202 2.66343   2
  -2  -7  -3 73.9648 2.20301   2
  -2  -7  -3 73.1242 2.06881   1
   2   7   3 76.7265 2.10741   1
  -2   7  -3 72.8619 2.70392   1
   3  -7   3 334.153 8.07189   2
  -3  -7  -3 317.647 7.54681   1
  -3  -7  -3 327.554 7.43104   2
  -3   7  -3 328.966 8.14303   1
   3   7   3 327.249 7.58531   1
   4  -7   3 727.038 16.6819   2
  -4  -7  -3 727.662 16.2551   1
   4   7   3 738.752 16.3460   1
  -4   7  -3 741.755 16.8915   1
   5  -7   3 494.423 12.1357   2
   5  -7   3 569.331 14.4824   1
   5   7   3 491.833 11.8503   1
   5   7   3 481.519 11.2841   2
   6  -7   3 259.549 7.45248   1
   6  -7   3 259.387 7.14052   2
   6   7   3 262.106 6.30470   2
   6   7   3 261.867 7.05629   1
   7  -7   3 482.145 12.0992   2
   7  -7   3 469.421 12.4654   1
   7   7   3 507.919 14.1221   1
   8  -7   3 11.9757 2.11339   2
   8  -7   3 11.8938 2.40282   1
   8   7   3 8.63339 1.39366   2
   8   7   3 9.04459 2.04631   1
   9  -7   3 125.086 5.05854   2
   9   7   3 133.783 5.14504   1
   9   7   3 123.262 4.02870   2
  10  -7   3 137.314 6.22786   1
  10  -7   3 143.606 5.64436   2
  10   7   3 146.643 4.54342   2
  10   7   3 143.437 5.76885   1
  11  -7   3 31.8724 4.20010   1
  11  -7   3 34.5652 3.60022   2
  11   7   3 37.4343 3.92031   1
  12  -7   3 2.90943 3.02642   1
  12  -7   3 0.05526 2.34042   2
  12   7   3 5.50569 2.47815   1
  14  -8  -3 103.836 6.43161   1
  14  -8  -3 104.209 5.78092   2
  14   8  -3 98.9628 8.92601   1
  13  -8  -3 107.877 6.24061   1
  13  -8  -3 114.371 7.46585   2
  13   8  -3 100.897 6.19581   1
  12  -8  -3 5.36965 2.53265   2
  12  -8  -3 6.43073 2.72810   1
  12   8  -3 3.03872 2.63384   1
  11  -8  -3 330.474 9.39759   2
  11   8  -3 308.594 12.8487   1
  10  -8  -3 489.724 12.2953   2
  10  -8  -3 470.146 12.7521   1
  10   8  -3 468.194 10.7286   2
  10   8  -3 464.535 12.9753   1
   9  -8  -3 10.8370 2.29673   1
   9  -8  -3 7.82427 1.94196   2
   9   8  -3 11.5830 1.27904   2
   9   8  -3 7.59206 2.34737   1
   8  -8  -3 605.918 14.2872   2
   8  -8  -3 599.763 14.6330   1
   8   8  -3 585.990 14.7487   1
   8   8  -3 594.179 13.1141   2
   7  -8  -3 985.558 22.2311   2
   7  -8  -3 965.976 22.4712   1
   7   8  -3 1050.26 25.2731   1
   7   8  -3 959.476 21.2443   2
   6  -8  -3 59.0419 2.67284   2
   6  -8  -3 60.4916 2.83283   1
   6   8  -3 62.0927 2.92086   1
   6   8  -3 56.8003 1.86969   2
   5  -8  -3 1614.68 34.8795   1
   5  -8  -3 1595.03 34.7744   2
   5   8  -3 1587.93 34.1885   2
   5   8  -3 1634.86 35.1334   1
   4  -8  -3 2141.57 45.6732   1
   4  -8  -3 2212.53 45.7332   2
  -4   8   3 2153.17 45.5828   1
   4   8  -3 2079.18 45.8837   1
   4   8  -3 2097.53 45.2014   2
   3  -8  -3 32.2897 2.36594   2
   3  -8  -3 24.9203 1.36360   1
   3   8  -3 27.6589 1.65273   1
  -3   8   3 28.0932 1.31114   1
   2  -8  -3 1353.28 29.1366   2
  -2  -8   3 1358.81 29.0021   2
   2  -8  -3 1370.78 28.8352   1
  -2   8   3 1345.16 28.7899   1
   2   8  -3 1353.52 29.2132   1
  -1  -8   3 1732.00 36.4780   2
   1  -8  -3 1663.31 36.4008   2
   1   8  -3 1711.40 36.5369   1
  -1   8   3 1724.25 35.9142   1
   0  -8  -3 185.779 4.55726   2
   0  -8   3 185.447 4.75473   2
   0   8  -3 186.535 4.76650   1
   1  -8   3 896.604 20.0342   2
  -1  -8  -3 882.153 19.2777   2
  -1  -8  -3 901.604 18.8516   1
  -1   8  -3 896.840 19.7079   1
   1   8   3 891.302 18.8883   1
   2  -8   3 2828.14 59.2878   2
  -2  -8  -3 2799.18 58.5989   1
  -2  -8  -3 2773.67 58.7075   2
  -2   8  -3 2714.52 59.3000   1
  -3  -8  -3 139.384 3.66842   1
  -3  -8  -3 142.177 3.57959   2
   3  -8   3 146.348 4.29450   2
   3   8   3 142.598 3.73517   1
  -3   8  -3 141.017 4.33521   1
  -4  -8  -3 222.132 5.58904   1
   4  -8   3 223.684 6.07041   2
  -4  -8  -3 224.806 5.27726   2
  -4   8  -3 220.320 6.18978   1
   4   8   3 223.096 5.65281   1
  -5  -8  -3 963.137 20.5554   2
   5  -8   3 948.518 21.4961   2
   5   8   3 953.728 21.1484   1
  -5   8  -3 941.642 21.8617   1
   6  -8   3 536.763 13.2505   1
   6  -8   3 538.113 13.0813   2
   6   8   3 519.974 12.6209   1
   7  -8   3 59.8575 3.78791   1
   7  -8   3 60.9340 3.22517   2
   7   8   3 61.3952 3.74754   1
   7   8   3 57.8413 2.29169   2
   8  -8   3 531.360 13.7115   1
   8  -8   3 525.209 13.1989   2
   8   8   3 516.638 13.0564   1
   9  -8   3 149.741 5.66419   2
   9  -8   3 152.791 6.59050   1
   9   8   3 156.576 4.46519   2
   9   8   3 145.851 5.53339   1
  10  -8   3 85.4671 4.81974   1
  10  -8   3 85.5482 4.53086   2
  10   8   3 83.5853 4.57470   1
  11  -8   3 127.430 6.38080   1
  11   8   3 133.898 5.97281   1
  12  -8   3 80.0330 5.58573   1
  12   8   3 99.2441 5.19474   1
  14   9  -3 14.3922 4.09583   1
  13  -9  -3 35.5083 4.62454   2
  13  -9  -3 55.4933 5.04340   1
  13   9  -3 44.0662 4.79489   1
  12  -9  -3 2.20023 2.48056   2
  12  -9  -3 3.97576 2.68768   1
  12   9  -3 1.40278 2.59054   1
  11  -9  -3 2.06172 2.32817   2
  11  -9  -3 4.43448 2.68305   1
  10  -9  -3 3.35612 2.26651   1
  10  -9  -3 4.38070 2.14904   2
  10   9  -3 0.47222 2.26670   1
   9  -9  -3 84.6694 4.31180   1
   9  -9  -3 82.3977 4.00861   2
   9   9  -3 86.9143 2.50207   2
   9   9  -3 84.1601 4.45755   1
   8  -9  -3 180.217 5.89496   1
   8   9  -3 180.261 4.39304   2
   8   9  -3 187.259 6.29348   1
   7  -9  -3 18.4816 2.06342   2
   7  -9  -3 17.7112 2.38522   1
   7   9  -3 15.6192 1.06934   2
   7   9  -3 11.8685 3.31966   1
   6  -9  -3 288.045 7.41185   1
   6  -9  -3 276.438 7.18916   2
   6   9  -3 289.365 7.66291   1
   6   9  -3 263.055 6.33181   2
   5  -9  -3 4.16542 1.15549   1
   5  -9  -3 4.08943 1.20224   2
   5   9  -3 6.43241 0.81918   2
   5   9  -3 6.06988 1.33525   1
   4  -9  -3 18.3702 1.52826   1
   4  -9  -3 19.2860 1.46668   2
   4   9  -3 18.6385 1.09313   2
   4   9  -3 19.1990 1.87838   1
  -4   9   3 20.0169 1.42382   1
  -3  -9   3 3.07492 0.68572   2
   3  -9  -3 1.74159 0.70488   1
   3  -9  -3 2.53213 0.85713   2
   3   9  -3 3.23339 1.09963   1
  -3   9   3 2.28460 0.67088   1
   2  -9  -3 547.087 11.5782   1
   2  -9  -3 522.982 11.8611   2
  -2  -9   3 526.601 11.7460   2
  -2   9   3 524.461 11.5225   1
   2   9  -3 527.677 11.9739   1
   1  -9  -3 1.36419 0.79220   2
  -1  -9   3 1.00208 0.75860   2
   1   9  -3 2.06203 0.87439   1
  -1   9   3 1.96555 0.34793   1
   0  -9   3 229.720 5.70688   2
   0  -9  -3 228.468 5.44721   2
   0   9  -3 229.252 5.72729   1
  -1  -9  -3 1115.95 24.0043   2
   1  -9   3 1135.38 24.4403   2
  -1   9  -3 1105.19 24.4501   1
  -2  -9  -3 24.8890 1.27720   2
   2  -9   3 24.7969 1.82589   2
  -2  -9  -3 23.2123 1.11732   1
  -2   9  -3 24.4040 1.69045   1
   2   9   3 22.8647 1.08307   1
  -3  -9  -3 705.448 15.2533   2
  -3  -9  -3 706.660 15.3631   1
   3  -9   3 706.320 16.0444   2
  -3   9  -3 691.260 16.0944   1
   3   9   3 707.617 15.4155   1
  -4  -9  -3 58.9283 1.92693   2
  -4  -9  -3 58.7704 2.28917   1
   4  -9   3 65.5098 2.91912   2
   4   9   3 57.2982 2.29528   1
  -4   9  -3 57.2485 2.77283   1
  -5  -9  -3 49.9436 1.81865   2
   5  -9   3 46.8274 2.84337   2
  -5   9  -3 43.5527 2.81487   1
   5   9   3 49.2066 2.41949   1
  -6  -9  -3 99.9299 2.78708   2
   6  -9   3 82.0962 5.25613   2
   6   9   3 97.8521 3.63537   1
   7  -9   3 16.0791 2.32255   2
   7  -9   3 11.3804 2.22685   1
   7   9   3 14.8223 1.98216   1
   8  -9   3 55.1490 3.96936   1
   8  -9   3 50.3893 3.49304   2
   8   9   3 47.0320 3.11607   1
   9  -9   3 4.33825 2.28918   1
   9  -9   3 3.84151 2.09339   2
   9   9   3 3.68585 1.89493   1
  10  -9   3 77.3613 4.95541   1
  10  -9   3 71.4133 4.48523   2
  10   9   3 74.4553 4.39236   1
  11  -9   3 -2.4998 2.19423   2
  11  -9   3 0.49664 2.51899   1
  11   9   3 1.59450 2.12524   1
  13 -10  -3 10.1159 3.09253   1
  13 -10  -3 12.6105 3.12413   2
  13  10  -3 12.5637 3.39864   1
  12 -10  -3 34.8588 3.96470   2
  12 -10  -3 44.5768 4.44630   1
  12  10  -3 35.3953 4.36669   1
  11 -10  -3 91.9304 4.89359   2
  11 -10  -3 95.2971 4.95860   1
  11  10  -3 104.585 6.27263   1
  10 -10  -3 286.915 8.29976   2
  10 -10  -3 278.985 8.69629   1
  10  10  -3 261.659 8.79699   1
  10  10  -3 278.652 6.77921   2
   9 -10  -3 5.37980 2.08747   1
   9 -10  -3 3.81893 2.01636   2
   9  10  -3 1.01685 1.86056   1
   9  10  -3 5.70110 0.76711   2
   8 -10  -3 454.491 11.7087   1
   8 -10  -3 469.354 11.5303   2
   8  10  -3 448.298 9.96348   2
   8  10  -3 448.368 11.9584   1
   7 -10  -3 885.073 19.6549   2
   7 -10  -3 852.641 19.8764   1
   7  10  -3 853.188 18.3239   2
   7  10  -3 833.508 19.9180   1
   6 -10  -3 177.765 5.27288   1
   6 -10  -3 181.700 5.23147   2
   6  10  -3 170.629 4.18661   2
   6  10  -3 178.351 5.55588   1
   5 -10  -3 947.063 21.0249   2
   5 -10  -3 936.173 21.0072   1
   5  10  -3 947.958 21.3002   1
   5  10  -3 945.061 20.2470   2
   4 -10  -3 697.482 15.4510   1
   4 -10  -3 672.097 15.4875   2
   4  10  -3 695.100 15.7412   1
  -4  10   3 700.085 15.4383   1
   4  10  -3 685.033 14.9118   2
   3 -10  -3 2.03932 0.77075   1
  -3 -10   3 0.76275 0.64803   2
   3 -10  -3 -0.5427 0.90296   2
   3  10  -3 0.19786 1.01447   1
  -3  10   3 2.52172 0.79553   1
  -2 -10   3 987.487 21.3719   2
   2  10  -3 984.114 21.6136   1
  -2  10   3 992.946 21.1578   1
  -1 -10   3 1286.60 27.4486   2
   1 -10  -3 1241.43 27.3316   2
  -1  10   3 1260.33 26.8626   1
   1  10  -3 1259.17 27.5424   1
  -1  10   3 1316.68 26.9039   1
   0 -10  -3 1372.82 30.3034   2
   0 -10   3 1493.86 32.0671   2
   0  10  -3 1390.18 30.6561   1
   1 -10   3 320.215 7.69969   2
  -1 -10  -3 312.901 7.20232   2
  -1  10  -3 313.587 7.72037   1
  -2 -10  -3 1228.65 26.6719   2
   2 -10   3 1255.01 27.3526   2
  -2 -10  -3 1264.85 26.5029   1
  -2  10  -3 1243.19 27.4000   1
   2  10   3 1251.12 26.5670   1
   3 -10   3 196.673 5.51851   2
  -3 -10  -3 194.172 4.64059   2
  -3 -10  -3 192.012 4.75630   1
   3  10   3 197.047 4.80757   1
  -3  10  -3 195.887 5.57843   1
  -4 -10  -3 455.199 9.93388   2
   4 -10   3 458.149 10.9638   2
  -4 -10  -3 444.031 10.2881   1
   4  10   3 440.001 10.3342   1
  -4  10  -3 450.585 11.7121   1
  -5 -10  -3 426.487 9.47144   2
   5 -10   3 426.242 10.7051   2
  -5  10  -3 436.858 10.9188   1
   5  10   3 418.657 10.1327   1
  -6 -10  -3 68.4692 2.21999   2
   6 -10   3 69.6404 3.38512   2
   6  10   3 70.8182 3.11431   1
  -6  10  -3 71.2302 3.80811   1
   7 -10   3 47.5634 3.06644   2
  -7 -10  -3 46.7653 1.85323   2
  -7  10  -3 48.2014 3.35291   1
   7  10   3 55.4776 3.07410   1
   8 -10   3 218.534 6.99807   2
  -8 -10  -3 221.750 5.27706   2
   8  10   3 216.789 6.70762   1
   9 -10   3 368.563 10.2098   2
   9  10   3 350.746 9.90845   1
  10 -10   3 26.1543 3.46950   2
  10  10   3 30.0758 3.44559   1
  11 -10   3 97.2341 5.16886   2
  11  10   3 95.5202 5.03201   1
  13 -11  -3 24.7895 3.73474   1
  13 -11  -3 32.8253 4.09436   2
  13  11  -3 30.5223 4.17616   1
  12 -11  -3 400.037 12.2548   1
  12 -11  -3 447.885 13.0740   2
  12  11  -3 391.992 12.4867   1
  11 -11  -3 3.67391 2.45449   2
  11 -11  -3 5.54534 2.24119   1
  11  11  -3 5.59452 2.63175   1
  10 -11  -3 233.795 7.44713   2
  10 -11  -3 221.014 7.57197   1
  10  11  -3 220.007 7.85771   1
   9 -11  -3 460.412 11.5539   2
   9 -11  -3 434.815 11.7266   1
   9  11  -3 424.425 11.9357   1
   8 -11  -3 7.72894 2.01245   1
   8 -11  -3 8.08359 2.05603   2
   8  11  -3 8.69902 2.16954   1
   7 -11  -3 147.400 5.06269   2
   7 -11  -3 159.187 7.32152   1
   7  11  -3 155.430 5.47311   1
   6 -11  -3 358.859 8.97738   2
   6 -11  -3 365.869 9.09282   1
   6  11  -3 336.276 7.88230   2
   6  11  -3 369.244 9.40031   1
   5 -11  -3 1123.94 25.3154   2
   5 -11  -3 1154.95 25.3419   1
   5  11  -3 1158.45 25.6359   1
   5  11  -3 1157.03 24.5069   2
   4 -11  -3 161.280 4.46281   2
   4 -11  -3 157.337 4.37282   1
   4  11  -3 163.965 4.73135   1
   4  11  -3 149.866 3.80582   2
   3 -11  -3 1886.15 41.4232   2
  -3 -11   3 1968.62 41.0789   2
   3 -11  -3 2033.06 41.6869   1
   3  11  -3 1856.21 41.5188   1
  -3  11   3 1921.81 41.5333   1
   2 -11  -3 1500.91 32.4151   2
  -2 -11   3 1552.36 32.3168   2
   2  11  -3 1437.52 32.5027   1
  -2  11   3 1525.94 32.0815   1
  -2  11   3 1523.01 32.0864   1
   1 -11  -3 173.716 4.41150   2
  -1 -11   3 168.671 4.51833   2
  -1  11   3 174.435 3.92763   1
   1  11  -3 176.393 4.63408   1
  -1  11   3 177.002 3.97397   1
   0 -11  -3 1272.82 27.5315   2
   0 -11   3 1292.78 27.8819   2
   0  11  -3 1287.54 27.9398   1
  -1 -11  -3 1074.67 22.7816   1
   1 -11   3 1093.65 23.7295   2
  -1 -11  -3 1071.75 23.1706   2
  -1  11  -3 1087.26 23.7677   1
   1  11   3 1069.76 22.8100   1
  -2 -11  -3 22.5210 1.23550   2
  -2 -11  -3 23.4094 1.06450   1
   2 -11   3 23.4386 1.80306   2
  -2  11  -3 27.1344 1.98106   1
   2  11   3 26.7078 1.12791   1
  -3 -11  -3 1329.09 28.5230   2
  -3 -11  -3 1338.46 28.6125   1
   3 -11   3 1351.69 29.4887   2
   3  11   3 1325.87 28.6949   1
  -3  11  -3 1350.89 29.5519   1
   4 -11   3 1282.35 27.9616   2
  -4 -11  -3 1260.90 27.1501   1
  -4 -11  -3 1251.06 26.7771   2
  -4  11  -3 1229.16 28.1619   1
   4  11   3 1260.59 27.2256   1
  -5 -11  -3 1.85749 0.75305   2
   5 -11   3 4.50308 2.08654   2
  -5  11  -3 1.39614 1.71735   1
   5  11   3 3.38350 1.15075   1
  -6 -11  -3 730.881 16.0102   2
   6 -11   3 754.169 17.5949   2
  -6  11  -3 751.396 17.8227   1
   6  11   3 736.008 17.0115   1
   7 -11   3 329.325 9.19774   2
  -7 -11  -3 336.447 7.48395   2
   7  11   3 323.951 8.80441   1
  -7  11  -3 336.762 9.57764   1
   8 -11   3 9.02856 2.20705   2
  -8  11  -3 3.03505 2.64399   1
   8  11   3 7.02638 1.82979   1
   9 -11   3 117.738 5.19311   2
  -9  11  -3 113.035 5.62866   1
   9  11   3 107.243 4.77585   1
 -10  11  -3 69.1514 4.85707   1
  10  11   3 65.2631 4.12854   1
  11 -11   3 42.7528 4.36516   2
  11  11   3 46.5745 3.99711   1
 -11  11  -3 49.1300 5.34390   1
  13 -12  -3 22.6548 3.80946   1
  13 -12  -3 23.0828 3.69518   2
  13  12  -3 26.6604 3.99655   1
  12 -12  -3 24.5647 3.48213   1
  12 -12  -3 25.8306 5.48375   2
  12  12  -3 23.8103 3.74778   1
  11 -12  -3 90.5916 5.07116   1
  11 -12  -3 83.9454 4.86420   2
  11  12  -3 83.4249 5.18048   1
  10 -12  -3 118.204 5.28571   2
  10 -12  -3 119.823 5.42766   1
  10  12  -3 117.367 5.63239   1
   9 -12  -3 -0.3555 1.98711   2
   9 -12  -3 2.05415 2.01706   1
   9  12  -3 -0.9121 2.03092   1
   8 -12  -3 120.184 4.78647   1
   8 -12  -3 113.194 4.64625   2
   8  12  -3 117.146 4.98245   1
   7 -12  -3 266.477 7.88070   2
   7 -12  -3 225.907 8.05187   1
   7  12  -3 254.871 7.51093   1
   6 -12  -3 56.1334 2.94351   2
   6 -12  -3 57.0576 2.97396   1
   6  12  -3 58.9330 3.73945   1
   5 -12  -3 31.6811 2.11479   1
   5 -12  -3 33.4493 2.24188   2
   5  12  -3 28.5460 1.31584   2
   5  12  -3 34.2134 2.54712   1
   4 -12  -3 730.354 16.5198   2
   4 -12  -3 743.235 16.4196   1
   4  12  -3 751.495 16.7546   1
   4  12  -3 706.276 15.8159   2
  -3 -12   3 10.2382 0.99652   2
   3 -12  -3 7.64087 1.21142   2
  -3  12   3 7.72815 0.93101   1
   3  12  -3 9.33884 1.37959   1
   2 -12  -3 375.702 8.74268   2
  -2 -12   3 376.320 8.62096   2
  -2  12   3 374.536 8.37742   1
  -2  12   3 382.941 8.39849   1
   2  12  -3 358.271 8.83403   1
  -1 -12   3 375.209 9.27647   2
  -1  12   3 384.044 8.31579   1
  -1  12   3 374.781 8.25246   1
   1  12  -3 383.032 9.00472   1
   0 -12   3 60.3154 2.43877   2
   0 -12  -3 62.2035 2.08946   2
   0  12  -3 65.3550 2.55893   1
   0  12   3 62.2711 1.62165   1
   0  12   3 61.8503 1.57397   1
  -1 -12  -3 160.104 4.03680   2
   1 -12   3 167.701 4.66034   2
  -1 -12  -3 159.377 3.64659   1
  -1  12  -3 167.064 4.65359   1
   1  12   3 158.835 3.67435   1
  -2 -12  -3 336.843 7.61340   2
  -2 -12  -3 338.411 7.44267   1
   2 -12   3 340.040 8.44759   2
  -2  12  -3 334.388 8.44957   1
   2  12   3 340.611 7.53471   1
  -3 -12  -3 143.236 3.60168   1
   3 -12   3 138.259 4.43305   2
  -3 -12  -3 140.326 3.47200   2
  -3  12  -3 139.271 4.46754   1
   3  12   3 139.369 3.65589   1
   4 -12   3 8.50733 1.73784   2
  -4 -12  -3 6.65298 1.22690   1
  -4 -12  -3 9.06167 0.94285   2
  -4  12  -3 4.92339 1.65279   1
   4  12   3 8.24086 1.15415   1
  -5 -12  -3 43.1956 1.45273   2
   5 -12   3 40.6291 2.78213   2
   5  12   3 42.1828 2.24553   1
  -5  12  -3 38.7827 3.03735   1
   6 -12   3 69.8615 3.73113   2
  -6  12  -3 64.8777 3.58492   1
   6  12   3 67.3166 3.02860   1
   7 -12   3 24.2997 3.01427   2
   7  12   3 28.3124 2.52260   1
  -7  12  -3 28.6228 3.29146   1
   8 -12   3 229.583 7.37975   2
   8  12   3 225.624 6.84925   1
  -8  12  -3 229.932 10.1668   1
   9 -12   3 32.8681 3.25793   2
   9  12   3 41.5013 3.29902   1
  -9  12  -3 32.9689 3.95942   1
  10 -12   3 17.6456 3.09982   2
  10  12   3 17.4635 2.58541   1
 -10  12  -3 19.8056 3.26018   1
  11 -12   3 33.0763 3.99061   2
  11  12   3 38.8631 3.79634   1
  13 -13  -3 35.3149 4.42761   2
  13 -13  -3 42.4355 6.98354   1
  13  13  -3 44.0320 4.76886   1
  12 -13  -3 106.464 5.77343   2
  12 -13  -3 111.855 5.93775   1
  12  13  -3 95.0239 5.87923   1
  11 -13  -3 19.2952 3.12748   2
  11 -13  -3 24.0319 3.24202   1
  11  13  -3 19.5876 3.24368   1
  10 -13  -3 297.285 9.21826   1
  10 -13  -3 304.687 9.16417   2
  10  13  -3 294.265 9.48281   1
   9 -13  -3 173.821 6.10331   2
   9 -13  -3 162.052 6.01944   1
   9  13  -3 157.560 6.11326   1
   8 -13  -3 50.0084 3.47213   2
   8 -13  -3 57.5584 3.50170   1
   8  13  -3 49.8382 3.67926   1
   7 -13  -3 29.1081 2.51463   2
   7 -13  -3 28.7153 2.82852   1
   7  13  -3 33.7141 3.10167   1
   6 -13  -3 606.321 14.2728   2
   6 -13  -3 597.070 14.1949   1
   6  13  -3 595.951 15.2436   1
   5 -13  -3 738.960 16.7131   1
   5 -13  -3 736.016 16.8146   2
   5  13  -3 717.926 15.7551   2
   5  13  -3 737.299 17.0265   1
   4 -13  -3 4.66625 1.21865   2
   4 -13  -3 4.72959 1.15895   1
   4  13  -3 5.40848 1.51695   1
  -3 -13   3 732.398 15.7145   2
   3 -13  -3 715.889 16.1180   2
  -3  13   3 725.086 15.8331   1
  -3  13   3 709.610 15.8437   1
   3  13  -3 704.410 16.2065   1
   2 -13  -3 320.646 7.67890   2
  -2 -13   3 322.952 7.55493   2
   2  13  -3 302.718 7.77003   1
  -2  13   3 328.963 7.31500   1
  -2  13   3 326.142 7.34156   1
   1 -13  -3 199.600 5.00732   2
  -1 -13   3 194.805 5.40202   2
  -1  13   3 200.955 4.60437   1
  -1  13   3 196.919 4.53244   1
   1  13  -3 197.959 5.25241   1
   0 -13   3 518.966 11.7363   2
   0 -13  -3 510.049 11.3454   2
   0  13  -3 516.124 11.8376   1
   0  13   3 478.910 10.9404   1
   0  13   3 512.535 10.9163   1
  -1 -13  -3 1057.49 22.5244   1
  -1 -13  -3 1053.79 22.8535   2
   1 -13   3 1065.31 23.4971   2
  -1  13  -3 1074.70 23.5718   1
   1  13   3 1062.62 22.5631   1
   2 -13   3 3.63172 1.36995   2
  -2 -13  -3 3.34703 0.74263   2
  -2 -13  -3 1.20182 0.61856   1
   2  13   3 3.20433 0.67104   1
  -2  13  -3 3.18127 1.37422   1
  -3 -13  -3 225.992 5.35491   1
   3 -13   3 231.019 6.42248   2
  -3 -13  -3 224.562 5.23741   2
   3  13   3 223.206 5.44997   1
  -3  13  -3 231.206 8.08680   1
  -4 -13  -3 605.273 13.1018   2
  -4 -13  -3 607.167 13.5223   1
   4 -13   3 611.423 14.4970   2
  -4  13  -3 613.053 14.5950   1
   4  13   3 603.218 13.6439   1
   5 -13   3 201.093 6.09156   2
   5  13   3 194.188 5.35855   1
  -5  13  -3 195.567 6.15210   1
   6 -13   3 127.774 5.02859   2
   6  13   3 126.793 4.22894   1
  -6  13  -3 139.560 5.23184   1
   7 -13   3 289.301 8.46611   2
  -7  13  -3 289.067 8.58399   1
   7  13   3 284.862 7.87000   1
   8 -13   3 0.49772 2.12675   2
   8  13   3 3.29764 1.73269   1
  -8  13  -3 1.65568 2.09482   1
   9 -13   3 126.370 5.48643   2
  -9  13  -3 114.288 5.72000   1
   9  13   3 112.150 4.78859   1
  10 -13   3 2.59263 2.53712   2
  10  13   3 2.66141 2.04791   1
 -10  13  -3 -1.1242 2.49002   1
  11 -13   3 68.5968 4.81231   2
 -11  13  -3 71.5453 5.91139   1
  11  13   3 75.4761 4.51560   1
  13 -14  -3 36.5004 4.36379   2
  13  14  -3 33.7049 4.45350   1
  12 -14  -3 8.90038 2.95513   2
  12 -14  -3 15.7660 3.21822   1
  12  14  -3 12.8359 3.21634   1
  11 -14  -3 129.217 6.04911   1
  11 -14  -3 145.118 6.97625   2
  11  14  -3 115.111 6.12051   1
  10 -14  -3 479.877 13.7647   1
  10 -14  -3 474.421 12.7689   2
  10  14  -3 449.560 13.1244   1
   9 -14  -3 0.63674 2.12900   2
   9 -14  -3 3.45387 2.16740   1
   9  14  -3 -1.1241 2.05172   1
   8 -14  -3 535.415 13.2420   2
   8 -14  -3 499.812 13.1474   1
   8  14  -3 524.892 13.5327   1
   7 -14  -3 753.154 17.8528   2
   7 -14  -3 746.210 17.8697   1
   7  14  -3 778.959 18.2631   1
   6 -14  -3 25.9873 2.55179   1
   6  14  -3 24.6021 2.81760   1
   5 -14  -3 1891.22 42.0770   2
   5 -14  -3 1969.54 42.0092   1
   5  14  -3 1903.39 41.0067   2
   5  14  -3 1992.92 42.3738   1
   4 -14  -3 907.221 20.4000   2
   4  14  -3 916.730 20.5711   1
  -3 -14   3 35.3255 1.73397   2
   3 -14  -3 41.0900 2.12071   2
  -3  14   3 37.9740 1.77922   1
  -3  14   3 34.2760 1.80934   1
   3  14  -3 41.9967 2.35825   1
  -2 -14   3 581.418 12.9807   2
   2 -14  -3 572.090 13.0952   2
  -2  14   3 571.655 12.7097   1
   2  14  -3 584.727 13.2938   1
  -2  14   3 576.081 12.7607   1
  -1 -14   3 1115.09 24.0150   2
   1 -14  -3 1094.73 23.8603   2
  -1  14   3 1095.53 23.4756   1
  -1  14   3 1080.35 23.3975   1
   1  14  -3 1106.01 24.1753   1
   0 -14  -3 813.135 17.6397   2
   0 -14   3 798.500 17.7407   2
   0  14  -3 806.171 17.8567   1
   0  14   3 810.334 16.9415   1
   0  14   3 731.306 16.9592   1
  -1 -14  -3 516.657 11.7116   2
   1 -14   3 530.988 12.4009   2
   1  14   3 528.268 11.4515   1
  -1  14  -3 539.389 12.4814   1
  -2 -14  -3 2052.19 42.8789   1
  -2 -14  -3 2002.07 43.0007   2
   2 -14   3 2035.71 43.9357   2
   2  14   3 2034.69 42.9579   1
  -2  14  -3 2016.95 43.9618   1
  -3 -14  -3 2.76811 0.70668   2
  -3 -14  -3 0.66932 0.80054   1
   3 -14   3 3.78617 1.62843   2
  -3  14  -3 3.13797 1.53990   1
   3  14   3 2.36822 0.84665   1
  -4 -14  -3 568.773 12.1937   2
  -4 -14  -3 554.243 12.6001   1
   4 -14   3 578.282 15.2655   2
   4  14   3 553.001 12.7251   1
  -4  14  -3 570.023 13.7641   1
   5 -14   3 777.444 17.9595   2
  -5  14  -3 750.951 17.9750   1
   5  14   3 749.931 17.0526   1
   6 -14   3 267.850 7.88324   2
  -6  14  -3 261.490 7.98047   1
   6  14   3 268.214 7.05631   1
   7 -14   3 23.8566 2.87286   2
   7  14   3 25.5447 2.49713   1
  -7  14  -3 22.9004 2.96285   1
   8 -14   3 378.859 10.5450   2
   8  14   3 357.576 9.72811   1
  -8  14  -3 376.127 10.8106   1
   9 -14   3 375.273 13.6246   2
  -9  14  -3 349.509 10.7084   1
   9  14   3 340.212 9.67742   1
  10 -14   3 31.0298 4.00447   2
  10  14   3 41.0021 3.47772   1
 -10  14  -3 33.7606 4.27139   1
  11 -14   3 176.601 7.18951   2
  11  14   3 172.391 6.57457   1
 -11  14  -3 173.978 7.58471   1
  12 -15  -3 116.778 6.14868   2
  12 -15  -3 121.289 6.22841   1
  12  15  -3 116.088 6.34010   1
  11 -15  -3 31.8657 5.74558   2
  11 -15  -3 29.0489 3.57933   1
  11  15  -3 25.9652 3.63537   1
  10 -15  -3 68.4592 4.49380   2
  10  15  -3 66.7246 7.18146   1
   9 -15  -3 30.1931 3.45027   2
   9 -15  -3 40.1644 3.48612   1
   9  15  -3 38.6393 3.71729   1
   8 -15  -3 29.6162 3.04159   1
   8 -15  -3 28.0908 3.14333   2
   8  15  -3 33.6890 3.41510   1
   7 -15  -3 38.5717 3.11469   1
   7 -15  -3 36.3093 3.08840   2
   7  15  -3 41.1563 3.27823   1
   6 -15  -3 119.548 4.50644   2
   6 -15  -3 120.238 4.32202   1
   6  15  -3 123.687 4.73425   1
   5 -15  -3 823.463 18.5572   2
   5 -15  -3 814.208 18.3657   1
   5  15  -3 784.131 17.3032   2
   4 -15  -3 0.11346 1.19307   2
   4  15  -3 4.05359 1.65225   1
  -4  15   3 -0.0290 1.08592   1
   3 -15  -3 250.676 6.51922   2
  -3 -15   3 251.389 6.05269   2
   3  15  -3 251.085 6.66591   1
  -3  15   3 251.651 6.19564   1
  -3  15   3 247.414 6.17114   1
   2 -15  -3 205.183 5.41159   2
   2  15  -3 210.948 5.65702   1
  -2  15   3 200.501 5.01290   1
   1 -15  -3 28.6032 1.71195   2
  -1 -15   3 34.3308 1.91914   2
   1  15  -3 31.6389 2.14098   1
  -1  15   3 38.8994 1.39190   1
  -1  15   3 30.1766 1.35941   1
   0 -15   3 337.006 8.10180   2
   0 -15  -3 324.594 7.95558   2
   0  15  -3 336.208 8.19248   1
   0  15   3 325.677 7.24212   1
   0  15   3 303.735 7.28795   1
   1 -15   3 4.38132 1.40996   2
  -1 -15  -3 4.69450 0.87586   2
   1  15   3 6.49125 0.86404   1
  -1  15  -3 4.17794 1.42221   1
  -2 -15  -3 94.9702 2.69959   2
   2 -15   3 96.7557 3.62756   2
  -2 -15  -3 99.1961 2.58030   1
  -2  15  -3 99.9058 4.33179   1
   2  15   3 96.3743 2.65135   1
   3 -15   3 218.968 6.44964   2
  -3 -15  -3 216.099 5.10909   2
  -3 -15  -3 228.811 5.60073   1
  -3  15  -3 219.244 6.46205   1
   3  15   3 219.624 5.36592   1
   4 -15   3 118.536 4.37423   2
  -4 -15  -3 113.958 3.34210   1
   4  15   3 112.268 3.42366   1
  -4  15  -3 114.693 4.34409   1
   5 -15   3 61.4757 3.43061   2
  -5  15  -3 65.9879 3.66826   1
   5  15   3 62.2777 2.68267   1
   6 -15   3 156.981 5.66075   2
  -6  15  -3 148.156 5.54692   1
   6  15   3 154.965 4.75250   1
   7 -15   3 43.3952 3.36103   2
  -7  15  -3 48.2438 5.02053   1
   7  15   3 47.7729 2.91421   1
   8 -15   3 16.5061 2.75622   2
  -8  15  -3 9.62535 2.50944   1
   8  15   3 15.7193 2.15413   1
   9 -15   3 6.33156 2.63623   2
  -9  15  -3 8.10275 2.71763   1
   9  15   3 6.48225 2.03071   1
  10 -15   3 24.1597 3.47036   2
 -10  15  -3 23.7780 3.45677   1
  10  15   3 30.8710 3.24197   1
  12 -16  -3 17.7730 3.36786   1
  12 -16  -3 14.8244 3.33460   2
  12  16  -3 19.0524 3.46070   1
  11 -16  -3 115.115 5.74822   1
  11 -16  -3 110.565 5.74280   2
  11  16  -3 107.235 5.86387   1
  10 -16  -3 67.3586 4.33966   2
  10 -16  -3 75.1923 4.69157   1
  10  16  -3 73.4378 5.30478   1
   9 -16  -3 5.44619 2.23048   1
   9 -16  -3 -0.6170 2.14657   2
   9  16  -3 1.25646 2.23450   1
   8 -16  -3 234.183 7.27995   1
   8 -16  -3 236.223 7.40925   2
   8  16  -3 226.176 7.56076   1
   7 -16  -3 171.599 5.76288   1
   7 -16  -3 169.826 5.87235   2
   7  16  -3 174.180 6.08453   1
   6 -16  -3 0.71683 1.55036   1
   6 -16  -3 -1.9794 1.56151   2
   6  16  -3 6.75474 2.08201   1
   5 -16  -3 129.803 5.52676   2
   5  16  -3 133.551 3.32519   2
   5  16  -3 142.109 4.88830   1
  -4 -16   3 138.598 3.75559   2
   4 -16  -3 152.844 4.74543   2
   4  16  -3 147.671 5.43262   1
  -4  16   3 152.206 4.36793   1
  -3 -16   3 12.5004 1.49445   2
   3 -16  -3 13.0711 1.68303   2
  -3  16   3 15.3001 1.54886   1
   3  16  -3 16.6191 2.12495   1
  -2 -16   3 249.960 6.20826   2
   2 -16  -3 238.228 6.30220   2
   2  16  -3 253.348 6.57497   1
  -2  16   3 242.619 5.96936   1
  -1 -16   3 542.686 12.3069   2
   1 -16  -3 529.236 12.1396   2
  -1  16   3 533.304 11.7565   1
  -1  16   3 527.247 11.6742   1
   1  16  -3 528.698 12.4595   1
   0 -16   3 37.2498 2.30024   2
   0 -16  -3 33.2293 1.77912   2
   0  16   3 30.5756 1.52606   1
   0  16   3 34.2943 1.39177   1
   0  16  -3 34.9876 2.15107   1
  -1 -16  -3 17.5377 1.36118   2
   1 -16   3 19.1276 2.12202   2
   1  16   3 17.4865 1.16981   1
  -2 -16  -3 353.667 7.89742   1
   2 -16   3 357.782 9.07234   2
  -2 -16  -3 349.181 8.02111   2
  -2  16  -3 352.812 9.07062   1
   2  16   3 349.149 7.96381   1
  -3 -16  -3 214.007 5.03068   2
   3  16   3 217.794 5.38542   1
  -3  16  -3 215.114 6.31627   1
  -4 -16  -3 5.31084 1.13196   1
   4 -16   3 4.40900 1.74005   2
   4  16   3 8.53413 1.20451   1
  -4  16  -3 9.32497 1.97180   1
   5 -16   3 63.7521 3.52956   2
   5  16   3 62.4456 2.66954   1
  -5  16  -3 69.7427 3.81382   1
   6 -16   3 28.8886 3.22184   2
  -6  16  -3 28.1949 3.25091   1
   6  16   3 33.3884 2.29896   1
   7 -16   3 1.54953 2.10753   2
  -7  16  -3 3.66952 2.26559   1
   7  16   3 4.01613 1.71503   1
   8 -16   3 27.1176 3.57158   2
   8  16   3 28.6074 2.74548   1
  -8  16  -3 25.9332 3.68765   1
   9 -16   3 130.499 5.92950   2
  -9  16  -3 131.115 5.90405   1
   9  16   3 130.266 5.14376   1
  10 -16   3 0.03916 2.48888   2
 -10  16  -3 3.23371 4.57298   1
  10  16   3 6.08716 2.17218   1
  12 -17  -3 225.716 8.57400   2
  12 -17  -3 221.054 8.39174   1
  12  17  -3 210.051 8.50867   1
  11 -17  -3 -2.0108 2.55432   2
  11 -17  -3 1.82968 2.48534   1
  11  17  -3 0.62370 2.60962   1
  10 -17  -3 317.063 12.9835   2
  10 -17  -3 291.429 9.20914   1
  10  17  -3 281.039 9.48507   1
   9 -17  -3 335.022 9.89731   2
   9 -17  -3 341.999 9.87581   1
   9  17  -3 344.784 10.2590   1
   8 -17  -3 6.51640 2.12784   1
   8 -17  -3 1.07612 2.11368   2
   8  17  -3 2.69245 2.27224   1
   7 -17  -3 12.3028 2.32740   2
   7 -17  -3 13.6286 2.18592   1
   6 -17  -3 601.673 14.8487   2
   6  17  -3 624.585 15.0728   1
   5 -17  -3 258.493 7.36967   2
   5  17  -3 263.079 5.99068   2
  -5  17   3 267.123 7.07676   1
   5  17  -3 269.925 7.55865   1
   4 -17  -3 282.877 7.55844   2
  -4 -17   3 277.256 6.60143   2
   4  17  -3 285.151 7.80216   1
  -4  17   3 287.486 7.20069   1
  -3 -17   3 1960.45 41.9153   2
   3 -17  -3 1910.47 42.3945   2
   3  17  -3 2064.91 44.4566   1
  -3  17   3 1905.25 41.9897   1
   2 -17  -3 431.641 10.3925   2
  -2 -17   3 440.904 10.2310   2
  -2  17   3 436.363 10.0039   1
   2  17  -3 437.420 10.6959   1
  -2  17   3 442.109 9.95471   1
   1 -17  -3 243.150 6.20218   2
  -1 -17   3 242.388 6.32560   2
   1  17  -3 235.144 6.56144   1
  -1  17   3 243.317 5.69745   1
  -1  17   3 240.791 5.79729   1
   0 -17  -3 891.020 19.0645   2
   0 -17   3 889.232 19.5157   2
   0  17   3 859.697 18.6603   1
   0  17   3 822.432 18.7212   1
   1 -17   3 997.796 22.4200   2
  -1  17  -3 996.956 22.4412   1
   1  17   3 998.558 21.4721   1
  -2 -17  -3 32.4773 1.59731   2
  -2 -17  -3 31.4855 1.45435   1
   2 -17   3 33.3017 2.67430   2
   2  17   3 32.8055 1.54661   1
  -2  17  -3 38.0224 2.70450   1
   3 -17   3 423.582 10.7959   2
  -3 -17  -3 426.582 9.42499   2
   3  17   3 415.173 10.5008   1
  -3  17  -3 437.077 10.8942   1
   4 -17   3 882.489 20.4220   2
  -4 -17  -3 901.752 19.3803   1
  -4  17  -3 864.996 20.4059   1
   4  17   3 846.705 19.2119   1
   5 -17   3 5.62583 2.13815   2
   5  17   3 7.03935 1.29936   1
  -5  17  -3 5.74972 1.86063   1
   6 -17   3 388.905 10.5126   2
  -6  17  -3 371.541 10.4878   1
   6  17   3 368.430 9.28621   1
   7 -17   3 499.025 13.1781   2
   7  17   3 478.523 12.6505   1
  -7  17  -3 509.678 13.3202   1
   8  17   3 2.75323 1.65552   1
  -8  17  -3 0.06257 2.39827   1
   9 -17   3 186.301 7.13480   2
   9  17   3 177.683 6.10751   1
  -9  17  -3 184.120 7.34318   1
  10 -17   3 28.5651 3.77519   2
  10  17   3 39.6786 3.47683   1
 -10  17  -3 31.1836 5.59983   1
  12 -18  -3 27.1357 3.99154   1
  12 -18  -3 31.5718 4.20046   2
  12  18  -3 31.6072 4.30202   1
  11 -18  -3 14.2813 3.14370   1
  11 -18  -3 21.6274 3.72193   2
  11  18  -3 23.0134 3.61904   1
  10 -18  -3 146.505 6.44884   2
  10 -18  -3 135.726 5.97952   1
  10  18  -3 136.865 6.23540   1
   9 -18  -3 117.477 5.35014   2
   9 -18  -3 128.711 5.44737   1
   9  18  -3 123.919 5.70113   1
   8 -18  -3 74.7049 4.22390   1
   8 -18  -3 72.4751 4.32360   2
   8  18  -3 73.9262 4.37105   1
   7 -18  -3 779.744 18.9764   2
   7  18  -3 812.660 19.2679   1
   6 -18  -3 20.2244 2.55376   2
  -6  18   3 16.8747 2.16818   1
   6  18  -3 19.9919 2.71503   1
   5 -18  -3 129.964 4.68270   2
   5  18  -3 121.729 3.17625   2
  -5  18   3 130.633 4.31369   1
   5  18  -3 132.975 4.85640   1
  -4 -18   3 172.567 4.43771   2
   4 -18  -3 179.570 6.00071   2
  -4  18   3 176.161 5.08398   1
   4  18  -3 180.408 5.64210   1
  -2 -18   3 2.00748 1.17438   2
   2 -18  -3 3.00512 1.35347   2
  -2  18   3 3.45722 0.96054   1
   2  18  -3 2.62869 1.73517   1
  -2  18   3 4.08224 1.00260   1
  -1 -18   3 406.092 9.81204   2
   1 -18  -3 406.436 9.70098   2
   1  18  -3 411.287 10.1641   1
  -1  18   3 403.530 9.39924   1
   0 -18  -3 323.622 7.75355   2
   0 -18   3 323.691 8.21965   2
   0  18   3 300.599 7.41341   1
   0  18   3 325.293 7.33972   1
   0  18  -3 327.401 8.33809   1
  -1 -18  -3 139.496 3.87504   2
   1 -18   3 140.549 4.64031   2
  -1  18  -3 139.931 4.69938   1
   1  18   3 136.901 3.64355   1
   1  18   3 137.378 3.54390   1
  -2 -18  -3 688.276 15.2376   1
  -2 -18  -3 693.968 15.3763   2
   2 -18   3 707.895 17.3474   2
   2  18   3 702.671 15.3230   1
  -2  18  -3 708.927 16.5000   1
  -3 -18  -3 33.7515 1.45368   2
   3 -18   3 36.3798 2.95235   2
  -3  18  -3 30.2829 2.85058   1
   4 -18   3 84.8149 4.10097   2
  -4 -18  -3 80.4988 3.63548   1
  -4  18  -3 75.8562 3.99338   1
   4  18   3 82.7406 2.81181   1
   5 -18   3 16.8864 2.69259   2
   5  18   3 16.3087 1.80907   1
  -5  18  -3 11.8584 2.30286   1
   6 -18   3 31.2361 3.67872   2
  -6  18  -3 33.2341 4.45980   1
   6  18   3 31.8456 2.32058   1
   7 -18   3 15.3701 2.84104   2
   7  18   3 15.3168 3.04485   1
  -7  18  -3 11.8920 2.64024   1
   8 -18   3 47.7966 4.19589   2
  -8  18  -3 54.3460 4.04478   1
   8  18   3 49.8025 3.17706   1
   9 -18   3 138.898 6.29305   2
   9  18   3 140.013 5.21746   1
  -9  18  -3 138.901 6.19605   1
  10 -18   3 51.2273 4.66116   2
  10  18   3 51.0021 4.48350   1
 -10  18  -3 41.1909 4.60568   1
  11 -19  -3 -0.2044 2.84256   2
  11 -19  -3 4.45040 2.56475   1
  11  19  -3 1.61194 2.63887   1
  10 -19  -3 4.45295 2.50090   1
  10 -19  -3 -0.5940 2.62631   2
  10  19  -3 4.19213 2.62362   1
   9 -19  -3 78.8049 4.60042   2
   8 -19  -3 27.9078 3.30503   2
   8  19  -3 25.9159 3.45041   1
   7 -19  -3 83.8562 4.40087   2
  -7  19   3 89.7544 4.18418   1
   7  19  -3 88.5070 4.50682   1
   6 -19  -3 395.884 10.5569   2
   6  19  -3 400.449 10.7693   1
  -6  19   3 407.050 10.3135   1
   5 -19  -3 52.7397 3.05978   2
   5  19  -3 48.3932 3.52606   1
   5  19  -3 54.8710 1.74047   2
  -5  19   3 59.4138 2.92714   1
  -4 -19   3 20.9302 1.54106   2
   4 -19  -3 23.5853 2.46970   2
  -4  19   3 26.5497 2.10371   1
   4  19  -3 23.5466 2.69840   1
   3 -19  -3 162.338 5.03121   2
  -3 -19   3 166.264 4.52886   2
   3  19  -3 153.673 5.12557   1
  -3  19   3 158.289 4.51807   1
   2 -19  -3 19.6337 2.05063   2
  -2 -19   3 19.7433 1.98646   2
  -2  19   3 25.8450 1.67166   1
   2  19  -3 24.1235 2.45741   1
   1 -19  -3 6.30681 1.36682   2
  -1 -19   3 3.13927 1.39133   2
   1  19  -3 4.61497 1.62060   1
  -1  19   3 5.13751 0.98505   1
   0 -19   3 64.5082 3.03179   2
   0 -19  -3 70.8986 2.70520   2
   0  19   3 72.1749 2.61120   1
   0  19  -3 67.9681 3.29589   1
   0  19   3 60.2273 2.40996   1
  -1 -19  -3 346.076 8.27394   2
   1 -19   3 351.527 9.07072   2
   1  19   3 350.267 8.08158   1
  -1  19  -3 366.316 9.19256   1
   1  19   3 339.830 7.96667   1
   2 -19   3 5.75097 1.74664   2
  -2  19  -3 2.13095 1.64853   1
  -3 -19  -3 146.146 3.72511   2
   3 -19   3 150.798 5.29965   2
  -3 -19  -3 147.036 4.12102   1
  -3  19  -3 140.860 5.00686   1
   4 -19   3 95.8030 4.25459   2
   4  19   3 96.3196 3.10605   1
  -4  19  -3 94.4933 4.33541   1
   5 -19   3 1.67494 2.01701   2
  -5  19  -3 3.45933 2.12063   1
   5  19   3 4.13395 1.26249   1
   6 -19   3 -0.8844 2.07394   2
   6  19   3 3.89128 1.34824   1
  -6  19  -3 0.41996 1.87452   1
   7 -19   3 23.6271 3.70994   2
   7  19   3 25.7906 3.50722   1
  -7  19  -3 23.1800 3.16761   1
   8 -19   3 108.608 5.54665   2
   8  19   3 111.239 4.32263   1
  -8  19  -3 106.881 5.55852   1
   9 -19   3 0.64841 2.51242   2
  -9  19  -3 1.83055 2.55041   1
   9  19   3 7.56086 1.88747   1
  11 -20  -3 111.162 6.01677   2
  11  20  -3 106.335 6.07383   1
  10 -20  -3 159.841 6.90796   2
  10  20  -3 161.006 6.83105   1
   9 -20  -3 7.59797 3.84837   2
   9  20  -3 10.7120 2.89761   1
   8 -20  -3 546.120 14.3579   2
  -8  20   3 536.378 13.8588   1
   8  20  -3 555.251 14.4678   1
   7 -20  -3 397.063 11.0170   2
   7  20  -3 397.418 11.0578   1
  -7  20   3 397.214 10.6281   1
   6 -20  -3 33.3547 3.23119   2
   6  20  -3 42.0329 3.45966   1
  -6  20   3 35.8982 2.94797   1
   5 -20  -3 552.300 13.4027   2
  -5  20   3 537.566 12.9078   1
   5  20  -3 544.456 13.4892   1
   5  20  -3 517.206 11.6789   2
   4 -20  -3 693.018 16.4359   2
  -4 -20   3 684.497 15.3147   2
   4  20  -3 703.728 16.5723   1
  -4  20   3 701.868 15.9588   1
   3 -20  -3 50.0819 3.29084   2
  -3 -20   3 47.7698 2.34471   2
   3  20  -3 46.8364 3.05459   1
  -3  20   3 50.2468 2.44388   1
  -2 -20   3 388.580 9.29671   2
   2 -20  -3 383.867 9.51950   2
  -2  20   3 387.311 8.97875   1
   2  20  -3 375.132 9.71657   1
   1 -20  -3 690.381 15.5837   2
  -1 -20   3 681.607 15.6588   2
   1  20  -3 691.027 15.9426   1
  -1  20   3 656.947 15.0851   1
  -1  20   3 686.656 15.0750   1
   0 -20  -3 24.9856 2.00131   2
   0 -20   3 26.0832 2.33979   2
   0  20   3 26.5979 2.71752   1
   0  20  -3 28.9929 2.61025   1
  -1 -20  -3 340.422 8.12483   2
   1 -20   3 346.219 9.56130   2
  -1  20  -3 337.920 8.96582   1
   1  20   3 333.986 7.91601   1
   2 -20   3 602.666 14.4141   2
  -2 -20  -3 573.340 13.3226   2
   2  20   3 602.127 13.5499   1
  -2  20  -3 594.079 14.3933   1
  -3 -20  -3 263.808 6.25432   2
   3 -20   3 264.549 7.84521   2
  -3 -20  -3 265.328 6.53823   1
   3  20   3 277.986 7.04603   1
  -3  20  -3 272.315 7.83768   1
   4 -20   3 199.557 6.64687   2
  -4  20  -3 199.558 6.53104   1
   4  20   3 195.372 5.18069   1
   5 -20   3 591.847 14.5656   2
  -5  20  -3 565.220 14.4642   1
   5  20   3 539.725 12.9493   1
   6 -20   3 143.939 5.92944   2
   6  20   3 144.803 4.53893   1
  -6  20  -3 147.918 5.89624   1
   7 -20   3 9.13900 3.01068   2
  -7  20  -3 8.94111 2.70219   1
   8 -20   3 135.471 6.11509   2
  -8  20  -3 129.075 6.15056   1
   8  20   3 134.276 4.79461   1
   9 -20   3 157.102 6.86447   2
  11 -21  -3 18.6936 3.57319   2
 -11  21   3 26.0648 3.57137   1
  11  21  -3 23.3361 3.57014   1
  10 -21  -3 78.6173 5.29332   2
  10  21  -3 79.1907 5.07411   1
 -10  21   3 85.6322 5.37861   1
   9 -21  -3 43.3923 3.88497   2
   9  21  -3 44.7842 4.31367   1
  -9  21   3 45.8089 4.11815   1
   8 -21  -3 5.30545 2.52394   2
  -8  21   3 6.66493 2.23084   1
   8  21  -3 6.60352 2.55457   1
   7 -21  -3 2.02934 2.29466   2
  -7  21   3 6.45786 1.97729   1
   7  21  -3 5.58690 2.29288   1
   6 -21  -3 43.4269 3.47447   2
  -6  21   3 45.3320 3.04438   1
   6  21  -3 43.9355 3.56352   1
   5 -21  -3 243.438 7.31694   2
   5  21  -3 226.656 5.51139   2
   5  21  -3 258.097 7.45433   1
  -4 -21   3 11.3066 1.27006   2
   4 -21  -3 13.3481 2.16023   2
   4  21  -3 11.5451 2.21142   1
  -3 -21   3 560.689 12.7486   2
   3 -21  -3 543.524 13.5161   2
   3  21  -3 571.636 13.5961   1
  -3  21   3 554.639 12.8709   1
  -2 -21   3 298.090 7.65289   2
   2 -21  -3 311.084 8.04264   2
   2  21  -3 308.648 8.20407   1
  -2  21   3 295.665 7.34017   1
  -1 -21   3 18.2138 2.14455   2
   1 -21  -3 16.7708 2.01181   2
  -1  21   3 17.0284 1.70286   1
   1  21  -3 9.92063 1.95629   1
   0 -21  -3 247.282 6.48542   2
   0 -21   3 254.279 7.00358   2
   0  21   3 239.886 6.05825   1
   0  21  -3 260.819 7.15933   1
  -1 -21  -3 21.0704 1.80033   2
   1 -21   3 17.6898 2.39523   2
  -1  21  -3 22.8324 2.61906   1
   2 -21   3 -0.5184 1.70213   2
  -2  21  -3 3.39516 1.63673   1
   3 -21   3 32.4778 3.19080   2
  -3 -21  -3 37.8556 1.62090   2
  -3 -21  -3 40.2732 2.54542   1
   3  21   3 41.2279 2.03657   1
  -3  21  -3 36.7179 3.17609   1
   4 -21   3 299.464 8.74204   2
  -4  21  -3 295.609 8.60271   1
   4  21   3 290.289 7.19058   1
   5 -21   3 3.57056 2.32470   2
  -5  21  -3 6.25911 3.41128   1
   5  21   3 6.74631 1.27743   1
   6 -21   3 170.200 6.34980   2
   6  21   3 169.834 5.01026   1
  -6  21  -3 168.824 6.46396   1
   7 -21   3 241.758 8.35578   2
  -7  21  -3 250.594 8.34453   1
   8 -21   3 4.11623 2.81923   2
  -8  21  -3 4.32447 2.57236   1
   8  21   3 7.94973 2.30630   1
   9 -21   3 16.0395 3.33938   2
  -9  21  -3 16.7853 3.29481   1
  10 -22  -3 23.9382 3.70571   2
  10  22  -3 30.5796 3.90445   1
 -10  22   3 30.3479 3.73731   1
   9 -22  -3 97.6180 5.47148   2
  -9  22   3 109.372 5.13770   1
   9  22  -3 109.823 5.66880   1
  -8  22   3 19.1214 2.66678   1
   7 -22  -3 7.34778 2.29042   2
  -7  22   3 12.7474 2.27243   1
   7  22  -3 9.30354 2.53571   1
   6 -22  -3 -0.5474 2.04799   2
   6  22  -3 0.83891 2.11006   1
  -6  22   3 1.21930 1.73115   1
   5 -22  -3 58.0298 3.65327   2
  -5  22   3 63.7540 3.34227   1
   5  22  -3 56.5452 3.70103   1
  -4 -22   3 73.8311 3.60423   2
   4 -22  -3 77.3109 3.84923   2
  -4  22   3 84.5003 3.38630   1
   4  22  -3 79.4790 3.99269   1
  -3 -22   3 30.7200 2.06477   2
   3 -22  -3 22.9175 2.57247   2
  -3  22   3 29.1997 2.15183   1
   3  22  -3 30.2089 3.07509   1
   2 -22  -3 486.856 12.3650   2
  -2 -22   3 481.089 11.3469   2
  -2  22   3 468.372 11.0153   1
   2  22  -3 473.251 11.8803   1
   1 -22  -3 113.495 4.07556   2
  -1 -22   3 118.503 4.16559   2
   1  22  -3 128.601 4.58726   1
  -1  22   3 116.010 3.60669   1
   0 -22  -3 4.49619 1.39483   2
   0 -22   3 3.05337 1.70433   2
   0  22   3 7.10330 1.05454   1
   0  22  -3 5.94741 1.86723   1
   0  22   3 6.54662 1.38561   1
  -1 -22  -3 0.89815 1.12073   2
   1 -22   3 -0.3174 1.67704   2
  -1  22  -3 0.34001 1.63489   1
   1  22   3 1.20194 1.09552   1
   2 -22   3 18.6734 2.55216   2
  -2  22  -3 17.7565 2.50294   1
  -3 -22  -3 92.5392 3.42515   2
   3 -22   3 92.9232 4.36034   2
   3  22   3 91.4847 2.93347   1
  -3  22  -3 91.5879 4.36458   1
   4 -22   3 59.2996 3.92865   2
   4  22   3 58.0027 2.42791   1
  -4  22  -3 54.7701 3.80023   1
   5 -22   3 174.310 6.47190   2
   5  22   3 165.145 4.76008   1
  -5  22  -3 169.616 6.25994   1
  -6  22  -3 81.8964 4.46658   1
   6  22   3 82.9505 3.24164   1
   7 -22   3 -2.6055 2.10200   2
  -7  22  -3 0.25142 2.10396   1
   8 -22   3 62.2273 4.75341   2
  -8  22  -3 63.0405 4.70958   1
  10 -23  -3 55.3970 4.95871   2
 -10  23   3 72.4609 5.41820   1
  10  23  -3 59.4411 4.62606   1
   9 -23  -3 153.791 6.79400   2
  -9  23   3 164.148 6.88260   1
   9  23  -3 164.038 6.84448   1
   8 -23  -3 88.5212 5.12319   2
   8  23  -3 97.4977 5.25780   1
  -8  23   3 93.4408 4.97073   1
   7 -23  -3 79.2504 4.61021   2
   7  23  -3 78.9743 4.72941   1
  -7  23   3 78.5121 4.18146   1
   6 -23  -3 427.863 11.5821   2
   6  23  -3 426.217 11.5360   1
  -6  23   3 413.926 10.9569   1
   5 -23  -3 45.0000 3.47855   2
  -5  23   3 52.1851 3.18798   1
   5  23  -3 45.7172 3.55580   1
   4 -23  -3 51.9354 3.33264   2
   4  23  -3 52.4877 3.60770   1
  -4  23   3 51.8036 2.90067   1
   3 -23  -3 301.560 8.29114   2
  -3 -23   3 309.626 7.53378   2
  -3  23   3 301.079 7.63517   1
   3  23  -3 291.712 8.40611   1
  -2 -23   3 232.913 6.40158   2
   2 -23  -3 241.486 6.88037   2
  -2  23   3 235.502 6.09068   1
   2  23  -3 232.328 6.96853   1
   1 -23  -3 8.10475 1.71429   2
  -1 -23   3 5.35747 1.73673   2
  -1  23   3 5.17607 1.36636   1
   1  23  -3 3.79570 2.03585   1
   0 -23   3 532.911 13.9271   2
   0 -23  -3 558.589 12.9690   2
   0  23   3 533.259 12.5005   1
   0  23   3 566.861 12.9250   1
   0  23  -3 548.558 13.4627   1
   1 -23   3 643.521 15.6882   2
  -1 -23  -3 649.206 14.8936   2
   1  23   3 666.124 15.1221   1
  -1  23  -3 648.387 15.7635   1
   2 -23   3 0.02166 1.93344   2
  -2 -23  -3 0.60339 1.06722   2
  -2  23  -3 3.31954 1.85483   1
   2  23   3 2.97773 1.32526   1
   3 -23   3 421.492 11.2397   2
  -3  23  -3 422.034 11.1959   1
   3  23   3 407.315 9.61575   1
   4 -23   3 149.511 5.63611   2
  -4  23  -3 129.658 7.67450   1
   4  23   3 147.178 4.10783   1
   5 -23   3 2.18581 2.31880   2
  -5  23  -3 3.21584 2.25491   1
   5  23   3 5.34988 1.23814   1
   6 -23   3 93.7524 5.10872   2
  -6  23  -3 93.7954 4.97937   1
   7 -23   3 98.2375 5.41932   2
  -7  23  -3 88.8984 5.18744   1
   8 -23   3 8.64779 2.98721   2
   9 -24  -3 11.7277 3.15669   2
   9  24  -3 17.3050 3.12304   1
  -9  24   3 18.0960 3.23727   1
   8 -24  -3 92.9945 5.33407   2
   8  24  -3 101.528 5.40014   1
  -7  24   3 216.024 7.08676   1
   6 -24  -3 3.48507 2.22547   2
   6  24  -3 3.21188 2.35873   1
  -6  24   3 3.88667 1.86283   1
   5 -24  -3 155.874 5.87907   2
  -5  24   3 167.575 5.57641   1
   5  24  -3 160.240 6.08247   1
   4 -24  -3 156.167 5.59810   2
   4  24  -3 154.886 5.81721   1
  -3 -24   3 69.5320 2.89718   2
   3 -24  -3 68.1637 3.59765   2
   3  24  -3 68.2078 3.84337   1
  -3  24   3 72.6418 3.09192   1
  -2 -24   3 167.338 5.07975   2
   2 -24  -3 172.751 5.57355   2
  -2  24   3 168.081 4.80891   1
   2  24  -3 167.450 5.74192   1
   1 -24  -3 405.127 10.1671   2
  -1 -24   3 398.131 10.0696   2
  -1  24   3 398.469 9.51026   1
   1  24  -3 396.903 10.4654   1
   0 -24   3 66.1619 3.48622   2
   0 -24  -3 66.4763 2.96755   2
   0  24  -3 60.9370 3.65504   1
   0  24   3 61.0400 2.70616   1
  -1 -24  -3 124.257 4.14334   2
   1 -24   3 132.087 5.05859   2
  -1  24  -3 137.500 5.11201   1
   1  24   3 129.418 3.84800   1
   2 -24   3 304.137 8.77435   2
  -2 -24  -3 304.093 7.48794   2
  -2  24  -3 301.153 8.78792   1
   2  24   3 310.320 7.71166   1
   3 -24   3 61.7502 4.00940   2
   3  24   3 64.4425 2.38997   1
   4 -24   3 88.4824 4.67119   2
   4  24   3 81.8623 2.89121   1
  -4  24  -3 80.5683 4.48023   1
  -5  24  -3 194.317 6.97036   1
   6 -24   3 0.64046 2.61678   2
  -6  24  -3 2.05448 2.45522   1
   7 -24   3 35.5737 3.82386   2
  -7  24  -3 36.4730 4.09100   1
   9 -25  -3 0.42945 2.94108   2
   9  25  -3 7.46171 2.68285   1
  -9  25   3 4.08905 2.63489   1
   8 -25  -3 2.43151 2.83072   2
  -8  25   3 6.75071 2.34764   1
   8  25  -3 3.07378 2.56868   1
   7 -25  -3 64.1964 4.51568   2
  -7  25   3 75.2987 4.25959   1
   7  25  -3 65.2869 4.62395   1
   6 -25  -3 134.627 5.82613   2
   6  25  -3 143.899 6.21158   1
  -6  25   3 141.871 5.32693   1
   5 -25  -3 -1.2006 2.12536   2
  -5  25   3 -0.3093 1.73537   1
   5  25  -3 1.29407 2.25294   1
  -4 -25   3 23.4134 2.47951   2
   4 -25  -3 25.9349 3.01479   2
  -4  25   3 27.2659 2.60943   1
   4  25  -3 28.2272 3.28402   1
  -3 -25   3 3.02732 1.42763   2
   3 -25  -3 1.46368 1.93443   2
  -3  25   3 4.92650 1.50075   1
   3  25  -3 0.78946 2.12748   1
   2 -25  -3 -0.3265 1.74642   2
  -2 -25   3 0.99405 1.50097   2
  -2  25   3 2.48623 1.40826   1
   2  25  -3 -0.1111 2.00043   1
  -1 -25   3 30.9028 3.97519   2
   1 -25  -3 28.1886 2.87219   2
   1  25  -3 26.9304 3.29195   1
  -1  25   3 23.6311 2.15897   1
   0 -25   3 85.8391 3.99254   2
   0 -25  -3 90.1637 3.64368   2
   0  25   3 94.0970 3.32054   1
   0  25  -3 89.3934 4.27648   1
   1 -25   3 184.430 6.16782   2
  -1 -25  -3 184.447 5.36092   2
  -1  25  -3 186.646 6.27248   1
   1  25   3 193.471 5.03345   1
   2 -25   3 4.83473 2.24513   2
  -2 -25  -3 9.49331 1.38057   2
   2  25   3 11.1929 1.52419   1
  -2  25  -3 5.74647 2.25843   1
   3 -25   3 165.974 6.27120   2
  -3  25  -3 163.446 6.12042   1
   3  25   3 180.492 5.26101   1
   4 -25   3 41.0687 3.85280   2
  -4  25  -3 38.3153 3.68155   1
   5 -25   3 -0.0793 2.26070   2
  -5  25  -3 1.67784 2.32757   1
   6 -25   3 10.4232 2.91978   2
  -6  25  -3 5.56425 2.49034   1
   7 -25   3 5.41743 2.90629   2
   8 -26  -3 102.736 5.73597   2
  -8  26   3 112.340 5.41867   1
   8  26  -3 112.726 5.51031   1
   7 -26  -3 133.882 6.12532   2
  -7  26   3 140.104 5.71425   1
   7  26  -3 131.274 5.89474   1
   6  26  -3 4.16640 2.69987   1
  -6  26   3 2.78836 2.20061   1
   5 -26  -3 51.8543 4.14638   2
   5  26  -3 59.4304 4.20825   1
  -5  26   3 54.4345 3.32717   1
   4 -26  -3 369.314 10.3855   2
   4  26  -3 385.883 10.5258   1
  -4  26   3 373.990 9.98860   1
  -3 -26   3 30.7776 2.31035   2
   3 -26  -3 33.0649 3.22409   2
   3  26  -3 29.1104 3.55571   1
  -3  26   3 27.3120 2.37089   1
   2 -26  -3 288.145 8.15896   2
  -2 -26   3 287.438 7.64371   2
   2  26  -3 286.102 8.35403   1
  -2  26   3 280.535 7.33956   1
  -1 -26   3 420.915 10.7364   2
   1 -26  -3 429.041 10.8315   2
   1  26  -3 439.505 11.3891   1
  -1  26   3 414.936 10.1830   1
   0 -26   3 2.55744 1.79982   2
   0 -26  -3 4.88307 1.61970   2
   0  26  -3 1.19711 2.12713   1
   0  26   3 4.80814 1.47757   1
   1 -26   3 141.785 5.28397   2
  -1 -26  -3 135.932 4.31927   2
  -1  26  -3 133.428 5.42537   1
   1  26   3 144.309 4.09639   1
   2 -26   3 64.9677 3.92725   2
  -2  26  -3 57.6170 4.38697   1
   3 -26   3 244.666 8.06289   2
  -3  26  -3 245.077 7.87052   1
   4 -26   3 12.5704 4.26380   2
  -4  26  -3 12.9316 2.72242   1
   5 -26   3 329.414 10.2111   2
  -5  26  -3 326.688 9.99144   1
   6 -26   3 100.777 5.58208   2
  -6  26  -3 101.134 5.47624   1
   8 -27  -3 46.1126 4.50069   2
  -8  27   3 51.5497 4.54572   1
   8  27  -3 59.4147 4.54117   1
   7 -27  -3 31.2388 3.78697   2
   7  27  -3 37.8979 4.06817   1
   6 -27  -3 225.818 8.05384   2
   6  27  -3 242.374 8.16263   1
  -6  27   3 239.761 7.97718   1
   5 -27  -3 30.6964 3.57544   2
  -5  27   3 37.9248 3.26232   1
   5  27  -3 44.3239 5.68089   1
   4 -27  -3 16.4419 2.71091   2
  -4  27   3 19.1806 2.53646   1
   4  27  -3 18.0436 3.24276   1
   3 -27  -3 70.3431 4.09372   2
  -3 -27   3 67.2790 3.00670   2
   3  27  -3 67.7728 4.13675   1
   2 -27  -3 78.6126 4.01455   2
  -2 -27   3 75.7762 3.77906   2
  -2  27   3 74.7131 3.33470   1
   2  27  -3 78.0219 4.25013   1
  -1 -27   3 2.74160 1.76816   2
   1 -27  -3 8.55677 1.94210   2
   1  27  -3 4.98705 2.29835   1
  -1  27   3 2.88361 1.61593   1
   0 -27   3 150.417 5.46176   2
   0  27   3 161.646 4.77999   1
   0  27  -3 148.010 7.94226   1
   1 -27   3 148.407 5.74521   2
  -1 -27  -3 157.491 4.88243   2
  -1  27  -3 156.600 6.25489   1
   2 -27   3 50.7525 3.89081   2
  -2  27  -3 48.5429 3.70987   1
   3 -27   3 92.3885 4.93995   2
  -3  27  -3 85.8377 5.05628   1
   4 -27   3 66.8764 4.49913   2
  -4  27  -3 71.4565 4.43857   1
   5 -27   3 12.2768 2.96558   2
  -5  27  -3 7.94175 2.72109   1
   6 -27   3 12.0677 3.24435   2
   7 -28  -3 8.48015 3.00305   2
   7  28  -3 14.4701 3.02200   1
  -7  28   3 12.7458 3.28380   1
   6 -28  -3 6.07003 2.73070   2
   6  28  -3 12.7496 2.85392   1
  -6  28   3 7.84828 2.30161   1
   5  28  -3 27.4039 3.85093   1
  -5  28   3 26.7751 3.17880   1
   4 -28  -3 6.56346 2.49009   2
  -4  28   3 11.2339 2.03679   1
   4  28  -3 9.90533 2.73159   1
   3 -28  -3 -0.1566 2.06778   2
  -3 -28   3 -1.5293 1.43953   2
   3  28  -3 -1.7641 3.66770   1
  -3  28   3 -1.9042 1.96683   1
   2 -28  -3 18.1466 2.55659   2
  -2 -28   3 23.5243 2.66895   2
  -2  28   3 20.8449 2.26532   1
  -1 -28   3 7.48115 2.02225   2
   1 -28  -3 10.3163 2.17751   2
   1  28  -3 6.63594 2.86466   1
  -1  28   3 6.52798 2.34776   1
   0 -28  -3 2.81685 1.73314   2
   0 -28   3 -1.8994 1.86631   2
   0  28  -3 -1.9607 2.15341   1
   1 -28   3 1.50301 2.15280   2
  -1 -28  -3 3.15426 1.55850   2
  -1  28  -3 -1.1644 2.15969   1
   2 -28   3 0.17431 2.31723   2
  -2  28  -3 1.16994 2.19524   1
   3 -28   3 4.54138 3.61531   2
  -3  28  -3 0.89892 2.36449   1
   4 -28   3 5.09287 2.60006   2
  -4  28  -3 6.47434 2.72089   1
   5 -28   3 2.41215 2.71702   2
  -5  28  -3 3.35245 2.56010   1
   6 -29  -3 249.436 8.79121   2
  -6  29   3 258.820 8.75623   1
   6  29  -3 284.321 8.99835   1
   5 -29  -3 -0.7661 2.41493   2
  -5  29   3 1.89701 2.08038   1
   5  29  -3 2.48918 2.52687   1
   4 -29  -3 85.6887 5.22237   2
   4  29  -3 83.1120 4.91897   1
  -4  29   3 77.8102 4.14727   1
   3 -29  -3 123.809 5.42545   2
  -3  29   3 117.691 4.70339   1
   3  29  -3 119.339 5.43521   1
  -2 -29   3 97.7382 3.89051   2
   2 -29  -3 96.5561 4.87128   2
   2  29  -3 88.8729 4.80226   1
  -1 -29   3 1.17468 1.81099   2
   1 -29  -3 3.04542 1.84039   2
   1  29  -3 1.41262 2.29877   1
   0 -29  -3 211.348 6.38435   2
   0 -29   3 205.198 6.76547   2
   0  29  -3 220.764 7.40329   1
   1 -29   3 270.399 8.32874   2
  -1  29  -3 265.260 8.54704   1
   2 -29   3 -2.9939 2.75372   2
  -2  29  -3 1.50676 2.31473   1
   3 -29   3 152.807 6.38619   2
  -3  29  -3 158.554 6.32752   1
   4 -29   3 49.0855 4.35103   2
  -4  29  -3 40.8192 4.17106   1
   5 -30  -3 42.7693 4.00277   2
   5  30  -3 40.0310 4.20102   1
   4 -30  -3 168.146 6.64364   2
   4  30  -3 172.308 6.75487   1
   3 -30  -3 111.741 5.46232   2
   3  30  -3 104.087 5.25894   1
   2 -30  -3 218.781 7.44487   2
  -2 -30   3 215.866 6.43386   2
   2  30  -3 220.374 7.50563   1
   1 -30  -3 136.616 5.45686   2
  -1 -30   3 137.871 5.10335   2
   1  30  -3 135.823 5.99806   1
   0 -30  -3 2.82312 1.86564   2
   0 -30   3 0.18836 1.93007   2
   0  30  -3 -1.1680 2.32471   1
   1 -30   3 21.5928 2.96661   2
  -1  30  -3 25.8932 3.24032   1
   2 -30   3 17.0913 3.08565   2
  -2  30  -3 15.0112 3.03266   1
   3 -30   3 36.9003 3.89545   2
  -3  30  -3 41.2959 4.46865   1
   4 -31  -3 2.47048 2.44220   2
   4  31  -3 3.29655 2.56412   1
   3  31  -3 21.7984 3.34565   1
   2 -31  -3 6.51045 2.42837   2
   2  31  -3 2.84367 2.63264   1
  -1 -31   3 8.58891 2.11806   2
   1 -31  -3 1.10619 1.99362   2
   1  31  -3 0.12117 2.54305   1
   0 -31  -3 2.30621 1.72328   2
   0 -31   3 2.73511 2.10088   2
   0  31  -3 -1.0046 2.47471   1
  -1  31  -3 18.8843 3.21536   1
   2 -31   3 4.24601 2.60286   2
  -2  31  -3 -1.1324 2.45669   1
  -1 -32   3 119.309 4.82421   2
   1 -32  -3 123.119 5.32573   2
   1  32  -3 107.767 5.86125   1
  14   0  -4 96.3213 6.30644   1
  14   0  -4 112.393 4.88190   2
  13   0  -4 28.8975 3.92416   1
  13   0  -4 38.9159 3.24320   2
  12   0  -4 60.8713 4.79118   1
  12   0  -4 60.8424 3.54570   2
  11   0  -4 179.845 6.30647   2
  11   0  -4 172.984 6.88795   1
  10   0  -4 229.040 7.60351   1
  10   0  -4 226.543 6.46188   2
   9   0  -4 26.7106 2.32859   2
   9   0  -4 29.8834 3.18224   1
   8   0  -4 1445.35 31.5374   1
   8   0  -4 1361.89 30.6301   2
   7   0  -4 1001.86 22.8817   1
   7   0  -4 1016.15 22.2609   2
   6   0  -4 118.305 3.97745   1
   6   0  -4 113.859 3.50498   2
  -5   0   4 5366.18 128.235   3
   5   0  -4 5107.19 126.928   3
  -4   0   4 747.423 16.4008   1
   4   0  -4 732.694 16.2251   2
   4   0  -4 726.071 16.3581   1
   3   0  -4 492.296 11.0882   2
  -3   0   4 497.081 11.1329   1
   2   0  -4 1431.60 29.5897   1
   2   0  -4 1405.19 29.6732   2
  -2   0   4 1316.19 29.5379   1
   1   0  -4 49.3249 1.54721   1
   1   0  -4 44.4995 1.67344   2
  -1   0   4 43.3879 1.51982   1
   0   0  -4 1873.98 38.9698   1
   0   0   4 1850.78 39.1597   2
   0   0   4 1783.00 39.0026   1
   1   0   4 1400.72 29.8773   2
  -1   0  -4 1378.00 29.7979   1
  -2   0  -4 2721.53 58.9825   1
  -2   0  -4 2857.50 59.1243   1
   2   0   4 2754.86 59.4845   2
   3   0   4 31.5928 1.79400   2
   4   0   4 786.149 17.7062   1
   4   0   4 780.506 17.5460   2
   5   0   4 616.086 14.6554   1
   5   0   4 636.393 14.4462   2
   6   0   4 18.7386 2.31292   2
   6   0   4 16.6861 3.46069   1
   7   0   4 47.5919 3.24786   1
   7   0   4 40.2462 2.80579   2
   8   0   4 1103.41 25.5807   1
   8   0   4 1108.99 27.1330   2
   9   0   4 177.819 6.46733   1
   9   0   4 175.880 5.82487   2
  10   0   4 30.2408 2.97692   2
  10   0   4 28.0086 3.56977   1
  11   0   4 309.806 8.79398   2
  11   0   4 282.219 9.49193   1
  14  -1  -4 2.95792 3.05141   1
  14  -1  -4 -1.2009 2.01273   2
  14   1  -4 1.31394 1.95591   2
  14   1  -4 1.02142 2.80124   1
  13  -1  -4 64.4358 5.18581   1
  13  -1  -4 54.3262 3.85516   2
  13   1  -4 61.2613 5.15289   1
  13   1  -4 60.5597 3.55580   2
  12  -1  -4 254.332 8.90986   1
  12  -1  -4 251.605 7.54215   2
  12   1  -4 254.132 8.90891   1
  12   1  -4 245.090 7.28309   2
  11  -1  -4 9.79059 2.12510   2
  11  -1  -4 6.38610 2.34473   1
  11   1  -4 7.39410 2.67344   1
  11   1  -4 7.69288 1.81669   2
  10  -1  -4 374.770 10.5721   1
  10  -1  -4 376.141 9.57180   2
  10   1  -4 368.512 10.5873   1
  10   1  -4 359.140 9.32064   2
   9  -1  -4 61.9270 2.92895   2
   9  -1  -4 55.5024 3.48849   1
   9   1  -4 57.1725 2.80769   2
   9   1  -4 58.6413 3.79839   1
   8  -1  -4 62.1657 3.29943   1
   8  -1  -4 64.5295 2.91452   2
   8   1  -4 59.8735 2.65328   2
   8   1  -4 69.9801 3.62302   1
   7  -1  -4 375.841 9.06426   2
   7  -1  -4 395.907 9.72015   1
   7   1  -4 377.956 9.62808   1
   7   1  -4 356.914 8.92285   2
   6  -1  -4 264.009 6.67071   2
   6  -1  -4 270.038 7.11398   1
   6   1  -4 273.849 6.92296   2
   6   1  -4 269.104 7.15273   1
   5  -1  -4 47.3054 2.36254   1
   5   1  -4 51.5157 2.15095   2
   5   1  -4 49.6414 2.30859   1
   4  -1  -4 1167.68 24.9194   2
   4  -1  -4 1179.93 25.0169   1
   4   1  -4 1121.09 25.0091   1
   4   1  -4 1165.34 24.8445   2
  -4   1   4 1106.35 24.9153   1
  -3  -1   4 1293.28 28.7121   1
   3  -1  -4 1362.94 28.7422   1
   3  -1  -4 1335.55 28.7110   2
   3   1  -4 1308.71 28.6349   2
   3   1  -4 1374.26 28.7761   1
   2  -1  -4 460.150 9.86188   1
  -2  -1   4 389.437 10.5797   1
   2  -1  -4 451.824 9.99480   2
   2   1  -4 450.376 9.95166   2
  -2   1   4 442.326 9.82760   1
   2   1  -4 460.339 9.91270   1
   1  -1  -4 68.7020 1.90989   1
   1  -1  -4 68.5432 2.18445   2
  -1  -1   4 61.4953 2.00064   1
   1   1  -4 78.7159 2.04471   1
  -1   1   4 59.8360 1.87493   1
   0  -1   4 2619.86 62.6948   3
   0   1  -4 2554.15 62.7307   3
   0   1   4 2622.91 62.9843   3
   0   1   4 2701.94 63.2034   3
   1  -1   4 51.7136 1.95064   2
  -1  -1  -4 53.4372 1.88173   1
  -1  -1  -4 52.0968 1.77279   1
  -1   1  -4 53.2128 1.98338   1
   1   1   4 50.5472 1.95303   2
  -1   1  -4 50.5230 1.90364   1
   2  -1   4 180.036 5.74203   2
  -2  -1  -4 176.796 4.55055   1
  -2  -1  -4 176.272 4.61331   1
   2   1   4 178.198 4.60506   2
  -2   1  -4 174.387 4.61632   1
  -2   1  -4 178.043 4.82339   1
   3  -1   4 739.528 16.7411   2
   3   1   4 748.393 16.7269   1
   3   1   4 755.359 16.7763   2
  -3   1  -4 758.497 16.8385   1
   4  -1   4 102.827 3.41647   2
   4  -1   4 104.350 3.53789   1
   4   1   4 101.279 3.43478   1
   4   1   4 97.1280 3.29253   2
   5  -1   4 34.1886 2.45804   1
   5  -1   4 33.8629 2.26036   2
   5   1   4 32.1051 2.47324   1
   5   1   4 33.0205 2.20182   2
   6  -1   4 731.994 17.1526   1
   6  -1   4 725.842 16.7269   2
   6   1   4 735.213 16.6179   2
   6   1   4 712.963 17.8141   1
   7  -1   4 352.079 9.64620   1
   7  -1   4 365.477 9.28284   2
   7   1   4 359.959 9.11556   2
   7   1   4 351.291 9.57726   1
   8  -1   4 88.7674 3.95542   2
   8  -1   4 89.1045 4.41718   1
   8   1   4 88.1428 4.36235   1
   8   1   4 96.6565 3.88300   2
   9  -1   4 96.9479 4.86843   1
   9  -1   4 96.1371 4.15250   2
   9   1   4 94.9392 4.08152   2
   9   1   4 99.1812 4.75823   1
  10  -1   4 13.2595 2.72420   1
  10  -1   4 14.1917 2.44382   2
  10   1   4 19.2544 2.40185   2
  10   1   4 10.2918 2.61555   1
  11  -1   4 5.19909 2.50272   1
  11  -1   4 5.13839 2.12667   2
  11   1   4 5.54276 1.96454   2
  11   1   4 4.44189 2.50233   1
  14  -2  -4 2.22223 2.93354   1
  14  -2  -4 3.12534 2.31433   2
  14   2  -4 3.58906 3.11199   1
  14   2  -4 7.17972 2.11667   2
  13  -2  -4 4.39040 2.78444   1
  13  -2  -4 2.70376 2.19991   2
  13   2  -4 4.51077 1.88347   2
  13   2  -4 4.65597 2.83106   1
  12  -2  -4 14.3354 2.43091   2
  12  -2  -4 11.2680 2.78280   1
  12   2  -4 17.0577 3.21725   1
  11  -2  -4 59.4153 4.38315   1
  11  -2  -4 59.3596 3.42656   2
  11   2  -4 65.6181 3.27134   2
  11   2  -4 55.5484 4.06323   1
  10  -2  -4 62.6609 3.42448   2
  10  -2  -4 59.7097 4.11264   1
  10   2  -4 61.7477 3.94308   1
  10   2  -4 66.8850 3.03407   2
   9  -2  -4 187.193 6.21168   1
   9  -2  -4 181.699 5.58289   2
   9   2  -4 181.455 6.34718   1
   9   2  -4 187.893 5.27909   2
   8  -2  -4 702.918 16.0000   2
   8  -2  -4 718.189 16.7326   1
   8   2  -4 674.992 16.6115   1
   8   2  -4 688.414 15.7409   2
   7  -2  -4 164.183 4.67180   2
   7  -2  -4 160.579 5.17861   1
   7   2  -4 167.647 5.31153   1
   7   2  -4 158.938 4.47763   2
   6  -2  -4 97.5931 3.59353   1
   6  -2  -4 98.4999 3.25058   2
   6   2  -4 106.659 3.75105   1
   5  -2  -4 535.343 12.2119   1
   5  -2  -4 528.344 11.9755   2
   5   2  -4 527.216 11.8691   2
   5   2  -4 511.878 12.2233   1
   4  -2  -4 8.54425 1.15155   1
   4  -2  -4 14.3936 1.46848   2
  -4   2   4 12.6459 1.37573   1
   4   2  -4 12.2416 1.58521   1
   4   2  -4 17.3252 1.36066   2
   3  -2  -4 320.767 7.44191   1
   3  -2  -4 320.666 7.53792   2
  -3   2   4 334.716 7.76731   1
   3   2  -4 307.431 7.36378   2
   3   2  -4 315.649 7.53054   1
   2  -2  -4 285.588 6.73662   2
  -2  -2   4 282.345 6.68041   1
   2  -2  -4 293.827 6.57516   1
  -2   2   4 284.571 6.53825   1
   2   2  -4 288.648 6.70627   2
  -1  -2   4 77.4614 2.42074   2
   1  -2  -4 83.0186 2.11907   1
   1  -2  -4 80.0547 2.44127   2
   1   2  -4 80.0883 2.52271   1
  -1   2   4 74.5769 2.08342   1
   0  -2  -4 130.316 3.51373   2
   0  -2   4 134.845 3.55520   2
   0  -2   4 127.654 3.45429   1
   0  -2  -4 133.268 3.19340   1
   0   2   4 126.650 3.24052   1
   0   2  -4 138.414 4.25083   1
   1  -2   4 754.836 16.4004   2
  -1  -2  -4 742.351 16.1495   1
  -1  -2  -4 737.604 16.0515   1
  -1   2  -4 738.834 16.3883   1
  -1   2  -4 723.081 16.2714   1
   1   2   4 747.860 16.2534   2
  -2  -2  -4 1535.82 33.0754   1
   2  -2   4 1544.84 33.1961   2
   2   2   4 1534.22 33.0159   2
  -2   2  -4 1538.58 33.1508   1
  -3  -2  -4 14.8791 1.57602   1
   3  -2   4 16.0920 1.61961   2
  -3   2  -4 13.6376 1.58929   1
   3   2   4 15.1830 1.50099   1
   3   2   4 16.7894 2.20306   2
   4  -2   4 93.7364 3.41524   1
   4  -2   4 91.5881 3.25473   2
   4   2   4 90.5310 3.24899   1
   4   2   4 92.3621 3.04569   2
   5  -2   4 236.344 6.75575   1
   5  -2   4 251.296 6.58955   2
   5   2   4 245.877 6.34475   2
   5   2   4 242.771 6.61986   1
   6  -2   4 16.7910 2.22627   2
   6  -2   4 18.3516 2.57768   1
   6   2   4 16.4252 1.95403   2
   6   2   4 22.3421 2.38849   1
   7  -2   4 45.9448 3.32805   1
   7  -2   4 47.3585 3.03159   2
   7   2   4 39.7111 3.20642   1
   7   2   4 47.1609 2.70680   2
   8  -2   4 45.9044 3.03001   2
   8  -2   4 44.6513 3.55227   1
   8   2   4 46.0580 2.84665   2
   8   2   4 41.5265 3.35714   1
   9  -2   4 76.1066 3.96320   2
   9  -2   4 79.1182 4.58577   1
   9   2   4 81.0303 4.22046   2
   9   2   4 78.8260 4.47329   1
  10  -2   4 41.0727 3.47289   2
  10  -2   4 45.1629 4.03984   1
  10   2   4 40.0716 3.23221   2
  10   2   4 44.6508 4.02934   1
  11  -2   4 112.037 5.72389   1
  11  -2   4 102.351 4.93273   2
  11   2   4 110.027 4.75716   2
  11   2   4 102.538 5.40170   1
  14  -3  -4 1.83377 3.03593   1
  14  -3  -4 -4.8992 2.03374   2
  14   3  -4 5.02722 1.95247   2
  14   3  -4 -2.0450 3.18169   1
  13  -3  -4 356.185 10.1191   2
  13  -3  -4 351.474 11.4431   1
  13   3  -4 348.147 9.29776   2
  13   3  -4 346.044 11.2040   1
  12  -3  -4 490.843 13.8472   1
  12  -3  -4 484.243 12.6537   2
  12   3  -4 483.155 13.8404   1
  12   3  -4 487.874 11.9877   2
  11  -3  -4 43.3794 4.00442   1
  11  -3  -4 42.4669 3.13416   2
  11   3  -4 39.3792 2.64250   2
  11   3  -4 41.1158 4.03039   1
  10  -3  -4 822.956 19.9905   1
  10   3  -4 821.827 20.0430   1
  10   3  -4 814.418 18.5633   2
   9  -3  -4 843.533 19.4104   2
   9  -3  -4 879.886 20.2077   1
   9   3  -4 821.189 18.9515   2
   9   3  -4 843.545 20.1755   1
   8  -3  -4 34.5315 2.38087   2
   8  -3  -4 33.3154 2.65766   1
   8   3  -4 31.6914 2.03983   2
   8   3  -4 29.9183 2.68782   1
   7  -3  -4 226.108 6.05463   2
   7  -3  -4 230.760 6.53480   1
   7   3  -4 220.441 5.76789   2
   7   3  -4 227.342 6.60086   1
   6  -3  -4 2016.90 43.1275   1
   6  -3  -4 2025.19 42.8043   2
   6   3  -4 1970.09 42.5577   2
   6   3  -4 1950.68 43.1710   1
   5  -3  -4 222.669 5.73153   2
   5  -3  -4 232.825 5.92713   1
   5   3  -4 216.385 5.93678   1
   5   3  -4 224.760 5.57566   2
   4  -3  -4 1054.71 22.8813   1
  -4   3   4 1050.13 22.8185   1
   4   3  -4 1035.94 22.6759   2
   4   3  -4 1055.91 23.0513   1
  -3  -3   4 4024.96 106.792   3
  -3   3   4 4188.46 103.736   3
  -3   3   4 4308.38 102.385   3
   3   3  -4 4186.44 103.617   3
   2  -3  -4 2081.24 44.8185   2
   2   3  -4 2129.49 44.7689   2
  -1   3   4 2935.46 71.3230   3
  -1   3   4 2983.44 80.8649   3
   1   3  -4 2825.42 71.1287   3
   0  -3  -4 2069.63 43.7941   2
   0  -3   4 2106.31 43.9147   2
   0  -3   4 1950.44 43.8157   1
   0   3  -4 2107.47 43.8148   1
  -1  -3  -4 845.912 18.2345   1
   1  -3   4 834.322 19.0039   2
  -1  -3  -4 838.238 18.1489   1
  -1   3  -4 820.846 18.4770   1
  -1   3  -4 879.488 18.6620   1
   2  -3   4 510.159 11.4294   2
  -2  -3  -4 487.737 11.8858   1
  -2  -3  -4 490.981 11.0583   1
   2   3   4 492.108 11.1476   2
  -2   3  -4 492.831 11.3685   1
  -3  -3  -4 1007.55 21.9342   1
   3  -3   4 1016.78 22.1595   2
   3   3   4 1001.06 21.9300   1
   3   3   4 991.577 21.9501   2
  -3   3  -4 1001.31 22.2186   1
   4  -3   4 1339.79 28.8757   2
   4   3   4 1277.17 28.5048   2
   4   3   4 1332.63 28.7482   1
   5  -3   4 16.5937 2.05417   2
   5  -3   4 16.4423 2.27902   1
   5   3   4 16.2566 2.08925   1
   5   3   4 13.9660 1.76797   2
   6  -3   4 1464.13 32.7810   1
   6  -3   4 1469.50 32.4696   2
   6   3   4 1483.58 32.0603   2
   6   3   4 1470.47 32.5349   1
   7  -3   4 462.389 11.9168   1
   7   3   4 463.951 11.6611   1
   7   3   4 454.198 11.0266   2
   8  -3   4 70.2045 4.12394   1
   8  -3   4 69.0311 3.68235   2
   8   3   4 67.6072 3.22197   2
   8   3   4 68.8223 3.82501   1
   9  -3   4 355.759 9.72835   2
   9  -3   4 368.903 13.2383   1
   9   3   4 366.629 9.35422   2
   9   3   4 334.357 10.0203   1
  10  -3   4 5.92587 2.50665   1
  10  -3   4 7.10999 2.26663   2
  10   3   4 10.3733 2.49490   1
  10   3   4 5.48004 1.98860   2
  11  -3   4 15.0362 2.64655   2
  11  -3   4 12.6332 2.96128   1
  11   3   4 13.3925 2.74391   1
  11   3   4 11.3384 2.31168   2
  14  -4  -4 41.9500 6.88295   1
  14  -4  -4 31.9838 3.88025   2
  14   4  -4 38.1881 3.30290   2
  14   4  -4 41.1539 5.38017   1
  13  -4  -4 18.4525 3.21642   1
  13  -4  -4 27.1772 3.19468   2
  13   4  -4 25.6078 3.84807   1
  12  -4  -4 46.0032 4.42747   1
  12  -4  -4 35.7988 3.37087   2
  12   4  -4 36.6063 3.89951   1
  12   4  -4 36.5172 2.65166   2
  11  -4  -4 8.96823 2.77507   1
  11  -4  -4 6.44760 2.14856   2
  11   4  -4 6.04429 2.40994   1
  11   4  -4 8.33423 1.65756   2
  10  -4  -4 106.829 4.37559   2
  10  -4  -4 102.001 5.03168   1
  10   4  -4 106.440 3.70438   2
  10   4  -4 108.801 5.12310   1
   9  -4  -4 88.8299 4.34398   1
   9  -4  -4 89.2595 3.74882   2
   9   4  -4 86.1634 4.19583   1
   9   4  -4 86.5650 3.16731   2
   8  -4  -4 481.915 11.3720   2
   8  -4  -4 465.748 11.8444   1
   8   4  -4 461.709 11.8846   1
   8   4  -4 459.496 10.8365   2
   7  -4  -4 600.420 13.9064   2
   7  -4  -4 607.452 14.3061   1
   7   4  -4 590.445 14.3437   1
   6  -4  -4 6.11884 1.33314   1
   6  -4  -4 7.73205 1.28144   2
   5  -4  -4 635.359 14.2749   1
   5  -4  -4 623.846 14.1212   2
   5   4  -4 616.934 14.4123   1
   5   4  -4 627.227 13.9111   2
   4  -4  -4 35.2610 1.90258   2
   4  -4  -4 35.0908 1.75287   1
  -4   4   4 37.0040 1.71642   1
   4   4  -4 37.8500 1.94682   1
   4   4  -4 37.4530 1.62351   2
   3  -4  -4 355.563 8.63298   2
   3  -4  -4 376.055 8.48084   1
  -3   4   4 387.156 8.50301   1
   3   4  -4 376.045 8.73217   1
   3   4  -4 366.043 8.46463   2
  -2  -4   4 1213.86 27.8235   1
   2  -4  -4 1347.85 27.5851   1
   2  -4  -4 1291.98 27.8881   2
   2   4  -4 1328.89 27.8538   1
  -2   4   4 1290.28 27.5593   1
  -1  -4   4 25.6165 1.38963   1
  -1  -4   4 26.7304 1.38521   2
   1  -4  -4 30.5506 1.54219   2
   1  -4  -4 29.1222 1.07569   1
   1   4  -4 31.9426 1.36761   1
  -1   4   4 26.9493 0.97888   1
   0  -4   4 763.167 16.6566   2
   0  -4  -4 770.758 16.0822   1
   0  -4  -4 786.345 16.1788   1
   0  -4  -4 740.386 16.4964   2
   0  -4   4 707.967 16.5738   1
   0   4  -4 759.607 16.5741   1
  -1  -4  -4 1850.15 39.3055   1
   1  -4   4 1886.80 40.2398   2
  -1  -4  -4 1821.43 39.5806   2
  -1  -4  -4 1900.63 39.3777   1
  -1   4  -4 1827.01 39.7611   1
  -2  -4  -4 2774.17 58.2167   1
   2  -4   4 2778.09 58.6207   2
  -2   4  -4 2727.68 58.5977   1
   2   4   4 2714.72 58.2858   2
   3  -4   4 21.7608 1.79193   2
  -3  -4  -4 19.0201 1.41162   1
  -3   4  -4 21.5932 1.83579   1
   3   4   4 19.3752 1.51002   1
   3   4   4 20.2470 1.49159   2
   4  -4   4 750.714 17.0203   2
   4   4   4 754.358 16.8044   1
  -4   4  -4 758.560 17.1947   1
   4   4   4 727.873 16.6521   2
   5  -4   4 45.7462 2.67912   2
   5   4   4 46.1855 2.25000   2
   5   4   4 46.2051 2.47433   1
   6  -4   4 124.110 4.46824   2
   6  -4   4 129.608 4.85729   1
   6   4   4 129.516 4.42313   1
   6   4   4 123.673 3.96456   2
   7  -4   4 4.42457 1.77764   2
   7  -4   4 4.74677 1.95741   1
   7   4   4 4.63926 1.48320   2
   8  -4   4 222.270 7.36638   1
   8  -4   4 226.122 6.90484   2
   8   4   4 228.891 7.10680   1
   8   4   4 231.704 6.39698   2
   9  -4   4 84.2350 4.15179   2
   9   4   4 95.0719 3.85067   2
   9   4   4 87.8788 4.54943   1
  10  -4   4 26.5208 2.98080   2
  10  -4   4 26.2508 3.77538   1
  10   4   4 25.6635 3.22193   1
  10   4   4 20.2246 2.63124   2
  11  -4   4 188.117 7.55749   1
  11  -4   4 189.291 6.91862   2
  11   4   4 199.702 6.67897   2
  11   4   4 188.686 7.26102   1
  14   5  -4 26.0623 5.25944   1
  13  -5  -4 33.2198 4.16544   1
  13  -5  -4 32.8784 3.55728   2
  13   5  -4 36.0129 4.36056   1
  13   5  -4 31.8298 2.62850   2
  12  -5  -4 -0.7013 2.14273   2
  12  -5  -4 2.81986 2.43859   1
  12   5  -4 -0.2808 2.55281   1
  12   5  -4 3.15395 1.48745   2
  11  -5  -4 45.8338 3.58746   2
  11  -5  -4 47.0676 4.19573   1
  11   5  -4 46.6279 4.25182   1
  11   5  -4 48.5155 2.61440   2
  10  -5  -4 16.6647 2.62758   1
  10  -5  -4 18.4597 2.37420   2
  10   5  -4 23.0539 1.95195   2
  10   5  -4 19.6574 2.84880   1
   9  -5  -4 67.4361 3.35062   2
   9  -5  -4 69.6924 3.97429   1
   9   5  -4 67.5760 2.68456   2
   9   5  -4 60.6407 3.94855   1
   8  -5  -4 12.5578 1.91487   2
   8  -5  -4 14.0062 2.20338   1
   8   5  -4 14.7804 2.16151   1
   8   5  -4 17.8445 1.67732   2
   7  -5  -4 218.716 6.26494   1
   7  -5  -4 216.421 5.87588   2
   7   5  -4 216.474 6.34294   1
   7   5  -4 206.434 5.42172   2
   6  -5  -4 136.668 4.31115   1
   6  -5  -4 134.924 4.03556   2
   6   5  -4 132.458 3.72402   2
   6   5  -4 137.881 4.42522   1
   5  -5  -4 61.2332 2.46951   2
   5  -5  -4 59.2151 2.48838   1
   5   5  -4 59.0290 2.17171   2
   5   5  -4 60.4710 2.65604   1
   4  -5  -4 249.105 6.14216   1
   4  -5  -4 243.406 6.19205   2
  -4   5   4 252.788 6.08155   1
   4   5  -4 249.113 5.94212   2
   4   5  -4 256.895 6.43421   1
   3  -5  -4 43.7989 1.70149   1
   3  -5  -4 45.4914 2.23060   2
  -3   5   4 44.9366 1.72658   1
   3   5  -4 39.7659 2.00195   1
   3   5  -4 45.6200 1.73883   2
   2  -5  -4 18.2654 1.02062   1
  -2  -5   4 20.0261 1.50141   1
  -2  -5   4 21.0243 1.32043   2
   2  -5  -4 22.1425 1.39805   2
  -2   5   4 19.7896 1.06110   1
   2   5  -4 23.4296 1.44279   1
   1  -5  -4 1.36978 0.78072   2
  -1  -5   4 1.25650 0.79961   2
   1  -5  -4 1.76091 0.44614   1
  -1  -5   4 1.66795 0.76705   1
  -1   5   4 1.56957 0.36020   1
   1   5  -4 1.47631 0.74871   1
   0  -5  -4 623.915 13.1290   1
   0  -5   4 613.798 13.8807   2
   0  -5  -4 601.206 13.6267   2
   0  -5  -4 624.617 13.1961   1
   0   5  -4 622.550 13.7601   1
  -1  -5  -4 658.952 14.1902   1
  -1  -5  -4 658.974 14.2351   1
  -1  -5  -4 651.864 14.5310   2
   1  -5   4 680.336 14.8502   2
  -1   5  -4 651.825 14.7590   1
   2  -5   4 93.8872 3.12217   2
  -2  -5  -4 96.5964 2.69224   1
  -2  -5  -4 96.4579 2.84435   2
  -2   5  -4 100.879 3.25310   1
  -3  -5  -4 183.659 4.76213   1
   3  -5   4 191.246 5.20249   2
  -3   5  -4 187.906 5.28708   1
   3   5   4 187.413 4.78193   2
   3   5   4 191.872 4.84574   1
   4  -5   4 13.2587 1.71496   2
   4   5   4 14.8483 2.34397   2
  -4   5  -4 14.7730 1.83352   1
   4   5   4 15.2693 1.64796   1
   5  -5   4 406.490 9.96595   2
   5   5   4 399.303 9.71279   1
   5   5   4 396.146 9.34228   2
  -5   5  -4 386.494 10.6070   1
   6  -5   4 118.720 4.36677   2
   6  -5   4 126.181 4.79481   1
   6   5   4 122.418 4.31829   1
   6   5   4 116.071 3.77456   2
   7  -5   4 23.6643 3.02628   1
   7  -5   4 22.7534 2.49571   2
   7   5   4 22.2289 2.50213   1
   7   5   4 21.3766 2.02221   2
   8  -5   4 22.3327 2.82339   2
   8  -5   4 26.2587 3.26700   1
   8   5   4 21.9505 2.90301   1
   8   5   4 23.2722 2.21635   2
   9  -5   4 39.9564 3.88289   1
   9  -5   4 33.8999 3.16664   2
   9   5   4 33.8497 3.42075   1
   9   5   4 33.4754 2.55802   2
  10  -5   4 30.5351 3.51041   2
  10  -5   4 40.2874 4.08087   1
  10   5   4 30.9016 3.13827   2
  10   5   4 29.7141 3.75952   1
  11  -5   4 23.7122 3.43864   1
  11   5   4 20.0216 2.66951   2
  11   5   4 19.6999 3.08489   1
  14  -6  -4 140.024 6.42415   2
  13  -6  -4 12.6153 3.04223   2
  13  -6  -4 14.3550 3.40257   1
  13   6  -4 9.63769 3.20852   1
  13   6  -4 16.6230 2.05152   2
  12  -6  -4 80.2198 5.15554   1
  12  -6  -4 71.0260 4.51448   2
  12   6  -4 78.8773 3.19681   2
  12   6  -4 78.0677 5.24568   1
  11  -6  -4 288.210 9.17262   1
  11  -6  -4 287.585 8.46232   2
  11   6  -4 279.445 7.27220   2
  11   6  -4 282.824 9.72052   1
  10  -6  -4 110.718 5.13951   1
  10  -6  -4 103.294 4.50763   2
  10   6  -4 109.439 5.25881   1
  10   6  -4 112.164 3.59234   2
   9  -6  -4 151.028 5.57764   1
   9   6  -4 142.021 5.64778   1
   9   6  -4 146.005 4.20178   2
   8  -6  -4 1265.95 27.9590   2
   8  -6  -4 1273.64 28.3863   1
   8   6  -4 1227.39 28.4915   1
   7  -6  -4 372.302 9.59847   1
   7  -6  -4 390.321 9.43589   2
   7   6  -4 354.641 8.74909   2
   7   6  -4 397.496 10.6676   1
   6  -6  -4 229.703 6.10858   2
   6  -6  -4 237.421 6.29225   1
   6   6  -4 222.303 5.64628   2
   6   6  -4 230.098 6.41691   1
  -5  -6   4 3056.97 83.6848   3
   5   6  -4 3137.61 84.1306   3
  -5   6   4 3215.75 84.9728   3
  -4  -6   4 3427.90 90.3426   3
   4  -6  -4 3502.85 90.3696   3
  -4   6   4 3618.70 91.6447   3
   4   6  -4 3579.32 91.0815   3
   3  -6  -4 3.97188 1.24231   2
   3   6  -4 1.83056 0.79067   2
   3   6  -4 4.33343 1.08233   1
  -3   6   4 2.79458 0.72788   1
  -2  -6   4 2137.51 44.9836   2
   2  -6  -4 2038.54 45.0555   2
   2   6  -4 2162.79 45.0834   1
   1  -6  -4 1589.57 32.6034   1
   1  -6  -4 1548.67 33.1924   2
  -1  -6   4 1599.99 33.2616   2
   1   6  -4 1512.30 33.1958   1
  -1   6   4 1491.00 32.5715   1
   0  -6  -4 98.7102 2.92396   2
   0  -6   4 101.012 4.12961   2
   0   6  -4 101.129 3.00619   1
  -1  -6  -4 1425.84 30.3977   1
  -1  -6  -4 1443.62 30.7900   2
  -1  -6  -4 1444.17 30.3722   1
   1  -6   4 1448.63 31.1109   2
  -1   6  -4 1420.28 31.0642   1
   2  -6   4 1982.18 42.4421   2
  -2  -6  -4 1964.85 42.0059   2
  -2  -6  -4 1979.34 41.8276   1
  -2   6  -4 1930.59 42.4311   1
   2   6   4 2003.10 41.8346   1
  -3  -6  -4 52.5512 1.95624   1
  -3  -6  -4 52.5125 2.02584   2
   3  -6   4 52.8552 2.56077   2
  -3   6  -4 49.8476 2.40299   1
   3   6   4 55.7653 2.96449   1
   4  -6   4 964.600 21.6083   2
   4   6   4 953.972 21.0366   2
  -4   6  -4 978.650 21.7665   1
   4   6   4 949.335 21.1693   1
   5  -6   4 1311.60 29.3657   2
   5   6   4 1330.37 28.7615   2
   5   6   4 1326.62 29.0657   1
  -5   6  -4 1334.41 29.6445   1
   6   6   4 295.373 7.74983   1
   6   6   4 283.257 7.15487   2
   7  -6   4 48.2377 3.18281   2
   7   6   4 46.5491 3.06299   1
   7   6   4 47.1159 2.44794   2
   8  -6   4 282.147 8.69570   1
   8  -6   4 291.191 8.26565   2
   8   6   4 280.927 8.17119   1
   8   6   4 284.732 7.38581   2
   9  -6   4 133.463 5.80541   1
   9  -6   4 127.728 5.22236   2
   9   6   4 130.113 4.46333   2
   9   6   4 123.581 5.24641   1
  10  -6   4 35.9141 4.08888   1
  10  -6   4 41.1066 3.76732   2
  10   6   4 33.6727 4.80430   1
  10   6   4 34.7343 2.91839   2
  11  -6   4 220.030 8.46207   2
  11   6   4 200.951 7.41783   1
  14  -7  -4 35.0740 4.36245   2
  13  -7  -4 20.2285 3.32133   2
  13  -7  -4 17.6646 3.22260   1
  13   7  -4 25.8788 4.01898   1
  12  -7  -4 108.519 5.84470   1
  12  -7  -4 112.957 5.40721   2
  12   7  -4 108.479 3.68708   2
  12   7  -4 109.982 5.93077   1
  11  -7  -4 14.6351 2.68919   2
  11  -7  -4 13.7003 2.91856   1
  11   7  -4 17.0785 1.77050   2
  11   7  -4 9.21926 4.02271   1
  10  -7  -4 402.982 10.5251   2
  10  -7  -4 391.669 11.0171   1
  10   7  -4 389.724 11.2594   1
  10   7  -4 382.727 9.25967   2
   9  -7  -4 516.644 13.2233   1
   9  -7  -4 525.789 12.8223   2
   9   7  -4 502.011 13.3563   1
   8  -7  -4 29.6424 2.87814   1
   8  -7  -4 36.4429 2.67807   2
   8   7  -4 31.1891 1.82967   2
   8   7  -4 37.8531 3.18659   1
   7  -7  -4 317.456 7.96679   2
   7  -7  -4 310.102 8.15920   1
   7   7  -4 284.154 7.15651   2
   6  -7  -4 491.758 11.6539   1
   6  -7  -4 492.573 11.5374   2
   6   7  -4 471.604 10.9639   2
   6   7  -4 491.663 11.8865   1
   5  -7  -4 11.7677 1.43025   2
   5  -7  -4 8.60222 1.29025   1
   5   7  -4 13.1757 1.72277   1
   5   7  -4 13.2681 1.22882   2
   4  -7  -4 57.2834 2.16452   1
   4  -7  -4 53.5422 2.31695   2
   4   7  -4 51.2772 1.94919   2
  -4   7   4 54.1592 2.03017   1
   4   7  -4 56.9274 2.54752   1
   3  -7  -4 1287.35 27.2071   1
   3  -7  -4 1246.83 27.4863   2
  -3   7   4 1296.85 27.1660   1
   3   7  -4 1271.30 27.2631   2
   3   7  -4 1244.60 27.5366   1
   2  -7  -4 171.977 4.03768   1
  -2  -7   4 171.927 4.43537   2
   2  -7  -4 174.955 4.83645   2
  -2   7   4 173.150 4.07029   1
   2   7  -4 176.725 4.58856   1
  -1  -7   4 1005.56 21.9384   2
   1  -7  -4 1012.45 21.9078   2
   1   7  -4 1003.67 21.9538   1
   0  -7  -4 1399.36 29.8437   2
   0  -7   4 1376.22 30.1446   2
   0   7  -4 1392.63 30.0357   1
  -1  -7  -4 32.5096 0.99398   1
   1  -7   4 28.8574 1.85850   2
  -1  -7  -4 33.1182 1.02861   1
  -1  -7  -4 30.7303 1.56357   2
  -1   7  -4 33.9360 1.77244   1
  -2  -7  -4 173.546 4.21418   1
   2  -7   4 179.829 4.97830   2
  -2  -7  -4 173.802 4.47543   2
   2   7   4 176.137 4.22889   1
  -2   7  -4 180.620 4.98511   1
  -3  -7  -4 259.736 6.19990   2
   3  -7   4 256.389 6.74544   2
  -3   7  -4 255.674 6.84080   1
   3   7   4 260.011 6.43353   1
  -4  -7  -4 389.312 9.07314   2
   4  -7   4 390.961 9.81538   2
   4   7   4 398.374 9.30497   1
  -4   7  -4 398.708 9.95459   1
   5  -7   4 178.969 5.39539   2
   5   7   4 169.494 5.00957   1
  -5   7  -4 177.086 5.69429   1
   6  -7   4 635.891 15.1413   2
   6   7   4 617.909 13.9956   2
  -6   7  -4 626.581 15.2170   1
   6   7   4 609.457 14.5820   1
   7  -7   4 172.446 5.78685   2
   7   7   4 172.306 4.81042   2
   7   7   4 170.072 5.64369   1
   8  -7   4 97.8054 4.49905   2
   8   7   4 106.525 3.68880   2
   8   7   4 100.042 4.39090   1
   9  -7   4 89.6512 4.45583   2
   9   7   4 88.1125 3.42793   2
   9   7   4 84.7920 4.24633   1
  10  -7   4 10.6120 2.56073   2
  10   7   4 13.3857 1.92919   2
  11  -7   4 2.05693 2.42248   2
  11   7   4 6.04882 2.35128   1
  14  -8  -4 7.10158 3.17308   1
  14  -8  -4 1.26282 2.77489   2
  14   8  -4 5.83026 4.97900   1
  13  -8  -4 53.7052 6.93069   2
  13  -8  -4 45.9755 4.85900   1
  13   8  -4 41.4151 4.86114   1
  12  -8  -4 14.1093 2.94340   2
  12  -8  -4 13.9906 3.14302   1
  12   8  -4 14.0853 3.20852   1
  12   8  -4 16.3715 2.14120   2
  11  -8  -4 55.0671 3.90933   2
  11  -8  -4 58.4039 6.76254   1
  11   8  -4 61.7509 2.46502   2
  10  -8  -4 3.97190 2.09018   2
  10  -8  -4 7.92597 2.35973   1
  10   8  -4 8.43586 2.35451   1
  10   8  -4 10.1870 1.97748   2
   9  -8  -4 70.1825 3.68539   2
   9  -8  -4 70.9454 3.97432   1
   9   8  -4 67.4176 3.89633   1
   9   8  -4 66.6507 2.43807   2
   8  -8  -4 56.5693 3.41194   1
   8  -8  -4 63.4939 3.28750   2
   8   8  -4 60.0777 2.24635   2
   8   8  -4 58.6883 3.67442   1
   7  -8  -4 -0.0695 1.44059   1
   7  -8  -4 1.09975 1.33677   2
   7   8  -4 2.67414 0.96970   2
   7   8  -4 0.25863 1.48131   1
   6  -8  -4 1.04160 1.15081   2
   6  -8  -4 2.06528 1.29198   1
   6   8  -4 3.39937 1.51842   1
   6   8  -4 2.31882 0.94008   2
   5  -8  -4 38.8979 2.17456   2
   5  -8  -4 40.5167 2.14483   1
   5   8  -4 41.9080 1.71015   2
   5   8  -4 40.6021 2.47035   1
   4  -8  -4 53.1667 2.15937   1
   4  -8  -4 58.2605 2.30053   2
   4   8  -4 61.4260 2.65405   1
  -4   8   4 56.5029 2.05246   1
   4   8  -4 56.4261 1.98041   2
   3  -8  -4 10.8899 1.06323   1
   3  -8  -4 12.6262 1.32636   2
  -3   8   4 13.1077 1.01828   1
   2  -8  -4 135.047 3.24193   1
  -2  -8   4 131.950 3.69528   2
   2  -8  -4 137.492 4.16422   2
  -2   8   4 141.229 3.27773   1
   2   8  -4 135.308 3.80955   1
  -1  -8   4 796.725 17.9764   2
   1  -8  -4 795.358 17.4807   2
   1   8  -4 791.787 17.5625   1
   0  -8   4 343.204 8.25117   2
   0  -8  -4 346.926 8.03747   2
   0   8  -4 345.169 8.24997   1
   1  -8   4 332.672 8.09401   2
  -1  -8  -4 331.278 7.71896   2
  -1   8  -4 331.812 8.08865   1
  -2  -8  -4 41.0817 1.74946   2
  -2  -8  -4 38.2168 1.38349   1
   2  -8   4 38.2787 2.07983   2
   2   8   4 38.4447 1.40710   1
  -2   8  -4 38.4436 2.07091   1
   3  -8   4 -0.0990 1.10060   2
  -3  -8  -4 0.55899 0.89365   2
  -3  -8  -4 2.78393 1.01012   1
   3   8   4 0.52939 0.77829   1
  -3   8  -4 1.85534 1.19271   1
   4  -8   4 77.4417 3.40140   2
  -4  -8  -4 82.2111 2.67065   2
  -4  -8  -4 79.2363 3.01403   1
   4   8   4 77.5898 2.78710   1
  -4   8  -4 81.1754 4.98057   1
   5  -8   4 63.7004 3.12134   2
  -5  -8  -4 66.6357 2.46304   2
  -5   8  -4 68.0259 3.55724   1
   5   8   4 66.2292 2.84048   1
   6  -8   4 8.63301 1.81522   2
  -6   8  -4 11.2398 2.28008   1
   6   8   4 8.39964 1.65674   1
   7  -8   4 213.256 6.79988   2
  -7   8  -4 223.411 7.26515   1
   7   8   4 221.431 7.16174   1
   8  -8   4 10.1556 2.32062   2
  -8   8  -4 9.68215 2.68448   1
   8   8   4 8.68290 1.96194   1
   9  -8   4 1.65314 2.14978   2
  -9   8  -4 3.57761 2.45688   1
   9   8   4 3.50675 1.97043   1
  10  -8   4 4.16297 2.39955   2
 -10   8  -4 2.06366 2.64529   1
  11  -8   4 4.14970 2.44301   2
  11   8   4 2.58930 2.23474   1
 -11   8  -4 3.30496 4.20268   1
  14  -9  -4 23.2343 3.76212   2
  14  -9  -4 31.4780 4.37814   1
  14   9  -4 36.4552 5.14312   1
  13  -9  -4 449.466 13.4707   1
  13  -9  -4 434.104 14.4991   2
  13   9  -4 451.510 13.8782   1
  12  -9  -4 102.725 5.31321   2
  12  -9  -4 103.999 5.71232   1
  12   9  -4 105.454 5.89001   1
  11  -9  -4 17.1238 2.94185   2
  11   9  -4 13.9556 3.73661   1
  10  -9  -4 391.099 11.0134   1
  10  -9  -4 414.190 10.8693   2
  10   9  -4 394.742 11.2802   1
  10   9  -4 392.672 9.19786   2
   9  -9  -4 509.487 12.4705   2
   9  -9  -4 490.564 12.6877   1
   9   9  -4 489.164 12.9577   1
   9   9  -4 467.691 10.9934   2
   8  -9  -4 196.596 6.50573   2
   8  -9  -4 181.771 5.95257   1
   8   9  -4 176.219 4.59776   2
   8   9  -4 175.556 6.07440   1
   7  -9  -4 910.253 20.1587   2
   7  -9  -4 877.089 20.2213   1
   7   9  -4 839.691 19.1670   2
   7   9  -4 901.393 20.5684   1
   6  -9  -4 1672.02 36.8341   1
   6  -9  -4 1707.78 36.8278   2
   6   9  -4 1698.66 36.1132   2
   6   9  -4 1682.96 37.1326   1
   5  -9  -4 19.4463 1.86899   2
   5  -9  -4 20.8102 1.73295   1
   5   9  -4 27.7497 2.06074   1
   5   9  -4 20.9069 1.34961   2
   4  -9  -4 1388.10 29.7331   2
   4  -9  -4 1362.44 29.5190   1
  -4   9   4 1368.15 29.4124   1
   4   9  -4 1368.19 29.8951   1
   4   9  -4 1349.96 29.2641   2
   3  -9  -4 2618.34 55.8588   2
  -3  -9   4 2671.75 55.6182   2
   3   9  -4 2554.56 55.9317   1
  -3   9   4 2639.82 55.4479   1
  -2  -9   4 323.259 7.59567   2
   2  -9  -4 315.720 7.10844   1
   2  -9  -4 318.405 7.67534   2
   2   9  -4 319.587 7.76898   1
  -2   9   4 333.915 7.12944   1
  -1  -9   4 302.293 7.60673   2
   1  -9  -4 301.140 7.47523   2
   1   9  -4 295.762 7.27829   1
   0  -9   4 3577.20 74.8306   2
   0  -9  -4 3469.59 74.5483   2
   1  -9   4 1196.85 26.1279   2
  -1  -9  -4 1198.68 25.6964   2
  -1   9  -4 1178.60 26.1134   1
  -2  -9  -4 253.184 5.96797   2
   2  -9   4 248.641 6.51127   2
  -2  -9  -4 243.931 5.60321   1
   2   9   4 244.751 5.62098   1
  -2   9  -4 250.337 6.66892   1
   3  -9   4 1322.38 29.2121   2
  -3  -9  -4 1301.02 28.3740   1
  -3  -9  -4 1331.22 28.4612   2
  -3   9  -4 1336.61 29.2931   1
   3   9   4 1334.65 28.4243   1
   4  -9   4 508.823 12.2729   2
  -4  -9  -4 506.332 11.3441   2
  -4  -9  -4 497.381 11.4864   1
   4   9   4 509.604 11.5700   1
  -4   9  -4 505.717 12.3896   1
  -5  -9  -4 160.935 4.24574   2
   5   9   4 154.611 4.60005   1
  -5   9  -4 163.043 5.50288   1
   6  -9   4 457.550 11.5065   2
  -6  -9  -4 451.536 10.8193   2
   6   9   4 433.583 10.8915   1
  -6   9  -4 457.022 11.6985   1
   7  -9   4 407.608 10.6484   2
  -7  -9  -4 390.788 9.48689   2
   7   9   4 382.494 12.1208   1
  -7   9  -4 412.406 11.0586   1
   8  -9   4 2.14889 2.04103   2
   8   9   4 2.52251 1.73148   1
   9  -9   4 226.603 7.56304   2
   9   9   4 217.457 7.11668   1
  -9   9  -4 234.592 8.07815   1
 -10   9  -4 209.848 7.94786   1
  11  -9   4 6.22783 2.58679   2
  11   9   4 8.38338 2.46640   1
  13 -10  -4 38.6227 4.57722   1
  13 -10  -4 29.7431 3.77782   2
  13  10  -4 34.3090 4.58813   1
  12 -10  -4 78.5112 5.06142   1
  12 -10  -4 70.1370 4.74414   2
  12  10  -4 74.2180 5.19805   1
  11 -10  -4 186.360 10.3072   1
  11 -10  -4 181.566 6.71343   2
  11  10  -4 179.449 7.26860   1
  10 -10  -4 108.915 4.90421   2
  10 -10  -4 112.800 5.19565   1
  10  10  -4 106.715 5.31070   1
  10  10  -4 107.757 3.09489   2
   9 -10  -4 46.3627 3.10281   2
   9 -10  -4 45.0836 3.46330   1
   9  10  -4 41.7405 1.79414   2
   9  10  -4 40.7937 3.68177   1
   8 -10  -4 431.647 11.1252   2
   8 -10  -4 454.990 11.4202   1
   8  10  -4 455.345 11.7318   1
   8  10  -4 424.060 9.89631   2
   7 -10  -4 86.1534 3.70538   1
   7 -10  -4 90.1218 3.70742   2
   7  10  -4 88.4243 4.00736   1
   7  10  -4 78.8378 2.60167   2
   6 -10  -4 35.5581 2.43558   1
   6 -10  -4 37.1566 2.50041   2
   6  10  -4 42.6180 2.96286   1
   6  10  -4 47.7890 1.83686   2
   5 -10  -4 809.564 18.1194   1
   5 -10  -4 820.535 18.2648   2
   5  10  -4 818.492 17.5880   2
   5  10  -4 787.112 18.4218   1
   4 -10  -4 421.337 9.69549   1
   4 -10  -4 412.811 9.89223   2
  -4  10   4 421.317 9.58194   1
   4  10  -4 418.571 9.43567   2
   4  10  -4 419.646 10.0894   1
   3 -10  -4 69.3127 2.22023   1
   3 -10  -4 69.0229 2.51917   2
  -3 -10   4 69.6296 2.34946   2
  -3  10   4 71.0841 2.13653   1
   3  10  -4 71.3047 2.77101   1
   2 -10  -4 1307.65 28.9142   2
  -2 -10   4 1365.75 28.9825   2
  -2  10   4 1372.24 28.3603   1
   2  10  -4 1304.92 29.0247   1
  -1 -10   4 468.164 10.7172   2
   1  10  -4 460.869 10.7568   1
   0 -10  -4 46.7123 1.99090   2
   0 -10   4 47.2334 2.23546   2
   0  10  -4 51.4391 2.30237   1
  -1 -10  -4 397.568 8.96047   2
   1 -10   4 383.848 9.39665   2
  -1  10  -4 387.319 9.42382   1
  -2 -10  -4 1024.23 22.2333   2
  -2 -10  -4 1021.38 21.8271   1
   2 -10   4 1030.77 22.8836   2
   2  10   4 1036.06 21.8741   1
  -2  10  -4 1024.66 22.9281   1
  -3 -10  -4 35.5379 1.71785   2
   3 -10   4 30.4783 2.23092   2
  -3 -10  -4 30.1564 1.55235   1
  -3  10  -4 35.3432 2.91275   1
   3  10   4 32.9394 1.59165   1
  -4 -10  -4 400.819 9.31151   1
  -4 -10  -4 409.776 9.19188   2
   4 -10   4 404.955 10.1360   2
  -4  10  -4 401.478 10.2176   1
   4  10   4 395.779 9.36509   1
  -5 -10  -4 434.892 9.83597   2
   5 -10   4 438.156 11.0476   2
  -5  10  -4 427.626 11.0799   1
   5  10   4 432.404 10.2836   1
  -6 -10  -4 1.63364 1.06019   2
   6 -10   4 -0.4254 1.76197   2
  -6  10  -4 4.21733 1.97872   1
   6  10   4 3.42694 1.40998   1
  -7 -10  -4 109.622 3.63946   2
   7 -10   4 111.427 4.67997   2
   7  10   4 96.0433 6.08956   1
  -7  10  -4 102.944 4.91996   1
   8 -10   4 237.321 7.65043   2
   8  10   4 236.315 7.18262   1
  -8  10  -4 263.983 8.47221   1
   9 -10   4 21.6313 3.03172   2
   9  10   4 16.2536 2.42068   1
  -9  10  -4 16.7630 3.02316   1
  10 -10   4 33.2229 3.93728   2
  10  10   4 26.0188 4.73926   1
 -10  10  -4 36.8358 4.29560   1
  11 -10   4 126.837 5.97447   2
  11  10   4 114.429 5.44067   1
 -11  10  -4 117.909 6.44456   1
  13 -11  -4 14.3459 3.41870   2
  13 -11  -4 17.4974 3.31531   1
  13  11  -4 11.6690 3.35011   1
  12 -11  -4 6.14926 3.35103   2
  12 -11  -4 6.31728 2.75038   1
  12  11  -4 8.43873 3.03707   1
  11 -11  -4 41.6386 3.94848   2
  11 -11  -4 48.3419 4.13050   1
  11  11  -4 43.3752 4.28981   1
  10 -11  -4 -0.8915 2.09223   2
  10 -11  -4 2.47371 2.13239   1
  10  11  -4 4.30003 1.13551   2
  10  11  -4 0.44186 2.26820   1
   9 -11  -4 9.76398 2.18573   1
   9 -11  -4 5.07791 1.96091   2
   9  11  -4 12.2152 1.11706   2
   9  11  -4 7.85963 2.43364   1
   8 -11  -4 3.00065 1.76420   1
   8 -11  -4 0.41711 1.65856   2
   8  11  -4 3.09046 2.13006   1
   8  11  -4 2.85097 0.85216   2
   7 -11  -4 190.192 5.78926   1
   7  11  -4 186.918 5.95657   1
   7  11  -4 171.900 4.51889   2
   6 -11  -4 65.8432 2.95819   1
   6 -11  -4 60.8471 2.86472   2
   6  11  -4 65.3734 2.18967   2
   6  11  -4 57.1999 4.04626   1
   5 -11  -4 6.21257 1.26995   1
   5 -11  -4 3.77134 1.38546   2
   5  11  -4 5.96276 0.96049   2
   5  11  -4 5.70116 1.55963   1
   4 -11  -4 243.625 6.08710   1
   4 -11  -4 246.748 6.37416   2
   4  11  -4 247.383 6.52260   1
   4  11  -4 238.246 5.82193   2
  -4  11   4 248.271 5.99260   1
  -3 -11   4 2.62040 0.89814   2
   3 -11  -4 3.17657 1.08020   2
   3  11  -4 5.53910 1.29992   1
  -3  11   4 3.45125 0.68521   1
   2 -11  -4 18.5590 1.51679   2
  -2  11   4 19.4664 0.95520   1
  -2  11   4 22.9030 0.95430   1
   2  11  -4 20.5409 1.60917   1
  -1 -11   4 29.6304 1.78919   2
   1 -11  -4 28.8801 1.69918   2
   0 -11   4 0.87405 1.08331   2
   0 -11  -4 1.36510 0.90644   2
   0  11  -4 4.56347 1.22927   1
  -1 -11  -4 238.233 5.87271   2
   1 -11   4 241.908 6.38920   2
  -1  11  -4 244.655 6.42644   1
   2 -11   4 72.3312 3.08593   2
  -2 -11  -4 73.2015 1.85540   1
  -2 -11  -4 69.7842 2.39142   2
  -2  11  -4 71.7634 2.95478   1
   2  11   4 71.7380 1.91017   1
   3 -11   4 518.792 12.2500   2
  -3 -11  -4 509.115 11.2960   2
  -3 -11  -4 500.370 11.1368   1
   3  11   4 515.078 11.2102   1
  -3  11  -4 479.114 12.5159   1
  -4 -11  -4 0.13567 1.00309   1
  -4 -11  -4 2.99568 1.01072   2
   4 -11   4 1.44227 1.62607   2
  -4  11  -4 0.57385 1.61063   1
   4  11   4 2.05738 0.99309   1
   5 -11   4 39.0430 2.76526   2
  -5 -11  -4 37.5378 1.80271   2
  -5  11  -4 34.5713 3.06341   1
   5  11   4 32.6598 2.16016   1
   6 -11   4 7.73993 1.90591   2
  -6 -11  -4 2.93390 1.05164   2
  -6  11  -4 5.26066 2.00771   1
   6  11   4 7.21540 1.53682   1
   7 -11   4 3.98077 2.06707   2
  -7 -11  -4 2.75959 1.09045   2
  -7  11  -4 3.46387 2.18796   1
   7  11   4 3.19501 1.91930   1
   8 -11   4 138.345 5.49685   2
   8  11   4 123.854 4.77589   1
  -8  11  -4 131.869 5.82889   1
   9 -11   4 10.0318 2.49439   2
  -9  11  -4 7.13778 2.75435   1
   9  11   4 9.80879 2.15714   1
  10 -11   4 28.0788 3.73070   2
  10  11   4 33.8918 4.56460   1
 -10  11  -4 29.4175 4.17166   1
  11 -11   4 7.77887 2.73410   2
  11  11   4 1.12703 2.13063   1
 -11  11  -4 3.83427 2.98557   1
  13 -12  -4 48.3758 4.73373   1
  13 -12  -4 44.6806 4.63933   2
  13  12  -4 43.9275 4.82061   1
  12 -12  -4 79.8013 7.73940   2
  12 -12  -4 88.7265 5.45456   1
  12  12  -4 91.1600 5.62023   1
  11 -12  -4 303.958 9.33218   2
  11 -12  -4 293.727 9.36504   1
  11  12  -4 283.030 9.59260   1
  10 -12  -4 12.1721 2.52885   1
  10 -12  -4 10.5858 2.65074   2
  10  12  -4 10.0770 2.75129   1
   9 -12  -4 517.058 13.0422   2
   9 -12  -4 514.094 13.1866   1
   9  12  -4 490.512 11.1041   2
   9  12  -4 518.821 13.6042   1
   8 -12  -4 499.990 12.6683   1
   8 -12  -4 507.029 12.6944   2
   8  12  -4 487.035 11.0062   2
   8  12  -4 516.245 13.0805   1
   7 -12  -4 347.247 9.28579   1
   7 -12  -4 356.499 9.24992   2
   7  12  -4 340.982 7.92262   2
   7  12  -4 352.418 9.45959   1
   6 -12  -4 55.1477 3.00755   2
   6 -12  -4 56.0818 2.83735   1
   6  12  -4 59.5490 3.32457   1
   6  12  -4 60.4823 2.09386   2
   5 -12  -4 527.268 12.2410   1
   5 -12  -4 530.640 12.4527   2
   5  12  -4 516.526 12.5835   1
   5  12  -4 524.407 11.6237   2
   4 -12  -4 1346.19 28.8645   2
   4 -12  -4 1331.61 28.5395   1
   4  12  -4 1309.56 29.0031   1
   4  12  -4 1297.92 28.2530   2
  -4  12   4 1299.73 28.4040   1
   3 -12  -4 -0.2980 1.03581   2
   3 -12  -4 0.24209 0.73249   1
   3  12  -4 0.93260 1.23032   1
  -2 -12   4 1768.06 37.3218   2
   2 -12  -4 1738.40 37.2297   2
  -2  12   4 1718.92 36.6079   1
  -2  12   4 1740.88 36.6178   1
   2  12  -4 1689.88 37.3887   1
   1 -12  -4 933.776 20.6122   2
  -1 -12   4 958.583 20.8162   2
   1  12  -4 934.029 20.8784   1
   0 -12   4 615.119 14.2051   2
   0  12  -4 626.539 14.2815   1
   1 -12   4 775.241 17.5454   2
  -1 -12  -4 767.460 16.9491   2
  -1  12  -4 776.515 17.5595   1
  -2 -12  -4 241.584 5.90164   2
   2 -12   4 248.353 6.71986   2
   2  12   4 245.488 5.44232   1
  -2  12  -4 246.937 7.35307   1
  -3 -12  -4 349.605 7.84213   1
  -3 -12  -4 347.014 8.03346   2
   3 -12   4 340.771 8.94483   2
  -3  12  -4 353.570 9.08195   1
   3  12   4 352.056 7.92851   1
  -4 -12  -4 103.661 3.34007   1
  -4 -12  -4 117.323 3.23974   2
   4 -12   4 131.813 4.98088   2
  -4  12  -4 119.230 4.36022   1
   4  12   4 112.039 3.41446   1
  -5 -12  -4 889.977 19.1308   2
   5 -12   4 892.929 20.5556   2
   5  12   4 874.927 19.5954   1
  -5  12  -4 871.146 20.5923   1
   6 -12   4 376.720 10.1052   2
  -6 -12  -4 370.543 8.47345   2
  -6  12  -4 373.217 10.2786   1
   6  12   4 370.170 9.23858   1
   7 -12   4 530.212 13.4787   2
  -7 -12  -4 525.983 12.2590   2
  -7  12  -4 521.624 13.6237   1
   7  12   4 513.075 13.1227   1
   8 -12   4 245.997 7.83402   2
   8  12   4 235.428 7.07695   1
  -8  12  -4 244.608 8.02382   1
   9  12   4 11.1071 2.22952   1
  -9  12  -4 16.6802 3.09568   1
  10 -12   4 39.0415 4.01674   2
 -10  12  -4 39.9036 4.41219   1
  10  12   4 38.4401 4.16747   1
  13 -13  -4 145.466 7.68482   1
  13 -13  -4 137.323 6.75535   2
  13  13  -4 135.185 7.01093   1
  12 -13  -4 76.6527 5.10830   1
  12 -13  -4 68.1395 5.05685   2
  12  13  -4 76.1937 5.30486   1
  11 -13  -4 2.35418 2.48056   2
  11 -13  -4 7.12861 2.57193   1
  11  13  -4 2.35171 2.56292   1
  10 -13  -4 103.660 5.04222   1
  10 -13  -4 100.520 5.04933   2
  10  13  -4 103.065 5.33267   1
   9 -13  -4 545.055 13.9804   1
   9 -13  -4 547.411 13.9066   2
   9  13  -4 550.997 14.4012   1
   8 -13  -4 25.2453 3.00225   2
   8 -13  -4 25.9792 2.86759   1
   8  13  -4 29.8526 1.38295   2
   8  13  -4 33.9765 3.35809   1
   7 -13  -4 1023.23 23.7840   1
   7 -13  -4 918.720 21.3657   2
   7  13  -4 911.847 21.6139   1
   7  13  -4 866.310 19.9351   2
   6 -13  -4 1672.25 37.3391   1
   6 -13  -4 1802.17 38.2005   2
   6  13  -4 1659.04 37.6993   1
   6  13  -4 1715.36 36.4533   2
   5 -13  -4 41.0175 2.59658   2
   5 -13  -4 40.9322 2.39461   1
   5  13  -4 44.7435 1.75674   2
   4 -13  -4 471.452 10.6650   1
   4 -13  -4 457.136 10.9672   2
   4  13  -4 455.927 11.1040   1
  -4  13   4 456.389 10.5900   1
  -3 -13   4 672.346 15.0772   2
   3 -13  -4 648.154 14.8923   2
   3  13  -4 637.396 15.0271   1
  -3  13   4 667.571 14.5146   1
  -2 -13   4 378.677 8.83260   2
   2 -13  -4 376.182 8.87551   2
   2  13  -4 370.333 9.05689   1
  -2  13   4 372.541 8.22304   1
  -2  13   4 368.790 8.21888   1
  -1 -13   4 103.288 3.36308   2
   1 -13  -4 100.259 3.10772   2
   1  13  -4 99.5990 3.49512   1
   0 -13   4 936.743 21.0615   2
   0 -13  -4 944.812 20.6527   2
   0  13  -4 956.791 21.1606   1
  -1 -13  -4 541.144 11.9749   2
   1 -13   4 528.837 12.5625   2
  -1  13  -4 530.083 12.6072   1
   2 -13   4 809.460 18.1123   2
  -2 -13  -4 770.525 17.1894   2
  -2  13  -4 781.774 18.2125   1
  -3 -13  -4 1030.52 22.1357   1
   3 -13   4 1045.69 23.4715   2
  -3 -13  -4 1023.42 22.3567   2
   3  13   4 1029.06 22.2444   1
  -3  13  -4 1050.40 23.5038   1
  -4 -13  -4 438.313 10.1532   1
   4 -13   4 446.199 11.3791   2
  -4 -13  -4 448.596 10.0469   2
   4  13   4 458.380 10.4099   1
  -4  13  -4 457.587 11.4693   1
  -5 -13  -4 164.031 4.12834   2
   5 -13   4 168.896 5.71524   2
   5  13   4 159.289 4.66056   1
  -5  13  -4 171.945 5.85108   1
  -6 -13  -4 222.901 5.39391   2
   6 -13   4 229.719 7.17395   2
  -6  13  -4 231.424 7.35715   1
   6  13   4 227.482 6.21405   1
   7 -13   4 126.683 5.13243   2
   7  13   4 131.025 4.59065   1
   8 -13   4 16.8114 2.58071   2
  -8  13  -4 20.4986 3.05987   1
   8  13   4 21.5690 2.66185   1
   9 -13   4 97.8820 5.24027   2
  -9  13  -4 105.429 5.28754   1
   9  13   4 91.7556 4.29910   1
  10 -13   4 70.9737 4.77457   2
  10  13   4 69.6710 4.84555   1
 -10  13  -4 74.3296 5.93538   1
  13 -14  -4 5.24243 3.87291   1
  13 -14  -4 -2.5149 2.85591   2
  13  14  -4 3.57813 3.33363   1
  12 -14  -4 -2.3301 2.69165   2
  12 -14  -4 2.43152 2.61796   1
  12  14  -4 3.20537 2.76345   1
  11 -14  -4 24.1859 3.23687   1
  11 -14  -4 20.2029 3.78998   2
  11  14  -4 26.0317 3.66467   1
  10 -14  -4 -1.8611 1.90372   1
  10 -14  -4 -3.0604 2.27924   2
   9 -14  -4 51.4570 3.53991   2
   9 -14  -4 56.4084 3.91048   1
   9  14  -4 51.1740 4.07788   1
   8 -14  -4 32.9072 2.96674   1
   8 -14  -4 27.6466 3.13100   2
   8  14  -4 36.7353 3.42793   1
   7 -14  -4 5.25439 2.68156   1
   7 -14  -4 3.84122 1.84544   2
   7  14  -4 4.24430 2.01649   1
   7  14  -4 6.55402 0.88224   2
   6 -14  -4 259.652 7.09752   1
   6 -14  -4 244.609 7.45072   2
   6  14  -4 264.666 6.08804   2
   6  14  -4 269.093 7.58180   1
   5 -14  -4 10.1270 1.49084   1
   5 -14  -4 15.3915 2.02259   2
   5  14  -4 9.26449 1.99416   1
   5  14  -4 9.91304 1.24154   2
   4 -14  -4 2.98547 1.11138   1
   4 -14  -4 2.96593 1.25380   2
   4  14  -4 1.51002 1.76558   1
  -3 -14   4 6.69370 1.92848   2
   3 -14  -4 6.26184 1.38685   2
   3  14  -4 6.33545 1.36230   1
  -3  14   4 7.03675 0.99250   1
  -2 -14   4 13.0107 1.49632   2
   2 -14  -4 12.5406 1.56175   2
   2  14  -4 18.7201 1.98729   1
  -2  14   4 15.0057 0.99376   1
  -2  14   4 14.7769 0.94420   1
  -1 -14   4 34.1661 2.05331   2
   1 -14  -4 35.1338 1.92001   2
   1  14  -4 36.2815 2.13613   1
   0 -14  -4 0.69668 0.94590   2
   0 -14   4 2.67245 1.21863   2
   0  14  -4 1.42364 1.21111   1
   1 -14   4 98.0541 3.65783   2
  -1  14  -4 91.5135 5.29683   1
  -2 -14  -4 10.9246 1.34686   2
   2 -14   4 5.11802 1.55097   2
  -2  14  -4 8.36857 1.70899   1
  -3 -14  -4 119.801 3.10526   1
  -3 -14  -4 124.156 3.33754   2
   3  14   4 122.090 3.22582   1
  -3  14  -4 129.263 4.62982   1
   4 -14   4 4.15601 1.98761   2
  -4 -14  -4 4.15201 0.87372   2
   4  14   4 3.23627 1.23592   1
  -4  14  -4 2.72339 1.75939   1
   5 -14   4 17.1305 2.30389   2
  -5 -14  -4 19.8305 1.19949   2
   5  14   4 19.5091 1.86090   1
  -5  14  -4 17.2677 2.33335   1
   6 -14   4 33.1603 3.25133   2
   6  14   4 33.4785 2.33278   1
  -6  14  -4 29.9441 3.32688   1
   7 -14   4 1.13964 2.06693   2
   7  14   4 -0.0400 1.43977   1
  -7  14  -4 -0.3287 1.96273   1
   8 -14   4 6.13554 2.47920   2
   8  14   4 7.12543 1.81283   1
  -8  14  -4 2.69569 2.24731   1
   9 -14   4 -1.0114 2.06365   2
  -9  14  -4 2.84518 2.65656   1
   9  14   4 1.48830 1.86376   1
  10 -14   4 10.8022 3.03180   2
  10  14   4 14.6234 2.85572   1
  13 -15  -4 76.5810 5.56293   2
  12 -15  -4 42.3844 4.59011   2
  12 -15  -4 44.7249 4.47571   1
  12  15  -4 46.5799 4.71316   1
  11 -15  -4 5.08084 2.42469   1
  11 -15  -4 5.46107 4.58113   2
  11  15  -4 0.77784 2.45824   1
  10 -15  -4 136.062 5.78436   1
  10 -15  -4 129.925 5.88523   2
  10  15  -4 140.730 6.73867   1
   9 -15  -4 410.896 11.1257   1
   9 -15  -4 405.382 11.1276   2
   9  15  -4 405.615 11.5205   1
   8 -15  -4 99.3027 4.38987   1
   8 -15  -4 96.2985 4.54434   2
   8  15  -4 103.396 4.81939   1
   7 -15  -4 742.491 17.4796   1
   7 -15  -4 761.769 17.7034   2
   7  15  -4 707.356 16.1865   2
   7  15  -4 758.961 17.9220   1
   6 -15  -4 330.259 8.82679   2
   6 -15  -4 332.962 8.56783   1
   6  15  -4 328.847 7.48796   2
   6  15  -4 324.543 8.98596   1
   5 -15  -4 0.52555 1.65614   2
   5 -15  -4 3.39770 1.35786   1
   5  15  -4 5.89564 0.97635   2
   5  15  -4 2.44630 1.75409   1
  -4 -15   4 827.406 18.2668   2
   4 -15  -4 834.350 18.9350   2
   4  15  -4 842.984 19.2208   1
  -3 -15   4 889.854 19.2005   2
   3 -15  -4 857.405 19.4716   2
  -3  15   4 832.397 19.1126   1
   3  15  -4 900.387 21.3117   1
  -2 -15   4 29.3167 1.86055   2
   2 -15  -4 25.4705 1.88945   2
  -2  15   4 24.7414 1.22426   1
   2  15  -4 25.9718 2.25594   1
  -2  15   4 23.8065 1.21022   1
   1 -15  -4 187.310 4.99379   2
  -1 -15   4 193.141 5.25999   2
   1  15  -4 184.852 5.96426   1
   0 -15   4 1163.74 26.7970   2
   0 -15  -4 1172.77 26.3367   2
   0  15  -4 1317.08 28.6834   1
  -1 -15  -4 369.948 8.99094   2
   1 -15   4 377.259 9.47644   2
  -1  15  -4 383.753 9.55989   1
  -2 -15  -4 11.0902 1.15568   2
   2 -15   4 10.4905 1.96252   2
  -2  15  -4 12.4110 1.96126   1
   3 -15   4 950.342 21.5126   2
  -3 -15  -4 922.693 20.1948   2
  -3 -15  -4 938.859 20.0033   1
  -3  15  -4 946.870 21.5346   1
   3  15   4 918.345 20.0872   1
   4 -15   4 106.555 4.51888   2
  -4 -15  -4 112.962 2.94141   2
  -4 -15  -4 110.402 3.32102   1
  -4  15  -4 108.055 4.51613   1
  -5 -15  -4 159.836 3.91393   2
   5 -15   4 163.006 5.66274   2
  -5  15  -4 172.021 5.92903   1
   5  15   4 158.532 4.56120   1
   6 -15   4 150.425 5.53580   2
  -6  15  -4 155.581 5.86636   1
   6  15   4 142.055 4.53026   1
   7 -15   4 121.124 5.33094   2
   7  15   4 119.084 4.27683   1
  -7  15  -4 120.848 5.47217   1
   8  15   4 13.5659 2.05167   1
  -8  15  -4 9.34100 2.78137   1
   9 -15   4 77.0436 4.84880   2
  -9  15  -4 87.5096 5.25730   1
   9  15   4 78.4625 3.96123   1
  10 -15   4 265.728 9.13247   2
 -10  15  -4 273.522 9.80487   1
  10  15   4 275.805 9.23227   1
  12 -16  -4 59.9298 5.44367   1
  12 -16  -4 60.8023 5.10823   2
  12  16  -4 57.1811 4.98680   1
  11 -16  -4 307.921 9.81569   2
  11 -16  -4 292.859 9.50747   1
  11  16  -4 287.585 9.79921   1
  10 -16  -4 74.4863 4.80365   2
  10 -16  -4 83.5234 7.73772   1
  10  16  -4 82.7672 4.91481   1
   9 -16  -4 163.469 6.05153   1
   9 -16  -4 156.684 6.00255   2
   9  16  -4 165.199 6.46165   1
   8 -16  -4 291.720 8.38700   1
   8 -16  -4 283.468 8.44162   2
   8  16  -4 297.924 8.89144   1
   7 -16  -4 78.3484 3.76546   2
   7 -16  -4 78.3840 3.79797   1
   7  16  -4 81.1077 4.14796   1
   6 -16  -4 -0.0700 1.51309   2
   6 -16  -4 1.33041 1.45334   1
   6  16  -4 0.73150 1.91318   1
   5 -16  -4 222.980 7.04447   2
   5  16  -4 226.565 5.48734   2
   5  16  -4 237.089 6.83611   1
   4 -16  -4 1023.41 22.9878   2
  -4 -16   4 1034.38 22.4364   2
  -4  16   4 1008.31 22.4743   1
   4  16  -4 1031.48 23.1400   1
  -3 -16   4 13.3997 1.48602   2
   3 -16  -4 12.7273 1.73814   2
  -3  16   4 14.0743 1.30899   1
  -3  16   4 15.1644 1.83227   1
   3  16  -4 12.5621 1.83827   1
   2 -16  -4 1554.95 33.8411   2
  -2 -16   4 1594.25 33.8083   2
  -2  16   4 1551.80 33.1502   1
  -2  16   4 1535.98 33.1114   1
   2  16  -4 1558.45 34.2120   1
  -1 -16   4 1036.49 23.0062   2
   1 -16  -4 1033.77 22.7644   2
   1  16  -4 1040.05 23.3028   1
   0 -16   4 99.8817 3.65862   2
   0 -16  -4 90.8179 3.06417   2
   0  16  -4 97.4680 3.61027   1
  -1 -16  -4 470.014 10.9404   2
   1 -16   4 486.391 11.7194   2
  -1  16  -4 491.999 11.8294   1
  -2 -16  -4 277.017 6.61680   2
   2 -16   4 288.439 9.80506   2
  -2  16  -4 272.839 7.60569   1
  -3 -16  -4 181.560 4.34930   1
   3 -16   4 180.081 5.82018   2
  -3 -16  -4 186.105 4.56071   2
  -3  16  -4 193.794 5.99971   1
   3  16   4 186.031 4.43405   1
  -4 -16  -4 180.617 4.44342   2
   4 -16   4 191.968 6.16926   2
  -4  16  -4 182.271 6.13637   1
   5 -16   4 675.648 16.3453   2
   5  16   4 653.083 14.9912   1
  -5  16  -4 674.223 16.4523   1
   6 -16   4 34.8227 3.18313   2
   6  16   4 31.2782 2.24037   1
   7 -16   4 287.019 8.81094   2
  -7  16  -4 285.539 8.82965   1
   7  16   4 278.191 7.53792   1
   8 -16   4 143.376 6.24824   2
  -8  16  -4 145.559 6.28746   1
   8  16   4 140.841 4.95724   1
   9 -16   4 4.77381 2.62870   2
  -9  16  -4 2.95299 2.51605   1
   9  16   4 2.58183 1.68411   1
  10 -16   4 5.92671 2.84302   2
  10  16   4 8.26954 2.69497   1
 -10  16  -4 2.09097 2.78216   1
  12 -17  -4 2.03577 2.59791   1
  12 -17  -4 -3.0646 2.83898   2
  12  17  -4 5.28589 2.91560   1
  11 -17  -4 2.18187 2.48535   1
  11 -17  -4 -3.7519 2.55029   2
  11  17  -4 2.63119 2.59844   1
  10 -17  -4 75.9034 6.52896   1
  10  17  -4 79.5793 5.00197   1
   9 -17  -4 6.11852 2.26502   1
   9 -17  -4 4.18874 2.27396   2
   9  17  -4 5.70790 2.44893   1
   8 -17  -4 75.5297 4.25330   2
   8 -17  -4 79.0651 4.15951   1
   8  17  -4 81.1124 4.49005   1
   7 -17  -4 1.58901 2.02225   2
   7 -17  -4 2.27557 1.73367   1
   7  17  -4 1.39890 2.07359   1
   6 -17  -4 34.3846 2.95981   2
   6 -17  -4 34.1638 2.63175   1
   6  17  -4 34.0042 1.52493   2
   6  17  -4 29.3606 3.11368   1
   5 -17  -4 0.12012 1.58611   2
   5  17  -4 0.46115 1.80196   1
  -5  17   4 -0.0712 1.22006   1
   5  17  -4 1.66398 0.87612   2
   4 -17  -4 2.14008 1.53521   2
  -4  17   4 1.08316 1.10134   1
   4  17  -4 6.08096 1.77246   1
  -3 -17   4 29.5313 1.98029   2
   3 -17  -4 27.5654 2.28928   2
   3  17  -4 31.0376 2.65985   1
  -3  17   4 37.0192 1.69440   1
  -3  17   4 32.5911 1.70505   1
   2 -17  -4 21.6083 1.96071   2
   2  17  -4 26.3255 2.47333   1
  -2  17   4 17.8837 1.21040   1
  -1 -17   4 3.80863 1.40794   2
   1 -17  -4 1.98241 1.18050   2
   1  17  -4 0.75303 1.34807   1
  -1  17   4 2.93517 0.52472   1
  -1  17   4 3.92849 0.68542   1
   0 -17   4 9.09885 1.69392   2
   0 -17  -4 7.56511 1.27432   2
   0  17  -4 9.70553 1.68076   1
  -1 -17  -4 0.25252 1.01310   2
   1 -17   4 -0.8513 1.42660   2
  -1  17  -4 0.17313 1.47881   1
   2 -17   4 75.1954 3.73961   2
  -2 -17  -4 85.8788 3.13030   2
  -2  17  -4 83.0510 3.80589   1
  -3 -17  -4 6.79704 0.77038   1
   3 -17   4 5.28218 1.80138   2
  -3 -17  -4 8.53535 0.98315   2
   3  17   4 7.07821 0.99149   1
  -3  17  -4 5.90162 1.90179   1
  -4 -17  -4 5.54987 0.79765   2
   4 -17   4 0.76974 1.95793   2
  -4  17  -4 3.74849 1.85502   1
   5 -17   4 28.6868 2.98633   2
   5  17   4 28.3557 1.94938   1
  -5  17  -4 29.5309 3.26277   1
   6 -17   4 1.78759 2.06614   2
   6  17   4 4.81745 1.34376   1
  -6  17  -4 3.60893 2.27610   1
   7 -17   4 37.3929 3.87941   2
  -7  17  -4 33.9601 3.81884   1
   7  17   4 34.5978 2.57437   1
   8 -17   4 1.01576 2.46768   2
   8  17   4 6.80777 1.75492   1
  -8  17  -4 6.52650 2.63867   1
   9 -17   4 20.7906 3.33583   2
   9  17   4 25.6683 2.91005   1
  -9  17  -4 25.5087 4.14953   1
  12 -18  -4 105.732 6.05239   2
  12 -18  -4 102.975 5.66563   1
  12  18  -4 95.7379 5.89288   1
  11 -18  -4 100.554 5.52269   2
  11 -18  -4 100.803 5.62384   1
  11  18  -4 104.382 5.72750   1
  10 -18  -4 1.37593 2.30436   1
  10 -18  -4 -1.7929 2.25177   2
  10  18  -4 2.95165 2.52489   1
   9 -18  -4 168.588 6.59676   2
   9 -18  -4 174.142 6.40982   1
   8 -18  -4 146.495 5.52816   1
   8 -18  -4 146.890 5.84088   2
   8  18  -4 148.022 5.93131   1
   7 -18  -4 99.9781 4.20064   1
   7 -18  -4 106.191 4.69092   2
   7  18  -4 98.9478 4.77102   1
   6 -18  -4 48.2002 3.27703   2
  -6  18   4 48.2088 2.91129   1
   6  18  -4 49.4410 1.80917   2
   6  18  -4 53.5011 3.58284   1
   5 -18  -4 560.000 13.5396   2
  -5  18   4 550.677 12.9931   1
   5  18  -4 535.027 12.2609   2
   5  18  -4 572.758 13.7434   1
  -4 -18   4 475.778 11.3512   2
   4 -18  -4 516.036 14.0990   2
   4  18  -4 485.293 12.0905   1
  -4  18   4 479.165 11.3997   1
  -3 -18   4 3.06664 1.24505   2
   3 -18  -4 -1.5100 1.33961   2
   3  18  -4 2.97199 1.78274   1
  -3  18   4 2.46097 0.98385   1
  -3  18   4 3.70958 0.95917   1
  -2 -18   4 963.954 21.2400   2
   2 -18  -4 963.737 21.2934   2
  -2  18   4 936.955 20.5629   1
   2  18  -4 968.342 21.6217   1
  -2  18   4 935.124 20.5174   1
  -1 -18   4 604.434 13.7833   2
   1 -18  -4 594.878 13.5142   2
   1  18  -4 593.556 13.9889   1
  -1  18   4 564.974 12.7426   1
  -1  18   4 587.793 12.6888   1
   0 -18   4 40.2893 2.70574   2
   0 -18  -4 44.0510 2.16347   2
   0  18  -4 40.6760 2.85307   1
   1 -18   4 677.369 16.3098   2
  -1 -18  -4 653.088 14.7569   2
  -1  18  -4 654.243 15.6208   1
   2 -18   4 263.391 7.63332   2
  -2  18  -4 275.514 7.74436   1
  -3 -18  -4 27.2172 1.44812   2
   3 -18   4 22.6937 2.88582   2
  -3 -18  -4 24.8616 1.19151   1
   3  18   4 27.2459 1.28037   1
  -3  18  -4 28.5928 2.92494   1
  -4 -18  -4 118.846 3.07051   2
   4 -18   4 122.648 5.02056   2
  -4  18  -4 118.011 4.90970   1
   5 -18   4 465.324 12.3087   2
  -5  18  -4 481.100 12.9005   1
   5  18   4 459.507 10.7877   1
   6 -18   4 73.0855 4.42566   2
   6  18   4 70.6905 2.94156   1
  -6  18  -4 76.6875 4.21859   1
   7  18   4 102.877 3.85621   1
  -7  18  -4 110.021 5.39451   1
   8 -18   4 187.869 7.18665   2
   8  18   4 183.640 5.72745   1
  -8  18  -4 183.198 7.32013   1
   9 -18   4 4.67931 2.70606   2
  -9  18  -4 2.26406 3.68754   1
  11 -19  -4 2.73071 2.84171   2
  11 -19  -4 2.62703 2.40023   1
  11  19  -4 3.40390 2.71590   1
  10 -19  -4 54.1515 4.13953   1
  10 -19  -4 50.3062 4.23100   2
  10  19  -4 56.8587 4.54883   1
   9 -19  -4 355.213 10.3480   1
   9 -19  -4 380.189 11.0778   2
   9  19  -4 376.648 10.9848   1
   8 -19  -4 65.2765 4.28542   2
   8  19  -4 62.2283 4.21591   1
   7 -19  -4 467.140 12.3471   2
  -7  19   4 470.145 11.8294   1
   7  19  -4 474.322 12.4851   1
   6 -19  -4 624.506 15.1615   2
   6  19  -4 623.149 13.3922   2
  -6  19   4 590.263 15.3101   1
   6  19  -4 624.643 15.2855   1
   5 -19  -4 25.7168 2.70156   2
  -5  19   4 18.0766 2.08201   1
   5  19  -4 24.9806 2.96050   1
   5  19  -4 23.7218 1.48660   2
  -4 -19   4 531.893 12.2088   2
   4 -19  -4 543.196 13.0699   2
  -4  19   4 538.955 12.4693   1
   4  19  -4 536.954 13.2263   1
  -3 -19   4 250.203 6.39407   2
   3 -19  -4 245.913 6.78392   2
   3  19  -4 237.520 6.91200   1
  -3  19   4 240.754 6.08680   1
  -3  19   4 254.936 6.35934   1
  -2 -19   4 180.277 5.18206   2
   2 -19  -4 179.221 5.21696   2
  -2  19   4 171.174 5.15356   1
  -2  19   4 178.384 4.45577   1
   2  19  -4 189.800 5.68282   1
   1 -19  -4 42.8104 2.27865   2
  -1 -19   4 43.2952 2.54587   2
  -1  19   4 39.8411 1.59368   1
   1  19  -4 41.5843 2.92224   1
  -1  19   4 38.2437 1.38823   1
   0 -19  -4 622.098 14.3134   2
   0 -19   4 627.542 14.8080   2
   0  19  -4 634.424 14.9727   1
   1 -19   4 522.352 12.9385   2
  -1 -19  -4 514.296 11.8811   2
  -1  19  -4 525.859 12.8532   1
   2 -19   4 130.367 4.94068   2
  -2 -19  -4 137.982 4.03308   2
  -2  19  -4 134.053 4.98522   1
  -3 -19  -4 957.697 20.8389   2
   3 -19   4 966.962 22.3973   2
  -3  19  -4 961.988 22.3446   1
   4 -19   4 19.3282 2.76931   2
   4  19   4 22.5159 1.95122   1
  -4  19  -4 19.2554 2.67573   1
   5 -19   4 109.823 4.99724   2
   5  19   4 97.6757 3.21759   1
  -5  19  -4 98.4890 5.96597   1
   6 -19   4 181.423 6.64218   2
   6  19   4 167.778 4.91928   1
  -6  19  -4 176.894 6.61766   1
   7 -19   4 12.5244 2.63710   2
   7  19   4 18.7122 2.23443   1
  -7  19  -4 14.0282 2.98015   1
   8 -19   4 14.1552 3.04440   2
  -8  19  -4 12.7841 3.04419   1
   9 -19   4 57.2110 4.73192   2
  -9  19  -4 57.2130 4.82734   1
  11 -20  -4 3.92574 3.04620   2
  11 -20  -4 3.77619 2.63369   1
  11  20  -4 7.51521 2.75001   1
  10 -20  -4 54.0290 4.40619   2
  10  20  -4 65.8893 4.73325   1
   9 -20  -4 18.8564 5.21165   2
   9  20  -4 23.5780 3.23506   1
   8 -20  -4 -2.0918 2.05445   2
   8  20  -4 -0.3023 2.40296   1
  -8  20   4 2.48168 1.86685   1
   7 -20  -4 2.28360 2.31168   2
  -7  20   4 6.24589 1.87699   1
   7  20  -4 1.60620 2.16636   1
   6 -20  -4 61.4882 3.71543   2
  -6  20   4 61.9032 3.77334   1
   6  20  -4 56.7036 3.84799   1
   6  20  -4 58.6422 2.34628   2
   5 -20  -4 14.2388 2.27967   2
   5  20  -4 20.0422 2.70764   1
   5  20  -4 18.3524 1.43902   2
  -5  20   4 16.5455 2.13066   1
   4 -20  -4 12.5723 2.08692   2
  -4 -20   4 14.6393 1.51785   2
   4  20  -4 20.0270 2.54834   1
  -4  20   4 18.5663 1.93248   1
   3 -20  -4 22.5226 3.52198   2
  -3 -20   4 27.3767 2.21998   2
  -3  20   4 30.0655 1.78404   1
   3  20  -4 30.8832 2.95031   1
  -2 -20   4 305.705 7.85081   2
   2 -20  -4 311.887 8.00352   2
  -2  20   4 285.145 7.79629   1
   2  20  -4 320.510 8.37661   1
  -1 -20   4 3.81422 1.58491   2
   1 -20  -4 2.34828 1.35745   2
  -1  20   4 2.40254 0.89755   1
   1  20  -4 0.64106 1.74517   1
  -1  20   4 3.61727 0.65985   1
   0 -20   4 44.2969 2.89939   2
   0 -20  -4 47.4733 2.33219   2
   0  20  -4 43.5359 3.08397   1
  -1 -20  -4 7.60830 1.29327   2
   1 -20   4 5.45359 1.88440   2
  -1  20  -4 5.83739 1.98493   1
  -2 -20  -4 35.0992 1.89295   2
   2 -20   4 35.9082 3.05764   2
  -2  20  -4 37.3105 3.12635   1
   3 -20   4 3.20692 2.05680   2
  -3  20  -4 2.96478 1.92526   1
   4 -20   4 54.7489 3.84195   2
  -4  20  -4 54.3721 3.80788   1
   4  20   4 56.7198 2.32811   1
   5 -20   4 109.362 5.15182   2
  -5  20  -4 111.943 5.09558   1
   5  20   4 106.944 3.33297   1
   6  20   4 2.09646 1.22005   1
  -6  20  -4 -0.8659 1.86063   1
   7 -20   4 70.4301 4.68017   2
  -7  20  -4 62.9493 4.66300   1
   8 -20   4 51.6567 4.14902   2
  -8  20  -4 57.4110 4.66248   1
  11 -21  -4 28.6762 4.02176   2
  11  21  -4 29.1360 4.07074   1
  10 -21  -4 282.694 9.70343   2
  10  21  -4 302.049 9.78844   1
 -10  21   4 292.717 9.19170   1
   9 -21  -4 141.357 6.46137   2
   9  21  -4 153.157 6.38653   1
  -9  21   4 155.193 7.00185   1
   8 -21  -4 29.0826 3.62164   2
  -8  21   4 40.8744 3.41797   1
   8  21  -4 34.0183 4.39911   1
   7 -21  -4 161.120 5.97130   2
  -7  21   4 161.909 5.60348   1
   7  21  -4 164.614 6.23028   1
   6 -21  -4 154.847 5.76374   2
  -6  21   4 159.386 5.17413   1
   6  21  -4 155.755 5.88654   1
   5 -21  -4 76.3733 3.85221   2
  -5  21   4 75.8556 3.30136   1
   5  21  -4 74.6989 2.46571   2
   5  21  -4 72.7250 4.05019   1
  -4 -21   4 325.052 7.98528   2
   4 -21  -4 329.947 8.91066   2
  -4  21   4 331.340 8.18798   1
   4  21  -4 337.916 9.16089   1
  -3 -21   4 679.451 15.3167   2
   3 -21  -4 672.635 15.8346   2
   3  21  -4 668.057 16.0333   1
  -3  21   4 662.746 14.9972   1
   2 -21  -4 8.68384 1.76704   2
  -2 -21   4 7.42107 1.62256   2
   2  21  -4 6.93639 1.94423   1
   1 -21  -4 455.376 10.8728   2
  -1 -21   4 456.689 11.0964   2
  -1  21   4 443.387 10.0238   1
  -1  21   4 431.092 9.90974   1
   1  21  -4 464.522 11.4350   1
   0 -21  -4 415.245 9.99091   2
   0 -21   4 412.050 11.1558   2
   0  21  -4 422.461 10.7627   1
  -1 -21  -4 108.649 3.45905   2
   1 -21   4 102.987 4.34590   2
  -1  21  -4 107.628 4.42838   1
  -2 -21  -4 28.9363 1.74713   2
   2 -21   4 26.8612 2.88876   2
  -2  21  -4 26.5433 2.93668   1
   3 -21   4 283.710 8.24415   2
  -3 -21  -4 281.675 6.66220   2
  -3  21  -4 276.718 8.32903   1
   4 -21   4 157.489 6.07513   2
  -4  21  -4 159.863 6.41448   1
   4  21   4 162.825 4.23508   1
   5 -21   4 0.98063 2.18934   2
   5  21   4 4.41587 1.24400   1
  -5  21  -4 3.14226 1.97395   1
   6 -21   4 168.313 6.43708   2
  -6  21  -4 165.189 6.56893   1
   7 -21   4 195.938 7.36470   2
  -7  21  -4 180.594 7.21241   1
   8 -21   4 -0.9561 2.57781   2
  10 -22  -4 48.4061 4.73201   2
  10  22  -4 61.9665 4.67009   1
 -10  22   4 64.5773 4.78090   1
   9 -22  -4 7.75479 2.98664   2
   9  22  -4 16.2036 3.02283   1
  -9  22   4 15.1606 3.95567   1
   8  22  -4 210.458 7.55312   1
  -8  22   4 207.378 7.03491   1
   7 -22  -4 154.212 6.07895   2
  -7  22   4 149.389 5.37571   1
   7  22  -4 142.296 6.41519   1
   6 -22  -4 58.7177 3.82897   2
   6  22  -4 53.0533 3.93937   1
  -6  22   4 58.1513 3.38229   1
   5 -22  -4 382.277 10.2611   2
   5  22  -4 383.691 10.4379   1
   5  22  -4 355.388 8.90840   2
  -5  22   4 391.229 9.59551   1
  -4 -22   4 317.519 7.72863   2
   4 -22  -4 311.869 8.68621   2
   4  22  -4 323.328 8.96704   1
  -4  22   4 313.881 8.03405   1
   3 -22  -4 8.33286 1.90016   2
  -3 -22   4 5.44345 1.47630   2
   3  22  -4 7.35893 2.15485   1
  -2 -22   4 156.001 4.86210   2
  -2  22   4 156.962 4.61742   1
   2  22  -4 152.655 5.40638   1
  -2  22   4 150.930 4.07453   1
   1 -22  -4 383.973 9.62759   2
  -1 -22   4 390.163 9.96100   2
  -1  22   4 389.605 8.77455   1
  -1  22   4 372.492 8.63719   1
   1  22  -4 399.991 10.2291   1
   0 -22  -4 4.87630 1.36322   2
   0 -22   4 0.86894 1.78350   2
   0  22  -4 4.56983 1.99177   1
  -1 -22  -4 323.061 8.19817   2
   1 -22   4 333.130 9.13857   2
  -1  22  -4 341.290 9.22409   1
  -2 -22  -4 209.864 5.42367   2
   2 -22   4 199.018 6.61592   2
  -2  22  -4 206.860 6.70304   1
   3 -22   4 5.24612 2.25564   2
  -3  22  -4 7.11636 2.66430   1
   4 -22   4 123.117 5.38908   2
  -4  22  -4 121.503 5.29564   1
   5 -22   4 250.393 9.83396   2
  -5  22  -4 217.776 7.65450   1
   6 -22   4 115.381 5.65976   2
  -6  22  -4 118.024 5.60884   1
   7 -22   4 37.4179 4.13033   2
  -7  22  -4 39.5289 4.20099   1
   8 -22   4 65.0434 4.94746   2
  -8  22  -4 64.7214 4.88889   1
  10 -23  -4 2.13820 2.81409   2
 -10  23   4 7.06256 2.74286   1
  10  23  -4 8.87433 2.86199   1
   9 -23  -4 14.6725 3.16570   2
  -9  23   4 20.7671 3.01317   1
   9  23  -4 26.7726 3.43909   1
   8 -23  -4 68.5423 4.75302   2
   8  23  -4 73.7322 4.80705   1
  -8  23   4 70.3844 4.27555   1
   7 -23  -4 0.69393 2.24466   2
   7  23  -4 3.94706 2.78262   1
  -7  23   4 6.73182 1.89509   1
   6 -23  -4 111.486 5.09299   2
   6  23  -4 117.324 5.24256   1
  -6  23   4 119.332 4.64119   1
   5 -23  -4 15.6898 2.53239   2
  -5  23   4 18.1034 2.43268   1
   5  23  -4 14.1187 2.61566   1
   4 -23  -4 23.7649 2.98194   2
  -4 -23   4 27.4920 2.03580   2
  -4  23   4 30.7073 2.34061   1
   4  23  -4 25.9947 3.22948   1
   3 -23  -4 26.8672 2.82757   2
  -3 -23   4 29.9227 2.26801   2
   3  23  -4 26.6339 3.08775   1
  -3  23   4 31.6397 2.04802   1
   2 -23  -4 0.07775 1.63685   2
  -2 -23   4 0.05611 1.46800   2
   2  23  -4 0.41417 1.91382   1
  -2  23   4 3.06880 1.18170   1
  -1 -23   4 3.65592 2.48084   2
   1 -23  -4 3.24078 1.55019   2
   1  23  -4 0.75502 1.91692   1
  -1  23   4 2.64713 0.99738   1
   0 -23  -4 68.6901 3.01759   2
   0 -23   4 63.3847 3.45008   2
   0  23  -4 70.9353 3.83151   1
   1 -23   4 112.846 4.70871   2
  -1 -23  -4 118.748 3.74165   2
  -1  23  -4 115.874 4.84813   1
  -2 -23  -4 57.3712 2.47204   2
   2 -23   4 56.8379 3.70901   2
  -2  23  -4 60.2643 3.86060   1
   3 -23   4 88.1933 4.51398   2
  -3  23  -4 87.5130 4.57815   1
   4 -23   4 1.42853 2.15923   2
  -4  23  -4 -1.6545 1.93836   1
   5 -23   4 36.5787 4.12527   2
  -5  23  -4 33.9267 3.72255   1
   6 -23   4 4.81198 2.75066   2
  -6  23  -4 3.96916 2.54849   1
   7 -23   4 2.53409 2.60872   2
  -7  23  -4 2.53421 3.83413   1
 -10  24   4 9.47129 2.89399   1
   9 -24  -4 4.05874 2.91217   2
  -9  24   4 13.0156 2.73300   1
   9  24  -4 15.2571 2.99653   1
   8 -24  -4 279.129 9.33279   2
  -8  24   4 295.361 9.80034   1
   8  24  -4 284.434 9.27861   1
   7  24  -4 61.8894 4.28865   1
  -7  24   4 57.6651 3.68419   1
   6 -24  -4 41.6442 3.74774   2
  -6  24   4 45.9184 3.20217   1
   5 -24  -4 298.637 8.79736   2
   5  24  -4 300.561 8.95127   1
  -4 -24   4 4.23903 1.35321   2
   4 -24  -4 4.00900 2.09042   2
  -4  24   4 5.20360 1.48638   1
   4  24  -4 4.44877 2.35285   1
  -3 -24   4 120.405 4.11251   2
   3 -24  -4 122.567 4.82726   2
  -3  24   4 121.485 3.76197   1
   3  24  -4 121.267 5.00108   1
   2 -24  -4 133.786 4.72518   2
  -2 -24   4 128.906 4.41668   2
   2  24  -4 117.042 4.95204   1
  -2  24   4 119.688 3.65342   1
  -1 -24   4 228.541 6.83514   2
   1  24  -4 238.490 7.31900   1
  -1  24   4 242.851 5.88819   1
   0 -24  -4 3.74766 1.54332   2
   0 -24   4 0.98413 1.87773   2
   0  24  -4 2.93085 2.01013   1
   1 -24   4 138.407 5.38882   2
  -1 -24  -4 141.009 4.37430   2
  -1  24  -4 139.833 5.47812   1
   2 -24   4 373.555 10.3139   2
  -2 -24  -4 375.028 8.94765   2
  -2  24  -4 368.577 11.0370   1
   3 -24   4 1.94019 2.40649   2
  -3  24  -4 0.48762 2.04836   1
   4 -24   4 63.9448 5.05587   2
  -4  24  -4 56.3137 4.16171   1
   5 -24   4 47.8335 4.20918   2
  -5  24  -4 44.2220 4.00374   1
   6 -24   4 -1.4891 2.57099   2
  -6  24  -4 3.30020 2.51432   1
   7 -24   4 23.5478 3.59441   2
  -7  24  -4 21.7191 3.80455   1
   9 -25  -4 130.432 6.57269   2
  -9  25   4 148.209 6.50781   1
   9  25  -4 146.027 6.56265   1
   8 -25  -4 12.8524 3.19781   2
  -8  25   4 13.9647 3.14058   1
   8  25  -4 12.9971 2.84055   1
   7 -25  -4 112.140 5.62041   2
  -7  25   4 120.432 4.92785   1
   7  25  -4 115.494 5.53207   1
   6 -25  -4 198.608 7.15984   2
   6  25  -4 200.612 7.11999   1
  -6  25   4 203.756 6.63507   1
   5 -25  -4 90.5755 4.57631   2
  -5  25   4 93.8425 3.94667   1
   4 -25  -4 187.358 6.26971   2
  -4 -25   4 177.520 5.03851   2
  -4  25   4 175.300 5.31107   1
   4  25  -4 184.008 6.66962   1
   3 -25  -4 592.150 14.5498   2
  -3 -25   4 589.767 13.7067   2
  -3  25   4 571.311 13.3714   1
   3  25  -4 589.937 14.7285   1
   2 -25  -4 112.700 4.40287   2
   2  25  -4 102.368 4.75836   1
  -2  25   4 103.107 3.41604   1
   1 -25  -4 69.2618 3.36792   2
  -1 -25   4 68.6313 3.48381   2
   1  25  -4 69.1237 4.07537   1
   0 -25  -4 223.188 6.40576   2
   0 -25   4 219.662 6.85032   2
   0  25  -4 238.996 8.06824   1
  -1 -25  -4 130.095 4.23280   2
   1 -25   4 121.100 5.03800   2
  -1  25  -4 126.719 5.79131   1
   2 -25   4 31.9018 3.44358   2
  -2  25  -4 27.6278 3.40913   1
   3 -25   4 418.156 11.5189   2
  -3  25  -4 394.513 11.3314   1
   4 -25   4 129.542 5.97954   2
  -4  25  -4 133.518 5.75364   1
   5 -25   4 7.39611 2.86597   2
  -5  25  -4 2.66980 2.41017   1
   6 -25   4 181.383 7.41027   2
  -6  25  -4 193.778 8.18699   1
   8 -26  -4 -2.3000 2.53078   2
   8  26  -4 0.00348 2.34215   1
  -8  26   4 4.16654 2.61663   1
   7 -26  -4 31.6689 3.87974   2
   7  26  -4 32.7987 3.81578   1
  -7  26   4 33.0990 3.33122   1
   6 -26  -4 12.5400 3.48884   2
  -6  26   4 12.3023 2.71076   1
   6  26  -4 14.6209 2.97618   1
   5 -26  -4 -0.6498 2.19350   2
   5  26  -4 1.52023 2.36500   1
  -5  26   4 -1.4224 1.57506   1
   4 -26  -4 14.9594 2.62860   2
  -4 -26   4 15.4110 1.73079   2
   4  26  -4 16.8923 4.51406   1
  -4  26   4 16.3853 2.19731   1
   3 -26  -4 11.0985 2.25947   2
  -3 -26   4 7.78372 1.71584   2
  -3  26   4 7.04328 1.53981   1
   2 -26  -4 63.3619 3.60726   2
  -2 -26   4 57.6893 3.17164   2
  -2  26   4 53.1331 2.53514   1
   1 -26  -4 44.8667 2.88510   2
  -1 -26   4 37.9893 3.06504   2
   0 -26   4 4.71931 2.03402   2
   0 -26  -4 11.1675 2.01789   2
   0  26  -4 4.55454 2.35935   1
  -1 -26  -4 25.1732 2.25856   2
   1 -26   4 21.0939 2.72639   2
  -1  26  -4 25.0623 3.30987   1
   2 -26   4 3.15750 2.36599   2
  -2  26  -4 6.88130 2.47294   1
   3 -26   4 2.99419 4.03717   2
  -3  26  -4 2.33089 2.23601   1
   4 -26   4 1.29388 2.43715   2
  -4  26  -4 2.78097 2.40175   1
   5 -26   4 2.42851 2.61619   2
  -5  26  -4 1.11500 2.48067   1
   6 -26   4 2.76242 2.83807   2
  -6  26  -4 2.66494 3.31167   1
   8 -27  -4 43.2483 4.57753   2
   8  27  -4 58.6241 4.65266   1
  -8  27   4 49.3558 3.97320   1
   7 -27  -4 18.9313 3.30290   2
   7  27  -4 23.5724 3.30645   1
  -7  27   4 20.9633 3.19774   1
   6 -27  -4 12.1913 2.83484   2
  -6  27   4 14.9603 2.80294   1
   6  27  -4 12.9078 2.86014   1
   5 -27  -4 17.5326 2.93713   2
   5  27  -4 21.5032 3.09478   1
  -5  27   4 17.8383 2.38841   1
   4 -27  -4 41.5471 3.51411   2
  -4  27   4 40.1419 2.76453   1
   4  27  -4 40.7288 3.86811   1
   3 -27  -4 215.930 7.15580   2
  -3 -27   4 209.826 5.99747   2
  -3  27   4 209.066 6.04324   1
   3  27  -4 199.410 7.05864   1
   2 -27  -4 3.11149 1.97845   2
  -2 -27   4 0.99634 1.74445   2
   2  27  -4 -0.4270 2.33454   1
   1 -27  -4 193.838 6.07098   2
  -1 -27   4 188.368 6.16564   2
   1  27  -4 190.960 6.86444   1
   0 -27   4 78.7104 4.14883   2
   0 -27  -4 90.9853 4.45314   2
   0  27  -4 85.2306 4.58026   1
  -1 -27  -4 -0.3135 1.41653   2
   1 -27   4 0.74648 2.15674   2
  -1  27  -4 0.04599 2.12648   1
   2 -27   4 2.70699 2.39118   2
  -2  27  -4 1.09697 2.37838   1
   3 -27   4 18.3402 3.10702   2
  -3  27  -4 19.3885 3.11949   1
   4 -27   4 58.5554 4.44699   2
  -4  27  -4 54.0923 4.36666   1
   5 -27   4 10.8530 3.02350   2
  -5  27  -4 15.2489 3.78762   1
   7 -28  -4 159.602 6.88039   2
   7  28  -4 165.202 6.68181   1
  -7  28   4 166.212 6.81140   1
   6 -28  -4 64.7989 5.00054   2
   6  28  -4 73.0516 4.91365   1
  -6  28   4 64.7716 4.60310   1
   5 -28  -4 418.991 12.5430   2
  -5  28   4 415.139 11.2707   1
   5  28  -4 429.317 12.0088   1
   4 -28  -4 50.3670 3.83190   2
   4  28  -4 53.1855 4.42453   1
   3 -28  -4 13.8085 2.61993   2
   3  28  -4 17.0537 2.93450   1
   2 -28  -4 45.9023 3.37337   2
  -2 -28   4 47.6802 3.05300   2
   2  28  -4 41.3831 3.98970   1
   1 -28  -4 313.408 8.92422   2
  -1 -28   4 310.707 8.73472   2
   1  28  -4 320.631 9.52817   1
   0 -28   4 37.3095 3.43999   2
   0 -28  -4 46.8768 3.10188   2
   0  28  -4 46.8858 4.24267   1
   1 -28   4 222.874 7.38054   2
  -1  28  -4 219.854 7.47156   1
  -2  28  -4 407.285 11.4555   1
   3 -28   4 3.85892 2.61474   2
  -3  28  -4 0.46151 2.51002   1
   4 -28   4 148.650 6.40775   2
  -4  28  -4 142.555 6.36953   1
   6 -29  -4 9.46751 2.92595   2
   6  29  -4 14.4989 3.01103   1
   5 -29  -4 52.0645 4.10293   2
   5  29  -4 51.3495 4.25490   1
   4  29  -4 -2.3293 2.48943   1
   3 -29  -4 116.052 5.35771   2
  -3 -29   4 115.042 4.74191   2
   3  29  -4 113.720 5.62634   1
   2 -29  -4 -0.1275 1.95603   2
  -2 -29   4 2.12316 1.78637   2
   1 -29  -4 31.7122 2.88497   2
  -1 -29   4 28.4516 3.05698   2
   1  29  -4 29.2729 3.70010   1
   0 -29  -4 17.7112 2.20293   2
   0 -29   4 18.0368 2.68083   2
   0  29  -4 14.3794 2.88165   1
   1 -29   4 6.11164 2.32099   2
  -1  29  -4 8.23542 2.70910   1
   2 -29   4 8.56315 2.59707   2
  -2  29  -4 10.8267 2.89277   1
   3 -29   4 36.6074 4.18060   2
  -3  29  -4 36.4670 4.02611   1
   5 -30  -4 78.5462 4.88158   2
   5  30  -4 80.0036 4.92335   1
   4 -30  -4 10.5848 2.74222   2
   4  30  -4 6.02219 2.81922   1
   3 -30  -4 37.5574 3.80410   2
   3  30  -4 35.3405 4.29900   1
  -2 -30   4 26.9291 2.87464   2
   2 -30  -4 24.6657 3.18972   2
   2  30  -4 24.1459 3.28177   1
   1 -30  -4 34.1970 3.20859   2
  -1 -30   4 29.6597 3.09787   2
   1  30  -4 29.8488 3.47374   1
   0 -30  -4 1.07183 1.75592   2
   0 -30   4 -1.8535 1.93651   2
   0  30  -4 -1.0191 2.44111   1
   1 -30   4 67.5238 5.98040   2
  -1  30  -4 75.8730 5.18960   1
   2 -30   4 65.5810 4.34652   2
  -2  30  -4 66.7766 5.20723   1
   3  31  -4 279.544 9.26157   1
   2 -31  -4 39.1670 3.89013   2
  -2 -31   4 37.1259 3.17211   2
   2  31  -4 32.2092 3.79646   1
   1 -31  -4 96.5457 5.04037   2
  -1 -31   4 80.1146 4.23860   2
   1  31  -4 75.1644 5.21051   1
   0 -31   4 203.066 7.81344   2
   0  31  -4 200.730 7.72831   1
  14   0  -5 0.62223 2.01086   2
  14   0  -5 2.00239 2.75341   1
  13   0  -5 1.19005 2.67096   1
  13   0  -5 3.02361 2.03440   2
  12   0  -5 0.48191 2.53805   1
  12   0  -5 -3.5073 1.74005   2
  11   0  -5 -1.7266 1.74623   2
  11   0  -5 -1.3313 2.23854   1
  10   0  -5 -0.8225 2.02572   1
  10   0  -5 -3.0412 1.54956   2
   9   0  -5 2.33040 1.53237   2
   9   0  -5 4.92468 2.08630   1
   8   0  -5 -0.2729 1.49450   1
   8   0  -5 -0.5849 1.27739   2
   7   0  -5 3.60243 1.26783   2
   7   0  -5 1.67728 1.39456   1
   6   0  -5 6.91732 1.27908   2
   6   0  -5 5.31926 1.37179   1
   5   0  -5 3.66092 1.11650   2
   5   0  -5 0.68387 1.11535   1
   4   0  -5 2.68004 1.05780   1
   3   0  -5 1.52554 1.10093   2
  -3   0   5 0.02700 0.87174   1
   3   0  -5 4.48585 1.00241   1
  -2   0   5 0.64831 0.66914   1
   2   0  -5 3.02321 0.95495   1
   1   0  -5 -0.8158 1.27611   2
  -1   0   5 -0.1256 0.62292   1
   1   0  -5 1.90981 1.28616   1
   0   0  -5 1.36692 0.70415   1
   0   0   5 1.94619 0.73196   1
   0   0   5 1.64949 1.00093   2
   2   0   5 -0.4507 0.96697   2
  -3   0  -5 3.80842 1.16466   1
   3   0   5 1.83846 1.11154   2
   4   0   5 2.19992 1.30705   2
  -4   0  -5 -2.0988 1.28540   1
   5   0   5 1.26377 1.49400   2
   6   0   5 0.52847 1.53173   2
   6   0   5 -0.2655 1.60558   1
   7   0   5 1.61933 1.84643   1
   8   0   5 4.64781 2.05423   1
   8   0   5 1.33575 1.66571   2
   9   0   5 -2.2858 1.83650   2
  10   0   5 6.21044 2.52987   1
  10   0   5 4.30575 2.15362   2
  11   0   5 0.30813 2.18312   2
  11   0   5 3.63393 2.58203   1
  14  -1  -5 69.2532 4.31968   2
  14  -1  -5 70.0639 5.67560   1
  14   1  -5 71.6031 5.64336   1
  14   1  -5 63.0589 3.95110   2
  13  -1  -5 180.227 7.70101   1
  13  -1  -5 181.266 6.45667   2
  13   1  -5 185.885 7.80142   1
  13   1  -5 182.370 6.24491   2
  12  -1  -5 0.38844 2.41354   1
  12  -1  -5 -1.5825 1.90163   2
  12   1  -5 -0.2846 1.73907   2
  12   1  -5 -3.0385 2.36286   1
  11  -1  -5 31.9471 3.04022   2
  11  -1  -5 42.3390 3.97183   1
  11   1  -5 30.8731 3.20163   2
  11   1  -5 35.5469 3.55234   1
  10  -1  -5 161.851 6.13525   1
  10  -1  -5 154.995 5.23318   2
  10   1  -5 154.613 5.89288   1
  10   1  -5 150.499 4.95389   2
   9  -1  -5 174.457 6.12379   1
   9  -1  -5 179.295 5.40646   2
   9   1  -5 168.830 5.20852   2
   9   1  -5 180.032 6.23668   1
   8  -1  -5 13.2520 1.73888   2
   8  -1  -5 16.1388 2.28723   1
   8   1  -5 13.9683 2.20039   1
   8   1  -5 15.3497 1.90449   2
   7  -1  -5 1297.44 28.8775   1
   7  -1  -5 1289.26 28.3907   2
   7   1  -5 1297.95 28.9191   1
   7   1  -5 1298.05 28.3187   2
   6  -1  -5 1864.67 40.7795   1
   6  -1  -5 1900.05 40.4964   2
   6   1  -5 1815.70 40.7806   1
   6   1  -5 1935.20 40.4649   2
   5  -1  -5 233.441 6.14848   1
   5  -1  -5 227.607 5.99553   2
   5   1  -5 241.369 6.24888   1
   5   1  -5 234.512 5.96149   2
   4  -1  -5 2297.11 49.6658   2
   4   1  -5 2346.82 49.7524   1
   4   1  -5 2332.70 49.6826   2
   3  -1  -5 1357.10 29.1571   1
   3  -1  -5 1386.28 29.3470   2
  -3  -1   5 1282.60 29.1688   1
  -3   1   5 1337.09 29.1234   1
   3   1  -5 1397.54 29.2398   1
   3   1  -5 1360.44 30.3609   2
   2  -1  -5 303.539 6.85733   1
   2  -1  -5 295.455 8.21169   2
  -2  -1   5 280.020 6.86642   1
   2   1  -5 290.603 6.86880   1
  -1  -1   5 360.143 8.66776   1
   1  -1  -5 413.779 10.1293   2
   1  -1  -5 389.514 8.55826   1
   1   1  -5 374.042 9.26992   2
  -1   1   5 371.144 8.64198   1
   1   1  -5 377.102 8.62593   1
   0  -1   5 1396.63 31.3568   1
   0  -1  -5 1498.74 31.2489   1
   0  -1   5 1483.04 31.5381   2
   0  -1  -5 1439.43 31.5697   2
   0   1  -5 1486.92 31.3092   1
   1  -1   5 58.2419 2.40005   2
  -1  -1  -5 61.6069 2.23224   1
  -1  -1  -5 59.6247 2.07920   1
  -1   1  -5 61.1789 2.64393   1
   1   1   5 57.7503 2.33005   2
  -1   1  -5 59.2604 2.16481   1
   2  -1   5 781.717 17.3811   2
  -2  -1  -5 778.307 17.1658   1
   2   1   5 765.487 17.2726   2
  -2   1  -5 780.073 17.2824   1
  -3  -1  -5 1655.59 35.4719   1
   3  -1   5 1629.02 35.5630   2
   3   1   5 1631.92 35.4603   2
  -3   1  -5 1642.49 35.5653   1
  -4  -1  -5 95.1224 3.66164   1
   4  -1   5 105.067 3.64454   2
   4   1   5 101.503 3.57645   2
  -4   1  -5 100.552 3.70305   1
   5  -1   5 647.512 14.9422   2
   5   1   5 618.743 14.9157   1
  -5   1  -5 652.140 15.9681   1
   5   1   5 630.026 14.7794   2
   6  -1   5 216.685 6.33838   2
   6   1   5 218.085 6.25238   2
   6   1   5 219.955 6.51261   1
   7  -1   5 122.886 4.58199   2
   7  -1   5 111.610 4.73559   1
   7   1   5 115.261 4.34614   2
   7   1   5 113.098 4.77002   1
   8  -1   5 13.0077 2.42809   1
   8  -1   5 18.9302 2.37314   2
   8   1   5 13.2877 2.37520   1
   8   1   5 16.2661 2.21412   2
   9  -1   5 77.0051 3.91453   2
   9  -1   5 73.4442 4.72001   1
   9   1   5 76.8728 6.81522   1
   9   1   5 85.4446 4.25122   2
  10  -1   5 220.734 7.13673   2
  10  -1   5 213.366 7.65088   1
  10   1   5 206.132 7.46312   1
  10   1   5 217.835 6.93833   2
  11  -1   5 34.5739 3.91343   2
  11   1   5 28.8861 3.84806   1
  11   1   5 34.7609 3.59943   2
  14  -2  -5 132.639 7.08222   1
  14  -2  -5 135.470 5.78278   2
  14   2  -5 144.120 5.31932   2
  14   2  -5 137.802 7.39682   1
  13  -2  -5 3.08585 2.29151   2
  13  -2  -5 3.56306 2.80991   1
  13   2  -5 1.71349 1.84480   2
  13   2  -5 0.97812 2.36880   1
  12  -2  -5 150.398 6.73429   1
  12  -2  -5 143.450 5.58153   2
  12   2  -5 147.171 5.17970   2
  12   2  -5 152.161 6.70293   1
  11  -2  -5 676.082 16.2703   2
  11  -2  -5 689.023 17.3440   1
  11   2  -5 678.584 17.4174   1
  11   2  -5 656.469 15.8819   2
  10  -2  -5 -1.6568 2.05959   1
  10   2  -5 -0.3459 1.50222   2
  10   2  -5 -0.0453 1.88754   1
   9  -2  -5 1100.87 24.2987   2
   9  -2  -5 1072.90 24.9344   1
   9   2  -5 1084.56 25.0967   1
   9   2  -5 1056.32 23.9990   2
   8  -2  -5 899.924 20.9928   1
   8  -2  -5 883.345 20.4208   2
   8   2  -5 935.312 21.1789   1
   8   2  -5 909.160 20.2552   2
   7  -2  -5 32.9955 2.17964   2
   7  -2  -5 33.9688 2.60261   1
   7   2  -5 29.8150 2.41671   1
   7   2  -5 34.0839 2.12893   2
   6  -2  -5 753.748 17.2064   1
   6  -2  -5 739.134 16.9250   2
   6   2  -5 750.247 16.8141   2
   6   2  -5 764.805 17.3204   1
   5  -2  -5 648.887 14.9302   1
   5  -2  -5 654.909 14.8423   2
   5   2  -5 658.916 15.0395   1
   5   2  -5 660.814 14.7287   2
   4  -2  -5 1723.91 37.1302   2
   4  -2  -5 1679.94 37.0567   1
   4   2  -5 1739.80 37.3981   2
  -4   2   5 1746.09 37.1240   1
   4   2  -5 1734.75 37.2113   1
   3  -2  -5 176.827 4.69702   2
   3  -2  -5 171.726 4.80395   1
  -3   2   5 169.431 4.48435   1
   3   2  -5 183.399 4.69449   1
  -2   2   5 4911.32 114.976   3
   2   2  -5 4633.11 113.643   3
   1  -2  -5 1337.71 28.7991   2
   1  -2  -5 1334.36 27.2474   1
  -1  -2   5 1211.40 27.4710   1
  -1  -2   5 1280.13 27.7212   2
  -1   2   5 1213.05 27.2468   1
   1   2  -5 1282.01 27.4284   1
   0  -2  -5 2086.08 44.5755   2
   0  -2   5 2122.34 44.3006   2
   0  -2   5 1955.40 44.1990   1
   0  -2  -5 2133.73 43.8422   1
   0   2   5 2026.85 43.9137   1
   0   2  -5 2083.69 44.0724   1
  -1  -2  -5 1638.92 34.6448   1
   1  -2   5 1566.89 34.0952   2
  -1  -2  -5 1627.41 34.1664   1
  -1   2  -5 1535.24 33.9287   1
   1   2   5 1525.75 33.9466   2
  -2  -2  -5 240.908 6.02249   1
   2  -2   5 241.174 6.19647   2
  -2  -2  -5 242.727 5.90847   1
   2   2   5 237.456 6.06771   2
  -2   2  -5 239.030 6.12418   1
  -3  -2  -5 8.13376 1.27816   1
   3  -2   5 8.56922 1.45229   2
  -3   2  -5 7.41510 1.30072   1
   3   2   5 6.57593 1.23732   2
   4  -2   5 532.641 12.5312   2
   4   2   5 525.649 12.3013   2
  -4   2  -5 527.110 12.6211   1
   5  -2   5 884.196 20.4899   2
   5   2   5 903.602 20.2851   2
  -5   2  -5 933.134 21.5819   1
   5   2   5 891.372 20.4498   1
   6  -2   5 17.6684 2.21483   2
   6   2   5 20.2020 2.14991   2
   6   2   5 19.2856 2.40198   1
   7  -2   5 879.102 20.0977   2
   7   2   5 859.356 19.7809   2
   7   2   5 857.548 20.2482   1
   8  -2   5 139.759 5.14663   2
   8  -2   5 140.752 5.60389   1
   8   2   5 139.262 5.36167   1
   8   2   5 142.820 4.94239   2
   9  -2   5 1.61917 1.89800   2
   9  -2   5 2.70090 2.23928   1
   9   2   5 3.71998 2.21838   1
   9   2   5 3.17974 1.89406   2
  10  -2   5 62.2679 4.05590   2
  10   2   5 61.3047 3.73093   2
  10   2   5 59.0330 4.38395   1
  11   2   5 6.96541 2.16279   2
  11   2   5 8.77228 2.72984   1
  14  -3  -5 0.03961 2.96518   1
  14  -3  -5 2.56198 2.46018   2
  14   3  -5 1.40222 1.88287   2
  14   3  -5 -0.5943 2.90720   1
  13  -3  -5 9.57135 3.14349   1
  13  -3  -5 11.8282 2.63666   2
  13   3  -5 16.7678 2.30609   2
  13   3  -5 16.3749 3.42823   1
  12  -3  -5 3.81654 2.11113   2
  12  -3  -5 3.65396 2.64382   1
  12   3  -5 4.30913 2.63956   1
  11  -3  -5 13.4123 2.73977   1
  11  -3  -5 9.21610 2.19126   2
  11   3  -5 11.7479 2.72814   1
  11   3  -5 10.9020 1.90063   2
  10  -3  -5 6.46444 1.99679   2
  10  -3  -5 6.73492 2.32031   1
  10   3  -5 7.59319 1.68026   2
  10   3  -5 7.80892 2.52122   1
   9  -3  -5 35.3667 3.27966   1
   9  -3  -5 29.6747 2.64208   2
   9   3  -5 38.3077 3.41645   1
   9   3  -5 28.6680 2.31870   2
   8  -3  -5 13.9751 1.87388   2
   8  -3  -5 14.1540 2.20103   1
   8   3  -5 14.4645 1.78950   2
   8   3  -5 18.3806 2.42364   1
   7  -3  -5 11.5451 1.85713   1
   7  -3  -5 9.07678 1.57997   2
   7   3  -5 12.1688 1.98638   1
   7   3  -5 12.3936 1.50372   2
   6  -3  -5 8.03822 1.45078   2
   6  -3  -5 8.06959 1.43854   1
   6   3  -5 11.3853 1.37012   2
   6   3  -5 6.64740 1.43134   1
   5  -3  -5 310.668 7.71934   1
   5  -3  -5 313.737 7.70718   2
   5   3  -5 319.222 7.52857   2
   5   3  -5 304.736 7.83866   1
   4  -3  -5 2.62265 1.11687   2
   4  -3  -5 2.69002 0.99095   1
   4   3  -5 4.28930 1.19691   1
  -4   3   5 4.26512 1.04783   1
   4   3  -5 1.11239 1.78734   2
   3  -3  -5 53.7005 2.26602   1
   3  -3  -5 56.7665 2.21588   2
   3   3  -5 58.4591 2.28581   1
   3   3  -5 52.9244 3.24668   2
  -3   3   5 51.1326 2.23806   1
   2  -3  -5 153.205 4.28183   2
   2  -3  -5 149.757 3.85721   1
  -2   3   5 149.038 3.78834   1
   2   3  -5 155.222 5.34926   2
   2   3  -5 157.120 4.09447   1
   1  -3  -5 128.674 4.07553   2
   1  -3  -5 135.101 3.25351   1
  -1  -3   5 133.537 3.69105   2
  -1   3   5 121.203 3.22115   1
   1   3  -5 129.084 3.53716   1
   0  -3   5 16.1660 1.59394   2
   0  -3  -5 19.8533 1.85684   2
   0  -3  -5 19.6799 1.10131   1
   0   3  -5 19.9664 1.42336   1
   1  -3   5 77.2515 2.74323   2
  -1  -3  -5 70.0405 2.64554   2
  -1  -3  -5 77.4687 2.30053   1
  -1  -3  -5 79.4955 2.50875   1
  -1   3  -5 81.4670 2.67861   1
   2  -3   5 4.43002 1.24804   2
  -2  -3  -5 4.38929 0.91986   1
  -2  -3  -5 4.58167 0.91940   1
   2   3   5 4.39419 1.07416   2
  -2   3  -5 5.24801 1.13937   1
  -3  -3  -5 11.5336 1.51605   1
   3  -3   5 11.5753 1.64366   2
   3   3   5 8.72964 1.31197   2
  -3   3  -5 8.75457 1.44296   1
   4  -3   5 13.9191 1.82869   2
  -4   3  -5 10.4675 1.68655   1
   4   3   5 12.9928 1.72510   2
   5  -3   5 188.572 5.74596   2
   5   3   5 189.587 5.42238   2
   5   3   5 193.770 5.66077   1
  -5   3  -5 193.985 5.97734   1
   6   3   5 18.1088 3.54228   1
   6   3   5 17.5422 2.02006   2
  -6   3  -5 17.5246 2.42593   1
   7  -3   5 6.20255 2.02709   2
   7   3   5 4.76791 1.85290   1
   7   3   5 5.04808 1.67385   2
   8  -3   5 26.6551 3.10262   2
   8   3   5 24.7717 3.09563   1
   9  -3   5 0.25613 2.02924   2
   9   3   5 -0.0089 2.02213   1
   9   3   5 1.02869 1.80547   2
  10  -3   5 16.3825 2.66010   2
  10   3   5 12.7363 2.39787   2
  10   3   5 16.8283 2.79075   1
  11  -3   5 13.5970 2.94435   2
 -11   3  -5 14.0011 3.20355   1
  11   3   5 10.8818 2.68449   1
  11   3   5 13.5226 2.47818   2
  14  -4  -5 27.2081 4.15065   1
  14  -4  -5 38.6301 4.38966   2
  14   4  -5 32.1812 2.91335   2
  14   4  -5 24.4998 5.11868   1
  13  -4  -5 9.08151 2.83400   1
  13  -4  -5 8.36800 2.63277   2
  13   4  -5 11.5896 2.04832   2
  13   4  -5 10.3529 3.18121   1
  12  -4  -5 326.094 10.2944   1
  12  -4  -5 318.415 9.28803   2
  12   4  -5 316.921 10.4729   1
  12   4  -5 314.492 8.48800   2
  11  -4  -5 414.908 11.8743   1
  11  -4  -5 415.937 11.0706   2
  11   4  -5 422.697 12.1292   1
  11   4  -5 416.013 10.3832   2
  10  -4  -5 -1.0837 1.84765   1
  10  -4  -5 0.08223 1.75126   2
  10   4  -5 1.01650 2.18106   1
  10   4  -5 4.25938 1.49286   2
   9  -4  -5 472.314 12.0835   1
   9  -4  -5 468.365 11.5611   2
   9   4  -5 457.952 12.0737   1
   9   4  -5 449.036 10.9782   2
   8  -4  -5 434.141 11.0955   1
   8  -4  -5 438.615 10.6712   2
   8   4  -5 423.479 11.2142   1
   8   4  -5 424.305 10.1989   2
   7  -4  -5 21.5077 2.31805   1
   7  -4  -5 22.0210 2.12206   2
   7   4  -5 19.3966 1.85119   2
   7   4  -5 16.8109 2.50600   1
   6  -4  -5 230.414 6.26005   1
   6  -4  -5 224.034 6.09789   2
   6   4  -5 232.122 5.84773   2
   6   4  -5 228.184 6.43298   1
   5  -4  -5 385.408 9.26778   2
   5  -4  -5 388.814 9.25577   1
   5   4  -5 385.743 9.38558   2
   5   4  -5 384.514 9.46584   1
   4  -4  -5 33.7215 1.82592   1
   4  -4  -5 35.7813 1.90763   2
  -4   4   5 35.5698 1.83423   1
   4   4  -5 34.1220 2.09854   1
   3  -4  -5 877.253 19.0234   1
   3  -4  -5 864.887 19.3192   2
   3   4  -5 844.930 20.2241   2
  -3   4   5 882.802 19.3388   1
   3   4  -5 901.075 19.3028   1
   2  -4  -5 2423.68 50.8765   1
   2  -4  -5 2386.36 51.2630   2
   2   4  -5 2402.27 51.1744   1
   1  -4  -5 712.467 16.1647   2
   1  -4  -5 724.849 15.2785   1
  -1  -4   5 719.486 15.8165   2
   1   4  -5 708.828 15.6765   1
  -1   4   5 680.773 15.2688   1
   0  -4  -5 53.7139 2.47808   2
   0  -4  -5 58.5663 1.72701   1
   0  -4  -5 57.7916 1.85525   1
   0  -4   5 58.5621 2.30067   2
   0   4  -5 59.8821 2.24361   1
   1  -4   5 1673.45 35.4190   2
  -1  -4  -5 1612.80 35.1610   2
  -1  -4  -5 1654.64 34.9066   1
  -1  -4  -5 1641.98 34.7826   1
  -1   4  -5 1598.72 35.2507   1
  -2  -4  -5 373.443 8.75862   1
   2  -4   5 380.939 9.23179   2
  -2   4  -5 385.008 9.17183   1
  -3  -4  -5 116.431 3.53206   1
   3  -4   5 116.298 3.94435   2
   3   4   5 116.287 3.55754   2
  -3   4  -5 113.305 3.91603   1
   4  -4   5 588.636 13.8021   2
   4   4   5 586.687 13.3571   2
  -4   4  -5 577.475 13.8376   1
   4   4   5 576.920 13.4015   1
   5  -4   5 110.098 4.18889   2
   5   4   5 108.061 3.70339   2
   5   4   5 108.086 3.91634   1
  -5   4  -5 109.696 4.30722   1
   6  -4   5 30.1148 2.68298   2
   6   4   5 22.6610 2.21636   2
   6   4   5 26.6288 2.99699   1
  -6   4  -5 24.4522 2.91767   1
   7  -4   5 258.236 7.65924   2
   7   4   5 257.716 6.98459   2
  -7   4  -5 264.033 8.00886   1
   7   4   5 254.196 7.51836   1
   8  -4   5 326.883 9.08342   2
   8   4   5 314.635 9.05059   1
   8   4   5 317.391 8.37535   2
  -8   4  -5 320.633 9.54620   1
   9  -4   5 10.7090 2.43722   2
  -9   4  -5 9.25724 2.69177   1
   9   4   5 8.75010 2.06846   2
   9   4   5 10.1432 2.32758   1
  10  -4   5 40.3429 3.76467   2
 -10   4  -5 36.6607 4.16087   1
  10   4   5 40.3777 3.28314   2
  10   4   5 43.0128 3.79705   1
  11  -4   5 34.4164 3.78112   2
  11   4   5 27.4927 3.17495   2
 -11   4  -5 45.5736 7.12085   1
  11   4   5 34.7324 3.68062   1
  14  -5  -5 60.3585 7.76381   1
  14   5  -5 71.2223 5.30627   2
  13  -5  -5 303.555 10.4469   1
  13  -5  -5 315.266 9.56033   2
  13   5  -5 315.905 10.6355   1
  12  -5  -5 57.1592 3.97851   2
  12  -5  -5 61.0006 4.44866   1
  12   5  -5 63.5735 3.11968   2
  12   5  -5 54.7941 4.66986   1
  11  -5  -5 159.633 5.75116   2
  11  -5  -5 153.233 6.32405   1
  11   5  -5 162.651 7.25682   1
  11   5  -5 146.528 4.80106   2
  10  -5  -5 419.239 11.3803   1
  10  -5  -5 408.065 10.7236   2
  10   5  -5 416.737 11.5467   1
  10   5  -5 393.206 9.91522   2
   9  -5  -5 89.2720 4.29443   1
   9   5  -5 81.7596 3.18135   2
   9   5  -5 92.4688 4.48346   1
   8  -5  -5 6.00995 1.91248   1
   8  -5  -5 8.79855 1.86647   2
   8   5  -5 4.39010 1.97169   1
   8   5  -5 6.07043 1.36952   2
   7  -5  -5 1965.05 43.2676   1
   7  -5  -5 2018.12 43.0553   2
   7   5  -5 1973.86 42.5978   2
   6  -5  -5 1549.13 33.4642   2
   6  -5  -5 1527.60 33.5495   1
   6   5  -5 1533.56 33.1145   2
   6   5  -5 1531.55 33.7648   1
   5  -5  -5 129.511 3.89558   2
   5  -5  -5 127.553 3.90494   1
   5   5  -5 127.572 4.17694   1
   4  -5  -5 2101.76 45.5849   2
   4  -5  -5 2140.67 45.3941   1
   4   5  -5 1988.09 46.3827   2
   4   5  -5 2183.90 45.7199   1
  -4   5   5 2210.36 45.3973   1
   3  -5  -5 422.544 9.35337   1
   3  -5  -5 412.130 9.71658   2
  -3   5   5 407.085 9.33669   1
   3   5  -5 410.189 9.63649   1
  -2  -5   5 91.4245 3.01315   2
   2  -5  -5 93.5891 2.52765   1
   2  -5  -5 95.5363 2.98684   2
   2   5  -5 92.9734 2.94237   1
  -2   5   5 88.2633 2.44487   1
  -1  -5   5 44.8413 2.05138   2
   1  -5  -5 42.7694 2.09079   2
   1  -5  -5 40.4227 1.42152   1
  -1   5   5 41.8449 1.35983   1
   1   5  -5 48.0444 2.01161   1
   0  -5   5 3770.10 80.0041   2
  -1  -5  -5 76.4090 2.24674   1
  -1  -5  -5 75.6243 2.14945   1
   1  -5   5 77.7978 2.89743   2
  -1  -5  -5 76.7883 2.70461   2
  -1   5  -5 76.9579 2.77632   1
   2  -5   5 725.883 16.5642   2
  -2  -5  -5 737.701 15.9534   1
  -2  -5  -5 728.708 16.1917   2
  -2   5  -5 721.324 16.5005   1
  -3  -5  -5 2817.90 61.9598   1
  -3  -5  -5 2976.98 61.9963   1
   3  -5   5 2947.09 62.5279   2
  -3   5  -5 2923.25 62.5157   1
   4  -5   5 197.235 5.73638   2
   4   5   5 192.867 5.27215   2
   4   5   5 197.283 5.33485   1
   5  -5   5 317.693 8.64958   2
  -5   5  -5 329.835 8.75119   1
   5   5   5 320.135 7.94146   2
   5   5   5 310.756 8.13377   1
   6  -5   5 268.731 7.66173   2
   6   5   5 267.826 7.01856   2
   6   5   5 271.003 7.37262   1
  -6   5  -5 272.064 7.97293   1
   7  -5   5 130.699 4.97160   2
   7   5   5 128.418 4.34027   2
   7   5   5 128.599 4.81788   1
  -7   5  -5 122.966 5.25734   1
   8  -5   5 125.208 5.06564   2
   8   5   5 123.224 4.41230   2
   8   5   5 117.430 4.94140   1
  -8   5  -5 126.989 6.17156   1
   9  -5   5 204.325 6.82415   2
  -9   5  -5 200.600 7.34214   1
   9   5   5 197.536 7.75751   2
   9   5   5 189.151 6.73228   1
  10  -5   5 304.381 9.33551   2
 -10   5  -5 289.113 9.58275   1
  10   5   5 303.676 8.79412   2
  10   5   5 273.652 8.92297   1
  11  -5   5 81.5162 4.67106   2
  11   5   5 81.7761 4.90592   1
  14  -6  -5 3.36728 3.92906   1
  14  -6  -5 -2.8771 2.43835   2
  14   6  -5 1.08207 4.43899   1
  13  -6  -5 15.4935 3.37760   1
  13  -6  -5 11.4793 2.92789   2
  13   6  -5 13.8477 3.09771   1
  13   6  -5 17.8012 2.28412   2
  12  -6  -5 -0.5334 2.27288   1
  12  -6  -5 -1.9692 2.19285   2
  12   6  -5 1.86741 2.43442   1
  12   6  -5 1.73256 1.45860   2
  11  -6  -5 120.062 5.02282   2
  11  -6  -5 112.234 5.48920   1
  11   6  -5 114.608 3.94308   2
  10  -6  -5 0.80763 1.93176   2
  10  -6  -5 1.19405 2.11460   1
  10   6  -5 1.79945 1.28743   2
  10   6  -5 -1.4268 2.05638   1
   9  -6  -5 -1.3177 1.60656   1
   9  -6  -5 -1.8343 1.65828   2
   9   6  -5 0.37510 1.19209   2
   9   6  -5 -0.4061 1.94801   1
   8  -6  -5 206.424 5.97863   2
   8  -6  -5 207.315 6.34807   1
   8   6  -5 197.630 6.38274   1
   8   6  -5 197.821 5.38568   2
   7  -6  -5 5.92118 1.62550   1
   7  -6  -5 7.57129 1.63700   2
   7   6  -5 5.76227 1.28441   2
   7   6  -5 7.06225 1.83029   1
   6  -6  -5 106.038 3.74269   2
   6  -6  -5 106.815 3.76413   1
   6   6  -5 115.500 3.78172   2
   6   6  -5 108.577 4.04948   1
   5  -6  -5 1.94228 1.20223   2
   5  -6  -5 0.94991 1.01532   1
   5   6  -5 1.66566 1.33248   1
   4  -6  -5 28.4871 1.95440   2
   4  -6  -5 26.8576 1.64120   1
  -4   6   5 31.8140 1.66894   1
   4   6  -5 28.1812 2.10634   1
   4   6  -5 29.1937 2.91997   2
   3  -6  -5 8.23406 0.90666   1
   3  -6  -5 6.51352 1.17148   2
   3   6  -5 11.0775 1.55587   1
  -3   6   5 7.85267 0.96063   1
   3   6  -5 6.60738 1.96801   2
[truncated: 411,277 more chars]
