# Supplementary material for: Planting the Seeds of a Decision Tree for Ionic Liquids: Steric and Electronic Impacts on Melting Points of Triarylphosponium Ionic Liquids
Source: J Phys Chem B. 2024 Jun 7;128(24):5895–907. doi: 10.1021/acs.jpcb.4c02196 (PMC11194809; doi:10.1021/acs.jpcb.4c02196)
Supplement: Supplementary file 1 — jp4c02196_si_001.zip [file jp4c02196_si_001.zip › 2Me NTf2 Finalized.cif]

data_fgcupch0111_0m
_audit_creation_date               2023-01-06
_audit_creation_method
;
Olex2 1.5
(compiled 2022.04.07 svn.rca3783a0 for OlexSys, GUI svn.r6498)
;
_shelx_SHELXL_version_number       '2018/3'
_audit_contact_author_address      ?
_audit_contact_author_email        ?
_audit_contact_author_name         ''
_audit_contact_author_phone        ?
_publ_contact_author_id_orcid      ?
_publ_section_acknowledgements
;
Parts of this material is based upon work supported by the National Science Foundation 
through the Major Research Instrumentation Program under Grant No. 1919785 
(funding for the instrument)
;
_publ_section_references
;
Allen, F. H., Johnson, O., Shields, G. P., Smith, B. R., Towler, M. (2004). 
J. Appl. Cryst., 37, 335--338.

Bruker (2019). Apex3 v2019.1-0, SAINT V8.40A, Bruker AXS 
Inc.: Madison (WI), USA, 2019.

Dolomanov, O.V., Bourhis, L.J., Gildea, R.J, Howard, J.A.K. & Puschmann, H.
 (2009), J. Appl. Cryst. 42, 339-341.

H\"ubschle, C. B., Sheldrick, G. M. and Dittrich, B. (2011). J. Appl. Cryst., 
44, 1281--1284.

Sheldrick G. M. (2015). "Crystal structure refinement with SHELXL", Acta Cryst., 
C71, 3-8.

Sheldrick, G. M. (2015). "SHELXT--Integrated space-group and
crystal-structure determination", Acta Cryst. A71, 3-8.

Sheldrick, G. M. (2018). SHELXL2018. University of G\"ottingen, Germany.

Sheldrick, G.M. (2008). Acta Cryst., A64, 112--122.
;
_chemical_name_common              ?
_chemical_name_systematic          ?
_chemical_formula_moiety           'C2 F6 N O4 S2, C25 H30 P'
_chemical_formula_sum              'C27 H30 F6 N O4 P S2'
_chemical_formula_weight           641.61
_chemical_melting_point            ?
loop_
  _atom_type_symbol
  _atom_type_description
  _atom_type_scat_dispersion_real
  _atom_type_scat_dispersion_imag
  _atom_type_scat_source
 'C' 'C' 0.0033 0.0016 'International Tables Vol C Tables 4.2.6.8 and 6.1.1.4'
 'H' 'H' 0.0000 0.0000 'International Tables Vol C Tables 4.2.6.8 and 6.1.1.4'
 'F' 'F' 0.0171 0.0103 'International Tables Vol C Tables 4.2.6.8 and 6.1.1.4'
 'N' 'N' 0.0061 0.0033 'International Tables Vol C Tables 4.2.6.8 and 6.1.1.4'
 'O' 'O' 0.0106 0.0060 'International Tables Vol C Tables 4.2.6.8 and 6.1.1.4'
 'P' 'P' 0.1023 0.0942 'International Tables Vol C Tables 4.2.6.8 and 6.1.1.4'
 'S' 'S' 0.1246 0.1234 'International Tables Vol C Tables 4.2.6.8 and 6.1.1.4'

_shelx_space_group_comment
;
The symmetry employed for this shelxl refinement is uniquely defined
by the following loop, which should always be used as a source of
symmetry information in preference to the above space-group names.
They are only intended as comments.
;
_space_group_crystal_system        'monoclinic'
_space_group_IT_number             14
_space_group_name_H-M_alt          'P 1 21/c 1'
_space_group_name_Hall             '-P 2ybc'
loop_
  _space_group_symop_operation_xyz
 'x, y, z'
 '-x, y+1/2, -z+1/2'
 '-x, -y, -z'
 'x, -y-1/2, z-1/2'

_cell_length_a                     8.6402(6)
_cell_length_b                     27.1992(18)
_cell_length_c                     12.9906(9)
_cell_angle_alpha                  90
_cell_angle_beta                   106.764(2)
_cell_angle_gamma                  90
_cell_volume                       2923.1(3)
_cell_formula_units_Z              4
_cell_measurement_reflns_used      2815
_cell_measurement_temperature      150.00
_cell_measurement_theta_max        22.49
_cell_measurement_theta_min        2.64
_shelx_estimated_absorpt_T_max     0.962
_shelx_estimated_absorpt_T_min     0.861
_exptl_absorpt_coefficient_mu      0.310
_exptl_absorpt_correction_T_max    ?
_exptl_absorpt_correction_T_min    ?
_exptl_absorpt_correction_type     none
_exptl_absorpt_process_details     ?
_exptl_absorpt_special_details     ?
_exptl_crystal_colour              colourless
_exptl_crystal_colour_primary      colourless
_exptl_crystal_density_diffrn      1.458
_exptl_crystal_density_meas        ?
_exptl_crystal_density_method      ?
_exptl_crystal_description         blocks
_exptl_crystal_F_000               1328
_exptl_crystal_size_max            0.497
_exptl_crystal_size_mid            0.198
_exptl_crystal_size_min            0.126
_exptl_transmission_factor_max     ?
_exptl_transmission_factor_min     ?
_diffrn_reflns_av_R_equivalents    0.0586
_diffrn_reflns_av_unetI/netI       0.0279
_diffrn_reflns_Laue_measured_fraction_full  0.999
_diffrn_reflns_Laue_measured_fraction_max  0.997
_diffrn_reflns_limit_h_max         12
_diffrn_reflns_limit_h_min         -12
_diffrn_reflns_limit_k_max         38
_diffrn_reflns_limit_k_min         -38
_diffrn_reflns_limit_l_max         18
_diffrn_reflns_limit_l_min         -18
_diffrn_reflns_number              77227
_diffrn_reflns_point_group_measured_fraction_full  0.999
_diffrn_reflns_point_group_measured_fraction_max  0.997
_diffrn_reflns_theta_full          25.243
_diffrn_reflns_theta_max           30.588
_diffrn_reflns_theta_min           2.780
_diffrn_ambient_temperature        150.00
_diffrn_detector                   'Bruker PhotonII CPAD'
_diffrn_detector_area_resol_mean   7.4074
_diffrn_detector_type
;
charge-integrating pixel array detector (CPAD)
;
_diffrn_measured_fraction_theta_full  0.999
_diffrn_measured_fraction_theta_max  0.997
_diffrn_measurement_device         'three-circle diffractometer'
_diffrn_measurement_device_type
;
Bruker AXS D8 Quest Eco diffractometer with PhotonII charge-integrating pixel 
array detector (CPAD)
;
_diffrn_measurement_method         '\w and \f scans'
_diffrn_radiation_type             MoK\a
_diffrn_radiation_wavelength       0.71076
_diffrn_source                     '1 kW fine focus sealed tube X-ray source'
_diffrn_source_current             20.0
_diffrn_source_power               1.0
_diffrn_source_voltage             50.0
_diffrn_standards_number           0
_reflns_Friedel_coverage           0.000
_reflns_Friedel_fraction_full      .
_reflns_Friedel_fraction_max       .
_reflns_number_gt                  7687
_reflns_number_total               8967
_reflns_special_details
;
 Reflections were merged by SHELXL according to the crystal
 class for the calculation of statistics and refinement.
 
 _reflns_Friedel_fraction is defined as the number of unique
 Friedel pairs measured divided by the number that would be
 possible theoretically, ignoring centric projections and
 systematic absences.
;
_reflns_threshold_expression       'I > 2\s(I)'
_computing_cell_refinement         'SAINT V8.40A (Bruker, 2019)'
_computing_data_collection         'Apex3 v2019.1-0 (Bruker, 2019)'
_computing_data_reduction          'SAINT V8.40A (Bruker, 2019)'
_computing_molecular_graphics      'Olex2 1.5 (Dolomanov et al., 2009)'
_computing_publication_material    'Olex2 1.5 (Dolomanov et al., 2009)'
_computing_structure_refinement    'SHELXL 2018/3 (Sheldrick, 2015)'
_computing_structure_solution      'SHELXT 2018/2 (Sheldrick, 2018)'
_refine_diff_density_max           0.410
_refine_diff_density_min           -0.416
_refine_diff_density_rms           0.065
_refine_ls_extinction_coef         .
_refine_ls_extinction_method       none
_refine_ls_goodness_of_fit_ref     1.094
_refine_ls_hydrogen_treatment      constr
_refine_ls_matrix_type             full
_refine_ls_number_parameters       374
_refine_ls_number_reflns           8967
_refine_ls_number_restraints       0
_refine_ls_R_factor_all            0.0505
_refine_ls_R_factor_gt             0.0420
_refine_ls_restrained_S_all        1.094
_refine_ls_shift/su_max            0.001
_refine_ls_shift/su_mean           0.000
_refine_ls_structure_factor_coef   Fsqd
_refine_ls_weighting_details      
 'w=1/[\s^2^(Fo^2^)+(0.0371P)^2^+1.7273P] where P=(Fo^2^+2Fc^2^)/3'
_refine_ls_weighting_scheme        calc
_refine_ls_wR_factor_gt            0.0958
_refine_ls_wR_factor_ref           0.0989
_refine_special_details            ?
_olex2_refinement_description
;
1. Fixed Uiso
 At 1.2 times of:
  All C(H) groups, All C(H,H) groups
 At 1.5 times of:
  All C(H,H,H) groups
2.a Secondary CH2 refined with riding coordinates:
 C1(H1A,H1B), C2(H2A,H2B), C3(H3A,H3B)
2.b Aromatic/amide H refined with riding coordinates:
 C7A(H7A), C7B(H7B), C7C(H7C), C8A(H8A), C8B(H8B), C8C(H8C), C9A(H9A),
 C9B(H9B), C9C(H9C), C10A(H10A), C10B(H10B), C10C(H10C)
2.c Idealised Me refined as rotating group:
 C4(H4A,H4B,H4C), C11A(H11G,H11H,H11I), C11B(H11A,H11B,H11C), C11C(H11D,H11E,
 H11F)
;
_atom_sites_solution_hydrogens     geom
_atom_sites_solution_primary       dual
_atom_sites_solution_secondary     diffmap
loop_
  _atom_site_label
  _atom_site_type_symbol
  _atom_site_fract_x
  _atom_site_fract_y
  _atom_site_fract_z
  _atom_site_U_iso_or_equiv
  _atom_site_adp_type
  _atom_site_occupancy
  _atom_site_site_symmetry_order
  _atom_site_calc_flag
  _atom_site_refinement_flags_posn
  _atom_site_refinement_flags_adp
  _atom_site_refinement_flags_occupancy
  _atom_site_disorder_assembly
  _atom_site_disorder_group
 S1 S 0.19111(4) 0.41042(2) 0.19101(3) 0.02212(8) Uani 1 1 d . . . . .
 S2 S 0.32609(5) 0.31647(2) 0.19504(3) 0.02228(8) Uani 1 1 d . . . . .
 F1 F -0.07150(15) 0.36172(5) 0.18370(14) 0.0620(4) Uani 1 1 d . . . . .
 F2 F -0.09363(14) 0.44000(5) 0.19471(11) 0.0488(3) Uani 1 1 d . . . . .
 F3 F -0.09018(18) 0.40687(7) 0.04566(11) 0.0753(5) Uani 1 1 d . . . . .
 F4 F 0.58302(14) 0.37168(5) 0.25856(11) 0.0530(3) Uani 1 1 d . . . . .
 F5 F 0.63077(14) 0.29396(5) 0.26428(10) 0.0493(3) Uani 1 1 d . . . . .
 F6 F 0.56619(14) 0.33180(5) 0.11327(10) 0.0493(3) Uani 1 1 d . . . . .
 O1 O 0.23539(16) 0.41038(5) 0.30551(10) 0.0379(3) Uani 1 1 d . . . . .
 O2 O 0.2210(2) 0.45343(5) 0.13800(14) 0.0540(4) Uani 1 1 d . . . . .
 O3 O 0.32242(18) 0.30894(5) 0.30317(11) 0.0423(3) Uani 1 1 d . . . . .
 O4 O 0.28852(16) 0.27583(5) 0.12223(11) 0.0399(3) Uani 1 1 d . . . . .
 N1 N 0.23872(16) 0.36337(5) 0.13564(10) 0.0232(2) Uani 1 1 d . . . . .
 C5 C -0.0291(2) 0.40417(7) 0.15087(15) 0.0349(4) Uani 1 1 d . . . . .
 C6 C 0.53879(19) 0.32942(6) 0.20820(13) 0.0284(3) Uani 1 1 d . . . . .
 P1 P 0.58005(4) 0.36953(2) 0.67720(2) 0.01417(7) Uani 1 1 d . . . . .
 C1 C 0.40687(16) 0.33909(5) 0.58744(10) 0.0169(2) Uani 1 1 d . . . . .
 H1A H 0.429341 0.332883 0.518037 0.020 Uiso 1 1 calc R U . . .
 H1B H 0.392166 0.306822 0.618613 0.020 Uiso 1 1 calc R U . . .
 C2 C 0.24897(16) 0.36837(5) 0.56611(11) 0.0191(2) Uani 1 1 d . . . . .
 H2A H 0.221768 0.372987 0.634473 0.023 Uiso 1 1 calc R U . . .
 H2B H 0.263792 0.401266 0.537711 0.023 Uiso 1 1 calc R U . . .
 C3 C 0.11077(16) 0.34192(6) 0.48584(11) 0.0204(3) Uani 1 1 d . . . . .
 H3A H 0.143213 0.333854 0.420672 0.025 Uiso 1 1 calc R U . . .
 H3B H 0.087814 0.310693 0.517770 0.025 Uiso 1 1 calc R U . . .
 C4 C -0.04098(19) 0.37320(7) 0.45456(13) 0.0304(3) Uani 1 1 d . . . . .
 H4A H -0.127789 0.355103 0.403275 0.046 Uiso 1 1 calc R U . . .
 H4B H -0.019223 0.403782 0.421335 0.046 Uiso 1 1 calc R U . . .
 H4C H -0.073965 0.380920 0.518859 0.046 Uiso 1 1 calc R U . . .
 C5A C 0.50778(16) 0.39858(5) 0.77986(10) 0.0174(2) Uani 1 1 d . . . . .
 C5B C 0.74161(16) 0.32679(5) 0.73414(11) 0.0185(2) Uani 1 1 d . . . . .
 C5C C 0.65370(16) 0.41605(5) 0.60366(10) 0.0167(2) Uani 1 1 d . . . . .
 C6A C 0.42958(17) 0.37125(6) 0.84290(10) 0.0217(3) Uani 1 1 d . . . . .
 C6B C 0.80282(18) 0.29520(5) 0.66904(12) 0.0227(3) Uani 1 1 d . . . . .
 C6C C 0.79310(18) 0.44444(5) 0.65030(12) 0.0211(3) Uani 1 1 d . . . . .
 C7A C 0.3575(2) 0.39774(7) 0.90926(12) 0.0289(3) Uani 1 1 d . . . . .
 H7A H 0.304159 0.380269 0.952459 0.035 Uiso 1 1 calc R U . . .
 C7B C 0.9406(2) 0.26776(6) 0.71948(16) 0.0323(4) Uani 1 1 d . . . . .
 H7B H 0.984828 0.246444 0.677361 0.039 Uiso 1 1 calc R U . . .
 C7C C 0.8364(2) 0.47989(6) 0.58605(14) 0.0281(3) Uani 1 1 d . . . . .
 H7C H 0.927892 0.500074 0.616414 0.034 Uiso 1 1 calc R U . . .
 C8A C 0.3615(2) 0.44848(7) 0.91396(12) 0.0323(4) Uani 1 1 d . . . . .
 H8A H 0.310616 0.465306 0.959482 0.039 Uiso 1 1 calc R U . . .
 C8B C 1.0144(2) 0.27076(7) 0.82911(16) 0.0361(4) Uani 1 1 d . . . . .
 H8B H 1.108794 0.251947 0.860789 0.043 Uiso 1 1 calc R U . . .
 C8C C 0.7495(2) 0.48653(6) 0.47899(14) 0.0307(3) Uani 1 1 d . . . . .
 H8C H 0.782552 0.510767 0.437079 0.037 Uiso 1 1 calc R U . . .
 C9A C 0.4396(2) 0.47492(6) 0.85242(13) 0.0294(3) Uani 1 1 d . . . . .
 H9A H 0.443231 0.509807 0.856003 0.035 Uiso 1 1 calc R U . . .
 C9B C 0.9518(2) 0.30088(7) 0.89253(14) 0.0337(4) Uani 1 1 d . . . . .
 H9B H 1.001425 0.302438 0.967909 0.040 Uiso 1 1 calc R U . . .
 C9C C 0.6155(2) 0.45807(6) 0.43348(12) 0.0271(3) Uani 1 1 d . . . . .
 H9C H 0.556838 0.462327 0.359986 0.033 Uiso 1 1 calc R U . . .
 C10A C 0.51233(18) 0.44992(5) 0.78546(11) 0.0215(3) Uani 1 1 d . . . . .
 H10A H 0.565746 0.467893 0.743031 0.026 Uiso 1 1 calc R U . . .
 C10B C 0.81535(19) 0.32894(6) 0.84526(12) 0.0254(3) Uani 1 1 d . . . . .
 H10B H 0.771751 0.349747 0.888662 0.031 Uiso 1 1 calc R U . . .
 C10C C 0.56639(18) 0.42313(5) 0.49537(11) 0.0206(3) Uani 1 1 d . . . . .
 H10C H 0.472931 0.403840 0.464231 0.025 Uiso 1 1 calc R U . . .
 C11A C 0.4140(2) 0.31605(6) 0.84005(13) 0.0307(3) Uani 1 1 d . . . . .
 H11G H 0.322073 0.306366 0.779398 0.046 Uiso 1 1 calc R U . . .
 H11H H 0.396648 0.304488 0.907305 0.046 Uiso 1 1 calc R U . . .
 H11I H 0.513273 0.301394 0.831607 0.046 Uiso 1 1 calc R U . . .
 C11B C 0.7253(2) 0.28855(6) 0.55033(13) 0.0300(3) Uani 1 1 d . . . . .
 H11A H 0.628930 0.267856 0.538791 0.045 Uiso 1 1 calc R U . . .
 H11B H 0.802166 0.272761 0.518181 0.045 Uiso 1 1 calc R U . . .
 H11C H 0.694228 0.320716 0.516706 0.045 Uiso 1 1 calc R U . . .
 C11C C 0.9001(2) 0.43790(6) 0.76385(13) 0.0297(3) Uani 1 1 d . . . . .
 H11D H 0.833042 0.435559 0.812963 0.045 Uiso 1 1 calc R U . . .
 H11E H 0.973024 0.466156 0.783916 0.045 Uiso 1 1 calc R U . . .
 H11F H 0.963862 0.407751 0.768452 0.045 Uiso 1 1 calc R U . . .

loop_
  _atom_site_aniso_label
  _atom_site_aniso_U_11
  _atom_site_aniso_U_22
  _atom_site_aniso_U_33
  _atom_site_aniso_U_23
  _atom_site_aniso_U_13
  _atom_site_aniso_U_12
 S1 0.02111(16) 0.01924(16) 0.02760(17) -0.00362(13) 0.00954(13) -0.00086(13)
 S2 0.02240(16) 0.02052(16) 0.02458(16) -0.00035(13) 0.00781(13) 0.00181(13)
 F1 0.0339(6) 0.0417(7) 0.1183(13) -0.0192(8) 0.0344(7) -0.0145(5)
 F2 0.0290(6) 0.0487(7) 0.0669(8) -0.0205(6) 0.0112(5) 0.0138(5)
 F3 0.0589(9) 0.1002(13) 0.0426(7) -0.0271(7) -0.0241(6) 0.0377(9)
 F4 0.0274(6) 0.0469(7) 0.0762(9) -0.0288(6) 0.0015(6) -0.0051(5)
 F5 0.0336(6) 0.0566(8) 0.0509(7) 0.0022(6) 0.0015(5) 0.0230(6)
 F6 0.0344(6) 0.0770(9) 0.0439(6) 0.0019(6) 0.0231(5) 0.0038(6)
 O1 0.0336(7) 0.0461(8) 0.0278(6) -0.0167(5) -0.0011(5) 0.0087(6)
 O2 0.0745(11) 0.0232(6) 0.0839(11) 0.0066(7) 0.0542(10) -0.0004(7)
 O3 0.0543(9) 0.0442(8) 0.0371(7) 0.0170(6) 0.0271(6) 0.0167(6)
 O4 0.0349(7) 0.0246(6) 0.0541(8) -0.0137(6) 0.0031(6) 0.0006(5)
 N1 0.0255(6) 0.0231(6) 0.0218(5) -0.0012(5) 0.0080(5) 0.0066(5)
 C5 0.0224(7) 0.0360(9) 0.0410(9) -0.0139(7) 0.0010(7) 0.0072(7)
 C6 0.0205(7) 0.0338(8) 0.0291(7) -0.0073(6) 0.0040(6) 0.0043(6)
 P1 0.01412(14) 0.01425(15) 0.01355(13) -0.00049(11) 0.00306(11) -0.00029(11)
 C1 0.0156(6) 0.0167(6) 0.0170(5) -0.0027(4) 0.0025(4) -0.0009(5)
 C2 0.0148(6) 0.0205(6) 0.0211(6) -0.0047(5) 0.0038(5) -0.0003(5)
 C3 0.0153(6) 0.0256(7) 0.0196(6) -0.0039(5) 0.0038(5) -0.0022(5)
 C4 0.0169(7) 0.0411(9) 0.0316(7) -0.0008(7) 0.0044(6) 0.0037(6)
 C5A 0.0172(6) 0.0211(6) 0.0132(5) -0.0018(4) 0.0035(4) -0.0002(5)
 C5B 0.0149(6) 0.0164(6) 0.0228(6) 0.0034(5) 0.0033(5) -0.0002(5)
 C5C 0.0182(6) 0.0151(6) 0.0181(5) 0.0000(4) 0.0072(5) 0.0004(5)
 C6A 0.0210(6) 0.0276(7) 0.0161(5) -0.0001(5) 0.0046(5) -0.0030(5)
 C6B 0.0200(6) 0.0171(6) 0.0334(7) 0.0030(5) 0.0114(6) 0.0000(5)
 C6C 0.0209(6) 0.0173(6) 0.0264(6) -0.0038(5) 0.0089(5) -0.0018(5)
 C7A 0.0283(8) 0.0426(9) 0.0181(6) -0.0012(6) 0.0103(6) -0.0019(7)
 C7B 0.0247(8) 0.0222(7) 0.0541(10) 0.0087(7) 0.0177(7) 0.0059(6)
 C7C 0.0307(8) 0.0183(7) 0.0399(8) -0.0035(6) 0.0176(7) -0.0063(6)
 C8A 0.0327(8) 0.0439(10) 0.0228(7) -0.0090(7) 0.0118(6) 0.0044(7)
 C8B 0.0198(7) 0.0297(9) 0.0559(11) 0.0209(8) 0.0062(7) 0.0050(6)
 C8C 0.0448(10) 0.0169(7) 0.0394(8) 0.0052(6) 0.0266(8) 0.0011(6)
 C9A 0.0330(8) 0.0289(8) 0.0268(7) -0.0079(6) 0.0094(6) 0.0044(6)
 C9B 0.0226(7) 0.0353(9) 0.0359(8) 0.0156(7) -0.0031(6) -0.0023(7)
 C9C 0.0388(9) 0.0216(7) 0.0250(7) 0.0062(5) 0.0157(6) 0.0064(6)
 C10A 0.0236(7) 0.0213(7) 0.0199(6) -0.0025(5) 0.0065(5) 0.0013(5)
 C10B 0.0222(7) 0.0253(7) 0.0248(7) 0.0053(6) 0.0004(5) -0.0011(6)
 C10C 0.0243(7) 0.0188(6) 0.0192(6) 0.0017(5) 0.0072(5) 0.0027(5)
 C11A 0.0384(9) 0.0294(8) 0.0288(7) 0.0010(6) 0.0164(7) -0.0090(7)
 C11B 0.0306(8) 0.0295(8) 0.0335(8) -0.0057(6) 0.0147(7) 0.0050(6)
 C11C 0.0237(7) 0.0285(8) 0.0325(8) -0.0050(6) 0.0010(6) -0.0078(6)

_geom_special_details
;
 All esds (except the esd in the dihedral angle between two l.s. planes)
 are estimated using the full covariance matrix.  The cell esds are taken
 into account individually in the estimation of esds in distances, angles
 and torsion angles; correlations between esds in cell parameters are only
 used when they are defined by crystal symmetry.  An approximate (isotropic)
 treatment of cell esds is used for estimating esds involving l.s. planes.
;
loop_
  _geom_bond_atom_site_label_1
  _geom_bond_atom_site_label_2
  _geom_bond_distance
  _geom_bond_site_symmetry_2
  _geom_bond_publ_flag
 S1 O1 1.4250(12) . ?
 S1 O2 1.4185(14) . ?
 S1 N1 1.5795(13) . ?
 S1 C5 1.8299(18) . ?
 S2 O3 1.4290(12) . ?
 S2 O4 1.4301(13) . ?
 S2 N1 1.5673(13) . ?
 S2 C6 1.8302(17) . ?
 F1 C5 1.319(2) . ?
 F2 C5 1.3298(19) . ?
 F3 C5 1.318(2) . ?
 F4 C6 1.3232(19) . ?
 F5 C6 1.326(2) . ?
 F6 C6 1.3225(19) . ?
 P1 C1 1.8105(13) . ?
 P1 C5A 1.8091(13) . ?
 P1 C5B 1.8031(14) . ?
 P1 C5C 1.8080(13) . ?
 C1 H1A 0.9900 . ?
 C1 H1B 0.9900 . ?
 C1 C2 1.5344(19) . ?
 C2 H2A 0.9900 . ?
 C2 H2B 0.9900 . ?
 C2 C3 1.5208(19) . ?
 C3 H3A 0.9900 . ?
 C3 H3B 0.9900 . ?
 C3 C4 1.517(2) . ?
 C4 H4A 0.9800 . ?
 C4 H4B 0.9800 . ?
 C4 H4C 0.9800 . ?
 C5A C6A 1.4139(18) . ?
 C5A C10A 1.398(2) . ?
 C5B C6B 1.411(2) . ?
 C5B C10B 1.401(2) . ?
 C5C C6C 1.4117(19) . ?
 C5C C10C 1.4046(18) . ?
 C6A C7A 1.400(2) . ?
 C6A C11A 1.507(2) . ?
 C6B C7B 1.398(2) . ?
 C6B C11B 1.505(2) . ?
 C6C C7C 1.395(2) . ?
 C6C C11C 1.509(2) . ?
 C7A H7A 0.9500 . ?
 C7A C8A 1.381(3) . ?
 C7B H7B 0.9500 . ?
 C7B C8B 1.385(3) . ?
 C7C H7C 0.9500 . ?
 C7C C8C 1.389(2) . ?
 C8A H8A 0.9500 . ?
 C8A C9A 1.386(2) . ?
 C8B H8B 0.9500 . ?
 C8B C9B 1.378(3) . ?
 C8C H8C 0.9500 . ?
 C8C C9C 1.376(3) . ?
 C9A H9A 0.9500 . ?
 C9A C10A 1.3893(19) . ?
 C9B H9B 0.9500 . ?
 C9B C10B 1.390(2) . ?
 C9C H9C 0.9500 . ?
 C9C C10C 1.3880(19) . ?
 C10A H10A 0.9500 . ?
 C10B H10B 0.9500 . ?
 C10C H10C 0.9500 . ?
 C11A H11G 0.9800 . ?
 C11A H11H 0.9800 . ?
 C11A H11I 0.9800 . ?
 C11B H11A 0.9800 . ?
 C11B H11B 0.9800 . ?
 C11B H11C 0.9800 . ?
 C11C H11D 0.9800 . ?
 C11C H11E 0.9800 . ?
 C11C H11F 0.9800 . ?

loop_
  _geom_angle_atom_site_label_1
  _geom_angle_atom_site_label_2
  _geom_angle_atom_site_label_3
  _geom_angle
  _geom_angle_site_symmetry_1
  _geom_angle_site_symmetry_3
  _geom_angle_publ_flag
 O1 S1 N1 116.61(7) . . ?
 O1 S1 C5 103.97(8) . . ?
 O2 S1 O1 118.40(10) . . ?
 O2 S1 N1 109.84(8) . . ?
 O2 S1 C5 104.97(10) . . ?
 N1 S1 C5 100.42(7) . . ?
 O3 S2 O4 118.30(9) . . ?
 O3 S2 N1 117.17(7) . . ?
 O3 S2 C6 104.01(8) . . ?
 O4 S2 N1 108.57(8) . . ?
 O4 S2 C6 103.93(8) . . ?
 N1 S2 C6 102.56(8) . . ?
 S2 N1 S1 125.94(8) . . ?
 F1 C5 S1 110.62(13) . . ?
 F1 C5 F2 108.26(16) . . ?
 F2 C5 S1 109.87(12) . . ?
 F3 C5 S1 111.28(14) . . ?
 F3 C5 F1 108.59(17) . . ?
 F3 C5 F2 108.14(15) . . ?
 F4 C6 S2 110.63(11) . . ?
 F4 C6 F5 108.55(14) . . ?
 F5 C6 S2 109.75(13) . . ?
 F6 C6 S2 111.55(11) . . ?
 F6 C6 F4 108.34(16) . . ?
 F6 C6 F5 107.92(14) . . ?
 C5A P1 C1 106.12(6) . . ?
 C5B P1 C1 111.56(6) . . ?
 C5B P1 C5A 111.72(6) . . ?
 C5B P1 C5C 108.61(6) . . ?
 C5C P1 C1 109.34(6) . . ?
 C5C P1 C5A 109.44(6) . . ?
 P1 C1 H1A 108.8 . . ?
 P1 C1 H1B 108.8 . . ?
 H1A C1 H1B 107.7 . . ?
 C2 C1 P1 113.93(9) . . ?
 C2 C1 H1A 108.8 . . ?
 C2 C1 H1B 108.8 . . ?
 C1 C2 H2A 109.4 . . ?
 C1 C2 H2B 109.4 . . ?
 H2A C2 H2B 108.0 . . ?
 C3 C2 C1 111.07(11) . . ?
 C3 C2 H2A 109.4 . . ?
 C3 C2 H2B 109.4 . . ?
 C2 C3 H3A 109.3 . . ?
 C2 C3 H3B 109.3 . . ?
 H3A C3 H3B 108.0 . . ?
 C4 C3 C2 111.42(12) . . ?
 C4 C3 H3A 109.3 . . ?
 C4 C3 H3B 109.3 . . ?
 C3 C4 H4A 109.5 . . ?
 C3 C4 H4B 109.5 . . ?
 C3 C4 H4C 109.5 . . ?
 H4A C4 H4B 109.5 . . ?
 H4A C4 H4C 109.5 . . ?
 H4B C4 H4C 109.5 . . ?
 C6A C5A P1 121.44(11) . . ?
 C10A C5A P1 117.64(10) . . ?
 C10A C5A C6A 120.39(12) . . ?
 C6B C5B P1 121.76(11) . . ?
 C10B C5B P1 117.65(11) . . ?
 C10B C5B C6B 120.35(13) . . ?
 C6C C5C P1 122.87(10) . . ?
 C10C C5C P1 117.12(10) . . ?
 C10C C5C C6C 120.01(12) . . ?
 C5A C6A C11A 124.32(13) . . ?
 C7A C6A C5A 117.24(14) . . ?
 C7A C6A C11A 118.40(13) . . ?
 C5B C6B C11B 123.67(13) . . ?
 C7B C6B C5B 117.38(15) . . ?
 C7B C6B C11B 118.92(14) . . ?
 C5C C6C C11C 124.17(13) . . ?
 C7C C6C C5C 117.64(14) . . ?
 C7C C6C C11C 118.16(14) . . ?
 C6A C7A H7A 118.9 . . ?
 C8A C7A C6A 122.11(15) . . ?
 C8A C7A H7A 118.9 . . ?
 C6B C7B H7B 119.1 . . ?
 C8B C7B C6B 121.88(16) . . ?
 C8B C7B H7B 119.1 . . ?
 C6C C7C H7C 119.1 . . ?
 C8C C7C C6C 121.89(15) . . ?
 C8C C7C H7C 119.1 . . ?
 C7A C8A H8A 119.9 . . ?
 C7A C8A C9A 120.19(14) . . ?
 C9A C8A H8A 119.9 . . ?
 C7B C8B H8B 119.8 . . ?
 C9B C8B C7B 120.38(15) . . ?
 C9B C8B H8B 119.8 . . ?
 C7C C8C H8C 119.9 . . ?
 C9C C8C C7C 120.13(14) . . ?
 C9C C8C H8C 119.9 . . ?
 C8A C9A H9A 120.3 . . ?
 C8A C9A C10A 119.36(16) . . ?
 C10A C9A H9A 120.3 . . ?
 C8B C9B H9B 120.3 . . ?
 C8B C9B C10B 119.45(16) . . ?
 C10B C9B H9B 120.3 . . ?
 C8C C9C H9C 120.1 . . ?
 C8C C9C C10C 119.74(15) . . ?
 C10C C9C H9C 120.1 . . ?
 C5A C10A H10A 119.7 . . ?
 C9A C10A C5A 120.69(14) . . ?
 C9A C10A H10A 119.7 . . ?
 C5B C10B H10B 119.7 . . ?
 C9B C10B C5B 120.53(16) . . ?
 C9B C10B H10B 119.7 . . ?
 C5C C10C H10C 119.7 . . ?
 C9C C10C C5C 120.56(14) . . ?
 C9C C10C H10C 119.7 . . ?
 C6A C11A H11G 109.5 . . ?
 C6A C11A H11H 109.5 . . ?
 C6A C11A H11I 109.5 . . ?
 H11G C11A H11H 109.5 . . ?
 H11G C11A H11I 109.5 . . ?
 H11H C11A H11I 109.5 . . ?
 C6B C11B H11A 109.5 . . ?
 C6B C11B H11B 109.5 . . ?
 C6B C11B H11C 109.5 . . ?
 H11A C11B H11B 109.5 . . ?
 H11A C11B H11C 109.5 . . ?
 H11B C11B H11C 109.5 . . ?
 C6C C11C H11D 109.5 . . ?
 C6C C11C H11E 109.5 . . ?
 C6C C11C H11F 109.5 . . ?
 H11D C11C H11E 109.5 . . ?
 H11D C11C H11F 109.5 . . ?
 H11E C11C H11F 109.5 . . ?

loop_
  _geom_torsion_atom_site_label_1
  _geom_torsion_atom_site_label_2
  _geom_torsion_atom_site_label_3
  _geom_torsion_atom_site_label_4
  _geom_torsion
  _geom_torsion_site_symmetry_1
  _geom_torsion_site_symmetry_2
  _geom_torsion_site_symmetry_3
  _geom_torsion_site_symmetry_4
  _geom_torsion_publ_flag
 O1 S1 N1 S2 1.53(14) . . . . ?
 O1 S1 C5 F1 -63.37(14) . . . . ?
 O1 S1 C5 F2 56.10(16) . . . . ?
 O1 S1 C5 F3 175.84(14) . . . . ?
 O2 S1 N1 S2 139.81(12) . . . . ?
 O2 S1 C5 F1 171.61(13) . . . . ?
 O2 S1 C5 F2 -68.92(16) . . . . ?
 O2 S1 C5 F3 50.82(16) . . . . ?
 O3 S2 N1 S1 18.78(15) . . . . ?
 O3 S2 C6 F4 -66.53(14) . . . . ?
 O3 S2 C6 F5 53.24(13) . . . . ?
 O3 S2 C6 F6 172.79(13) . . . . ?
 O4 S2 N1 S1 156.05(10) . . . . ?
 O4 S2 C6 F4 169.04(13) . . . . ?
 O4 S2 C6 F5 -71.19(13) . . . . ?
 O4 S2 C6 F6 48.36(15) . . . . ?
 N1 S1 C5 F1 57.64(14) . . . . ?
 N1 S1 C5 F2 177.10(14) . . . . ?
 N1 S1 C5 F3 -63.16(15) . . . . ?
 N1 S2 C6 F4 56.00(14) . . . . ?
 N1 S2 C6 F5 175.77(11) . . . . ?
 N1 S2 C6 F6 -64.68(13) . . . . ?
 C5 S1 N1 S2 -109.98(12) . . . . ?
 C6 S2 N1 S1 -94.37(11) . . . . ?
 P1 C1 C2 C3 177.08(9) . . . . ?
 P1 C5A C6A C7A -171.07(11) . . . . ?
 P1 C5A C6A C11A 6.6(2) . . . . ?
 P1 C5A C10A C9A 171.44(12) . . . . ?
 P1 C5B C6B C7B 172.40(11) . . . . ?
 P1 C5B C6B C11B -9.5(2) . . . . ?
 P1 C5B C10B C9B -172.90(12) . . . . ?
 P1 C5C C6C C7C -178.81(11) . . . . ?
 P1 C5C C6C C11C 2.9(2) . . . . ?
 P1 C5C C10C C9C -179.85(11) . . . . ?
 C1 P1 C5A C6A 56.15(13) . . . . ?
 C1 P1 C5A C10A -115.55(12) . . . . ?
 C1 P1 C5B C6B 53.09(13) . . . . ?
 C1 P1 C5B C10B -132.63(11) . . . . ?
 C1 P1 C5C C6C -176.63(11) . . . . ?
 C1 P1 C5C C10C 2.93(12) . . . . ?
 C1 C2 C3 C4 -173.50(12) . . . . ?
 C5A P1 C1 C2 38.83(11) . . . . ?
 C5A P1 C5B C6B 171.69(11) . . . . ?
 C5A P1 C5B C10B -14.03(13) . . . . ?
 C5A P1 C5C C6C 67.53(13) . . . . ?
 C5A P1 C5C C10C -112.91(11) . . . . ?
 C5A C6A C7A C8A 0.0(2) . . . . ?
 C5B P1 C1 C2 160.73(9) . . . . ?
 C5B P1 C5A C6A -65.64(13) . . . . ?
 C5B P1 C5A C10A 122.65(11) . . . . ?
 C5B P1 C5C C6C -54.67(13) . . . . ?
 C5B P1 C5C C10C 124.88(11) . . . . ?
 C5B C6B C7B C8B 0.6(2) . . . . ?
 C5C P1 C1 C2 -79.11(11) . . . . ?
 C5C P1 C5A C6A 174.03(11) . . . . ?
 C5C P1 C5A C10A 2.33(13) . . . . ?
 C5C P1 C5B C6B -67.50(13) . . . . ?
 C5C P1 C5B C10B 106.78(12) . . . . ?
 C5C C6C C7C C8C -1.8(2) . . . . ?
 C6A C5A C10A C9A -0.4(2) . . . . ?
 C6A C7A C8A C9A -0.5(3) . . . . ?
 C6B C5B C10B C9B 1.5(2) . . . . ?
 C6B C7B C8B C9B 0.9(3) . . . . ?
 C6C C5C C10C C9C -0.3(2) . . . . ?
 C6C C7C C8C C9C 0.6(2) . . . . ?
 C7A C8A C9A C10A 0.5(3) . . . . ?
 C7B C8B C9B C10B -1.1(3) . . . . ?
 C7C C8C C9C C10C 0.8(2) . . . . ?
 C8A C9A C10A C5A -0.1(2) . . . . ?
 C8B C9B C10B C5B 0.0(2) . . . . ?
 C8C C9C C10C C5C -1.0(2) . . . . ?
 C10A C5A C6A C7A 0.4(2) . . . . ?
 C10A C5A C6A C11A 178.12(14) . . . . ?
 C10B C5B C6B C7B -1.7(2) . . . . ?
 C10B C5B C6B C11B 176.36(14) . . . . ?
 C10C C5C C6C C7C 1.6(2) . . . . ?
 C10C C5C C6C C11C -176.65(14) . . . . ?
 C11A C6A C7A C8A -177.85(16) . . . . ?
 C11B C6B C7B C8B -177.59(15) . . . . ?
 C11C C6C C7C C8C 176.56(15) . . . . ?

_shelx_res_file
;
TITL fgcupch0111_0m_a.res in P2(1)/c
    fgcupch0111_0m.res
    created by SHELXL-2018/3 at 10:23:49 on 24-Aug-2022
REM Old TITL fgcupch0111_0m in P21/c #14
REM SHELXT solution in P2(1)/c: R1 0.132, Rweak 0.010, Alpha 0.039
REM <I/s> 1.517 for 145 systematic absences, Orientation as input
REM Formula found by SHELXT: C27 N P O4 S2 F6
CELL 0.71076 8.6402 27.1992 12.9906 90 106.764 90
ZERR 4 0.0006 0.0018 0.0009 0 0.002 0
LATT 1
SYMM -X,0.5+Y,0.5-Z
SFAC C H F N O P S
UNIT 108 120 24 4 16 4 8

L.S. 40
PLAN  3
SIZE 0.126 0.198 0.497
TEMP -123.15
CONF
BOND
list 4
MORE -1
BOND $H
fmap 2 53
acta
OMIT 1 0 0
OMIT 0 2 1
OMIT 1 1 0
OMIT -1 1 1
REM <olex2.extras>
REM <HklSrc "%.\\fgcupch0111_0m.hkl">
REM </olex2.extras>

WGHT    0.037100    1.727300
FVAR       0.43187
S1    7    0.191112    0.410420    0.191007    11.00000    0.02111    0.01924 =
         0.02760   -0.00362    0.00954   -0.00086
S2    7    0.326086    0.316473    0.195036    11.00000    0.02240    0.02052 =
         0.02458   -0.00035    0.00781    0.00181
F1    3   -0.071497    0.361719    0.183698    11.00000    0.03389    0.04166 =
         0.11835   -0.01918    0.03440   -0.01449
F2    3   -0.093625    0.440004    0.194710    11.00000    0.02898    0.04870 =
         0.06694   -0.02050    0.01120    0.01382
F3    3   -0.090177    0.406873    0.045658    11.00000    0.05888    0.10019 =
         0.04258   -0.02705   -0.02408    0.03773
F4    3    0.583022    0.371677    0.258560    11.00000    0.02744    0.04687 =
         0.07623   -0.02875    0.00149   -0.00510
F5    3    0.630775    0.293962    0.264279    11.00000    0.03356    0.05657 =
         0.05093    0.00220    0.00150    0.02298
F6    3    0.566188    0.331797    0.113274    11.00000    0.03441    0.07701 =
         0.04389    0.00185    0.02306    0.00381
O1    5    0.235390    0.410383    0.305508    11.00000    0.03361    0.04615 =
         0.02778   -0.01673   -0.00115    0.00875
O2    5    0.221012    0.453434    0.138000    11.00000    0.07447    0.02323 =
         0.08390    0.00664    0.05418   -0.00040
O3    5    0.322421    0.308938    0.303169    11.00000    0.05434    0.04417 =
         0.03713    0.01695    0.02713    0.01666
O4    5    0.288522    0.275827    0.122228    11.00000    0.03491    0.02460 =
         0.05406   -0.01372    0.00308    0.00063
N1    4    0.238717    0.363372    0.135644    11.00000    0.02553    0.02310 =
         0.02175   -0.00117    0.00798    0.00656
C5    1   -0.029093    0.404172    0.150871    11.00000    0.02239    0.03603 =
         0.04100   -0.01385    0.00098    0.00721
C6    1    0.538790    0.329421    0.208195    11.00000    0.02051    0.03376 =
         0.02912   -0.00730    0.00404    0.00430
P1    6    0.580054    0.369534    0.677200    11.00000    0.01412    0.01425 =
         0.01355   -0.00049    0.00306   -0.00029
C1    1    0.406869    0.339090    0.587442    11.00000    0.01559    0.01668 =
         0.01699   -0.00270    0.00250   -0.00085
AFIX  23
H1A   2    0.429341    0.332883    0.518037    11.00000   -1.20000
H1B   2    0.392166    0.306822    0.618613    11.00000   -1.20000
AFIX   0
C2    1    0.248967    0.368374    0.566108    11.00000    0.01482    0.02054 =
         0.02113   -0.00472    0.00376   -0.00027
AFIX  23
H2A   2    0.221768    0.372987    0.634473    11.00000   -1.20000
H2B   2    0.263792    0.401266    0.537711    11.00000   -1.20000
AFIX   0
C3    1    0.110775    0.341915    0.485837    11.00000    0.01531    0.02558 =
         0.01961   -0.00393    0.00379   -0.00222
AFIX  23
H3A   2    0.143213    0.333854    0.420672    11.00000   -1.20000
H3B   2    0.087814    0.310693    0.517770    11.00000   -1.20000
AFIX   0
C4    1   -0.040979    0.373198    0.454559    11.00000    0.01689    0.04107 =
         0.03156   -0.00077    0.00442    0.00370
AFIX 137
H4A   2   -0.127789    0.355103    0.403275    11.00000   -1.50000
H4B   2   -0.019223    0.403782    0.421335    11.00000   -1.50000
H4C   2   -0.073965    0.380920    0.518859    11.00000   -1.50000
AFIX   0
C5A   1    0.507783    0.398576    0.779860    11.00000    0.01721    0.02107 =
         0.01322   -0.00180    0.00345   -0.00025
C5B   1    0.741605    0.326793    0.734141    11.00000    0.01494    0.01644 =
         0.02284    0.00345    0.00329   -0.00022
C5C   1    0.653704    0.416049    0.603659    11.00000    0.01820    0.01510 =
         0.01806   -0.00003    0.00724    0.00039
C6A   1    0.429577    0.371245    0.842897    11.00000    0.02096    0.02763 =
         0.01607   -0.00013    0.00463   -0.00305
C6B   1    0.802816    0.295202    0.669045    11.00000    0.01999    0.01706 =
         0.03340    0.00302    0.01141    0.00001
C6C   1    0.793102    0.444437    0.650297    11.00000    0.02086    0.01731 =
         0.02635   -0.00380    0.00886   -0.00182
C7A   1    0.357514    0.397744    0.909264    11.00000    0.02835    0.04257 =
         0.01806   -0.00119    0.01026   -0.00189
AFIX  43
H7A   2    0.304159    0.380269    0.952459    11.00000   -1.20000
AFIX   0
C7B   1    0.940578    0.267761    0.719485    11.00000    0.02469    0.02216 =
         0.05406    0.00868    0.01766    0.00591
AFIX  43
H7B   2    0.984828    0.246444    0.677361    11.00000   -1.20000
AFIX   0
C7C   1    0.836354    0.479892    0.586048    11.00000    0.03065    0.01832 =
         0.03995   -0.00350    0.01761   -0.00628
AFIX  43
H7C   2    0.927892    0.500074    0.616414    11.00000   -1.20000
AFIX   0
C8A   1    0.361503    0.448482    0.913955    11.00000    0.03271    0.04390 =
         0.02280   -0.00901    0.01184    0.00437
AFIX  43
H8A   2    0.310616    0.465306    0.959482    11.00000   -1.20000
AFIX   0
C8B   1    1.014416    0.270757    0.829107    11.00000    0.01976    0.02967 =
         0.05588    0.02088    0.00617    0.00502
AFIX  43
H8B   2    1.108794    0.251947    0.860789    11.00000   -1.20000
AFIX   0
C8C   1    0.749455    0.486532    0.478987    11.00000    0.04475    0.01693 =
         0.03940    0.00522    0.02663    0.00114
AFIX  43
H8C   2    0.782552    0.510767    0.437079    11.00000   -1.20000
AFIX   0
C9A   1    0.439551    0.474924    0.852418    11.00000    0.03297    0.02889 =
         0.02679   -0.00795    0.00943    0.00444
AFIX  43
H9A   2    0.443231    0.509807    0.856003    11.00000   -1.20000
AFIX   0
C9B   1    0.951765    0.300877    0.892525    11.00000    0.02260    0.03531 =
         0.03594    0.01558   -0.00311   -0.00227
AFIX  43
H9B   2    1.001425    0.302438    0.967909    11.00000   -1.20000
AFIX   0
C9C   1    0.615484    0.458073    0.433476    11.00000    0.03880    0.02157 =
         0.02503    0.00618    0.01575    0.00637
AFIX  43
H9C   2    0.556838    0.462327    0.359986    11.00000   -1.20000
AFIX   0
C10A  1    0.512329    0.449921    0.785460    11.00000    0.02355    0.02133 =
         0.01988   -0.00251    0.00649    0.00126
AFIX  43
H10A  2    0.565746    0.467893    0.743031    11.00000   -1.20000
AFIX   0
C10B  1    0.815349    0.328940    0.845265    11.00000    0.02219    0.02530 =
         0.02483    0.00530    0.00041   -0.00113
AFIX  43
H10B  2    0.771751    0.349747    0.888662    11.00000   -1.20000
AFIX   0
C10C  1    0.566386    0.423131    0.495371    11.00000    0.02431    0.01884 =
         0.01918    0.00171    0.00722    0.00270
AFIX  43
H10C  2    0.472931    0.403840    0.464231    11.00000   -1.20000
AFIX   0
C11A  1    0.414034    0.316049    0.840053    11.00000    0.03836    0.02936 =
         0.02878    0.00105    0.01645   -0.00900
AFIX 137
H11G  2    0.322073    0.306366    0.779398    11.00000   -1.50000
H11H  2    0.396648    0.304488    0.907305    11.00000   -1.50000
H11I  2    0.513273    0.301394    0.831607    11.00000   -1.50000
AFIX   0
C11B  1    0.725277    0.288554    0.550333    11.00000    0.03056    0.02950 =
         0.03349   -0.00569    0.01471    0.00499
AFIX 137
H11A  2    0.628930    0.267856    0.538791    11.00000   -1.50000
H11B  2    0.802166    0.272761    0.518181    11.00000   -1.50000
H11C  2    0.694228    0.320716    0.516706    11.00000   -1.50000
AFIX   0
C11C  1    0.900134    0.437903    0.763855    11.00000    0.02368    0.02851 =
         0.03249   -0.00496    0.00097   -0.00776
AFIX 137
H11D  2    0.833042    0.435559    0.812963    11.00000   -1.50000
H11E  2    0.973024    0.466156    0.783916    11.00000   -1.50000
H11F  2    0.963862    0.407751    0.768452    11.00000   -1.50000
AFIX   0
HKLF 4


REM  fgcupch0111_0m_a.res in P2(1)/c
REM wR2 = 0.0989, GooF = S = 1.094, Restrained GooF = 1.094 for all data
REM R1 = 0.0420 for 7687 Fo > 4sig(Fo) and 0.0505 for all 8967 data
REM 374 parameters refined using 0 restraints

END

WGHT      0.0371      1.7273

REM Highest difference peak  0.410,  deepest hole -0.416,  1-sigma level  0.065
Q1    1   0.6114  0.4190  0.5495  11.00000  0.05    0.41
Q2    1   0.1554  0.4423  0.0822  11.00000  0.05    0.38
Q3    1   0.4380  0.3220  0.2018  11.00000  0.05    0.37
;
_shelx_res_checksum                63128
_shelx_hkl_file
;
   0   0  -2 4325.13   19.31
   0   0   2 9999.00   29.77
   0   0  -3    0.89    0.68
   0   0  -3    2.40    1.57
   0   0   3    1.23    0.64
   0   0   3    1.02    0.64
   0   0   3   -0.40    0.25
   0   0   3    0.55    0.23
   0   0   3    0.36    1.40
   0   0  -4  310.37    3.31
   0   0  -4  319.77    9.19
   0   0   4  314.12    3.37
   0   0   4  303.15    3.27
   0   0   4  296.74    3.18
   0   0   4  311.87    1.59
   0   0   4  317.60    1.53
   0   0   4  291.91    7.62
   0   0  -5   -1.02    0.74
   0   0  -5    0.19    2.04
   0   0   5    0.17    0.66
   0   0   5    1.02    0.76
   0   0   5    0.11    0.68
   0   0   5    0.04    0.34
   0   0   5    0.59    0.34
   0   0   5   -1.63    2.10
   0   0  -6 1079.59   15.15
   0   0   6  980.63    8.68
   0   0   6  949.56    7.00
   0   0   6  960.24    6.92
   0   0   6  997.45    3.95
   0   0   6 1008.66    3.86
   0   0   6 1006.45   14.49
   0   0  -7    0.49    1.02
   0   0  -7    1.93    2.89
   0   0   7    0.19    1.04
   0   0   7   -0.42    0.87
   0   0   7    1.34    0.93
   0   0   7   -0.13    0.53
   0   0   7   -0.13    0.51
   0   0   7   -3.59    2.72
   0   0  -8 1064.89    8.66
   0   0   8 1088.63    8.89
   0   0   8 1070.34    5.07
   0   0   8 1093.17    5.03
   0   0   8 1117.53   13.33
   0   0  -9    0.04    1.17
   0   0   9   -0.34    1.17
   0   0   9    3.18    0.74
   0   0   9    0.91    0.66
   0   0 -10  306.44    5.45
   0   0  10  298.85    5.50
   0   0  10  304.17    3.29
   0   0  10  288.85    4.69
   0   0 -11    2.33    1.63
   0   0  11    2.65    1.72
   0   0  11    0.42    0.95
   0   0  11   -1.66    0.87
   0   0 -12   10.95    2.14
   0   0  12    8.30    3.01
   0   0  12    7.51    1.23
   0   0  12    8.64    1.19
   0   0 -13    0.89    1.89
   0   0  13    0.62    1.68
   0   0  13   -0.87    0.95
   0   0 -14   26.99    2.95
   0   0  14   22.15    2.72
   0   0  14   20.75    1.80
   0   0  14   19.75    1.68
   0   0 -15    0.64    1.93
   0   0  15    0.04    2.04
   0   0  15    1.78    1.23
   0   0  15    2.08    1.10
   0   0  16    8.91    2.67
   0   0  16   11.88    1.78
   0   0  16   10.50    1.29
   0   0  17    9.72    2.74
   0   0  17    3.78    1.04
   0  -1  -2 1583.03   14.13
   0  -1   2 3529.26   19.56
   0   1   2 3487.54   20.96
   0  -1  -3 7073.20   33.59
   0  -1   3 7416.10   31.74
   0   1  -3 7413.64   31.79
   0   1   3 7153.96   33.61
   0  -1  -4  436.64    4.03
   0  -1   4  434.14    4.12
   0  -1   4  432.40    4.07
   0  -1   4  426.39    3.63
   0  -1   4  440.25    1.91
   0  -1   4  415.12    1.80
   0  -1   4  433.14    9.29
   0   1  -4  442.79    3.73
   0   1   4  433.16    3.71
   0   1   4  426.80    3.65
   0   1   4  420.43    3.90
   0   1   4  436.56    2.14
   0   1   4  441.78    2.12
   0   1   4  412.30   13.52
   0  -1  -5  132.41    2.63
   0  -1  -5  134.00    6.30
   0  -1   5  131.68    2.67
   0  -1   5  127.06    3.08
   0  -1   5  124.77    2.31
   0  -1   5  133.42    1.32
   0  -1   5  136.82    1.34
   0  -1   5  129.46    5.75
   0   1  -5  132.91    2.44
   0   1   5  133.51    2.46
   0   1   5  130.94    2.40
   0   1   5  129.12    2.55
   0   1   5  130.16    1.42
   0   1   5  132.81    1.40
   0   1   5  142.36    6.41
   0  -1  -6   66.82    2.33
   0  -1  -6   81.16    5.73
   0  -1   6   62.36    2.27
   0  -1   6   62.62    2.21
   0  -1   6   62.34    1.15
   0  -1   6   63.87    1.12
   0  -1   6   62.68    4.97
   0   1  -6   65.99    2.12
   0   1   6   64.17    2.12
   0   1   6   58.59    2.08
   0   1   6   65.63    1.23
   0   1   6   64.99    1.21
   0   1   6   55.61    5.28
   0  -1  -7    7.64    1.38
   0  -1  -7    5.94    3.08
   0  -1   7    7.38    1.40
   0  -1   7    9.04    1.25
   0  -1   7    7.24    0.79
   0  -1   7    6.68    0.74
   0  -1   7   12.12    3.12
   0   1  -7    8.04    1.32
   0   1  -7   11.14    3.25
   0   1   7    8.57    1.32
   0   1   7    8.57    1.29
   0   1   7   10.02    1.34
   0   1   7    7.72    0.91
   0   1   7    6.26    0.72
   0   1   7    6.83    3.31
   0  -1  -8    1.63    1.17
   0  -1  -8   -1.55    3.35
   0  -1   8    0.45    1.06
   0  -1   8    0.25    0.64
   0  -1   8   -0.76    0.59
   0  -1   8   -4.77    2.55
   0   1  -8   -0.02    1.10
   0   1  -8   -3.52    2.67
   0   1  -8   -3.48    2.57
   0   1   8    1.17    1.10
   0   1   8    0.25    0.62
   0   1   8    1.08    0.64
   0   1   8   -2.65    3.01
   0  -1  -9   14.28    1.87
   0  -1   9   14.24    1.78
   0  -1   9   16.17    1.08
   0  -1   9   14.53    1.04
   0   1  -9   14.51    1.80
   0   1   9   15.26    1.80
   0   1   9   15.49    1.12
   0   1   9   13.83    1.08
   0  -1 -10   92.03    3.42
   0  -1  10   97.82    3.56
   0  -1  10  100.41    2.06
   0   1 -10   95.46    3.29
   0   1  10   95.34    3.31
   0   1  10   93.43    2.06
   0   1  10   95.15    2.40
   0  -1 -11   83.81    3.73
   0  -1  11   80.50    3.56
   0  -1  11   80.06    2.10
   0  -1  11   78.74    2.04
   0   1 -11   89.69    3.63
   0   1  11   92.60    3.54
   0   1  11   80.99    2.14
   0   1  11   81.33    2.12
   0  -1 -12  176.94    5.03
   0  -1  12  175.86    5.01
   0  -1  12  182.38    2.95
   0  -1  12  178.51    2.97
   0   1 -12  174.25    4.71
   0   1  12  183.73    4.84
   0   1  12  184.50    3.10
   0   1  12  180.76    3.03
   0  -1 -13   20.79    2.72
   0  -1  13   25.40    2.80
   0  -1  13   21.45    1.63
   0   1 -13   23.23    3.20
   0   1  13   17.21    2.40
   0   1  13   20.69    2.04
   0   1  13   21.81    1.63
   0  -1 -14  241.07    7.00
   0  -1  14  217.85    6.09
   0  -1  14  240.35    3.93
   0  -1  14  225.13    3.80
   0   1 -14  225.36    5.71
   0   1  14  208.11    5.69
   0   1  14  244.23    4.10
   0   1  14  211.68    3.40
   0  -1 -15   21.66    3.12
   0  -1  15   25.99    3.25
   0  -1  15   21.66    1.93
   0  -1  15   19.71    1.78
   0   1  15   19.52    2.72
   0   1  15   23.55    1.97
   0   1  15   18.04    1.63
   0  -1  16    1.82    2.25
   0  -1  16    1.93    2.12
   0  -1  16    0.95    1.53
   0  -1  16    2.16    1.08
   0   1  16    0.49    2.04
   0   1  16    2.59    1.40
   0   1  16    4.01    1.12
   0  -1  17   98.82    5.26
   0  -1  17  106.41    5.43
   0  -1  17  102.02    2.72
   0  -1  17   87.02    2.21
   0   1  17   93.89    4.63
   0   1  17  113.31    6.94
   0   1  17   92.22    2.31
   0   2  -1   -0.04    0.19
   0  -2  -2  825.92    2.95
   0  -2  -2  972.22    4.77
   0  -2  -2 1282.74    3.37
   0  -2  -2 1096.21    3.16
   0  -2  -2  872.81   13.07
   0  -2   2 1249.45    5.50
   0  -2   2 1265.96    5.47
   0  -2   2 1309.12    4.12
   0  -2   2 1303.17   14.85
   0   2  -2  887.50   12.20
   0   2   2 1275.12    3.63
   0   2   2 1290.29    5.41
   0   2   2 1244.84    3.71
   0   2   2 1345.38   16.15
   0  -2  -3 1156.53    4.69
   0  -2  -3 1123.88    5.96
   0  -2  -3 1138.05    2.33
   0  -2  -3 1180.27    2.36
   0  -2  -3 1202.32   16.40
   0  -2   3 1162.37    6.20
   0  -2   3 1138.09    6.07
   0  -2   3 1137.71    4.82
   0  -2   3 1219.40    3.48
   0  -2   3 1151.40   14.66
   0   2  -3 1185.18    4.97
   0   2   3 1154.60    4.65
   0   2   3 1143.46    5.94
   0   2   3 1173.27    3.84
   0   2   3 1181.82    3.82
   0   2   3 1178.22   16.15
   0  -2  -4    1.25    0.68
   0  -2  -4    2.59    2.23
   0  -2   4    1.82    0.76
   0  -2   4    4.73    0.83
   0  -2   4    3.14    0.64
   0  -2   4    2.61    0.38
   0  -2   4    4.73    0.47
   0  -2   4    2.29    2.48
   0   2  -4    2.40    0.66
   0   2   4    2.97    0.66
   0   2   4    1.72    0.74
   0   2   4    2.36    0.42
   0   2   4    2.16    0.42
   0   2   4    2.99    2.65
   0  -2  -5   61.20    1.95
   0  -2  -5   64.53    5.67
   0  -2   5   62.87    2.06
   0  -2   5   65.27    1.70
   0  -2   5   66.20    1.08
   0  -2   5   65.97    1.06
   0  -2   5   71.32    5.16
   0   2  -5   63.70    1.76
   0   2   5   65.42    1.72
   0   2   5   61.92    1.72
   0   2   5   65.04    1.19
   0   2   5   63.08    1.17
   0   2   5   65.10    5.64
   0  -2  -6    9.68    1.42
   0  -2  -6    4.20    3.18
   0  -2   6    8.06    1.25
   0  -2   6    8.45    1.25
   0  -2   6    8.32    1.12
   0  -2   6    8.28    0.74
   0  -2   6    7.62    0.72
   0  -2   6    4.22    2.95
   0   2  -6    8.17    1.17
   0   2  -6    7.49    3.12
   0   2   6   10.69    1.25
   0   2   6   10.27    1.19
   0   2   6    7.07    1.21
   0   2   6    8.49    0.81
   0   2   6   10.44    0.83
   0   2   6   13.88    3.67
   0  -2  -7  504.52    5.96
   0  -2  -7  521.32   13.37
   0  -2   7  507.58    6.05
   0  -2   7  504.48    5.22
   0  -2   7  511.01    3.46
   0  -2   7  504.37    3.23
   0  -2   7  460.34   10.78
   0   2  -7  507.19    5.37
   0   2  -7  499.64   10.97
   0   2  -7  499.36   10.95
   0   2   7  504.41    5.33
   0   2   7  489.07    5.20
   0   2   7  535.44    5.79
   0   2   7  514.13    3.54
   0   2   7  516.55   12.96
   0  -2  -8    4.73    1.42
   0  -2  -8    2.44    3.67
   0  -2   8    6.45    1.42
   0  -2   8    7.15    1.42
   0  -2   8    5.73    0.79
   0  -2   8    3.93    0.72
   0  -2   8    0.19    2.99
   0   2  -8    6.28    1.34
   0   2  -8    0.79    2.82
   0   2   8    5.90    1.23
   0   2   8    7.28    1.49
   0   2   8    5.56    0.81
   0   2   8    5.64    0.81
   0  -2  -9   17.85    2.08
   0  -2  -9   27.16    4.43
   0  -2  -9   21.41    4.12
   0  -2   9   17.17    1.89
   0  -2   9   20.90    1.15
   0  -2   9   21.09    1.12
   0   2  -9   21.47    1.87
   0   2   9   22.09    1.87
   0   2   9   20.29    1.23
   0   2   9   19.52    1.19
   0  -2 -10    9.04    1.87
   0  -2  10    8.91    1.93
   0  -2  10    8.49    1.04
   0  -2  10    8.72    1.21
   0   2 -10    7.79    1.63
   0   2  10    8.51    1.70
   0   2  10    9.32    1.12
   0   2  10    8.74    1.08
   0  -2 -11  706.23    8.95
   0  -2  11  743.74    9.32
   0  -2  11  761.39    5.39
   0  -2  11  744.50    5.30
   0   2 -11  732.13    8.32
   0   2  11  746.99    8.59
   0   2  11  732.83    5.56
   0   2  11  740.92    5.50
   0  -2  12   19.27    2.59
   0  -2  12   17.42    1.53
   0  -2  12   16.08    1.44
   0   2 -12   17.51    2.31
   0   2  12   14.96    2.10
   0   2  12   17.36    1.55
   0   2  12   18.21    1.55
   0  -2 -13  221.84    6.07
   0  -2  13  217.73    5.81
   0  -2  13  226.28    3.69
   0   2  13  245.99    8.55
   0   2  13  236.72    4.01
   0   2  13  215.43    3.46
   0  -2 -14   40.89    3.42
   0  -2  14   45.13    3.46
   0  -2  14   41.04    2.04
   0  -2  14   42.27    2.04
   0   2  14   41.76    2.99
   0   2  14   45.30    2.23
   0   2  14   38.02    1.89
   0  -2 -15   71.80    4.16
   0  -2  15   70.43    4.20
   0  -2  15   72.31    3.88
   0  -2  15   69.96    2.84
   0  -2  15   70.00    2.38
   0   2  15   61.20    3.54
   0   2  15   85.47    3.25
   0   2  15   70.59    2.38
   0  -2 -16    6.09    2.38
   0  -2  16    7.15    2.63
   0  -2  16    9.99    2.57
   0  -2  16    6.20    1.46
   0  -2  16    9.32    1.34
   0   2  16    2.67    2.23
   0   2  16    8.53    1.97
   0   2  16    7.89    1.27
   0  -2  17  205.70    6.71
   0  -2  17  224.18    8.49
   0  -2  17  226.28    3.65
   0  -2  17  190.48    2.95
   0   2  17  196.08    6.28
   0   2  17  198.14    3.23
   0  -3   0   -0.02    0.15
   0  -3   0    0.04    0.19
   0   3   0   -0.06    0.17
   0   3  -1  183.69    2.27
   0  -3  -2 1062.60    2.84
   0  -3  -2 1140.83    5.58
   0  -3  -2 1107.92    3.99
   0  -3  -2 1068.11   17.04
   0  -3   2 1102.25    5.54
   0  -3   2 1092.26    5.47
   0  -3   2 1166.61    3.95
   0  -3   2 1110.97    4.01
   0  -3   2 1183.50    4.16
   0  -3   2 1152.12   16.74
   0   3  -2 1119.82    3.84
   0   3  -2 1103.99    3.67
   0   3  -2 1084.94   16.19
   0   3   2 1129.82    2.91
   0   3   2 1095.38    5.41
   0   3   2 1093.19    4.22
   0   3   2 1146.09    4.33
   0   3   2 1128.33   17.46
   0  -3  -3 1211.04    4.35
   0  -3  -3 1242.38    6.62
   0  -3  -3 1206.80    3.84
   0  -3  -3 1286.41    4.03
   0  -3  -3 1260.16   19.25
   0  -3   3 1207.86    6.64
   0  -3   3 1205.38    6.56
   0  -3   3 1212.78    4.86
   0  -3   3 1216.96    4.86
   0  -3   3 1190.33    4.18
   0  -3   3 1281.26    4.35
   0  -3   3 1207.46   17.53
   0   3  -3 1223.33    3.08
   0   3  -3 1235.42    3.10
   0   3  -3 1248.30   17.72
   0   3   3 1204.06    4.31
   0   3   3 1215.05    6.45
   0   3   3 1214.95    4.60
   0   3   3 1228.21    4.63
   0   3   3 1196.02   18.69
   0  -3  -4 1052.26    6.77
   0  -3  -4 1048.82    2.55
   0  -3  -4 1131.77   19.08
   0  -3   4 1076.24    7.00
   0  -3   4 1055.40    6.83
   0  -3   4 1033.40    5.24
   0  -3   4 1125.95    4.22
   0  -3   4 1056.55   20.45
   0   3  -4 1070.38    5.39
   0   3  -4 1119.08   18.40
   0   3   4 1035.14    4.94
   0   3   4 1069.79    6.73
   0   3   4 1079.76    4.56
   0   3   4 1094.25    4.60
   0   3   4 1113.82   18.82
   0  -3  -5  416.31   12.50
   0  -3   5  445.19    5.01
   0  -3   5  420.24    4.77
   0  -3   5  423.95    3.86
   0  -3   5  463.74    2.91
   0  -3   5  417.93    2.72
   0  -3   5  452.11   11.59
   0   3  -5  442.20    4.01
   0   3  -5  464.46   11.73
   0   3  -5  465.73   11.76
   0   3   5  438.34    3.84
   0   3   5  427.98    3.73
   0   3   5  418.84    4.65
   0   3   5  437.96    3.12
   0   3   5  450.05    3.14
   0   3   5  455.25   12.92
   0  -3  -6   71.38    2.38
   0  -3  -6   66.65    7.13
   0  -3   6   69.98    2.42
   0  -3   6   71.15    2.93
   0  -3   6   69.07    1.97
   0  -3   6   73.42    1.40
   0  -3   6   69.60    1.36
   0  -3   6   63.27    6.07
   0   3  -6   70.30    2.08
   0   3  -6   73.93    6.07
   0   3   6   70.81    1.95
   0   3   6   69.62    1.95
   0   3   6   70.15    2.38
   0   3   6   71.44    1.53
   0   3   6   70.38    1.49
   0   3   6   56.63    6.79
   0  -3  -7  201.35    4.03
   0  -3  -7  177.35    9.76
   0  -3   7  204.32    4.18
   0  -3   7  189.53    3.25
   0  -3   7  201.64    2.76
   0  -3   7  195.43    2.23
   0  -3   7  203.04    8.72
   0   3  -7  207.97    5.69
   0   3  -7  193.03    8.49
   0   3   7  192.33    3.35
   0   3   7  197.50    2.50
   0   3   7  201.79    2.48
   0   3   7  209.60   10.06
   0  -3  -8  369.82    5.64
   0  -3  -8  359.36   12.63
   0  -3   8  363.29    5.73
   0  -3   8  348.67    4.63
   0  -3   8  378.65    3.27
   0  -3   8  360.38    3.16
   0  -3   8  334.41    9.89
   0   3  -8  357.90    4.80
   0   3  -8  344.28    9.93
   0   3   8  362.97    4.82
   0   3   8  349.64    4.60
   0   3   8  376.78    3.56
   0   3   8  368.19    3.46
   0  -3  -9   22.94    2.04
   0  -3  -9   15.94    4.92
   0  -3  -9   24.74    5.18
   0  -3   9   22.45    2.27
   0  -3   9   24.76    1.27
   0  -3   9   23.30    1.19
   0   3  -9   22.64    1.99
   0   3   9   19.69    1.87
   0   3   9   23.89    1.34
   0   3   9   22.87    1.32
   0  -3 -10  249.83    5.24
   0  -3 -10  285.67    9.17
   0  -3 -10  268.27    8.30
   0  -3  10  261.92    5.58
   0  -3  10  256.20    3.14
   0  -3  10  249.17    3.18
   0   3 -10  255.07    4.77
   0   3  10  247.31    4.67
   0   3  10  242.76    3.31
   0   3  10  251.12    3.29
   0  -3 -11    2.29    1.80
   0  -3  11    0.87    1.00
   0  -3  11   -0.25    1.00
   0   3 -11    4.03    1.68
   0   3  11    1.97    1.53
   0   3  11    1.49    1.02
   0   3  11    2.80    1.00
   0  -3 -12  120.88    4.50
   0  -3  12  112.50    4.41
   0  -3  12  118.76    2.65
   0  -3  12  114.45    2.65
   0   3  12  112.91    3.86
   0   3  12  111.82    2.67
   0   3  12  110.36    2.59
   0  -3 -13   50.22    3.50
   0  -3  13   47.32    3.25
   0  -3  13   48.46    3.01
   0  -3  13   49.06    2.06
   0   3  13   50.99    2.99
   0   3  13   51.41    2.14
   0   3  13   51.31    2.08
   0  -3 -14   39.91    3.48
   0  -3  14   41.04    3.52
   0  -3  14   42.33    3.03
   0  -3  14   40.38    2.10
   0  -3  14   39.70    2.14
   0   3  14   40.10    2.89
   0   3  14   44.52    2.44
   0   3  14   41.57    2.06
   0  -3 -15   65.59    4.14
   0  -3  15   54.83    4.01
   0  -3  15   70.43    3.76
   0  -3  15   62.09    2.61
   0  -3  15   67.14    2.42
   0   3  15   56.29    3.52
   0   3  15   74.10    3.03
   0   3  15   61.94    2.33
   0  -3 -16   20.79    3.20
   0  -3  16   16.15    2.86
   0  -3  16   18.88    1.89
   0  -3  16   17.76    1.74
   0   3  16   14.75    2.59
   0   3  16   20.29    2.27
   0   3  16   16.04    1.72
   0  -3 -17   73.14    4.94
   0  -3  17   74.01    4.90
   0  -3  17   80.55    5.73
   0  -3  17   70.64    2.31
   0  -3  17   69.92    2.12
   0   3  17   66.65    4.14
   0   3  17   71.57    2.31
   0  -4  -1   51.92    0.64
   0  -4  -1   97.20    1.63
   0  -4  -1   33.93    0.98
   0  -4  -1   99.45    1.53
   0  -4  -1   41.80    5.81
   0  -4   1   79.40    1.44
   0  -4   1   98.18    1.29
   0  -4   1   73.20    1.29
   0  -4   1  107.66    1.89
   0  -4   1  108.43    6.58
   0   4  -1   96.44    1.57
   0   4  -1   90.90    1.21
   0   4  -1   96.55    1.46
   0   4   1  102.66    0.89
   0   4   1   94.87    1.61
   0   4   1   97.63    1.89
   0   4   1   76.30    1.38
   0  -4  -2  648.51    1.91
   0  -4  -2  675.46    4.65
   0  -4  -2  660.35    3.63
   0  -4  -2  642.84   16.21
   0  -4   2  688.68    4.71
   0  -4   2  669.37    4.58
   0  -4   2  713.67    3.27
   0  -4   2  678.64    3.69
   0  -4   2  709.47    3.78
   0  -4   2  746.82   15.60
   0   4  -2  692.03    3.23
   0   4  -2  647.22    3.40
   0   4  -2  686.22    3.52
   0   4  -2  695.34   15.09
   0   4   2  715.77    2.33
   0   4   2  668.99    4.56
   0   4   2  725.09    3.97
   0   4   2  701.77    3.90
   0   4   2  686.75   15.64
   0  -4  -3  768.31    3.12
   0  -4  -3  774.38    5.54
   0  -4  -3  788.28    3.78
   0  -4  -3  771.24    3.78
   0  -4  -3  798.27   17.31
   0  -4   3  768.88    5.60
   0  -4   3  747.71    5.43
   0  -4   3  776.88    3.90
   0  -4   3  782.66    3.90
   0  -4   3  752.16    3.88
   0  -4   3  777.18    3.95
   0  -4   3  821.40   16.57
   0   4  -3  746.60    3.29
   0   4  -3  790.82    3.40
   0   4  -3  768.71   15.98
   0   4   3  769.27    3.08
   0   4   3  773.51    5.45
   0   4   3  754.41    4.14
   0   4   3  771.96    4.18
   0   4   3  786.35   17.14
   0  -4  -4   14.75    0.81
   0  -4  -4   13.75    1.29
   0  -4  -4   13.39    0.66
   0  -4  -4   16.49    4.18
   0  -4   4   18.65    1.34
   0  -4   4   13.16    0.89
   0  -4   4   13.07    0.87
   0  -4   4   16.30    0.83
   0  -4   4   10.89    3.50
   0   4  -4   13.37    0.42
   0   4  -4   14.43    0.45
   0   4  -4   18.16    3.67
   0   4   4   13.73    0.79
   0   4   4   14.39    1.36
   0   4   4   14.96    0.85
   0   4   4   18.01    4.35
   0  -4  -5  187.19    3.40
   0  -4  -5  166.46    0.87
   0  -4  -5  184.37   11.35
   0  -4   5  187.23    3.46
   0  -4   5  180.47    3.33
   0  -4   5  191.16    2.63
   0  -4   5  175.22    2.50
   0  -4   5  199.99    2.21
   0  -4   5  178.94    2.06
   0  -4   5  180.06    8.91
   0   4  -5  178.90    8.83
   0   4   5  184.73    2.42
   0   4   5  184.75    2.38
   0   4   5  178.56    3.29
   0   4   5  175.97    2.27
   0   4   5  184.16    2.31
   0   4   5  185.07    9.91
   0  -4  -6  282.97    4.43
   0  -4  -6  278.41   12.16
   0  -4   6  288.00    4.65
   0  -4   6  273.23    3.44
   0  -4   6  288.64    2.74
   0  -4   6  276.06    2.65
   0  -4   6  254.90   10.44
   0   4  -6  272.15   10.63
   0   4   6  275.59    3.33
   0   4   6  275.93    3.29
   0   4   6  276.57    2.93
   0   4   6  286.45    2.97
   0   4   6  288.45   12.09
   0  -4  -7 1229.27    9.65
   0  -4  -7 1172.23   23.11
   0  -4   7 1241.26    9.87
   0  -4   7 1180.72    9.19
   0  -4   7 1384.93    9.68
   0  -4   7 1200.94    5.67
   0  -4   7 1162.64   20.18
   0   4  -7 1225.64   20.52
   0   4   7 1223.69    7.60
   0   4   7 1213.08    8.95
   0   4   7 1210.43    6.26
   0   4   7 1240.32    6.30
   0  -4  -8  521.58    6.73
   0  -4  -8  498.90   15.96
   0  -4   8  531.53    6.96
   0  -4   8  523.45    5.54
   0  -4   8  561.87    4.18
   0  -4   8  508.30    3.97
   0  -4   8  516.53   13.60
   0   4   8  523.09    5.47
   0   4   8  512.92    5.35
   0   4   8  519.95    4.60
   0   4   8  538.45    4.41
   0  -4  -9   27.88    2.40
   0  -4  -9   32.32    6.39
   0  -4  -9   13.43    5.50
   0  -4   9   29.66    2.50
   0  -4   9   29.03    1.40
   0  -4   9   27.92    1.32
   0  -4   9   24.89    4.43
   0   4   9   27.54    1.82
   0   4   9   26.80    1.46
   0   4   9   24.74    1.44
   0  -4 -10   44.09    3.01
   0  -4 -10   40.29    6.54
   0  -4 -10   55.17    6.51
   0  -4  10   46.04    3.06
   0  -4  10   45.47    1.70
   0  -4  10   40.78    1.61
   0   4  10   44.35    2.42
   0   4  10   43.65    1.82
   0   4  10   41.67    1.78
   0  -4 -11  211.87    6.41
   0  -4  11  195.79    5.37
   0  -4  11  192.18    4.39
   0  -4  11  209.68    3.18
   0  -4  11  200.11    3.08
   0   4  11  203.59    4.50
   0   4  11  202.41    3.35
   0   4  11  196.46    3.27
   0  -4 -12   25.63    2.95
   0  -4  12   24.83    2.99
   0  -4  12   25.55    2.42
   0  -4  12   27.48    1.70
   0  -4  12   23.00    1.63
   0   4  12   24.21    2.33
   0   4  12   26.46    1.80
   0   4  12   25.91    1.78
   0  -4 -13   25.93    3.08
   0  -4  13   17.85    2.69
   0  -4  13   20.56    2.25
   0  -4  13   21.64    1.80
   0   4  13   19.56    2.21
   0   4  13   22.58    1.85
   0   4  13   21.75    1.74
   0  -4 -14   58.84    3.95
   0  -4  14   51.22    3.80
   0  -4  14   55.64    3.29
   0  -4  14   50.16    2.42
   0  -4  14   55.95    2.31
   0   4  14   54.66    3.63
   0   4  14   61.92    2.46
   0   4  14   56.46    3.06
   0  -4 -15   27.39    3.37
   0  -4  15   22.92    3.31
   0  -4  15   27.95    2.91
   0  -4  15   29.45    2.23
   0  -4  15   24.57    2.06
   0   4  15   22.79    2.76
   0   4  15   27.71    2.48
   0   4  15   22.45    1.87
   0  -4 -16   22.51    3.46
   0  -4  16   20.60    3.73
   0  -4  16   26.61    3.46
   0  -4  16   25.57    2.04
   0  -4  16   24.21    1.97
   0   4  16   22.77    2.91
   0   4  16   25.93    2.42
   0   4  16   21.41    1.85
   0  -4 -17    5.47    2.95
   0  -4  17    2.38    2.61
   0  -4  17   -1.46    1.15
   0  -4  17   -0.42    1.06
   0   4  17    0.66    2.36
   0   4  17    3.08    1.21
   0  -5   0    0.57    0.49
   0  -5   0    1.49    0.57
   0  -5   0    1.17    0.64
   0  -5   0    1.59    0.62
   0  -5   0   -2.44    2.76
   0   5   0    0.17    0.55
   0   5   0    0.23    0.57
   0  -5  -1   72.33    0.98
   0  -5  -1   71.02    1.66
   0  -5  -1   72.65    1.53
   0  -5  -1   67.84    1.49
   0  -5  -1   61.68    6.34
   0  -5   1   74.84    1.68
   0  -5   1   79.40    1.44
   0  -5   1   68.47    1.49
   0  -5   1   72.72    1.63
   0  -5   1   71.06    6.58
   0   5  -1   69.58    1.61
   0   5  -1   76.15    1.40
   0   5  -1   67.67    1.51
   0   5  -1   67.20    1.44
   0   5  -1   60.62    6.11
   0   5   1   73.35    0.98
   0   5   1   73.52    1.66
   0   5   1   71.00    1.59
   0   5   1   73.93    1.57
   0  -5  -2  303.15    1.29
   0  -5  -2  296.55    3.35
   0  -5  -2  302.58    2.80
   0  -5   2  292.37    3.31
   0  -5   2  292.42    3.27
   0  -5   2  314.10    2.42
   0  -5   2  295.37    2.78
   0  -5   2  308.82    2.84
   0  -5   2  295.49   11.59
   0   5  -2  309.58    2.38
   0   5  -2  287.79    2.63
   0   5  -2  234.32    2.48
   0   5  -2  265.70   12.01
   0   5   2  317.39    1.55
   0   5   2  296.85    3.31
   0   5   2  289.83    2.86
   0   5   2  306.25    2.95
   0   5   2  320.17   12.16
   0  -5  -3  384.06    1.95
   0  -5  -3  388.22    4.16
   0  -5  -3  386.14    3.06
   0  -5  -3  393.59    3.12
   0  -5  -3  390.66   13.66
   0  -5   3  392.29    4.22
   0  -5   3  381.98    4.10
   0  -5   3  396.45    2.89
   0  -5   3  378.35    3.12
   0  -5   3  409.06    3.25
   0  -5   3  418.54   13.43
   0   5  -3  382.13    2.80
   0   5  -3  375.55    2.78
   0   5  -3  384.44    2.84
   0   5  -3  401.40   13.16
   0   5   3  394.92    1.95
   0   5   3  395.62    4.16
   0   5   3  379.52    3.29
   0   5   3  389.28    3.33
   0   5   3  395.67   13.73
   0  -5  -4   90.52    1.36
   0  -5  -4   93.07    1.49
   0  -5  -4   90.97    1.51
   0  -5  -4   88.65    8.06
   0  -5   4   92.32    2.86
   0  -5   4   90.43    2.33
   0  -5   4   92.62    1.68
   0  -5   4   89.33    1.63
   0  -5   4   92.98    1.70
   0  -5   4  103.19    7.98
   0   5  -4   93.41    1.32
   0   5  -4   91.39    1.27
   0   5  -4   94.02    7.53
   0   5   4   92.96    1.36
   0   5   4   88.61    2.27
   0   5   4   85.72    1.74
   0   5   4   90.39    1.76
   0   5   4   90.75    8.11
   0  -5  -5  312.17    4.48
   0  -5  -5  303.26    2.23
   0  -5  -5  307.72    2.25
   0  -5  -5  309.41   16.44
   0  -5   5  316.75    4.58
   0  -5   5  305.27    4.41
   0  -5   5  317.90    3.29
   0  -5   5  298.08    3.16
   0  -5   5  327.07    3.06
   0  -5   5  300.16    2.89
   0  -5   5  308.82   12.18
   0   5  -5  314.97   12.41
   0   5   5  310.94    2.89
   0   5   5  305.59    2.82
   0   5   5  303.49    4.26
   0   5   5  307.61    3.18
   0   5   5  310.32    3.20
   0   5   5  363.07   20.41
   0  -5  -6  238.31    4.29
   0  -5  -6  220.80   12.24
   0  -5   6  245.65    4.37
   0  -5   6  239.86    3.20
   0  -5   6  234.91    3.16
   0  -5   6  246.03    2.78
   0  -5   6  229.91    2.67
   0  -5   6  234.81   11.08
   0   5  -6  224.71   10.91
   0   5   6  237.54    2.93
   0   5   6  228.08    2.86
   0   5   6  232.56    2.91
   0   5   6  234.79    2.93
   0   5   6  230.67   12.05
   0  -5  -7  450.96    6.15
   0  -5  -7  464.69   16.57
   0  -5   7  452.85    6.28
   0  -5   7  461.93    4.92
   0  -5   7  475.49    3.95
   0  -5   7  434.48    3.76
   0  -5   7  448.20   14.66
   0   5  -7  443.11   14.41
   0   5   7  445.76    4.43
   0   5   7  439.72    4.35
   0   5   7  439.51    4.10
   0   5   7  446.95    4.14
   0  -5  -8  273.32    5.09
   0  -5  -8  283.04   13.88
   0  -5   8  290.57    5.37
   0  -5   8  280.60    4.12
   0  -5   8  275.78    4.03
   0  -5   8  306.51    3.35
   0  -5   8  284.06    3.23
   0  -5   8  277.95   11.99
   0   5   8  274.38    3.84
   0   5   8  283.74    3.48
   0  -5  -9    2.89    1.63
   0  -5  -9    5.58    6.05
   0  -5  -9    0.89    5.45
   0  -5   9    1.49    1.51
   0  -5   9   -0.85    1.06
   0  -5   9    0.74    0.83
   0  -5   9    0.23    0.79
   0  -5   9    0.53    4.22
   0  -5   9   -7.04    4.71
   0   5   9    2.08    1.08
   0   5   9    2.53    1.04
   0   5   9    0.62    0.89
   0   5   9    0.17    0.87
   0  -5 -10   84.66    3.73
   0  -5 -10  102.78   12.35
   0  -5 -10   82.46   10.10
   0  -5  10   84.81    3.65
   0  -5  10   79.04    2.91
   0  -5  10   87.89    2.21
   0  -5  10   85.81    2.16
   0  -5  10   77.85    5.90
   0   5  10   82.90    2.84
   0   5  10   81.57    2.36
   0   5  10   82.50    2.38
   0  -5 -11  106.20    4.97
   0  -5 -11   96.33    9.53
   0  -5 -11  104.69    9.19
   0  -5  11  105.05    4.16
   0  -5  11  101.23    3.37
   0  -5  11  111.25    2.59
   0  -5  11  103.14    2.46
   0   5  11  104.12    3.29
   0   5  11  104.74    2.67
   0   5  11  104.18    2.63
   0  -5 -12   16.64    2.69
   0  -5  12   13.88    2.50
   0  -5  12   13.90    1.99
   0  -5  12   13.90    1.49
   0  -5  12   14.13    1.51
   0   5  12   13.41    1.85
   0   5  12   13.90    1.55
   0   5  12   12.77    1.49
   0  -5 -13   57.55    3.82
   0  -5  13   52.52    3.54
   0  -5  13   61.03    3.12
   0  -5  13   64.25    2.69
   0  -5  13   55.93    2.23
   0   5  13   58.37    2.99
   0   5  13   56.63    2.33
   0   5  13   51.88    2.25
   0  -5 -14    3.54    2.27
   0  -5  14    1.93    2.16
   0  -5  14    5.03    1.42
   0  -5  14    1.00    1.34
   0   5  14    2.57    1.97
   0   5  14    4.82    1.63
   0  -5 -15    4.73    2.57
   0  -5  15    5.64    2.61
   0  -5  15   11.18    2.25
   0  -5  15    6.71    1.46
   0  -5  15    7.68    1.49
   0   5  15    5.26    1.99
   0   5  15    7.43    1.63
   0   5  15    7.91    1.49
   0  -5 -16    2.57    2.74
   0  -5  16    1.34    2.38
   0  -5  16    0.21    1.82
   0  -5  16   -1.72    1.21
   0  -5  16    1.02    1.34
   0   5  16    0.68    1.80
   0   5  16    1.08    1.57
   0   5  16    0.32    1.21
   0  -5 -17   16.13    3.86
   0  -5  17   16.30    3.48
   0  -5  17   12.65    1.59
   0  -5  17   14.43    1.68
   0   5  17   14.60    1.63
   0  -6   0   26.97    1.06
   0  -6   0   22.66    1.15
   0  -6   0   26.18    1.34
   0  -6   0   26.12    1.36
   0  -6   0   27.73    5.24
   0  -6   0   17.44    4.77
   0   6   0   23.17    1.02
   0   6   0   23.62    1.15
   0   6   0   24.91    1.21
   0   6   0   25.00    1.23
   0  -6  -1   98.50    1.29
   0  -6  -1   92.15    1.97
   0  -6  -1   94.57    1.87
   0  -6  -1   94.61    1.93
   0  -6  -1   96.23    8.34
   0  -6  -1   93.57    8.47
   0  -6   1   96.59    1.89
   0  -6   1   97.99    1.70
   0  -6   1   91.96    1.85
   0  -6   1   97.31    1.95
   0  -6   1   97.33    8.38
   0   6  -1   92.94    1.82
   0   6  -1   96.10    1.66
   0   6  -1   88.93    1.76
   0   6  -1   97.42    1.87
   0   6  -1   99.56    8.36
   0   6   1   98.37    1.29
   0   6   1   90.82    1.93
   0   6   1   97.63    1.97
   0   6   1   98.01    1.93
   0  -6  -2   67.28    0.79
   0  -6  -2   62.02    1.89
   0  -6  -2   62.02    1.51
   0  -6   2   65.50    1.80
   0  -6   2   62.13    1.76
   0  -6   2   65.74    1.36
   0  -6   2   63.76    1.59
   0  -6   2   66.50    1.61
   0  -6   2   71.15    7.30
   0   6  -2   67.14    1.34
   0   6  -2   60.45    1.46
   0   6   2   65.08    0.76
   0   6   2   61.73    1.78
   0   6   2   63.32    2.50
   0   6   2   66.41    1.63
   0  -6  -3   77.45    0.81
   0  -6  -3   78.28    2.12
   0  -6  -3   79.66    1.97
   0  -6  -3   75.48    1.66
   0  -6  -3   78.19    8.00
   0  -6   3   82.71    2.19
   0  -6   3   81.86    1.46
   0  -6   3   75.18    1.66
   0  -6   3   83.39    1.74
   0  -6   3   86.51    8.11
   0   6  -3   78.02    1.42
   0   6  -3   75.67    1.82
   0   6  -3   78.70    1.57
   0   6  -3   83.22    7.77
   0   6   3   81.25    0.81
   0   6   3   77.87    2.46
   0   6   3   79.46    1.78
   0   6   3   81.52    1.80
   0   6   3   90.94    8.34
   0  -6  -4  187.72    1.68
   0  -6  -4  190.97    3.46
   0  -6  -4  184.54    2.31
   0  -6  -4  190.16    2.36
   0  -6  -4  211.11   11.97
   0  -6   4  193.81    3.46
   0  -6   4  183.16    3.29
   0  -6   4  197.55    2.36
   0  -6   4  190.59    2.31
   0  -6   4  195.83    2.55
   0  -6   4  175.67   10.67
   0   6  -4  182.88    2.06
   0   6  -4  191.97    2.12
   0   6  -4  199.29   10.95
   0   6   4  194.30    1.68
   0   6   4  188.21    3.29
   0   6   4  187.93    2.63
   0   6   4  193.47    2.69
   0   6   4  188.34   11.46
   0  -6  -5  111.00    2.91
   0  -6  -5  108.32    1.72
   0  -6  -5  123.66   10.63
   0  -6   5  112.74    2.99
   0  -6   5  106.94    2.02
   0  -6   5  106.75    2.02
   0  -6   5  110.49    2.06
   0  -6   5  105.31    1.99
   0  -6   5  122.73   11.80
   0   6  -5  101.13    1.27
   0   6  -5  107.88    1.32
   0   6  -5  113.73   14.05
   0   6   5  109.21    1.66
   0   6   5  111.10    1.66
   0   6   5  113.54    3.27
   0   6   5  108.15    2.16
   0   6   5  109.98    2.19
   0   6   5  118.32    9.91
   0  -6  -6    1.63    1.23
   0  -6  -6    1.68    0.49
   0  -6  -6    3.76    5.24
   0  -6   6    1.15    1.12
   0  -6   6    1.19    0.79
   0  -6   6    1.10    0.79
   0  -6   6    0.83    0.74
   0  -6   6    1.66    0.72
   0  -6   6    5.37    4.24
   0   6  -6    2.27    4.65
   0   6   6    0.68    0.66
   0   6   6    0.17    0.64
   0   6   6    1.59    0.79
   0   6   6   -0.06    0.72
   0  -6  -7   88.31    3.01
   0  -6  -7   80.86    9.48
   0  -6   7   87.27    3.10
   0  -6   7   89.37    2.31
   0  -6   7   84.43    2.57
   0  -6   7   89.95    2.06
   0  -6   7   82.35    1.97
   0  -6   7   89.29    9.40
   0   6  -7   78.45    9.19
   0   6   7   85.68    2.04
   0   6   7   84.62    1.99
   0   6   7   86.32    2.14
   0   6   7   84.58    2.12
   0  -6  -8   60.28    2.78
   0  -6  -8   51.48    8.51
   0  -6  -8   69.32    9.00
   0  -6   8   67.22    2.97
   0  -6   8   63.40    2.21
   0  -6   8   66.31    2.16
   0  -6   8   68.60    1.93
   0  -6   8   63.59    1.85
   0  -6   8   73.29    8.47
   0   6   8   66.82    2.12
   0   6   8   62.91    2.02
   0   6   8   63.70    2.04
   0  -6  -9  346.44    6.30
   0  -6  -9  340.52   16.76
   0  -6  -9  354.71   16.38
   0  -6   9  359.21    6.54
   0  -6   9  346.27    4.80
   0  -6   9  359.96    5.58
   0  -6   9  357.92    3.99
   0  -6   9  352.87    4.12
   0  -6   9  349.83   13.58
   0  -6   9  386.14   14.47
   0   6   9  343.49    4.56
   0   6   9  335.43    4.43
   0   6   9  348.07    4.24
   0  -6 -10    2.08    1.91
   0  -6 -10   -9.27   10.82
   0  -6 -10    2.36    6.47
   0  -6  10    0.59    1.32
   0  -6  10    1.21    0.98
   0  -6  10    3.54    1.04
   0  -6  10    4.12    4.65
   0  -6  10    2.21    5.09
   0   6  10    1.10    1.23
   0   6  10    0.32    1.08
   0   6  10   -1.25    1.00
   0  -6 -11   13.92    2.46
   0  -6 -11    2.76    7.02
   0  -6  11    9.55    2.23
   0  -6  11   14.51    1.89
   0  -6  11   13.43    1.44
   0  -6  11   12.26    1.40
   0   6  11   12.71    1.68
   0   6  11   12.31    1.51
   0   6  11   13.94    1.57
   0  -6 -12   20.33    2.80
   0  -6 -12   26.14    5.58
   0  -6 -12   10.67    8.89
   0  -6  12   19.05    2.76
   0  -6  12   22.94    2.31
   0  -6  12   20.99    1.74
   0  -6  12   20.77    1.72
   0   6  12   18.52    2.06
   0   6  12   16.72    1.78
   0   6  12   18.06    1.85
   0  -6 -13   26.97    2.91
   0  -6  13   26.40    2.97
   0  -6  13   25.38    2.46
   0  -6  13   24.08    1.93
   0  -6  13   26.18    1.93
   0   6  13   19.37    2.08
   0   6  13   24.89    1.95
   0   6  13   25.29    1.95
   0  -6 -14   -1.34    1.80
   0  -6  14    4.67    2.33
   0  -6  14    1.95    1.68
   0  -6  14    0.89    1.29
   0   6  14    0.53    1.46
   0   6  14    0.30    1.46
   0  -6 -15   36.69    3.88
   0  -6  15   42.08    4.65
   0  -6  15   31.23    2.69
   0  -6  15   34.44    2.14
   0  -6  15   33.23    2.44
   0   6  15   29.85    2.99
   0   6  15   36.67    2.57
   0   6  15   32.15    2.19
   0  -6 -16    4.65    3.01
   0  -6  16    4.31    2.63
   0  -6  16    3.99    1.99
   0  -6  16    5.26    1.42
   0  -6  16    3.59    1.55
   0   6  16    0.91    1.76
   0   6  16    4.63    1.76
   0   6  16    3.50    1.40
   0  -6 -17   29.07    3.82
   0  -6  17   17.97    3.42
   0  -6  17   18.67    1.80
   0  -6  17   19.05    2.16
   0   6  17   19.86    1.99
   0  -7   0    0.49    0.62
   0  -7   0   -1.74    0.70
   0  -7   0    0.08    0.68
   0  -7   0    0.28    0.81
   0  -7   0    2.86    3.93
   0  -7   0    0.06    3.90
   0   7   0   -0.11    0.59
   0   7   0    0.89    0.70
   0   7   0    1.10    0.74
   0   7   0    1.63    0.83
   0  -7  -1  982.94    4.14
   0  -7  -1  988.27    6.13
   0  -7  -1  951.45    5.81
   0  -7  -1  989.98    5.90
   0  -7  -1  977.97   23.98
   0  -7   1  976.38    5.79
   0  -7   1  994.21    5.18
   0  -7   1  951.07    5.81
   0  -7   1  978.08    5.84
   0  -7   1 1057.42   24.61
   0   7  -1  993.19    5.75
   0   7  -1  992.42    5.13
   0   7  -1  968.79    5.75
   0   7  -1  972.52    5.79
   0   7   1  989.81    4.14
   0   7   1  962.99    5.92
   0   7   1  973.12    5.90
   0   7   1  981.09    6.00
   0  -7  -2  113.41    1.12
   0  -7  -2  116.30    2.44
   0  -7  -2  119.74    2.19
   0  -7   2  118.97    2.40
   0  -7   2  119.29    2.38
   0  -7   2  122.96    1.87
   0  -7   2  120.93    2.21
   0  -7   2  118.10    3.42
   0  -7   2  113.10    9.53
   0   7  -2  120.82    1.85
   0   7  -2  121.77    2.12
   0   7   2  124.72    1.17
   0   7   2  121.44    2.44
   0   7   2  121.22    2.27
   0   7   2  122.31    2.31
   0  -7  -3   17.63    0.42
   0  -7  -3   18.01    1.12
   0  -7  -3   14.53    0.98
   0  -7  -3   19.86    6.47
   0  -7   3   16.81    1.29
   0  -7   3   19.92    1.00
   0  -7   3   17.17    1.12
   0  -7   3    9.02    4.63
   0   7  -3   19.18    0.91
   0   7  -3   17.78    1.00
   0   7  -3   19.20    1.10
   0   7  -3   19.25    5.20
   0   7   3   18.06    0.47
   0   7   3   19.48    1.34
   0   7   3   18.06    1.17
   0   7   3   16.61    1.32
   0  -7  -4   20.20    0.64
   0  -7  -4   17.14    1.51
   0  -7  -4   19.37    1.08
   0  -7  -4   20.94    1.17
   0  -7  -4   28.07    6.37
   0  -7   4   21.26    1.61
   0  -7   4   20.54    1.51
   0  -7   4   21.28    1.04
   0  -7   4   22.66    1.27
   0  -7   4   20.43    5.54
   0   7  -4   19.12    1.00
   0   7  -4   19.73    1.00
   0   7  -4   21.49    1.08
   0   7  -4   16.61    5.45
   0   7   4   20.77    0.62
   0   7   4   19.78    1.49
   0   7   4   23.04    1.27
   0   7   4   20.90    1.25
   0  -7  -5   66.48    2.57
   0  -7  -5   63.78    1.59
   0  -7  -5   62.96    9.04
   0  -7   5   59.31    2.40
   0  -7   5   66.56    1.68
   0  -7   5   61.43    1.61
   0  -7   5   64.89    1.80
   0  -7   5   65.67    9.80
   0   7  -5   63.85    1.34
   0   7  -5   74.50    9.06
   0   7   5   64.72    1.23
   0   7   5   64.25    1.21
   0   7   5   65.33    1.91
   0   7   5   64.08    1.91
   0  -7  -6    8.85    1.59
   0  -7  -6   14.05    6.22
   0  -7   6   11.65    1.66
   0  -7   6    9.15    1.04
   0  -7   6    9.55    1.10
   0  -7   6    9.65    1.17
   0  -7   6    9.40    1.06
   0  -7   6    8.51    5.43
   0   7  -6    9.40    5.50
   0   7   6   10.33    0.89
   0   7   6    9.27    0.95
   0   7   6    7.94    1.06
   0   7   6    9.61    1.19
   0  -7  -7  337.63    5.67
   0  -7  -7  337.17   17.08
   0  -7   7  341.20    5.73
   0  -7   7  339.63    4.03
   0  -7   7  326.58    4.05
   0  -7   7  348.20    3.88
   0  -7   7  334.30    3.80
   0  -7   7  334.77   15.28
   0   7   7  329.53    3.44
   0   7   7  334.09    3.42
   0   7   7  337.29    4.07
   0   7   7  343.21    4.12
   0  -7  -8  372.94    6.17
   0  -7  -8  358.02   17.93
   0  -7  -8  380.69   17.93
   0  -7   8  384.17    6.41
   0  -7   8  385.55    4.77
   0  -7   8  363.63    4.39
   0  -7   8  384.97    6.58
   0  -7   8  363.78    4.10
   0  -7   8  360.51   15.87
   0   7   8  366.09    4.05
   0   7   8  363.16    3.97
   0   7   8  360.53    4.37
   0   7   8  360.49    4.37
   0  -7  -9   35.65    2.89
   0  -7  -9   51.96    9.55
   0  -7  -9   38.24    8.15
   0  -7   9   37.28    2.76
   0  -7   9   36.52    2.08
   0  -7   9   34.23    1.82
   0  -7   9   38.75    1.80
   0  -7   9   39.72    7.13
   0  -7   9   42.12    7.77
   0   7   9   33.67    1.74
   0   7   9   33.65    1.95
   0   7   9   31.70    2.23
   0  -7 -10   32.89    8.93
   0  -7 -10   37.56    8.78
   0  -7  10   33.50    3.12
   0  -7  10   28.77    2.14
   0  -7  10   34.57    1.91
   0  -7  10   30.15    1.82
   0  -7  10   24.34    6.56
   0  -7  10   33.89    7.07
   0   7  10   29.03    1.99
   0   7  10   29.49    1.89
   0   7  10   25.57    1.95
   0   7  10   24.74    1.91
   0  -7 -11  202.92    5.50
   0  -7 -11  184.60   15.28
   0  -7 -11  237.52   24.10
   0  -7  11  211.51    5.75
   0  -7  11  204.93    4.24
   0  -7  11  215.24    3.84
   0  -7  11  211.64    3.65
   0  -7  11  186.85    8.15
   0  -7  11  206.88    8.70
   0   7  11  204.32    4.03
   0   7  11  203.76    3.82
   0   7  11  204.76    3.80
   0  -7 -12   11.56    2.55
   0  -7 -12   19.69    8.00
   0  -7 -12    4.56    8.06
   0  -7  12    5.35    2.27
   0  -7  12    8.13    1.72
   0  -7  12   10.31    1.46
   0  -7  12    8.91    1.42
   0   7  12    5.79    1.59
   0   7  12    9.40    1.59
   0   7  12    7.85    1.51
   0  -7 -13   62.36    4.12
   0  -7  13   61.39    3.84
   0  -7  13   61.28    2.91
   0  -7  13   68.47    2.65
   0  -7  13   61.62    2.55
   0   7  13   60.03    2.84
   0   7  13   62.51    2.55
   0   7  13   63.04    2.61
   0  -7 -14    1.76    2.36
   0  -7  14   -0.66    2.21
   0  -7  14    1.25    1.53
   0  -7  14    1.91    1.25
   0   7  14    1.44    1.55
   0   7  14    2.63    1.40
   0  -7 -15   10.86    2.84
   0  -7  15   11.76    1.70
   0  -7  15    9.02    1.57
   0   7  15    6.11    1.82
   0   7  15    8.70    1.70
   0   7  15    8.45    1.61
   0  -7 -16    9.19    2.80
   0  -7  16    7.07    2.80
   0  -7  16    4.31    2.59
   0  -7  16    6.32    1.51
   0  -7  16    5.30    1.63
   0   7  16    8.30    1.97
   0   7  16    6.75    1.59
   0  -7 -17   21.13    3.59
   0  -7  17   13.47    3.18
   0  -7  17   15.81    1.80
   0  -7  17   14.83    1.89
   0   7  17   15.55    1.85
   0  -8   0 2452.66   39.74
   0  -8   0 2475.98   39.93
   0  -8  -1  349.52    2.76
   0  -8  -1  360.85    3.97
   0  -8  -1  347.18    3.84
   0  -8  -1  362.63    3.86
   0  -8  -1  351.98   16.08
   0  -8  -1  373.45   16.49
   0  -8   1  338.55    3.63
   0  -8   1  343.51    3.35
   0  -8   1  346.74    3.86
   0  -8   1  350.58    3.80
   0  -8   1  353.04   15.98
   0   8  -1  339.73    3.61
   0   8  -1  347.03    3.35
   0   8  -1  335.09    3.65
   0   8  -1  352.30    3.82
   0   8   1  331.71    2.67
   0   8   1  341.92    3.80
   0   8   1  327.43    3.71
   0   8   1  350.47    3.88
   0  -8  -2 1136.52    3.86
   0  -8  -2 1137.69    7.47
   0  -8  -2 1158.04    6.77
   0  -8  -2 1077.70   27.14
   0  -8  -2 1240.54   29.18
   0  -8   2 1180.21    7.41
   0  -8   2 1124.09    7.43
   0  -8   2 1184.84    5.81
   0  -8   2 1127.46    6.77
   0  -8   2 1191.52    6.92
   0  -8   2 1188.53   27.69
   0   8  -2 1142.02    5.64
   0   8  -2 1141.83    6.85
   0   8   2 1142.21    3.86
   0   8   2 1141.70    6.92
   0   8   2 1191.58    7.13
   0  -8  -3  241.26    1.32
   0  -8  -3  242.62    3.80
   0  -8  -3  241.17    3.16
   0  -8   3  231.82    3.71
   0  -8   3  231.35    3.63
   0  -8   3  253.80    2.74
   0  -8   3  235.19    3.23
   0  -8   3  246.75    3.27
   0  -8   3  224.26   13.43
   0   8  -3  239.09    2.63
   0   8  -3  232.15    2.93
   0   8  -3  234.98    3.01
   0   8  -3  219.13   13.71
   0   8   3  247.64    1.32
   0   8   3  242.45    3.73
   0   8   3  223.79    3.37
   0   8   3  238.56    3.50
   0  -8  -4   72.53    0.81
   0  -8  -4   72.57    2.46
   0  -8  -4   74.46    2.21
   0  -8  -4   70.68    1.85
   0  -8  -4   74.67    9.72
   0  -8   4   77.79    2.53
   0  -8   4   74.39    2.89
   0  -8   4   78.76    1.70
   0  -8   4   76.09    2.04
   0  -8   4   72.87    9.08
   0   8  -4   70.72    1.59
   0   8  -4   68.24    1.87
   0   8  -4   77.96    1.80
   0   8  -4   70.53    9.08
   0   8   4   72.76    0.79
   0   8   4   75.03    2.44
   0   8   4   69.15    1.99
   0   8   4   73.23    2.06
   0  -8  -5    2.27    1.21
   0  -8  -5    2.91    0.81
   0  -8  -5    0.30    5.67
   0  -8   5    4.43    1.29
   0  -8   5    3.14    0.81
   0  -8   5    3.03    0.79
   0  -8   5    3.95    0.93
   0  -8   5    7.98    5.98
   0   8  -5    3.59    0.72
   0   8  -5    4.92    5.22
   0   8   5    3.78    0.51
   0   8   5    3.12    0.47
   0   8   5    3.12    0.93
   0   8   5    3.88    1.00
   0  -8  -6    3.78    1.34
   0  -8  -6    4.71    0.79
   0  -8  -6    4.60    9.78
   0  -8   6    6.45    1.46
   0  -8   6    5.81    0.95
   0  -8   6    4.73    0.87
   0  -8   6    6.54    1.04
   0  -8   6    4.92    0.98
   0  -8   6    3.52    5.86
   0   8  -6    5.96    0.66
   0   8  -6    2.91    5.45
   0   8   6    6.00    0.68
   0   8   6    5.75    0.72
   0   8   6    5.86    1.04
   0   8   6    4.22    1.02
   0  -8  -7  112.50    3.56
   0  -8  -7  105.16    1.76
   0  -8  -7  106.45   12.16
   0  -8  -7  119.61   12.90
   0  -8   7  114.52    3.63
   0  -8   7  113.54    2.50
   0  -8   7  109.09    2.44
   0  -8   7  116.51    2.57
   0  -8   7  109.02    2.46
   0  -8   7  125.59   11.82
   0   8   7  110.72    1.97
   0   8   7  109.23    1.93
   0   8   7  113.37    2.67
   0   8   7  108.62    2.61
   0  -8  -8    3.16    1.68
   0  -8  -8    4.16    7.38
   0  -8  -8    7.64    6.90
   0  -8   8    2.69    1.63
   0  -8   8    1.57    1.66
   0  -8   8    4.33    1.04
   0  -8   8    6.54    1.17
   0  -8   8    2.78    1.04
   0  -8   8   -2.02    6.39
   0   8   8    4.60    0.95
   0   8   8    3.03    0.87
   0   8   8    3.14    1.19
   0   8   8    2.65    1.17
   0  -8  -9   47.40    2.93
   0  -8  -9   37.77    9.51
   0  -8  -9   39.25    9.63
   0  -8   9   47.08    3.61
   0  -8   9   41.95    2.08
   0  -8   9   41.61    1.97
   0  -8   9   46.43    2.06
   0  -8   9   43.71    2.04
   0  -8   9   47.49    7.91
   0  -8   9   54.36    8.74
   0   8   9   43.84    1.89
   0   8   9   39.42    3.69
   0   8   9   39.49    2.14
   0  -8 -10  426.96    7.85
   0  -8 -10  445.28   21.49
   0  -8 -10  461.15   21.32
   0  -8  10  434.86    7.77
   0  -8  10  454.78    5.64
   0  -8  10  469.72    5.22
   0  -8  10  431.46    5.01
   0  -8  10  431.29   17.19
   0  -8  10  418.71   17.61
   0   8  10  431.02    5.01
   0   8  10  417.03    4.90
   0   8  10  440.01    5.43
   0   8  10  425.95    5.35
   0  -8 -11   47.47    3.61
   0  -8 -11   62.04   11.10
   0  -8 -11   78.57   11.08
   0  -8  11   52.45    3.80
   0  -8  11   51.63    2.55
   0  -8  11   53.56    2.27
   0  -8  11   46.34    2.23
   0  -8  11   47.02    8.85
   0  -8  11   54.77    8.34
   0   8  11   49.31    2.27
   0   8  11   49.55    2.38
   0   8  11   44.98    2.31
   0  -8 -12   68.77    4.14
   0  -8 -12   75.62   11.05
   0  -8 -12   86.87   11.67
   0  -8  12   73.95    4.33
   0  -8  12   67.60    2.95
   0  -8  12   73.86    2.63
   0  -8  12   73.97    2.65
   0   8  12   68.07    2.65
   0   8  12   67.94    2.67
   0   8  12   68.64    2.74
   0  -8 -13    4.56    2.27
   0  -8 -13    7.74    9.27
   0  -8  13    6.45    2.55
   0  -8  13    4.16    1.57
   0  -8  13    3.95    1.44
   0  -8  13    6.13    1.42
   0   8  13    5.98    1.53
   0   8  13    3.20    1.38
   0   8  13    3.88    1.44
   0  -8 -14   26.71    3.23
   0  -8  14   25.53    3.40
   0  -8  14   30.39    2.57
   0  -8  14   26.88    2.14
   0  -8  14   30.56    2.27
   0   8  14   25.48    2.31
   0   8  14   28.43    2.50
   0   8  14   27.03    2.23
   0  -8 -15    5.03    2.29
   0  -8  15    7.60    2.82
   0  -8  15    1.68    2.61
   0  -8  15    8.21    1.59
   0  -8  15    3.46    1.57
   0   8  15    3.37    1.76
   0   8  15    5.30    1.57
   0   8  15    7.45    1.66
   0  -8 -16    2.46    2.59
   0  -8  16   -0.70    2.48
   0  -8  16    1.38    1.29
   0  -8  16    0.83    1.40
   0   8  16   -0.49    1.68
   0   8  16    0.51    1.32
   0  -8 -17   24.40    3.90
   0  -8  17   25.82    3.73
   0  -8  17   25.57    2.27
   0  -8  17   28.39    2.76
   0   8  17   29.45    3.23
   0   8  17   21.71    2.57
   0  -9   0    8.13    8.87
   0  -9   0    5.03    5.39
   0   9   0    2.57    0.83
   0  -9  -1  130.73    1.89
   0  -9  -1  132.43    2.63
   0  -9  -1  126.95    2.55
   0  -9  -1  137.43    2.61
   0  -9  -1  138.86   11.69
   0  -9  -1  144.29   12.07
   0  -9   1  138.20    2.57
   0  -9   1  136.56    2.36
   0  -9   1  130.07    2.63
   0  -9   1  133.15    2.59
   0  -9   1  128.18   11.33
   0   9  -1  129.67    2.40
   0   9  -1  132.91    2.31
   0   9  -1  129.37    2.50
   0   9  -1  135.40    2.65
   0   9   1  127.93    1.87
   0   9   1  125.87    2.57
   0   9   1  126.32    2.55
   0   9   1  130.67    2.63
   0  -9  -2   44.79    1.00
   0  -9  -2   47.02    2.19
   0  -9  -2   43.39    2.74
   0  -9  -2   58.33    8.51
   0  -9  -2   42.23    8.08
   0  -9   2   47.95    2.27
   0  -9   2   43.65    2.14
   0  -9   2   47.06    1.51
   0  -9   2   42.73    1.63
   0  -9   2   44.90    1.74
   0  -9   2   51.73    8.57
   0   9  -2   44.56    1.38
   0   9  -2   46.81    1.87
   0   9  -2   46.62    1.70
   0   9   2   44.41    1.00
   0   9   2   41.93    1.74
   0   9   2   48.51    1.80
   0   9   2   43.73    1.80
   0  -9  -3  656.23    2.44
   0  -9  -3  654.75    6.39
   0  -9  -3  644.84    5.37
   0  -9  -3  625.08   22.79
   0  -9   3  646.09    6.26
   0  -9   3  631.64    6.09
   0  -9   3  662.39    4.58
   0  -9   3  622.56    5.45
   0  -9   3  636.01    5.47
   0  -9   3  658.57   22.62
   0   9  -3  678.26    4.60
   0   9  -3  633.13    5.09
   0   9  -3  374.58    3.97
   0   9   3  634.87    2.36
   0   9   3  653.77    6.28
   0   9   3  625.57    5.77
   0   9   3  668.82    5.81
   0  -9  -4  116.89    3.10
   0  -9  -4  115.79    2.48
   0  -9  -4  118.89   12.24
   0  -9   4  114.98    3.08
   0  -9   4  125.23    2.19
   0  -9   4  123.41    2.61
   0  -9   4  117.62   11.95
   0   9  -4  123.90    2.10
   0   9  -4  123.73    2.38
   0   9  -4  123.13   11.82
   0   9   4  117.36    2.63
   0   9   4  121.56    2.72
   0  -9  -5  579.91    6.81
   0  -9  -5  591.83    4.99
   0  -9  -5  522.39   21.90
   0  -9   5  568.73    6.79
   0  -9   5  586.51    4.56
   0  -9   5  580.61    5.33
   0  -9   5  607.07   22.39
   0   9  -5  578.21    4.48
   0   9  -5  563.66   21.54
   0   9   5  554.81    2.23
   0   9   5  570.15    2.23
   0   9   5  553.26    5.41
   0   9   5  569.02    5.56
   0  -9  -6  232.41    4.69
   0  -9  -6  241.05    3.08
   0  -9  -6  201.37   16.02
   0  -9  -6  259.68   26.04
   0  -9   6  255.03    5.01
   0  -9   6  243.83    3.18
   0  -9   6  237.40    3.12
   0  -9   6  251.57    3.65
   0  -9   6  235.00    3.54
   0  -9   6  218.55   15.53
   0   9  -6  210.49    3.31
   0   9   6  236.82    2.06
   0   9   6  237.12    2.02
   0   9   6  228.23    3.67
   0   9   6  241.28    3.78
   0  -9  -7  271.45    5.43
   0  -9  -7  284.18   17.85
   0  -9  -7  269.82   17.76
   0  -9   7  278.37    5.47
   0  -9   7  264.15    3.59
   0  -9   7  262.48    3.52
   0  -9   7  278.90    3.95
   0  -9   7  241.89    4.37
   0  -9   7  267.74   16.47
   0   9   7  254.71    2.59
   0   9   7  262.88    2.59
   0   9   7  270.65    4.10
   0   9   7  263.83    4.07
   0  -9  -8   56.93    3.01
   0  -9  -8   58.08   10.95
   0  -9  -8   63.61   10.63
   0  -9   8   62.06    3.46
   0  -9   8   56.55    1.97
   0  -9   8   58.35    2.23
   0  -9   8   57.40    2.21
   0  -9   8   63.93    9.99
   0  -9   8   58.80    9.59
   0   9   8   53.90    1.63
   0   9   8   57.31    1.61
   0   9   8   49.44    2.23
   0   9   8   54.62    2.31
   0  -9  -9    2.53    1.97
   0  -9  -9  -10.72    8.28
   0  -9  -9   10.57    8.98
   0  -9   9    3.23    2.19
   0  -9   9    3.52    1.25
   0  -9   9    5.28    1.08
   0  -9   9    5.26    1.32
   0  -9   9    3.78    1.23
   0  -9   9   -0.17    7.04
   0  -9   9    7.81    7.47
   0   9   9    3.99    1.04
   0   9   9    3.10    0.95
   0   9   9    2.46    1.27
   0   9   9    2.67    1.32
   0  -9 -10   29.83    2.95
   0  -9 -10   35.44   10.65
   0  -9 -10   34.50   10.35
   0  -9  10   26.04    2.99
   0  -9  10   29.94    2.16
   0  -9  10   27.20    2.06
   0  -9  10   26.25    1.95
   0  -9  10   36.26    8.59
   0  -9  10   21.75   10.52
   0   9  10   24.64    2.04
   0   9  10   26.84    2.19
   0  -9 -11    4.10    2.10
   0  -9 -11    5.11   10.35
   0  -9 -11    8.36    9.78
   0  -9  11    4.35    2.25
   0  -9  11    7.17    1.53
   0  -9  11    7.04    1.49
   0  -9  11    5.24    1.38
   0  -9  11   10.27    7.53
   0  -9  11    9.87    7.79
   0   9  11    5.01    1.32
   0   9  11    7.11    1.23
   0   9  11    5.81    1.53
   0   9  11    3.35    1.44
   0  -9 -12   22.73    3.14
   0  -9 -12   22.28   11.16
   0  -9 -12   36.64   13.83
   0  -9  12   23.96    3.12
   0  -9  12   20.75    2.19
   0  -9  12   24.72    2.06
   0  -9  12   22.22    1.93
   0   9  12   17.91    1.87
   0   9  12   24.19    2.16
   0   9  12   18.21    2.10
   0  -9 -13   70.40    4.46
   0  -9  13   71.89    4.52
   0  -9  13   75.18    3.06
   0  -9  13   73.40    2.78
   0  -9  13   72.59    2.78
   0   9  13   65.80    2.74
   0   9  13   71.17    2.97
   0   9  13   70.74    2.91
   0  -9 -14   64.06    4.43
   0  -9  14   60.54    4.48
   0  -9  14   61.09    2.99
   0  -9  14   62.23    2.74
   0  -9  14   60.07    2.74
   0   9  14   57.46    2.74
   0   9  14   58.99    2.84
   0   9  14   56.65    2.76
   0  -9  15    0.32    2.61
   0  -9  15   -0.51    1.59
   0  -9  15   -0.81    1.32
   0  -9  15   -0.36    1.38
   0   9  15   -1.21    1.85
   0   9  15    2.06    1.51
   0   9  15    1.99    1.53
   0  -9 -16   11.82    3.35
   0  -9  16   15.53    3.54
   0  -9  16   15.85    1.87
   0  -9  16   14.87    2.10
   0   9  16   16.36    2.31
   0   9  16   14.07    1.97
   0  -9 -17    3.90    3.33
   0  -9  17    5.43    2.72
   0  -9  17    1.32    2.04
   0  -9  17    3.35    1.78
   0   9  17    3.14    2.08
   0 -10   0  228.97    2.95
   0 -10   0  223.50    3.31
   0 -10   0  220.06    3.50
   0 -10   0  221.35    3.44
   0 -10   0  223.54   14.79
   0 -10   0  229.50   22.85
   0  10   0  217.58    2.89
   0  10   0  217.87    3.25
   0  10   0  219.25    3.40
   0  10   0  216.88    3.44
   0 -10  -1 1359.53    6.20
   0 -10  -1 1357.01    8.34
   0 -10  -1 1344.13    8.17
   0 -10  -1 1371.16   33.99
   0 -10  -1 1385.44   34.03
   0 -10   1 1341.71    7.81
   0 -10   1 1364.96    7.43
   0 -10   1 1339.59    8.28
   0 -10   1 1353.25    8.23
   0 -10   1 1408.65   34.08
   0 -10   1 1405.22   34.10
   0  10  -1 1321.93    7.26
   0  10  -1 1296.43    7.96
   0  10  -1 1354.14    8.23
   0  10   1 1301.01    6.00
   0  10   1 1308.56    8.19
   0  10   1 1236.17    7.94
   0  10   1 1360.06    8.45
   0 -10  -2   35.97    1.04
   0 -10  -2   35.14    1.78
   0 -10  -2   33.74    1.66
   0 -10  -2   33.46    7.96
   0 -10  -2   37.85    8.87
   0 -10   2   34.52    1.76
   0 -10   2   34.01    1.66
   0 -10   2   36.20    1.44
   0 -10   2   35.46    2.93
   0 -10   2   34.48    1.74
   0 -10   2   41.16    8.25
   0  10  -2   38.79    1.42
   0  10  -2   33.04    1.59
   0  10  -2   36.28    1.61
   0  10   2   35.35    1.02
   0  10   2   34.74    1.85
   0  10   2   33.14    1.63
   0  10   2   36.41    1.78
   0 -10  -3   90.92    1.12
   0 -10  -3   89.25    2.80
   0 -10  -3   85.09    2.21
   0 -10  -3   23.28    6.98
   0 -10  -3   71.80   10.72
   0 -10   3   89.78    2.65
   0 -10   3   88.82    2.65
   0 -10   3   91.11    2.02
   0 -10   3   90.22    2.36
   0 -10   3   84.07   10.99
   0  10  -3   90.46    1.95
   0  10  -3   87.70    2.29
   0  10   3   86.98    1.08
   0  10   3   86.95    2.38
   0  10   3   85.81    2.42
   0 -10  -4  336.02    5.13
   0 -10  -4  309.35    3.99
   0 -10  -4  340.58   24.00
   0 -10  -4  330.95   18.61
   0 -10   4  340.52    5.13
   0 -10   4  341.26    3.54
   0 -10   4  338.29    4.31
   0 -10   4  342.62   18.71
   0  10  -4  343.89    3.52
   0  10   4  326.03    4.39
   0  10   4  342.51    4.54
   0 -10  -5  257.47    4.80
   0 -10  -5  254.90    3.59
   0 -10  -5  263.81   17.82
   0 -10  -5  265.32   17.55
   0 -10   5  253.33    4.77
   0 -10   5  263.88    3.23
   0 -10   5  254.75    3.82
   0 -10   5  246.84    3.78
   0 -10   5  256.32   16.83
   0  10  -5  243.74    3.06
   0  10  -5  259.80    3.35
   0  10   5  245.80    3.93
   0  10   5  253.12    4.03
   0 -10  -6    1.40    1.27
   0 -10  -6    2.53    0.89
   0 -10  -6   -6.39    7.21
   0 -10  -6    6.85    7.36
   0 -10   6    2.16    1.36
   0 -10   6    1.82    0.85
   0 -10   6    0.81    0.76
   0 -10   6    2.59    1.02
   0 -10   6    2.97    1.04
   0 -10   6    3.46    7.15
   0  10   6    2.53    0.36
   0  10   6    2.10    0.36
   0  10   6    2.63    1.02
   0  10   6    3.25    1.08
   0 -10  -7 1993.55   14.20
   0 -10  -7 1960.70    8.45
   0 -10  -7 1931.70   43.07
   0 -10  -7 1959.98   42.84
   0 -10   7 1977.57   14.34
   0 -10   7 2036.56    9.48
   0 -10   7 1907.76    9.44
   0 -10   7 2033.65   10.69
   0 -10   7 1940.54   10.50
   0 -10   7 1923.04   40.00
   0  10   7 1973.69    6.03
   0  10   7 1988.82    5.96
   0  10   7 1931.59   10.95
   0  10   7 1953.42   11.12
   0 -10  -8  178.07    4.80
   0 -10  -8  183.86   18.04
   0 -10  -8  146.30   16.40
   0 -10   8  186.45    5.07
   0 -10   8  187.91    3.65
   0 -10   8  189.44    3.63
   0 -10   8  184.52    4.16
   0 -10   8  167.16   15.28
   0 -10   8  189.99   16.21
   0  10   8  168.60    2.27
   0  10   8  181.65    2.29
   0  10   8  176.86    3.71
   0  10   8  187.02    4.65
   0 -10  -9 1148.09   34.37
   0 -10  -9 1199.35   34.84
   0 -10   9 1215.07   12.56
   0 -10   9 1196.63    8.21
   0 -10   9 1124.51    7.94
   0 -10   9 1181.38    9.87
   0 -10   9 1143.35    8.53
   0 -10   9 1150.31   30.70
   0 -10   9 1126.27   30.77
   0  10   9 1176.50    6.43
   0  10   9 1161.18    6.20
   0  10   9 1127.50    8.89
   0  10   9 1199.58    9.21
   0 -10 -10  120.03    4.77
   0 -10 -10  111.23   15.02
   0 -10  10  111.12    4.60
   0 -10  10  119.67    3.16
   0 -10  10  119.67    3.18
   0 -10  10  117.23    3.18
   0 -10  10  131.79   15.72
   0  10  10  110.27    2.55
   0  10  10  111.42    2.42
   0  10  10  108.26    3.61
   0  10  10  108.32    3.31
   0 -10 -11  139.53    5.09
   0 -10 -11  143.95   16.68
   0 -10 -11  138.52   16.06
   0 -10  11  139.22    5.41
   0 -10  11  136.22    3.44
   0 -10  11  139.96    3.52
   0 -10  11  126.66    3.37
   0 -10  11  143.14   15.51
   0 -10  11  130.77   13.37
   0  10  11  124.32    3.93
   0  10  11  133.87    3.67
   0  10  11  127.67    3.52
   0 -10 -12   51.58    3.73
   0 -10 -12   68.49   13.86
   0 -10  12   57.14    3.90
   0 -10  12   54.09    2.59
   0 -10  12   51.90    2.53
   0 -10  12   53.03    2.53
   0 -10  12   55.27    9.00
   0 -10  12   67.07    9.10
   0  10  12   51.69    2.21
   0  10  12   56.27    2.06
   0  10  12   52.16    2.67
   0  10  12   56.42    2.78
   0 -10 -13    6.62    2.67
   0 -10 -13   24.40   12.71
   0 -10  13    6.26    2.48
   0 -10  13   10.52    1.78
   0 -10  13   11.88    1.78
   0 -10  13    7.49    1.51
   0  10  13   10.72    1.46
   0  10  13   13.56    1.87
   0  10  13    5.56    2.59
   0 -10 -14   68.37    4.77
   0 -10  14   60.30    3.03
   0 -10  14   65.23    3.10
   0 -10  14   66.75    3.12
   0  10  14   61.83    2.65
   0  10  14   64.84    2.99
   0  10  14   69.51    3.06
   0 -10 -15   41.76    4.26
   0 -10  15   54.74    4.31
   0 -10  15   41.42    3.12
   0 -10  15   51.73    2.61
   0 -10  15   52.01    2.74
   0  10  15   53.47    3.27
   0  10  15   49.38    2.82
   0 -10 -16    8.68    3.16
   0 -10  16    3.25    2.55
   0 -10  16    7.28    1.68
   0 -10  16    4.84    1.99
   0  10  16    5.45    1.78
   0  10  16    5.39    1.74
   0 -10 -17   47.72    4.86
   0 -10  17   42.06    4.14
   0 -10  17   33.84    3.46
   0  10  17   39.06    3.82
   0 -11   0    1.72    0.76
   0 -11   0    1.74    1.04
   0 -11   0    2.44    1.02
   0 -11   0    2.16    0.98
   0 -11   0   -2.40    6.05
   0 -11   0    8.76    6.75
   0  11   0    1.74    0.74
   0  11   0    1.21    1.04
   0  11   0    1.08    0.85
   0  11   0    1.97    0.93
   0 -11  -1  139.24    2.25
   0 -11  -1  141.95    3.08
   0 -11  -1  135.35    2.91
   0 -11  -1  129.86   13.83
   0 -11  -1  152.27   14.11
   0 -11   1  134.74    2.80
   0 -11   1  137.33    2.69
   0 -11   1  131.87    2.93
   0 -11   1  137.90    3.01
   0 -11   1  147.90   14.07
   0 -11   1  138.28   13.54
   0  11  -1  141.53    2.69
   0  11  -1  141.00    3.03
   0  11   1  131.56    2.12
   0  11   1  131.73    2.84
   0  11   1  141.49    3.03
   0  11   1  137.69    3.03
   0 -11  -2  411.96    3.14
   0 -11  -2  404.90    5.16
   0 -11  -2  405.75    4.80
   0 -11  -2  413.30   21.22
   0 -11  -2  419.43   20.96
   0 -11   2  418.52    5.03
   0 -11   2  394.48    4.80
   0 -11   2  415.17    4.22
   0 -11   2  408.97    4.97
   0 -11   2  418.41    4.97
   0 -11   2  417.03   20.75
   0  11  -2  412.83    4.22
   0  11  -2  384.23    4.54
   0  11  -2  407.46    4.80
   0  11   2  405.83    3.12
   0  11   2  393.06    4.97
   0  11   2  411.20    4.94
   0  11   2  408.93    6.03
   0 -11  -3  106.67    1.36
   0 -11  -3  105.84    3.03
   0 -11  -3  103.00    2.65
   0 -11  -3  105.37   13.56
   0 -11  -3  117.28   13.43
   0 -11   3  112.29    3.01
   0 -11   3  106.22    2.29
   0 -11   3  112.91    2.80
   0 -11   3  112.23   13.52
   0  11  -3  111.61    2.29
   0  11   3  104.65    2.78
   0  11   3  107.98    2.89
   0 -11  -4   69.83    2.74
   0 -11  -4   74.48   11.84
   0 -11   4   73.40    2.76
   0 -11   4   75.01    1.99
   0 -11   4   75.92    2.40
   0 -11   4   60.94   11.25
   0  11  -4   75.92    1.91
   0  11  -4   74.58    2.21
   0  11   4   69.51    2.93
   0  11   4   72.17    2.53
   0 -11  -5  597.12    7.34
   0 -11  -5  605.16    5.71
   0 -11  -5  574.90   25.40
   0 -11  -5  612.65   25.97
   0 -11   5  600.39    7.34
   0 -11   5  623.24    5.01
   0 -11   5  607.35    6.03
   0 -11   5  587.29    5.98
   0 -11   5  609.26   24.87
   0  11  -5  601.93    4.84
   0  11  -5  606.14    5.33
   0  11   5  575.01    6.09
   0  11   5  626.23    6.43
   0 -11  -6   -0.21    1.25
   0 -11  -6    0.93    0.91
   0 -11  -6    5.16    8.70
   0 -11  -6    5.11    8.38
   0 -11   6    0.36    1.29
   0 -11   6   -0.38    0.81
   0 -11   6   -1.57    0.72
   0 -11   6   -1.15    0.93
   0 -11   6   -0.30    0.98
   0 -11   6   15.45   13.43
   0  11  -6   -0.19    0.72
   0  11   6    0.64    1.04
   0  11   6    1.12    1.08
   0 -11  -7  578.34    7.96
   0 -11  -7  613.78   33.48
   0 -11  -7  528.43   25.57
   0 -11   7  568.98    8.00
   0 -11   7  572.55    5.24
   0 -11   7  545.77    5.64
   0 -11   7  574.44    6.09
   0 -11   7  554.94    6.00
   0 -11   7  516.23   23.28
   0 -11   7  581.23   24.80
   0  11   7  550.69    6.22
   0  11   7  564.84    6.39
   0 -11  -8  193.60    5.11
   0 -11  -8  176.58   19.05
   0 -11  -8  189.34   18.21
   0 -11   8  198.54    3.88
   0 -11   8  191.29    3.80
   0 -11   8  171.72    5.24
   0 -11   8  159.10   16.15
   0 -11   8  198.78   17.65
   0  11   8  180.15    1.95
   0  11   8  188.89    1.97
   0  11   8  187.19    3.99
   0  11   8  185.75    4.75
   0 -11  -9  418.03    7.60
   0 -11  -9  407.23   25.29
   0 -11  -9  381.71   24.10
   0 -11   9  417.08    7.72
   0 -11   9  428.07    5.03
   0 -11   9  406.11    4.84
   0 -11   9  464.65    7.07
   0 -11   9  412.37    5.52
   0 -11   9  420.45   21.81
   0 -11   9  379.84   21.73
   0  11   9  405.47    3.44
   0  11   9  404.39    3.31
   0  11   9  407.23    5.75
   0  11   9  419.90    5.88
   0 -11 -10  124.83    5.01
   0 -11 -10   95.40   15.77
   0 -11 -10   98.62   15.02
   0 -11  10  117.21    4.80
   0 -11  10  118.66    3.16
   0 -11  10  119.00    3.44
   0 -11  10  120.01    3.35
   0 -11  10  114.33    3.31
   0 -11  10  118.76   16.93
   0 -11  10  125.57   18.18
   0  11  10  111.87    2.29
   0  11  10  112.08    2.16
   0  11  10  118.27    4.35
   0  11  10  112.37    3.59
   0 -11 -11   79.49    4.22
   0 -11 -11  103.87   15.81
   0 -11  11   88.36    4.48
   0 -11  11   88.02    2.93
   0 -11  11   87.27    2.99
   0 -11  11   82.54    2.99
   0 -11  11   81.52   12.16
   0  11  11   82.20    2.25
   0  11  11   81.97    2.06
   0  11  11   79.06    3.16
   0  11  11   78.79    3.20
   0 -11 -12    1.27    2.08
   0 -11 -12  -21.90   12.73
   0 -11  12   -2.25    2.33
   0 -11  12    3.16    1.42
   0 -11  12    4.43    1.46
   0 -11  12    4.22    1.46
   0 -11  12    9.12    9.76
   0  11  12    2.46    1.55
   0  11  12    0.95    1.44
   0 -11 -13   96.33    4.88
   0 -11 -13   78.40   15.57
   0 -11  13   91.54    4.80
   0 -11  13   87.23    3.16
   0 -11  13   93.11    3.29
   0  11  13   87.23    3.01
   0  11  13   89.99    3.42
   0 -11 -14    3.12    2.80
   0 -11  14    1.82    2.40
   0 -11  14   -1.93    1.49
   0 -11  14    1.15    1.44
   0  11  14    0.70    1.46
   0  11  14   -0.57    1.49
   0 -11 -15    7.09    2.97
   0 -11  15    8.91    2.86
   0 -11  15    9.36    1.74
   0 -11  15   10.99    1.91
   0  11  15    8.61    2.08
   0  11  15   10.06    1.85
   0 -11 -16    1.72    2.76
   0 -11  16    1.61    2.40
   0 -11  16    5.58    1.63
   0 -11  16    1.36    1.93
   0  11  16    2.91    1.91
   0  11  16    3.18    1.59
   0 -11 -17   11.99    3.37
   0 -11  17    8.19    3.29
   0  11  17   12.05    1.99
   0 -12   0  347.16    4.01
   0 -12   0  354.91    4.52
   0 -12   0  346.61    4.75
   0 -12   0  345.44    4.67
   0 -12   0  331.40   19.92
   0 -12   0  357.64   20.90
   0  12   0  327.64    4.33
   0  12   0  318.09    4.48
   0  12   0  372.24    4.94
   0 -12  -1  248.45    3.08
   0 -12  -1  248.09    4.05
   0 -12  -1  254.97    5.96
   0 -12  -1  246.35   18.78
   0 -12  -1  243.63   18.04
   0 -12   1  255.39    4.63
   0 -12   1  237.08    3.61
   0 -12   1  241.26    4.18
   0 -12   1  245.10    4.20
   0 -12   1  237.50    3.95
   0 -12   1  233.11   17.53
   0 -12   1  230.50   17.87
   0  12  -1  242.23    4.18
   0  12  -1  228.70    3.80
   0  12  -1  242.28    3.99
   0  12   1  235.68    3.86
   0  12   1  235.06    3.97
   0  12   1  240.71    4.05
   0 -12  -2  198.86    2.42
   0 -12  -2  200.60    3.90
   0 -12  -2  195.09    3.56
   0 -12  -2  209.68   17.25
   0 -12  -2  221.21   17.59
   0 -12   2  214.76    3.88
   0 -12   2  199.78    3.63
   0 -12   2  210.13    3.31
   0 -12   2  200.62    3.67
   0 -12   2  180.85   16.34
   0 -12   2  228.06   17.21
   0  12  -2  207.18    3.29
   0  12  -2  208.45    3.65
   0  12  -2  206.84    3.65
   0  12   2  200.48    3.78
   0  12   2  214.23    3.97
   0 -12  -3  572.70    3.25
   0 -12  -3  563.32    6.64
   0 -12  -3  550.25    5.86
   0 -12  -3  604.08   26.59
   0 -12  -3  614.84   26.65
   0 -12   3  553.79    6.41
   0 -12   3  583.30    5.09
   0 -12   3  558.35    5.94
   0 -12   3  572.36   25.29
   0  12  -3  568.81    5.03
   0  12   3  553.32    6.07
   0  12   3  576.98    6.30
   0 -12  -4  156.38    3.88
   0 -12  -4  140.40   15.89
   0 -12   4  162.94    3.90
   0 -12   4  164.57    2.82
   0 -12   4  159.52    3.99
   0 -12   4  145.37   15.55
   0  12  -4  156.98    2.67
   0  12  -4  160.92    3.16
   0  12   4  147.36    3.37
   0  12   4  159.23    3.50
   0 -12  -5   68.92    2.93
   0 -12  -5   59.71    2.21
   0 -12  -5   74.73   13.18
   0 -12   5   63.66    2.84
   0 -12   5   64.29    1.97
   0 -12   5   70.45    2.46
   0 -12   5   65.74    2.48
   0 -12   5   78.17   12.84
   0  12  -5   66.92    1.87
   0  12  -5   64.25    2.14
   0  12   5   64.57    2.46
   0  12   5   69.98    2.63
   0 -12  -6   44.28    2.65
   0 -12  -6   39.74    1.89
   0 -12  -6   44.75   12.26
   0 -12  -6   40.02   10.93
   0 -12   6   40.29    2.57
   0 -12   6   42.95    1.78
   0 -12   6   41.84    2.16
   0 -12   6   41.61    2.16
   0 -12   6   49.61   11.14
   0  12  -6   39.68    1.70
   0  12   6   41.65    2.19
   0  12   6   40.80    2.23
   0 -12  -7  715.01    9.12
   0 -12  -7  695.06    8.89
   0 -12  -7  683.75   33.42
   0 -12  -7  699.29   29.60
   0 -12   7  715.22    9.12
   0 -12   7  703.79    5.77
   0 -12   7  709.22    7.02
   0 -12   7  685.92    6.94
   0 -12   7  674.38   27.35
   0 -12   7  742.70   28.77
   0  12  -7  721.42    5.37
   0  12   7  682.63    7.17
   0  12   7  676.60    7.28
   0 -12  -8    3.27   11.18
   0 -12  -8    3.52   10.02
   0 -12   8    3.73    2.04
   0 -12   8    2.55    1.15
   0 -12   8    3.14    1.42
   0 -12   8    4.12    1.42
   0 -12   8    0.64    8.34
   0 -12   8   -2.44    9.19
   0  12   8    1.17    1.40
   0  12   8    4.60    1.59
   0 -12  -9  353.82    7.26
   0 -12  -9  350.32   25.14
   0 -12  -9  312.23   24.19
   0 -12   9  365.98    7.43
   0 -12   9  364.07    4.65
   0 -12   9  331.37    4.39
   0 -12   9  357.39    5.43
   0 -12   9  338.48    5.26
   0 -12   9  345.55   21.92
   0 -12   9  358.05   22.09
   0  12   9  331.73    2.31
   0  12   9  346.95    2.29
   0  12   9  339.44    5.45
   0  12   9  358.77    5.71
   0 -12 -10  676.09   10.38
   0 -12 -10  628.50   30.77
   0 -12 -10  663.51   31.02
   0 -12  10  657.59   10.16
   0 -12  10  675.99    6.45
   0 -12  10  636.29    6.37
   0 -12  10  675.20    7.32
   0 -12  10  636.31    7.17
   0 -12  10  630.01   26.95
   0 -12  10  665.51   27.92
   0  12  10  641.61    3.97
   0  12  10  642.68    3.82
   0  12  10  644.88    7.58
   0  12  10  664.89    7.72
   0 -12 -11   12.88    2.65
   0 -12 -11   20.73   16.17
   0 -12  11   15.51    2.80
   0 -12  11   14.45    1.74
   0 -12  11   18.12    2.04
   0 -12  11   12.22    1.85
   0 -12  11   -0.83   10.44
   0 -12  11   34.76   11.61
   0  12  11   12.31    1.19
   0  12  11   15.85    1.12
   0  12  11   15.77    2.04
   0  12  11   12.67    1.99
   0 -12 -12   49.40    3.82
   0 -12 -12   66.10   15.77
   0 -12  12   51.07    3.90
   0 -12  12   53.79    2.53
   0 -12  12   50.67    2.72
   0 -12  12   44.92    2.61
   0 -12  12   25.63   12.14
   0  12  12   45.75    1.70
   0  12  12   52.73    1.97
   0  12  12   46.04    2.67
   0  12  12   50.52    2.93
   0 -12 -13    0.13    2.12
   0 -12 -13   28.07   15.60
   0 -12  13    0.40    2.33
   0 -12  13   -1.97    1.23
   0 -12  13    2.38    1.46
   0 -12  13    1.66    1.59
   0 -12  13    9.46    9.68
   0  12  13    0.13    0.79
   0  12  13    1.32    1.51
   0  12  13    0.15    1.44
   0 -12 -14   -4.37   17.99
   0 -12  14    4.80    2.89
   0 -12  14    1.87    1.80
   0 -12  14    5.01    1.59
   0  12  14    4.10    1.78
   0  12  14    3.33    1.70
   0 -12 -15   67.86    5.09
   0 -12  15   71.46    4.82
   0 -12  15   64.04    3.08
   0 -12  15   68.62    3.42
   0  12  15   63.19    3.27
   0 -12 -16    0.53    2.91
   0 -12  16    2.91    2.82
   0 -12  16   -1.38    1.46
   0 -12  16   -0.53    1.70
   0  12  16   -0.08    1.59
   0 -13   0    3.40    0.98
   0 -13   0    3.25    1.06
   0 -13   0    3.23    1.10
   0 -13   0    4.52    7.32
   0 -13   0    4.80    8.17
   0  13   0    2.84    1.00
   0  13   0    1.08    1.19
   0 -13  -1  146.88    2.59
   0 -13  -1  141.36    3.37
   0 -13  -1  138.45    3.29
   0 -13  -1  157.63   16.08
   0 -13  -1  162.71   16.15
   0 -13   1  151.57    3.18
   0 -13   1  140.21    2.95
   0 -13   1  142.19    3.03
   0 -13   1  142.42    3.29
   0 -13   1  138.35   15.34
   0 -13   1  138.83   24.10
   0  13  -1  142.99    2.99
   0  13  -1  136.90    3.25
   0  13  -1  146.16    3.33
   0  13   1  140.13    3.27
   0  13   1  141.85    3.35
   0 -13  -2  143.21    2.23
   0 -13  -2  152.84    3.59
   0 -13  -2  145.65    3.48
   0 -13  -2  165.85   16.64
   0 -13  -2  186.45   18.04
   0 -13   2  137.86    3.25
   0 -13   2  150.99    3.46
   0 -13   2  155.72    3.52
   0 -13   2  142.19   15.68
   0 -13   2  133.36   16.11
   0  13  -2  149.17    3.42
   0  13  -2  152.56    3.44
   0  13   2  147.87    3.46
   0  13   2  149.83    3.50
   0 -13  -3  100.34    1.61
   0 -13  -3  115.22    3.48
   0 -13  -3  113.52    3.06
   0 -13  -3  127.04   15.74
   0 -13  -3  129.58   15.66
   0 -13   3  111.08    3.18
   0 -13   3  113.39    2.59
   0 -13   3  109.30    3.03
   0 -13   3   87.57   13.07
   0 -13   3  114.11   14.75
   0  13  -3  106.03    2.91
   0  13  -3  105.54    3.37
   0  13   3  112.71    3.03
   0  13   3  114.11    3.14
   0 -13  -4  218.66    1.46
   0 -13  -4  170.05    1.29
   0 -13  -4  216.41    4.65
   0 -13  -4   28.54    9.51
   0 -13  -4  240.15   19.22
   0 -13   4  222.67    4.60
   0 -13   4  218.68    3.33
   0 -13   4  230.82    4.35
   0 -13   4  215.46   18.40
   0 -13   4  206.61   18.69
   0  13  -4  222.52    3.40
   0  13  -4  152.41    3.23
   0  13   4  227.57    4.26
   0  13   4  228.04    4.29
   0 -13  -5    3.82    1.42
   0 -13  -5    4.97    1.23
   0 -13  -5   -5.41   14.03
   0 -13  -5    2.14    8.66
   0 -13   5    4.86    1.55
   0 -13   5    4.77    1.04
   0 -13   5    3.71    1.27
   0 -13   5    4.14    1.32
   0 -13   5   12.39    8.61
   0 -13   5   29.64   10.29
   0  13  -5    4.99    1.00
   0  13  -5    4.52    1.17
   0  13   5    3.93    1.38
   0 -13  -6  249.32    5.41
   0 -13  -6  245.95    4.01
   0 -13  -6  225.90   21.37
   0 -13  -6  260.72   21.07
   0 -13   6  258.40    5.50
   0 -13   6  248.56    3.56
   0 -13   6  264.90    4.52
   0 -13   6  248.30    4.46
   0 -13   6  244.23   20.16
   0 -13   6  288.45   21.28
   0  13  -6  253.95    4.14
   0  13  -6  261.22    3.80
   0  13   6  237.25    4.48
   0  13   6  256.07    4.71
   0 -13  -7    4.22    1.76
   0 -13  -7    0.74    1.10
   0 -13  -7   -3.93   10.29
   0 -13  -7    4.39    9.63
   0 -13   7    1.63    2.10
   0 -13   7    0.36    1.12
   0 -13   7    1.85    1.27
   0 -13   7    1.04    1.27
   0 -13   7  -15.81    8.42
   0 -13   7    9.40    9.93
   0  13  -7    2.31    0.91
   0  13   7    2.99    1.36
   0  13   7    2.38    1.38
   0 -13  -8  855.73   10.59
   0 -13  -8  886.25   35.82
   0 -13  -8  858.89   34.65
   0 -13   8  900.82   10.95
   0 -13   8  851.49    6.71
   0 -13   8  861.00    8.21
   0 -13   8  846.59    8.19
   0 -13   8  791.61   31.26
   0 -13   8  829.95   32.15
   0  13   8  843.24    8.42
   0  13   8  857.43    8.64
   0 -13  -9  230.90    6.28
   0 -13  -9  194.26   23.68
   0 -13  -9  251.44   29.28
   0 -13   9  230.50    6.20
   0 -13   9  221.93    3.82
   0 -13   9  212.68    3.63
   0 -13   9  217.15    4.52
   0 -13   9  212.15    4.50
   0 -13   9  223.24   25.08
   0 -13   9  216.43   21.56
   0  13   9  201.07    4.54
   0  13   9  221.02    4.84
   0 -13 -10  115.64    4.84
   0 -13 -10  141.91   19.27
   0 -13 -10   80.12   15.68
   0 -13  10  119.00    5.22
   0 -13  10  122.43    3.10
   0 -13  10  111.67    2.80
   0 -13  10  119.95    3.65
   0 -13  10  115.15    3.63
   0 -13  10  116.07   16.34
   0 -13  10   93.51   15.13
   0  13  10  113.92    3.73
   0  13  10  118.13    3.86
   0 -13 -11   20.54    3.03
   0 -13 -11   -0.34   14.56
   0 -13  11   21.60    3.20
   0 -13  11   18.46    1.95
   0 -13  11   21.09    2.25
   0 -13  11   18.33    2.10
   0 -13  11   29.69   13.30
   0  13  11   18.35    2.59
   0  13  11   24.25    2.53
   0 -13 -12    6.87    2.55
   0 -13 -12   -7.79   16.49
   0 -13  12    4.31    2.42
   0 -13  12    3.76    1.36
   0 -13  12    5.84    1.68
   0 -13  12    4.35    1.59
   0 -13  12    9.46   12.31
   0  13  12    6.81    1.76
   0  13  12    6.54    1.80
   0 -13 -13   31.45    3.59
   0 -13 -13   -0.72   17.21
   0 -13  13   24.47    2.40
   0 -13  13   33.72    2.48
   0 -13  13   29.13    2.46
   0 -13  13   44.54   12.86
   0  13  13   32.87    2.53
   0  13  13   30.32    2.65
   0 -13 -14   18.57    3.48
   0 -13 -14   -3.03   17.63
   0 -13  14   19.01    3.67
   0 -13  14   15.26    2.69
   0 -13  14   19.65    2.31
   0  13  14   18.93    2.40
   0  13  14   20.67    2.42
   0 -13 -15   -1.12    2.76
   0 -13  15    2.25    2.99
   0 -13  15    2.08    1.61
   0 -13  15    1.25    1.63
   0  13  15    4.16    1.76
   0 -13 -16   11.95    3.40
   0 -13  16    5.39    3.23
   0 -13  16    9.29    1.85
   0 -13  16    7.07    1.93
   0  13  16    7.13    2.10
   0 -14   0    9.00    1.19
   0 -14   0    7.32    1.29
   0 -14   0    9.04    2.38
   0 -14   0   10.52    8.83
   0 -14   0   -5.47    8.66
   0  14   0    7.51    1.46
   0  14   0    8.34    1.46
   0  14   0    7.96    1.42
   0 -14  -1   71.10    2.02
   0 -14  -1   70.34    1.93
   0 -14  -1   68.71    2.55
   0 -14  -1   64.36    2.44
   0 -14  -1   59.16   12.73
   0 -14  -1   87.87   14.17
   0 -14   1   67.26    2.29
   0 -14   1   66.37    2.25
   0 -14   1   63.72    2.23
   0 -14   1   69.49    2.57
   0 -14   1   88.23   13.26
   0 -14   1   99.24   14.62
   0  14  -1   70.40    2.27
   0  14  -1   69.13    2.55
   0  14  -1   68.66    2.67
   0  14   1   64.31    2.46
   0  14   1   66.27    4.56
   0 -14  -2   90.41    1.95
   0 -14  -2   88.04    1.89
   0 -14  -2   89.10    2.93
   0 -14  -2   89.01    2.84
   0 -14  -2   83.41   22.09
   0 -14  -2   96.38   15.07
   0 -14   2   88.99    2.80
   0 -14   2   89.93    2.53
   0 -14   2   86.34    2.80
   0 -14   2   75.07   12.94
   0 -14   2  115.77   15.98
   0  14  -2   88.27    2.44
   0  14  -2   91.79    2.95
   0  14   2   87.49    2.80
   0  14   2   89.46    3.06
   0 -14  -3  167.95    2.14
   0 -14  -3  156.96    2.08
   0 -14  -3  170.13    4.18
   0 -14  -3  161.75    3.61
   0 -14  -3  177.60   18.48
   0 -14  -3  192.22   19.29
   0 -14   3  164.87    3.86
   0 -14   3  160.99    3.71
   0 -14   3  190.21   18.14
   0 -14   3  175.95   17.85
   0  14  -3  173.93    3.16
   0  14  -3  169.09    3.65
   0  14   3  155.96    3.71
   0  14   3  166.91    3.84
   0 -14  -4   20.09    0.70
   0 -14  -4   18.76    0.70
   0 -14  -4   20.43    2.25
   0 -14  -4   12.48    9.70
   0 -14  -4   12.65   10.10
   0 -14   4   21.66    2.08
   0 -14   4   22.30    1.80
   0 -14   4   20.18    1.95
   0 -14   4   19.37    1.76
   0 -14   4   36.62   18.01
   0 -14   4   35.24   11.52
   0  14  -4   22.81    1.74
   0  14   4   20.88    1.82
   0  14   4   20.75    1.91
   0 -14  -5  315.71    5.88
   0 -14  -5  269.18    4.46
   0 -14  -5  313.57   23.23
   0 -14   5  319.34    5.86
   0 -14   5  328.21    4.16
   0 -14   5  318.18    5.07
   0 -14   5  321.10    5.13
   0 -14   5  328.17   22.49
   0 -14   5  342.60   23.72
   0  14  -5  330.10    4.65
   0  14   5  314.65    5.18
   0  14   5  338.44    5.47
   0 -14  -6   13.62    2.06
   0 -14  -6   17.36    1.76
   0 -14  -6    7.04   10.74
   0 -14  -6    6.37   10.55
   0 -14   6   13.03    2.12
   0 -14   6   13.11    1.59
   0 -14   6   15.47    1.78
   0 -14   6   13.69    1.74
   0 -14   6   21.77   10.57
   0 -14   6    1.87   10.80
   0  14  -6   11.99    1.46
   0  14   6   14.56    1.72
   0  14   6   12.63    1.80
   0 -14  -7  695.62    6.64
   0 -14  -7  740.47   33.95
   0 -14  -7  717.77   32.55
   0 -14   7  685.45   11.16
   0 -14   7  745.54    7.30
   0 -14   7  727.74    7.66
   0 -14   7  648.06   10.48
   0 -14   7  668.14   30.28
   0 -14   7  740.73   32.06
   0  14  -7  727.51    6.13
   0  14   7  703.62    7.83
   0 -14  -8  103.00    4.56
   0 -14  -8   99.60    2.72
   0 -14  -8   83.98   17.46
   0 -14  -8  103.65   17.70
   0 -14   8  102.93    4.39
   0 -14   8  100.77    3.25
   0 -14   8   90.56    2.53
   0 -14   8  100.66    3.29
   0 -14   8  100.79    3.48
   0 -14   8  103.00   16.11
   0 -14   8   84.15   15.24
   0  14   8   98.41    3.42
   0  14   8  104.84    3.61
   0 -14  -9   21.32    2.97
   0 -14  -9   -2.53   13.77
   0 -14  -9   20.20   15.32
   0 -14   9   25.65    3.18
   0 -14   9   23.19    1.97
   0 -14   9   19.82    1.70
   0 -14   9   26.54    2.40
   0 -14   9   25.57    2.48
   0 -14   9   10.95   12.31
   0 -14   9   49.97   13.30
   0  14   9   25.02    2.57
   0  14   9   26.04    2.53
   0 -14 -10   41.78    3.56
   0 -14 -10   61.03   17.12
   0 -14 -10   57.14   16.19
   0 -14  10   40.49    3.65
   0 -14  10   38.75    2.21
   0 -14  10   41.89    2.06
   0 -14  10   37.79    4.43
   0 -14  10   39.04    2.67
   0 -14  10   44.33   13.77
   0 -14  10   60.43   14.58
   0  14  10   34.03    2.59
   0  14  10   40.29    2.93
   0 -14 -11   19.69    3.10
   0 -14 -11   16.66   15.07
   0 -14  11   19.48    3.35
   0 -14  11   19.86    1.95
   0 -14  11   19.42    2.23
   0 -14  11   19.39    2.36
   0 -14  11   39.66   14.30
   0  14  11   21.86    2.80
   0  14  11   20.07    2.38
   0 -14 -12   29.75    3.48
   0 -14 -12   46.49   17.31
   0 -14  12   33.48    3.59
   0 -14  12   20.56    2.06
   0 -14  12   26.69    2.44
   0 -14  12   23.55    2.33
   0 -14  12   41.23   14.41
   0  14  12   26.18    2.46
   0  14  12   29.60    3.37
   0 -14 -13   70.66   20.20
   0 -14  13   51.80    4.43
   0 -14  13   44.52    2.65
   0 -14  13   55.72    3.03
   0 -14  13   48.32    2.82
   0 -14  13   32.49   14.37
   0  14  13   51.54    2.97
   0  14  13   55.27    3.23
   0 -14 -14   27.46    3.97
   0 -14 -14   51.94   20.79
   0 -14  14   26.95    3.80
   0 -14  14   25.89    2.97
   0 -14  14   25.17    2.63
   0  14  14   20.71    2.46
   0  14  14   24.15    2.63
   0 -14 -15   35.44    4.54
   0 -14  15   35.24    4.07
   0 -14  15   32.42    2.63
   0 -14  15   36.26    2.86
   0  14  15   33.53    2.91
   0 -14 -16   12.99    3.48
   0 -14  16   11.90    3.44
   0 -14  16   13.58    2.55
   0 -15   0    1.55    0.95
   0 -15   0   -0.30    0.85
   0 -15   0   -1.82    0.93
   0 -15   0   -0.11    1.06
   0 -15   0  -13.62    8.45
   0 -15   0   -5.64    8.91
   0  15   0   -0.25    1.02
   0  15   0   -0.21    1.10
   0 -15  -1  491.51    4.86
   0 -15  -1  451.92    6.92
   0 -15  -1  495.14    6.30
   0 -15  -1  479.97    6.17
   0 -15  -1  490.09   27.29
   0 -15  -1  448.42   26.18
   0 -15   1  490.41    5.73
   0 -15   1  491.17    5.75
   0 -15   1  501.23    6.34
   0 -15   1  478.46   26.63
   0 -15   1  506.68   27.08
   0  15  -1  503.93    6.79
   0  15  -1  490.58    6.26
   0  15   1  404.66    8.85
   0  15   1  495.95    6.75
   0 -15  -2  240.13    3.12
   0 -15  -2  240.13    3.10
   0 -15  -2  233.00    4.67
   0 -15  -2  230.90    4.50
   0 -15  -2  214.23   20.62
   0 -15  -2  221.14   20.71
   0 -15   2  239.05    4.39
   0 -15   2  247.24    4.01
   0 -15   2  239.39    4.54
   0 -15   2  261.27   20.58
   0 -15   2  237.31   20.35
   0  15  -2  236.82    3.90
   0  15  -2  235.91    4.48
   0  15   2  222.61    4.37
   0  15   2  233.28    4.56
   0 -15  -3  597.16    4.12
   0 -15  -3  593.87    4.10
   0 -15  -3  628.67    7.74
   0 -15  -3  595.06    6.90
   0 -15  -3  617.93   30.56
   0 -15  -3  626.04   30.94
   0 -15   3  642.21    7.53
   0 -15   3  603.17    5.90
   0 -15   3  582.01    6.85
   0 -15   3  593.34   28.82
   0 -15   3  632.15   30.53
   0  15  -3  608.53    5.90
   0  15  -3  603.08    6.71
   0  15   3  593.77    7.04
   0  15   3  604.84    7.28
   0 -15  -4  404.26    2.55
   0 -15  -4  396.01    2.50
   0 -15  -4  408.53    6.51
   0 -15  -4  401.01    5.69
   0 -15  -4  392.00   25.91
   0 -15   4  426.65    6.51
   0 -15   4  411.22    4.90
   0 -15   4  421.74    5.94
   0 -15   4  410.37    5.96
   0 -15   4  393.88   25.44
   0 -15   4  428.58   26.37
   0  15  -4  444.24    5.03
   0  15   4  384.29    5.81
   0  15   4  419.58    6.20
   0 -15  -5  221.63    5.13
   0 -15  -5  231.41   21.94
   0 -15   5  247.14    5.33
   0 -15   5  243.25    4.73
   0 -15   5  234.85   20.82
   0 -15   5  232.18   21.73
   0  15  -5  243.53    3.71
   0  15   5  238.92    4.73
   0  15   5  246.05    4.92
   0 -15  -6   15.19    2.21
   0 -15  -6   12.52    1.66
   0 -15  -6   17.48   12.29
   0 -15  -6   29.75   12.31
   0 -15   6   16.11    2.33
   0 -15   6   13.13    1.76
   0 -15   6   15.36    1.89
   0 -15   6   45.90   12.29
   0 -15   6   12.60   11.95
   0  15  -6   13.52    1.40
   0  15  -6   15.09    1.59
   0  15   6   15.00    3.23
   0  15   6   13.94    1.93
   0 -15  -7   -0.57    1.63
   0 -15  -7    0.08    1.12
   0 -15  -7  -12.35   12.05
   0 -15  -7   -8.53   11.20
   0 -15   7    1.51    1.82
   0 -15   7   -2.61    1.70
   0 -15   7    1.89    1.38
   0 -15   7    3.20    1.57
   0 -15   7  -15.40   10.12
   0 -15   7   -2.57   18.93
   0  15  -7    0.11    1.00
   0  15   7    1.89    1.44
   0  15   7    3.76    1.70
   0 -15  -8   52.03    3.50
   0 -15  -8   50.01    2.25
   0 -15  -8   46.94   23.09
   0 -15  -8   58.73   15.15
   0 -15   8   51.26    3.54
   0 -15   8   42.10    2.10
   0 -15   8   44.69    2.02
   0 -15   8   48.72    2.82
   0 -15   8   48.17    2.93
   0 -15   8   45.75   14.15
   0 -15   8   50.71   14.32
   0  15   8   52.03    2.89
   0  15   8   59.20    3.12
   0 -15  -9  145.84    5.20
   0 -15  -9  188.15   23.98
   0 -15  -9  181.55   22.83
   0 -15   9  145.41    5.30
   0 -15   9  138.77    3.16
   0 -15   9  138.73    3.03
   0 -15   9  147.53    4.12
   0 -15   9  138.73    4.10
   0 -15   9  183.61   22.60
   0 -15   9  130.77   18.12
   0  15   9  133.61    4.07
   0  15   9  145.88    4.33
   0 -15 -10   39.42    3.56
   0 -15 -10   23.49   17.29
   0 -15 -10   51.50   21.81
   0 -15  10   38.36    3.65
   0 -15  10   39.72    2.16
   0 -15  10   42.86    2.02
   0 -15  10   44.11    2.89
   0 -15  10   40.27    2.82
   0 -15  10   57.59   17.82
   0 -15  10   45.88   15.34
   0  15  10   33.87    2.82
   0  15  10   34.23    2.95
   0 -15 -11   25.87    3.54
   0 -15 -11   36.64   17.29
   0 -15  11   26.12    3.42
   0 -15  11   18.55    1.95
   0 -15  11   22.11    2.33
   0 -15  11   22.11    2.44
   0 -15  11   19.44   15.40
   0  15  11   24.02    2.57
   0  15  11   21.41    2.65
   0 -15 -12    8.57    2.91
   0 -15 -12   13.35   18.01
   0 -15  12    7.79    2.65
   0 -15  12    4.52    1.40
   0 -15  12   13.39    2.06
   0 -15  12  -13.09   15.02
   0  15  12    7.55    1.85
   0 -15 -13   18.33    3.80
   0 -15 -13   44.98   20.92
   0 -15  13   19.05    3.33
   0 -15  13   14.73    1.91
   0 -15  13   20.29    2.42
   0 -15  13   17.51    2.29
   0 -15  13   18.97   20.35
   0  15  13   18.97    2.33
   0  15  13   20.03    2.48
   0 -15 -14    2.76    2.84
   0 -15 -14    5.07   22.81
   0 -15  14    6.64    3.01
   0 -15  14    3.29    1.72
   0 -15  14    2.06    1.70
   0  15  14    1.93    1.63
   0 -15 -15    5.77    3.14
   0 -15  15    4.63    2.74
   0 -15  15    5.45    1.99
   0 -15  15    6.77    1.89
   0  15  15    4.37    1.85
   0 -15 -16    9.23    3.33
   0 -15  16   12.18    3.42
   0  15  16   15.09    2.67
   0 -16   0   94.70    2.63
   0 -16   0   85.98    2.50
   0 -16   0   90.94    2.89
   0 -16   0   92.87    3.14
   0 -16   0  124.72   17.99
   0 -16   0  108.32   16.85
   0  16   0   81.33    2.86
   0  16   0   95.46    3.16
   0 -16  -1  121.07    2.72
   0 -16  -1  119.89    3.40
   0 -16  -1  119.16    3.44
   0 -16  -1  117.17   17.21
   0 -16  -1  146.71   19.05
   0 -16   1  123.62    3.20
   0 -16   1  124.94    3.25
   0 -16   1  124.60    3.69
   0 -16   1  100.24   16.04
   0 -16   1  109.74   16.53
   0  16  -1  124.19    3.56
   0  16   1  125.19    3.54
   0  16   1  126.17    3.67
   0 -16  -2  726.62    5.52
   0 -16  -2  701.58    5.39
   0 -16  -2  751.29    8.23
   0 -16  -2  716.11    7.81
   0 -16  -2  731.94   33.14
   0 -16  -2  693.28   33.48
   0 -16   2  738.24    7.74
   0 -16   2  725.51    6.94
   0 -16   2  726.72    7.85
   0 -16   2  739.16   33.40
   0 -16   2  686.77   41.14
   0  16  -2  743.51    8.19
   0  16  -2  719.06    7.70
   0  16   2  716.90    7.85
   0  16   2  716.79    8.02
   0 -16  -3  961.19    5.50
   0 -16  -3  915.27    5.35
   0 -16  -3  955.63    9.70
   0 -16  -3  890.98    8.64
   0 -16  -3  896.86   37.24
   0 -16  -3  906.89   37.75
   0 -16   3  967.11    9.42
   0 -16   3  967.53    7.74
   0 -16   3  944.47    9.02
   0 -16   3  939.87    9.08
   0 -16   3  920.79   36.79
   0 -16   3  962.02   38.47
   0  16  -3  957.99    7.70
   0  16  -3  955.93    8.76
   0  16   3  906.76    8.98
   0  16   3  945.06    9.27
   0 -16  -4   62.55    1.23
   0 -16  -4   59.69    1.21
   0 -16  -4   60.16    2.97
   0 -16  -4   62.91    2.74
   0 -16  -4   53.47   14.11
   0 -16  -4   50.61   13.39
   0 -16   4   65.71    3.12
   0 -16   4   64.57    2.31
   0 -16   4   64.27    2.67
   0 -16   4   59.12    2.82
   0 -16   4   62.34   13.45
   0 -16   4   49.44   13.96
   0  16  -4   59.09    2.19
   0  16   4   68.01    2.91
   0  16   4   63.40    2.99
   0 -16  -5  239.65    5.45
   0 -16  -5    5.96    1.66
   0 -16  -5   14.15   10.95
   0 -16  -5  208.24   22.73
   0 -16   5  227.27    5.26
   0 -16   5  240.90    3.90
   0 -16   5  238.69    4.77
   0 -16   5  237.86    4.80
   0 -16   5  263.30   22.60
   0 -16   5  186.39   22.53
   0  16  -5  241.83    3.88
   0  16  -5  233.75    4.39
   0  16   5  232.41    4.75
   0  16   5  236.93    4.94
   0 -16  -6  156.13    3.80
   0 -16  -6  147.81   23.53
   0 -16  -6  179.57   21.83
   0 -16   6  151.80    3.14
   0 -16   6  162.62    4.10
   0 -16   6  160.84    5.07
   0 -16   6  173.23   20.71
   0 -16   6  212.85   23.00
   0  16  -6  153.41    3.03
   0  16  -6  158.33    3.56
   0  16   6  150.31    4.07
   0  16   6  160.67    4.35
   0 -16  -7    7.13    2.10
   0 -16  -7    7.62    1.57
   0 -16  -7   11.80   14.22
   0 -16  -7    8.42   13.22
   0 -16   7    4.43    2.04
   0 -16   7    2.42    1.29
   0 -16   7    7.24    1.78
   0 -16   7    5.71    1.76
   0 -16   7    1.80   11.80
   0 -16   7   11.01   15.19
   0  16  -7    4.86    1.66
   0  16   7    8.42    1.70
   0  16   7    7.49    1.87
   0 -16  -8   95.02    4.54
   0 -16  -8   82.22    2.80
   0 -16  -8   90.69   19.42
   0 -16  -8  111.53   23.38
   0 -16   8   85.32    4.20
   0 -16   8   79.99    2.67
   0 -16   8   79.70    2.46
   0 -16   8   82.90    3.44
   0 -16   8   81.99    3.50
   0 -16   8   77.79   26.21
   0 -16   8   89.20   16.68
   0  16   8   86.74    3.50
   0  16   8   92.77    3.71
   0 -16  -9   58.35    3.86
   0 -16  -9   79.25   20.05
   0 -16  -9   36.79   15.57
   0 -16   9   64.67    4.37
   0 -16   9   58.61    2.42
   0 -16   9   62.04    2.23
   0 -16   9   64.21    3.08
   0 -16   9   61.90    3.14
   0 -16   9   54.45   15.38
   0 -16   9   66.33   17.42
   0  16   9   57.95    3.16
   0  16   9   57.42    3.29
   0 -16 -10   12.35    2.80
   0 -16 -10   -2.80   16.55
   0 -16  10   11.48    2.99
   0 -16  10   11.48    1.57
   0 -16  10   16.02    1.57
   0 -16  10   14.90    2.21
   0 -16  10    9.19    2.06
   0 -16  10   10.86   14.79
   0  16  10    7.85    1.95
   0  16  10   10.04    2.19
   0 -16 -11    8.19    2.63
   0 -16 -11   24.15   17.31
   0 -16  11    8.95    2.72
   0 -16  11    8.11    1.46
   0 -16  11   11.37    1.95
   0 -16  11    8.78    1.99
   0 -16  11   18.74   15.77
   0  16  11    6.47    1.93
   0  16  11   10.23    2.16
   0 -16 -12   25.93    3.63
   0 -16 -12  -18.44   19.78
   0 -16  12   18.97    2.04
   0 -16  12   26.71    2.57
   0 -16  12   21.45    2.42
   0 -16  12   -1.02   16.91
   0  16  12   22.11    2.63
   0  16  12   19.73    2.63
   0 -16 -13    2.61    2.48
   0 -16 -13  -28.94   22.47
   0 -16  13    3.12    2.72
   0 -16  13    3.35    1.76
   0 -16  13    7.51    1.91
   0 -16  13    5.30    1.85
   0 -16  13  -32.08   25.17
   0  16  13    8.76    1.89
   0  16  13    3.27    1.89
   0 -16 -14   13.60    3.27
   0 -16 -14  -33.23   31.76
   0 -16  14   16.59    3.40
   0 -16  14   16.19    2.23
   0 -16  14   11.71    2.19
   0  16  14   10.97    2.23
   0 -16 -15   85.26    5.43
   0 -16  15   92.43    5.90
   0 -16  15   95.23    4.14
   0  16  15   84.26    4.03
   0 -16 -16   11.12    3.20
   0 -16  16    8.23    2.08
   0  16  16    8.83    2.21
   0 -17   0    1.21    1.06
   0 -17   0    2.91    1.27
   0 -17   0   -0.72    1.02
   0 -17   0    0.64    1.17
   0 -17   0    2.44    1.36
   0 -17   0    0.64   10.91
   0 -17   0    1.02   10.89
   0  17   0    1.25    1.44
   0 -17  -1   80.04    2.38
   0 -17  -1   76.11    2.25
   0 -17  -1   86.19    3.18
   0 -17  -1   78.51    2.99
   0 -17  -1   84.96   16.13
   0 -17  -1   91.45   16.36
   0 -17   1   75.69    2.74
   0 -17   1   84.22    2.89
   0 -17   1   78.04    3.78
   0 -17   1   81.95    3.10
   0 -17   1   67.07   15.32
   0 -17   1   95.65   16.93
   0  17  -1   85.24    3.12
   0  17   1   74.46    3.03
   0  17   1   85.79    3.29
   0 -17  -2   50.69    1.82
   0 -17  -2   49.10    1.80
   0 -17  -2   51.82    2.67
   0 -17  -2   51.12    2.59
   0 -17  -2   38.26   14.05
   0 -17  -2   49.38   14.03
   0 -17   2   50.22    2.57
   0 -17   2   51.03    2.31
   0 -17   2   48.99    2.53
   0 -17   2   45.98    2.55
   0 -17   2   45.88   13.20
   0 -17   2   42.93   14.51
   0  17  -2   52.11    2.55
   0  17   2   51.07    2.67
   0 -17  -3   82.94    1.89
   0 -17  -3   85.32    1.91
   0 -17  -3   93.11    3.44
   0 -17  -3   90.46    3.29
   0 -17  -3   71.66   25.10
   0 -17  -3   74.41   16.64
   0 -17   3   86.45    3.20
   0 -17   3   89.10    2.74
   0 -17   3   91.47    3.16
   0 -17   3   86.57    3.20
   0 -17   3   86.72   18.80
   0 -17   3   75.33   16.06
   0  17  -3   93.17    3.23
   0  17   3   81.27    3.06
   0  17   3   86.91    3.27
   0 -17  -4  165.21    1.99
   0 -17  -4  158.14    1.95
   0 -17  -4  159.80    4.54
   0 -17  -4  155.24    4.03
   0 -17  -4  182.86   22.26
   0 -17  -4  135.31   20.24
   0 -17   4  160.52    4.39
   0 -17   4  160.33    3.42
   0 -17   4  160.75    4.14
   0 -17   4  158.31    4.12
   0 -17   4  150.12   19.37
   0 -17   4  149.57   19.88
   0  17  -4  160.07    3.40
   0  17   4  150.42    3.97
   0  17   4  165.34    4.31
   0 -17  -5    4.10    1.89
   0 -17  -5   21.13   13.11
   0 -17  -5   -4.48   12.35
   0 -17   5    3.67    1.70
   0 -17   5    3.20    1.17
   0 -17   5    5.01    1.57
   0 -17   5    1.78    1.53
   0 -17   5    3.76   11.67
   0 -17   5   -8.02   12.50
   0  17  -5    4.71    1.17
   0  17  -5    2.93    1.34
   0  17   5    6.17    1.57
   0  17   5    5.11    1.68
   0 -17  -6  158.23    4.88
   0 -17  -6  161.69    3.95
   0 -17  -6  150.50   21.75
   0 -17   6  165.17    4.94
   0 -17   6  156.89    3.37
   0 -17   6  152.39    4.97
   0 -17   6  142.91    4.88
   0 -17   6  173.91   21.73
   0 -17   6  194.83   23.49
   0  17  -6  157.10    3.27
   0  17  -6  159.20    3.76
   0  17   6  158.04    4.33
   0 -17  -7   68.64    3.73
   0 -17  -7   72.46    2.93
   0 -17  -7   51.52   16.85
   0 -17  -7   67.12   17.82
   0 -17   7   73.86    3.88
   0 -17   7   65.50    2.48
   0 -17   7   69.49    3.18
   0 -17   7   67.54    3.27
   0 -17   7   68.07   16.61
   0 -17   7   72.02   17.23
   0  17  -7   73.74    2.40
   0  17   7   75.56    5.54
   0  17   7   78.55    3.52
   0 -17  -8   23.77    3.06
   0 -17  -8   26.10    2.38
   0 -17  -8   34.31   17.68
   0 -17  -8   12.48   15.04
   0 -17   8   22.62    3.23
   0 -17   8   18.18    1.91
   0 -17   8   20.79    1.74
   0 -17   8   20.77    2.42
   0 -17   8   24.34    2.72
   0 -17   8   13.05   14.37
   0 -17   8   11.95   14.37
   0  17   8   25.23    2.72
   0  17   8   24.87    2.72
   0 -17  -9   25.74    3.16
   0 -17  -9    8.40   17.78
   0 -17  -9   22.53   16.36
   0 -17   9   27.41    3.29
   0 -17   9   23.96    1.95
   0 -17   9   30.39    1.80
   0 -17   9   28.96    2.63
   0 -17   9   38.34    2.89
   0 -17   9   52.56   16.74
   0 -17   9    0.25   15.55
   0  17   9   27.01    2.69
   0  17   9   28.28    2.86
   0 -17 -10  224.71    6.79
   0 -17 -10  196.13   26.37
   0 -17  10  225.07    6.79
   0 -17  10  214.48    4.03
   0 -17  10  217.11    3.76
   0 -17  10  223.73    5.30
   0 -17  10  223.03    5.37
   0 -17  10  265.60   28.71
   0  17  10  213.84    5.41
   0  17  10  225.60    5.60
   0 -17 -11   20.86    3.23
   0 -17 -11   44.41   20.65
   0 -17  11   20.07    3.20
   0 -17  11   16.49    1.82
   0 -17  11   26.80    2.65
   0 -17  11   17.57    2.31
   0 -17  11   19.99   17.63
   0  17  11   22.70    2.46
   0  17  11   17.76    2.53
   0 -17 -12   33.78   24.64
   0 -17  12   47.85    4.50
   0 -17  12   41.02    2.38
   0 -17  12   50.22    3.12
   0 -17  12   40.76    3.01
   0 -17  12   53.24   19.12
   0  17  12   45.88    3.40
   0 -17 -13    1.55    2.46
   0 -17 -13   -7.04   23.81
   0 -17  13    3.12    2.59
   0 -17  13    4.12    1.76
   0 -17  13    2.86    1.80
   0  17  13    1.80    1.89
   0 -17 -14   -1.21    2.76
   0 -17  14    5.47    3.01
   0 -17  14    3.44    1.74
   0  17  14    2.61    1.91
   0 -17 -15    6.39    3.14
   0 -17  15    3.95    2.89
   0 -17  15    1.66    1.74
   0  17  15    1.06    1.89
   0 -17  16   -0.15    1.76
   0  17  16    1.32    1.87
   0 -18   0  320.19    4.88
   0 -18   0  328.74    5.54
   0 -18   0  334.24    6.87
   0 -18   0  318.01    5.71
   0 -18   0  290.66   26.01
   0 -18   0  352.68   27.20
   0  18   0  335.07    9.08
   0 -18  -1  176.94    3.44
   0 -18  -1  165.02    3.27
   0 -18  -1  170.83    4.20
   0 -18  -1  177.86    4.65
   0 -18  -1  179.72   22.19
   0 -18  -1  204.61   23.77
   0 -18   1  180.00    3.99
   0 -18   1  174.52    4.01
   0 -18   1  170.85    4.33
   0 -18   1  171.98    4.37
   0 -18   1  158.23   21.11
   0 -18   1  203.91   23.09
   0  18  -1  168.92    4.37
   0  18   1  164.87    4.18
   0  18   1  174.16    4.41
   0 -18  -2  109.06    2.78
   0 -18  -2  108.96    3.63
   0 -18  -2  104.01    3.59
   0 -18  -2   84.83   17.89
   0 -18  -2  121.69   20.22
   0 -18   2  103.59    3.31
   0 -18   2  106.75    3.16
   0 -18   2  100.05    3.37
   0 -18   2  101.38    3.50
   0 -18   2   97.84   18.52
   0 -18   2   93.70   17.04
   0  18  -2  107.07    3.59
   0  18   2  104.42    3.59
   0  18   2  107.49    3.78
   0 -18  -3    3.48    0.85
   0 -18  -3    3.44    0.83
   0 -18  -3    3.48    1.55
   0 -18  -3    0.98    1.38
   0 -18  -3   14.15   13.18
   0 -18  -3   -2.04   20.43
   0 -18   3    3.42    1.42
   0 -18   3    3.73    1.23
   0 -18   3    0.19    1.42
   0 -18   3    3.86    1.63
   0 -18   3   -9.44   11.71
   0 -18   3  -30.85   11.63
   0  18  -3    4.73    1.55
   0  18   3    1.21    1.27
   0  18   3    2.86    1.68
   0 -18  -4    0.30    0.57
   0 -18  -4    0.38    0.59
   0 -18  -4   -0.72    1.61
   0 -18  -4   -2.63    1.23
   0 -18  -4    0.72   12.69
   0 -18  -4   -4.05   13.26
   0 -18   4    1.46    1.51
   0 -18   4   -0.95    1.10
   0 -18   4    0.87    1.23
   0 -18   4    0.04    1.44
   0 -18   4   -9.55   11.35
   0 -18   4    3.80   13.28
   0  18   4    0.76    1.19
   0  18   4   -0.59    1.49
   0 -18  -5  132.13    4.54
   0 -18  -5  151.76   20.75
   0 -18  -5  155.11   21.90
   0 -18   5  138.96    3.33
   0 -18   5  133.66    3.90
   0 -18   5  126.85    4.05
   0 -18   5  125.28   18.99
   0 -18   5  125.47   20.29
   0  18  -5  142.82    3.86
   0  18  -5  108.36    3.35
   0  18   5  126.21    3.90
   0  18   5  133.23    4.29
   0 -18  -6  333.98    6.98
   0 -18  -6  328.89    5.62
   0 -18  -6  353.93   30.66
   0 -18   6  341.30    6.94
   0 -18   6  341.09    4.80
   0 -18   6  345.89    6.39
   0 -18   6  325.79    6.13
   0 -18   6  315.23   28.73
   0 -18   6  339.27   30.22
   0  18  -6  339.18    4.92
   0  18  -6  334.62    5.39
   0  18   6  315.33    6.07
   0  18   6  346.86    6.79
   0 -18  -7  137.94    4.97
   0 -18  -7  134.97    3.80
   0 -18  -7  136.37   23.13
   0 -18  -7  153.41   23.89
   0 -18   7  135.89    4.92
   0 -18   7  128.46    3.16
   0 -18   7  132.77    4.14
   0 -18   7  132.30    4.31
   0 -18   7  127.08   21.30
   0 -18   7   91.22   19.16
   0  18  -7  125.93    3.06
   0  18   7  126.40    4.14
   0  18   7  132.53    4.43
   0 -18  -8  312.93    7.34
   0 -18  -8  240.94   27.69
   0 -18  -8  273.04   29.09
   0 -18   8  295.66    7.15
   0 -18   8  292.10    4.46
   0 -18   8  294.88    4.43
   0 -18   8  297.42    5.90
   0 -18   8  286.39    5.96
   0 -18   8  357.15   30.24
   0 -18   8  286.14   29.28
   0  18   8  291.23    6.05
   0  18   8  303.15    6.32
   0 -18  -9    3.48    2.27
   0 -18  -9   24.36   19.80
   0 -18  -9   16.02   28.84
   0 -18   9    1.63    2.27
   0 -18   9    1.99    1.25
   0 -18   9    4.37    1.15
   0 -18   9    3.37    1.78
   0 -18   9    1.38    1.87
   0 -18   9  -11.44   16.04
   0  18   9    4.03    1.95
   0  18   9    0.89    1.91
   0 -18 -10   67.33    4.43
   0 -18 -10   17.57   21.43
   0 -18  10   66.05    4.39
   0 -18  10   61.70    2.55
   0 -18  10   68.83    2.61
   0 -18  10   70.06    3.35
   0 -18  10   63.64    3.59
   0 -18  10  100.34   20.31
   0  18  10   67.99    3.69
   0  18  10   62.83    3.82
   0 -18 -11  220.80    7.15
   0 -18 -11  273.47   31.62
   0 -18  11  204.72    4.12
   0 -18  11  185.07   32.63
   0  18  11  203.06    5.35
   0  18  11  242.53    9.19
   0 -18 -12    3.01    2.46
   0 -18 -12  -37.98   38.60
   0 -18  12    5.67    2.61
   0 -18  12   -0.40    1.25
   0 -18  12   -0.13    1.59
   0 -18  12   -2.44    1.61
   0 -18  12  -25.89   19.69
   0  18  12    0.98    1.93
   0  18  12    0.06    1.89
   0 -18 -13   34.99    3.97
   0 -18 -13   19.78   30.22
   0 -18  13   40.49    4.67
   0 -18  13   38.28    3.33
   0 -18  13   36.69    3.06
   0  18  13   35.90    3.27
   0 -18 -14   47.17    4.97
   0 -18  14   56.55    4.75
   0 -18  14   44.43    3.29
   0  18  14   54.19    3.65
   0 -18 -15    9.27    3.37
   0 -18  15   12.20    3.69
   0 -19   0    4.48    1.29
   0 -19   0    3.31    1.51
   0 -19   0    3.40    1.53
   0 -19   0   17.85   13.58
   0 -19   0  -10.40   13.28
   0  19   0    3.16    1.55
   0 -19  -1   17.89    1.70
   0 -19  -1   15.24    1.63
   0 -19  -1   18.25    2.10
   0 -19  -1   19.42    3.73
   0 -19  -1   10.04   14.77
   0 -19  -1    5.77   13.88
   0 -19   1   17.10    1.80
   0 -19   1   17.25    2.04
   0 -19   1   21.52    2.33
   0 -19   1   18.74    2.31
   0 -19   1   27.50   14.45
   0 -19   1   28.84   14.15
   0  19  -1   17.21    2.14
   0  19   1   18.50    2.25
   0 -19  -2    4.18    1.19
   0 -19  -2    4.26    1.04
   0 -19  -2    3.35    1.57
   0 -19  -2    4.92    1.85
   0 -19  -2   31.19   14.73
   0 -19  -2   17.29   14.28
   0 -19   2    4.18    1.44
   0 -19   2    4.07    1.34
   0 -19   2    1.29    2.23
   0 -19   2    2.86    1.51
   0 -19   2   -0.21   13.45
   0  19  -2    3.71    1.63
   0  19   2    1.44    1.40
   0  19   2    2.38    1.80
   0 -19  -3   35.10    1.53
   0 -19  -3   30.58    1.49
   0 -19  -3   28.58    2.74
   0 -19  -3   25.95    2.29
   0 -19  -3   35.46   14.49
   0 -19  -3   34.82   16.06
   0 -19   3   26.23    2.31
   0 -19   3   31.93    2.12
   0 -19   3   26.97    2.25
   0 -19   3   27.61    2.61
   0 -19   3   17.27   13.71
   0 -19   3   21.81   17.29
   0  19  -3   30.17    2.55
   0  19   3   25.99    2.50
   0 -19  -4   58.92    1.51
   0 -19  -4   57.35    1.49
   0 -19  -4   53.11    2.95
   0 -19  -4   51.33   17.36
   0 -19  -4   34.90   16.17
   0 -19   4   57.93    3.12
   0 -19   4   60.45    2.59
   0 -19   4   63.64    3.10
   0 -19   4   55.47    3.14
   0 -19   4   92.64   18.61
   0 -19   4   59.24   17.53
   0  19  -4   58.56    2.97
   0  19   4   54.68    3.06
   0  19   4   58.50    3.31
   0 -19  -5   24.59    2.65
   0 -19  -5   23.00    3.73
   0 -19  -5   20.69   14.75
   0 -19  -5   26.10   15.64
   0 -19   5   24.55    2.61
   0 -19   5   23.85    1.97
   0 -19   5   27.48    2.55
   0 -19   5   16.66   14.77
   0 -19   5   38.58   16.68
   0  19  -5   12.03    1.68
   0  19   5   20.90    2.38
   0  19   5   27.99    2.55
   0 -19  -6    2.97    1.85
   0 -19  -6    0.66    1.17
   0 -19  -6    8.64   14.94
   0 -19  -6   -2.42   15.40
   0 -19   6    1.02    1.91
   0 -19   6    1.53    1.17
   0 -19   6    3.27    1.68
   0 -19   6    1.23    1.80
   0 -19   6    4.60   15.07
   0 -19   6   -0.19   15.74
   0  19  -6    0.40    1.44
   0  19   6    2.63    1.68
   0  19   6    3.23    1.91
   0 -19  -7  128.03    4.99
   0 -19  -7  133.91    3.97
   0 -19  -7  139.24   24.49
   0 -19  -7  201.11   39.93
   0 -19   7  131.32    4.94
   0 -19   7  131.45    3.31
   0 -19   7  137.50    4.33
   0 -19   7  132.49    4.52
   0 -19   7  149.91   28.96
   0 -19   7  132.36   22.96
   0  19  -7  150.34    4.82
   0  19   7  132.02    4.37
   0  19   7  140.32    4.67
   0 -19  -8  431.61    8.72
   0 -19  -8  481.33   37.90
   0 -19  -8  404.66   35.24
   0 -19   8  422.81    8.57
   0 -19   8  423.17    5.37
   0 -19   8  430.44    7.60
   0 -19   8  428.56    7.19
   0 -19   8  421.85    7.30
   0 -19   8  373.94   32.76
   0 -19   8  468.45   35.67
   0  19   8  433.44   11.82
   0  19   8  432.42    7.66
   0 -19  -9   59.05    4.10
   0 -19  -9   34.20   21.56
   0 -19   9   54.45    4.12
   0 -19   9   57.27    2.44
   0 -19   9   58.52    2.89
   0 -19   9   50.97    3.31
   0 -19   9   56.14    3.48
   0 -19   9   72.48   20.20
   0  19   9   53.62    3.42
   0  19   9   66.39    3.80
   0 -19 -10   23.57    3.63
   0 -19 -10  -15.34   21.16
   0 -19  10   26.06    3.59
   0 -19  10   23.45    1.95
   0 -19  10   22.79    2.65
   0 -19  10   27.95    3.06
   0 -19  10   28.09   19.80
   0  19  10   30.07    3.06
   0  19  10   25.19    2.95
   0 -19 -11   25.17   24.06
   0 -19  11   15.40    3.18
   0 -19  11   13.26    1.63
   0 -19  11   14.87    2.27
   0 -19  11   13.45    2.55
   0  19  11   14.26    3.10
   0 -19 -12    6.83    2.93
   0 -19  12    4.99    2.61
   0 -19  12    6.34    1.85
   0 -19  12    2.36    1.85
   0 -19  12   -0.74   21.71
   0  19  12    6.22    2.21
   0 -19 -13    1.42    2.80
   0 -19  13    3.08    2.57
   0 -19  13    3.37    1.95
   0  19  13    1.95    2.06
   0 -19 -14   -1.99    2.72
   0 -19  14    1.72    3.06
   0 -19  14    0.13    1.80
   0  19  14    0.51    1.97
   0 -19 -15   25.14    4.18
   0  19  15   29.83    4.84
   0 -20   0  187.79    4.07
   0 -20   0  193.30    4.71
   0 -20   0  196.57    5.07
   0 -20   0  204.00   25.38
   0 -20   0  238.35   28.26
   0  20   0  183.46    4.84
   0 -20  -1  538.62    6.15
   0 -20  -1  554.00    7.91
   0 -20  -1  531.47    7.77
   0 -20  -1  545.94   35.82
   0 -20  -1  530.94   35.50
   0 -20   1  559.77    7.15
   0 -20   1  562.43    7.38
   0 -20   1  543.54    9.34
   0 -20   1  542.08    7.96
   0 -20   1  560.28   36.26
   0 -20   1  551.09   36.07
   0  20  -1  538.51    7.74
   0  20   1  554.49    8.11
   0 -20  -2   27.12    1.78
   0 -20  -2   32.93    1.80
   0 -20  -2   31.06    2.59
   0 -20  -2   31.30    2.59
   0 -20  -2   47.42   17.23
   0 -20  -2   20.22   16.91
   0 -20   2   33.87    2.57
   0 -20   2   33.91    2.38
   0 -20   2   29.77    2.61
   0 -20   2   33.72    2.86
   0 -20   2   33.72   16.72
   0 -20   2   41.95   16.91
   0  20  -2   34.67    2.57
   0  20   2   30.05    2.44
   0  20   2   28.65    2.63
   0 -20  -3   19.58    1.40
   0 -20  -3   19.25    1.44
   0 -20  -3   21.24    2.89
   0 -20  -3   22.39    2.61
   0 -20  -3   25.72   15.79
   0 -20  -3   28.11   16.25
   0 -20   3   21.03    2.53
   0 -20   3   19.01    1.97
   0 -20   3   17.53    2.14
   0 -20   3   17.38    2.33
   0 -20   3    0.87   14.66
   0 -20   3   -8.11   15.32
   0  20  -3   19.69    2.29
   0  20   3   18.23    2.31
   0  20   3   18.23    2.36
   0 -20  -4   -0.21    0.68
   0 -20  -4   -0.85    0.68
   0 -20  -4   -1.68    1.55
   0 -20  -4   -0.11    1.57
   0 -20  -4   -6.32   15.15
   0 -20  -4   -3.69   15.19
   0 -20   4   -0.51    1.21
   0 -20   4    0.85    1.40
   0 -20   4   -0.25    1.53
   0 -20   4  -20.99   13.69
   0 -20   4  -36.18   13.92
   0  20  -4    0.79    1.46
   0  20   4    0.83    1.51
   0  20   4   -1.55    1.53
   0 -20  -5    2.04    1.89
   0 -20  -5    2.84    1.78
   0 -20  -5   15.45   16.64
   0 -20  -5  -17.63   15.64
   0 -20   5    1.76    1.80
   0 -20   5    0.34    1.23
   0 -20   5    2.65    1.57
   0 -20   5    1.04    1.85
   0 -20   5   -3.40   14.49
   0 -20   5  -26.21   15.81
   0  20  -5    0.62    0.72
   0  20   5    0.93    1.53
   0  20   5    1.36    2.19
   0 -20  -6  106.09    4.50
   0 -20  -6   54.83   17.48
   0 -20  -6  132.17   23.51
   0 -20   6  107.05    4.43
   0 -20   6  100.15    3.06
   0 -20   6  107.75    4.05
   0 -20   6  102.64    4.14
   0 -20   6   99.01   22.47
   0 -20   6   73.99   21.18
   0  20  -6  100.47    3.63
   0  20   6   97.84    3.84
   0  20   6  100.00    4.01
   0 -20  -7  107.09    4.69
   0 -20  -7  111.61    3.73
   0 -20  -7   69.49   21.86
   0 -20   7  113.12    4.80
   0 -20   7  106.31    3.10
   0 -20   7  107.05    4.26
   0 -20   7  113.54   23.60
   0 -20   7   77.28   21.24
   0  20  -7  114.39    3.63
   0  20   7  105.65    4.18
   0  20   7  111.55    4.26
   0 -20  -8    3.54    2.48
   0 -20  -8    4.05    1.89
   0 -20  -8    0.68   19.25
   0 -20  -8   -6.41   19.48
   0 -20   8    4.20    2.25
   0 -20   8    4.33    1.40
   0 -20   8   15.98   18.01
   0 -20   8   10.61   21.20
   0  20   8    3.54    1.72
   0  20   8    4.31    2.12
   0 -20  -9  105.20    5.26
   0 -20  -9   85.75   43.58
   0 -20   9  105.99    5.13
   0 -20   9   98.54    2.93
   0 -20   9   95.80    4.05
   0 -20   9   97.27    4.41
   0 -20   9   83.96   22.17
   0  20   9  102.64    4.33
   0  20   9  109.04    4.58
   0 -20 -10   19.84    3.31
   0 -20 -10   13.69   24.25
   0 -20  10   14.79    3.27
   0 -20  10   15.66    1.76
   0 -20  10   16.08    2.42
   0 -20  10   14.47    2.57
   0 -20  10    7.58   20.62
   0  20  10   15.28    2.48
   0  20  10   12.71    2.50
   0 -20 -11    5.09    2.69
   0 -20 -11  -15.62   24.59
   0 -20  11    8.30    2.86
   0 -20  11    9.61    1.49
   0 -20  11   14.53    2.29
   0 -20  11    9.87    2.29
   0  20  11   12.43    2.59
   0 -20 -12   25.76    3.80
   0 -20  12   23.64    3.88
   0 -20  12   21.01    2.78
   0 -20  12   10.31   23.49
   0  20  12   26.25    3.12
   0 -20 -13   77.02    5.22
   0 -20  13   74.03    5.05
   0  20  13   74.80    4.22
   0 -20 -14   23.70    4.05
   0 -20  14   21.43    3.71
   0 -20  14   26.16    2.97
   0  20  14   23.09    3.12
   0 -20  15    3.76    3.50
   0 -20  15   -0.68    1.85
   0  20  15    2.95    2.23
   0 -21   0    5.52    1.55
   0 -21   0    4.92    1.85
   0 -21   0    6.45    2.08
   0 -21   0   15.51   15.60
   0 -21   0   20.09   16.19
   0  21   0    3.25    1.82
   0 -21  -1  341.18    5.13
   0 -21  -1  343.19    6.47
   0 -21  -1  325.84    6.43
   0 -21  -1  353.02   32.08
   0 -21  -1  340.37   31.26
   0 -21   1  346.88    5.90
   0 -21   1  340.94    6.03
   0 -21   1  332.60    6.51
   0 -21   1  380.33   39.64
   0 -21   1  290.55   29.62
   0  21  -1  317.14    7.36
   0  21   1  333.84    6.68
   0 -21  -2  405.94    5.05
   0 -21  -2  395.77    5.01
   0 -21  -2  408.82    7.36
   0 -21  -2  408.29    7.07
   0 -21  -2  385.61   32.78
   0 -21  -2  377.89   34.80
   0 -21   2  411.75    6.75
   0 -21   2  414.00    6.39
   0 -21   2  404.05    7.04
   0 -21   2  414.68    7.32
   0 -21   2  396.64   34.12
   0 -21   2  405.28   32.72
   0  21  -2  399.78    6.98
   0  21   2  410.05    7.24
   0 -21  -3   69.72    2.46
   0 -21  -3   70.19    3.59
   0 -21  -3   63.44    3.27
   0 -21  -3   79.44   20.24
   0 -21  -3   82.80   20.96
   0 -21   3   68.94    3.48
   0 -21   3   72.46    3.10
   0 -21   3   67.60    3.44
   0 -21   3   54.64   18.23
   0 -21   3   51.37   18.93
   0  21  -3   73.25    3.48
   0  21   3   63.91    3.20
   0  21   3   74.03    3.82
   0 -21  -4  245.80    2.99
   0 -21  -4  244.12    2.99
   0 -21  -4  247.28    6.11
   0 -21  -4  264.43    5.69
   0 -21  -4  268.35   31.64
   0 -21  -4  260.93   30.47
   0 -21   4  247.43    5.96
   0 -21   4  260.50    4.92
   0 -21   4  261.54    5.81
   0 -21   4  261.29    6.13
   0 -21   4  263.35   31.43
   0 -21   4  287.56   31.96
   0  21  -4  243.25    5.37
   0  21   4  247.50    6.73
   0  21   4  254.65    6.07
   0 -21  -5  124.09    4.75
   0 -21  -5  118.49    4.14
   0 -21  -5  139.47   24.89
   0 -21  -5   80.72   21.52
   0 -21   5  123.45    4.56
   0 -21   5  120.69    3.48
   0 -21   5  117.55    4.22
   0 -21   5  115.56    4.37
   0 -21   5  107.45   21.32
   0 -21   5  110.61   23.32
   0  21  -5   22.79    1.93
   0  21   5  114.84    4.16
   0  21   5  117.36    5.13
   0 -21  -6  183.05    5.73
   0 -21  -6   31.83    2.36
   0 -21  -6  104.23   23.11
   0 -21  -6  229.69   30.45
   0 -21   6  185.07    5.64
   0 -21   6  188.00    4.12
   0 -21   6  185.90    5.20
   0 -21   6  188.19    5.39
   0 -21   6  205.36   27.14
   0  21  -6  177.47    4.54
   0  21   6  170.77    5.11
   0  21   6  188.42    5.54
   0 -21  -7   61.64    3.95
   0 -21  -7   58.35    3.12
   0 -21  -7   57.57   21.64
   0 -21   7   65.46    4.05
   0 -21   7   60.20    2.65
   0 -21   7   57.59    3.42
   0 -21   7   57.55    3.59
   0 -21   7   75.98   21.52
   0 -21   7   77.68   22.83
   0  21  -7   57.16    2.95
   0  21   7   54.45    3.52
   0  21   7   66.12    3.88
   0 -21  -8  155.60    5.98
   0 -21  -8  138.30    4.20
   0 -21  -8  138.50   26.71
   0 -21   8  157.32    5.77
   0 -21   8  149.08    3.65
   0 -21   8  146.52    4.84
   0 -21   8  150.34    5.07
   0 -21   8  195.43   43.31
   0  21   8  147.17    5.01
   0  21   8  158.19    5.30
   0 -21  -9    3.18    2.36
   0 -21  -9   33.61   23.68
   0 -21   9    3.82    2.76
   0 -21   9    3.29    1.36
   0 -21   9    2.23    1.80
   0 -21   9    1.61    2.08
   0 -21   9   43.07   22.13
   0  21   9   -0.76    1.97
   0 -21 -10   34.03   26.71
   0 -21  10   14.75    1.76
   0 -21  10   17.61    2.42
   0 -21  10   -1.93   22.45
   0  21  10   13.01    3.01
   0 -21 -11   34.88    3.93
   0 -21 -11   22.19   29.54
   0 -21  11   32.32    3.93
   0 -21  11   38.15    2.16
   0 -21  11   33.00    3.27
   0 -21  11   62.66   31.91
   0  21  11   37.28    3.61
   0 -21 -12  170.83    6.94
   0 -21  12  181.04    7.04
   0 -21  12  164.89    5.45
   0  21  12  176.24    6.07
   0 -21 -13    4.03    3.10
   0 -21  13    7.24    2.72
   0 -21  13    4.84    2.19
   0  21  13    6.49    2.44
   0 -21 -14   25.06    4.29
   0 -21  14   22.92    4.24
   0 -21  14   19.37    3.16
   0  21  14   23.74    3.42
   0 -22   0 2090.14   13.41
   0 -22   0 2069.68   15.04
   0 -22   0 2012.43   15.79
   0 -22   0 2317.65   69.32
   0 -22   0 2161.18   66.63
   0  22   0 2033.38   15.83
   0 -22  -1   16.13    2.02
   0 -22  -1   13.83    2.16
   0 -22  -1   15.43    2.36
   0 -22  -1  -10.19   16.78
   0 -22  -1   38.34   18.80
   0 -22   1   12.88    2.08
   0 -22   1   14.98    2.19
   0 -22   1   11.82    2.31
   0 -22   1   21.30   17.78
   0 -22   1    9.70   17.70
   0  22  -1   18.84    4.10
   0  22   1   12.82    2.50
   0 -22  -2  806.36    7.24
   0 -22  -2  843.00   10.55
   0 -22  -2  807.01   45.79
   0 -22  -2  794.96   44.58
   0 -22   2  793.67    9.42
   0 -22   2  817.26    9.15
   0 -22   2  816.65   11.76
   0 -22   2  787.64   10.08
   0 -22   2  767.80   43.77
   0 -22   2  800.86   44.39
   0  22  -2  799.63    9.80
   0  22   2  798.99   10.21
   0 -22  -3    0.55    1.00
   0 -22  -3    0.81    1.74
   0 -22  -3    0.95    1.68
   0 -22  -3   -1.02   17.38
   0 -22  -3  -25.36   17.25
   0 -22   3   -0.49    1.66
   0 -22   3   -1.12    1.40
   0 -22   3   -1.27    1.59
   0 -22   3    0.76    1.70
   0 -22   3   -7.96   16.53
   0 -22   3   24.40   17.27
   0  22  -3    1.70    1.74
   0  22   3    2.02    2.06
   0 -22  -4   86.70    2.02
   0 -22  -4   83.96    1.97
   0 -22  -4   90.18    4.35
   0 -22  -4   96.46    4.01
   0 -22  -4   49.08   21.03
   0 -22  -4   59.12   21.01
   0 -22   4   93.45    4.14
   0 -22   4   92.41    3.35
   0 -22   4   87.97    3.95
   0 -22   4   87.25    6.64
   0 -22   4  101.77   24.10
   0 -22   4   65.16   22.13
   0  22  -4   86.95    3.71
   0  22   4   80.36    3.65
   0  22   4   97.50    4.35
   0 -22  -5  128.12    4.90
   0 -22  -5  125.91    4.35
   0 -22  -5  108.49   38.36
   0 -22  -5  138.28   25.19
   0 -22   5  126.36    4.90
   0 -22   5  137.69    3.80
   0 -22   5  129.12    4.39
   0 -22   5  134.51    4.65
   0 -22   5  149.95   24.66
   0 -22   5  102.10   23.74
   0  22   5  133.49    4.73
   0 -22  -6  381.32    8.17
   0 -22  -6  416.78   37.39
   0 -22   6  391.17    8.02
   0 -22   6  394.29    5.79
   0 -22   6  375.72    7.30
   0 -22   6  390.77    7.55
   0 -22   6  430.70   37.41
   0 -22   6  381.92   37.94
   0  22  -6  394.65    6.71
   0  22   6  364.35    7.26
   0  22   6  392.42    7.74
   0 -22  -7  241.02    6.87
   0 -22  -7  251.42    5.64
   0 -22  -7  223.50   34.06
   0 -22  -7  225.47   30.81
   0 -22   7  271.20    7.09
   0 -22   7  246.90    4.73
   0 -22   7  249.72    6.11
   0 -22   7  257.58    6.37
   0 -22   7  385.12   36.39
   0 -22   7  288.70   35.46
   0  22  -7  260.52    5.35
   0  22   7  244.25    6.07
   0  22   7  259.04    6.56
   0 -22  -8  521.16   10.19
   0 -22  -8  491.17    7.41
   0 -22  -8  519.01   43.18
   0 -22   8  518.57    9.93
   0 -22   8  519.56    6.45
   0 -22   8  507.07   12.33
   0 -22   8  510.16    8.72
   0 -22   8  502.84   43.05
   0  22   8  502.23    8.68
   0  22   8  506.03    8.98
   0 -22  -9    3.54    2.42
   0 -22  -9    9.27   24.55
   0 -22   9    4.26    2.72
   0 -22   9    1.74    1.21
   0 -22   9    3.16    1.95
   0 -22   9   -2.59    1.91
   0 -22   9    5.94   22.03
   0  22   9    3.50    2.04
   0  22   9    5.13    2.23
   0 -22 -10   60.28    4.50
   0 -22 -10  115.75   31.28
   0 -22  10   57.65    4.46
   0 -22  10   62.49    2.50
   0 -22  10   57.52    3.78
   0 -22  10   14.85   26.06
   0  22  10   51.46    4.48
   0 -22 -11   13.45    3.35
   0 -22  11   10.40    3.03
   0 -22  11   12.18    2.61
   0  22  11   14.51    2.86
   0 -22 -12   29.32    4.39
   0 -22  12   36.73    4.16
   0 -22  12   29.85    3.12
   0  22  12   31.96    3.50
   0 -22 -13   25.36    4.16
   0 -22  13   20.96    2.99
   0  22  13   16.59    2.95
   0 -22 -14    6.49    2.95
   0 -23   0   -6.00   19.54
   0 -23   0   29.45   19.54
   0 -23  -1    5.64    1.53
   0 -23  -1    5.24    2.27
   0 -23  -1    4.75    2.27
   0 -23  -1   22.92   18.91
   0 -23   1    2.89    1.76
   0 -23   1    6.24    1.76
   0 -23   1    2.95    1.97
   0 -23   1    6.49   17.91
   0 -23   1    4.77   19.18
   0  23  -1    3.73    1.95
   0  23   1    5.22    2.36
   0 -23  -2  140.89    3.40
   0 -23  -2  155.92    5.13
   0 -23  -2  131.43    4.94
   0 -23  -2  146.75   25.78
   0 -23  -2  221.04   30.68
   0 -23   2  147.34    4.41
   0 -23   2  144.58    4.31
   0 -23   2  152.52    4.97
   0 -23   2  113.37   23.55
   0 -23   2  156.62   26.21
   0  23  -2  149.30    4.92
   0  23   2  144.92    4.94
   0 -23  -3   48.78    2.06
   0 -23  -3   47.95    2.04
   0 -23  -3   50.56    3.40
   0 -23  -3   41.02    3.29
   0 -23  -3   45.45   20.52
   0 -23  -3   56.61   22.11
   0 -23   3   49.12    3.12
   0 -23   3   48.68    2.78
   0 -23   3   50.54    3.37
   0 -23   3   52.83    3.65
   0 -23   3   95.27   22.64
   0 -23   3   53.00   21.01
   0  23  -3   52.83    3.16
   0  23   3   51.41    3.73
   0 -23  -4  196.91    2.95
   0 -23  -4  192.54    2.93
   0 -23  -4  205.80    5.98
   0 -23  -4  190.74    5.22
   0 -23  -4  209.11   31.89
   0 -23  -4  203.28   28.71
   0 -23   4  196.00    5.64
   0 -23   4  196.87    4.69
   0 -23   4  199.65    5.71
   0 -23   4  225.30   30.15
   0 -23   4  214.56   34.99
   0  23  -4  199.16    5.26
   0  23   4  192.01    5.50
   0  23   4  202.34    7.02
   0 -23  -5   10.69    2.65
   0 -23  -5   10.27    2.14
   0 -23  -5   11.10   20.69
   0 -23  -5   25.23   20.90
   0 -23   5    8.19    2.31
   0 -23   5    8.72    1.78
   0 -23   5    9.70    2.21
   0 -23   5   12.24    2.63
   0 -23   5   30.43   28.88
   0 -23   5   -8.47   21.69
   0  23   5    8.68    2.19
   0  23   5    8.15    2.42
   0 -23  -6   14.15    2.74
   0 -23  -6    4.31   20.88
   0 -23  -6   43.24   23.79
   0 -23   6    8.02    2.40
   0 -23   6    9.65    1.76
   0 -23   6   14.73    2.36
   0 -23   6   10.16    2.31
   0 -23   6   30.53   20.54
   0 -23   6   33.04   23.77
   0  23  -6   14.07    2.23
   0  23   6   14.41    2.23
   0  23   6   13.77    2.40
   0 -23  -7   62.11    4.14
   0 -23  -7   60.11    3.33
   0 -23  -7   30.00   23.83
   0 -23  -7   44.26   24.91
   0 -23   7   57.63    4.01
   0 -23   7   56.65    2.74
   0 -23   7   52.39    3.54
   0 -23   7   56.63    3.59
   0 -23   7   26.86   23.34
   0  23  -7   54.04    3.14
   0  23   7   50.88    3.54
   0  23   7   57.42    3.95
   0 -23  -8   20.82    3.40
   0 -23  -8   24.10    2.78
   0 -23  -8   22.53   28.07
   0 -23   8   20.96    3.23
   0 -23   8   24.76    2.12
   0 -23   8   22.85    2.82
   0 -23   8   21.75    3.03
   0 -23   8   10.23   23.49
   0  23   8   36.81    3.31
   0  23   8   29.49    3.44
   0 -23  -9   19.20   28.69
   0 -23   9   25.44    2.04
   0 -23   9   25.10    3.29
   0 -23   9   61.09   26.54
   0  23   9   24.68    3.20
   0 -23 -10   10.35    2.93
   0 -23 -10  -17.34   32.00
   0 -23  10   10.31    3.03
   0 -23  10   13.92    1.68
   0 -23  10    7.96    2.46
   0 -23  10    0.95   26.91
   0  23  10   11.37    2.69
   0 -23 -11    0.98    2.42
   0 -23  11    0.28    2.53
   0 -23  11    0.98    2.23
   0  23  11   -0.66    2.23
   0 -23 -12   -1.97    2.76
   0 -23  12    5.16    3.12
   0 -23  12   -0.28    1.97
   0  23  12   -0.76    2.14
   0 -23 -13    5.09    3.01
   0 -23  13    5.28    2.91
   0 -23  13    7.77    2.44
   0  23  13    5.24    2.38
   0 -23  14   82.44    5.84
   0 -23  14   78.83    4.39
   0  23  14   79.83    4.92
   0 -24   0  131.94    3.99
   0 -24   0  121.50    5.26
   0 -24   0  119.57    4.63
   0 -24   0  144.71   27.80
   0 -24   0  142.63   27.31
   0  24   0  118.63    4.86
   0 -24  -1  159.71    3.97
   0 -24  -1  160.65    4.99
   0 -24  -1  154.64    5.26
   0 -24  -1  104.04   24.74
   0 -24  -1  179.98   30.02
   0 -24   1  160.24    4.60
   0 -24   1  162.05    4.63
   0 -24   1  154.26    5.33
   0 -24   1  151.04   28.03
   0 -24   1  199.67   30.30
   0  24  -1  164.93    5.35
   0  24   1  160.58    5.47
   0 -24  -2   27.92    2.06
   0 -24  -2   27.82    3.16
   0 -24  -2   24.08    2.86
   0 -24  -2    8.98   21.13
   0 -24  -2   21.28   21.45
   0 -24   2   30.00    3.40
   0 -24   2   33.46    2.78
   0 -24   2   29.22    3.08
   0 -24   2   44.81   21.45
   0 -24   2   -1.78   20.71
   0  24  -2   36.20    3.25
   0  24   2   27.99    3.14
   0 -24  -3    2.02    1.15
   0 -24  -3    2.27    1.15
   0 -24  -3    1.40    1.97
   0 -24  -3    4.29    1.99
   0 -24  -3   32.89   21.71
   0 -24  -3    3.42   20.43
   0 -24   3    1.97    1.72
   0 -24   3    1.17    1.53
   0 -24   3    0.87    3.27
   0 -24   3    1.49   19.58
   0 -24   3  -28.14   20.26
   0  24  -3    4.10    2.10
   0  24   3    3.46    2.06
   0 -24  -4    3.93    0.98
   0 -24  -4    4.20    0.98
   0 -24  -4    4.29    2.14
   0 -24  -4    5.64    2.04
   0 -24  -4  -33.97   20.52
   0 -24  -4   24.27   21.86
   0 -24   4    4.97    2.14
   0 -24   4    5.81    1.70
   0 -24   4    3.95    1.76
   0 -24   4    4.99    2.10
   0 -24   4    2.78   19.67
   0 -24   4  -20.77   20.41
   0  24  -4    4.10    1.93
   0  24   4    4.88    2.19
   0 -24  -5   32.66    0.81
   0 -24  -5   43.67    3.56
   0 -24  -5   38.70    3.16
   0 -24  -5   53.87   24.06
   0 -24  -5   48.82   28.24
   0 -24   5   38.72    3.25
   0 -24   5   37.03    2.57
   0 -24   5   34.82    3.12
   0 -24   5   39.76    3.54
   0 -24   5   30.53   22.53
   0 -24   5  -30.81   23.57
   0  24   5   37.43    3.27
   0  24   5   40.46    3.65
   0 -24  -6   -3.84    2.19
   0 -24  -6   -9.97   22.98
   0 -24  -6  -29.77   22.39
   0 -24   6   -0.87    1.93
   0 -24   6    0.32    1.36
   0 -24   6    2.36    1.93
   0 -24   6    1.85    2.12
   0 -24   6   20.14   22.70
   0 -24   6  -30.19   22.77
   0  24  -6    0.21    1.70
   0  24   6   -0.13    2.82
   0  24   6   -0.85    2.02
   0 -24  -7    4.69    2.40
   0 -24  -7    7.70    2.10
   0 -24  -7   13.03   25.67
   0 -24   7    6.90    2.53
   0 -24   7    6.17    1.63
   0 -24   7   11.39    2.50
   0 -24   7    6.64    2.42
   0 -24   7   11.67   24.68
   0  24  -7    6.73    1.97
   0  24   7    5.81    2.04
   0  24   7    3.44    2.46
   0 -24  -8   -1.25    2.19
   0 -24   8    0.47    2.29
   0 -24   8    2.50    2.31
   0 -24   8   31.96   25.84
   0  24   8    1.08    1.99
   0 -24  -9   36.98    3.90
   0 -24  -9   46.41   33.76
   0 -24   9   40.59    3.99
   0 -24   9   40.68    2.36
   0 -24   9   35.37    5.56
   0 -24   9   94.70   28.69
   0  24   9   37.30    4.56
   0 -24 -10   12.60    3.18
   0 -24  10   14.96    3.31
   0 -24  10   18.88    1.97
   0 -24  10   14.09    2.93
   0  24  10   18.97    3.18
   0 -24 -11  129.88    6.62
   0 -24  11  123.26    6.47
   0 -24  11  120.86    5.28
   0  24  11  136.08    5.67
   0 -24 -12   25.63    4.14
   0 -24  12   23.66    3.88
   0 -24  12   21.77    3.10
   0  24  12   26.29    3.56
   0 -24 -13   14.90    3.71
   0 -24  13   13.26    3.95
   0 -24  13   16.21    3.29
   0  24  13   13.54    3.08
   0 -24  14   27.99    3.50
   0  24  14   30.81    3.84
   0 -25   0    3.93    1.76
   0 -25   0    6.30    2.16
   0 -25   0    9.51    2.61
   0 -25   0  -30.05   20.31
   0 -25   0    7.72   23.45
   0  25   0    3.20    2.12
   0 -25  -1  196.87    4.52
   0 -25  -1  200.96    5.77
   0 -25  -1  192.39    5.71
   0 -25  -1  163.53   31.15
   0 -25  -1  246.69   33.46
   0 -25   1  197.91    5.09
   0 -25   1  202.85    6.39
   0 -25   1  198.08    6.05
   0 -25   1  195.93   31.40
   0 -25   1  210.53   31.51
   0  25  -1  206.44    5.96
   0  25   1  190.76    6.05
   0 -25  -2  465.73    6.11
   0 -25  -2  452.62    8.42
   0 -25  -2  457.88    8.28
   0 -25  -2  436.09   43.03
   0 -25  -2  395.62   42.99
   0 -25   2  452.30    7.96
   0 -25   2  455.23    7.53
   0 -25   2  444.26    8.47
   0 -25   2  482.20   41.89
   0 -25   2  365.47   41.84
   0  25  -2  441.10    8.02
   0  25   2  463.72    8.57
   0 -25  -3  164.36    3.42
   0 -25  -3  158.00    3.88
   0 -25  -3  158.53    5.62
   0 -25  -3  163.38    5.39
   0 -25  -3  174.33   32.76
   0 -25  -3  157.29   28.90
   0 -25   3  167.59    5.28
   0 -25   3  171.41    4.86
   0 -25   3  168.48    5.67
   0 -25   3  162.98   30.09
   0 -25   3  166.89   30.26
   0  25  -3  167.54    5.24
   0  25   3  156.47    5.35
   0 -25  -4  159.69    2.86
   0 -25  -4  172.98    5.81
   0 -25  -4  165.70    5.30
   0 -25  -4  188.70   32.85
   0 -25  -4  188.49   31.47
   0 -25   4  162.81    5.26
   0 -25   4  166.31    4.50
   0 -25   4  156.57    5.11
   0 -25   4  165.76    5.45
   0 -25   4  249.53   43.94
   0 -25   4  123.66   29.13
   0  25  -4  161.07    4.92
   0  25   4  160.10    5.47
   0 -25  -5  108.92    1.36
   0 -25  -5  121.56    5.16
   0 -25  -5  123.39    4.67
   0 -25  -5  163.05   29.73
   0 -25  -5  121.05   29.03
   0 -25   5  119.89    4.86
   0 -25   5  127.38    3.99
   0 -25   5  127.95    4.94
   0 -25   5  103.00   28.20
   0 -25   5   51.46   26.59
   0  25   5  125.00    5.24
   0 -25  -6    6.11    2.42
   0 -25  -6   63.32   25.59
   0 -25   6    1.19    2.16
   0 -25   6    3.46    1.57
   0 -25   6    5.33    2.04
   0 -25   6    6.32    2.46
   0 -25   6  -21.24   23.87
   0  25  -6    3.63    1.97
   0  25   6    3.80    1.97
   0  25   6    5.79    2.53
   0 -25  -7   32.63    3.56
   0 -25  -7   27.84    2.84
   0 -25  -7   47.11   30.02
   0 -25   7   30.62    3.46
   0 -25   7   31.19    2.36
   0 -25   7   28.07    3.44
   0 -25   7   19.99   27.31
   0  25   7   31.11    3.54
   0 -25  -8   52.69    4.88
   0 -25   8   49.52    2.63
   0 -25   8   48.61    3.93
   0 -25   8    0.42   27.82
   0  25   8   48.65    4.03
   0 -25  -9   20.14    3.69
   0 -25  -9   -5.35   43.84
   0 -25   9   18.12    3.40
   0 -25   9   25.46    2.06
   0 -25   9   24.30    3.40
   0  25   9   16.81    3.42
   0 -25 -10  110.42    5.84
   0 -25  10  105.10    5.71
   0 -25  10  103.87    5.01
   0  25  10  104.44    5.13
   0 -25 -11    7.98    3.27
   0 -25  11    8.11    3.10
   0 -25  11    9.87    2.57
   0  25  11    8.08    2.80
   0 -25 -12   39.32    4.50
   0 -25  12   32.89    4.50
   0 -25  12   30.94    3.52
   0  25  12   38.13    3.97
   0 -26   0  815.59    9.40
   0 -26   0  851.45   10.95
   0 -26   0  780.94   11.33
   0 -26   0  765.09   54.02
   0 -26   0  929.98   58.92
   0  26   0  824.12   11.27
   0 -26  -1   27.61    2.48
   0 -26  -1   29.11    3.27
   0 -26  -1   29.13    3.18
   0 -26  -1   67.67   26.46
   0 -26  -1   29.81   25.55
   0 -26   1   30.49    3.25
   0 -26   1   35.56    3.10
   0 -26   1   30.66    3.54
   0 -26   1   25.87   24.42
   0 -26   1   59.26   28.35
   0  26  -1   35.18    3.27
   0  26   1   32.68    3.80
   0 -26  -2  254.18    4.73
   0 -26  -2  261.44    6.83
   0 -26  -2  262.03    6.81
   0 -26  -2  252.63   36.35
   0 -26  -2  295.90   37.09
   0 -26   2  267.23    6.26
   0 -26   2  259.74    7.07
   0 -26   2  267.78    7.07
   0 -26   2  258.42   35.56
   0 -26   2  243.25   36.33
   0  26   2  257.53    6.75
   0 -26  -3   14.58    1.63
   0 -26  -3    8.87    2.44
   0 -26  -3   10.57    3.97
   0 -26  -3   19.92   24.30
   0 -26  -3  -26.54   23.72
   0 -26   3   16.04    2.69
   0 -26   3   14.13    2.19
   0 -26   3   13.94    2.74
   0 -26   3   13.71   23.93
   0 -26   3  -12.84   24.72
   0  26  -3   15.72    2.65
   0  26   3   11.69    3.12
   0 -26  -4   16.30    2.89
   0 -26  -4   16.76    2.59
   0 -26  -4   14.60   24.64
   0 -26  -4   11.65   26.31
   0 -26   4   16.81    2.69
   0 -26   4   13.88    2.12
   0 -26   4   14.66    2.93
   0 -26   4   19.84   25.63
   0 -26   4  -21.96   25.95
   0  26  -4   19.05    2.80
   0  26   4   11.59    2.74
   0 -26  -5   69.75    4.33
   0 -26  -5   79.10    3.88
   0 -26  -5   80.04   28.56
   0 -26  -5   83.60   29.94
   0 -26   5   78.91    4.22
   0 -26   5   78.98    3.40
   0 -26   5   69.30    3.73
   0 -26   5   73.97    4.41
   0 -26   5  154.58   31.79
   0 -26   5   31.23   47.21
   0  26   5   78.19    4.33
   0 -26  -6   29.92    3.52
   0 -26  -6   28.98    3.40
   0 -26  -6    2.63   27.54
   0 -26   6   33.04    3.40
   0 -26   6   33.48    2.61
   0 -26   6   25.74    3.12
   0 -26   6   46.98   28.77
   0  26  -6   45.17    3.25
   0  26   6   33.61    3.40
   0 -26  -7   50.46   31.85
   0 -26   7    6.24    2.50
   0 -26   7    6.17    1.72
   0 -26   7    7.24    2.69
   0 -26   7   -6.79   29.07
   0  26   7    5.16    2.36
   0 -26  -8   78.81    4.90
   0 -26  -8  132.00   36.16
   0 -26   8   88.33    5.03
   0 -26   8   94.66    3.31
   0 -26   8  103.72   34.23
   0  26   8   84.85    4.90
   0 -26  -9  103.53    5.84
   0 -26   9  106.20    5.58
   0 -26   9  103.51    3.29
   0 -26   9   94.04    4.94
   0  26   9   97.20    5.16
   0 -26 -10   35.56    4.20
   0 -26  10   38.41    4.73
   0 -26  10   41.80    3.97
   0  26  10   32.93    3.84
   0 -26 -11    2.84    2.95
   0 -26  11   -1.49    2.57
   0 -26  11   -0.11    2.31
   0  26  11    2.14    2.46
   0 -26 -12    4.54    2.97
   0 -26  12    3.37    3.14
   0 -26  12    2.89    2.48
   0  26  12    8.36    2.84
   0 -26 -13    5.86    3.20
   0 -26  13    4.33    3.10
   0 -26  13    6.09    2.59
   0  26  13    9.32    3.03
   0 -27   0   17.08    2.36
   0 -27   0   15.77    2.63
   0 -27   0   11.73    2.67
   0 -27   0    0.83   25.34
   0 -27   0   29.66   28.01
   0  27   0   30.32    3.33
   0 -27  -1   39.53    2.72
   0 -27  -1   45.30    3.71
   0 -27  -1   42.67    3.84
   0 -27  -1   61.13   28.26
   0 -27  -1  108.43   29.85
   0 -27   1   48.89    3.48
   0 -27   1   47.08    3.42
   0 -27   1   34.20   26.86
   0 -27   1    7.87   26.18
   0  27  -1   41.74    3.52
   0  27   1   43.56    4.01
   0 -27  -2    6.73    1.57
   0 -27  -2    8.61    2.57
   0 -27  -2   10.93    2.74
   0 -27  -2   18.74   26.52
   0 -27  -2   16.15   25.95
   0 -27   2    9.21    2.12
   0 -27   2    7.91    2.06
   0 -27   2    7.43    3.95
   0 -27   2   26.91   26.14
   0 -27   2    0.76   26.12
   0  27  -2    5.58    2.57
   0  27   2    6.56    2.53
   0 -27  -3   64.34    2.48
   0 -27  -3   67.86    4.37
   0 -27  -3   65.16    4.05
   0 -27  -3  115.15   31.30
   0 -27  -3   21.96   27.54
   0 -27   3   64.72    3.90
   0 -27   3   72.93    3.71
   0 -27   3   62.79    4.31
   0 -27   3  104.12   34.90
   0 -27   3   26.69   28.43
   0  27  -3   61.81    3.86
   0  27   3   68.07    4.31
   0 -27  -4    1.02    1.63
   0 -27  -4    0.45    1.99
   0 -27  -4    0.87    1.72
   0 -27  -4   73.80   28.92
   0 -27  -4  -45.26   30.77
   0 -27   4    1.08    1.89
   0 -27   4    2.93    1.85
   0 -27   4   -1.74    2.23
   0 -27   4   33.95   28.69
   0 -27   4  -60.71   27.05
   0  27  -4   -0.85    1.89
   0  27   4   -1.38    2.25
   0 -27  -5   20.22    3.18
   0 -27  -5   24.85    3.06
   0 -27  -5   19.52   30.19
   0 -27  -5  -37.18   27.92
   0 -27   5   24.68    3.20
   0 -27   5   22.07    2.40
   0 -27   5   21.16    3.33
   0 -27   5   33.74   30.05
   0  27  -5   29.20    4.88
   0  27   5   21.62    3.14
   0 -27  -6   79.53    5.03
   0 -27  -6   81.29    4.29
   0 -27  -6   51.48   32.32
   0 -27   6   87.38    4.99
   0 -27   6   90.71    3.61
   0 -27   6   88.16    4.84
   0 -27   6   57.14   33.63
   0  27   6   87.72    4.63
   0 -27  -7   11.46    2.86
   0 -27  -7   62.19   34.06
   0 -27   7   16.19    2.04
   0 -27   7   10.97    2.93
   0 -27   7  -15.00   31.26
   0  27   7   10.93    2.91
   0 -27  -8    3.97    2.55
   0 -27   8    6.96    2.72
   0 -27   8    9.38    1.72
   0 -27   8    5.84    2.72
   0 -27  -9   36.60    4.14
   0 -27   9   41.40    4.31
   0 -27   9   47.21    2.76
   0 -27   9   43.20    4.07
   0  27   9   40.76    4.12
   0 -27 -10    0.34    2.44
   0 -27  10   -1.29    2.82
   0 -27  10    2.21    2.48
   0  27  10   -1.25    2.44
   0 -27 -11   28.56    4.26
   0 -27  11   29.88    4.35
   0 -27  11   30.11    3.80
   0  27  11   26.44    3.71
   0  27  12    1.87    2.59
   0 -28   0  639.20    9.12
   0 -28   0  655.96   10.21
   0 -28   0  634.87   52.98
   0 -28   0  617.25   52.67
   0  28   0  643.93   10.59
   0 -28  -1  241.66    5.28
   0 -28  -1  242.68    6.73
   0 -28  -1  232.26    6.94
   0 -28  -1  235.25   38.77
   0 -28  -1  312.55   42.37
   0 -28   1  244.31    5.92
   0 -28   1  247.52    6.37
   0 -28   1  244.82    6.90
   0 -28   1  227.55   36.84
   0 -28   1  185.86   58.50
   0  28  -1  251.82    6.92
   0  28   1  249.32    6.90
   0 -28  -2   26.21    2.23
   0 -28  -2   27.92    3.18
   0 -28  -2   29.88    3.52
   0 -28  -2   38.87   32.23
   0 -28  -2   61.75   29.81
   0 -28   2   25.63    2.99
   0 -28   2   29.01    2.95
   0 -28   2   29.77    3.40
   0 -28   2   27.50   28.84
   0 -28   2   17.72   29.13
   0  28  -2   26.86    3.35
   0  28   2   29.26    3.52
   0 -28  -3    0.74    1.23
   0 -28  -3   -1.46    2.12
   0 -28  -3   -0.17    2.21
   0 -28  -3   81.93   31.26
   0 -28  -3   34.42   29.90
   0 -28   3    1.93    1.91
   0 -28   3    1.00    1.70
   0 -28   3    0.42    2.40
   0 -28   3   54.43   28.73
   0 -28   3   -7.51   29.73
   0  28  -3    1.95    2.21
   0  28   3    1.95    2.42
   0 -28  -4   26.93    3.56
   0 -28  -4   24.66    3.20
   0 -28  -4  -45.32   30.11
   0 -28  -4   23.74   31.21
   0 -28   4   25.95    3.33
   0 -28   4   25.84    2.69
   0 -28   4   30.62    3.71
   0 -28   4   44.73   30.22
   0 -28   4   -8.59   30.62
   0  28  -4   27.97    3.25
   0  28   4   23.13    3.50
   0 -28  -5   17.40    3.25
   0 -28  -5   17.82    2.93
   0 -28  -5   16.17   30.62
   0 -28   5   16.21    2.95
   0 -28   5   10.27    2.78
   0 -28   5   27.92   32.78
   0  28  -5   15.57    2.91
   0  28   5   14.66    3.14
   0 -28  -6   35.54    4.35
   0 -28  -6   37.90   35.18
   0 -28   6   33.48    4.03
   0 -28   6   41.84    3.08
   0 -28   6   33.23    3.93
   0 -28   6   44.16   32.83
   0  28   6   34.69    3.97
   0 -28  -7  108.07    5.54
   0 -28   7  117.06    5.52
   0 -28   7  109.30    4.01
   0 -28   7  121.44    6.51
   0  28   7  108.49    5.58
   0 -28  -8   41.21    4.54
   0 -28   8   37.75    4.03
   0 -28   8   52.50    2.86
   0  28   8   44.01    4.05
   0 -28  -9   10.23    3.16
   0 -28   9   10.74    3.18
   0 -28   9    6.58    2.65
   0  28   9    5.98    2.80
   0 -28 -10   23.17    4.07
   0 -28  10   22.09    4.22
   0 -28  10   23.53    3.52
   0  28  10   17.31    3.42
   0 -28 -11    7.07    3.27
   0 -28  11    5.45    3.20
   0 -28  11    4.86    2.63
   0  28  11    2.10    2.55
   0 -28 -12   19.86    4.14
   0 -28  12   14.26    4.05
   0 -28  12   13.50    3.35
   0 -29   0   13.69    2.65
   0 -29   0   12.50    2.69
   0 -29   0   17.55    3.06
   0 -29   0   25.34   30.77
   0 -29   0  -34.93   29.90
   0  29   0    9.95    2.95
   0 -29  -1    5.56    1.78
   0 -29  -1    4.33    2.14
   0 -29  -1    4.67    2.76
   0 -29  -1  -26.04   29.58
   0 -29  -1  -39.11   30.47
   0 -29   1    3.65    1.97
   0 -29   1    5.60    2.10
   0 -29   1   -3.93   30.70
   0 -29   1    4.97   30.58
   0  29  -1    3.37    2.63
   0  29   1    8.36    2.78
   0 -29  -2   43.60    2.67
   0 -29  -2   46.47    3.71
   0 -29  -2   40.32    3.63
   0 -29  -2   84.66   33.74
   0 -29  -2   59.56   32.93
   0 -29   2   42.48    3.44
   0 -29   2   46.94    3.33
   0 -29   2   38.32    3.76
   0 -29   2   50.46   33.89
   0  29  -2   43.71    3.86
   0  29   2   37.56    5.20
   0 -29  -3   75.18    2.80
   0 -29  -3   79.95    4.58
   0 -29  -3   76.54    4.24
   0 -29  -3   45.68   35.71
   0 -29  -3  149.85   53.66
   0 -29   3   81.88    4.39
   0 -29   3   79.74    3.82
   0 -29   3   75.24    4.82
   0 -29   3   98.56   34.35
   0 -29   3  130.20   35.22
   0  29  -3   76.54    4.35
   0  29   3   79.00    4.75
   0 -29  -4    4.39    2.40
   0 -29  -4    4.01    2.36
   0 -29  -4   23.68   33.53
   0 -29  -4   56.00   33.95
   0 -29   4    5.58    2.55
   0 -29   4    6.87    1.95
   0 -29   4    7.87    2.63
   0 -29   4  -63.25   33.61
   0  29  -4    5.28    2.48
   0  29   4    4.60    2.84
   0 -29  -5   76.85    4.24
   0 -29  -5   80.86   37.26
   0 -29   5   80.50    4.94
   0 -29   5   76.26    3.65
   0 -29   5   79.68    4.63
   0 -29   5   90.67   36.50
   0  29   5   66.65    4.84
   0 -29  -6    8.57    3.08
   0 -29  -6  -28.01   38.70
   0 -29   6    5.01    2.78
   0  29   6    2.46    2.67
   0 -29  -7   17.93    3.71
   0 -29   7   12.50    3.03
   0 -29   7   18.63    2.29
   0 -29   7   20.96    3.88
   0  29   7   18.80    3.56
   0 -29  -8   13.56    3.29
   0 -29   8    6.41    3.01
   0 -29   8   19.27    2.25
   0 -29   8   13.30    3.18
   0  29   8   11.59    3.27
   0 -29  -9   25.99    3.93
   0 -29   9   31.04    4.22
   0 -29   9   24.57    3.78
   0  29   9   36.75    3.93
   0 -29 -10   62.30    5.45
   0 -29  10   70.96    5.33
   0 -29  10   62.34    4.92
   0  29  10   70.66    5.13
   0 -29  11    4.03    2.76
   0  29  11    8.23    3.06
   0 -30   0   12.71    2.48
   0 -30   0   13.09    2.80
   0 -30   0   10.27    2.93
   0 -30   0  -17.82   31.57
   0 -30   0    2.23   33.93
   0  30   0   14.41    3.18
   0 -30  -1    4.03    1.78
   0 -30  -1    2.76    2.12
   0 -30  -1    3.12    2.40
   0 -30  -1   22.32   33.55
   0 -30  -1   52.58   36.16
   0 -30   1   -0.85    1.91
   0 -30   1    3.23    2.16
   0 -30   1    2.48    2.82
   0 -30   1   48.89   34.67
   0 -30   1  -24.15   33.76
   0  30  -1    2.76    2.31
   0  30   1    2.33    2.53
   0 -30  -2   29.56    2.46
   0 -30  -2   31.43    3.78
   0 -30  -2   25.04    3.29
   0 -30  -2  101.07   36.41
   0 -30  -2   49.74   36.31
   0 -30   2   26.23    3.14
   0 -30   2   24.49    3.03
   0 -30   2   30.07    3.67
   0 -30   2   65.25   34.27
   0 -30   2   21.35   42.40
   0  30  -2   24.38    3.27
   0  30   2   22.77    3.59
   0 -30  -3   51.05    2.42
   0 -30  -3   60.69    4.54
   0 -30  -3   49.99    3.82
   0 -30  -3   26.86   36.43
   0 -30  -3  143.80   39.17
   0 -30   3   45.88    3.78
   0 -30   3   66.29    3.88
   0 -30   3   49.95    4.14
   0 -30   3   27.41   35.10
   0 -30   3  118.36   38.92
   0  30  -3   48.93    4.07
   0  30   3   53.11    4.56
   0 -30  -4    0.28    1.04
   0 -30  -4   33.31   38.02
   0 -30   4   -0.21    1.99
   0 -30   4    2.82    1.89
   0 -30   4   -1.42    2.21
   0 -30   4  -12.99   36.56
   0  30  -4   -1.34    2.46
   0  30   4    2.69    2.78
   0 -30  -5    4.97    2.53
   0 -30  -5   26.67   41.69
   0 -30   5    9.25    3.03
   0 -30   5   11.05    2.25
   0 -30   5    3.01    2.84
   0  30   5    7.30    3.03
   0 -30  -6   -1.76    2.21
   0 -30   6    0.30    2.69
   0 -30   6    1.89    1.57
   0 -30   6    0.53    2.31
   0  30   6   -1.76    2.63
   0 -30  -7   20.99    3.59
   0 -30   7   16.81    3.40
   0 -30   7   12.14    3.29
   0 -30  -8   -0.93    2.36
   0 -30   8    1.42    2.74
   0 -30   8    9.27    2.31
   0 -30   8    0.40    2.61
   0  30   8    3.90    2.97
   0 -30  -9   11.35    3.52
   0 -30   9    4.16    3.08
   0 -30   9    7.13    2.91
   0  30   9   10.23    3.40
   0 -30 -10   56.59    5.07
   0 -30  10   46.89    4.82
   0 -30  10   56.55    4.67
   0  30  10   55.98    4.97
   0 -30 -11   69.79    5.43
   0 -30  11   60.20    5.33
   0  30  11   65.50    7.74
   0 -31   0   -0.34    1.80
   0 -31   0   -0.62    2.21
   0 -31   0   -1.27    2.67
   0 -31   0  -60.39   35.71
   0 -31   0   34.31   37.73
   0  31   0   -1.29    2.65
   0 -31  -1   -2.63    1.89
   0 -31  -1    2.50    2.40
   0 -31  -1   51.71   36.41
   0 -31  -1   38.89   38.19
   0 -31   1   -2.23    1.87
   0 -31   1   -3.78    1.91
   0 -31   1    3.29    2.84
   0 -31   1   37.39   45.98
   0 -31   1   -0.81   37.66
   0  31  -1    0.68    2.27
   0  31   1   -0.95    2.46
   0 -31  -2   43.63    2.76
   0 -31  -2   41.02    4.18
   0 -31  -2   45.49    4.29
   0 -31  -2  -29.58   37.64
   0 -31  -2  114.98   51.82
   0 -31   2   43.56    3.61
   0 -31   2   48.97    3.63
   0 -31   2   53.87    4.60
   0 -31   2   58.84   37.75
   0 -31   2   57.29   39.85
   0  31  -2   42.27    3.67
   0  31   2   43.52    4.14
   0 -31  -3   33.59    2.25
   0 -31  -3   35.52    3.93
   0 -31  -3   84.43   39.76
   0 -31  -3   10.21   38.83
   0 -31   3   29.18    3.52
   0 -31   3   35.69    3.10
   0 -31   3   31.76    3.76
   0 -31   3   50.84   41.14
   0  31  -3   35.46    4.22
   0  31   3   32.38    4.12
   0 -31  -4   12.07    1.44
   0 -31  -4    7.77    2.86
   0 -31  -4    9.21    3.12
   0 -31  -4   -4.86   42.20
   0 -31   4   12.07    2.69
   0 -31   4   11.20    2.14
   0 -31   4   12.48    3.37
   0  31   4    8.53    2.86
   0 -31  -5   48.91    4.65
   0 -31   5   50.82    3.40
   0 -31   5   40.95    4.46
   0  31   5   46.32    4.65
   0 -31  -6   40.57    4.58
   0 -31   6   44.56    4.12
   0 -31   6   47.95    3.06
   0 -31   6   44.16    5.37
   0  31   6   48.00    4.75
   0 -31  -7   15.26    3.46
   0 -31   7   11.25    3.40
   0 -31   7   14.85    2.36
   0 -31   7   13.47    3.42
   0  31   7   24.78    3.93
   0 -31  -8   46.94    4.97
   0 -31   8   37.39    4.26
   0 -31   8   30.81    4.12
   0  31   8   34.35    4.43
   0 -31  -9   42.06    4.60
   0 -31   9   33.21    4.50
   0 -31   9   36.07    4.22
   0  31   9   31.59    4.41
   0 -31  10    5.26    2.95
   0  31  10    8.95    3.35
   0 -32   0   20.60    2.72
   0 -32   0   17.23    3.12
   0 -32   0   12.88    5.26
   0 -32   0    0.38   41.57
   0 -32   0   31.55   42.56
   0  32   0   19.33    3.54
   0 -32  -1   93.38    4.07
   0 -32  -1   95.42    5.11
   0 -32  -1   99.39    5.11
   0 -32  -1  126.87   43.84
   0 -32  -1  219.72   46.70
   0 -32   1   83.18    4.20
   0 -32   1   98.82    4.90
   0 -32   1   95.68    5.71
   0 -32   1   28.18   41.48
   0 -32   1  109.83   44.20
   0  32  -1   86.23    5.05
   0  32   1   91.45    6.26
   0 -32  -2   48.70    2.89
   0 -32  -2   53.30    4.33
   0 -32  -2   43.16   42.67
   0 -32  -2  110.93   45.43
   0 -32   2   45.17    3.69
   0 -32   2   46.66    3.71
   0 -32   2   47.66    4.63
   0 -32   2  101.68   45.30
   0  32  -2   47.38    4.39
   0  32   2   47.34    4.26
   0 -32  -3   98.14    3.23
   0 -32  -3  101.19    5.30
   0 -32  -3   99.64    5.33
   0 -32  -3  155.98   46.53
   0 -32   3   93.62    4.92
   0 -32   3  100.73    4.82
   0 -32   3   95.97    5.22
   0  32   3   91.11    5.54
   0 -32  -4    2.08    2.44
   0 -32   4    0.38    2.33
   0 -32   4    1.46    1.91
   0 -32   4    0.98    2.78
   0  32   4    1.32    2.67
   0 -32  -5    5.39    2.76
   0 -32   5    4.63    2.50
   0 -32   5    7.85    2.10
   0 -32   5    5.03    3.16
   0  32   5    6.56    3.16
   0 -32  -6   43.80    4.35
   0 -32   6   53.17    4.31
   0 -32   6   54.28    3.56
   0 -32   6   41.63    4.73
   0 -32  -7  118.23    6.28
   0 -32   7  105.69    6.09
   0 -32   7  113.44    4.41
   0 -32   7  113.82    6.15
   0  32   7  104.63    5.77
   0 -32  -8  115.11    6.28
   0 -32   8  115.68    6.13
   0 -32   8  106.43    5.94
   0  32   8  114.33    6.56
   0 -32   9  162.45    7.19
   0 -32   9  153.82    6.83
   0  32   9  161.54    7.21
   0 -32 -10    9.44    3.63
   0 -32  10    9.46    3.40
   0  32  10    3.06    3.33
   0 -33   0    0.81    1.89
   0 -33   0    2.04    2.36
   0 -33   0    0.91    2.67
   0 -33   0   38.17   43.46
   0 -33   0   30.15   45.34
   0  33   0   -1.53    2.38
   0 -33  -1   16.81    2.38
   0 -33  -1   23.79    3.65
   0 -33  -1    7.87   43.97
   0 -33  -1   82.54   55.06
   0 -33   1   18.27    2.97
   0 -33   1   18.86    2.93
   0 -33   1   17.80    3.31
   0 -33   1   49.42   43.88
   0 -33   1    4.54   46.04
   0  33  -1   18.23    3.61
   0  33   1   14.92    3.33
   0 -33  -2    1.72    1.53
   0 -33  -2    2.53    2.65
   0 -33  -2    3.69    2.80
   0 -33  -2  -35.35   46.07
   0 -33  -2    0.83   46.41
   0 -33   2    3.16    2.27
   0 -33   2   -0.45    2.10
   0 -33   2    6.71    3.18
   0  33  -2    0.04    2.91
   0  33   2    2.80    2.72
   0 -33  -3   18.23    2.10
   0 -33  -3   16.44    3.23
   0 -33  -3   19.95    3.65
   0 -33   3   14.83    3.08
   0 -33   3   17.55    2.91
   0 -33   3   15.19    3.59
   0  33   3   17.53    3.67
   0 -33  -4    9.21    3.16
   0 -33   4    8.72    4.50
   0 -33   4   11.31    2.40
   0 -33   4   11.22    3.50
   0  33   4    5.88    2.97
   0 -33  -5  187.68    7.62
   0 -33   5  199.80    7.41
   0 -33   5  195.72    5.90
   0 -33   5  167.48    7.83
   0  33   5  183.29    7.19
   0 -33  -6    7.79    3.20
   0 -33   6    3.46    2.97
   0 -33   6    6.03    3.31
   0  33   6    1.21    2.65
   0 -33  -7   62.66    5.62
   0 -33   7   72.95    5.58
   0 -33   7   65.65    5.43
   0  33   7   67.62    5.62
   0 -33  -8    9.08    3.46
   0 -33   8   11.84    3.20
   0 -33   8    2.97    2.95
   0  33   8    5.45    3.20
   0 -33  -9    7.34    3.20
   0 -33   9    6.17    2.99
   0  33   9    9.06    3.29
   0 -34   0   29.52    3.10
   0 -34   0   30.60    3.80
   0 -34   0   13.22   48.10
   0 -34   0   28.77   58.27
   0  34   0   33.06    4.01
   0 -34  -1   71.25    3.63
   0 -34  -1   86.17    5.13
   0 -34  -1   90.73    6.94
   0 -34  -1   42.69   51.09
   0 -34   1   66.48    3.95
   0 -34   1   70.00    4.58
   0 -34   1   74.10    4.94
   0  34  -1   80.53    5.41
   0  34   1   79.32    5.11
   0 -34  -2   94.57    5.03
   0 -34  -2   95.10    5.60
   0 -34  -2   93.41    5.77
   0 -34   2   90.18    4.80
   0 -34   2  102.42    4.97
   0 -34   2   88.44    5.28
   0  34   2   93.85    5.37
   0 -34  -3    2.25    2.63
   0 -34   3    5.28    2.97
   0 -34   3    7.94    2.40
   0 -34   3   10.29    3.61
   0  34   3    5.26    3.10
   0 -34  -4    9.06    3.31
   0 -34   4    7.02    2.95
   0 -34   4   11.05    2.53
   0 -34   4    9.68    3.23
   0  34   4    5.45    3.14
   0 -34  -5   14.79    3.25
   0 -34   5   11.44    3.40
   0 -34   5   10.21    2.38
   0 -34   5    9.61    3.18
   0  34   5    7.04    3.61
   0 -34  -6    0.95    2.65
   0 -34   6   -0.66    2.82
   0 -34   6    4.97    1.97
   0 -34   6   -2.38    2.61
   0  34   6    2.44    2.82
   0 -34  -7    1.12    2.53
   0 -34   7    0.47    2.99
   0 -34   7    3.63    3.06
   0  34   7    2.61    3.33
   0 -34  -8    1.15    3.14
   0 -34   8    3.29    3.16
   0 -34   8    2.06    2.89
   0  34   8    0.83    2.80
   0 -35   0    0.21    1.76
   0 -35   0    1.59    2.44
   0 -35   0    3.61    2.63
   0 -35   0  -60.09   77.85
   0  35   0    2.69    3.52
   0 -35  -1   73.84    3.67
   0 -35  -1   76.03    5.16
   0 -35  -1   77.92    5.62
   0 -35  -1   78.85   78.51
   0 -35   1   72.36    4.26
   0 -35   1   78.25    5.16
   0  35   1   66.14    4.94
   0 -35  -2    1.10    2.29
   0 -35   2    8.08    2.57
   0 -35   2    2.46    2.31
   0 -35   2   -1.34    2.63
   0  35   2    3.78    2.97
   0 -35  -3   -0.21    2.72
   0 -35   3    1.36    2.38
   0 -35   3    1.21    2.46
   0 -35   3   -3.84    2.95
   0  35   3    6.62    3.44
   0 -35  -4   66.67    4.94
   0 -35   4   66.52    4.99
   0 -35   4   59.75    3.82
   0 -35   4   48.93    5.41
   0  35   4   65.67    5.09
   0 -35  -5    8.61    3.14
   0 -35   5    8.13    3.12
   0 -35   5    9.61    2.67
   0 -35   5    9.40    3.46
   0  35   5    6.32    3.16
   0 -35  -6   75.22    5.88
   0 -35   6   76.15    5.47
   0 -35   6   85.38    6.05
   0  35   6   73.78    5.35
   0 -35   7   -3.63    2.38
   0 -35   7    2.97    2.86
   0  35   7    0.25    3.18
   0 -36   0   21.75    3.06
   0 -36   0   30.24    3.95
   0 -36   0   27.61    4.20
   0 -36  -1   61.36    3.93
   0 -36  -1   63.93    4.86
   0 -36  -1   46.32    5.37
   0 -36   1   56.25    4.16
   0 -36   1   58.61    4.39
   0 -36   1   59.99    4.80
   0  36   1   60.28    5.54
   0 -36  -2    4.24    2.61
   0 -36   2    1.12    2.48
   0 -36   2    3.59    2.97
   0  36   2    4.80    3.23
   0 -36  -3    3.84    2.95
   0 -36   3    6.15    2.82
   0 -36   3    5.90    3.12
   0 -36   3    7.98    4.03
   0  36   3    5.13    3.42
   0 -36  -4   50.25    4.48
   0 -36   4   44.71    4.35
   0 -36   4   51.12    4.33
   0 -36   4   44.41    4.99
   0  36   4   49.67    4.75
   0 -36  -5    7.45    3.20
   0 -36   5   -0.17    2.19
   0 -36   5    5.26    2.25
   0 -36   5    5.33    3.54
   0  36   5    1.44    2.97
   0 -36   6   16.47    3.97
   0  36   6    8.25    3.56
   0 -37   0    2.04    2.33
   0 -37   0    4.24    2.53
   0 -37   0    1.89    2.86
   0 -37  -1   11.20    2.78
   0 -37  -1   11.78    3.12
   0 -37   1   10.35    2.63
   0 -37   1   11.82    3.08
   0 -37   1    7.94    3.78
   0 -37  -2    3.06    2.33
   0 -37   2    5.50    2.67
   0 -37   2    6.22    3.10
   0 -37   2    5.33    3.20
   0  37   2    5.26    3.37
   0 -37  -3   10.69    3.27
   0 -37   3    8.49    2.84
   0 -37   3   16.83    3.08
   0 -37   3    3.06    2.91
   0  37   3    7.24    3.95
   0 -37  -4    1.19    2.84
   0 -37   4    6.85    3.03
   0 -37   4    4.63    3.33
   0  37   4   -0.28    3.69
   0 -37   5   -1.04    2.72
   0 -37   5    0.72    3.06
   0  37   5    2.12    2.91
   0 -38   0   91.56    4.84
   0 -38   0  111.12    6.22
   0 -38  -1   57.27    4.80
   0 -38   1   57.97    4.92
   0 -38   1   53.49    5.96
   0 -38  -2    8.61    2.99
   0 -38   2    3.78    2.78
   0 -38   2    9.44    3.03
   0 -38  -3   21.98    3.93
   0 -38   3   20.90    3.48
   0 -38   3   31.57    4.22
   0 -38   3   17.87    3.65
   0  38   3   19.82    4.84
  -1   0  18   -2.55    2.19
  -1   0  18    4.10    3.08
  -1   0  17    2.14    2.61
  -1   0  16  116.24    5.16
  -1   0  16  128.56    6.07
  -1   0  15    3.46    2.12
  -1   0  14  197.61    5.60
  -1   0  14  244.29    2.63
  -1   0  14  188.78    2.10
   1   0 -14  217.66    5.96
  -1   0  13   -1.27    1.66
  -1   0  13    0.19    0.70
  -1   0  13   -0.42    0.62
   1   0 -13    0.98    1.93
  -1   0  12   74.12    4.24
  -1   0  12   78.98    1.51
  -1   0  12   70.17    1.36
  -1   0  11    0.83    1.66
  -1   0  11    0.53    0.59
  -1   0  11    0.02    0.57
   1   0 -11    4.16    1.82
  -1   0  10    4.90    1.49
  -1   0  10    3.71    0.55
  -1   0  10    3.88    0.49
   1   0 -10    5.45    1.72
   1   0  -9    1.44    1.36
   1   0  -8   55.19    2.50
   1   0  -8   55.74    2.42
  -1   0   7    0.30    0.93
   1   0  -7    2.23    1.23
   1   0  -7    1.93    1.08
  -1   0   6   52.18    1.91
  -1   0   6   48.44    1.99
   1   0  -6   52.64    2.14
   1   0  -6   53.07    2.19
  -1   0   5    0.42    0.68
   1   0  -5    0.00    0.76
   1   0  -5    2.19    0.93
  -1   0   4   20.24    1.10
  -1   0   4   19.44    1.25
   1   0  -4   20.67    1.27
   1   0  -4   20.65    1.21
  -1   0   3    1.82    0.72
  -1   0   3    0.93    0.72
  -1   0   3    0.53    0.25
  -1   0   3    0.45    0.28
  -1   0   3    0.23    1.38
   1   0  -3    2.02    0.74
   1   0  -3    0.70    0.76
   1   0  -3   -0.21    1.36
  -1   0   2  495.37    3.35
  -1   0   2  508.53    3.50
  -1   0   2  458.62    2.14
  -1   0   2  536.94    2.36
  -1   0   2  516.91    9.63
   1   0  -2  365.03    2.91
   1   0  -2  384.72    3.08
   1   0  -2  493.04    1.95
   1   0  -2  413.81    1.82
   1   0  -2  395.96    8.45
  -1   0   1    0.00    0.23
  -1   0   1    0.13    0.19
  -1   0   1   -0.11    1.49
   1   0  -1   -0.30    0.21
  -1   0   0    0.00    0.17
  -1   0   0    0.08    0.19
  -1   0   0    1.72    1.74
   1   0   0   -0.04    0.17
  -1   0  -1    1.59    0.47
  -1   0  -1   -0.25    0.25
  -1   0  -1    3.29    0.51
   1   0   1    0.38    0.42
   1   0   1    1.15    0.40
   1   0   1    2.02    0.64
   1   0   1    0.02    0.42
   1   0   1   -0.74    2.25
  -1   0  -2 1482.92    5.96
  -1   0  -2 1509.89    5.41
  -1   0  -2 1496.82   23.23
   1   0   2 1475.36    5.13
   1   0   2 1557.48    5.79
   1   0   2 1503.46   23.04
  -1   0  -3    0.45    0.62
  -1   0  -3    0.55    0.55
  -1   0  -3   -0.36    0.45
  -1   0  -3    1.44    0.47
  -1   0  -3    3.52    3.10
   1   0   3    0.23    0.62
   1   0   3   -0.36    0.51
   1   0   3    1.72    0.59
   1   0   3    0.85    0.55
   1   0   3   -4.35    2.76
  -1   0  -4   35.39    1.44
  -1   0  -4   30.75    1.29
  -1   0  -4   32.53    0.98
  -1   0  -4   31.43    0.95
  -1   0  -4   31.96    5.13
   1   0   4   34.03    1.36
   1   0   4   29.92    1.25
   1   0   4   32.44    1.21
   1   0   4   32.38    1.19
   1   0   4   26.06    5.13
  -1   0  -5    2.08    0.89
  -1   0  -5   -0.74    0.45
  -1   0  -5   -0.23    0.45
  -1   0  -5    1.82    6.49
   1   0   5    2.95    0.95
   1   0   5    2.23    0.76
   1   0   5   -0.06    0.76
   1   0   5   -0.53    0.74
   1   0   5    0.93    4.92
  -1   0  -6  384.76    4.52
  -1   0  -6  379.46   15.15
   1   0   6  375.91    4.69
   1   0   6  356.60    4.56
   1   0   6  379.03    3.73
   1   0   6  385.14    3.73
   1   0   6  365.81   14.83
  -1   0  -7    0.87    1.02
  -1   0  -7   -5.79    4.56
   1   0   7    0.93    0.95
   1   0   7    1.42    0.91
   1   0   7    0.66    0.85
   1   0   7   -0.72    0.76
   1   0   7   -7.00    4.94
  -1   0  -8    1.40    1.17
  -1   0  -8   -1.93    5.62
   1   0   8    0.66    1.19
   1   0   8   -0.30    1.61
   1   0   8    0.13    0.87
   1   0   8   -6.45    5.62
  -1   0  -9   -0.81    1.15
  -1   0  -9    1.42    6.43
   1   0   9    1.38    1.38
   1   0   9    1.29    0.93
   1   0   9   12.48    7.00
  -1   0 -10  292.78    5.33
   1   0  10  286.96    5.52
   1   0  10  285.22    4.07
   1   0  10  288.94    4.07
   1   0  10  296.28   15.64
  -1   0 -11    0.42    1.44
  -1   0 -11   11.82    7.66
   1   0  11   -0.32    1.55
   1   0  11    0.42    1.06
   1   0  11    1.44    1.19
   1   0  11    6.73    6.81
  -1   0 -12   70.04    3.54
   1   0  12   66.97    4.16
   1   0  12   74.50    2.72
   1   0  12   69.45    2.72
   1   0  13   -1.29    1.68
   1   0  13    1.08    1.29
   1   0  13    1.46    1.29
  -1   0 -14  115.62    4.71
   1   0  14  102.00    4.46
   1   0  14  116.96    3.52
  -1   0 -15    4.24    2.27
   1   0  15   -1.04    2.04
   1   0  15    3.67    1.78
   1   0  15    2.67    1.55
   1   0  16   52.60    3.88
   1   0  16   63.44    3.48
   1   0  16   56.76    2.89
   1   0  17   -0.74    2.74
   1   0  17    4.65    1.80
  -1  -1  18   42.69    4.12
  -1  -1  18   36.86    3.86
  -1   1  18   35.73    3.93
  -1   1  18   51.54    5.37
  -1  -1  17  168.39    7.41
  -1  -1  17  178.64    6.90
  -1   1  17  157.15    5.67
  -1   1  17  150.25    7.04
  -1  -1  16    8.25    2.61
  -1  -1  16   11.46    2.59
  -1   1  16   16.61    2.78
  -1  -1  15   63.85    3.99
  -1  -1  15   67.82    4.10
  -1  -1  15   65.57    1.32
  -1   1  15   61.51    3.69
  -1   1  15   75.41    1.76
  -1   1  15   58.18    1.36
   1  -1 -15   66.20    4.18
  -1  -1  14    0.49    1.91
  -1  -1  14    0.45    0.70
  -1   1  14    0.36    1.74
  -1   1  14    1.08    0.81
  -1   1  14    2.08    0.72
   1  -1 -14   -0.98    2.04
  -1  -1  13   14.00    2.46
  -1  -1  13   18.46    1.06
  -1  -1  13   16.23    0.93
  -1   1  13   20.20    2.59
  -1   1  13   18.40    1.17
  -1   1  13   15.19    1.04
   1  -1 -13   19.14    2.74
   1   1 -13   14.05    2.48
  -1  -1  12   43.16    3.69
  -1  -1  12   47.42    1.25
  -1  -1  12   41.25    1.10
  -1   1  12   40.15    2.89
  -1   1  12   44.64    1.36
  -1   1  12   40.38    1.23
   1  -1 -12   43.54    3.80
   1   1 -12   44.33    3.42
  -1  -1  11  340.07    6.37
  -1  -1  11  351.11    2.50
  -1  -1  11  330.72    2.38
  -1   1  11  339.67    6.07
  -1   1  11  338.16    2.76
  -1   1  11  318.07    2.57
   1  -1 -11  336.47    6.39
   1   1 -11  343.41    6.24
  -1  -1  10  269.35    5.39
  -1  -1  10  274.97    1.78
  -1   1  10  272.87    5.16
  -1   1  10  290.38    2.31
  -1   1  10  261.69    2.10
   1  -1 -10  276.76    5.50
   1   1 -10  272.36    5.30
  -1  -1   9  474.43    6.49
  -1   1   9  462.72    2.46
  -1   1   9  447.21    2.33
   1  -1  -9  449.99    6.41
   1   1  -9  479.71    6.47
   1  -1  -8  282.83    4.65
   1  -1  -8  288.07    4.97
   1   1  -8  271.86    4.82
   1   1  -8  272.32    4.69
  -1  -1   7   97.90    3.12
  -1   1   7   98.37    2.65
   1  -1  -7  100.39    2.80
   1  -1  -7  102.59    2.95
   1   1  -7  101.13    3.01
   1   1  -7  100.98    2.93
  -1  -1   6    0.38    0.85
  -1  -1   6    1.38    0.98
  -1   1   6    0.85    0.89
  -1   1   6    0.68    0.87
   1  -1  -6    0.93    1.00
   1   1  -6    0.38    1.10
   1   1  -6   -0.76    1.00
  -1  -1   5  273.17    4.26
  -1   1   5  284.80    3.50
  -1   1   5  286.35    4.52
   1  -1  -5  297.40    3.67
   1  -1  -5  293.94    4.84
   1   1  -5  295.24    4.03
   1   1  -5  293.99    3.80
  -1  -1   4   41.76    1.55
  -1  -1   4   42.01    1.51
  -1   1   4   43.37    1.38
  -1   1   4   37.58    1.46
  -1   1   4   44.56    3.03
   1  -1  -4   41.02    1.46
   1  -1  -4   45.34    1.61
   1  -1  -4   40.46    3.01
   1   1  -4   41.59    1.53
   1   1  -4   42.33    1.59
   1   1  -4   40.25    2.31
  -1  -1   3 1318.71    6.45
  -1  -1   3 1317.18    6.30
  -1  -1   3 1276.35    2.72
  -1  -1   3 1488.12    3.08
  -1  -1   3 1280.32   13.24
  -1   1   3 1340.99    6.00
  -1   1   3 1303.34    6.49
  -1   1   3 1338.25    3.27
  -1   1   3 1403.48    3.46
  -1   1   3 1329.21   14.64
   1  -1  -3 1342.13    6.09
   1  -1  -3 1381.30    6.77
   1  -1  -3 1272.53   14.34
   1   1  -3 1332.60    6.54
   1   1  -3 1353.61    6.47
   1   1  -3 1367.40   13.75
  -1  -1   2  166.38    2.10
  -1  -1   2  168.99    2.14
  -1  -1   2  160.24    1.36
  -1  -1   2  179.87    1.46
  -1  -1   2  173.25    6.05
  -1   1   2  169.33    1.99
  -1   1   2  164.53    2.10
  -1   1   2  161.41    1.42
  -1   1   2  170.05    1.49
  -1   1   2  167.01    6.11
   1  -1  -2  118.74    1.68
   1  -1  -2  142.84    1.99
   1  -1  -2  164.85    1.29
   1  -1  -2  138.54    1.23
   1  -1  -2  146.98    5.77
   1   1  -2  139.22    1.95
   1   1  -2  157.42    1.19
   1   1  -2  144.01    1.19
   1   1  -2  152.35    5.71
  -1  -1   1 1727.83   19.90
  -1   1   1 1705.04   19.95
  -1  -1   0   -0.13    0.21
  -1  -1   0   -0.08    0.21
  -1  -1   0    0.68    1.80
  -1   1   0    0.00    0.15
  -1   1   0    0.00    0.19
  -1   1   0   -1.10    1.61
   1  -1   0   -0.08    0.19
   1   1   0    0.13    0.23
   1  -1   1 1557.25   22.13
   1   1   1 1597.52   22.58
  -1  -1  -2  117.23    1.70
  -1  -1  -2  115.85    1.80
  -1  -1  -2   96.29    1.53
  -1  -1  -2  110.51    1.66
  -1  -1  -2  109.79    7.60
  -1   1  -2  113.03    1.91
  -1   1  -2  113.61    1.34
  -1   1  -2  108.81    1.63
  -1   1  -2  112.63    1.63
  -1   1  -2  105.22    7.28
   1  -1   2  114.43    1.95
   1  -1   2  111.80    1.38
   1  -1   2  116.39    1.76
   1  -1   2  116.77    1.78
   1  -1   2  115.01    7.51
   1   1   2  116.49    1.70
   1   1   2  111.53    1.80
   1   1   2  115.85    1.78
   1   1   2  114.60    1.76
   1   1   2  124.15    7.62
  -1  -1  -3  387.99    3.31
  -1  -1  -3  391.91    3.42
  -1  -1  -3  402.12    2.95
  -1  -1  -3  394.75    2.86
  -1  -1  -3  385.76   13.09
  -1   1  -3  388.35    3.69
  -1   1  -3  395.65    2.86
  -1   1  -3  397.05    2.86
  -1   1  -3  395.03    2.82
  -1   1  -3  390.47   12.99
   1  -1   3  398.02    3.78
   1  -1   3  390.96    2.84
   1  -1   3  398.85    3.18
   1  -1   3  410.22    3.23
   1  -1   3  417.23   13.35
   1   1   3  393.25    3.37
   1   1   3  389.60    3.37
   1   1   3  397.13    3.23
   1   1   3  408.31    3.25
   1   1   3  381.94   12.96
  -1  -1  -4 1636.80    7.58
  -1  -1  -4 1659.31    7.77
  -1  -1  -4 1613.03    5.60
  -1  -1  -4 1701.49    5.62
  -1  -1  -4 1626.87   27.14
  -1   1  -4 1591.22    8.17
  -1   1  -4 1638.88    6.75
  -1   1  -4 1601.98    5.41
  -1   1  -4 1701.51   27.39
   1  -1   4 1655.05    8.47
   1  -1   4 1625.49    6.68
   1  -1   4 1677.71    6.79
   1  -1   4 1699.60    6.81
   1  -1   4 1689.50   27.29
   1   1   4 1690.14    7.74
   1   1   4 1622.86    7.60
   1   1   4 1659.27    6.85
   1   1   4 1683.52    6.87
   1   1   4 1671.30   27.50
  -1  -1  -5 3031.17   11.54
  -1  -1  -5 2941.37    6.62
  -1  -1  -5 2926.43    6.37
  -1  -1  -5 3096.38   56.14
  -1   1  -5 2971.71   12.20
  -1   1  -5 3066.07   10.50
  -1   1  -5 2863.07    6.09
  -1   1  -5 2731.14    5.64
  -1   1  -5 3290.23   57.35
   1  -1   5 2956.69   10.21
   1  -1   5 3081.80    9.74
   1  -1   5 3099.71    9.74
   1  -1   5 2938.44   45.07
   1   1   5 3043.29   11.54
   1   1   5 3003.12   11.37
   1   1   5 3057.82    9.85
   1   1   5 3094.95    9.87
   1   1   5 3099.71   58.90
  -1  -1  -6  737.23    7.53
  -1  -1  -6  756.90   20.67
  -1   1  -6  735.80    5.77
  -1   1  -6  762.12   20.41
   1  -1   6  729.35    6.75
   1  -1   6  691.35    6.47
   1  -1   6  721.88    5.69
   1  -1   6  745.18    5.13
   1  -1   6  764.56    5.18
   1  -1   6  748.66   20.20
   1   1   6  725.47    7.47
   1   1   6  684.12    6.00
   1   1   6  713.93    6.09
   1   1   6  727.21    5.13
   1   1   6  747.43    5.18
   1   1   6  732.47   20.29
  -1  -1  -7  147.73    3.33
  -1  -1  -7  159.59   11.88
  -1   1  -7  149.13    3.65
  -1   1  -7  152.14   11.39
   1  -1   7  146.32    3.48
   1  -1   7  144.48    2.95
   1  -1   7  145.69    2.59
   1  -1   7  146.54    2.59
   1  -1   7  152.22   11.59
   1   1   7  143.78    3.20
   1   1   7  140.04    3.10
   1   1   7  146.41    3.14
   1   1   7  142.38    2.61
   1   1   7  145.05    2.59
   1   1   7  143.40   11.73
  -1  -1  -8  195.15    3.93
  -1  -1  -8  179.77   12.82
  -1   1  -8  186.19    3.63
  -1   1  -8  195.57   13.26
   1  -1   8  195.00    4.12
   1  -1   8  193.26    3.65
   1  -1   8  201.88    3.10
   1  -1   8  216.28   13.26
   1   1   8  196.59    3.95
   1   1   8  183.31    3.67
   1   1   8  198.10    3.12
   1   1   8  205.02   13.43
  -1  -1  -9    1.19    1.27
  -1  -1  -9    0.59    6.47
  -1   1  -9   -1.76    1.10
  -1   1  -9   -8.04    6.22
   1  -1   9   -0.51    1.27
   1  -1   9    1.32    0.91
   1  -1   9    2.16    6.56
   1   1   9   -0.51    1.17
   1   1   9   -0.47    0.89
   1   1   9    6.49    6.98
  -1  -1 -10  571.70    7.55
  -1   1 -10  552.81    6.96
   1  -1  10  559.82    7.68
   1  -1  10  557.55    5.50
   1  -1  10  566.92    5.52
   1  -1  10  541.23   18.99
   1   1  10  556.36    7.28
   1   1  10  561.36    5.56
   1   1  10  559.33    5.54
   1   1  10  522.03   21.09
  -1  -1 -11    3.84    1.74
  -1  -1 -11    7.19    7.66
  -1   1 -11    1.08    1.51
  -1   1 -11    4.73    6.90
   1  -1  11    2.99    1.76
   1  -1  11    1.80    1.10
   1  -1  11    1.36    1.19
   1  -1  11    1.70    6.58
   1   1  11    0.81    1.63
   1   1  11    1.87    1.12
   1   1  11    0.51    1.17
   1   1  11   14.73    7.15
  -1  -1 -12  447.65    7.51
  -1  -1 -12  384.63   10.12
  -1   1 -12  439.08    7.02
   1  -1  12  435.39    7.55
   1  -1  12  455.97    5.62
   1  -1  12  434.05    5.35
   1   1  12  439.48    8.70
   1   1  12  428.79    5.35
   1   1  12  440.10    5.62
  -1  -1 -13   39.83    3.01
  -1   1 -13   36.84    2.93
   1  -1  13   36.14    3.03
   1  -1  13   38.55    2.31
   1  -1  13   40.93    2.36
   1   1  13   35.46    2.82
   1   1  13   40.15    2.40
   1   1  13   39.53    2.31
  -1  -1 -14   76.85    4.43
  -1   1 -14   68.79    3.90
   1  -1  14   59.94    3.71
   1  -1  14   68.09    3.12
   1  -1  14   70.81    2.89
   1   1  14   60.66    3.71
   1   1  14   73.74    4.01
   1   1  14   65.76    2.78
  -1  -1 -15   36.79    3.44
   1  -1  15   29.35    3.31
   1  -1  15   36.22    2.74
   1  -1  15   36.98    2.67
   1   1  15   31.87    3.33
   1   1  15   37.62    3.31
   1   1  15   30.09    2.29
  -1  -1 -16   83.98    4.69
   1  -1  16   71.23    4.37
   1  -1  16   80.57    4.16
   1  -1  16   73.86    4.58
   1  -1  16   75.67    3.08
   1   1  16   73.12    4.14
   1   1  16   82.56    3.71
   1   1  16   72.80    3.08
   1  -1  17   12.65    3.08
   1  -1  17   19.29    2.48
   1   1  17   13.62    3.35
  -1  -2  18    4.07    2.53
  -1  -2  18    6.71    3.14
  -1   2  18   -0.66    2.55
  -1   2  18    1.85    2.82
  -1  -2  17   33.82    3.73
  -1  -2  17   36.14    4.22
  -1   2  17   32.59    3.48
  -1   2  17   29.98    3.67
  -1  -2  16   -0.93    2.27
  -1  -2  16   -1.74    2.21
  -1   2  16    2.10    2.23
  -1   2  16   -0.11    0.85
   1  -2 -16    1.44    2.25
  -1  -2  15    3.48    2.31
  -1  -2  15    3.97    2.02
  -1   2  15    3.67    1.95
  -1   2  15    2.89    0.98
  -1   2  15    2.89    0.89
   1  -2 -15    6.00    2.44
  -1  -2  14   25.57    3.10
  -1  -2  14   22.60    2.69
  -1  -2  14   22.49    1.06
  -1   2  14   21.58    2.65
  -1   2  14   25.17    1.34
  -1   2  14   22.15    1.23
   1  -2 -14   22.24    3.03
  -1  -2  13  150.19    5.03
  -1  -2  13  150.10    4.69
  -1  -2  13  171.17    2.19
  -1  -2  13  144.73    1.85
  -1   2  13  147.05    5.56
  -1   2  13  157.70    2.50
  -1   2  13  139.66    2.16
   1  -2 -13  153.41    5.20
  -1  -2  12   21.32    2.50
  -1  -2  12   26.48    1.08
  -1  -2  12   21.22    0.98
  -1   2  12   25.06    2.53
  -1   2  12   22.24    1.23
  -1   2  12   22.83    1.17
   1  -2 -12   23.53    2.86
  -1  -2  11  203.49    5.07
  -1  -2  11  228.36    2.14
  -1  -2  11  211.17    1.95
  -1   2  11  204.74    4.82
  -1   2  11  199.90    2.40
  -1   2  11  198.78    2.31
   1  -2 -11  210.64    5.18
   1   2 -11  212.44    5.01
  -1  -2  10   17.70    2.06
  -1  -2  10   16.61    0.79
  -1  -2  10   16.00    0.68
  -1   2  10   18.80    2.02
  -1   2  10   18.08    0.98
  -1   2  10   16.72    0.91
   1  -2 -10   18.88    2.16
   1   2 -10   17.51    2.14
  -1  -2   9   60.98    2.72
  -1   2   9   59.37    1.21
  -1   2   9   56.46    1.17
   1  -2  -9   58.35    2.74
   1   2  -9   64.06    2.76
  -1   2   8   32.63    0.87
   1  -2  -8   34.93    2.04
   1  -2  -8   37.73    2.40
   1   2  -8   33.29    2.36
   1   2  -8   34.82    2.19
  -1  -2   7 1048.12    7.96
  -1   2   7 1043.01    7.60
  -1   2   7 1041.63    3.48
  -1   2   7 1147.98    3.76
   1  -2  -7 1099.05    7.96
   1  -2  -7 1091.03    8.91
   1   2  -7 1089.95    8.81
   1   2  -7 1106.37    8.36
  -1  -2   6  206.99    3.61
  -1  -2   6  216.81    3.50
  -1   2   6  217.07    3.78
  -1   2   6  204.76    1.46
  -1   2   6  207.52    1.59
   1  -2  -6  220.53    3.44
   1  -2  -6  219.13    3.84
   1  -2  -6  218.98    5.67
   1  -2  -6  189.34    5.20
   1   2  -6  216.01    3.80
   1   2  -6  221.86    3.78
  -1  -2   5  577.32    5.41
  -1  -2   5  605.14    5.18
  -1   2   5  577.94    4.77
  -1   2   5  585.58    5.52
  -1   2   5  562.72    2.40
   1  -2  -5  600.49    4.92
   1  -2  -5  635.89   10.59
   1  -2  -5  579.21    9.99
   1   2  -5  622.60    5.35
  -1  -2   4    1.85    0.74
  -1  -2   4    0.51    0.70
  -1  -2   4    1.12    0.70
  -1  -2   4    1.17    0.23
  -1  -2   4    1.66    0.28
  -1  -2   4   -0.68    1.46
  -1   2   4    1.21    0.62
  -1   2   4    0.83    0.79
  -1   2   4    1.34    0.34
  -1   2   4    2.95    0.38
  -1   2   4   -1.04    1.80
   1  -2  -4    0.89    0.64
   1  -2  -4    0.45    0.70
   1  -2  -4    2.80    1.91
   1   2  -4    0.17    0.74
  -1  -2   3 5148.96   30.68
  -1   2   3 5123.30   33.57
   1  -2  -3 4881.43   32.49
   1   2  -3 4826.79   29.83
  -1  -2   2 1331.33    5.90
  -1  -2   2 1365.43   17.89
  -1   2   2 1332.77    5.20
  -1   2   2 1310.03    5.86
  -1   2   2 1359.26    4.50
  -1   2   2 1375.13    4.54
  -1   2   2 1298.59   18.27
   1  -2  -2 1151.99    4.88
   1  -2  -2 1324.88    5.96
   1  -2  -2 1298.70    4.10
   1  -2  -2 1284.31    4.16
   1  -2  -2 1278.69   17.72
   1   2  -2 1328.74    5.96
   1   2  -2 1379.22   17.72
  -1  -2   1   61.39    4.71
  -1   2   1   84.94    1.59
  -1   2   1   50.69    4.60
   1  -2  -1   60.20    1.15
   1  -2  -1   77.09    1.42
   1  -2  -1   74.05    5.77
   1   2  -1   55.36    1.12
   1   2  -1   70.04    1.27
   1   2  -1   75.03    1.27
   1   2  -1   58.20    4.86
  -1  -2   0   -0.06    0.21
  -1  -2   0   18.61    3.16
  -1   2   0  101.30    1.53
  -1   2   0   -0.51    0.21
   1   2   0   99.52    1.57
   1   2   0  102.91    1.78
  -1  -2  -1 2333.62   35.56
   1  -2   1 3982.56   36.69
   1   2   1 3915.78   36.75
  -1  -2  -2   40.12    1.04
  -1  -2  -2   37.77    1.36
  -1  -2  -2   31.55    1.23
  -1  -2  -2   37.35    1.19
  -1  -2  -2   32.17    6.37
  -1   2  -2   36.09    1.34
  -1   2  -2   36.90    0.72
  -1   2  -2   33.00    1.10
  -1   2  -2   38.13    1.17
  -1   2  -2   40.85    5.62
   1  -2   2   40.95    1.51
   1  -2   2   37.28    0.74
   1  -2   2   39.66    1.23
   1  -2   2   38.72    1.21
   1  -2   2   40.51    5.26
   1   2   2   37.15    1.02
   1   2   2   37.05    1.36
   1   2   2   36.79    1.23
   1   2   2   39.25    1.25
   1   2   2   43.50    5.60
  -1  -2  -3  123.03    1.82
  -1  -2  -3  127.53    2.21
  -1  -2  -3  123.60    1.78
  -1  -2  -3  123.58    1.76
  -1  -2  -3  117.47    8.30
  -1   2  -3  126.19    2.36
  -1   2  -3  124.55    1.49
  -1   2  -3  126.21    1.74
  -1   2  -3  121.29    1.70
  -1   2  -3  132.34    8.42
   1  -2   3  128.63    2.36
   1  -2   3  126.74    1.51
   1  -2   3  133.40    1.99
   1  -2   3  129.58    1.95
   1  -2   3  144.95    8.72
   1   2   3  125.34    1.85
   1   2   3  126.46    2.19
   1   2   3  126.02    1.95
   1   2   3  127.42    1.95
   1   2   3  121.90    8.53
  -1  -2  -4   22.43    1.15
  -1  -2  -4   23.74    1.36
  -1  -2  -4   25.29    0.95
  -1  -2  -4   22.98    0.93
  -1  -2  -4   22.39    5.22
  -1   2  -4   24.61    1.57
  -1   2  -4   23.83    1.02
  -1   2  -4   22.66    0.91
  -1   2  -4   20.29    0.87
  -1   2  -4   26.23    4.99
   1  -2   4   24.59    1.38
   1  -2   4   24.21    1.00
   1  -2   4   23.74    1.15
   1  -2   4   24.10    1.12
   1  -2   4   16.11    4.86
   1   2   4   24.93    1.19
   1   2   4   23.60    1.32
   1   2   4   25.23    1.15
   1   2   4   23.17    1.15
   1   2   4   20.05    5.03
  -1  -2  -5   52.79    1.97
  -1  -2  -5   51.99    1.15
  -1  -2  -5   53.00    1.17
  -1  -2  -5   53.30    8.66
  -1   2  -5   53.05    2.10
  -1   2  -5   54.11    1.63
  -1   2  -5   48.02    1.04
  -1   2  -5   40.49   10.10
   1  -2   5   54.07    2.04
   1  -2   5   49.84    1.51
   1  -2   5   45.22    1.57
   1  -2   5   48.23    1.59
   1  -2   5   49.02    8.76
   1   2   5   51.18    1.78
   1   2   5   54.30    1.76
   1   2   5   50.69    1.63
   1   2   5   50.73    1.63
   1   2   5   52.18   10.72
  -1  -2  -6  318.79    4.39
  -1  -2  -6  301.37   14.32
  -1   2  -6  313.42    3.69
  -1   2  -6  317.98   14.26
   1  -2   6  310.98    4.69
   1  -2   6  308.50    3.61
   1  -2   6  306.76    3.42
   1  -2   6  310.24    3.42
   1  -2   6  315.40   14.32
   1   2   6  315.18    4.12
   1   2   6  297.51    4.18
   1   2   6  318.64    3.54
   1   2   6  318.64    3.54
   1   2   6  326.43   14.92
  -1  -2  -7 1290.65    9.23
  -1  -2  -7 1355.65   28.71
  -1   2  -7 1281.34    9.63
  -1   2  -7 1345.04   27.65
   1  -2   7 1305.25    9.87
   1  -2   7 1241.68    9.25
   1  -2   7 1338.35    7.28
   1  -2   7 1328.17    7.21
   1  -2   7 1325.35   27.46
   1   2   7 1314.61    8.74
   1   2   7 1254.52    8.40
   1   2   7 1297.40    7.34
   1   2   7 1328.00    7.41
   1   2   7 1277.50   27.78
  -1  -2  -8  264.77    4.65
  -1  -2  -8  272.83   14.98
  -1   2  -8  262.63    4.07
  -1   2  -8  262.22   14.64
   1  -2   8  268.97    4.99
   1  -2   8  256.87    3.95
   1  -2   8  259.29    3.48
   1  -2   8  262.05   14.43
   1   2   8  263.39    4.33
   1   2   8  258.53    3.73
   1   2   8  265.07    3.61
   1   2   8  279.09   15.40
  -1  -2  -9  122.22    3.56
  -1  -2  -9  142.57   12.99
  -1   2  -9  124.51    3.20
  -1   2  -9  124.64   12.86
   1  -2   9  123.90    3.80
   1  -2   9  121.94    2.67
   1  -2   9  111.50   12.26
   1   2   9  125.53    3.40
   1   2   9  121.99    2.74
   1   2   9  122.37    4.05
   1   2   9  109.74   12.84
  -1  -2 -10    1.91    1.57
  -1   2 -10    2.89    1.40
  -1   2 -10   -2.46    9.12
   1  -2  10    4.88    1.78
   1  -2  10    2.16    1.17
   1  -2  10    1.36    1.15
   1  -2  10   -1.68    6.94
   1   2  10    0.06    1.36
   1   2  10    2.25    1.10
   1   2  10    0.83    1.10
   1   2  10    5.35   10.02
  -1  -2 -11    9.06    2.04
  -1  -2 -11   15.07    7.94
  -1   2 -11   13.58    1.95
  -1   2 -11   21.66    7.26
  -1   2 -11   21.66    7.15
   1  -2  11   12.35    1.51
   1  -2  11   11.29    1.51
   1  -2  11   14.68    7.17
   1   2  11   11.37    2.04
   1   2  11    9.61    1.53
   1   2  11    8.95    1.53
   1   2  11   12.16    7.49
  -1  -2 -12    6.83    2.31
  -1  -2 -12    5.24    7.70
  -1   2 -12    5.98    1.74
   1  -2  12    7.07    2.14
   1  -2  12    5.73    1.40
   1  -2  12    6.51    1.42
   1   2  12    6.07    1.87
   1   2  12    5.28    1.38
   1   2  12    3.40    1.29
  -1  -2 -13    3.69    2.08
  -1   2 -13    5.07    2.02
   1  -2  13    5.96    2.23
   1  -2  13    3.84    1.38
   1  -2  13    3.63    1.40
   1   2  13    3.80    1.85
   1   2  13    4.52    1.38
  -1  -2 -14   32.87    3.50
   1  -2  14   26.35    3.14
   1  -2  14   31.85    2.76
   1  -2  14   32.97    2.31
   1   2  14   24.34    2.80
   1   2  14   28.67    2.27
  -1  -2 -15    0.55    2.10
   1  -2  15    1.40    2.19
   1  -2  15    2.02    1.68
   1  -2  15   -0.11    1.36
   1  -2  15    1.95    1.55
   1   2  15   -3.52    1.68
   1   2  15    1.51    1.42
   1   2  15    1.85    1.40
  -1  -2 -16   44.37    4.18
   1  -2  16   37.88    3.18
   1  -2  16   42.54    2.93
   1   2  16   39.32    3.48
   1   2  16   42.27    3.50
   1   2  16   39.11    2.59
   1  -2  17    8.23    2.89
   1  -2  17   11.92    2.48
   1   2  17    8.30    2.69
  -1  -3  18    2.93    2.48
  -1   3  18    0.11    2.63
  -1   3  18    2.10    2.65
  -1  -3  17   69.96    4.67
  -1  -3  17   73.10    4.86
  -1   3  17   60.22    3.97
  -1  -3  16   27.12    3.54
  -1  -3  16   32.17    3.27
  -1   3  16   34.95    3.16
  -1   3  16   35.82    1.74
  -1   3  16   29.28    1.34
   1  -3 -16   36.31    3.80
  -1  -3  15   94.72    4.71
  -1  -3  15  108.26    4.67
  -1   3  15  100.34    4.26
  -1   3  15  109.15    2.69
   1  -3 -15  110.91    5.09
  -1  -3  14    7.41    2.06
  -1  -3  14    8.15    0.95
  -1  -3  14    7.58    0.83
  -1   3  14    7.26    1.97
  -1   3  14   10.19    1.15
  -1   3  14    8.13    1.06
   1  -3 -14    7.26    2.38
  -1  -3  13   16.59    2.53
  -1  -3  13   21.28    2.59
  -1  -3  13   21.22    1.15
  -1  -3  13   17.95    1.06
  -1   3  13   21.05    2.89
  -1   3  13   19.01    1.32
   1  -3 -13   24.61    3.08
  -1  -3  12    4.60    1.89
  -1  -3  12    5.81    1.97
  -1  -3  12    5.16    0.83
  -1  -3  12    4.80    0.74
  -1   3  12    7.32    1.82
  -1   3  12    4.48    0.93
  -1   3  12    5.18    0.91
   1  -3 -12    6.92    1.99
  -1  -3  11  305.27    9.57
  -1  -3  11  292.29    5.62
  -1  -3  11  330.19    2.78
  -1  -3  11  327.68    2.69
  -1   3  11  293.27    5.50
  -1   3  11  313.76    3.18
  -1   3  11  288.21    3.01
   1  -3 -11  301.12    6.49
  -1  -3  10    0.32    1.57
  -1  -3  10    1.12    0.55
  -1  -3  10    0.81    0.51
  -1   3  10    3.29    1.40
  -1   3  10    0.98    0.68
  -1   3  10    0.51    0.68
   1  -3 -10    1.34    1.63
  -1  -3   9  298.61    5.56
  -1  -3   9  341.16    2.31
  -1   3   9  296.64    2.69
  -1   3   9  288.13    2.63
   1  -3  -9  292.35    4.75
   1  -3  -9  294.84    5.54
  -1  -3   8  132.26    1.34
  -1  -3   8  163.81    1.51
  -1   3   8  136.99    3.16
  -1   3   8  141.98    1.82
  -1   3   8  137.75    1.78
   1  -3  -8  142.27    3.29
   1  -3  -8  144.10    3.84
  -1  -3   7  881.96    7.24
  -1  -3   7  962.61    3.08
  -1  -3   7 1070.66    3.35
  -1   3   7  890.87    6.83
  -1   3   7  903.50    4.03
  -1   3   7  956.12    4.41
   1  -3  -7  950.31    7.49
   1  -3  -7  946.83    8.47
   1  -3  -7  889.32   13.37
   1  -3  -7  842.22   12.67
   1   3  -7  933.42    8.38
  -1  -3   6   46.58    2.40
  -1  -3   6   42.90    2.21
  -1  -3   6   44.84    1.87
  -1  -3   6   48.55    0.79
  -1  -3   6   47.74    2.89
  -1  -3   6   55.72    3.10
  -1   3   6   46.62    1.74
  -1   3   6   46.85    2.38
  -1   3   6   46.00    1.04
  -1   3   6   49.91    1.10
   1  -3  -6   49.14    1.82
   1  -3  -6   47.83    2.27
   1  -3  -6   47.32    5.13
   1  -3  -6   43.16    5.11
   1   3  -6   50.61    2.19
  -1  -3   5  237.40    3.71
  -1  -3   5  241.09    3.40
  -1  -3   5  241.13    3.33
  -1  -3   5  244.14    1.93
  -1  -3   5  266.87    1.74
  -1  -3   5  243.10    6.96
  -1  -3   5  248.37    7.09
  -1   3   5  228.34    2.97
  -1   3   5  241.47    3.73
  -1   3   5  236.34    1.99
  -1   3   5  244.78    2.06
   1  -3  -5  237.35    3.08
   1  -3  -5  242.00    3.80
   1  -3  -5  244.55    8.61
   1   3  -5  238.41    3.78
  -1  -3   4   14.53    1.19
  -1  -3   4   15.00    1.02
  -1  -3   4   15.36    1.02
  -1  -3   4   15.51    0.62
  -1  -3   4   15.87    0.64
  -1  -3   4   14.96    2.74
  -1   3   4   17.42    0.98
  -1   3   4   12.46    1.12
  -1   3   4   15.83    0.74
  -1   3   4   14.87    0.74
  -1   3   4   13.96    3.10
   1  -3  -4   14.94    0.98
   1  -3  -4   15.51    1.25
   1  -3  -4   13.22    3.12
   1   3  -4   14.96    1.25
  -1  -3   3  907.83    5.77
  -1  -3   3  926.12    5.39
  -1  -3   3  897.83    3.65
  -1  -3   3  960.09    3.84
  -1  -3   3  902.33   15.21
  -1   3   3  883.08    4.63
  -1   3   3  900.19    5.77
  -1   3   3  913.85    4.01
  -1   3   3  912.88    4.03
  -1   3   3  924.63   16.61
   1  -3  -3  896.03    4.69
   1  -3  -3  912.22    5.88
   1  -3  -3  876.34    3.33
   1  -3  -3  916.48    3.50
   1  -3  -3  872.69   16.08
   1   3  -3  905.64    5.86
   1   3  -3  902.29    5.26
   1   3  -3  862.44    2.67
   1   3  -3  959.07    2.95
   1   3  -3  929.24   15.47
   1  -3  -2 3232.71   38.64
   1   3  -2 3082.94   42.40
  -1  -3   1  950.43    4.50
  -1  -3   1  689.72    3.73
  -1  -3   1 1010.86   18.08
  -1   3   1  984.96    4.41
  -1   3   1  925.67    4.33
  -1   3   1  676.12    3.73
  -1   3   1  913.00    5.05
  -1   3   1 1011.78   18.40
   1  -3  -1  665.93    3.65
   1  -3  -1  966.11    4.46
   1  -3  -1  970.93    4.39
   1  -3  -1 1006.83   18.29
   1   3  -1  984.62    4.60
   1   3  -1 1011.82    4.86
   1   3  -1  970.65    4.33
   1   3  -1  400.61    4.20
   1   3  -1  965.07   17.59
  -1  -3   0   94.02    1.27
  -1  -3   0   83.81    1.53
  -1  -3   0   43.01    1.10
  -1  -3   0   97.73    1.57
  -1  -3   0   92.92    6.64
  -1   3   0   95.70    1.57
  -1   3   0   89.37    1.10
  -1   3   0   96.46    1.61
  -1   3   0   91.11    6.49
   1  -3   0   82.80    1.46
   1  -3   0   97.90    1.17
   1  -3   0   99.11    1.59
   1  -3   0   53.00    1.21
   1  -3   0  111.97    7.17
   1   3   0   97.39    1.32
   1   3   0   97.56    1.63
   1   3   0   94.78    1.59
   1   3   0   56.89    1.21
   1   3   0  102.64    6.98
  -1  -3  -1 1051.46    5.05
  -1  -3  -1 1072.12    5.05
  -1  -3  -1  802.77   17.99
  -1   3  -1 1079.15    5.47
  -1   3  -1  931.89    4.92
  -1   3  -1 1062.30    4.97
   1  -3   1 1123.96    5.71
   1  -3   1 1132.15    6.39
   1  -3   1 1082.86    5.11
   1  -3   1 1144.22   21.16
   1   3   1 1114.28    3.71
   1   3   1 1102.06    5.41
   1   3   1 1090.41    5.22
   1   3   1 1121.22    5.28
   1   3   1 1098.69   21.01
  -1  -3  -2 1685.86    7.32
  -1  -3  -2 1648.26    6.39
  -1   3  -2 1589.99    7.36
  -1   3  -2 1169.58    5.52
  -1   3  -2 1633.34    6.17
  -1   3  -2 1665.53   41.04
   1  -3   2 1641.64    6.54
   1  -3   2 1690.57   26.61
   1   3   2 1637.39    7.11
   1   3   2 1722.33    6.83
   1   3   2 1717.68   27.33
  -1  -3  -3   21.64    0.89
  -1  -3  -3   22.32    1.19
  -1  -3  -3   23.49    1.02
  -1  -3  -3   22.81    1.02
  -1  -3  -3   20.65    5.03
  -1   3  -3   22.68    1.25
  -1   3  -3   23.28    0.70
  -1   3  -3   21.45    0.98
  -1   3  -3   21.98    0.95
  -1   3  -3   19.42    4.48
   1  -3   3   23.74    1.32
   1  -3   3   23.40    0.68
   1  -3   3   22.56    1.06
   1  -3   3   21.86    1.02
   1  -3   3   23.00    4.82
   1   3   3   22.22    0.89
   1   3   3   21.45    1.17
   1   3   3   25.25    1.12
   1   3   3   24.91    1.15
   1   3   3   19.52    5.07
  -1  -3  -4   34.12    1.17
  -1  -3  -4   29.66    1.53
  -1  -3  -4   33.82    1.12
  -1  -3  -4   33.65    1.10
  -1  -3  -4   26.27    5.58
  -1   3  -4   35.41    1.59
  -1   3  -4   37.75    1.08
  -1   3  -4   33.16    1.06
  -1   3  -4   31.00    1.02
  -1   3  -4   32.49    5.69
   1  -3   4   32.30    1.00
   1  -3   4   32.42    1.29
   1  -3   4   32.78    1.27
   1  -3   4   30.64    5.30
   1   3   4   34.10    1.21
   1   3   4   31.59    1.53
   1   3   4   33.27    1.32
   1   3   4   34.65    1.29
   1   3   4   32.66    6.20
  -1  -3  -5  102.93    3.10
  -1  -3  -5  100.07    1.61
  -1  -3  -5   84.13    9.38
  -1   3  -5  101.21    2.63
  -1   3  -5  101.02    1.91
  -1   3  -5   98.65    1.44
  -1   3  -5   87.59   13.03
   1  -3   5  104.38    2.74
   1  -3   5   98.60    1.85
   1  -3   5  101.55    2.12
   1  -3   5  100.28    2.08
   1  -3   5  112.67   15.40
   1   3   5  100.62    2.12
   1   3   5  100.47    2.08
   1   3   5   96.35    2.42
   1   3   5  107.07    2.16
   1   3   5  101.96    2.16
   1   3   5   99.94   10.19
  -1  -3  -6   64.12    2.36
  -1  -3  -6   41.89    7.34
  -1   3  -6   65.80    1.80
  -1   3  -6   61.70    7.83
   1  -3   6   63.51    2.53
   1  -3   6   63.19    1.76
   1  -3   6   68.39    1.89
   1  -3   6   63.17    1.80
   1  -3   6   61.15    7.91
   1   3   6   65.63    1.99
   1   3   6   63.27    1.93
   1   3   6   65.65    2.27
   1   3   6   63.68    1.85
   1   3   6   68.92    1.93
   1   3   6   56.29    8.32
  -1  -3  -7  792.01    7.60
  -1  -3  -7  818.11   23.60
  -1   3  -7  802.90    6.11
  -1   3  -7  846.40   22.96
   1  -3   7  809.09    8.11
   1  -3   7  790.06    6.15
   1  -3   7  800.16    5.77
   1  -3   7  798.97    5.75
   1  -3   7  805.78   22.39
   1   3   7  824.22    6.87
   1   3   7  773.43    6.43
   1   3   7  775.80    5.88
   1   3   7  815.91    6.00
   1   3   7  788.43   22.96
  -1  -3  -8   78.96    2.93
  -1  -3  -8   75.90   10.02
  -1   3  -8   73.35    2.38
  -1   3  -8   73.67    9.23
   1  -3   8   74.90    2.91
   1  -3   8   71.76    2.19
   1  -3   8   72.02    3.54
   1  -3   8   75.05    2.12
   1  -3   8   64.95    9.25
   1   3   8   79.70    2.57
   1   3   8   76.43    2.46
   1   3   8   75.52    2.21
   1   3   8   72.91    2.19
   1   3   8   72.12   10.31
  -1  -3  -9    0.00    1.36
  -1  -3  -9   -4.86    6.79
  -1   3  -9    3.27    1.23
  -1   3  -9   12.01    7.43
   1  -3   9    0.08    1.27
   1  -3   9    1.44    1.06
   1  -3   9    1.34    1.00
   1  -3   9    0.64    1.12
   1  -3   9   -8.74    6.43
   1   3   9    1.46    1.19
   1   3   9    0.13    0.98
   1   3   9    0.59    1.15
   1   3   9    5.45    7.21
  -1  -3 -10   32.08    2.61
  -1  -3 -10   30.51   11.37
  -1   3 -10   29.69    2.16
  -1   3 -10   19.88    9.21
   1  -3  10   32.21    2.76
   1  -3  10   27.75    1.87
   1  -3  10   28.90    1.91
   1  -3  10   24.59    8.15
   1   3  10   34.08    2.36
   1   3  10   30.39    1.91
   1   3  10   31.57    1.95
  -1  -3 -11   30.15    2.78
  -1  -3 -11   33.50    8.95
  -1   3 -11   29.62    2.50
  -1   3 -11   37.24    7.51
   1  -3  11   29.24    2.91
   1  -3  11   28.65    1.95
   1  -3  11   27.69    2.02
   1  -3  11   28.07    7.64
   1   3  11   27.10    2.42
   1   3  11   26.71    1.99
   1   3  11   29.98    2.04
   1   3  11   22.03    8.76
  -1  -3 -12   12.67    2.42
  -1  -3 -12    6.81    7.98
  -1   3 -12   12.22    1.95
   1  -3  12   12.29    2.40
   1  -3  12   12.75    1.63
   1  -3  12   12.22    1.66
   1   3  12    9.25    1.89
   1   3  12   11.46    1.66
   1   3  12   12.73    1.66
  -1  -3 -13    3.16    2.04
   1  -3  13    3.01    2.06
   1  -3  13    2.14    1.32
   1  -3  13    1.61    1.36
   1   3  13    1.87    1.25
   1   3  13    3.08    1.29
  -1  -3 -14    0.55    2.08
   1  -3  14    4.31    2.19
   1  -3  14    2.38    1.49
   1  -3  14    1.85    1.40
   1   3  14    1.80    1.76
   1   3  14    1.44    1.44
  -1  -3 -15   -1.34    1.91
   1  -3  15   -2.91    2.02
   1  -3  15    2.59    1.68
   1  -3  15   -2.02    1.32
   1  -3  15    0.49    1.49
   1   3  15   -1.04    1.78
   1   3  15    0.95    1.55
   1   3  15    1.51    1.40
  -1  -3 -16   75.98    5.24
   1  -3  16   62.45    4.41
   1  -3  16   76.54    4.80
   1  -3  16   73.20    3.48
   1  -3  16   69.58    3.25
   1   3  16   67.67    3.97
   1   3  16   76.54    3.67
   1   3  16   67.37    3.06
   1  -3  17    7.94    2.86
  -1  -4  18   32.74    3.90
  -1  -4  17   11.39    2.95
  -1  -4  17    4.65    2.67
  -1   4  17    6.85    2.31
  -1   4  17    6.64    1.27
  -1   4  17    6.64    0.85
   1  -4 -17   13.92    3.29
  -1  -4  16   50.22    3.78
  -1   4  16   38.62    3.20
  -1   4  16   54.00    2.44
  -1   4  16   45.45    1.70
   1  -4 -16   51.80    4.33
  -1  -4  15    6.34    2.44
  -1  -4  15    8.45    2.16
  -1  -4  15    8.08    0.93
  -1  -4  15    7.62    0.85
  -1   4  15    7.30    2.08
  -1   4  15    8.51    1.29
  -1   4  15    7.89    1.32
   1  -4 -15    8.32    2.59
  -1  -4  14    2.29    1.93
  -1  -4  14    0.53    1.72
  -1  -4  14    0.72    0.76
  -1  -4  14   -0.11    0.72
  -1   4  14    0.40    1.72
  -1   4  14    0.79    0.95
  -1   4  14    1.38    0.93
   1  -4 -14    1.23    2.12
  -1  -4  13  115.56    4.73
  -1  -4  13  112.93    4.88
  -1  -4  13  125.34    2.14
  -1  -4  13  113.16    2.02
  -1   4  13  116.98    3.95
  -1   4  13  110.23    2.31
   1  -4 -13  120.37    4.90
  -1  -4  12  288.49    6.60
  -1  -4  12  291.48    5.79
  -1  -4  12  324.77    3.14
  -1  -4  12  325.60    3.18
  -1  -4  12  301.67    3.01
  -1   4  12  297.36    5.67
  -1   4  12  280.39    3.42
  -1   4  12  278.92    3.33
   1  -4 -12  298.53    6.54
  -1  -4  11   41.44    2.97
  -1  -4  11   38.15    2.63
  -1  -4  11   40.08    1.36
  -1  -4  11   36.92    1.29
  -1   4  11   37.77    2.61
  -1   4  11   38.85    1.59
  -1   4  11   37.73    1.53
  -1  -4  10  160.67    4.50
  -1  -4  10  155.19    3.99
  -1  -4  10  175.52    2.16
  -1  -4  10  152.65    1.95
  -1   4  10  161.54    3.86
  -1   4  10  164.62    2.46
   1  -4 -10  167.33    4.58
  -1  -4   9  199.67    4.67
  -1  -4   9  206.59    4.22
  -1  -4   9  210.75    2.21
  -1   4   9  200.26    2.53
  -1   4   9  195.40    2.48
   1  -4  -9  196.15    3.93
   1  -4  -9  192.35    4.58
   1  -4  -9  167.33    5.16
  -1  -4   8   13.13    1.59
  -1  -4   8   12.96    0.79
  -1  -4   8   14.58    0.85
  -1   4   8   14.73    1.42
  -1   4   8   16.40    1.04
  -1   4   8   13.62    0.98
   1  -4  -8   14.79    1.63
   1  -4  -8   14.62    1.82
   1  -4  -8   13.52    3.82
   1  -4  -8   -2.19    5.54
  -1  -4   7  219.91    3.80
  -1  -4   7  204.00    3.59
  -1  -4   7  210.89    1.95
  -1  -4   7  232.37    2.08
  -1  -4   7  226.17    6.03
  -1  -4   7  225.03    6.05
  -1   4   7  206.01    3.40
  -1   4   7  216.16    2.38
   1  -4  -7  215.90    4.37
   1  -4  -7  228.91    9.68
   1   4  -7  212.25    4.37
  -1  -4   6   20.50    1.42
  -1  -4   6   21.22    0.83
  -1  -4   6   21.16    0.85
  -1  -4   6   20.99    3.37
  -1  -4   6   27.24    3.71
  -1   4   6   18.97    1.25
  -1   4   6   20.39    0.98
  -1   4   6   21.32    1.02
   1  -4  -6   20.16    1.34
   1  -4  -6   20.71    1.89
   1  -4  -6   24.04    4.31
   1  -4  -6   16.72    4.22
   1   4  -6   22.77    1.78
  -1  -4   5  858.28    7.04
  -1  -4   5  865.98    6.22
  -1  -4   5  807.71    5.90
  -1  -4   5  822.21    3.71
  -1  -4   5  874.11    3.90
  -1  -4   5  852.47   15.26
  -1  -4   5  862.20   15.30
  -1   4   5  840.24    5.37
  -1   4   5  809.69    6.77
  -1   4   5  865.35    4.37
  -1   4   5  860.00    4.39
   1  -4  -5  841.71    5.47
   1  -4  -5  853.97    7.13
   1  -4  -5  863.88   17.57
   1  -4  -5  825.88   17.10
   1   4  -5  849.56    7.09
  -1  -4   4   85.53    1.95
  -1  -4   4   86.21    1.89
  -1  -4   4   83.45    1.34
  -1  -4   4   87.97    1.38
  -1  -4   4   83.09    6.03
  -1   4   4   83.47    1.63
  -1   4   4   84.32    1.55
  -1   4   4   84.51    1.51
   1  -4  -4   83.54    1.68
   1  -4  -4   81.37    2.31
   1  -4  -4   82.03    1.12
   1  -4  -4   86.23    1.15
   1  -4  -4   84.79    6.87
   1   4  -4   86.02    2.31
  -1  -4   3  314.04    3.61
  -1  -4   3  318.32    3.25
  -1  -4   3  314.57    2.55
  -1  -4   3  326.05    2.63
  -1  -4   3  319.68   10.65
  -1   4   3  313.15    2.74
  -1   4   3  312.60    3.59
  -1   4   3  311.85    2.72
  -1   4   3  327.64    2.78
  -1   4   3  322.42   11.35
   1  -4  -3  318.75    2.80
   1  -4  -3  310.88    3.63
   1  -4  -3  312.77    2.44
   1  -4  -3  302.43    2.44
   1  -4  -3  303.79   11.16
   1   4  -3  309.41    3.63
   1   4  -3  312.83    3.23
   1   4  -3  308.37    2.16
   1   4  -3  318.35    2.25
   1   4  -3  311.58   10.55
  -1  -4   2 1270.73    6.32
  -1  -4   2 1270.73    5.28
  -1  -4   2 1289.87    5.35
  -1  -4   2 1276.71   21.32
  -1   4   2 1334.22    5.26
  -1   4   2 1201.75    6.13
  -1   4   2 1312.55    5.58
  -1   4   2 1261.65    5.45
  -1   4   2 1334.98   22.90
   1  -4  -2 1254.46    5.16
   1  -4  -2 1281.96    6.41
   1  -4  -2 1269.33    5.24
   1  -4  -2 1262.39   23.68
   1   4  -2 1274.89    6.41
   1   4  -2 1306.87    6.00
   1   4  -2 1250.62    4.97
   1   4  -2 1064.82    4.69
   1   4  -2 1286.88   21.73
  -1  -4   1 1972.39   27.44
  -1   4   1 1991.58   27.97
   1  -4  -1 2017.06   28.16
   1   4  -1 1978.23   27.50
  -1  -4   0  713.27    3.46
  -1  -4   0  731.92    4.54
  -1  -4   0  702.55    4.31
  -1  -4   0  717.15    4.33
  -1  -4   0  735.19   17.95
  -1   4   0  706.88    4.26
  -1   4   0  704.02    3.25
  -1   4   0  717.49    4.35
  -1   4   0  703.00    4.26
  -1   4   0  743.19   17.82
   1  -4   0  728.72    4.39
   1  -4   0  695.51    3.25
   1  -4   0  706.86    4.29
   1  -4   0  733.13    4.39
   1  -4   0  721.99   17.59
   1   4   0  716.03    3.48
   1   4   0  694.26    4.37
   1   4   0  697.80    4.26
   1   4   0  705.08    4.31
   1   4   0  716.96   17.53
  -1  -4  -1 8709.49   62.06
  -1   4  -1 7202.13   55.76
   1  -4   1 8757.30   61.47
   1   4   1 8956.97   62.91
  -1  -4  -2 1117.36    3.61
  -1  -4  -2 1118.42    6.37
  -1  -4  -2 1135.57    5.67
  -1   4  -2 1138.43    6.56
  -1   4  -2 1105.52    5.41
   1  -4   2 1171.94    6.75
   1  -4   2 1127.33    5.73
   1  -4   2 1113.14    5.71
   1  -4   2 1210.13   23.93
   1   4   2 1152.35    3.67
   1   4   2 1105.20    6.24
   1   4   2 1100.45    6.09
   1   4   2 1134.80    5.90
   1   4   2 1102.68   23.28
  -1  -4  -3   31.13    0.85
  -1  -4  -3   33.31    1.53
  -1  -4  -3   30.68    1.17
  -1  -4  -3   27.75    5.39
  -1   4  -3   31.89    1.51
  -1   4  -3   30.94    1.15
  -1   4  -3   37.05    6.07
   1  -4   3   33.84    1.53
   1  -4   3   33.16    0.64
   1  -4   3   31.21    1.23
   1  -4   3   32.19    1.23
   1  -4   3   41.74    6.26
   1   4   3   30.94    0.87
   1   4   3   29.69    1.46
   1   4   3   54.45    1.57
   1   4   3   28.90    1.23
   1   4   3   26.48    5.35
  -1  -4  -4   10.33    1.29
  -1  -4  -4   11.54    0.89
  -1  -4  -4   11.18    0.89
  -1  -4  -4    9.95    4.84
  -1   4  -4    9.57    1.21
  -1   4  -4   10.63    0.72
  -1   4  -4    9.04    0.85
  -1   4  -4   10.31    0.81
  -1   4  -4   12.58    4.77
   1  -4   4    9.70    1.25
   1  -4   4   10.97    0.68
   1  -4   4   10.46    1.04
   1  -4   4    9.65    1.02
   1  -4   4    7.68    3.93
   1   4   4   11.48    0.83
   1   4   4   10.57    1.02
   1   4   4   10.35    1.04
   1   4   4   14.51    4.82
  -1  -4  -5 1175.22    8.25
  -1  -4  -5 1106.26    5.33
  -1  -4  -5 1205.06   27.37
  -1   4  -5 1131.22    8.64
  -1   4  -5 1168.71    5.45
  -1   4  -5 1123.45    4.82
   1  -4   5 1172.51    8.72
   1  -4   5 1142.38    5.37
   1  -4   5 1175.12    6.56
   1  -4   5 1136.10    6.45
   1  -4   5 1129.12   36.41
   1   4   5 1164.83    6.09
   1   4   5 1110.17    5.88
   1   4   5 1133.06    8.00
   1   4   5 1126.76    6.66
   1   4   5 1153.94    6.73
   1   4   5 1180.21   27.12
  -1  -4  -6    0.66    1.08
  -1  -4  -6    2.93    5.41
  -1   4  -6   -0.21    0.72
  -1   4  -6    0.42    0.36
  -1   4  -6    1.17    5.41
   1  -4   6    0.74    1.08
   1  -4   6   -0.04    0.64
   1  -4   6    0.17    0.76
   1  -4   6   -0.30    0.74
   1  -4   6   -0.28    5.09
   1   4   6   -1.06    0.74
   1   4   6    0.79    0.76
   1   4   6   -0.13    0.76
   1   4   6   -0.38    0.76
   1   4   6    9.12    5.79
  -1  -4  -7  221.91    4.29
  -1  -4  -7  203.30   14.22
  -1   4  -7  216.83    3.18
  -1   4  -7  210.30   13.98
   1  -4   7  218.30    4.54
   1  -4   7  209.47    3.08
   1  -4   7  220.06    3.27
   1  -4   7  203.23    3.14
   1  -4   7  218.85   13.64
   1   4   7  216.79    4.10
   1   4   7  208.33    3.29
   1   4   7  220.38    3.37
   1   4   7  220.53   14.58
  -1  -4  -8   16.72    1.76
  -1  -4  -8   25.80    8.21
  -1   4  -8    6.62    7.38
   1  -4   8   18.61    1.95
   1  -4   8   15.49    1.32
   1  -4   8   15.96    1.74
   1  -4   8   17.21    1.42
   1  -4   8    9.99    6.79
   1   4   8   13.33    1.40
   1   4   8   15.74    1.49
   1   4   8   14.77    1.49
   1   4   8   15.30    1.49
   1   4   8   10.38    7.58
  -1  -4  -9  117.26    3.80
  -1  -4  -9  116.17   14.00
  -1   4  -9  112.40    2.93
  -1   4  -9  116.92   12.12
   1  -4   9  116.60    3.82
   1  -4   9  108.85    2.72
   1  -4   9  114.39    2.72
   1  -4   9  113.44    2.80
   1  -4   9  102.57   11.27
   1   4   9  114.62    3.10
   1   4   9  107.45    2.86
   1   4   9  113.16    2.80
   1   4   9  125.68   14.00
  -1  -4 -10   42.20    2.91
  -1  -4 -10   48.32   10.02
  -1   4 -10   38.15    2.33
  -1   4 -10   48.04   11.65
  -1   4 -10   47.32   11.80
   1  -4  10   42.35    2.84
   1  -4  10   39.68    2.06
   1  -4  10   35.54    2.02
   1  -4  10   27.20    8.89
   1   4  10   38.15    2.33
   1   4  10   38.41    2.10
   1   4  10   33.55    2.06
   1   4  10   51.77   14.87
  -1  -4 -11  526.35    8.36
  -1  -4 -11  532.06   21.32
  -1   4 -11  489.14   17.74
   1  -4  11  511.37    8.28
   1  -4  11  528.98    5.73
   1  -4  11  533.23    5.84
   1  -4  11  519.80   18.57
   1   4  11  514.13    6.92
   1   4  11  498.98    5.81
   1   4  11  513.52    5.90
   1   4  11  479.67   20.16
  -1  -4 -12   24.78    2.86
  -1  -4 -12   22.49    9.17
  -1  -4 -12   37.79    8.74
   1  -4  12   22.05    2.67
   1  -4  12   24.51    1.97
   1  -4  12   27.31    2.08
   1   4  12   28.45    2.40
   1   4  12   26.04    2.12
   1   4  12   22.60    2.06
  -1  -4 -13    1.59    2.04
  -1  -4 -13   -1.29    1.25
   1  -4  13   -0.95    1.85
   1  -4  13    1.82    1.42
   1  -4  13    0.04    1.19
   1  -4  13    0.23    1.29
   1   4  13    0.98    1.59
   1   4  13    2.44    1.38
   1   4  13    1.32    1.32
  -1  -4 -14  121.77    5.37
   1  -4  14  118.02    5.05
   1  -4  14  115.39    4.03
   1  -4  14  116.07    3.73
   1  -4  14  116.19    3.56
   1   4  14  110.08    4.18
   1   4  14  115.85    3.63
  -1  -4 -15    1.82    2.16
   1  -4  15    4.60    2.44
   1  -4  15    4.31    2.12
   1  -4  15    1.78    1.57
   1  -4  15    2.10    1.53
   1   4  15    1.46    1.74
   1   4  15    1.19    1.63
   1   4  15   -0.08    1.29
  -1  -4 -16   21.39    3.93
   1  -4  16   19.58    3.31
   1  -4  16   17.34    2.53
   1  -4  16   23.17    2.59
   1   4  16   16.61    2.82
   1   4  16   20.20    2.21
  -1  -4 -17   36.71    3.69
   1  -4  17   34.06    3.95
  -1  -5  18    1.61    2.55
   1  -5 -18    0.30    2.76
  -1  -5  17   22.96    3.56
  -1  -5  17   21.60    3.31
  -1   5  17   25.53    2.97
  -1   5  17   24.64    1.40
   1  -5 -17   22.36    3.78
  -1  -5  16    9.53    2.89
  -1  -5  16   10.29    2.48
  -1   5  16    9.99    2.23
  -1   5  16   10.67    1.61
  -1   5  16    8.23    1.21
  -1  -5  15    0.68    2.31
  -1  -5  15   -1.72    1.70
  -1  -5  15   -1.44    0.79
  -1   5  15    0.47    1.68
  -1   5  15    0.59    1.06
  -1   5  15   -0.36    0.98
   1  -5 -15    4.29    2.50
  -1  -5  14   26.59    3.06
  -1  -5  14   37.58    2.93
  -1  -5  14   32.36    1.42
  -1  -5  14   33.84    1.51
  -1   5  14   35.10    1.85
  -1   5  14   31.45    1.70
   1  -5 -14   32.55    3.18
  -1  -5  13    3.65    2.29
  -1  -5  13    2.16    0.91
  -1  -5  13    1.89    0.87
  -1   5  13    3.95    1.66
  -1   5  13    4.24    1.10
  -1   5  13    2.95    1.04
   1  -5 -13    2.72    2.23
  -1  -5  12   50.46    3.35
  -1  -5  12   51.80    2.99
  -1  -5  12   53.60    1.68
  -1  -5  12   53.49    1.63
  -1   5  12   50.73    2.84
  -1   5  12   50.61    1.91
  -1   5  12   48.97    1.89
   1  -5 -12   46.58    3.27
  -1  -5  11  158.93    5.01
  -1  -5  11  150.87    4.24
  -1  -5  11  167.93    2.48
  -1  -5  11  144.05    2.25
  -1   5  11  144.16    3.84
  -1   5  11  148.04    2.69
  -1   5  11  150.40    2.67
   1  -5 -11  156.62    5.03
  -1  -5  10   13.71    2.21
  -1  -5  10   12.71    1.89
  -1  -5  10   14.53    1.12
  -1  -5  10   15.77    1.78
  -1   5  10   13.41    1.70
  -1   5  10   12.86    1.29
  -1   5  10   12.07    1.36
   1  -5 -10   11.31    2.10
   1  -5 -10   21.64    3.73
  -1  -5   9   41.46    2.63
  -1  -5   9   42.90    2.31
  -1  -5   9   45.45    1.36
  -1   5   9   43.31    1.57
  -1   5   9   43.03    1.57
   1  -5  -9   39.42    2.19
   1  -5  -9   44.84    2.86
   1  -5  -9   44.77    5.96
   1  -5  -9   34.40    5.52
  -1  -5   8  143.55    3.99
  -1  -5   8  145.14    3.35
  -1  -5   8  137.99    1.95
  -1  -5   8  158.23    2.10
  -1  -5   8  145.43    5.88
  -1   5   8  133.40    2.89
  -1   5   8  141.61    2.29
  -1   5   8  139.85    2.27
   1  -5  -8  140.91    3.01
   1  -5  -8  150.50    4.12
   1  -5  -8  136.08    9.23
  -1  -5   7   36.92    1.91
  -1  -5   7   36.67    1.82
  -1  -5   7   36.50    1.17
  -1  -5   7   34.06    1.78
  -1  -5   7   47.53    5.64
  -1  -5   7   36.28    4.71
  -1   5   7   36.39    1.32
   1  -5  -7   39.72    1.78
   1  -5  -7   39.47    2.25
   1  -5  -7   31.72    5.90
   1  -5  -7   31.83    5.92
   1   5  -7   40.19    2.29
  -1  -5   6  230.90    3.50
  -1  -5   6  237.88    2.40
  -1  -5   6  248.98    2.48
  -1  -5   6  231.96    9.68
  -1  -5   6  251.78    9.97
  -1   5   6  234.70    3.10
  -1   5   6  236.74    2.69
  -1   5   6  245.50    2.76
   1  -5  -6  240.75    3.25
   1  -5  -6  238.84    4.37
   1  -5  -6  223.94   11.18
   1  -5  -6  245.08   11.25
   1   5  -6  240.49    4.33
  -1  -5   5  102.49    2.69
  -1  -5   5  110.04    2.40
  -1  -5   5  104.99    2.25
  -1  -5   5  109.36    1.70
  -1  -5   5  111.25    1.74
  -1  -5   5  110.27    7.47
  -1  -5   5  104.48    7.53
  -1   5   5  106.07    1.99
  -1   5   5  105.10    2.69
  -1   5   5  106.41    1.87
  -1   5   5  112.25    1.93
   1  -5  -5  106.01    2.04
   1  -5  -5  105.90    2.78
   1  -5  -5  102.02    1.12
   1  -5  -5  103.99    1.19
   1  -5  -5  117.34    8.78
   1   5  -5  102.97    2.78
  -1  -5   4  236.89    3.56
  -1  -5   4  247.79    3.16
  -1  -5   4  247.43    2.50
  -1  -5   4  249.49   10.40
  -1  -5   4  234.66   10.21
  -1   5   4  242.09    2.59
  -1   5   4  240.15    3.56
  -1   5   4  242.55    3.18
  -1   5   4  245.97    2.67
   1  -5  -4  241.05    2.63
   1  -5  -4  239.14    2.29
   1  -5  -4  232.41    2.21
   1  -5  -4  240.43   11.05
   1   5  -4  235.83    3.06
   1   5  -4  248.05    1.89
  -1  -5   3 2432.76   10.10
  -1  -5   3 2489.47   31.45
  -1   5   3 2489.94    7.51
  -1   5   3 2550.01   10.42
  -1   5   3 2510.71   33.23
   1  -5  -3 2533.84    7.68
   1  -5  -3 2588.33   33.82
   1   5  -3 2442.67   31.19
  -1  -5   2 5322.86   47.25
  -1   5   2 5323.80   48.76
   1  -5  -2 5330.31   48.65
   1   5  -2 5264.32   47.00
  -1  -5   1  287.32    2.82
  -1  -5   1  307.57    3.16
  -1  -5   1  293.80    3.03
  -1  -5   1  295.92    2.99
  -1  -5   1  310.62   12.88
  -1   5   1  288.15    2.69
  -1   5   1  278.20    2.78
  -1   5   1  296.49    3.03
  -1   5   1  291.91    3.06
  -1   5   1  303.90   12.67
   1  -5  -1  302.90    2.78
   1  -5  -1  293.75    2.89
   1  -5  -1  295.96    3.01
   1  -5  -1  286.84    2.97
   1  -5  -1  305.81   12.86
   1   5  -1  290.21    2.86
   1   5  -1  292.69    3.06
   1   5  -1  283.87    2.86
   1   5  -1  302.05    3.01
   1   5  -1  272.68   11.86
  -1  -5   0  263.54    2.29
  -1  -5   0  273.51    3.10
  -1  -5   0  268.35    2.99
  -1  -5   0  273.13    2.99
  -1  -5   0  282.38   12.56
  -1   5   0  260.86    2.82
  -1   5   0  260.25    2.27
  -1   5   0  281.06    3.08
  -1   5   0  255.16    2.86
  -1   5   0  268.86   12.37
   1  -5   0  260.23    2.84
   1  -5   0  261.92    2.25
   1  -5   0  268.78    2.95
   1  -5   0  267.91    2.99
   1  -5   0  306.97   13.20
   1   5   0  265.13    2.31
   1   5   0  270.12    3.03
   1   5   0  255.54    2.86
   1   5   0  266.34    2.95
   1   5   0  267.72   12.31
  -1  -5  -1 1432.31    6.66
  -1  -5  -1 1476.17   27.71
  -1   5  -1 1406.04    6.94
  -1   5  -1 1419.81    6.54
  -1   5  -1 1500.85   27.52
   1  -5   1 1485.95    7.24
   1  -5   1 1432.57    6.68
   1  -5   1 1421.38    6.68
   1  -5   1 1472.56   27.24
   1   5   1 1447.40    4.20
   1   5   1 1407.19    7.02
   1   5   1 1421.00    6.73
   1   5   1 1457.50    6.85
   1   5   1 1444.85   27.35
  -1  -5  -2  557.01    2.29
  -1  -5  -2  548.74    4.77
  -1  -5  -2  542.06    4.20
  -1   5  -2  520.69    4.69
  -1   5  -2  529.03    4.01
   1  -5   2  555.66    4.90
   1  -5   2  543.99    4.41
   1  -5   2  555.25    4.33
   1  -5   2  558.61   17.59
   1   5   2  554.36    2.27
   1   5   2  544.09    4.69
   1   5   2  558.39    6.98
   1   5   2  552.07    4.41
   1   5   2  593.45   18.69
  -1  -5  -3   41.23    0.83
  -1  -5  -3   42.93    1.68
  -1  -5  -3   40.74    1.38
  -1  -5  -3   40.21    1.36
  -1  -5  -3   38.94    6.28
  -1   5  -3   41.67    1.97
  -1   5  -3   43.88    1.34
  -1   5  -3   40.76    1.29
  -1   5  -3   43.67    6.96
   1  -5   3   41.55    2.02
   1  -5   3   43.05    0.59
   1  -5   3   41.53    0.59
   1  -5   3   41.95    1.49
   1  -5   3   36.54    6.13
   1   5   3   41.36    0.83
   1   5   3   41.63    1.99
   1   5   3   42.27    1.49
   1   5   3   41.55    1.80
   1   5   3   37.77    6.47
  -1  -5  -4  133.28    2.93
  -1  -5  -4  133.87    2.21
  -1  -5  -4  132.81    2.16
  -1  -5  -4  138.79   11.12
  -1   5  -4  128.10    2.86
  -1   5  -4  132.49    2.06
  -1   5  -4  147.62   11.12
   1  -5   4  137.52    3.01
   1  -5   4  138.05    1.46
   1  -5   4  133.34    1.44
   1  -5   4  135.40    2.38
   1  -5   4  141.85    2.44
   1  -5   4  123.94   10.08
   1   5   4  136.78    1.72
   1   5   4  132.21    1.70
   1   5   4  133.23    2.84
   1   5   4  130.71    2.42
   1   5   4  135.46    2.46
   1   5   4  133.40   11.14
  -1  -5  -5 1029.81    8.04
  -1  -5  -5  984.93    5.43
  -1  -5  -5  969.21   25.72
  -1   5  -5 1021.24    5.01
  -1   5  -5 1085.47   26.25
   1  -5   5 1025.53    8.42
   1  -5   5 1024.42    4.77
   1  -5   5 1009.21    4.73
   1  -5   5 1043.58    6.43
   1  -5   5  997.20    6.32
   1  -5   5 1046.04   26.93
   1   5   5 1042.37    5.35
   1   5   5  980.92    5.20
   1   5   5  977.13    7.66
   1   5   5 1030.47    6.66
   1   5   5 1031.55    6.68
   1   5   5 1007.45   26.14
  -1  -5  -6  328.09    4.99
  -1  -5  -6  322.80   17.10
  -1   5  -6  317.16    2.29
  -1   5  -6  336.00   16.30
   1  -5   6  323.35    5.13
   1  -5   6  322.44    3.20
   1  -5   6  326.94    3.82
   1  -5   6  320.62    3.80
   1  -5   6  343.15   16.25
   1   5   6  327.79    3.50
   1   5   6  312.13    3.40
   1   5   6  314.17    3.90
   1   5   6  320.83    3.97
   1   5   6  341.41   17.19
  -1  -5  -7   36.41    2.25
  -1  -5  -7   31.26    8.32
  -1   5  -7   42.84    8.19
   1  -5   7   31.89    2.19
   1  -5   7   32.08    1.42
   1  -5   7   36.45    1.72
   1  -5   7   31.62    1.66
   1  -5   7   35.54    7.68
   1   5   7   35.80    1.59
   1   5   7   31.32    1.55
   1   5   7   34.65    1.78
   1   5   7   32.55    1.99
   1   5   7   11.78    7.32
  -1  -5  -8    1.42    1.25
  -1  -5  -8   -2.86    7.02
  -1   5  -8   -2.78    7.09
   1  -5   8    1.93    1.38
   1  -5   8    0.17    0.89
   1  -5   8    1.29    0.93
   1  -5   8    3.63    6.71
   1   5   8    2.86    1.15
   1   5   8    2.36    1.00
   1   5   8    0.47    1.00
   1   5   8   -0.13    0.95
   1   5   8   -0.74    7.26
  -1  -5  -9   41.61    2.76
  -1  -5  -9   58.08   10.55
  -1   5  -9   43.58    9.06
   1  -5   9   47.91    2.82
   1  -5   9   45.66    1.89
   1  -5   9   47.76    2.04
   1  -5   9   42.69    1.95
   1  -5   9   46.87    9.00
   1   5   9   47.68    2.14
   1   5   9   44.73    2.06
   1   5   9   36.62    3.44
   1   5   9   42.42    2.14
   1   5   9   59.05   10.31
  -1  -5 -10   17.25    2.44
  -1  -5 -10   18.59    9.53
   1  -5  10   18.82    2.84
   1  -5  10   17.80    1.78
   1  -5  10   18.42    1.72
   1  -5  10   23.43    9.93
   1   5  10   18.16    1.87
   1   5  10   19.67    1.89
   1   5  10   18.12    1.93
   1   5  10   22.53    9.32
  -1  -5 -11   11.82   10.06
  -1   5 -11   20.99    8.30
   1  -5  11   39.40    3.29
   1  -5  11   38.13    2.33
   1  -5  11   34.63    2.16
   1  -5  11   36.16    2.19
   1  -5  11   38.09    9.10
   1   5  11   35.24    2.40
   1   5  11   32.44    2.16
   1   5  11   32.85    2.23
  -1  -5 -12   81.29    4.01
  -1  -5 -12   79.70   11.46
  -1  -5 -12   88.52   11.46
   1  -5  12   79.68    3.93
   1  -5  12   85.68    3.10
   1  -5  12   83.03    2.89
   1  -5  12   86.64    2.91
   1  -5  12   77.64    8.47
   1   5  12   76.77    3.10
   1   5  12   80.55    2.89
   1   5  12   78.47    2.89
  -1  -5 -13   96.55    4.46
   1  -5  13   95.34    4.60
   1  -5  13   98.86    3.42
   1  -5  13  105.90    3.23
   1  -5  13  109.23    3.56
   1   5  13   98.60    3.54
   1   5  13  102.97    3.27
   1   5  13  101.98    3.35
  -1  -5 -14   64.61    4.46
   1  -5  14   58.95    4.12
   1  -5  14   59.43    3.12
   1  -5  14   54.13    3.46
   1  -5  14   61.73    3.01
   1   5  14   55.27    3.29
   1   5  14   57.14    2.80
  -1  -5 -15   28.94    3.54
   1  -5  15   32.13    5.79
   1  -5  15   33.38    3.14
   1  -5  15   31.66    2.46
   1   5  15   30.92    2.86
   1   5  15   32.80    2.89
   1   5  15   29.39    2.36
  -1  -5 -16    7.19    3.40
   1  -5  16    1.85    2.55
   1  -5  16    5.71    1.99
   1  -5  16    7.81    2.08
   1   5  16    5.90    2.06
   1   5  16    7.79    1.82
  -1  -5 -17    0.57    2.23
   1  -5  17   -1.00    2.44
   1   5  17    1.66    2.38
  -1  -6  17    2.40    2.65
  -1  -6  17    2.59    2.44
  -1   6  17    1.85    2.44
  -1   6  17    3.54    1.06
   1  -6 -17    4.01    2.72
  -1  -6  16    0.70    2.38
  -1  -6  16    3.48    1.97
  -1  -6  16    1.40    0.91
  -1  -6  16    1.25    0.83
  -1   6  16   -2.67    1.66
  -1   6  16    1.36    1.27
  -1   6  16    1.25    1.04
   1  -6 -16    2.57    2.65
  -1  -6  15   10.14    2.63
  -1  -6  15    9.42    2.19
  -1  -6  15   10.29    1.17
  -1  -6  15   12.18    1.42
  -1   6  15    9.70    2.14
  -1   6  15   11.69    1.46
  -1   6  15   10.40    1.40
   1  -6 -15    9.87    2.76
  -1  -6  14   18.16    2.99
  -1  -6  14   20.33    2.53
  -1  -6  14   19.84    1.40
  -1  -6  14   16.85    1.42
  -1   6  14   19.14    2.31
  -1   6  14   19.31    1.76
  -1   6  14   16.53    1.59
   1  -6 -14   19.22    3.20
  -1  -6  13  138.69    5.11
  -1  -6  13  142.40    4.50
  -1  -6  13  143.86    3.10
  -1  -6  13  149.40    2.80
  -1   6  13  132.38    3.99
  -1   6  13  142.29    3.03
  -1   6  13  139.20    2.93
   1  -6 -13  140.09    5.47
  -1  -6  12   19.50    2.91
  -1  -6  12   21.43    2.59
  -1  -6  12   18.04    1.40
  -1  -6  12   17.97    1.38
  -1   6  12   17.85    2.14
  -1   6  12   18.14    1.61
  -1   6  12   17.74    1.66
   1  -6 -12   19.97    2.76
  -1  -6  11   57.82    3.44
  -1  -6  11   59.92    2.95
  -1  -6  11   62.51    1.85
  -1  -6  11   57.06    1.74
  -1   6  11   61.15    2.74
  -1   6  11   60.11    2.10
  -1   6  11   56.91    2.02
   1  -6 -11   59.26    3.76
  -1  -6  10   -0.08    1.38
  -1  -6  10    0.28    0.81
  -1  -6  10    1.80    0.91
  -1   6  10   -2.38    1.12
  -1   6  10   -1.53    0.87
  -1   6  10   -0.66    0.91
   1  -6 -10    1.70    1.72
   1  -6 -10   -2.06    5.20
   1  -6 -10   -1.27    5.11
  -1  -6   9  138.43    4.20
  -1  -6   9  137.35    3.56
  -1  -6   9  145.67    2.33
  -1  -6   9  133.02    5.56
  -1  -6   9  161.60    9.21
  -1   6   9  134.68    3.03
  -1   6   9  133.49    2.50
  -1   6   9  131.90    2.50
   1  -6  -9  132.41    3.14
   1  -6  -9  133.06    4.24
   1  -6  -9  124.09   10.40
  -1  -6   8  293.84    5.58
  -1  -6   8  307.76    4.71
  -1  -6   8  293.97    3.06
  -1  -6   8  312.00    3.16
  -1  -6   8  307.06   10.72
  -1  -6   8  304.21   10.84
  -1   6   8  289.47    3.95
  -1   6   8  318.69    5.56
  -1   6   8  289.85    3.42
   1  -6  -8  289.53    4.88
   1  -6  -8  298.32    5.52
   1  -6  -8  275.70   13.41
   1  -6  -8  271.09   13.20
  -1  -6   7  299.31    4.35
  -1  -6   7  291.48    4.16
  -1  -6   7  295.20    3.01
  -1  -6   7  322.61    3.29
  -1  -6   7  298.12   11.73
  -1  -6   7  304.21   11.88
  -1   6   7  299.21    3.69
  -1   6   7  298.38    3.35
  -1   6   7  302.94    3.40
   1  -6  -7  295.54    3.76
   1  -6  -7  297.23    5.26
   1  -6  -7  295.20   13.83
   1  -6  -7  301.90   14.60
  -1  -6   6   70.55    2.12
  -1  -6   6   75.75    1.66
  -1  -6   6   76.35    1.68
  -1  -6   6   60.83    6.90
  -1  -6   6   81.78    8.11
  -1   6   6   75.48    1.87
  -1   6   6   74.31    1.82
   1  -6  -6   71.06    1.87
   1  -6  -6   73.29    2.67
   1  -6  -6   57.80    7.36
   1  -6  -6   72.63    8.40
   1   6  -6   73.06    2.69
  -1  -6   5  248.71    3.46
  -1  -6   5  235.57    3.33
  -1  -6   5  242.72    2.72
  -1  -6   5  251.15    2.78
  -1  -6   5  254.03   11.37
  -1  -6   5  225.34   11.67
  -1   6   5  245.76    2.80
  -1   6   5  235.93    4.71
  -1   6   5  243.89    2.95
  -1   6   5  252.23    3.01
   1  -6  -5  241.19    2.84
   1  -6  -5  246.60    4.22
   1  -6  -5  234.30    2.23
   1  -6  -5  240.32    2.27
   1  -6  -5  238.44   12.37
   1  -6  -5  245.88   12.65
   1   6  -5  241.02    4.14
   1   6  -5  225.98    1.23
  -1  -6   4  612.71    5.79
  -1  -6   4  627.82    5.03
  -1  -6   4  621.92    4.29
  -1  -6   4  629.58    4.33
  -1  -6   4  617.89   17.23
  -1  -6   4  650.80   17.68
  -1   6   4  616.07    3.99
  -1   6   4  635.10    5.92
  -1   6   4  618.70    4.56
  -1   6   4  630.56    4.60
   1  -6  -4  619.53    4.05
   1  -6  -4  610.80    5.90
   1  -6  -4  586.49    3.88
   1  -6  -4  615.54    4.03
   1  -6  -4  619.31   18.50
   1   6  -4  621.33    5.96
   1   6  -4  616.49    4.92
   1   6  -4  603.27    3.46
   1   6  -4  623.73    3.61
  -1  -6   3   93.04    2.69
  -1  -6   3   93.91    2.02
  -1  -6   3   97.80    1.89
  -1  -6   3   97.25    1.87
  -1  -6   3   93.68    8.34
  -1   6   3   91.24    1.57
  -1   6   3   88.74    2.61
  -1   6   3   94.23    1.93
  -1   6   3  103.93    2.02
  -1   6   3   95.04    8.61
   1  -6  -3   95.06    1.61
   1  -6  -3   91.62    2.27
   1  -6  -3   96.16    2.14
   1  -6  -3   97.46    8.93
   1   6  -3   89.31    2.25
   1   6  -3   91.01    1.91
   1   6  -3   92.60    1.99
   1   6  -3   94.59    1.70
   1   6  -3  103.12    8.30
  -1  -6   2 3378.20   40.91
  -1   6   2 3487.54   42.71
   1  -6  -2 3578.23   43.31
   1   6  -2 3479.25   41.57
  -1  -6   1 9619.97  102.49
  -1   6   1 9921.81   87.72
   1  -6  -1 9884.08   77.32
  -1  -6   0 3363.73   42.88
  -1   6   0 3376.93   42.90
   1  -6   0 3481.24   43.58
   1   6   0 3376.04   42.93
  -1  -6  -1   88.84    1.19
  -1  -6  -1   87.51    2.10
  -1  -6  -1   86.04    1.99
  -1  -6  -1   84.81    1.89
  -1  -6  -1   93.11    9.27
  -1   6  -1   88.48    1.99
  -1   6  -1   84.11    1.21
  -1   6  -1   90.56    1.95
  -1   6  -1   84.45    1.93
  -1   6  -1   84.49    9.02
   1  -6   1   90.71    2.06
   1  -6   1   87.59    1.23
   1  -6   1   86.78    1.99
   1  -6   1   84.09    1.93
   1  -6   1   94.87    9.44
   1   6   1   85.70    1.19
   1   6   1   91.98    2.21
   1   6   1   82.33    1.91
   1   6   1   87.34    2.04
   1   6   1   88.76    8.81
  -1  -6  -2  919.11    2.65
  -1  -6  -2  889.66    6.39
  -1  -6  -2  853.55    6.77
  -1  -6  -2  889.47    5.67
  -1   6  -2  900.12    6.58
  -1   6  -2  899.95    2.63
  -1   6  -2  863.35    5.41
   1  -6   2  918.71    6.54
   1  -6   2  883.11    2.61
   1  -6   2  853.55    8.74
   1  -6   2  883.00    5.73
   1  -6   2  889.20   23.30
   1   6   2  884.68    2.59
   1   6   2  907.49    6.37
   1   6   2  868.78    5.79
   1   6   2  899.66    5.92
   1   6   2  910.18   24.04
  -1  -6  -3   68.94    0.83
  -1  -6  -3   47.72    1.46
  -1  -6  -3   71.78    1.76
  -1   6  -3   70.76    2.12
  -1   6  -3   73.74    1.78
  -1   6  -3   80.23    9.32
   1  -6   3   70.36    2.21
   1  -6   3   71.53    0.74
   1  -6   3   72.08    0.76
   1  -6   3   74.03    1.89
   1  -6   3   72.61    1.95
   1  -6   3   83.90    9.40
   1   6   3   72.82    0.85
   1   6   3   72.12    2.10
   1   6   3   73.52    1.93
   1   6   3   72.46    2.33
   1   6   3   74.37    8.81
  -1  -6  -4    9.00    1.25
  -1  -6  -4    9.42    1.04
  -1  -6  -4    7.58    0.91
  -1  -6  -4    8.51    5.50
  -1   6  -4    8.93    1.29
  -1   6  -4    9.40    0.93
  -1   6  -4    8.72    0.93
  -1   6  -4    8.08    5.62
   1  -6   4    8.59    1.32
   1  -6   4    7.98    0.59
   1  -6   4    7.68    0.55
   1  -6   4    8.51    1.06
   1  -6   4    8.21    1.04
   1  -6   4    8.13    4.80
   1   6   4    8.04    0.59
   1   6   4    8.15    0.64
   1   6   4    8.11    1.17
   1   6   4    9.82    1.12
   1   6   4    9.06    1.10
   1   6   4    9.61    6.32
  -1  -6  -5    5.13    1.21
  -1  -6  -5    5.75    0.89
  -1  -6  -5    5.16    5.75
  -1   6  -5    3.40    0.74
  -1   6  -5   -3.71    5.47
   1  -6   5    4.80    1.40
   1  -6   5    3.54    0.62
   1  -6   5    4.05    0.62
   1  -6   5    3.18    0.95
   1  -6   5    3.27    0.91
   1  -6   5    9.12    5.71
   1   6   5    3.37    0.64
   1   6   5    4.18    0.66
   1   6   5    4.31    1.00
   1   6   5    2.97    0.93
   1   6   5    1.99    5.73
  -1  -6  -6  204.76    4.16
  -1  -6  -6  200.11   21.35
  -1   6  -6  196.97    2.16
  -1   6  -6  196.30   14.24
   1  -6   6  200.11    4.24
   1  -6   6  197.74    2.44
   1  -6   6  197.50    2.44
   1  -6   6  197.57    3.18
   1  -6   6  193.41    3.14
   1  -6   6  180.89   13.66
   1   6   6  198.82    2.59
   1   6   6  190.57    2.53
   1   6   6  198.82    3.31
   1   6   6  199.31    3.33
   1   6   6  198.69   18.31
  -1  -6  -7  536.16    6.87
  -1  -6  -7  554.91   22.60
  -1   6  -7  521.37   20.84
   1  -6   7  532.38    7.09
   1  -6   7  530.05    4.37
   1  -6   7  527.33    4.37
   1  -6   7  546.87    5.24
   1  -6   7  523.38    5.16
   1  -6   7  560.60   21.09
   1   6   7  537.05    4.65
   1   6   7  522.24    4.54
   1   6   7  526.33    5.39
   1   6   7  538.13    5.47
   1   6   7  523.89   22.09
  -1  -6  -8  257.91    5.09
  -1  -6  -8  286.79   18.40
  -1   6  -8  263.26   16.87
   1  -6   8  260.12    5.39
   1  -6   8  260.16    3.50
   1  -6   8  254.29    3.42
   1  -6   8  271.98    3.95
   1  -6   8  261.42    3.88
   1  -6   8  243.10   16.38
   1   6   8  259.61    3.73
   1   6   8  250.85    3.99
   1   6   8  267.57    4.12
   1   6   8  282.68   18.16
  -1  -6  -9   33.99    2.76
  -1  -6  -9   26.67    9.46
  -1   6  -9   41.93    9.25
   1  -6   9   37.96    2.76
   1  -6   9   34.59    2.53
   1  -6   9   37.05    1.72
   1  -6   9   40.76    2.04
   1  -6   9   40.40    1.97
   1  -6   9   43.84    9.00
   1   6   9   33.65    1.93
   1   6   9   35.33    1.85
   1   6   9   33.78    2.36
   1   6   9   33.23    2.12
   1   6   9   37.54    9.72
  -1  -6 -10    6.15    2.08
  -1  -6 -10    7.07    9.44
   1  -6  10    6.28    1.95
   1  -6  10    3.46    1.25
   1  -6  10    6.49    1.19
   1  -6  10    4.77    1.32
   1  -6  10    4.35    1.32
   1   6  10    4.12    1.36
   1   6  10    1.38    1.32
   1   6  10    3.84    1.44
   1   6  10    8.02    9.15
  -1  -6 -11    4.29    2.12
  -1  -6 -11    0.40    9.93
  -1   6 -11   -0.02    8.36
   1  -6  11    9.68    2.25
   1  -6  11    8.17    1.55
   1  -6  11    7.53    1.51
   1  -6  11    5.56    1.42
   1  -6  11  -10.40    8.59
   1   6  11    6.34    1.53
   1   6  11    5.33    1.51
   1   6  11    6.03    1.53
  -1  -6 -12   23.09    2.63
  -1  -6 -12    0.40   10.40
   1  -6  12   25.89    3.16
   1  -6  12   22.62    2.08
   1  -6  12   23.64    2.10
   1  -6  12   21.83    2.08
   1  -6  12   27.56    8.47
   1   6  12   24.17    2.14
   1   6  12   22.00    2.08
   1   6  12   20.90    2.08
  -1  -6 -13   10.67    2.59
   1  -6  13   15.98    2.93
   1  -6  13   12.77    1.82
   1  -6  13   16.72    1.95
   1  -6  13   14.47    1.89
   1   6  13    9.21    1.70
   1   6  13   10.29    1.80
   1   6  13   11.52    2.10
  -1  -6 -14   16.06    2.89
   1  -6  14   23.89    3.35
   1  -6  14   26.88    2.57
   1  -6  14   28.79    3.12
   1  -6  14   21.62    2.38
   1   6  14   21.07    2.31
   1   6  14   19.73    2.23
   1   6  14   22.22    2.21
  -1  -6 -15   77.98    4.80
   1  -6  15   75.35    5.37
   1  -6  15   82.52    3.76
   1  -6  15   81.44    4.18
   1  -6  15   87.12    4.43
   1   6  15   78.74    3.37
   1   6  15   70.91    3.25
   1  -6  16   23.38    3.65
   1  -6  16   27.73    2.86
   1  -6  16   27.12    2.89
   1  -6  16   26.21    3.03
   1   6  16   31.93    3.10
   1   6  16   22.73    2.50
  -1  -6 -17    1.49    2.97
   1  -6  17   -1.76    2.59
   1   6  17   -0.53    1.57
  -1  -7  17    3.31    2.72
  -1  -7  17   -1.29    2.61
  -1   7  17    0.68    1.08
   1  -7 -17    3.16    2.89
  -1  -7  16   21.98    3.65
  -1  -7  16   17.85    2.63
  -1  -7  16   20.18    1.46
  -1  -7  16   19.58    1.61
  -1   7  16   15.26    2.50
  -1   7  16   18.97    1.99
  -1   7  16   16.44    1.76
   1  -7 -16   19.48    3.63
  -1  -7  15    0.74    1.80
  -1  -7  15    0.64    0.95
  -1  -7  15    1.04    1.08
  -1   7  15    0.70    1.25
  -1   7  15    0.62    1.08
   1  -7 -15   -0.34    2.36
  -1  -7  14    9.48    2.76
  -1  -7  14    7.47    1.95
  -1  -7  14    8.51    1.23
  -1  -7  14    9.65    1.36
  -1   7  14    7.55    1.89
  -1   7  14    8.32    1.53
  -1   7  14    8.83    1.46
   1  -7 -14    7.94    2.67
  -1  -7  13   17.27    2.76
  -1  -7  13   19.50    2.31
  -1  -7  13   15.11    1.49
  -1   7  13   18.21    2.12
  -1   7  13   17.44    1.74
  -1   7  13   14.79    1.70
   1  -7 -13   11.65    2.57
  -1  -7  12    3.12    2.08
  -1  -7  12    3.88    1.74
  -1  -7  12    1.70    1.00
  -1  -7  12    0.93    0.98
  -1   7  12    1.15    1.46
  -1   7  12    2.91    1.17
  -1   7  12    2.14    1.12
   1  -7 -12    2.31    2.29
  -1  -7  11    0.30    2.10
  -1  -7  11   -2.57    1.34
  -1  -7  11   -1.02    0.89
  -1  -7  11    0.64    0.95
  -1   7  11    1.38    1.29
  -1   7  11   -1.85    1.00
  -1   7  11   -1.21    1.04
   1  -7 -11   -0.98    1.76
   1  -7 -11   -2.02    5.73
   1  -7 -11    3.46    5.75
  -1  -7  10  270.35    6.28
  -1  -7  10  284.14    5.09
  -1  -7  10  291.67    3.56
  -1  -7  10  264.15    3.35
  -1   7  10  261.61    4.33
  -1   7  10  264.39    3.80
  -1   7  10  271.75    3.84
  -1  -7   9    2.50    1.70
  -1  -7   9    2.27    1.34
  -1  -7   9    3.56    0.95
  -1  -7   9    0.04    4.48
  -1  -7   9    5.69    4.69
  -1   7   9    2.33    1.04
  -1   7   9    2.50    1.00
  -1   7   9    1.21    1.00
   1  -7  -9    0.57    1.12
   1  -7  -9    2.36    1.68
   1  -7  -9   -7.81    5.96
   1  -7  -9   -9.46    6.22
  -1  -7   8  296.34    5.75
  -1  -7   8  296.87    4.58
  -1  -7   8  296.51    3.37
  -1  -7   8  306.21    3.46
  -1  -7   8  299.69   12.84
  -1  -7   8  328.23   13.28
  -1   7   8  283.57    4.46
  -1   7   8  296.21    3.71
  -1   7   8  304.07    3.76
   1  -7  -8  297.70    4.75
   1  -7  -8  301.84    5.67
   1  -7  -8  300.69   15.40
   1  -7  -8  296.38   15.32
  -1  -7   7  368.74    5.88
  -1  -7   7  393.61    4.88
  -1  -7   7  359.93    4.63
  -1  -7   7  372.47    3.69
  -1  -7   7  388.16    3.78
  -1  -7   7  314.89   20.62
  -1  -7   7  422.57   15.51
  -1   7   7  360.30    3.88
  -1   7   7  370.20    4.01
  -1   7   7  377.38    4.05
   1  -7  -7  373.26    4.07
   1  -7  -7  380.88    6.05
   1  -7  -7  364.71   16.13
   1  -7  -7  397.49   20.14
  -1  -7   6  175.01    3.12
  -1  -7   6  184.31    2.63
  -1  -7   6  190.76    2.69
  -1  -7   6  173.78   10.97
  -1  -7   6  173.10   11.31
  -1   7   6  180.34    2.59
  -1   7   6  185.09    2.86
   1  -7  -6  176.33    2.65
   1  -7  -6  174.31    3.90
   1  -7  -6  169.90   12.24
   1  -7  -6  194.64   12.94
   1   7  -6  179.17    3.99
  -1  -7   5   54.66    1.87
  -1  -7   5   51.43    1.57
  -1  -7   5   53.90    1.63
  -1  -7   5   57.72    7.09
  -1  -7   5   79.51   13.30
  -1   7   5   56.95    1.49
  -1   7   5   52.71    1.72
   1  -7  -5   49.42    1.46
   1  -7  -5   51.18    2.25
   1  -7  -5   53.07    1.40
   1  -7  -5   45.73    7.26
   1  -7  -5   56.68    7.87
   1   7  -5   53.58    2.31
   1   7  -5   51.09    1.82
   1   7  -5   57.25    1.34
   1   7  -5   54.34    1.17
  -1  -7   4   47.78    1.97
  -1  -7   4   53.98    1.76
  -1  -7   4   52.45    1.57
  -1  -7   4   55.44    1.61
  -1  -7   4   48.99    7.30
  -1  -7   4   41.78    6.51
  -1   7   4   49.48    1.32
  -1   7   4   48.63    1.93
  -1   7   4   52.41    1.66
  -1   7   4   49.65    1.61
   1  -7  -4   50.71    1.34
   1  -7  -4   53.94    2.10
   1  -7  -4   49.48    1.44
   1  -7  -4   45.81    1.44
   1   7  -4   47.76    2.02
   1   7  -4   48.38    1.66
   1   7  -4   48.82    1.29
   1   7  -4   52.26    1.38
  -1  -7   3  530.30    6.15
  -1  -7   3  570.89    4.73
  -1  -7   3  571.27    4.56
  -1  -7   3  541.40   18.12
  -1   7   3  535.46    3.61
  -1   7   3  542.82    5.33
  -1   7   3  549.93    4.84
  -1   7   3  561.90    4.67
  -1   7   3  576.26   19.35
   1  -7  -3  563.13    3.73
   1  -7  -3  527.90    8.08
   1  -7  -3  547.83    4.52
   1  -7  -3  568.32   19.35
   1   7  -3  555.04    6.43
   1   7  -3  563.55    4.63
   1   7  -3  540.08    4.26
   1   7  -3  549.67    4.18
  -1  -7   2  118.15    2.31
  -1  -7   2  131.20    2.42
  -1  -7   2  119.89    2.27
  -1  -7   2  137.29    3.33
  -1  -7   2  108.09    9.63
  -1   7   2  114.75    1.82
  -1   7   2  121.54    2.38
  -1   7   2  124.58    2.33
  -1   7   2  121.05    2.33
  -1   7   2  120.35   10.40
   1  -7  -2  120.37    1.87
   1  -7  -2  123.66    2.42
   1  -7  -2  120.50    2.19
   1  -7  -2  115.37    2.23
   1  -7  -2  123.58   10.55
   1   7  -2  119.74    2.40
   1   7  -2  120.31    2.27
   1   7  -2  119.16    2.16
   1   7  -2  120.48    9.74
  -1  -7   1 5510.40   57.12
  -1   7   1 5595.61   62.47
   1  -7  -1 5936.17   73.08
   1   7  -1 5321.82   56.10
  -1  -7   0  247.86    2.48
  -1  -7   0  251.08    3.37
  -1  -7   0  242.83    3.18
  -1  -7   0  255.79    3.29
  -1  -7   0  237.57   13.64
  -1   7   0  255.69    3.10
  -1   7   0  243.91    2.61
  -1   7   0  249.98    3.23
  -1   7   0  246.41    3.20
  -1   7   0  243.34   13.71
   1  -7   0  243.87    3.03
   1  -7   0  248.85    2.63
   1  -7   0  249.00    3.25
   1  -7   0  257.38    3.27
   1  -7   0  240.47   13.77
   1   7   0  248.81    2.53
   1   7   0  253.97    3.31
   1   7   0  241.92    3.16
   1   7   0  253.52    3.25
   1   7   0  229.88   13.20
  -1  -7  -1  143.97    1.57
  -1  -7  -1  142.02    2.69
  -1  -7  -1  143.35    2.53
  -1  -7  -1  142.42    2.48
  -1  -7  -1  125.40   10.91
  -1   7  -1  141.76    2.55
  -1   7  -1  141.38    1.72
  -1   7  -1  141.44    2.48
  -1   7  -1  141.00    2.48
  -1   7  -1  141.11   10.95
   1  -7   1  139.39    2.57
   1  -7   1  142.19    1.72
   1  -7   1  145.43    2.59
   1  -7   1  145.20    2.61
   1  -7   1  140.15   11.03
   1   7   1  148.64    1.61
   1   7   1  148.47    2.76
   1   7   1  139.56    2.50
   1   7   1  140.94    2.59
   1   7   1  145.82   11.59
  -1  -7  -2   10.06    0.40
  -1  -7  -2    8.00    1.25
  -1  -7  -2    8.78    1.08
  -1  -7  -2    9.59    0.98
  -1  -7  -2   17.29    5.77
  -1   7  -2   10.67    1.32
  -1   7  -2   10.10    0.55
  -1   7  -2    7.89    1.36
  -1   7  -2   -3.33    4.46
   1  -7   2    9.63    1.36
   1  -7   2    9.04    0.55
   1  -7   2    9.68    1.02
   1  -7   2    9.65    1.15
   1  -7   2    0.76    4.48
   1   7   2   10.99    0.45
   1   7   2    8.72    1.23
   1   7   2   10.40    1.17
   1   7   2   10.59    1.19
   1   7   2    6.71    5.20
  -1  -7  -3  105.42    2.65
  -1  -7  -3  108.89    2.27
  -1   7  -3  102.74    2.65
  -1   7  -3   94.11    2.06
  -1   7  -3  114.07   11.37
   1  -7   3  109.28    2.72
   1  -7   3  109.17    1.06
   1  -7   3  115.94    2.42
   1  -7   3  105.71    2.33
   1  -7   3  111.59   10.67
   1   7   3  103.51    2.57
   1   7   3  103.04    2.84
   1   7   3  113.37    2.46
   1   7   3  123.37   11.44
  -1  -7  -4    7.30    1.29
  -1  -7  -4    9.02    1.06
  -1  -7  -4   10.44    5.84
  -1   7  -4    8.49    1.00
  -1   7  -4    5.28    5.77
   1  -7   4    9.25    1.38
   1  -7   4    9.36    0.62
   1  -7   4    6.71    0.55
   1  -7   4   10.69    1.21
   1  -7   4    8.15    1.10
   1  -7   4    6.87    5.56
   1   7   4    8.78    0.49
   1   7   4    8.17    0.51
   1   7   4    6.73    1.19
   1   7   4    8.91    1.12
   1   7   4    7.58    1.10
   1   7   4    5.20    5.75
  -1  -7  -5    0.49    1.04
  -1  -7  -5    2.31    0.81
  -1  -7  -5    1.10    5.92
  -1   7  -5    1.59    0.72
  -1   7  -5    2.42    6.24
   1  -7   5    2.04    1.12
   1  -7   5    0.95    0.51
   1  -7   5    0.98    0.49
   1  -7   5    3.03    0.98
   1  -7   5    1.89    0.89
   1  -7   5    0.62    5.92
   1   7   5    0.51    0.47
   1   7   5    1.19    0.51
   1   7   5    1.10    0.93
   1   7   5    2.65    0.98
   1   7   5    3.20    6.34
  -1  -7  -6    0.02    1.08
  -1  -7  -6    4.12    6.87
  -1   7  -6    7.32    6.71
   1  -7   6   -0.74    1.10
   1  -7   6    0.17    0.64
   1  -7   6    0.68    0.59
   1  -7   6    1.25    0.95
   1  -7   6    1.34    0.91
   1  -7   6   -1.68    5.98
   1   7   6    1.78    0.64
   1   7   6    1.97    0.64
   1   7   6    1.55    1.00
   1   7   6    1.08    0.95
   1   7   6   -0.95    7.79
  -1  -7  -7    3.20    1.32
  -1  -7  -7    4.71    0.79
  -1  -7  -7   -5.86    7.19
  -1   7  -7    0.85    7.04
   1  -7   7    6.00    1.68
   1  -7   7    3.63    0.81
   1  -7   7    5.11    0.79
   1  -7   7    4.48    1.10
   1  -7   7    4.10    1.10
   1  -7   7    9.80    7.11
   1   7   7    4.50    0.83
   1   7   7    3.20    0.79
   1   7   7    2.82    1.06
   1   7   7    3.44    1.12
   1   7   7   -2.29    7.34
  -1  -7  -8   29.11    2.50
  -1  -7  -8   31.91    9.57
  -1   7  -8   44.30    9.46
   1  -7   8   28.67    2.48
   1  -7   8   34.54    1.59
   1  -7   8   33.42    1.46
   1  -7   8   32.85    1.91
   1  -7   8   32.72    1.82
   1  -7   8   41.44    9.38
   1   7   8   33.36    1.61
   1   7   8   30.56    1.46
   1   7   8   26.08    1.91
   1   7   8   34.16    2.06
   1   7   8   45.68    9.65
  -1  -7  -9  204.72    5.13
  -1  -7  -9  184.20   18.40
  -1   7  -9  195.19   16.64
   1  -7   9  204.44    4.99
   1  -7   9  206.33    3.95
   1  -7   9  208.07    3.80
   1  -7   9  176.03   16.44
   1   7   9  187.26    3.40
   1   7   9  189.91    3.82
   1   7   9  194.41    3.88
   1   7   9  181.12   17.63
  -1  -7 -10   14.24   10.52
  -1   7 -10   31.28   12.46
   1  -7  10   28.45    2.80
   1  -7  10   27.99    1.91
   1  -7  10   33.00    1.76
   1  -7  10   32.13    2.08
   1  -7  10   31.85    2.04
   1   7  10   26.63    1.95
   1   7  10   24.27    1.78
   1   7  10   27.12    2.19
   1   7  10   24.10    2.21
   1   7  10   21.13   10.14
  -1  -7 -11  166.89    5.30
  -1  -7 -11  159.31   19.10
  -1   7 -11  164.42   15.00
   1  -7  11  171.30    5.35
   1  -7  11  170.51    3.61
   1  -7  11  170.54    3.82
   1  -7  11  168.69    3.76
   1  -7  11  182.52   17.10
   1   7  11  164.87    3.67
   1   7  11  161.84    3.90
   1   7  11  160.94    3.88
  -1  -7 -12   24.91    3.06
  -1  -7 -12   44.45   12.39
   1  -7  12   26.33    3.25
   1  -7  12   23.64    2.08
   1  -7  12   23.23    2.04
   1  -7  12   21.64    2.14
   1  -7  12   27.27    9.27
   1   7  12   19.61    2.02
   1   7  12   18.52    2.06
   1   7  12   18.10    2.16
  -1  -7 -13   10.52    2.50
   1  -7  13   12.58    2.78
   1  -7  13   12.60    1.76
   1  -7  13   12.12    1.99
   1  -7  13   12.20    2.74
   1   7  13   11.76    1.74
   1   7  13   13.88    1.91
  -1  -7 -14    1.93    2.31
   1  -7  14    0.98    2.10
   1  -7  14    3.14    1.44
   1  -7  14    0.62    1.46
   1   7  14    0.13    1.44
   1   7  14    4.54    1.66
   1   7  14    2.29    1.51
  -1  -7 -15   26.59    4.05
   1  -7  15   22.66    3.33
   1  -7  15   27.27    2.78
   1  -7  15   24.93    2.53
   1   7  15   25.74    2.53
   1   7  15   29.69    2.80
   1   7  15   24.87    2.42
  -1  -7 -16   17.42    3.20
   1  -7  16    7.04    2.57
   1  -7  16    9.80    2.33
   1  -7  16    8.68    2.46
   1   7  16   10.84    2.31
   1   7  16   11.35    1.89
   1  -7  17   -2.23    2.40
   1   7  17    1.49    1.59
  -1  -8  17    5.30    2.89
  -1  -8  17    4.12    1.02
  -1  -8  17    4.20    0.98
  -1   8  17    5.22    1.36
   1  -8 -17   17.59    3.52
  -1  -8  16    4.77    2.69
  -1  -8  16    3.69    2.23
  -1  -8  16    0.36    0.98
  -1  -8  16    2.76    1.25
  -1   8  16   -1.23    1.59
  -1   8  16    1.78    1.36
  -1   8  16    3.65    1.34
   1  -8 -16    4.58    2.78
  -1  -8  15    3.25    3.10
  -1  -8  15    1.93    1.89
  -1  -8  15    6.22    1.19
  -1  -8  15    5.30    1.46
  -1   8  15    5.35    1.74
  -1   8  15    7.11    1.59
  -1   8  15    5.03    1.32
   1  -8 -15    5.39    2.76
  -1  -8  14  117.09    5.16
  -1  -8  14  118.36    4.24
  -1  -8  14  121.24    2.76
  -1  -8  14  116.41    2.91
  -1   8  14  110.40    3.59
   1  -8 -14  125.19    5.69
  -1  -8  13    2.46    2.46
  -1  -8  13    5.01    1.78
  -1  -8  13    4.48    1.78
  -1  -8  13    3.25    1.10
  -1   8  13    4.80    1.57
  -1   8  13    6.73    1.40
  -1   8  13    4.03    1.29
   1  -8 -13    6.66    2.50
  -1  -8  12  340.22    7.51
  -1  -8  12  338.82    5.96
  -1  -8  12  356.48    4.37
  -1  -8  12  330.04    4.20
  -1   8  12  330.57    5.30
  -1   8  12  319.89    4.63
  -1   8  12  344.47    4.73
   1  -8 -12  336.13    7.41
   1  -8 -12  359.45   12.50
   1  -8 -12  293.07   12.75
  -1  -8  11   22.24    2.91
  -1  -8  11   21.58    2.38
  -1  -8  11   20.62    1.61
  -1  -8  11   22.87    1.66
  -1   8  11   19.71    1.87
  -1   8  11   21.71    1.82
  -1   8  11   19.61    1.85
   1  -8 -11   26.84    3.20
   1  -8 -11   25.06    8.02
   1  -8 -11   32.53    8.40
  -1  -8  10  425.82    7.64
  -1  -8  10  447.97    6.20
  -1  -8  10  442.90    4.63
  -1  -8  10  413.68    4.41
  -1  -8  10  402.56   12.54
  -1  -8  10  430.55   13.18
  -1   8  10  417.71    5.24
  -1   8  10  415.97    5.20
  -1   8  10  415.15    4.92
  -1   8  10  434.20    5.03
   1  -8 -10  416.08    7.51
   1  -8 -10  418.27   18.46
   1  -8 -10  392.82   17.95
  -1  -8   9  119.04    4.20
  -1  -8   9  127.02    3.44
  -1  -8   9  127.44    2.61
  -1  -8   9  113.73   10.55
  -1  -8   9  131.11   10.84
  -1   8   9  119.61    2.76
  -1   8   9  116.34    2.76
   1  -8  -9  115.88    2.91
   1  -8  -9  119.93    4.16
   1  -8  -9  116.89   13.11
   1  -8  -9  108.39   12.73
  -1  -8   8    8.47    1.97
  -1  -8   8    6.37    1.40
  -1  -8   8   11.12    1.29
  -1  -8   8    8.25    1.63
  -1  -8   8    8.13    5.64
  -1  -8   8   -0.30    5.69
  -1   8   8    6.71    1.21
  -1   8   8    6.79    1.15
  -1   8   8    7.58    1.17
   1  -8  -8    6.09    1.15
   1  -8  -8    8.02    1.95
   1  -8  -8    4.03    6.90
   1  -8  -8    6.64    6.92
  -1  -8   7    3.86    1.40
  -1  -8   7    2.67    1.15
  -1  -8   7    2.93    1.00
  -1  -8   7    3.82    0.89
  -1  -8   7    4.31    0.91
  -1  -8   7   -0.53    5.24
  -1  -8   7    2.27    6.07
  -1   8   7    4.58    0.83
  -1   8   7    4.05    1.00
  -1   8   7    5.30    1.04
   1  -8  -7    4.05    0.89
   1  -8  -7    3.42    1.44
   1  -8  -7   -6.54    5.71
   1  -8  -7    7.04    6.22
  -1  -8   6  196.59    4.05
  -1  -8   6  189.57    3.25
  -1  -8   6  190.46    2.91
  -1  -8   6  201.45    2.99
  -1  -8   6  185.47   12.39
  -1  -8   6  218.83   13.39
  -1   8   6  194.36    2.59
  -1   8   6  185.60    3.06
  -1   8   6  189.87    3.10
   1  -8  -6  188.95    2.63
   1  -8  -6  198.25    4.24
   1  -8  -6  178.70    2.29
   1  -8  -6  187.17   21.24
   1  -8  -6  229.93   14.56
   1   8  -6  205.70    1.59
  -1  -8   5   62.32    1.99
  -1  -8   5   58.03    1.78
  -1  -8   5   59.86    1.82
  -1  -8   5   69.09    8.93
  -1  -8   5   55.72    8.11
  -1   8   5   60.49    1.51
  -1   8   5   62.13    1.99
   1  -8  -5   61.85    1.55
   1  -8  -5   60.01    2.46
   1  -8  -5   57.50    1.66
   1  -8  -5   43.58    7.64
   1  -8  -5   52.16    8.21
   1   8  -5   63.42    2.53
   1   8  -5   60.92    1.46
  -1  -8   4  497.54    5.58
  -1  -8   4  543.48    4.94
  -1  -8   4  511.54    4.60
  -1  -8   4  536.37    4.69
  -1  -8   4  510.25   18.69
  -1  -8   4  491.11   18.25
  -1   8   4  516.70    3.65
  -1   8   4  503.56    5.75
  -1   8   4  528.75    4.90
   1  -8  -4  511.90    3.67
   1  -8  -4  511.46    5.77
   1  -8  -4  502.95    4.35
   1  -8  -4  519.03   19.75
   1   8  -4  522.98    5.88
   1   8  -4  496.07    4.67
   1   8  -4  503.73    4.03
   1   8  -4  534.46    4.20
  -1  -8   3  507.28    5.18
  -1  -8   3  546.64    4.82
  -1  -8   3  519.69    4.88
  -1  -8   3  549.31    4.77
  -1  -8   3  522.05   18.95
  -1   8   3  505.62    3.59
  -1   8   3  505.92    5.24
  -1   8   3  519.73    5.77
  -1   8   3  543.29    5.79
  -1   8   3  529.22   20.03
   1  -8  -3  529.09    3.73
   1  -8  -3  525.23    5.56
   1  -8  -3  526.52    4.56
   1   8  -3  523.00    5.60
   1   8  -3  531.81    4.69
   1   8  -3  496.20    4.26
   1   8  -3  445.83    4.07
  -1  -8   2  322.59    3.80
  -1  -8   2  345.68    3.88
  -1  -8   2  332.80    3.80
  -1  -8   2  342.11    3.82
  -1  -8   2  350.28   16.17
  -1   8   2  323.52    3.03
  -1   8   2  329.44    4.01
  -1   8   2  336.53    3.95
  -1   8   2  332.24    3.88
  -1   8   2  308.69   15.60
   1  -8  -2  346.46    3.20
   1  -8  -2  326.83    3.97
   1  -8  -2  334.92    3.78
   1  -8  -2  338.40    3.84
   1  -8  -2  339.52   16.11
   1   8  -2  331.99    3.93
   1   8  -2  346.44    3.86
   1   8  -2  336.72    3.84
   1   8  -2  321.08    4.22
   1   8  -2  327.13   15.83
  -1  -8   1  271.69    3.14
  -1  -8   1  282.40    3.56
  -1  -8   1  273.43    3.54
  -1  -8   1  279.75    3.52
  -1  -8   1  302.28   15.53
  -1   8   1  265.02    2.99
  -1   8   1  273.38    3.25
  -1   8   1  283.67    3.61
  -1   8   1  270.43    3.50
  -1   8   1  278.28   15.19
   1  -8  -1  277.71    3.08
   1  -8  -1  269.37    3.27
   1  -8  -1  282.10    3.52
   1  -8  -1  276.33    3.59
   1  -8  -1  267.55   14.96
   1   8  -1  274.10    3.20
   1   8  -1  287.56    3.59
   1   8  -1  269.69    3.40
   1   8  -1  284.12    3.56
   1   8  -1  282.00   14.85
  -1  -8   0  221.02    2.50
  -1  -8   0  222.88    3.31
  -1  -8   0  217.68    3.25
  -1  -8   0  232.01    3.27
  -1  -8   0  244.25   15.28
  -1   8   0  218.96    2.97
  -1   8   0  220.87    2.65
  -1   8   0  229.69    3.33
  -1   8   0  210.58    3.10
  -1   8   0  230.75   14.17
   1  -8   0  233.22    3.14
   1  -8   0  225.20    2.69
   1  -8   0  213.10    3.14
   1  -8   0  224.92    3.31
   1  -8   0  246.99   14.79
   1   8   0  223.12    2.55
   1   8   0  225.05    3.33
   1   8   0  213.76    3.14
   1   8   0  226.74    3.27
   1   8   0  210.58   13.75
  -1  -8  -1   53.81    1.10
  -1  -8  -1   51.37    1.87
  -1  -8  -1   52.75    1.82
  -1  -8  -1   54.04    1.76
  -1  -8  -1   47.40    8.17
  -1   8  -1   53.92    1.80
  -1   8  -1   83.98    1.51
  -1   8  -1   54.66    1.76
  -1   8  -1   48.36    1.72
  -1   8  -1   41.25    7.66
   1  -8   1   51.41    1.76
   1  -8   1   54.09    1.29
   1  -8   1   51.67    1.74
   1  -8   1   54.62    1.89
   1  -8   1   70.68    9.65
   1   8   1   55.53    1.17
   1   8   1   55.72    1.89
   1   8   1   55.44    1.91
   1   8   1   47.78    8.32
  -1  -8  -2  167.48    1.25
  -1  -8  -2  176.41    3.35
  -1  -8  -2  161.92    2.82
  -1  -8  -2  175.63   13.03
  -1   8  -2  177.92    3.20
  -1   8  -2  171.51    1.76
  -1   8  -2  166.78    2.93
  -1   8  -2  119.78   11.14
   1  -8   2  173.74    3.29
   1  -8   2  174.74    1.80
   1  -8   2  168.37    2.89
   1  -8   2  161.24    2.99
   1  -8   2  158.61   13.05
   1   8   2  162.62    3.08
   1   8   2  168.39    2.99
   1   8   2  172.04    2.99
   1   8   2  172.49   13.24
  -1  -8  -3   35.24    1.87
  -1  -8  -3   36.26    1.59
  -1   8  -3   35.52    1.78
  -1   8  -3   37.68    0.83
  -1   8  -3   33.99    1.46
  -1   8  -3   20.60    1.21
   1  -8   3   35.01    1.85
   1  -8   3   36.58    0.83
   1  -8   3   32.83    1.61
   1  -8   3   34.74    1.70
   1  -8   3   36.84    7.87
   1   8   3   31.74    1.76
   1   8   3   33.29    1.72
   1   8   3   35.67    1.63
   1   8   3   27.52    7.19
  -1  -8  -4  251.10    4.33
  -1  -8  -4  247.45    3.48
  -1  -8  -4  272.22   16.87
  -1   8  -4  261.97    3.40
  -1   8  -4  263.79   16.13
   1  -8   4  257.96    4.46
   1  -8   4  250.21    1.87
   1  -8   4  254.46    1.87
   1  -8   4  261.05    3.76
   1  -8   4  255.98    3.71
   1  -8   4  274.19   16.42
   1   8   4  251.00    3.76
   1   8   4  257.68    3.84
   1   8   4  250.08   16.25
  -1  -8  -5   34.10    2.08
  -1  -8  -5   34.88    1.57
  -1  -8  -5   36.94    8.87
  -1   8  -5   35.61    1.49
  -1   8  -5   32.70    7.98
   1  -8   5   36.88    2.19
   1  -8   5   39.72    1.04
   1  -8   5   35.41    0.95
   1  -8   5   39.13    1.80
   1  -8   5   35.22    1.80
   1  -8   5   39.04    8.08
   1   8   5   34.80    0.74
   1   8   5   35.07    0.74
   1   8   5   35.05    1.78
   1   8   5   35.33    1.82
   1   8   5   28.79    7.96
  -1  -8  -6    2.06    1.23
  -1  -8  -6    7.09    7.72
  -1   8  -6   14.51    8.85
   1  -8   6    0.34    1.46
   1  -8   6    0.95    0.59
   1  -8   6    1.08    0.57
   1  -8   6    2.89    1.04
   1  -8   6    2.04    1.00
   1  -8   6    0.00    6.45
   1   8   6    1.15    0.51
   1   8   6    2.29    0.55
   1   8   6    2.82    1.06
   1   8   6    2.23    1.04
   1   8   6    6.03    7.81
  -1  -8  -7    9.53    1.72
  -1  -8  -7    5.81    0.95
  -1  -8  -7    6.37    8.04
  -1   8  -7    3.59    7.72
   1  -8   7    6.75    1.74
   1  -8   7    8.89    0.91
   1  -8   7    8.40    0.89
   1  -8   7    7.38    1.27
   1  -8   7    7.17    1.23
   1  -8   7   10.44    7.74
   1   8   7    6.71    0.81
   1   8   7    6.79    0.83
   1   8   7    5.20    1.29
   1   8   7    6.28    1.32
   1   8   7    9.32    8.25
  -1  -8  -8   16.40    2.23
  -1  -8  -8   11.39   10.06
  -1   8  -8   14.96    8.74
   1  -8   8   15.91    2.27
   1  -8   8   14.96    1.29
   1  -8   8   15.49    1.21
   1  -8   8   14.32    1.66
   1  -8   8   29.77    8.89
   1   8   8   11.80    1.21
   1   8   8   12.16    1.17
   1   8   8   13.30    1.66
   1   8   8   23.49    9.65
  -1  -8  -9   -0.74    1.76
  -1  -8  -9    7.55    9.76
  -1   8  -9   23.17    9.29
   1  -8   9    1.57    1.87
   1  -8   9    1.97    1.00
   1  -8   9    2.53    0.98
   1  -8   9    1.57    2.38
   1  -8   9    1.95    1.23
   1  -8   9    4.20    9.08
   1   8   9    0.74    0.98
   1   8   9    1.36    1.06
   1   8   9    0.79    1.32
   1   8   9    1.17    1.36
   1   8   9   14.60    9.48
  -1  -8 -10    1.10    1.93
  -1  -8 -10   11.37   10.57
  -1   8 -10  -17.25    9.15
   1  -8  10    1.74    1.91
   1  -8  10    2.95    1.23
   1  -8  10    4.31    1.00
   1  -8  10    4.33    1.38
   1  -8  10    3.71    1.29
   1  -8  10    4.52   14.41
   1   8  10    1.95    1.19
   1   8  10    2.38    1.04
   1   8  10    0.72    1.46
   1   8  10    1.04    1.44
   1   8  10    9.10   10.06
  -1  -8 -11  134.15    5.05
  -1  -8 -11  125.17   16.78
   1  -8  11  137.92    4.99
   1  -8  11  137.63    3.14
   1  -8  11  137.92    3.08
   1  -8  11  141.49    3.54
   1  -8  11  141.51    3.69
   1  -8  11  133.23   14.83
   1   8  11  132.96    3.23
   1   8  11  136.42    3.76
   1   8  11  140.24    3.80
   1   8  11  132.74    3.69
  -1  -8 -12    1.80    1.80
  -1  -8 -12    0.23   12.18
   1  -8  12    5.50    2.38
   1  -8  12    1.34    1.23
   1  -8  12    0.34    1.32
   1  -8  12    0.34    1.34
   1  -8  12  -11.59    9.72
   1   8  12    0.13    1.19
   1   8  12    0.04    1.42
   1   8  12   -0.13    1.38
  -1  -8 -13   95.65    4.75
  -1  -8 -13  112.67   17.38
   1  -8  13   91.16    4.60
   1  -8  13   88.04    2.91
   1  -8  13   97.59    3.42
   1   8  13   88.40    2.97
   1   8  13   90.92    3.37
   1   8  13   86.64    3.93
  -1  -8 -14   30.75    3.63
   1  -8  14   30.32    4.24
   1  -8  14   28.39    2.25
   1  -8  14   31.66    2.53
   1   8  14   28.96    2.33
   1   8  14   32.61    2.59
   1   8  14   30.72    2.50
  -1  -8 -15   16.36    3.86
   1  -8  15    8.19    3.01
   1  -8  15    8.93    2.02
   1  -8  15    9.27    1.95
   1   8  15   11.67    2.14
   1   8  15    7.81    1.80
  -1  -8 -16    1.15    2.82
   1  -8  16   -0.66    2.53
   1  -8  16    0.59    1.85
   1  -8  16    2.69    2.14
   1   8  16    1.17    1.49
  -1  -9  17    5.92    2.89
  -1  -9  17    4.99    1.12
  -1  -9  17    4.22    1.27
  -1   9  17    5.94    1.99
  -1   9  17    3.93    1.42
   1  -9 -17    8.15    3.03
  -1  -9  16  152.48    6.28
  -1  -9  16  151.16    4.84
  -1  -9  16  149.51    3.10
  -1  -9  16  158.65    3.63
  -1   9  16  149.34    3.95
  -1   9  16  142.76    3.54
   1  -9 -16  142.76    6.81
  -1  -9  15   16.36    3.42
  -1  -9  15   13.64    2.44
  -1  -9  15   15.36    1.68
  -1  -9  15   15.34    1.87
  -1   9  15   12.35    1.99
  -1   9  15   14.43    1.85
  -1   9  15   15.00    1.78
   1  -9 -15   11.86    4.63
  -1  -9  14   85.66    4.97
  -1  -9  14   79.49    2.55
  -1   9  14   73.42    2.97
  -1   9  14   76.75    4.29
  -1   9  14   73.88    3.14
   1  -9 -14   78.98    4.50
  -1  -9  13   44.71    3.67
  -1  -9  13   40.23    2.82
  -1  -9  13   45.68    2.10
  -1  -9  13   39.85    2.04
  -1   9  13   39.32    2.38
  -1   9  13   41.38    2.29
  -1   9  13   42.31    2.31
   1  -9 -13   38.43    3.46
  -1  -9  12   94.08    4.52
  -1  -9  12  101.23    3.63
  -1  -9  12   96.72    2.67
  -1  -9  12   92.34    2.63
  -1   9  12   93.70    3.03
  -1   9  12   88.10    2.89
  -1   9  12   92.94    2.97
   1  -9 -12   94.42    4.82
   1  -9 -12   94.02   10.72
   1  -9 -12   68.26   10.14
  -1  -9  11   61.94    3.82
  -1  -9  11   75.26    3.16
  -1  -9  11   83.96    2.50
  -1  -9  11   73.99    2.44
  -1  -9  11   72.23    6.73
  -1  -9  11   78.40    6.87
  -1   9  11   72.91    2.63
  -1   9  11   72.97    2.59
  -1   9  11   76.75    2.67
   1  -9 -11   72.80    3.95
   1  -9 -11   85.49   11.22
   1  -9 -11   57.50   16.36
  -1  -9  10 1140.47   12.48
  -1  -9  10 1138.66    9.55
  -1  -9  10 1136.54    7.74
  -1  -9  10 1060.13    7.34
  -1  -9  10 1062.26   22.83
  -1  -9  10 1152.07   23.79
  -1   9  10 1068.20    7.85
  -1   9  10 1070.66    7.66
  -1   9  10 1071.13    8.08
  -1   9  10 1099.18    8.21
   1  -9 -10 1092.60   12.07
   1  -9 -10 1012.84   28.39
  -1  -9   9  302.41    4.92
  -1  -9   9  303.68    4.05
  -1  -9   9  274.74   14.83
  -1  -9   9  305.44   15.70
  -1   9   9  287.03    4.48
  -1   9   9  286.56    6.85
  -1   9   9  291.25    4.50
   1  -9  -9  292.27    6.49
   1  -9  -9  298.95   18.27
   1  -9  -9  279.69   17.95
  -1  -9   8 2235.85   15.68
  -1  -9   8 2363.29   12.37
  -1  -9   8 2236.63   10.33
  -1  -9   8 2413.49   11.20
  -1  -9   8 2163.83   36.79
  -1  -9   8 2345.10   38.62
  -1   9   8 2325.18    9.74
  -1   9   8 2234.76   11.05
  -1   9   8 2290.85   11.27
   1  -9  -8 2263.94    9.80
   1  -9  -8 2274.63   15.64
   1  -9  -8 2291.29   42.42
   1  -9  -8 2332.92   42.67
  -1  -9   7   23.51    2.21
  -1  -9   7   23.79    1.66
  -1  -9   7   22.11    1.57
  -1  -9   7   22.87    1.49
  -1  -9   7   22.26    1.46
  -1  -9   7   17.93    6.64
  -1  -9   7   32.85    7.96
  -1   9   7   24.34    1.27
  -1   9   7   22.39    1.57
  -1   9   7   21.54    1.59
   1  -9  -7   21.24    1.32
   1  -9  -7   23.66    2.14
   1  -9  -7   21.86    1.02
   1  -9  -7   17.53    7.51
  -1  -9   6    4.94    1.42
  -1  -9   6    5.58    1.15
  -1  -9   6    7.11    1.04
  -1  -9   6    5.86    1.02
  -1  -9   6   10.59    6.90
  -1  -9   6   10.80    6.62
  -1   9   6    7.89    0.87
  -1   9   6    6.51    1.10
  -1   9   6    8.87    1.19
   1  -9  -6    6.81    0.87
   1  -9  -6    4.69    1.40
   1  -9  -6    6.28    0.89
   1  -9  -6    6.47    6.73
   1  -9  -6    3.25    6.26
   1   9  -6    6.85    0.76
  -1  -9   5    1.66    1.06
  -1  -9   5    0.06    0.81
  -1  -9   5    0.74    0.83
  -1  -9   5   10.02    5.60
  -1  -9   5    5.67    5.56
  -1   9   5   -0.45    0.57
  -1   9   5    0.55    0.85
  -1   9   5    0.64    0.91
   1  -9  -5    0.45    0.64
   1  -9  -5   -0.72    1.23
   1  -9  -5    0.42    0.79
   1  -9  -5   -3.61    5.92
   1  -9  -5   13.83    6.73
   1   9  -5   -0.64    0.89
   1   9  -5    1.12    0.70
  -1  -9   4  544.64    5.11
  -1  -9   4  535.05    5.03
  -1  -9   4  529.66    4.99
  -1  -9   4  525.12   20.26
  -1  -9   4  497.56   19.67
  -1   9   4  515.85    3.67
  -1   9   4  523.43    5.18
   1  -9  -4  519.84    3.76
   1  -9  -4  524.57    6.11
   1  -9  -4  484.00    4.65
   1  -9  -4  515.17   20.96
   1  -9  -4  558.69   21.90
   1   9  -4  534.80    6.13
   1   9  -4  556.44    5.24
   1   9  -4  540.61    4.58
  -1  -9   3   18.33    1.46
  -1  -9   3   24.93    1.51
  -1  -9   3   21.54    1.42
  -1  -9   3   21.86    1.36
  -1  -9   3   36.43    7.47
  -1   9   3   19.78    1.00
  -1   9   3   22.07    1.53
  -1   9   3   19.61    1.49
  -1   9   3   27.18    7.34
   1  -9  -3   20.99    1.04
   1  -9  -3   20.69    1.55
   1  -9  -3   21.32    1.36
   1  -9  -3   18.78    7.04
   1   9  -3   21.45    1.61
   1   9  -3   24.10    1.42
   1   9  -3   19.48    1.25
   1   9  -3   11.56    1.15
  -1  -9   2 1433.16    8.02
  -1  -9   2 1347.63    8.00
  -1  -9   2 1408.12    8.08
  -1  -9   2 1419.35   32.66
  -1   9   2 1324.71    6.32
  -1   9   2 1346.18    9.57
  -1   9   2 1419.86    8.36
  -1   9   2 1426.12   33.42
   1  -9  -2 1409.88    6.62
   1  -9  -2 1372.11    9.95
   1  -9  -2 1398.19    8.08
   1  -9  -2 1427.30   33.33
   1   9  -2 1406.11    8.23
   1   9  -2 1415.34    8.00
   1   9  -2 1370.20    8.02
   1   9  -2 1394.71    7.87
   1   9  -2 1365.68   32.15
  -1  -9   1   37.96    1.51
  -1  -9   1   41.40    1.70
  -1  -9   1   38.05    1.72
  -1  -9   1   36.31    1.59
  -1  -9   1   40.95    8.02
  -1   9   1   39.13    1.42
  -1   9   1   38.45    1.55
  -1   9   1   40.59    1.70
  -1   9   1   37.56    1.63
  -1   9   1   45.43    8.34
   1  -9  -1   39.38    1.38
   1  -9  -1   38.66    1.51
   1  -9  -1   37.24    1.70
   1  -9  -1   37.54    1.66
   1  -9  -1   54.57    9.36
   1   9  -1   39.28    1.55
   1   9  -1   38.36    1.59
   1   9  -1   35.48    1.53
   1   9  -1   39.36    1.72
   1   9  -1   39.15    7.72
  -1  -9   0  442.62    3.67
  -1  -9   0  451.94    4.86
  -1  -9   0  483.60    4.94
  -1  -9   0  445.91    4.67
  -1  -9   0  451.41   21.11
  -1   9   0  445.40    4.33
  -1   9   0  448.10    3.95
  -1   9   0  439.38    4.69
  -1   9   0  424.82   20.65
   1  -9   0  462.74    4.52
   1  -9   0  453.87    4.01
   1  -9   0  440.27    4.65
   1  -9   0  455.31    4.80
   1  -9   0  499.55   20.99
   1   9   0  453.00    3.76
   1   9   0  442.31    4.69
   1   9   0  450.56    4.75
   1   9   0  444.13   24.10
  -1  -9  -1  204.12    2.12
  -1  -9  -1  210.55    3.56
  -1  -9  -1  205.57    3.31
  -1  -9  -1  214.23    3.33
  -1  -9  -1  221.10   14.94
  -1   9  -1  198.01    3.82
  -1   9  -1  207.60    2.46
  -1   9  -1  212.08    3.33
  -1   9  -1  242.49   15.21
   1  -9   1  213.48    4.07
   1  -9   1  209.71    2.50
   1  -9   1  211.28    3.37
   1  -9   1  211.66    3.37
   1  -9   1  242.53   15.74
   1   9   1  202.00    3.40
   1   9   1  201.22    3.29
   1   9   1  215.26    3.42
   1   9   1  219.83   14.87
  -1  -9  -2 1349.41    3.90
  -1  -9  -2 1365.32    3.88
  -1  -9  -2 1385.42    9.12
  -1  -9  -2 1377.55    8.34
  -1  -9  -2 1396.22    8.30
  -1  -9  -2 1381.83   34.27
  -1   9  -2 1350.15    8.66
  -1   9  -2 1367.32    5.43
  -1   9  -2 1276.63    7.74
  -1   9  -2 1398.66    8.21
  -1   9  -2 1305.44   32.74
   1  -9   2 1361.46    8.89
   1  -9   2 1401.76    5.50
   1  -9   2 1396.64    8.38
   1  -9   2 1475.60   12.96
   1  -9   2 1402.41   33.84
   1   9   2 1376.42    8.91
   1   9   2 1358.17    8.40
   1   9   2 1403.96   10.55
   1   9   2 1413.51   34.59
  -1  -9  -3  790.19    7.34
  -1  -9  -3  799.97    6.34
  -1   9  -3  812.64    3.71
  -1   9  -3  805.04    7.43
   1  -9   3  804.09    7.36
   1  -9   3  798.95    3.69
   1  -9   3  814.80   10.42
   1  -9   3  797.42    6.51
   1  -9   3  847.92   26.99
   1   9   3  777.92    6.54
   1   9   3  813.49    6.73
   1   9   3  832.33   27.75
  -1  -9  -4   89.44    2.86
  -1  -9  -4   82.44    2.25
  -1  -9  -4  107.15   21.16
  -1   9  -4   86.11    2.21
  -1   9  -4   98.12   12.09
   1  -9   4   80.78    2.80
   1  -9   4   84.75    1.27
   1  -9   4   86.89    2.46
   1  -9   4   85.53    2.46
   1  -9   4   87.61   11.95
   1   9   4   79.91    2.55
   1   9   4   86.76    2.46
   1   9   4   91.07   12.14
  -1  -9  -5  212.21    4.35
  -1  -9  -5  209.60    3.33
  -1  -9  -5  182.10   16.66
  -1   9  -5  217.81    3.18
  -1   9  -5  219.25   16.36
   1  -9   5  214.97    4.48
   1  -9   5  219.06    2.04
   1  -9   5  215.01    1.99
   1  -9   5  215.96    3.67
   1  -9   5  209.98    3.63
   1  -9   5  233.41   16.66
   1   9   5  212.55    3.73
   1   9   5  218.51    3.82
   1   9   5  195.23   16.25
  -1  -9  -6  985.61    9.44
  -1  -9  -6  980.05   31.79
  -1   9  -6  952.58    6.56
  -1   9  -6 1242.23   49.06
   1  -9   6 1023.28    9.89
   1  -9   6 1042.93    4.82
   1  -9   6  999.98    4.69
   1  -9   6 1047.38    7.85
   1  -9   6 1005.05    7.77
   1  -9   6  876.36   42.93
   1   9   6 1056.23    3.37
   1   9   6  987.82    3.25
   1   9   6  999.64    8.00
   1   9   6 1003.14    8.04
   1   9   6 1024.40   32.27
  -1  -9  -7   12.01    1.87
  -1  -9  -7    8.74    1.15
  -1  -9  -7    8.15    9.06
  -1   9  -7    9.36    8.57
   1  -9   7    8.59    1.87
   1  -9   7   10.52    1.04
   1  -9   7   10.74    0.93
   1  -9   7   10.44    1.44
   1  -9   7   10.50    1.44
   1  -9   7    6.32    7.28
   1   9   7    8.17    0.76
   1   9   7    7.85    0.83
   1   9   7    7.79    1.46
   1   9   7    8.57    1.49
   1   9   7    3.37    8.76
  -1  -9  -8  341.86    6.34
  -1  -9  -8  285.58   21.26
  -1   9  -8  289.79   19.82
   1  -9   8  339.93    6.54
   1  -9   8  333.92    3.48
   1  -9   8  328.23    3.44
   1  -9   8  338.61    4.86
   1  -9   8  334.79    5.75
   1  -9   8  331.63   20.90
   1   9   8  344.81    3.29
   1   9   8  324.07    3.12
   1   9   8  329.46    5.03
   1   9   8  321.25    5.77
   1   9   8  306.36   21.64
  -1  -9  -9  113.86    4.97
  -1  -9  -9  101.07   15.68
  -1   9  -9  115.94   14.83
   1  -9   9  115.66    4.43
   1  -9   9  107.71    2.40
   1  -9   9  105.58    2.33
   1  -9   9  107.37    3.71
   1  -9   9  107.11    3.12
   1  -9   9   98.92   14.70
   1   9   9  103.89    2.27
   1   9   9   98.94    2.14
   1   9   9  107.79    3.37
   1   9   9  105.42    3.33
   1   9   9   91.52   13.96
  -1  -9 -10  218.19    5.67
  -1  -9 -10  245.73   22.39
  -1   9 -10  190.93   19.48
   1  -9  10  229.69    6.07
   1  -9  10  233.34    4.48
   1  -9  10  236.99    4.46
   1  -9  10  225.24   21.52
   1   9  10  228.23    3.65
   1   9  10  224.58    4.58
  -1  -9 -11    0.57    1.80
  -1  -9 -11   -2.69   19.22
  -1  -9 -11    2.65   12.16
   1  -9  11    1.68    2.25
   1  -9  11    0.62    1.12
   1  -9  11    3.88    0.98
   1  -9  11    0.45    1.42
   1  -9  11    0.17    1.32
   1  -9  11    5.56   10.82
   1   9  11    1.15    1.08
   1   9  11    0.91    0.98
   1   9  11    0.13    1.29
   1   9  11   -0.57    1.38
  -1  -9 -12   10.14    2.55
  -1  -9 -12   -8.11   13.37
   1  -9  12   12.16    2.76
   1  -9  12    9.55    1.42
   1  -9  12    9.93    1.72
   1  -9  12    7.87    1.70
   1  -9  12    3.86   11.48
   1   9  12    8.61    1.40
   1   9  12    7.64    1.74
   1   9  12    6.79    1.74
  -1  -9 -13   47.15    3.93
  -1  -9 -13   31.87   15.51
   1  -9  13   44.81    3.76
   1  -9  13   45.51    2.61
   1  -9  13   53.37    2.86
   1  -9  13   50.63    3.27
   1  -9  13   50.86   10.72
   1   9  13   47.78    2.29
   1   9  13   48.06    2.78
   1   9  13   48.17    2.78
  -1  -9 -14   32.57    3.78
   1  -9  14   32.21    4.41
   1  -9  14   36.09    2.86
   1  -9  14   33.12    2.63
   1   9  14   26.99    2.10
   1   9  14   36.26    2.82
   1   9  14   29.58    2.61
  -1  -9 -15   29.26    4.37
   1  -9  15   28.86    3.97
   1  -9  15   23.30    2.57
   1  -9  15   26.35    2.72
   1   9  15   29.90    2.84
   1   9  15   29.28    2.61
  -1  -9 -16    8.85    3.18
   1  -9  16   11.37    3.23
   1  -9  16    9.48    2.08
   1  -9  16    8.28    2.78
   1   9  16    4.50    1.85
  -1 -10  17   -3.20    2.42
  -1 -10  17    0.87    1.15
  -1 -10  17    0.57    1.38
  -1  10  17    1.72    1.63
  -1  10  17    0.70    1.38
   1 -10 -17    5.47    3.08
  -1 -10  16   15.38    3.40
  -1 -10  16   14.51    2.40
  -1 -10  16   21.28    1.89
  -1 -10  16   19.50    2.10
  -1  10  16   20.50    2.21
  -1  10  16   18.65    2.12
   1 -10 -16   19.33    3.29
  -1 -10  15    3.82    2.53
  -1 -10  15    3.27    1.78
  -1 -10  15    2.80    1.29
  -1 -10  15    1.85    1.29
  -1  10  15   -0.11    1.40
  -1  10  15    1.93    1.44
  -1  10  15    0.83    1.36
   1 -10 -15    2.57    2.67
  -1 -10  14   19.78    3.97
  -1 -10  14   18.69    1.78
  -1 -10  14   16.27    2.02
  -1  10  14   17.93    1.93
  -1  10  14   17.44    1.99
  -1  10  14   17.02    2.06
   1 -10 -14   19.08    3.42
  -1 -10  13    9.04    2.82
  -1 -10  13   10.06    1.97
  -1 -10  13    9.23    1.46
  -1 -10  13    7.53    1.38
  -1  10  13    8.34    1.53
  -1  10  13   10.35    1.61
  -1  10  13    8.38    1.57
   1 -10 -13    6.11    2.42
  -1 -10  12  168.41    5.92
  -1 -10  12  166.63    4.31
  -1 -10  12  172.68    3.54
  -1 -10  12  154.15    3.42
  -1  10  12  160.10    3.56
  -1  10  12  160.05    3.80
  -1  10  12  171.30    3.90
   1 -10 -12  168.20    5.73
   1 -10 -12  155.36   16.95
   1 -10 -12  156.00   16.74
  -1 -10  11   57.04    3.80
  -1 -10  11   61.58    2.97
  -1 -10  11   60.45    2.38
  -1 -10  11   53.54    2.38
  -1 -10  11   66.67    8.76
  -1  10  11   53.34    2.27
  -1  10  11   55.27    2.19
  -1  10  11   60.37    2.57
  -1  10  11   56.97    2.59
   1 -10 -11   48.97    3.90
   1 -10 -11   28.52   10.97
   1 -10 -11   54.57   11.65
  -1 -10  10    6.81    2.31
  -1 -10  10   10.52    1.85
  -1 -10  10    8.89    1.42
  -1 -10  10    7.77    1.42
  -1 -10  10    6.37    7.53
  -1 -10  10    5.03    7.83
  -1  10  10    5.67    1.51
  -1  10  10   12.60    1.51
  -1  10  10    7.15    1.49
  -1  10  10    6.28    1.51
   1 -10 -10    8.64    2.40
   1 -10 -10    8.78    9.61
   1 -10 -10   -6.62    9.23
  -1 -10   9    8.72    2.27
  -1 -10   9    8.87    1.61
  -1 -10   9    9.63    1.46
  -1 -10   9   10.55    7.66
  -1 -10   9   15.02    7.68
  -1  10   9    9.29    1.29
  -1  10   9    8.93    1.53
  -1  10   9    8.17    1.51
   1 -10  -9  -10.16    8.55
   1 -10  -9   18.33    9.38
  -1 -10   8   74.12    3.73
  -1 -10   8   81.52    2.80
  -1 -10   8   72.82    2.42
  -1 -10   8   78.04    2.48
  -1 -10   8   76.45   10.48
  -1 -10   8   75.31   10.91
  -1  10   8   75.16    1.95
  -1  10   8   70.91    2.53
  -1  10   8   74.92    2.59
   1 -10  -8   72.08    2.04
   1 -10  -8   72.55    3.67
   1 -10  -8   69.56   11.90
   1 -10  -8   72.08   12.07
  -1 -10   7   23.83    2.27
  -1 -10   7   33.84    1.87
  -1 -10   7   28.67    1.80
  -1 -10   7   29.54    1.74
  -1 -10   7   28.35    1.74
  -1 -10   7   31.55    7.89
  -1 -10   7   40.87    9.46
  -1  10   7   29.47    1.27
  -1  10   7   30.28    1.80
  -1  10   7   25.12    1.78
   1 -10  -7   27.86    1.36
   1 -10  -7   30.87    2.40
   1 -10  -7   28.90    1.29
   1 -10  -7   39.15    9.68
   1 -10  -7   43.94    9.55
  -1 -10   6   68.56    2.91
  -1 -10   6   66.50    2.29
  -1 -10   6   69.70    2.19
  -1 -10   6   68.35    2.19
  -1 -10   6   48.97    9.27
  -1 -10   6   48.12    9.89
  -1  10   6   61.96    1.53
  -1  10   6   68.07    2.23
  -1  10   6   65.63    2.25
   1 -10  -6   64.06    1.59
   1 -10  -6   64.48    2.82
   1 -10  -6   63.27    1.85
   1 -10  -6   63.30   10.72
   1 -10  -6   64.44   13.75
   1  10  -6   65.93    2.12
  -1 -10   5  136.52    3.56
  -1 -10   5  132.21    2.82
  -1 -10   5  138.92    2.91
  -1 -10   5  138.58   13.07
  -1 -10   5  159.23   13.66
  -1  10   5  136.90    2.04
  -1  10   5  137.99    2.95
  -1  10   5  138.01    3.01
   1 -10  -5  133.68    2.04
   1 -10  -5  128.25    3.48
   1 -10  -5  132.00    2.63
   1 -10  -5  126.08   13.60
   1 -10  -5  135.02   13.81
   1  10  -5  132.70    2.78
   1  10  -5  140.47    2.46
  -1 -10   4 1573.63   10.40
  -1 -10   4 1529.77    8.91
  -1 -10   4 1580.38    9.00
  -1 -10   4 1607.26   36.05
  -1 -10   4 1549.61   35.37
  -1  10   4 1537.05    6.37
  -1  10   4 1495.84    9.04
  -1  10   4 1541.97    9.25
   1 -10  -4 1563.32    6.51
   1 -10  -4 1507.66   10.44
   1 -10  -4 1338.46    8.04
   1 -10  -4 1573.06   46.49
   1 -10  -4 1610.10   37.41
   1  10  -4 1564.29   10.40
   1  10  -4 1566.29    8.23
  -1 -10   3   74.50    2.48
  -1 -10   3   76.68    2.27
  -1 -10   3   74.90    2.27
  -1 -10   3   77.05    2.82
  -1 -10   3   91.64   11.27
  -1 -10   3   96.25   11.95
  -1  10   3   77.83    1.68
  -1  10   3   73.86    2.38
  -1  10   3   70.19    2.16
  -1  10   3   78.06    2.40
   1 -10  -3   74.73    1.70
   1 -10  -3   74.61    2.46
   1 -10  -3   73.37    2.16
   1 -10  -3   73.42    3.48
   1 -10  -3   65.25   10.31
   1  10  -3   74.01    2.06
  -1 -10   2  130.73    2.72
  -1 -10   2  139.00    2.86
  -1 -10   2  137.41    4.50
  -1 -10   2  143.52    2.95
  -1 -10   2  135.61   12.96
  -1  10   2  129.84    2.23
  -1  10   2  136.52    2.84
  -1  10   2  139.90    3.14
  -1  10   2  105.54   12.20
   1 -10  -2  139.37    2.33
   1 -10  -2  133.89    3.01
   1 -10  -2  136.18    2.76
   1 -10  -2  134.87    2.89
   1 -10  -2  155.98   14.45
   1  10  -2  133.34    2.67
   1  10  -2  139.58    2.84
  -1 -10   1  371.50    4.01
  -1 -10   1  366.09    4.50
  -1 -10   1  386.73    4.60
  -1 -10   1  363.50   18.84
  -1  10   1  369.25    3.84
  -1  10   1  374.00    4.97
  -1  10   1  393.38    4.73
  -1  10   1  409.50   19.99
   1 -10  -1  374.81    3.93
   1 -10  -1  370.10    4.24
   1 -10  -1  372.24    4.50
   1 -10  -1  389.60    4.63
   1 -10  -1  404.98   20.05
   1  10  -1  372.54    4.03
   1  10  -1  376.93    4.48
   1  10  -1  368.02    4.56
   1  10  -1  384.61    4.60
   1  10  -1  395.05   18.99
  -1 -10   0   16.51    1.12
  -1 -10   0   22.22    1.55
  -1 -10   0   18.46    1.42
  -1 -10   0   17.36    1.49
  -1 -10   0   12.94    6.85
  -1  10   0   16.21    1.29
  -1  10   0   16.85    1.17
  -1  10   0   14.83    1.40
  -1  10   0   10.93    7.30
   1 -10   0   17.74    1.27
   1 -10   0   17.74    1.23
   1 -10   0   13.56    1.34
   1 -10   0   17.82    1.46
   1 -10   0   28.26   13.16
   1  10   0   19.90    1.46
   1  10   0   17.82    1.49
   1  10   0   19.69    1.49
   1  10   0   24.59    7.30
  -1 -10  -1 1566.01    6.15
  -1 -10  -1 1588.80    6.15
  -1 -10  -1 1668.88    9.93
  -1 -10  -1 1587.80    9.32
  -1 -10  -1 1591.62    9.25
  -1 -10  -1 1631.34   38.28
  -1  10  -1 1580.72    9.06
  -1  10  -1 1566.48    7.04
  -1  10  -1 1343.38   12.96
  -1  10  -1 1602.10    9.23
  -1  10  -1 1557.80   36.88
   1 -10   1 1631.45    9.65
   1 -10   1 1605.37    7.17
   1 -10   1 1569.51    9.19
   1 -10   1 1581.14    9.34
   1 -10   1 1605.67   37.60
   1  10   1 1578.55    9.53
   1  10   1 1506.13    9.06
   1  10   1 1618.46    9.51
   1  10   1 1576.01   37.58
  -1 -10  -2 1201.64    4.14
  -1 -10  -2 1194.09    4.07
  -1 -10  -2 1224.88    8.93
  -1 -10  -2 1190.74    8.13
  -1 -10  -2 1203.95    8.04
  -1 -10  -2 1171.94   33.16
  -1  10  -2 1172.81    8.38
  -1  10  -2 1232.77    5.67
  -1  10  -2 1133.64    7.64
  -1  10  -2 1214.71    8.02
  -1  10  -2 1184.67   32.97
   1 -10   2 1250.78    8.83
   1 -10   2 1236.91    5.67
   1 -10   2 1223.33    8.25
   1 -10   2 1226.38    8.36
   1 -10   2 1240.32   33.61
   1  10   2 1219.70    8.95
   1  10   2 1167.25    8.15
   1  10   2 1259.76   10.33
   1  10   2 1233.72   34.08
  -1 -10  -3   35.10    2.23
  -1 -10  -3   32.89    1.85
  -1 -10  -3    9.06    7.45
  -1  10  -3   30.28    1.04
   1 -10   3   32.42    1.99
   1 -10   3   30.11    1.06
   1 -10   3   32.68    1.91
   1 -10   3   33.16    1.93
   1 -10   3   35.48    9.93
   1  10   3   34.57    1.82
   1  10   3   31.72    1.93
   1  10   3   31.40    8.38
  -1 -10  -4   16.23    1.78
  -1 -10  -4    9.48    1.12
  -1  10  -4   17.40    0.85
  -1  10  -4   21.13    1.51
  -1  10  -4   13.75    7.38
   1 -10   4   20.37    1.89
   1 -10   4   20.20    0.89
   1 -10   4   20.48    1.66
   1 -10   4   17.34    1.66
   1 -10   4   13.09    7.43
   1  10   4   16.74    1.99
   1  10   4   19.99    1.74
   1  10   4   13.56    7.70
  -1 -10  -5  780.85    8.42
  -1 -10  -5  758.15    6.39
  -1 -10  -5  811.30   29.75
  -1  10  -5  784.95    6.13
  -1  10  -5  778.65   28.43
   1 -10   5  763.18    8.34
   1 -10   5  766.66    3.82
   1 -10   5  765.77    3.78
   1 -10   5  786.20    6.96
   1 -10   5  765.02    6.94
   1 -10   5  804.38   28.82
   1  10   5  765.62    7.11
   1  10   5  781.02    7.24
   1  10   5  799.10   29.85
  -1 -10  -6  215.29    4.73
  -1 -10  -6  204.74   18.95
  -1  10  -6  223.48    3.23
  -1  10  -6  213.21   17.95
   1 -10   6  222.82    4.94
   1 -10   6  224.66    2.33
   1 -10   6  217.00    2.27
   1 -10   6  223.52    3.93
   1 -10   6  223.39    3.97
   1 -10   6  238.18   19.20
   1  10   6  216.01    4.01
   1  10   6  227.38    4.16
   1  10   6  243.93   19.48
  -1 -10  -7  773.60    9.08
  -1 -10  -7  750.17    8.76
  -1 -10  -7  681.17   44.56
  -1  10  -7  749.38    5.88
  -1  10  -7  747.58   28.84
   1 -10   7  763.24    9.27
   1 -10   7  790.02    4.65
   1 -10   7  767.53    4.52
   1 -10   7  795.51    7.32
   1 -10   7  754.18    7.19
   1 -10   7  738.10   28.48
   1  10   7  762.58    7.45
   1  10   7  775.55    7.60
   1  10   7  728.12   35.46
  -1 -10  -8   17.42    2.33
  -1 -10  -8   29.58   11.65
  -1  10  -8   18.93    9.65
   1 -10   8   17.99    1.27
   1 -10   8   17.76    1.12
   1 -10   8   17.87    1.91
   1 -10   8   16.72    1.89
   1 -10   8   19.99   10.02
   1  10   8   14.22    0.91
   1  10   8   16.36    0.93
   1  10   8   14.58    1.87
   1  10   8   18.27    2.04
   1  10   8   -4.90    9.68
  -1 -10  -9   45.96    3.23
  -1 -10  -9   33.08   13.77
  -1  10  -9   24.87   11.42
   1 -10   9   46.68    3.69
   1 -10   9   46.83    1.82
   1 -10   9   45.62    1.70
   1 -10   9   48.32    2.59
   1 -10   9   49.31    2.63
   1 -10   9   55.44   11.86
   1  10   9   39.32    1.46
   1  10   9   41.40    1.44
   1  10   9   39.74    2.59
   1  10   9   44.24    2.69
   1  10   9   40.80   12.54
  -1 -10 -10    5.58    2.06
  -1 -10 -10  -15.64   11.73
  -1  10 -10  -13.37   10.63
   1 -10  10    2.84    2.14
   1 -10  10    2.19    1.08
   1 -10  10    4.75    1.06
   1 -10  10    3.06    1.51
   1 -10  10    3.95    1.42
   1 -10  10    7.98   10.86
   1  10  10   -0.08    0.89
   1  10  10    3.35    0.93
   1  10  10    2.40    1.63
   1  10  10    0.51    1.51
  -1 -10 -11   35.71    3.44
  -1 -10 -11   61.05   25.87
   1 -10  11   33.82    3.65
   1 -10  11   37.03    2.23
   1 -10  11   37.68    2.55
   1 -10  11   34.40    2.44
   1 -10  11   34.12   12.60
   1  10  11   30.45    1.70
   1  10  11   32.00    2.48
   1  10  11   32.27    2.55
  -1 -10 -12   69.94    4.31
  -1 -10 -12   46.53   16.61
   1 -10  12   74.54    4.26
   1 -10  12   72.48    2.59
   1 -10  12   75.43    3.14
   1 -10  12   73.54    3.12
   1 -10  12   75.56   13.64
   1  10  12   69.00    3.14
   1  10  12   72.70    3.18
  -1 -10 -13   35.41    3.37
  -1 -10 -13   21.16   16.51
   1 -10  13   39.42    4.07
   1 -10  13   34.88    2.46
   1 -10  13   36.77    2.59
   1 -10  13   40.78    2.67
   1 -10  13   28.24   12.07
   1  10  13   29.96    1.95
   1  10  13   35.67    2.72
   1  10  13   36.28    2.72
  -1 -10 -14    2.53    2.44
   1 -10  14   -2.93    2.12
   1 -10  14    2.65    1.70
   1  10  14    0.70    1.53
   1  10  14    1.57    1.59
  -1 -10 -15   74.86    5.11
   1 -10  15   67.01    4.99
   1 -10  15   74.67    3.59
   1 -10  15   82.24    3.61
   1  10  15   70.89    3.42
  -1 -10 -16    2.48    2.91
   1 -10  16    1.57    2.61
   1 -10  16    3.42    1.85
   1 -10  16    0.79    1.85
   1  10  16   -0.02    1.76
  -1 -11  17    0.79    2.48
  -1 -11  17    0.64    1.38
  -1 -11  17    2.69    1.51
  -1  11  17    3.27    1.66
  -1  11  17    3.52    2.08
   1 -11 -17    8.49    3.35
  -1 -11  16   12.33    3.31
  -1 -11  16   13.43    2.50
  -1 -11  16   14.11    1.72
  -1 -11  16   11.88    1.80
  -1  11  16   15.85    2.12
  -1  11  16   15.26    1.97
   1 -11 -16    9.63    2.99
  -1 -11  15   17.40    3.46
  -1 -11  15   12.05    2.23
  -1 -11  15   17.02    1.91
  -1 -11  15   18.01    1.99
  -1  11  15   15.81    1.99
  -1  11  15   15.11    2.02
   1 -11 -15   13.69    3.16
  -1 -11  14   12.54    2.48
  -1 -11  14   11.92    1.70
  -1 -11  14   11.76    1.61
  -1  11  14    9.44    1.55
  -1  11  14   11.35    1.78
  -1  11  14   10.19    1.72
   1 -11 -14   13.54    3.65
  -1 -11  13    3.56    2.36
  -1 -11  13    2.12    1.55
  -1 -11  13    2.82    1.25
  -1 -11  13    0.17    1.19
  -1  11  13    1.29    1.17
  -1  11  13    2.82    1.42
  -1  11  13    2.19    1.40
   1 -11 -13    0.42    2.10
   1 -11 -13   15.91   11.61
  -1 -11  12    5.96    2.48
  -1 -11  12    5.39    1.66
  -1 -11  12    6.49    1.44
  -1 -11  12    6.17    1.46
  -1 -11  12   22.19    6.22
  -1 -11  12    0.17    7.34
  -1  11  12    4.50    1.32
  -1  11  12    8.28    1.38
  -1  11  12    4.97    1.55
  -1  11  12    7.28    1.59
   1 -11 -12    6.37    2.42
   1 -11 -12    8.53   11.29
  -1 -11  11    7.49    2.50
  -1 -11  11    3.29    1.51
  -1 -11  11    2.16    1.29
  -1 -11  11    3.56    1.34
  -1 -11  11   -7.87    7.96
  -1 -11  11    6.41    8.28
  -1  11  11    3.63    1.32
  -1  11  11    5.20    1.08
  -1  11  11    3.65    1.46
  -1  11  11    3.97    1.46
   1 -11 -11    5.79    2.57
   1 -11 -11    5.90   12.16
   1 -11 -11  -10.04   10.91
  -1 -11  10    7.49    2.50
  -1 -11  10    9.36    1.76
  -1 -11  10    9.51    1.57
  -1 -11  10    7.77    1.49
  -1 -11  10   -0.42    8.45
  -1  11  10    6.07    1.44
  -1  11  10    7.32    1.89
  -1  11  10    8.11    1.63
   1 -11 -10   11.48    2.65
   1 -11 -10    0.36   10.42
   1 -11 -10    2.25   12.22
  -1 -11   9  761.42   10.10
  -1 -11   9  770.03    7.51
  -1 -11   9  752.42    8.19
  -1 -11   9  687.85   24.66
  -1 -11   9  744.97   26.29
  -1  11   9  730.46    5.43
  -1  11   9  732.52    7.21
  -1  11   9  767.82    7.47
   1 -11  -9  771.69   10.12
   1 -11  -9  765.89   29.37
   1 -11  -9  788.36   29.35
  -1 -11   8   64.10    3.46
  -1 -11   8   71.04    2.72
  -1 -11   8   70.43    2.80
  -1 -11   8   75.11    2.53
  -1 -11   8   64.84   10.86
  -1 -11   8   65.14   11.44
  -1  11   8   70.62    1.82
  -1  11   8   69.17    2.63
  -1  11   8   73.61    3.31
   1 -11  -8   69.47    1.91
   1 -11  -8   73.04    3.48
   1 -11  -8   84.71   13.88
   1 -11  -8   61.09   11.86
  -1 -11   7  619.97    8.21
  -1 -11   7  626.95    6.26
  -1 -11   7  603.21    6.09
  -1 -11   7  589.78    5.98
  -1 -11   7  633.25    6.15
  -1 -11   7  616.77   24.44
  -1 -11   7  635.44   24.91
  -1  11   7  606.62    4.31
  -1  11   7  592.77    6.28
  -1  11   7  605.10    6.41
   1 -11  -7  594.28    4.35
   1 -11  -7  592.15    8.11
   1 -11  -7  651.57    7.74
   1 -11  -7  635.23   27.99
   1 -11  -7  643.33   26.42
  -1 -11   6   88.40    3.40
  -1 -11   6   90.75    2.63
  -1 -11   6   88.23    2.55
  -1 -11   6   94.04    2.57
  -1 -11   6   97.90   12.31
  -1 -11   6  103.57   19.86
  -1  11   6   81.57    1.68
  -1  11   6   92.64    2.67
  -1  11   6   87.99    2.72
   1 -11  -6   86.21    1.74
   1 -11  -6   91.05    3.27
   1 -11  -6   94.04    2.31
   1 -11  -6  108.30   13.90
   1 -11  -6   92.11   12.31
   1  11  -6   89.59    2.53
   1  11  -6   92.37    2.12
  -1 -11   5    0.51    1.23
  -1 -11   5    3.69    1.06
  -1 -11   5    1.34    0.98
  -1 -11   5    0.51    0.93
  -1 -11   5   -0.04    6.56
  -1 -11   5    0.38    6.75
  -1  11   5    0.21    0.66
  -1  11   5    0.91    1.02
  -1  11   5    0.40    1.08
   1 -11  -5    0.87    0.66
   1 -11  -5   -0.62    1.17
   1 -11  -5    1.99    0.98
   1 -11  -5  -10.91    6.79
   1 -11  -5   -2.67    7.19
   1  11  -5    0.64    0.89
   1  11  -5    2.12    0.89
  -1 -11   4  240.88    4.43
  -1 -11   4  245.25    4.46
  -1 -11   4  229.40    3.82
  -1 -11   4  245.40    3.88
  -1 -11   4  233.56   16.27
  -1 -11   4  244.99   16.70
  -1  11   4  228.42    2.61
  -1  11   4  254.24    4.97
  -1  11   4  237.88    3.97
   1 -11  -4  239.71    2.72
   1 -11  -4  239.22    4.48
   1 -11  -4  227.64   17.12
   1  11  -4  238.39    3.67
   1  11  -4  237.46    3.54
  -1 -11   3    0.62    1.17
  -1 -11   3    0.49    1.15
  -1 -11   3    0.06    1.00
  -1 -11   3    0.74    1.02
  -1 -11   3   -6.45    6.20
  -1 -11   3    7.72    6.49
  -1  11   3    1.46    0.68
  -1  11   3    1.40    1.04
  -1  11   3   -0.04    0.95
   1 -11  -3    3.56    0.76
   1 -11  -3    1.99    1.25
   1 -11  -3   -0.30    1.02
   1 -11  -3   -2.76    6.98
   1  11  -3    0.68    0.93
  -1 -11   2 1062.72    7.68
  -1 -11   2 1017.21    7.43
  -1 -11   2 1063.08    8.95
  -1 -11   2 1052.62    7.87
  -1 -11   2 1082.90    7.87
  -1 -11   2 1043.80   31.47
  -1  11   2 1064.76    6.17
  -1  11   2 1044.92    7.74
  -1  11   2 1043.65    7.83
  -1  11   2 1129.94   12.54
  -1  11   2 1097.82   32.66
   1 -11  -2 1086.28    6.34
   1 -11  -2 1068.62    7.98
   1 -11  -2 1015.09    7.51
   1 -11  -2 1010.97    7.64
   1 -11  -2 1057.99   32.13
   1  11  -2 1077.53    7.58
   1  11  -2 1027.24    7.41
   1  11  -2 1082.56    7.77
  -1 -11   1 1069.13    7.04
  -1 -11   1 1051.62    7.17
  -1 -11   1 1104.06    7.89
  -1 -11   1 1054.09    7.91
  -1 -11   1 1071.97    7.83
  -1 -11   1 1048.89   31.79
  -1  11   1 1061.81    6.66
  -1  11   1 1053.73    7.38
  -1  11   1 1023.38    7.72
  -1  11   1 1097.14    8.08
  -1  11   1 1136.25   33.44
   1 -11  -1 1082.10    6.83
   1 -11  -1 1061.68    8.11
   1 -11  -1 1086.81    7.98
   1 -11  -1 1079.72   32.51
   1  11  -1 1079.82    7.72
   1  11  -1 1054.79    9.36
   1  11  -1 1100.98    7.98
   1  11  -1  991.05   30.92
  -1 -11   0    5.28    0.87
  -1 -11   0    3.40    0.81
  -1 -11   0    3.65    1.12
  -1 -11   0    5.05    1.17
  -1 -11   0    3.69    1.04
  -1 -11   0    1.66    6.60
  -1  11   0    2.40    1.00
  -1  11   0    2.23    0.81
  -1  11   0    3.90    1.04
  -1  11   0    4.60    1.17
  -1  11   0    6.62    6.96
   1 -11   0    3.23    1.15
   1 -11   0    3.06    0.91
   1 -11   0    2.19    0.98
   1 -11   0    1.74    1.02
   1 -11   0    5.79    7.00
   1  11   0    3.63    1.06
   1  11   0    2.74    1.02
   1  11   0    2.91    1.08
   1  11   0   -0.45    6.47
  -1 -11  -1  834.28    4.82
  -1 -11  -1  856.33    4.84
  -1 -11  -1  895.37    7.68
  -1 -11  -1  855.97    7.21
  -1 -11  -1  910.86   44.18
  -1  11  -1  909.59    7.17
  -1  11  -1  865.07    5.64
  -1  11  -1  820.98    6.87
  -1  11  -1  893.33    7.30
  -1  11  -1  872.05   29.83
   1 -11   1  891.44    7.24
   1 -11   1  888.05    5.77
   1 -11   1  894.05    7.32
   1 -11   1  876.27    7.34
   1 -11   1  862.99   29.54
   1  11   1  848.18    7.43
   1  11   1  848.67    7.13
   1  11   1  905.05    7.47
   1  11   1  882.47   37.62
  -1 -11  -2    5.56    0.68
  -1 -11  -2    7.38    1.42
  -1 -11  -2    7.49    1.29
  -1 -11  -2    2.36    7.38
  -1  11  -2    8.49    1.00
  -1  11  -2    6.30    1.10
  -1  11  -2    4.16    1.12
  -1  11  -2    3.88    7.24
   1 -11   2    7.53    1.44
   1 -11   2    5.94    0.83
   1 -11   2    6.94    1.29
   1 -11   2    7.34    1.40
   1 -11   2   22.30    8.89
   1  11   2    7.74    1.38
   1  11   2    6.85    1.40
   1  11   2   11.95    7.77
  -1 -11  -3 3847.48   62.53
   1 -11   3 3745.12   15.30
   1 -11   3 3885.31   61.34
   1  11   3 3616.21   15.19
   1  11   3 3785.24   15.70
   1  11   3 3822.14   62.36
  -1 -11  -4   19.88    1.97
  -1  11  -4   23.13    1.00
  -1  11  -4   22.92    1.63
  -1  11  -4    4.20   11.78
   1 -11   4   24.02    2.04
   1 -11   4   21.62    1.02
   1 -11   4   22.28    2.02
   1 -11   4   26.14    1.91
   1 -11   4   10.12    8.66
   1  11   4   21.22    1.85
   1  11   4   22.45    1.91
   1  11   4   22.75    9.06
  -1 -11  -5  655.75    7.87
  -1 -11  -5  642.42    6.15
  -1 -11  -5  628.88   27.92
  -1  11  -5  635.50    5.84
  -1  11  -5  614.90   26.46
   1 -11   5  653.33    7.91
   1 -11   5  639.64    3.71
   1 -11   5  643.31    3.67
   1 -11   5  660.31    6.64
   1 -11   5  646.90    6.66
   1 -11   5  665.46   27.90
   1  11   5  630.81    6.75
   1  11   5  650.02    6.90
   1  11   5  632.89   27.97
  -1 -11  -6    1.70    1.38
  -1 -11  -6  -11.10    8.61
  -1  11  -6    4.33    1.02
  -1  11  -6   -1.17    8.38
   1 -11   6    2.14    1.51
   1 -11   6    1.74    0.66
   1 -11   6    1.99    0.62
   1 -11   6    2.44    1.19
   1 -11   6    3.63    1.27
   1 -11   6   13.81    8.32
   1  11   6    2.04    1.19
   1  11   6    2.08    1.23
   1  11   6   -2.42    8.30
  -1 -11  -7   85.51    3.52
  -1 -11  -7   87.87   14.62
  -1  11  -7   87.91    2.21
  -1  11  -7   95.61   14.09
   1 -11   7   83.41    3.65
   1 -11   7   84.07    1.70
   1 -11   7   80.42    1.63
   1 -11   7   88.36    2.93
   1 -11   7   84.41    2.82
   1 -11   7   73.33   12.88
   1  11   7   80.46    2.91
   1  11   7   82.29    3.06
   1  11   7   71.30   20.43
  -1 -11  -8    2.93    2.10
  -1 -11  -8    3.31   11.12
  -1  11  -8   -8.55    9.59
   1 -11   8    2.16    2.04
   1 -11   8    3.76    0.89
   1 -11   8    3.52    0.79
   1 -11   8    3.65    1.40
   1 -11   8    5.47    1.51
   1 -11   8    0.59    9.21
   1  11   8    3.44    1.53
   1  11   8    1.17    1.49
   1  11   8  -19.67   10.27
  -1 -11  -9 1194.13   12.56
  -1 -11  -9 1222.90   40.27
  -1  11  -9 1117.96   36.48
   1 -11   9 1242.64   13.18
   1 -11   9 1198.29    6.54
   1 -11   9 1185.64    6.43
   1 -11   9 1233.45    9.80
   1 -11   9 1211.98    9.91
   1 -11   9 1246.71   37.92
   1  11   9 1240.37    4.41
   1  11   9 1178.00    4.24
   1  11   9 1213.63   10.29
   1  11   9 1203.62   10.29
  -1 -11 -10   36.77    3.16
  -1 -11 -10   27.24   13.96
  -1  11 -10   29.64   12.88
   1 -11  10   34.65    3.59
   1 -11  10   32.91    1.76
   1 -11  10   35.92    1.55
   1 -11  10   39.28    2.50
   1 -11  10   36.71    2.44
   1 -11  10   43.86   13.18
   1  11  10   29.43    1.23
   1  11  10   31.64    1.23
   1  11  10   31.38    2.53
   1  11  10   34.01    2.65
  -1 -11 -11  278.62    7.24
  -1 -11 -11  259.76   27.82
   1 -11  11  281.47    7.11
   1 -11  11  262.99    5.52
   1 -11  11  292.46    5.26
   1 -11  11  287.32    5.37
   1 -11  11  281.59   24.57
   1  11  11  271.83    3.16
   1  11  11  265.87    2.93
   1  11  11  274.91    5.47
   1  11  11  278.39    5.47
  -1 -11 -12   89.82    4.77
  -1 -11 -12   86.38   18.33
   1 -11  12   97.22    4.80
   1 -11  12   89.16    3.40
   1 -11  12   85.36    3.40
   1 -11  12   95.36   16.30
   1  11  12   84.24    2.36
   1  11  12   86.70    3.52
   1  11  12   88.89    3.59
  -1 -11 -13   11.54    2.84
  -1 -11 -13   14.00   17.72
   1 -11  13   14.56    3.65
   1 -11  13    8.93    1.82
   1 -11  13   13.05    2.10
   1 -11  13   12.48    2.08
   1 -11  13   19.14   13.54
   1  11  13   12.18    2.06
   1  11  13   12.39    2.04
  -1 -11 -14  104.95   21.18
   1 -11  14   90.82    5.11
   1 -11  14  103.57    5.30
   1 -11  14  105.73    3.97
   1  11  14   95.29    3.80
   1  11  14   94.55    3.84
  -1 -11 -15   28.84    3.97
   1 -11  15   30.56    4.12
   1 -11  15   27.29    2.63
   1 -11  15   27.41    2.97
   1  11  15   21.24    2.55
  -1 -11 -16    2.78    2.72
   1 -11  16    0.93    2.59
   1 -11  16    3.54    2.08
  -1 -12  17    1.40    2.84
  -1 -12  17    1.29    1.59
   1 -12 -17    3.10    3.03
  -1 -12  16   13.81    3.23
  -1 -12  16   14.64    1.80
  -1 -12  16   10.02    1.80
  -1  12  16   12.37    1.91
   1 -12 -16   12.92    3.06
  -1 -12  15    4.52    2.78
  -1 -12  15    6.05    2.12
  -1 -12  15   10.38    1.68
  -1 -12  15    5.16    1.49
  -1  12  15    5.62    1.68
  -1 -12  14   10.76    3.01
  -1 -12  14   14.00    2.21
  -1 -12  14   15.47    1.99
  -1 -12  14   11.54    1.72
  -1  12  14    8.38    1.42
  -1  12  14   13.98    2.02
  -1 -12  13   -0.32    2.44
  -1 -12  13   -1.12    1.51
  -1 -12  13    0.45    1.29
  -1 -12  13    0.42    1.36
  -1  12  13   -0.38    1.00
  -1  12  13    1.02    1.40
   1 -12 -13   -3.73    2.21
   1 -12 -13    2.10   12.54
  -1 -12  12  311.24    7.83
  -1 -12  12  314.87    5.60
  -1 -12  12  308.42    5.03
  -1 -12  12  293.99    4.92
  -1 -12  12  319.70   24.68
  -1 -12  12  305.98   16.95
  -1  12  12  291.72    5.94
  -1  12  12  288.21    3.93
  -1  12  12  302.24    5.30
  -1  12  12  300.12    5.35
   1 -12 -12  300.06    7.66
   1 -12 -12  281.76   23.53
  -1 -12  11  351.91    7.85
  -1 -12  11  364.41    5.75
  -1 -12  11  367.57    5.33
  -1 -12  11  338.33    5.16
  -1 -12  11  327.85   19.88
  -1 -12  11  320.43   19.37
  -1  12  11  317.88    6.22
  -1  12  11  336.68    5.50
  -1  12  11  340.24    5.56
   1 -12 -11  346.55    8.00
  -1 -12  10  715.69   10.44
  -1 -12  10  742.55    7.72
  -1 -12  10  739.09    7.30
  -1 -12  10  712.29    7.15
  -1 -12  10  532.91   35.69
  -1 -12  10  790.10   32.70
  -1  12  10  707.37    5.52
  -1  12  10  722.59    5.43
  -1  12  10  739.03    9.36
  -1  12  10  734.26    7.85
   1 -12 -10  716.88   10.65
   1 -12 -10  664.19   29.96
   1 -12 -10  717.22   35.10
  -1 -12   9  158.12    5.16
  -1 -12   9  161.92    3.84
  -1 -12   9  165.70    4.52
  -1 -12   9  146.20   16.38
  -1 -12   9  167.31   17.51
  -1  12   9  154.35    2.50
  -1  12   9  157.10    3.80
  -1  12   9  160.39    3.90
   1 -12  -9  165.78    5.18
   1 -12  -9  153.90   17.99
   1 -12  -9  173.44   19.46
  -1 -12   8    7.51    1.55
  -1 -12   8    6.39    1.59
  -1 -12   8    4.33    1.40
  -1 -12   8   14.32    8.23
  -1 -12   8   27.10   10.06
  -1  12   8    5.39    1.44
  -1  12   8    9.06    1.80
   1 -12  -8    5.30    0.95
   1 -12  -8    7.32    9.95
   1 -12  -8   13.54    9.57
  -1 -12   7   67.99    3.29
  -1 -12   7   69.07    2.48
  -1 -12   7   67.20    2.50
  -1 -12   7   68.22    2.53
  -1 -12   7   56.29   11.61
  -1 -12   7   54.28   11.56
  -1  12   7   67.58    1.59
  -1  12   7   68.09    2.67
  -1  12   7   70.66    2.67
   1 -12  -7   66.63    1.66
   1 -12  -7   70.11    3.25
   1 -12  -7   58.16    2.82
   1 -12  -7   84.05   20.84
   1 -12  -7   68.92   12.52
   1  12  -7   70.49    1.91
  -1 -12   6  461.66    6.92
  -1 -12   6  480.69    5.47
  -1 -12   6  457.75    5.52
  -1 -12   6  464.20    5.54
  -1 -12   6  431.72   22.56
  -1 -12   6  471.91   23.70
  -1  12   6  459.34    3.50
  -1  12   6  430.30    5.54
  -1  12   6  462.85    5.81
   1 -12  -6  440.25    3.50
   1 -12  -6  467.03    7.00
   1 -12  -6  427.62   24.08
   1 -12  -6  476.11   24.27
   1  12  -6  449.37    5.24
   1  12  -6  455.80    4.54
  -1 -12   5  309.54    5.43
  -1 -12   5  316.14    4.39
  -1 -12   5  311.30    4.60
  -1 -12   5  309.90    4.54
  -1 -12   5  287.47   19.16
  -1  12   5  314.02    2.95
  -1  12   5  307.21    4.69
  -1  12   5  308.46    4.75
   1 -12  -5  313.15    3.01
   1 -12  -5  303.09    5.41
   1 -12  -5  298.72   20.43
   1 -12  -5  337.80   22.53
   1  12  -5  306.63    4.24
   1  12  -5  320.98    4.14
  -1 -12   4  143.55    3.63
  -1 -12   4  156.47    3.23
  -1 -12   4  143.31    3.27
  -1 -12   4  151.93    3.88
  -1 -12   4  168.37   15.36
  -1 -12   4  181.27   16.19
  -1  12   4  146.86    2.23
  -1  12   4  150.21    3.40
  -1  12   4  144.73    3.33
   1 -12  -4  147.60    2.25
   1 -12  -4  143.55    3.67
   1 -12  -4  154.28   16.17
   1  12  -4  146.13    3.03
   1  12  -4  138.54    3.01
  -1 -12   3    4.05    1.38
  -1 -12   3    3.40    1.06
  -1 -12   3    5.45    1.32
  -1 -12   3    3.27    1.10
  -1 -12   3   -4.82    6.96
  -1 -12   3   13.41    7.96
  -1  12   3    3.44    0.83
  -1  12   3    3.76    1.23
  -1  12   3    4.14    1.29
   1 -12  -3    5.47    0.87
   1 -12  -3    3.65    1.38
   1 -12  -3    5.47    1.29
   1 -12  -3    2.12    8.11
   1  12  -3    3.40    1.12
  -1 -12   2  578.51    5.96
  -1 -12   2  550.69    5.67
  -1 -12   2  584.60    5.88
  -1 -12   2  559.43    6.05
  -1 -12   2  600.20    6.17
  -1 -12   2  600.30   26.16
  -1 -12   2  571.83   25.04
  -1  12   2  554.02    4.69
  -1  12   2  536.81    5.92
  -1  12   2  579.87    6.17
  -1  12   2  586.34    6.28
  -1  12   2  577.94   26.08
   1 -12  -2  575.88    4.88
   1 -12  -2  567.26    6.11
   1 -12  -2  589.78    6.03
   1 -12  -2  586.55    6.17
   1 -12  -2  575.28   25.80
   1  12  -2  545.60    5.64
   1  12  -2  550.46    5.79
   1  12  -2  593.53    6.09
  -1 -12   1   17.29    1.72
  -1 -12   1   18.97    1.70
  -1 -12   1   24.27    1.89
  -1 -12   1   16.51    1.61
  -1 -12   1   20.50    1.61
  -1 -12   1   21.18    8.28
  -1  12   1   18.88    1.55
  -1  12   1   15.57    1.36
  -1  12   1   22.03    1.76
  -1  12   1   24.25    1.78
  -1  12   1   27.03    8.70
   1 -12  -1   21.28    1.44
   1 -12  -1   16.17    1.55
   1 -12  -1   23.40    1.97
   1 -12  -1   14.70    1.59
   1 -12  -1   14.09    8.30
   1  12  -1   20.43    1.74
   1  12  -1   24.19    1.76
   1  12  -1   23.83    1.70
  -1 -12   0  444.66    4.31
  -1 -12   0  447.31    4.26
  -1 -12   0  444.89    5.45
  -1 -12   0  453.93    5.54
  -1 -12   0  439.21    5.35
  -1 -12   0  436.87   22.58
  -1  12   0  434.07    4.82
  -1  12   0  420.37    5.45
  -1  12   0  474.69    5.67
  -1  12   0  476.60   23.60
   1 -12   0  458.05    5.20
   1 -12   0  451.56    4.77
   1 -12   0  453.45    5.41
   1 -12   0  458.81    5.60
   1 -12   0  456.31   23.32
   1  12   0  442.31    5.43
   1  12   0  436.45    5.33
   1  12   0  454.93    5.56
   1  12   0  451.30   23.57
  -1 -12  -1    5.58    0.83
  -1 -12  -1    4.43    1.19
  -1 -12  -1    9.46    8.21
  -1  12  -1    7.72    1.25
  -1  12  -1    7.74    1.44
  -1  12  -1   14.85    9.02
   1 -12   1    5.09    1.19
   1 -12   1    6.62    1.00
   1 -12   1    6.17    1.25
   1 -12   1    3.29    8.32
   1  12   1    7.68    1.29
   1  12   1    5.11    1.40
   1  12   1   11.50    7.72
  -1 -12  -2  677.92    3.76
  -1 -12  -2  687.98    3.73
  -1 -12  -2  701.62    7.43
  -1 -12  -2  662.43    6.68
  -1 -12  -2  695.17    6.73
  -1 -12  -2  674.29   28.11
  -1  12  -2  673.44    4.92
  -1  12  -2  706.23    6.77
  -1  12  -2  766.32   29.43
   1 -12   2  715.18    7.15
   1 -12   2  690.61    5.01
   1 -12   2  691.73    6.79
   1 -12   2  701.56    6.94
   1 -12   2  706.61   29.07
   1  12   2  663.81    6.73
   1  12   2  700.58    7.04
   1  12   2  696.42   29.01
  -1 -12  -3    2.27    1.23
  -1 -12  -3    6.24    8.42
  -1  12  -3    1.51    0.70
  -1  12  -3   14.41    8.06
   1 -12   3    1.29    1.23
   1 -12   3    0.93    1.04
   1 -12   3  -11.35    7.79
   1  12   3    1.00    1.12
   1  12   3  -11.71    7.36
  -1 -12  -4 1271.79   10.72
  -1  12  -4 1268.38    5.77
   1 -12   4 1317.48   10.84
   1 -12   4 1274.95    5.77
   1 -12   4 1388.73   11.88
   1 -12   4 1276.27    9.48
   1 -12   4 1324.29   38.51
   1  12   4 1257.11    9.51
   1  12   4 1342.90    9.97
   1  12   4 1313.44   39.53
  -1 -12  -5  334.03    5.88
  -1 -12  -5  315.31    4.58
  -1 -12  -5  344.11   28.54
  -1  12  -5  341.26    4.58
  -1  12  -5  343.24   22.58
   1 -12   5  344.17    6.05
   1 -12   5  329.91    2.84
   1 -12   5  337.00    5.03
   1 -12   5  326.73    5.03
   1 -12   5  334.75   22.05
   1  12   5  352.61    8.42
   1  12   5  331.46    5.22
   1  12   5  341.54   22.81
  -1 -12  -6   28.58    2.40
  -1 -12  -6   25.31   11.16
  -1  12  -6   29.83    1.72
  -1  12  -6   55.27   12.18
   1 -12   6   31.40    2.57
   1 -12   6   28.75    1.15
   1 -12   6   31.11    1.10
   1 -12   6   29.79    2.06
   1 -12   6   27.97    2.04
   1 -12   6   27.03   10.76
   1  12   6   29.90    2.10
   1  12   6   33.06    2.23
   1  12   6   12.20   10.38
  -1 -12  -7  598.77    8.53
  -1 -12  -7  590.07    6.11
  -1 -12  -7  582.99   30.09
  -1  12  -7  630.52    5.67
  -1  12  -7  574.84   28.03
   1 -12   7  585.47    3.93
   1 -12   7  585.43    3.86
   1 -12   7  625.57    6.98
   1 -12   7  613.44   28.58
   1  12   7  588.86    7.04
   1  12   7  633.47   10.93
   1  12   7  564.76   29.37
  -1 -12  -8  414.79    7.79
  -1 -12  -8  393.48   27.35
  -1  12  -8  384.78   25.53
   1 -12   8  414.15    7.81
   1 -12   8  409.61    3.54
   1 -12   8  403.52    3.44
   1 -12   8  409.93    5.92
   1 -12   8  393.04    5.88
   1 -12   8  405.45   24.97
   1  12   8  385.40    5.96
   1  12   8  403.11    6.15
   1  12   8  374.34   26.14
  -1 -12  -9  302.43    6.98
  -1 -12  -9  279.43   25.82
  -1  12  -9  283.55   24.10
   1 -12   9  281.47    6.79
   1 -12   9  284.48    3.37
   1 -12   9  285.56    3.14
   1 -12   9  299.19    5.30
   1 -12   9  288.09    5.24
   1 -12   9  300.06   23.81
   1  12   9  276.78    5.41
   1  12   9  297.87    5.60
  -1 -12 -10   59.73    3.80
  -1 -12 -10   49.14   15.96
  -1 -12 -10   70.15   15.49
   1 -12  10   66.50    4.05
   1 -12  10   60.35    1.95
   1 -12  10   62.77    1.76
   1 -12  10   59.77    4.52
   1 -12  10   64.51    2.99
   1 -12  10   78.85   15.49
   1  12  10   61.70    2.99
   1  12  10   67.22    3.23
  -1 -12 -11    4.99    2.33
  -1 -12 -11   32.06   16.53
   1 -12  11    1.08    2.23
   1 -12  11    1.66    1.04
   1 -12  11    3.73    1.66
   1 -12  11    3.42    1.53
   1 -12  11   16.83   13.98
   1  12  11    3.69    1.76
  -1 -12 -12   20.05    3.27
  -1 -12 -12   16.70   17.17
   1 -12  12   23.62    3.31
   1 -12  12   16.72    2.14
   1 -12  12   16.25    2.42
   1 -12  12   48.72   15.04
   1  12  12   18.08    2.25
   1  12  12   20.58    3.71
  -1 -12 -13   35.24    3.84
  -1 -12 -13   27.69   19.73
   1 -12  13   40.66    5.11
   1 -12  13   40.38    3.03
   1 -12  13   42.20    2.95
   1 -12  13  100.20   16.68
   1  12  13   38.53    2.82
   1  12  13   35.01    2.84
  -1 -12 -14    2.91    2.65
  -1 -12 -14  -20.14   19.44
   1 -12  14    5.22    2.59
   1 -12  14    4.26    1.80
   1 -12  14    2.86    1.82
   1  12  14    4.37    1.82
   1  12  14    4.29    1.78
  -1 -12 -15   24.15    3.88
   1 -12  15   21.13    3.65
   1 -12  15   25.02    2.76
   1 -12  15   28.07    3.10
   1  12  15   23.19    2.67
  -1 -12 -16    0.25    2.55
   1 -12  16    0.98    2.72
   1  12  16    1.53    2.72
  -1 -13  17   27.24    4.90
  -1  13  17   25.10    2.61
   1 -13 -17   26.06    4.37
  -1 -13  16  181.21    7.28
  -1 -13  16  199.50    4.35
  -1 -13  16  200.54    4.94
  -1  13  16  200.22    6.17
  -1  13  16  191.10    4.77
   1 -13 -16  193.22    7.45
  -1 -13  15   -1.80    2.48
  -1 -13  15    3.35    1.44
  -1 -13  15    1.32    1.40
  -1  13  15   -0.91    1.40
   1 -13 -15    3.56    2.59
  -1 -13  14   82.20    4.94
  -1 -13  14   83.41    3.50
  -1 -13  14   86.57    3.20
  -1  13  14   85.91    3.42
  -1  13  14   87.68    3.48
   1 -13 -14   81.61    5.28
   1 -13 -14  110.25   17.25
  -1 -13  13    5.11    2.76
  -1 -13  13    1.68    1.57
  -1 -13  13    4.31    1.46
  -1  13  13    4.22    1.51
  -1  13  13    1.59    1.74
   1 -13 -13    1.87    2.33
   1 -13 -13   -5.16   14.77
  -1 -13  12    4.97    2.38
  -1 -13  12    2.27    1.55
  -1 -13  12    3.76    1.44
  -1 -13  12   -8.17   10.14
  -1  13  12    4.80    1.10
  -1  13  12    0.70    1.49
  -1  13  12    4.71    1.61
   1 -13 -12    4.65    2.42
   1 -13 -12    3.86   13.52
  -1 -13  11    7.49    2.78
  -1 -13  11    6.11    1.72
  -1 -13  11    5.92    1.59
  -1 -13  11    5.88    1.61
  -1 -13  11   20.35   11.29
  -1 -13  11   10.91   10.93
  -1  13  11    7.11    1.12
  -1  13  11    5.18    0.98
  -1  13  11    7.98    1.70
  -1  13  11    5.45    1.72
   1 -13 -11    3.95    2.59
   1 -13 -11   -7.41   13.66
   1 -13 -11    1.59   15.53
  -1 -13  10  428.13    8.36
  -1 -13  10  442.96    6.09
  -1 -13  10  430.02    5.96
  -1 -13  10  404.73    5.75
  -1 -13  10  384.59   23.17
  -1 -13  10  415.49   23.77
  -1  13  10  399.61    3.88
  -1  13  10  408.50    3.78
  -1  13  10  400.48    6.09
  -1  13  10  420.30    6.28
   1 -13 -10  436.19    8.70
   1 -13 -10  373.43   26.29
   1 -13 -10  388.01   26.06
  -1 -13   9   27.22    3.10
  -1 -13   9   23.96    2.33
  -1 -13   9   27.95    2.25
  -1 -13   9   30.13   10.16
  -1 -13   9   26.84   11.14
  -1  13   9   30.36    1.34
  -1  13   9   26.50    2.36
  -1  13   9   25.89    2.44
   1 -13  -9   34.69    3.16
   1 -13  -9   -3.31   11.35
   1 -13  -9   37.26   12.35
  -1 -13   8 1967.62   15.79
  -1 -13   8 2053.26   11.86
  -1 -13   8 1958.83   11.82
  -1 -13   8 1900.55   44.05
  -1 -13   8 2016.25   45.96
  -1  13   8 1965.56    7.19
  -1  13   8 1864.20   12.07
  -1  13   8 1920.96   12.46
   1 -13  -8 1872.75    7.24
   1 -13  -8 1909.84   15.72
   1 -13  -8 1570.26   10.44
   1 -13  -8 1984.91   48.72
   1 -13  -8 1994.44   48.70
  -1 -13   7  138.09    4.35
  -1 -13   7  133.28    3.33
  -1 -13   7  131.83    3.40
  -1 -13   7  137.94    3.44
  -1 -13   7  125.64   15.74
  -1 -13   7  120.40   16.32
  -1  13   7  131.26    1.95
  -1  13   7  134.70    3.54
  -1  13   7  132.91    3.61
   1 -13  -7  133.66    2.02
   1 -13  -7  132.34    4.41
   1 -13  -7  135.04    2.95
   1 -13  -7  151.40   18.52
   1 -13  -7  135.29   16.34
   1  13  -7  140.49    2.59
  -1 -13   6  489.50    7.26
  -1 -13   6  493.95    5.64
  -1 -13   6  460.72    5.86
  -1 -13   6  487.01    5.88
  -1 -13   6  485.42   24.42
  -1 -13   6  465.50   24.57
  -1  13   6  454.66    3.42
  -1  13   6  459.79    5.96
  -1  13   6  487.33    6.22
   1 -13  -6  462.06    3.52
   1 -13  -6  460.58    7.09
   1 -13  -6  472.63   25.93
   1 -13  -6  568.01   27.39
   1  13  -6  482.28    5.64
   1  13  -6  466.47    4.92
  -1 -13   5  342.75    5.81
  -1 -13   5  366.64    4.84
  -1 -13   5  338.52    5.03
  -1 -13   5  356.43    5.07
  -1 -13   5  368.95   21.81
  -1 -13   5  344.38   22.05
  -1  13   5  333.09    3.10
  -1  13   5  343.77    5.18
   1 -13  -5  351.28    3.23
   1 -13  -5  352.87    5.96
   1 -13  -5  328.79    4.63
   1 -13  -5  382.53   34.54
   1 -13  -5  355.63   26.40
   1  13  -5  340.35    4.63
   1  13  -5  349.98    4.54
  -1 -13   4   80.72    2.93
  -1 -13   4   80.72    2.55
  -1 -13   4   77.66    2.74
  -1 -13   4   80.42    2.69
  -1 -13   4   64.25   11.20
  -1 -13   4  107.03   14.53
  -1  13   4   80.42    1.76
  -1  13   4   82.48    2.80
  -1  13   4   79.68    2.72
   1 -13  -4   80.48    1.82
   1 -13  -4   78.72    2.97
   1 -13  -4   11.27    8.61
   1 -13  -4   81.99   13.75
   1  13  -4   81.10    2.44
   1  13  -4   45.79    1.91
  -1 -13   3    6.94    1.46
  -1 -13   3    5.77    1.34
  -1 -13   3    7.89    1.51
  -1 -13   3    7.94    1.46
  -1 -13   3    4.80    7.89
  -1 -13   3   14.41    8.51
  -1  13   3    7.98    0.95
  -1  13   3    7.30    1.34
  -1  13   3    5.56    1.42
   1 -13  -3    7.62    0.98
   1 -13  -3    5.24    1.29
   1 -13  -3    6.20    1.27
   1 -13  -3    0.55    7.60
   1 -13  -3   -8.72    8.32
   1  13  -3    7.55    1.29
   1  13  -3    5.64    1.29
  -1 -13   2 1548.31    9.87
  -1 -13   2 1470.95    9.44
  -1 -13   2 1533.38    9.80
  -1 -13   2 1468.79   10.10
  -1 -13   2 1554.64   10.27
  -1 -13   2 1604.52   42.35
  -1 -13   2 1541.19   41.74
  -1  13   2 1483.92    7.91
  -1  13   2 1503.08   10.19
  -1  13   2 1558.48   10.55
   1 -13  -2 1566.99    8.23
   1 -13  -2 1553.49   10.33
   1 -13  -2 1503.29   10.35
   1 -13  -2 1474.75    9.99
   1 -13  -2 1564.36   42.54
   1  13  -2 1490.05    9.55
   1  13  -2 1536.14   10.06
  -1 -13   1  208.98    3.56
  -1 -13   1  209.32    3.46
  -1 -13   1  217.30    3.97
  -1 -13   1  202.00    4.73
  -1 -13   1  208.84    3.93
  -1 -13   1  230.88   18.55
  -1  13   1  216.83    4.03
  -1  13   1  209.64    3.69
  -1  13   1  207.05    3.99
  -1  13   1  214.71    4.07
  -1  13   1  220.95   18.44
   1 -13  -1  202.70    3.97
   1 -13  -1  209.54    3.78
   1 -13  -1  213.27    3.99
   1 -13  -1  213.55    4.03
   1 -13  -1  212.55   19.18
   1  13  -1  217.68    4.63
   1  13  -1  197.59    3.78
   1  13  -1  218.53    4.10
  -1 -13   0  804.26    5.98
  -1 -13   0  758.17    5.75
  -1 -13   0  792.65    7.49
  -1 -13   0  768.35    7.38
  -1 -13   0  767.82    7.58
  -1 -13   0  765.91   30.30
  -1  13   0  780.32    6.64
  -1  13   0  767.46    6.34
  -1  13   0  742.79    7.41
  -1  13   0  772.60    7.38
  -1  13   0  803.43   31.34
   1 -13   0  778.60    6.77
   1 -13   0  811.36    7.89
   1 -13   0  762.65    7.24
   1 -13   0  762.12    7.36
   1 -13   0  791.23   31.34
   1  13   0  776.33    8.89
   1  13   0  775.08    7.43
  -1 -13  -1   49.38    1.57
  -1 -13  -1   49.89    1.59
  -1 -13  -1   55.02    2.59
  -1 -13  -1   47.89    2.36
  -1 -13  -1   48.23    2.16
  -1 -13  -1   50.14   11.39
  -1  13  -1   51.94    1.85
  -1  13  -1   49.14    2.14
  -1  13  -1   50.16    2.25
  -1  13  -1   33.27   12.63
   1 -13   1   53.45    2.23
   1 -13   1   50.82    1.85
   1 -13   1   55.68    2.44
   1 -13   1   45.81    2.23
   1 -13   1   74.92   20.56
   1  13   1   52.20    2.40
   1  13   1   52.71    2.89
   1  13   1   40.76   11.48
  -1 -13  -2 1690.78    6.37
  -1 -13  -2 1666.42    6.22
  -1 -13  -2 1685.88   11.69
  -1 -13  -2 1591.96   10.59
  -1 -13  -2 1697.16   45.30
  -1  13  -2 1650.84    8.08
  -1  13  -2 1669.62   10.65
  -1  13  -2 1663.62   43.99
   1 -13   2 1719.81   11.31
   1 -13   2 1703.57    8.25
   1 -13   2 1683.78   10.91
   1 -13   2 1695.02   11.14
   1 -13   2 1714.78   44.71
   1  13   2 1631.15   10.86
   1  13   2 1715.33   11.27
   1  13   2 1713.10   45.39
  -1 -13  -3  145.29    1.10
  -1 -13  -3  237.59    4.77
  -1 -13  -3  223.20    4.20
  -1 -13  -3  227.95   19.99
  -1  13  -3  229.76    2.95
  -1  13  -3  236.70    4.31
  -1  13  -3  197.08   18.78
   1 -13   3  235.30    4.63
   1 -13   3  235.93    2.99
   1 -13   3  224.01    4.18
   1 -13   3  236.93    4.46
   1 -13   3  211.21   19.75
   1  13   3  224.05    4.46
   1  13   3  237.44    4.52
   1  13   3  243.17   20.29
  -1 -13  -4  515.74    7.11
  -1 -13  -4  267.34   20.94
  -1  13  -4  526.54    4.07
   1 -13   4  524.44    7.09
   1 -13   4  518.31    3.99
   1 -13   4  527.88    6.30
   1 -13   4  519.46    6.41
   1 -13   4  551.67   27.61
   1  13   4  524.59    6.49
   1  13   4  506.24    6.43
   1  13   4  527.03   27.75
  -1 -13  -5   10.33    1.91
  -1 -13  -5   11.50    1.46
  -1  13  -5    9.15    0.89
  -1  13  -5   11.78    1.49
  -1  13  -5   21.26   10.21
   1 -13   5   11.97    1.93
   1 -13   5   11.44    0.98
   1 -13   5   11.50    1.66
   1 -13   5   10.63    1.66
   1 -13   5   -1.97    9.97
   1  13   5    9.46    1.61
   1  13   5   10.50    1.57
   1  13   5   14.37   10.12
  -1 -13  -6  382.07    6.71
  -1 -13  -6  380.71   25.89
  -1  13  -6  364.35    4.73
  -1  13  -6  380.18   24.68
   1 -13   6  367.74    6.66
   1 -13   6  371.39    3.16
   1 -13   6  368.99    3.08
   1 -13   6  379.10    5.62
   1 -13   6  378.99    5.73
   1 -13   6  361.46   24.30
   1  13   6  375.51    5.75
   1  13   6  372.18    5.84
   1  13   6  348.39   24.40
  -1 -13  -7   61.45    2.40
  -1 -13  -7   52.60   14.43
  -1  13  -7   68.07    2.31
  -1  13  -7   51.46   15.72
   1 -13   7   61.30    3.46
   1 -13   7   59.67    1.55
   1 -13   7   62.43    1.51
   1 -13   7   65.67    2.82
   1 -13   7   60.94    2.99
   1 -13   7   78.62   14.43
   1  13   7   60.05    2.82
   1  13   7   60.45    3.50
   1  13   7   68.22   15.15
  -1 -13  -8  131.68    4.71
  -1 -13  -8  117.57    3.16
  -1 -13  -8   97.22   17.99
  -1  13  -8  142.10   18.12
   1 -13   8  132.41    4.86
   1 -13   8  123.30    2.08
   1 -13   8  122.81    2.02
   1 -13   8  130.43    3.84
   1 -13   8  125.02    3.73
   1 -13   8  136.92   18.21
   1  13   8  127.93    3.84
   1  13   8  131.11    3.97
  -1 -13  -9   42.65    3.37
  -1 -13  -9   46.55   16.34
  -1  13  -9   18.35   13.52
   1 -13   9   39.55    3.84
   1 -13   9   36.07    1.49
   1 -13   9   39.42    1.40
   1 -13   9   37.09    2.69
   1 -13   9   39.83    2.69
   1 -13   9   36.09   13.47
   1  13   9   37.81    2.80
   1  13   9   43.63    2.84
  -1 -13 -10   30.30    3.46
  -1 -13 -10    6.22   15.30
  -1 -13 -10   33.76   17.38
   1 -13  10   28.60    3.31
   1 -13  10   24.93    1.44
   1 -13  10   29.15    1.32
   1 -13  10   29.73    3.16
   1 -13  10   28.35    2.53
   1 -13  10   33.00   14.64
   1  13  10   31.76    2.74
   1  13  10   26.91    2.72
  -1 -13 -11   26.67    3.18
  -1 -13 -11  -13.69   16.93
   1 -13  11   27.24    3.31
   1 -13  11   26.16    1.49
   1 -13  11   37.75    1.36
   1 -13  11   28.67    2.59
   1 -13  11   32.23    2.65
   1 -13  11    3.50   15.04
   1  13  11   27.99    2.65
   1  13  11   26.06    2.69
  -1 -13 -12    2.65    2.53
  -1 -13 -12    9.42   18.67
   1 -13  12    4.18    2.74
   1 -13  12    1.44    1.02
   1 -13  12    4.56    1.66
   1 -13  12   20.24   16.44
   1  13  12    5.98    1.70
   1  13  12    2.63    2.69
  -1 -13 -13    4.46    2.42
  -1 -13 -13   49.23   20.77
   1 -13  13    3.44    2.44
   1 -13  13    7.11    1.87
   1 -13  13    4.50    1.74
   1 -13  13    9.29   20.39
   1  13  13    3.86    1.76
   1  13  13    5.92    1.91
  -1 -13 -14   56.27    4.73
  -1 -13 -14   16.15   23.68
   1 -13  14   54.19    4.84
   1 -13  14   58.16    3.27
   1 -13  14   53.94    3.25
   1  13  14   54.32    3.25
  -1 -13 -15    0.04    2.59
   1 -13  15    2.53    2.59
   1 -13  15   -0.04    1.74
   1  13  15    3.50    1.91
  -1 -13 -16    2.82    2.82
   1 -13  16   -1.63    2.61
   1 -13  16   -0.51    1.87
   1  13  16   -0.81    1.63
  -1 -14  16   11.54    3.35
  -1 -14  16   19.84    2.31
  -1 -14  16   17.06    2.27
  -1  14  16   16.06    2.19
   1 -14 -16   14.11    3.42
  -1 -14  15   -0.06    2.74
  -1 -14  15    1.23    1.49
  -1 -14  15   -0.34    1.40
  -1  14  15    0.91    1.59
   1 -14 -15    4.37    2.95
  -1 -14  14   90.14    5.16
  -1 -14  14   89.12    4.43
  -1 -14  14   89.01    3.33
  -1  14  14   95.10    3.71
  -1  14  14   90.46    3.63
   1 -14 -14   94.28    5.73
   1 -14 -14  106.73   18.93
  -1 -14  13   14.20    3.56
  -1 -14  13   13.30    2.02
  -1 -14  13   15.34    1.99
  -1 -14  13   14.37    2.04
  -1 -14  13   19.92   11.39
  -1  14  13   11.14    1.29
  -1  14  13   14.56    2.06
  -1  14  13   16.87    2.21
   1 -14 -13   17.34    3.71
   1 -14 -13   20.65   16.32
  -1 -14  12  190.33    6.41
  -1 -14  12  193.28    4.50
  -1 -14  12  194.77    4.39
  -1 -14  12  185.18    4.37
  -1 -14  12  218.30   20.37
  -1  14  12  177.09    2.57
  -1  14  12  181.10    4.56
  -1  14  12  191.82    4.73
   1 -14 -12  196.06    6.51
   1 -14 -12  188.66   21.69
  -1 -14  11    0.66    2.25
  -1 -14  11    0.49    1.53
  -1 -14  11    0.04    1.32
  -1 -14  11    2.02    1.46
  -1 -14  11   -4.60   11.82
  -1  14  11    0.66    0.76
  -1  14  11    0.81    0.70
  -1  14  11    3.67    1.93
  -1  14  11    1.70    1.61
   1 -14 -11   -0.02    2.40
   1 -14 -11   -6.11   14.28
  -1 -14  10  237.16    6.56
  -1 -14  10  239.14    4.67
  -1 -14  10  239.24    4.94
  -1 -14  10  230.35    4.67
  -1 -14  10  195.83   20.90
  -1 -14  10  224.09   22.24
  -1  14  10  221.50    2.55
  -1  14  10  224.41    2.50
  -1  14  10  225.43    4.88
  -1  14  10  232.64    5.03
   1 -14 -10  231.26    6.49
   1 -14 -10  212.44   24.83
   1 -14 -10  223.07   24.25
  -1 -14   9   16.06    1.99
  -1 -14   9   15.96    1.99
  -1 -14   9    7.77   11.90
  -1 -14   9   27.01   12.50
  -1  14   9   10.95    1.02
  -1  14   9   15.49    1.02
  -1  14   9   14.68    1.93
  -1  14   9   19.44    2.40
   1 -14  -9   16.21    2.65
   1 -14  -9   10.12   13.05
   1 -14  -9   20.77   15.87
  -1 -14   8  112.42    4.39
  -1 -14   8  118.49    3.37
  -1 -14   8  117.79    3.48
  -1 -14   8  106.96   15.66
  -1 -14   8  134.15   17.08
  -1  14   8  118.02    1.78
  -1  14   8  118.95    3.56
  -1  14   8  125.98    3.73
   1 -14  -8  116.94    1.85
   1 -14  -8  119.46    4.43
   1 -14  -8  116.15    2.74
   1 -14  -8  109.64   17.12
   1 -14  -8  153.48   19.25
  -1 -14   7    9.76    2.91
  -1 -14   7    7.81    1.55
  -1 -14   7    9.38    1.91
  -1 -14   7    8.49    1.55
  -1 -14   7  -13.09    9.23
  -1 -14   7   26.99   10.82
  -1  14   7    8.11    0.76
  -1  14   7    8.87    1.59
  -1  14   7    7.34    1.70
   1 -14  -7    8.40    0.91
   1 -14  -7   10.19    3.16
   1 -14  -7   10.19    1.38
   1 -14  -7    8.15   10.63
   1 -14  -7   17.91   11.50
   1  14  -7    8.25    1.19
  -1 -14   6  250.72    5.50
  -1 -14   6  252.72    4.31
  -1 -14   6  246.33    4.54
  -1 -14   6  256.26    4.60
  -1 -14   6  285.31   21.05
  -1 -14   6  226.47   20.41
  -1  14   6  246.35    2.55
  -1  14   6  249.75    4.67
  -1  14   6  245.40    4.65
   1 -14  -6  240.30    2.57
   1 -14  -6  242.04    5.39
   1 -14  -6  246.69   21.73
   1 -14  -6  237.35   21.18
   1  14  -6  254.07    3.93
  -1 -14   5  288.36    5.50
  -1 -14   5  305.61    4.58
  -1 -14   5  285.84    4.77
  -1 -14   5  301.03    4.90
  -1 -14   5  351.19   22.66
  -1 -14   5  292.37   21.24
  -1  14   5  278.26    2.91
  -1  14   5  283.14    4.88
  -1  14   5  299.08    5.09
   1 -14  -5  283.65    2.97
   1 -14  -5  282.83    5.54
   1 -14  -5  236.89    4.12
   1 -14  -5  287.71   22.39
   1  14  -5  312.93    5.45
   1  14  -5  290.12    4.37
  -1 -14   4  229.57    4.67
  -1 -14   4  230.56    4.05
  -1 -14   4  219.19    4.31
  -1 -14   4  228.14    4.24
  -1 -14   4  227.27   20.24
  -1 -14   4  254.33   20.60
  -1  14   4  232.86    2.89
  -1  14   4  214.42    4.22
  -1  14   4  229.38    4.43
   1 -14  -4  229.82    2.91
   1 -14  -4  231.48    4.80
   1 -14  -4  231.56    6.60
   1 -14  -4  144.46   16.93
   1 -14  -4  203.76   19.16
   1  14  -4  230.69    4.05
  -1 -14   3   63.36    2.69
  -1 -14   3   64.55    2.50
  -1 -14   3   61.20    2.50
  -1 -14   3   59.05    2.42
  -1 -14   3   68.24   13.35
  -1 -14   3   77.45   13.41
  -1  14   3   59.52    1.78
  -1  14   3   61.26    2.50
  -1  14   3   60.09    2.55
   1 -14  -3   68.56    1.89
   1 -14  -3   59.90    2.59
   1 -14  -3   58.80    2.55
   1 -14  -3   82.60   13.96
   1 -14  -3   49.93   12.90
   1  14  -3   69.47    2.84
   1  14  -3   58.44    2.44
  -1 -14   2  280.96    4.46
  -1 -14   2  302.79    4.67
  -1 -14   2  308.63    5.03
  -1 -14   2  305.00    4.86
  -1 -14   2  254.99   21.01
  -1 -14   2  301.37   21.26
  -1  14   2  317.01    4.63
  -1  14   2  304.21    4.88
  -1  14   2  309.14    5.03
   1 -14  -2  294.11    3.80
   1 -14  -2  298.80    4.82
   1 -14  -2  305.98    4.88
   1 -14  -2  347.20   22.79
   1  14  -2  321.21    4.97
  -1 -14   1    1.32    1.02
  -1 -14   1    1.12    0.91
  -1 -14   1   -0.42    1.17
  -1 -14   1    1.29    1.25
  -1 -14   1    1.12    1.08
  -1 -14   1    2.44    8.70
  -1 -14   1    2.53    8.78
  -1  14   1    0.13    0.79
  -1  14   1    4.01    1.82
  -1  14   1    1.53    1.10
  -1  14   1    0.85    2.14
  -1  14   1   -0.57    8.49
   1 -14  -1    2.48    0.98
   1 -14  -1    0.42    0.95
   1 -14  -1    1.38    1.08
   1 -14  -1    5.79    1.49
   1 -14  -1    0.28    8.95
   1  14  -1    0.45    1.04
   1  14  -1    3.27    1.21
  -1 -14   0  566.29    5.24
  -1 -14   0  577.66    6.62
  -1 -14   0  565.29    6.62
  -1 -14   0  564.04    7.98
  -1 -14   0  559.37   28.07
  -1  14   0  537.07    5.71
  -1  14   0  549.86    5.67
  -1  14   0  528.58    6.32
  -1  14   0  558.84    6.56
  -1  14   0  582.54   28.07
   1 -14   0  551.43    5.92
   1 -14   0  564.42    5.81
   1 -14   0  546.60    6.51
   1 -14   0  595.61   29.05
   1  14   0  543.54    6.39
   1  14   0  560.92    6.60
  -1 -14  -1  163.02    2.65
  -1 -14  -1  153.52    2.55
  -1 -14  -1  162.09    3.93
  -1 -14  -1  152.41    3.63
  -1 -14  -1  156.76    3.67
  -1 -14  -1  161.11   18.04
  -1  14  -1  152.08    2.99
  -1  14  -1  148.53    4.20
  -1  14  -1  157.87    3.65
  -1  14  -1  150.63   17.99
   1 -14   1  164.00    3.67
   1 -14   1  162.15    3.76
   1 -14   1  156.38    3.71
   1 -14   1  143.48   17.87
   1  14   1  151.57    3.67
   1  14   1  157.95    3.90
  -1 -14  -2  125.55    1.97
  -1 -14  -2  106.79    1.82
  -1 -14  -2  126.70    3.59
  -1 -14  -2  135.48    3.54
  -1 -14  -2  126.76   20.71
  -1  14  -2  121.10    2.50
  -1  14  -2  115.43    3.18
  -1  14  -2   95.59   15.17
   1 -14   2  120.78    3.35
   1 -14   2  123.22    2.57
   1 -14   2  125.59    3.42
   1 -14   2  126.78    3.52
   1 -14   2  139.53   17.63
   1  14   2  125.70    3.46
   1  14   2  118.42    3.37
   1  14   2  115.01   24.23
  -1 -14  -3   54.74    0.93
  -1 -14  -3   55.57    0.93
  -1 -14  -3   61.53    2.99
  -1 -14  -3   52.58    2.50
  -1 -14  -3   60.26   13.66
  -1  14  -3   52.98    1.72
  -1  14  -3   56.31    2.48
  -1  14  -3   73.42   13.66
   1 -14   3   55.57    2.65
   1 -14   3   55.19    1.76
   1 -14   3   56.25    2.61
   1 -14   3   57.52    2.67
   1 -14   3   48.29   12.56
   1  14   3   56.59    2.50
   1  14   3   56.70    2.63
   1  14   3   67.26   13.11
  -1 -14  -4  298.12    5.67
  -1 -14  -4  307.46    5.86
  -1 -14  -4  283.27   22.85
  -1  14  -4  296.26    3.27
  -1  14  -4   33.38   12.09
   1 -14   4  301.16    5.60
   1 -14   4  302.64    3.31
   1 -14   4  299.42    5.07
   1 -14   4  296.96    5.07
   1 -14   4  327.81   23.89
   1  14   4  290.61    5.11
   1  14   4  304.49    5.33
   1  14   4  295.07   23.77
  -1 -14  -5  300.03    6.00
  -1 -14  -5  181.21    3.73
  -1  14  -5  310.66    3.16
  -1  14  -5  309.31    4.71
  -1  14  -5  289.02   22.96
   1 -14   5  317.88    6.03
   1 -14   5  297.74    3.10
   1 -14   5  283.87    7.87
   1 -14   5  310.94    5.30
   1 -14   5  359.51   24.74
   1  14   5  289.30    5.16
   1  14   5  321.70    5.52
   1  14   5  326.30   24.38
  -1 -14  -6   84.28    3.61
  -1 -14  -6   78.40   15.36
  -1  14  -6   89.78    2.69
  -1  14  -6   90.69   15.49
   1 -14   6   90.41    4.41
   1 -14   6   82.44    1.74
   1 -14   6   82.33    1.70
   1 -14   6   83.90    3.06
   1 -14   6   80.55    3.12
   1 -14   6   56.14   13.98
   1  14   6   90.20    3.33
   1  14   6  111.50   17.59
  -1 -14  -7  486.84    8.17
  -1 -14  -7  455.46    5.73
  -1 -14  -7  410.80   29.92
  -1  14  -7  472.65    5.43
  -1  14  -7  543.41   45.01
   1 -14   7  480.52    8.15
   1 -14   7  456.65    3.59
   1 -14   7  452.87    3.50
   1 -14   7  473.60    6.56
   1 -14   7  478.23    6.71
   1 -14   7  434.88   46.04
   1  14   7  461.51    6.68
   1  14   7  471.48    6.90
  -1 -14  -8    1.85    2.16
  -1 -14  -8    1.38    1.21
  -1 -14  -8   20.01   21.73
  -1  14  -8  -19.69   12.16
   1 -14   8   -1.70    1.93
   1 -14   8   -1.34    0.72
   1 -14   8   -1.27    0.68
   1 -14   8    1.55    1.55
   1 -14   8    1.70    1.55
   1 -14   8    9.15   12.65
   1  14   8    1.12    1.59
   1  14   8   -0.21    1.55
  -1 -14  -9  221.91    6.13
  -1 -14  -9  205.16   25.02
  -1 -14  -9  282.66   27.31
   1 -14   9  208.14    6.13
   1 -14   9  204.32    2.57
   1 -14   9  212.82    2.50
   1 -14   9  226.81    5.01
   1 -14   9  228.55    5.11
   1 -14   9  218.15   24.30
   1  14   9  212.02    5.07
   1  14   9  214.71    5.09
  -1 -14 -10   14.05    2.72
  -1 -14 -10    4.03   15.74
   1 -14  10   12.12    2.72
   1 -14  10   12.73    1.17
   1 -14  10   17.34    1.08
   1 -14  10   14.26    2.12
   1 -14  10   16.72    2.27
   1 -14  10   36.45   14.94
   1  14  10   15.38    2.31
   1  14  10   13.26    2.29
  -1 -14 -11   21.43    3.18
  -1 -14 -11   34.78   18.57
   1 -14  11   25.17    3.35
   1 -14  11   16.34    1.21
   1 -14  11   26.23    1.08
   1 -14  11   26.91    2.53
   1 -14  11   21.94    2.46
   1 -14  11   20.77   16.87
   1  14  11   21.69    2.53
   1  14  11   23.70    2.69
  -1 -14 -12    1.10    2.40
  -1 -14 -12  -10.74   19.92
   1 -14  12   -0.34    1.57
   1 -14  12   -1.44    1.49
   1 -14  12   19.10   17.36
   1  14  12    2.80    1.66
   1  14  12   -0.06    1.68
  -1 -14 -13   11.08   22.92
   1 -14  13   36.58    3.95
   1 -14  13   39.38    3.10
   1 -14  13   38.05    3.01
   1 -14  13   42.06   27.92
   1  14  13   46.38    2.95
   1  14  13   36.48    3.06
  -1 -14 -14    4.73    2.91
  -1 -14 -14   -0.23   26.35
   1 -14  14    3.16    3.03
   1 -14  14    4.80    2.02
   1 -14  14    5.64    1.89
   1  14  14    6.77    1.89
  -1 -14 -15   20.39    3.50
   1 -14  15   16.98    3.42
   1 -14  15   26.12    2.95
   1  14  15   22.13    2.80
  -1 -14 -16    3.42    2.97
   1 -14  16   -0.68    2.93
   1 -14  16    2.12    2.02
   1  14  16    3.35    2.02
  -1 -15  16    6.56    3.08
  -1 -15  16   14.49    2.02
  -1 -15  16   10.76    2.02
  -1  15  16    7.53    2.33
   1 -15 -16   12.73    3.59
  -1 -15  15    9.21    3.08
  -1 -15  15   13.94    2.02
  -1 -15  15    9.97    1.93
  -1  15  15   13.81    2.23
   1 -15 -15    9.15    3.46
  -1 -15  14   32.51    3.90
  -1 -15  14   26.01    3.10
  -1 -15  14   32.74    2.91
  -1 -15  14   33.02    2.55
  -1  15  14   32.87    2.67
  -1  15  14   27.14    2.76
   1 -15 -14   31.21    3.76
   1 -15 -14   55.13   19.73
  -1 -15  13   -3.01    2.29
  -1 -15  13   -2.59    1.38
  -1 -15  13    2.61    1.46
  -1 -15  13    0.72    1.57
  -1 -15  13    7.11   13.43
  -1  15  13   -2.21    1.44
  -1  15  13    2.02    1.68
   1 -15 -13   -1.97    2.29
   1 -15 -13    0.08   17.46
  -1 -15  12   13.77    2.97
  -1 -15  12   10.57    1.91
  -1 -15  12   13.66    1.99
  -1 -15  12    9.40    1.89
  -1 -15  12   28.56   13.98
  -1  15  12   10.44    1.99
  -1  15  12   11.65    2.14
   1 -15 -12   12.20    3.16
   1 -15 -12   10.23   16.70
  -1 -15  11    6.68    2.53
  -1 -15  11    5.52    1.70
  -1 -15  11    5.92    1.70
  -1 -15  11    5.26    1.72
  -1 -15  11    9.23   13.33
  -1  15  11    6.20    1.80
  -1  15  11    4.71    1.82
   1 -15 -11    0.81    2.23
   1 -15 -11   29.22   16.15
  -1 -15  10   16.40    3.18
  -1 -15  10   15.24    2.04
  -1 -15  10   20.07    2.38
  -1 -15  10    3.84   12.41
  -1 -15  10   38.34   14.43
  -1  15  10   17.46    2.23
  -1  15  10   11.59    2.08
   1 -15 -10   18.91    3.01
   1 -15 -10   16.06   15.47
   1 -15 -10   24.74   14.83
  -1 -15   9  241.60    6.45
  -1 -15   9  242.21    4.71
  -1 -15   9  237.16    4.86
  -1 -15   9  230.37    4.82
  -1 -15   9  249.51   22.98
  -1 -15   9  245.10   24.47
  -1  15   9  228.48    1.85
  -1  15   9  226.51    4.90
  -1  15   9  231.58    5.13
   1 -15  -9  241.22    6.39
   1 -15  -9  271.35   26.76
   1 -15  -9  256.75   26.54
  -1 -15   8    3.82    2.08
  -1 -15   8   -1.32    1.38
  -1 -15   8    0.36    1.40
  -1 -15   8  -11.86   10.38
  -1 -15   8   12.92   12.16
  -1  15   8    0.64    0.53
  -1  15   8    1.76    1.42
  -1  15   8   -0.83    1.44
   1 -15  -8    2.53    1.95
   1 -15  -8    2.36    1.23
   1 -15  -8   14.49   14.62
   1 -15  -8    7.58   12.56
  -1 -15   7   59.60    3.44
  -1 -15   7   60.09    2.69
  -1 -15   7   60.11    2.84
  -1 -15   7   60.01    2.69
  -1 -15   7   46.58   13.79
  -1 -15   7   33.46   21.41
  -1  15   7   61.70    1.27
  -1  15   7   58.67    2.78
   1 -15  -7   60.64    1.34
   1 -15  -7   62.83    3.44
   1 -15  -7   58.29    2.38
   1 -15  -7   38.28   13.45
   1 -15  -7   63.19   14.70
   1  15  -7   62.28    2.23
  -1 -15   6   47.93    2.93
  -1 -15   6   45.96    2.29
  -1 -15   6   43.86    2.46
  -1 -15   6   45.43    2.42
  -1 -15   6   28.07   10.84
  -1 -15   6   54.81   13.30
  -1  15   6   40.72    1.25
  -1  15   6   40.61    3.93
  -1  15   6   45.83    2.61
   1 -15  -6   44.45    1.29
   1 -15  -6   39.64    2.74
   1 -15  -6   42.25    2.27
   1 -15  -6   40.46   12.33
   1 -15  -6   31.66   13.35
   1  15  -6   45.41    2.12
  -1 -15   5   63.04    2.99
  -1 -15   5   63.55    2.61
  -1 -15   5   62.00    2.69
  -1 -15   5   72.59    4.52
  -1 -15   5   76.96   14.51
  -1 -15   5   82.82   15.02
  -1  15   5   62.70    1.57
  -1  15   5   60.64    2.59
  -1  15   5   65.40    2.89
   1 -15  -5   63.78    1.59
   1 -15  -5   61.94    3.16
   1 -15  -5   63.49   13.96
   1  15  -5   66.78    2.46
  -1 -15   4   93.36    3.29
  -1 -15   4   95.10    2.99
  -1 -15   4   89.99    3.01
  -1 -15   4   95.80    3.03
  -1 -15   4   97.08   16.17
  -1 -15   4   87.08   14.87
  -1  15   4   90.18    1.99
  -1  15   4   93.51    3.18
  -1  15   4   92.87    3.25
   1 -15  -4   93.19    2.08
   1 -15  -4   91.22    3.31
   1 -15  -4   84.79    2.93
   1 -15  -4   61.56   13.56
   1 -15  -4   97.67   20.01
  -1 -15   3   25.29    1.97
  -1 -15   3   27.44    1.99
  -1 -15   3   21.54    1.93
  -1 -15   3   22.36    1.93
  -1 -15   3   21.01   11.05
  -1 -15   3   36.58   11.29
  -1  15   3   22.79    1.40
  -1  15   3   24.61    2.10
  -1  15   3   25.42    2.06
   1 -15  -3   24.10    1.44
   1 -15  -3   25.38    2.08
   1 -15  -3   31.89    2.08
   1 -15  -3   25.29   11.39
   1 -15  -3   25.00   11.01
   1  15  -3   24.04    1.99
  -1 -15   2  107.96    3.01
  -1 -15   2  107.83    3.16
  -1 -15   2  102.44    3.18
  -1 -15   2  109.19    3.29
  -1 -15   2  121.71   16.95
  -1 -15   2  104.71   15.57
  -1  15   2  113.37    2.97
  -1  15   2   98.54    3.10
  -1  15   2  104.69    3.25
   1 -15  -2  114.35    3.10
   1 -15  -2  109.28    3.18
   1 -15  -2  111.38    3.35
   1 -15  -2  121.56   16.53
   1  15  -2  107.62    3.23
  -1 -15   1    7.32    1.27
  -1 -15   1   10.78    1.40
  -1 -15   1    9.06    1.59
  -1 -15   1    8.28    1.49
  -1 -15   1   11.80    1.61
  -1 -15   1    8.23    9.72
  -1 -15   1  -13.94    9.27
  -1  15   1    8.08    1.23
  -1  15   1    8.34    1.76
  -1  15   1   11.90    1.72
   1 -15  -1   11.03    1.36
   1 -15  -1    9.38    1.46
   1 -15  -1    8.74    1.49
   1 -15  -1    9.19    1.70
   1 -15  -1    5.28   10.02
   1  15  -1   10.61    1.66
  -1 -15   0   92.51    2.36
  -1 -15   0   98.26    3.20
  -1 -15   0   99.18    3.90
  -1 -15   0   95.55    3.10
  -1 -15   0   87.34   15.24
  -1  15   0   93.41    2.65
  -1  15   0   90.56    2.93
  -1  15   0   98.39    3.14
  -1  15   0   87.49   15.02
   1 -15   0   97.48    2.82
   1 -15   0   94.76    2.74
   1 -15   0  100.90    3.16
   1 -15   0  106.99   16.21
   1  15   0   94.08    2.99
   1  15   0   91.35    3.03
  -1 -15  -1  347.65    3.90
  -1 -15  -1  346.50    3.80
  -1 -15  -1  362.40    5.71
  -1 -15  -1  357.35    5.58
  -1 -15  -1  360.08    6.45
  -1 -15  -1  345.29   24.15
  -1  15  -1  343.70    4.48
  -1  15  -1  344.78    5.37
  -1  15  -1  352.55   24.17
   1 -15   1  357.18    5.26
   1 -15   1  344.13    4.52
   1 -15   1  352.61    5.47
   1 -15   1  338.93    5.43
   1 -15   1  316.20   23.70
   1  15   1  362.97    8.40
   1  15   1  369.31    5.75
  -1 -15  -2  161.81    2.36
  -1 -15  -2  152.52    2.25
  -1 -15  -2  157.76    4.05
  -1 -15  -2  153.79    3.76
  -1 -15  -2  141.08   18.04
  -1  15  -2  146.98    3.35
  -1  15  -2  162.49    3.88
  -1  15  -2  159.20   19.63
   1 -15   2  157.89    3.95
   1 -15   2  157.15    3.50
   1 -15   2  150.91    3.73
   1 -15   2  161.54    4.01
   1 -15   2  192.05   20.01
   1  15   2  154.41    3.90
   1  15   2  160.52    3.97
  -1 -15  -3 1190.78    4.33
  -1 -15  -3 1177.71    4.31
  -1 -15  -3 1203.64   11.05
  -1 -15  -3 1145.31    9.63
  -1 -15  -3 1228.21   41.84
  -1  15  -3 1237.50    7.43
  -1  15  -3 1238.77    9.85
  -1  15  -3 1212.10   41.48
   1 -15   3 1216.86   10.63
   1 -15   3 1207.92    7.28
   1 -15   3 1204.00   10.02
   1 -15   3 1216.62   10.27
   1 -15   3 1193.85   41.14
   1  15   3 1163.09    9.99
   1  15   3 1226.02   10.46
  -1 -15  -4   84.58    3.40
  -1 -15  -4   86.11    3.01
  -1 -15  -4  105.54   16.25
  -1  15  -4   91.07    2.08
  -1  15  -4    6.03   10.02
   1 -15   4   89.54    3.42
   1 -15   4   90.90    2.10
   1 -15   4   86.76    3.10
   1 -15   4   89.06    3.27
   1 -15   4   88.74   16.36
   1  15   4   85.47    3.06
   1  15   4   92.56    3.27
  -1 -15  -5  561.17    8.19
  -1 -15  -5   45.28   13.56
  -1  15  -5  567.26    4.48
  -1  15  -5  540.38    6.39
   1 -15   5  559.48    8.04
   1 -15   5  557.80    4.48
   1 -15   5  549.50    7.02
   1 -15   5  560.37    7.24
   1 -15   5  557.95   30.22
   1  15   5  534.31    7.11
   1  15   5  578.98    7.47
  -1 -15  -6  162.07    3.80
  -1 -15  -6  138.83   20.56
  -1  15  -6  158.38    3.59
  -1  15  -6  145.24   19.65
   1 -15   6  153.60    5.62
   1 -15   6  155.45    2.33
   1 -15   6  164.11    4.16
   1 -15   6  151.91    5.16
   1 -15   6  198.99   22.51
   1  15   6  155.26    4.16
   1  15   6  152.88    4.24
  -1 -15  -7   77.49    3.84
  -1 -15  -7   71.78    2.82
  -1 -15  -7  101.83   18.65
  -1  15  -7   70.00    2.89
  -1  15  -7   85.83   17.74
   1 -15   7   70.06    3.76
   1 -15   7   68.83    1.70
   1 -15   7   67.20    1.63
   1 -15   7   73.10    3.18
   1 -15   7   69.96    3.25
   1 -15   7   82.88   18.61
   1  15   7   75.31    3.25
   1  15   7   77.53    3.37
  -1 -15  -8   23.93    2.95
  -1 -15  -8   20.56    1.99
  -1 -15  -8    5.75   17.02
  -1  15  -8   11.37   14.26
   1 -15   8   23.36    3.03
   1 -15   8   19.37    1.19
   1 -15   8   17.00    1.10
   1 -15   8   20.33    2.38
   1 -15   8   20.43    2.42
   1 -15   8   16.44   14.66
   1  15   8   23.23    2.48
   1  15   8   22.92    2.61
  -1 -15  -9  227.89    6.51
  -1 -15  -9  290.63   30.66
  -1 -15  -9  296.43   28.35
   1 -15   9  224.45    6.41
   1 -15   9  205.16    2.46
   1 -15   9  212.89    2.38
   1 -15   9  215.48    5.05
   1 -15   9  213.23    5.16
   1 -15   9  214.93   25.82
   1  15   9  215.50    5.16
   1  15   9  228.02    5.41
  -1 -15 -10   26.59    3.20
  -1 -15 -10    1.78   17.36
   1 -15  10   21.45    3.25
   1 -15  10   16.53    1.00
   1 -15  10   22.79    1.02
   1 -15  10   20.20    2.46
   1 -15  10   18.69    2.38
   1 -15  10    6.00   15.38
   1  15  10   21.03    2.50
   1  15  10   17.29    2.46
  -1 -15 -11   43.35    4.07
  -1 -15 -11   54.09   20.35
   1 -15  11   44.14    3.88
   1 -15  11   46.96    2.93
   1 -15  11   44.50    2.97
   1 -15  11   63.49   18.86
   1  15  11   39.47    3.01
   1  15  11   45.13    3.27
  -1 -15 -12   20.56    3.29
  -1 -15 -12   28.43   21.86
   1 -15  12   18.76    3.90
   1 -15  12   24.13    2.61
   1 -15  12   23.09    2.57
   1 -15  12   21.66   19.69
   1  15  12   27.95    3.31
   1  15  12   24.32    2.82
  -1 -15 -13   14.51    3.40
  -1 -15 -13    8.85   24.38
   1 -15  13   15.64    3.52
   1 -15  13   15.34    2.25
   1 -15  13   15.24    2.29
   1  15  13   11.82    2.36
  -1 -15 -14   16.04    3.25
   1 -15  14   23.09    3.78
   1 -15  14   13.24    2.27
   1  15  14   13.90    2.40
  -1 -15 -15    6.47    2.89
   1 -15  15    1.08    3.01
   1 -15  15    2.72    1.82
   1  15  15    1.57    2.04
  -1 -16  16    8.74    3.50
  -1 -16  16    8.59    2.91
   1 -16 -16    3.61    3.23
  -1 -16  15    7.13    2.95
  -1 -16  15    4.16    1.72
  -1 -16  15    4.26    1.78
  -1  16  15    5.84    1.95
   1 -16 -15    3.48    2.97
  -1 -16  14   13.62    3.29
  -1 -16  14    7.94    2.27
  -1 -16  14   12.79    2.10
  -1 -16  14    6.71    1.89
  -1  16  14   13.28    2.36
  -1  16  14   11.95    2.12
   1 -16 -14   10.65    3.10
   1 -16 -14  -23.21   23.21
  -1 -16  13    2.80    2.46
  -1 -16  13    0.64    1.72
  -1 -16  13    6.41    1.74
  -1 -16  13    4.94    1.76
  -1 -16  13   -3.16   19.12
  -1  16  13    4.37    1.72
  -1  16  13    3.10    1.78
   1 -16 -13    1.97    2.80
   1 -16 -13   10.16   19.18
  -1 -16  12   60.94    5.45
  -1 -16  12   52.26    2.86
  -1 -16  12   54.77    2.91
  -1 -16  12   64.06   16.23
  -1  16  12   49.10    3.01
   1 -16 -12   56.40    4.33
   1 -16 -12   56.36   19.46
  -1 -16  11   23.53    3.40
  -1 -16  11   21.30    2.21
  -1 -16  11   24.78    2.38
  -1 -16  11   23.06    2.44
  -1 -16  11   19.08   15.38
  -1  16  11   23.17    2.59
  -1  16  11   22.79    2.69
   1 -16 -11   22.24    3.33
   1 -16 -11    8.23   17.23
  -1 -16  10   29.90    3.40
  -1 -16  10   30.75    2.53
  -1 -16  10   32.80    2.55
  -1 -16  10   30.11    2.63
  -1 -16  10   26.23   16.68
  -1 -16  10   32.80   15.24
  -1  16  10   29.49    2.76
  -1  16  10   23.36    2.59
   1 -16 -10   30.77    3.35
   1 -16 -10   24.85   17.97
   1 -16 -10   23.77   21.39
  -1 -16   9   -2.99    1.99
  -1 -16   9   -1.78    1.40
  -1 -16   9    0.23    1.42
  -1 -16   9   -1.19    1.53
  -1 -16   9   -9.63   12.31
  -1 -16   9   20.37   14.47
  -1  16   9    0.72    1.61
  -1  16   9    0.08    1.57
   1 -16  -9   -0.51    1.97
   1 -16  -9   -3.03   16.08
   1 -16  -9   -3.06   14.58
  -1 -16   8   88.40    4.20
  -1 -16   8   81.52    3.10
  -1 -16   8   87.85    3.40
  -1 -16   8   72.97   15.09
  -1 -16   8   63.30   15.28
  -1  16   8   87.87    3.52
  -1  16   8   90.22    3.65
   1 -16  -8   92.56    4.22
   1 -16  -8   83.90    2.76
   1 -16  -8   80.21   21.22
   1 -16  -8  112.63   18.55
  -1 -16   7   48.68    3.23
  -1 -16   7   50.03    2.59
  -1 -16   7   46.47    2.63
  -1 -16   7   50.69    2.78
  -1 -16   7   60.26   14.32
  -1 -16   7   16.15   15.24
  -1  16   7   50.80    1.10
  -1  16   7   46.34    2.67
  -1  16   7   50.29    2.82
   1 -16  -7   49.55    1.15
   1 -16  -7   50.35    3.44
   1 -16  -7   53.45    2.44
   1 -16  -7   63.55   15.21
   1 -16  -7   60.01   16.19
   1  16  -7   41.40    3.06
  -1 -16   6  340.46    6.68
  -1 -16   6  327.26    5.03
  -1 -16   6  319.70    5.54
  -1 -16   6  336.23    5.58
  -1 -16   6  319.15   24.89
  -1 -16   6  326.15   24.95
  -1  16   6  316.27    2.84
  -1  16   6  316.05    5.58
  -1  16   6  337.82    5.90
   1 -16  -6  321.02    2.91
   1 -16  -6  324.48    5.18
   1 -16  -6  332.63   32.32
   1 -16  -6  328.66   26.63
   1  16  -6  310.88    4.73
  -1 -16   5  362.01    6.37
  -1 -16   5  382.89    5.43
  -1 -16   5  375.17    5.94
  -1 -16   5  391.36    5.94
  -1 -16   5  387.12   26.33
  -1 -16   5  386.33   25.59
  -1  16   5  367.04    3.46
  -1  16   5  351.34    5.81
  -1  16   5  376.68    6.13
   1 -16  -5  373.64    3.54
   1 -16  -5  370.95    6.58
   1 -16  -5   29.39   11.31
   1 -16  -5  374.26   27.61
   1  16  -5  375.53    5.35
  -1 -16   4  222.76    4.94
  -1 -16   4  220.59    4.31
  -1 -16   4  220.48    4.67
  -1 -16   4  219.59    4.48
  -1 -16   4  234.79   22.19
  -1 -16   4  241.36   21.45
  -1  16   4  214.95    2.97
  -1  16   4  208.37    4.46
  -1  16   4  218.49    4.77
   1 -16  -4  219.30    3.08
   1 -16  -4  229.08    5.03
   1 -16  -4  222.22    4.43
   1 -16  -4  222.12   22.77
   1 -16  -4  200.39   23.51
  -1 -16   3    1.66    1.32
  -1 -16   3    3.40    1.32
  -1 -16   3    5.75    1.57
  -1 -16   3    2.67    1.42
  -1 -16   3   -4.63   10.08
  -1 -16   3    0.51   10.31
  -1  16   3    3.20    1.04
  -1  16   3    3.63    1.36
  -1  16   3    1.29    1.46
   1 -16  -3    4.22    0.95
   1 -16  -3    4.05    1.55
   1 -16  -3    2.40    1.34
   1 -16  -3    9.34   10.67
   1 -16  -3   -0.30   10.76
   1  16  -3    2.27    1.40
  -1 -16   2   83.98    2.78
  -1 -16   2   90.43    3.06
  -1 -16   2   85.11    3.06
  -1 -16   2   89.33    3.06
  -1 -16   2   94.32   16.32
  -1 -16   2   80.23   21.66
  -1  16   2   86.15    2.36
  -1  16   2   86.11    3.14
  -1  16   2   88.23    3.18
   1 -16  -2   91.71    2.46
   1 -16  -2   87.55    3.12
   1 -16  -2   91.77    3.25
   1 -16  -2  102.23   16.23
   1 -16  -2   75.41   15.21
   1  16  -2   91.92    3.16
  -1 -16   1   46.77    2.14
  -1 -16   1   48.72    2.53
  -1 -16   1   44.79    2.42
  -1 -16   1   54.41   12.96
  -1 -16   1   26.12   12.20
  -1  16   1   46.00    1.97
  -1  16   1   47.61    2.50
  -1  16   1   50.16    2.69
   1 -16  -1   49.33    2.06
   1 -16  -1   46.79    2.33
   1 -16  -1   52.47    2.67
   1 -16  -1   46.66   14.05
   1  16  -1   48.80    2.59
  -1 -16   0  308.82    4.29
  -1 -16   0  288.98    4.03
  -1 -16   0  303.43    5.22
  -1 -16   0  297.11    6.28
  -1 -16   0  303.70    5.24
  -1 -16   0  329.66   25.31
  -1 -16   0  280.07   23.64
  -1  16   0  289.98    5.96
  -1  16   0  303.58    5.28
   1 -16   0  304.00    4.71
   1 -16   0  303.43    4.69
   1 -16   0  297.30    5.13
   1 -16   0  290.17    5.22
   1 -16   0  266.17   24.17
   1  16   0  284.48    5.03
   1  16   0  300.56    5.28
  -1 -16  -1  334.58    3.99
  -1 -16  -1  321.21    3.84
  -1 -16  -1  347.16    5.77
  -1 -16  -1  329.38    5.50
  -1 -16  -1  368.63   26.18
  -1  16  -1  331.93    4.56
  -1  16  -1  336.72    5.58
  -1  16  -1  328.25   24.25
   1 -16   1  345.59    5.39
   1 -16   1  336.00    4.65
   1 -16   1  353.95    6.68
   1 -16   1  325.88    5.54
   1 -16   1  303.68   25.06
   1  16   1  320.74    5.45
   1  16   1  348.84    5.79
  -1 -16  -2  449.77    3.95
  -1 -16  -2  425.88    3.82
  -1 -16  -2  449.16    6.75
  -1 -16  -2  445.98    6.41
  -1 -16  -2  448.67   28.28
  -1  16  -2  431.48    4.90
  -1  16  -2  428.68    6.11
  -1  16  -2  441.24   33.99
   1 -16   2  445.38    6.39
   1 -16   2  434.94    5.03
   1 -16   2  447.91    6.34
   1 -16   2  435.20    6.45
   1  16   2  428.87    6.49
   1  16   2  441.75    6.49
  -1 -16  -3    1.82    0.55
  -1 -16  -3    1.87    1.36
  -1 -16  -3   24.23   14.37
  -1  16  -3    2.91    1.38
  -1  16  -3   20.92   11.63
   1 -16   3    1.44    1.32
   1 -16   3    2.61    1.25
   1 -16   3    5.67   11.67
   1  16   3    4.26    1.38
   1  16   3    1.44    1.49
  -1 -16  -4  382.70    6.79
  -1 -16  -4  368.29    5.79
  -1 -16  -4  348.69   27.05
  -1  16  -4  397.07    4.29
  -1  16  -4  245.69   23.11
   1 -16   4  375.17    6.51
   1 -16   4  385.50    4.18
   1 -16   4  386.97    6.07
   1 -16   4  376.44    6.13
   1 -16   4  370.80   27.61
   1  16   4  367.55    5.98
   1  16   4  376.93    6.20
  -1 -16  -5   78.68    4.31
  -1 -16  -5   32.74   13.43
  -1  16  -5   78.15    1.95
  -1  16  -5   75.92    2.91
   1 -16   5   78.04    3.52
   1 -16   5   77.17    1.97
   1 -16   5   75.88    3.12
   1 -16   5   82.54    3.33
   1 -16   5   94.55   16.53
   1  16   5   67.18    3.06
   1  16   5   74.01    3.31
  -1 -16  -6  645.90    9.27
  -1 -16  -6  625.93    7.32
  -1  16  -6  648.30    7.07
  -1  16  -6  542.12   32.34
   1 -16   6  652.86    9.38
   1 -16   6  626.21    4.69
   1 -16   6  644.16    8.32
   1 -16   6  623.47    8.30
   1 -16   6  653.84   34.29
   1  16   6  611.23    7.96
  -1 -16  -7  471.42    8.28
  -1 -16  -7  448.12    6.15
  -1 -16  -7  461.72   32.17
  -1  16  -7  379.90   29.64
   1 -16   7  450.56    8.19
   1 -16   7  437.70    3.71
   1 -16   7  441.50    3.67
   1 -16   7  449.65    6.96
   1 -16   7  450.45    6.98
   1 -16   7  444.68   30.96
   1  16   7  477.53    7.41
  -1 -16  -8  214.48    6.09
  -1 -16  -8  212.91    4.24
  -1 -16  -8  212.93   26.95
  -1 -16  -8  254.16   27.86
   1 -16   8  225.87    6.49
   1 -16   8  212.78    2.53
   1 -16   8  215.73    2.48
   1 -16   8  222.69    5.09
   1 -16   8  215.35    5.22
   1 -16   8  209.94   24.38
   1  16   8  218.57    5.20
   1  16   8  230.27    5.45
  -1 -16  -9   50.22    3.78
  -1 -16  -9   76.92   19.25
  -1 -16  -9   49.50   18.12
   1 -16   9   47.23    3.82
   1 -16   9   43.73    1.27
   1 -16   9   44.94    1.27
   1 -16   9   46.66    2.97
   1 -16   9   45.92    3.06
   1 -16   9   34.71   17.06
   1  16   9   50.61    3.16
   1  16   9   53.73    3.52
  -1 -16 -10   60.24    4.07
  -1 -16 -10   10.33   20.96
   1 -16  10   68.41    4.63
   1 -16  10   64.82    3.42
   1 -16  10   62.68    3.46
   1 -16  10   64.29   18.18
   1  16  10   52.90    3.35
   1  16  10   62.02    3.56
  -1 -16 -11   11.05    2.82
  -1 -16 -11    7.81   19.86
   1 -16  11   11.54    3.14
   1 -16  11   12.86    2.82
   1 -16  11   12.07    2.63
   1 -16  11   40.12   19.95
   1  16  11   13.54    2.27
   1  16  11   14.85    2.89
  -1 -16 -12  -43.86   22.73
   1 -16  12   14.00    3.23
   1 -16  12   13.01    2.27
   1 -16  12   11.80    2.14
   1 -16  12   -0.51   20.22
   1  16  12   11.10    2.63
   1  16  12   10.08    2.31
  -1 -16 -13    1.72    2.46
  -1 -16 -13  -26.12   26.99
   1 -16  13   -1.68    2.29
   1 -16  13    0.00    1.74
   1 -16  13   -1.80    1.53
   1  16  13    0.47    1.93
  -1 -16 -14   36.07    4.37
   1 -16  14   38.68    4.26
   1 -16  14   34.31    3.18
   1  16  14   38.28    3.35
  -1 -16 -15   74.65    5.45
   1 -16  15   76.81    5.71
  -1  17  16    6.75    2.36
   1 -17 -16    8.78    3.14
  -1 -17  15   -2.31    2.50
  -1 -17  15    3.03    1.72
  -1  17  15    1.74    1.78
   1 -17 -15    1.19    2.65
  -1 -17  14    9.61    3.40
  -1 -17  14    9.34    2.27
  -1 -17  14   16.25    2.21
  -1 -17  14   14.26    2.23
  -1  17  14   16.64    2.48
   1 -17 -14   14.39    3.76
  -1 -17  13    5.67    2.74
  -1 -17  13   -0.25    1.49
  -1 -17  13    6.26    1.76
  -1 -17  13    1.68    1.66
  -1  17  13    2.80    1.61
  -1  17  13    4.29    1.97
   1 -17 -13    5.01    2.74
   1 -17 -13   38.13   22.00
  -1 -17  12   37.98    4.50
  -1 -17  12   30.53    2.50
  -1 -17  12   36.75    2.78
  -1 -17  12   31.83    2.82
  -1 -17  12   34.46   17.12
  -1  17  12   29.11    3.40
  -1  17  12   29.71    3.01
   1 -17 -12   78.00   23.51
  -1 -17  11   13.62    3.03
  -1 -17  11   13.88    1.99
  -1 -17  11   18.04    2.27
  -1 -17  11   12.12    2.12
  -1 -17  11   17.06   16.81
  -1  17  11   12.24    2.23
  -1  17  11   13.05    2.31
   1 -17 -11   19.16    3.48
   1 -17 -11  -11.71   18.69
  -1 -17  10  183.50    6.20
  -1 -17  10  180.27    4.20
  -1 -17  10  181.85    4.75
  -1 -17  10  179.40    4.75
  -1 -17  10  230.78   26.21
  -1  17  10  171.72    4.82
  -1  17  10  182.48    5.01
   1 -17 -10  183.65    6.20
   1 -17 -10  178.75   24.66
  -1 -17   9   21.30    3.14
  -1 -17   9   20.33    2.27
  -1 -17   9   21.94    2.40
  -1 -17   9   25.61    2.50
  -1 -17   9   42.46   14.87
  -1 -17   9   10.19   15.60
  -1  17   9   20.65    2.44
  -1  17   9   19.90    2.50
   1 -17  -9   25.29    3.18
   1 -17  -9   67.26   19.01
   1 -17  -9   26.82   16.95
  -1 -17   8  143.04    5.13
  -1 -17   8  132.45    3.69
  -1 -17   8  132.64    3.99
  -1 -17   8  166.42   31.62
  -1 -17   8  131.81   21.60
  -1  17   8  126.36    4.14
  -1  17   8  137.05    4.33
   1 -17  -8  134.19    5.22
   1 -17  -8  151.10    5.33
   1 -17  -8  137.75   21.37
   1 -17  -8  148.49   33.19
  -1 -17   7    4.35    1.97
  -1 -17   7    3.93    1.59
  -1 -17   7    6.43    1.72
  -1 -17   7    3.35   12.01
  -1 -17   7  -28.24   13.16
  -1  17   7    4.31    0.53
  -1  17   7    8.17    2.72
  -1  17   7    4.60    1.76
   1 -17  -7    5.39    0.59
   1 -17  -7    4.18    1.93
   1 -17  -7    4.48    1.42
   1 -17  -7   30.05   14.34
   1 -17  -7    9.00   13.41
  -1 -17   6  103.08    4.97
  -1 -17   6  103.27    3.31
  -1 -17   6   99.09    3.59
  -1 -17   6   99.30   17.61
  -1 -17   6   77.77   15.91
  -1  17   6   97.67    1.72
  -1  17   6   99.20    3.54
  -1  17   6  104.14    3.90
   1 -17  -6  100.30    1.76
   1 -17  -6  108.17    4.16
   1 -17  -6  102.53    3.25
   1 -17  -6   66.92   16.27
   1  17  -6  102.57    3.12
  -1 -17   5    4.84    1.70
  -1 -17   5    2.50    1.40
  -1 -17   5    1.38    1.38
  -1 -17   5    2.04    1.42
  -1 -17   5   24.15   12.41
  -1 -17   5  -16.74   11.14
  -1  17   5    3.56    0.79
  -1  17   5    2.23    1.46
  -1  17   5    5.28    1.66
   1 -17  -5    2.19    0.76
   1 -17  -5    5.18    1.68
   1 -17  -5   -2.80   11.54
   1 -17  -5   -5.47   12.33
   1  17  -5    3.61    1.36
  -1 -17   4    3.78    1.59
  -1 -17   4    4.52    1.44
  -1 -17   4    3.73    1.51
  -1 -17   4    4.31    1.53
  -1 -17   4   -5.77   11.05
  -1 -17   4   19.08   11.59
  -1  17   4    4.05    0.87
  -1  17   4    3.14    1.27
  -1  17   4    4.26    1.66
   1 -17  -4    1.95    0.85
   1 -17  -4    2.25    1.51
   1 -17  -4    3.42    1.40
   1 -17  -4   -4.29   11.71
   1 -17  -4   -1.40   12.50
  -1 -17   3    0.47    1.38
  -1 -17   3    0.68    1.21
  -1 -17   3    0.66    1.25
  -1 -17   3    1.34    1.36
  -1 -17   3  -18.67   16.13
  -1 -17   3    9.17   11.14
  -1  17   3    1.00    0.87
  -1  17   3    2.38    1.49
  -1  17   3    0.00    1.32
   1 -17  -3    1.23    1.02
   1 -17  -3    0.83    1.32
   1 -17  -3    0.38    1.25
   1 -17  -3   -7.47   13.73
   1 -17  -3  -12.94   11.29
   1  17  -3    1.63    1.25
  -1 -17   2   20.24    1.95
  -1 -17   2   19.10    2.04
  -1 -17   2   18.99    1.95
  -1 -17   2   20.09    2.16
  -1 -17   2   40.55   13.07
  -1 -17   2   10.38   12.39
  -1  17   2   15.43    1.44
  -1  17   2   16.57    2.10
   1 -17  -2   17.51    1.57
   1 -17  -2   19.29    2.10
   1 -17  -2   21.03    2.29
   1 -17  -2   12.52   11.56
   1 -17  -2   25.99   13.16
   1  17  -2   17.46    2.06
  -1 -17   1  266.57    4.46
  -1 -17   1  265.04    4.94
  -1 -17   1  260.33    5.09
  -1 -17   1  262.05    5.01
  -1 -17   1  230.18   22.98
  -1 -17   1  263.96   24.34
  -1  17   1  245.86    4.86
  -1  17   1  279.39    5.28
   1 -17  -1  281.09    4.43
   1 -17  -1  268.97    4.86
   1 -17  -1  270.12    5.24
   1 -17  -1  336.66   26.67
   1  17  -1  265.13    5.07
  -1 -17   0   62.38    2.27
  -1 -17   0   58.67    2.10
  -1 -17   0   60.54    2.74
  -1 -17   0   60.22    2.89
  -1 -17   0   60.66    2.84
  -1 -17   0   89.06   16.53
  -1 -17   0   71.27   15.89
  -1  17   0   62.21    2.91
   1 -17   0   64.29    2.57
   1 -17   0   56.46    2.33
   1 -17   0   63.89    2.86
   1 -17   0   57.74    2.76
   1 -17   0   66.78   16.25
   1  17   0   65.04    4.73
  -1 -17  -1  165.29    3.03
  -1 -17  -1  169.84    4.41
  -1 -17  -1  156.00    4.16
  -1 -17  -1  186.70   22.07
  -1 -17  -1  167.12   21.37
  -1  17  -1  163.94    4.20
   1 -17   1  156.62    3.80
   1 -17   1  160.07    3.48
   1 -17   1  149.36    3.93
   1 -17   1  156.02    4.12
   1 -17   1  172.08   22.05
   1  17   1  154.01    4.10
   1  17   1  159.90    4.16
  -1 -17  -2  161.81    2.61
  -1 -17  -2  159.31    2.53
  -1 -17  -2  158.59    4.31
  -1 -17  -2  152.16    4.12
  -1 -17  -2  166.04   21.47
  -1 -17  -2  199.24   22.53
  -1  17  -2  156.66    3.23
  -1  17  -2  161.43    4.14
  -1  17  -2  182.97   22.45
   1 -17   2  168.37    4.18
   1 -17   2  163.70    3.33
   1 -17   2  163.43    4.22
   1 -17   2  170.28    4.41
   1 -17   2  182.76   22.79
   1  17   2  174.08    5.05
   1  17   2  157.04    4.20
  -1 -17  -3  217.32    2.29
  -1 -17  -3  225.13    2.33
  -1 -17  -3  222.97    5.20
  -1 -17  -3  220.57    4.77
  -1 -17  -3  246.20   26.63
  -1  17  -3  230.10    3.65
  -1  17  -3  225.94    4.65
  -1  17  -3  244.59   23.74
   1 -17   3  230.67    5.05
   1 -17   3  236.87    4.33
   1 -17   3  219.93    4.73
   1 -17   3  222.08    4.97
   1 -17   3  287.64   25.74
   1  17   3  217.17    4.77
   1  17   3  239.11    5.24
  -1 -17  -4   28.73    2.57
  -1 -17  -4   32.53    2.38
  -1 -17  -4   29.37   14.83
  -1  17  -4   26.54   13.01
   1 -17   4   28.75    2.48
   1 -17   4   30.47    1.61
   1 -17   4   33.63    2.48
   1 -17   4   32.00    2.59
   1 -17   4   58.84   16.15
   1  17   4   30.92    2.23
   1  17   4   32.02    2.46
  -1 -17  -5   55.57    3.29
  -1 -17  -5   78.19   17.89
  -1  17  -5   53.22    1.78
  -1  17  -5   49.59    2.55
   1 -17   5   52.47    3.69
   1 -17   5   54.36    1.85
   1 -17   5   54.87    2.93
   1 -17   5   58.59    3.12
   1 -17   5   49.93   15.77
   1  17   5   51.09    2.95
   1  17   5   52.56    3.10
  -1 -17  -6  103.38    4.26
  -1 -17  -6  107.69    3.50
  -1 -17  -6  100.09   20.48
  -1  17  -6  103.80    2.19
  -1  17  -6  107.92    3.40
  -1  17  -6  113.12   20.35
   1 -17   6  109.57    4.35
   1 -17   6  100.36    2.21
   1 -17   6  104.14    4.50
   1 -17   6  101.66    3.88
   1 -17   6   78.85   18.25
   1  17   6   99.98    3.82
   1  17   6  114.33    4.26
  -1 -17  -7  206.12    5.88
  -1 -17  -7  194.00    4.39
  -1 -17  -7  198.35   25.19
  -1 -17  -7  253.01   27.69
   1 -17   7  213.38    5.98
   1 -17   7  189.02    2.67
   1 -17   7  188.70    2.61
   1 -17   7  197.50    4.90
   1 -17   7  202.51    5.11
   1 -17   7  181.82   23.38
   1  17   7  202.41    5.07
   1  17   7  200.39    5.26
  -1 -17  -8   16.68    3.01
  -1 -17  -8   20.69    3.16
  -1 -17  -8   17.70   18.31
  -1 -17  -8   22.73   15.70
   1 -17   8   13.92    2.78
   1 -17   8   11.90    1.10
   1 -17   8   12.73    1.04
   1 -17   8   18.57    2.38
   1 -17   8   16.85    2.44
   1 -17   8   31.79   16.64
   1  17   8   18.33    2.36
   1  17   8   12.09    2.31
  -1 -17  -9  274.95    7.21
  -1 -17  -9  290.38   33.29
   1 -17   9  282.21    7.53
   1 -17   9  254.58    2.36
   1 -17   9  260.02    2.38
   1 -17   9  267.46    5.77
   1 -17   9  269.03    6.00
   1 -17   9  280.77   30.32
   1  17   9  253.01    5.84
   1  17   9  284.44    6.45
  -1 -17 -10    2.06    2.53
  -1 -17 -10  -29.11   18.67
   1 -17  10    3.25    2.44
   1 -17  10    6.64    1.89
   1 -17  10    4.37    1.91
   1 -17  10  -17.76   16.89
   1  17  10    3.80    1.87
   1  17  10    4.90    2.19
  -1 -17 -11   45.77    4.24
  -1 -17 -11   17.48   21.64
   1 -17  11   41.95    4.12
   1  17  11   46.43    3.12
  -1 -17 -12   96.08    5.22
  -1 -17 -12   90.05   34.52
   1 -17  12   91.43    5.22
   1 -17  12   91.58    3.97
   1 -17  12   88.91    3.97
   1 -17  12   93.60   24.08
   1  17  12  102.76    4.46
  -1 -17 -13   38.38    4.41
   1 -17  13   43.75    4.33
   1 -17  13   42.29    3.29
   1  17  13   41.10    3.48
  -1 -17 -14   98.39    5.98
   1 -17  14  104.44    6.13
   1 -17  14  103.36    4.43
   1  17  14  100.15    4.56
  -1 -17 -15   33.95    4.05
   1 -17  15   31.81    4.46
   1  17  15   27.67    4.67
  -1 -18  16   -2.14    2.57
  -1 -18  16    0.72    1.76
  -1  18  16   -0.36    1.93
  -1 -18  15   18.74    3.67
  -1 -18  15   22.87    2.74
  -1  18  15   27.69    3.12
   1 -18 -15   28.84    4.60
  -1 -18  14    1.36    2.46
  -1 -18  14    1.68    1.68
  -1  18  14    2.76    1.78
   1 -18 -14    4.24    2.72
  -1 -18  13   38.64    4.58
  -1 -18  13   34.93    2.59
  -1 -18  13   40.17    2.80
  -1 -18  13   34.27    2.99
  -1  18  13   39.66    3.27
   1 -18 -13   35.20    3.97
   1 -18 -13   74.31   25.17
  -1 -18  12   71.42    4.80
  -1 -18  12   68.03    3.08
  -1 -18  12   77.45    3.63
  -1 -18  12   67.77    3.59
  -1 -18  12   59.07   19.42
  -1  18  12   72.55    4.37
  -1  18  12   66.31    3.78
   1 -18 -12   77.94    5.26
   1 -18 -12   48.65   35.44
  -1 -18  11  198.93    6.90
  -1 -18  11  198.99    4.56
  -1 -18  11  209.94    6.15
  -1 -18  11  198.50    5.16
  -1 -18  11  189.93   28.71
  -1  18  11  190.46    5.16
  -1  18  11  196.61    5.47
   1 -18 -11  209.56    6.96
   1 -18 -11  198.06   27.82
  -1 -18  10   55.72    4.12
  -1 -18  10   50.06    3.01
  -1 -18  10   53.05    3.25
  -1 -18  10   46.41    3.20
  -1 -18  10   40.04   18.57
  -1  18  10   45.51    3.06
  -1  18  10   50.01    3.52
   1 -18 -10   51.07    3.95
   1 -18 -10   39.85   19.58
  -1 -18   9    0.57    2.27
  -1 -18   9    1.99    1.61
  -1 -18   9    0.32    1.70
  -1 -18   9    3.97    1.89
  -1 -18   9   39.04   15.89
  -1 -18   9   23.30   16.53
  -1  18   9    1.19    1.68
  -1  18   9    1.72    1.91
   1 -18  -9    0.59    2.08
   1 -18  -9   -8.87   17.95
   1 -18  -9  -12.39   16.17
  -1 -18   8   10.99    2.53
  -1 -18   8   11.08    1.89
  -1 -18   8   14.30    2.19
  -1 -18   8   27.46   15.30
  -1 -18   8  -17.10   15.57
  -1  18   8   13.30    2.12
  -1  18   8   11.80    2.25
   1 -18  -8   10.97    2.48
   1 -18  -8    1.32   16.78
   1 -18  -8    3.65   16.19
  -1 -18   7   12.09    2.42
  -1 -18   7   13.39    1.91
  -1 -18   7   12.54    2.08
  -1 -18   7   11.27   13.66
  -1 -18   7   -2.95   13.79
  -1  18   7   14.28    2.12
  -1  18   7    8.45    2.02
   1 -18  -7   13.11    2.48
   1 -18  -7   12.77    1.78
   1 -18  -7   37.13   16.47
   1  18  -7   12.46    2.61
  -1 -18   6   34.61    2.89
  -1 -18   6   40.49    2.59
  -1 -18   6   38.09    2.69
  -1 -18   6   34.27    3.03
  -1 -18   6   31.93   14.45
  -1 -18   6   42.84   15.81
  -1  18   6   37.37    1.25
  -1  18   6   34.95    2.67
  -1  18   6   40.21    5.03
   1 -18  -6   36.92    1.25
   1 -18  -6   39.47    3.01
   1 -18  -6   39.59    2.42
   1 -18  -6   36.35   16.74
   1  18  -6   36.90    2.29
  -1 -18   5  548.70    8.19
  -1 -18   5  563.27    6.83
  -1 -18   5  523.28    7.49
  -1 -18   5  539.42    7.47
  -1 -18   5  509.15   32.32
  -1 -18   5  509.76   32.15
  -1  18   5  529.09    4.35
  -1  18   5  516.51    7.45
  -1  18   5  553.51    7.85
   1 -18  -5  541.78    4.46
   1 -18  -5  526.27   33.97
   1 -18  -5  476.17   32.21
   1  18  -5  398.85    5.92
  -1 -18   4   17.76    2.14
  -1 -18   4   19.65    2.08
  -1 -18   4   18.33    2.10
  -1 -18   4   18.01    2.19
  -1 -18   4   11.88   13.01
  -1 -18   4   44.81   13.50
  -1  18   4   17.93    1.27
  -1  18   4   19.27    2.19
  -1  18   4   21.64    2.46
   1 -18  -4   19.29    1.38
   1 -18  -4   20.96    2.33
   1 -18  -4   18.97    2.02
   1 -18  -4    5.22   12.63
   1 -18  -4   -1.02   13.35
   1  18  -4   24.95    3.40
  -1 -18   3   42.59    2.63
  -1 -18   3   36.01    2.38
  -1 -18   3   37.81    2.50
  -1 -18   3   38.38    2.42
  -1 -18   3   40.82   14.77
  -1 -18   3   27.14   13.45
  -1  18   3   38.47    1.70
  -1  18   3   36.41    2.55
  -1  18   3   37.88    2.63
   1 -18  -3   36.07    2.08
   1 -18  -3   37.35    2.50
   1 -18  -3   34.80    2.42
   1 -18  -3   38.02   15.04
   1  18  -3   36.24    2.50
  -1 -18   2   51.58    2.61
  -1 -18   2   59.65    2.84
  -1 -18   2   52.26    2.93
  -1 -18   2   50.67    2.69
  -1 -18   2   35.35   14.24
  -1 -18   2   72.76   15.47
  -1  18   2   54.00    2.06
  -1  18   2   47.36    2.61
  -1  18   2   53.79    2.89
   1 -18  -2   52.01    2.16
   1 -18  -2   52.88    2.84
   1 -18  -2   52.35    2.91
   1 -18  -2   53.00   15.09
   1 -18  -2   55.83   17.04
   1  18  -2   53.09    2.84
  -1 -18   1  250.49    4.48
  -1 -18   1  263.33    5.16
  -1 -18   1  253.06    5.30
  -1 -18   1  240.49    4.99
  -1 -18   1  263.50   25.51
  -1 -18   1  247.26   25.44
  -1  18   1  241.81    5.20
  -1  18   1  249.83    5.30
   1 -18  -1  248.66    4.37
   1 -18  -1  251.72    4.82
   1 -18  -1  256.60    6.58
   1 -18  -1  215.31   23.57
   1 -18  -1  226.04   24.27
   1  18  -1  257.72    5.18
  -1 -18   0    8.04    1.32
  -1 -18   0    4.46    1.21
  -1 -18   0    4.03    1.59
  -1 -18   0    7.41    1.63
  -1 -18   0   14.20   12.96
  -1 -18   0    1.08   12.43
  -1  18   0    4.20    2.59
   1 -18   0    2.57    1.15
   1 -18   0    3.86    1.34
   1 -18   0    7.47    1.80
   1 -18   0  -10.97   12.39
   1  18   0    3.46    1.51
  -1 -18  -1   59.62    2.04
  -1 -18  -1   62.81    3.18
  -1 -18  -1   62.15    2.97
  -1 -18  -1   74.54   17.55
  -1 -18  -1   70.79   17.25
  -1  18  -1   64.38    3.10
   1 -18   1   63.17    2.84
   1 -18   1   60.88    2.48
   1 -18   1   60.75    2.99
   1 -18   1   62.00    2.99
   1 -18   1   35.39   14.70
   1  18   1   58.33    2.86
   1  18   1   60.45    3.14
  -1 -18  -2   67.88    1.89
  -1 -18  -2   65.86    1.85
  -1 -18  -2   67.39    3.33
  -1 -18  -2   69.51    3.01
  -1 -18  -2   87.65   18.29
  -1 -18  -2   64.10   17.10
  -1  18  -2   70.74    2.91
  -1  18  -2   65.01    2.93
   1 -18   2   68.05    3.10
   1 -18   2   70.04    2.50
   1 -18   2   73.78    3.73
   1 -18   2   69.26    3.27
   1 -18   2   69.32   16.76
   1  18   2   63.19    2.91
   1  18   2   58.56    2.99
  -1 -18  -3   53.30    1.38
  -1 -18  -3   52.86    1.38
  -1 -18  -3   56.25    3.27
  -1 -18  -3   52.86    2.86
  -1 -18  -3   44.45   15.85
  -1 -18  -3   53.51   16.06
  -1  18  -3   56.34    2.12
  -1  18  -3   56.04    2.89
   1 -18   3   56.44    2.97
   1 -18   3   61.41    2.21
   1 -18   3   53.00    2.72
   1 -18   3   60.05    3.18
   1 -18   3   77.51   17.61
   1  18   3   55.85    3.52
   1  18   3   55.78    3.01
  -1 -18  -4   20.41   14.96
  -1 -18  -4  -12.69   12.67
  -1  18  -4    4.54    1.06
   1 -18   4    6.03    1.97
   1 -18   4    3.56    1.59
   1 -18   4    2.44    1.72
   1 -18   4   -3.73   13.96
   1  18   4    4.10    1.70
   1  18   4    2.08    1.59
  -1 -18  -5   -1.97    1.51
  -1 -18  -5  -21.73   13.79
  -1 -18  -5   22.75   14.49
  -1  18  -5   -1.29    1.08
   1 -18   5   -1.25    1.59
   1 -18   5   -1.15    0.83
   1 -18   5   -1.19    1.23
   1 -18   5   12.37   14.75
   1  18   5   -2.29    1.36
   1  18   5    1.29    1.74
  -1 -18  -6  512.63    8.81
  -1 -18  -6  479.14    6.87
  -1 -18  -6  230.27   31.43
  -1 -18  -6  542.01   35.35
  -1  18  -6  511.73    4.71
  -1  18  -6  506.58    6.73
   1 -18   6  505.05    8.55
   1 -18   6  507.26    4.69
   1 -18   6  491.41    7.45
   1 -18   6  515.57    7.81
   1 -18   6  479.61   33.16
   1  18   6  490.15    7.60
   1  18   6  522.17    8.04
  -1 -18  -7   95.29    4.41
  -1 -18  -7   97.39    3.52
  -1 -18  -7  106.84   22.66
  -1 -18  -7  124.96   36.37
   1 -18   7  100.58    4.54
   1 -18   7   94.64    2.10
   1 -18   7   92.11    2.04
   1 -18   7  102.95    3.88
   1 -18   7  100.75    4.03
   1 -18   7   73.46   19.90
   1  18   7   93.21    3.84
   1  18   7  104.08    4.24
  -1 -18  -8    7.34    2.31
  -1 -18  -8   -0.72   19.18
  -1 -18  -8   -3.44   16.72
   1 -18   8    5.69    2.36
   1 -18   8    3.33    0.83
   1 -18   8    1.76    0.79
   1 -18   8    2.84    1.87
   1 -18   8    3.97    1.93
   1 -18   8  -19.31   16.19
   1  18   8    4.54    2.10
  -1 -18  -9   42.86    3.73
  -1 -18  -9   66.44   21.81
   1 -18   9   46.30    3.95
   1 -18   9   50.25    3.33
   1 -18   9   39.28    3.16
   1 -18   9   84.96   20.92
   1  18   9   46.87    3.44
   1  18   9   49.95    3.71
  -1 -18 -10   35.16    3.67
  -1 -18 -10   69.77   23.91
   1 -18  10   30.98    3.61
   1 -18  10   33.48    2.97
   1 -18  10   34.90    3.16
   1 -18  10   27.03   20.33
   1  18  10   34.95    3.14
   1  18  10   34.42    3.27
  -1 -18 -11    4.58   24.06
   1 -18  11   27.80    3.93
   1 -18  11   28.26    2.91
   1 -18  11   23.36    2.80
   1  18  11   33.00    3.31
   1  18  11   31.26    3.35
  -1 -18 -12   34.74    4.22
   1 -18  12   32.15    4.31
   1 -18  12   30.39    3.03
   1 -18  12    9.63   23.43
   1  18  12   27.71    3.25
  -1 -18 -13    4.33    2.72
   1 -18  13    2.82    3.06
   1 -18  13    3.12    1.89
   1  18  13    2.42    2.14
  -1 -18 -14   29.22    4.03
   1 -18  14   23.36    3.99
   1 -18  14   27.20    3.10
   1  18  14   28.01    3.42
  -1 -18 -15   32.61    4.39
   1 -18  15   33.78    3.27
   1  18  15   26.99    3.25
  -1 -19  15   45.92    5.05
  -1 -19  15   51.18    3.76
  -1  19  15   52.64    4.54
   1 -19 -15   55.42    5.01
  -1 -19  14    3.59    2.55
  -1 -19  14    1.49    1.80
  -1  19  14    3.54    1.91
   1 -19 -14    2.04    2.97
  -1 -19  13    5.07    2.82
  -1 -19  13    9.29    1.99
  -1 -19  13   10.69    2.33
  -1 -19  13    6.37    2.06
  -1  19  13    5.98    2.14
   1 -19 -13    7.98    3.03
   1 -19 -13   36.05   28.03
  -1 -19  12    0.93    2.42
  -1 -19  12    0.70    1.57
  -1 -19  12    0.28    1.63
  -1 -19  12    0.55    1.72
  -1 -19  12  -16.44   20.52
  -1  19  12    0.02    1.97
  -1  19  12   -0.59    1.80
   1 -19 -12   -4.37    2.06
  -1 -19  11  392.27    6.11
  -1 -19  11  400.02    8.76
  -1  19  11  372.77    7.13
  -1  19  11  411.01   11.46
   1 -19 -11  384.95   11.37
   1 -19 -11  358.26   39.79
  -1 -19  10   38.85    3.84
  -1 -19  10   39.47    2.67
  -1 -19  10   40.25    2.84
  -1 -19  10   38.94    3.18
  -1  19  10   39.47    3.10
  -1  19  10   38.38    3.40
   1 -19 -10   43.39    3.84
   1 -19 -10   53.98   22.36
  -1 -19   9  325.07    7.83
  -1 -19   9  328.15    5.64
  -1 -19   9  325.18    6.32
  -1 -19   9  314.72    6.45
  -1 -19   9  415.46   34.48
  -1  19   9  311.39    6.41
  -1  19   9  318.52    6.64
   1 -19  -9  309.60    7.66
   1 -19  -9  353.65   36.28
  -1 -19   8   44.43    3.59
  -1 -19   8   38.09    2.69
  -1 -19   8   40.89    3.06
  -1 -19   8   37.37    3.14
  -1 -19   8    4.94   15.40
  -1 -19   8   10.69   17.99
  -1  19   8   42.71    3.61
  -1  19   8   45.62    3.29
   1 -19  -8   45.64    3.56
   1 -19  -8   19.01   17.74
   1 -19  -8   49.25   18.88
  -1 -19   7   19.90    2.99
  -1 -19   7   17.78    2.12
  -1 -19   7   19.22    2.36
  -1 -19   7   20.48   25.17
  -1 -19   7   -9.82   14.62
  -1  19   7   19.08    2.44
  -1  19   7   20.45    2.59
   1 -19  -7   15.30    2.55
   1 -19  -7   18.86    2.14
   1 -19  -7   36.67   18.10
   1 -19  -7    8.02   17.61
   1  19  -7   18.29    2.23
  -1 -19   6    1.70    1.85
  -1 -19   6   -0.57    1.42
  -1 -19   6   -0.06    1.38
  -1 -19   6    2.06   14.15
  -1 -19   6  -11.78   14.49
  -1  19   6   -0.40    1.46
  -1  19   6    0.53    1.76
   1 -19  -6   -0.06    0.64
   1 -19  -6   -1.59    1.68
   1 -19  -6    0.40    1.10
   1 -19  -6   27.20   14.56
   1 -19  -6    5.35   15.04
   1  19  -6   -1.61    1.38
  -1 -19   5   86.06    3.16
  -1 -19   5   82.60    4.12
  -1 -19   5   84.96    3.54
  -1 -19   5   48.74   15.91
  -1 -19   5   84.98   18.18
  -1  19   5   81.61    1.95
  -1  19   5   82.03    3.35
  -1  19   5   81.10    3.71
   1 -19  -5   83.24    2.02
   1 -19  -5   84.81    3.82
   1 -19  -5   85.19    3.86
   1 -19  -5   76.54   18.63
   1 -19  -5   83.81   18.80
  -1 -19   4  302.75    5.98
  -1 -19   4  311.39    5.43
  -1 -19   4  293.56    5.94
  -1 -19   4  305.34    5.86
  -1 -19   4  270.03   27.52
  -1 -19   4  346.69   29.52
  -1  19   4  289.70    5.75
  -1  19   4  304.72    6.15
   1 -19  -4  300.93    3.93
   1 -19  -4  305.53    6.32
   1 -19  -4  301.88    5.67
   1 -19  -4  272.73   33.21
   1 -19  -4  354.54   30.96
   1  19  -4  299.21    5.54
  -1 -19   3  135.84    3.97
  -1 -19   3  144.20    3.99
  -1 -19   3  132.72    4.26
  -1 -19   3  135.80    3.99
  -1 -19   3  117.76   19.35
  -1 -19   3  158.27   34.29
  -1  19   3  128.18    2.84
  -1  19   3  120.03    4.69
  -1  19   3  135.69    4.24
   1 -19  -3  136.33    2.99
   1 -19  -3  130.35    4.12
   1 -19  -3  122.90    3.88
   1 -19  -3  129.03   21.13
   1 -19  -3  143.74   22.87
   1  19  -3  134.25    4.05
  -1 -19   2 1190.54   10.33
  -1 -19   2 1145.24   10.40
  -1 -19   2 1103.51   10.84
  -1 -19   2 1204.32   12.67
  -1 -19   2 1150.50   67.31
  -1 -19   2 1191.18   45.92
  -1  19   2 1119.84   10.89
  -1  19   2 1175.73   11.35
   1 -19  -2 1125.95    8.59
   1 -19  -2 1166.80   10.86
   1 -19  -2 1155.83   10.95
   1 -19  -2 1196.55   46.28
   1 -19  -2 1197.10   47.04
   1  19  -2 1165.04   10.84
  -1 -19   1  515.45    6.45
  -1 -19   1  527.80    7.26
  -1 -19   1  488.82    7.32
  -1 -19   1  505.37    7.28
  -1 -19   1  516.85   33.87
  -1 -19   1  522.07   32.97
  -1  19   1  519.71    7.55
   1 -19  -1  504.03    6.20
   1 -19  -1  511.35    7.02
   1 -19  -1  522.26    7.79
   1 -19  -1  476.77   32.23
   1 -19  -1  466.81   33.23
   1  19  -1  494.82    7.24
  -1 -19   0  647.47    6.71
  -1 -19   0  659.16    8.28
  -1 -19   0  659.46    8.49
  -1 -19   0  646.47   36.01
  -1 -19   0  634.40   36.09
  -1  19   0  678.00    8.64
   1 -19   0  663.32    7.53
   1 -19   0  666.82    7.64
   1 -19   0  657.13    8.51
   1 -19   0  593.51   35.80
   1 -19   0  682.84   37.73
   1  19   0  654.56    8.45
  -1 -19  -1  168.39    3.27
  -1 -19  -1  164.79    3.18
  -1 -19  -1  172.21    4.77
  -1 -19  -1  164.47    5.33
  -1 -19  -1  200.58   25.06
  -1 -19  -1  129.37   20.82
  -1  19  -1  178.26    4.69
   1 -19   1  166.44    4.26
   1 -19   1  167.88    3.82
   1 -19   1  167.14    4.39
   1 -19   1  173.82    4.75
   1 -19   1  181.36   23.64
   1  19   1  167.59    4.58
  -1 -19  -2    5.50    1.02
  -1 -19  -2    2.36    0.91
  -1 -19  -2    4.31    1.63
  -1 -19  -2    4.86    1.55
  -1 -19  -2   18.74   15.19
  -1 -19  -2   12.35   14.70
  -1  19  -2    3.56    1.53
   1 -19   2    1.99    1.46
   1 -19   2    4.14    1.29
   1 -19   2    5.60    1.57
   1  19   2    1.04    1.40
   1  19   2    4.90    1.91
  -1 -19  -3   26.78    1.21
  -1 -19  -3   23.62    1.17
  -1 -19  -3   21.96    2.19
  -1 -19  -3   22.62   15.38
  -1 -19  -3   14.09   15.91
  -1  19  -3   23.72    1.76
  -1  19  -3   22.24    2.21
   1 -19   3   24.78    2.42
   1 -19   3   24.70    1.76
   1 -19   3   24.74    2.48
   1 -19   3   23.45    2.63
   1 -19   3   44.09   26.08
   1  19   3   25.63    2.46
   1  19   3   25.21    2.53
  -1 -19  -4    4.67    1.93
  -1 -19  -4    7.77   15.04
  -1  19  -4    6.98    1.25
  -1  19  -4    9.74    1.89
   1 -19   4    4.52    1.19
   1 -19   4    7.28    1.78
   1 -19   4    7.34    1.89
   1 -19   4  -17.48   13.79
   1  19   4    5.75    1.70
   1  19   4    5.16    1.82
  -1 -19  -5  149.34    4.99
  -1 -19  -5  142.19    6.11
  -1 -19  -5  161.05   23.51
  -1 -19  -5  173.87   25.17
  -1  19  -5  150.21    3.08
  -1  19  -5   44.18    2.33
   1 -19   5  153.94    4.92
   1 -19   5  142.46    4.39
   1 -19   5  153.20    4.82
   1 -19   5  162.37   23.91
   1  19   5  132.15    4.31
   1  19   5  163.17    6.07
  -1 -19  -6  338.78    7.51
  -1 -19  -6  184.54    4.46
  -1 -19  -6   26.80   17.34
  -1 -19  -6  356.18   32.76
  -1  19  -6  343.94    4.82
  -1  19  -6  328.13    5.75
   1 -19   6  337.21    7.41
   1 -19   6  328.83    4.01
   1 -19   6  335.70    6.45
   1 -19   6  333.11    6.60
   1 -19   6  379.20   33.19
   1  19   6  312.68    6.39
   1  19   6  342.62    6.90
  -1 -19  -7    2.63    2.10
  -1 -19  -7    7.15    1.80
  -1 -19  -7   16.25   17.55
  -1  19  -7    6.11    2.38
   1 -19   7    4.69    2.31
   1 -19   7    5.01    1.02
   1 -19   7    5.01    1.00
   1 -19   7    3.73    2.08
   1 -19   7   17.25   18.01
   1  19   7    5.54    1.91
   1  19   7    3.48    2.06
  -1 -19  -8   26.12    3.25
  -1 -19  -8   28.50   20.71
  -1 -19  -8   67.14   20.86
   1 -19   8   27.37    3.40
   1 -19   8   27.44    1.34
   1 -19   8   24.89    1.23
   1 -19   8   28.69    2.82
   1 -19   8   25.53    2.91
   1 -19   8   20.20   20.79
   1 -19   8  -41.59   17.78
   1  19   8   31.96    2.99
   1  19   8   32.08    3.20
  -1 -19  -9  491.07    9.89
  -1 -19  -9  395.82   60.03
   1 -19   9  503.63    9.87
   1 -19   9  507.36    8.51
   1 -19   9  509.65    8.45
   1 -19   9  538.30   39.02
   1  19   9  482.49    8.19
   1  19   9  493.40    8.72
  -1 -19 -10   20.58    3.40
  -1 -19 -10   36.58   24.80
   1 -19  10   28.75    4.35
   1 -19  10   23.43    2.78
   1 -19  10   22.62    2.91
   1 -19  10   94.76   22.87
   1  19  10   21.11    2.69
   1  19  10   24.66    3.10
  -1 -19 -11    0.15    2.33
  -1 -19 -11  -24.21   27.33
   1 -19  11   -0.53    2.25
   1 -19  11   -1.99    1.63
   1 -19  11    0.06    1.78
   1  19  11   -2.61    2.02
  -1 -19 -12    8.17    2.80
   1 -19  12    3.84    2.78
   1 -19  12    2.36    2.04
   1 -19  12  -47.13   35.12
   1  19  12    4.82    2.31
  -1 -19 -13   32.44    4.26
   1 -19  13   18.99    3.69
   1 -19  13   22.11    2.80
   1  19  13   25.19    3.16
  -1 -19 -14    4.73    2.99
   1 -19  14    3.97    2.69
   1 -19  14    2.89    2.02
   1  19  14    3.84    2.31
  -1 -19 -15    4.69    3.27
   1 -19  15    3.90    3.33
   1 -19  15    0.08    1.93
   1  19  15    1.38    2.14
   1 -20 -15   69.94    5.81
  -1 -20  14   16.81    3.90
  -1 -20  14    8.66    2.19
  -1  20  14   15.00    2.69
   1 -20 -14    6.28    2.93
  -1 -20  13  118.36    6.07
  -1 -20  13  116.05    5.52
  -1 -20  13  125.89    4.69
  -1  20  13  113.84    4.77
   1 -20 -13  116.51    6.07
  -1 -20  12   17.00    3.65
  -1 -20  12   11.03    1.99
  -1 -20  12   21.07    2.46
  -1 -20  12   15.30    2.50
  -1 -20  12   35.18   22.73
  -1  20  12   15.64    2.69
   1 -20 -12   18.44    3.63
   1 -20 -12   54.32   32.76
  -1 -20  11  142.91    6.20
  -1 -20  11  134.76    3.95
  -1 -20  11  144.10    4.69
  -1 -20  11  133.85    4.84
  -1  20  11  141.42    4.88
  -1  20  11  136.29    5.62
   1 -20 -11  123.45    6.66
   1 -20 -11  170.79   30.49
  -1 -20  10    4.92    2.59
  -1 -20  10    5.03    1.82
  -1 -20  10    5.20    1.93
  -1 -20  10    5.35    2.12
  -1 -20  10   -0.62   19.52
  -1  20  10    6.37    2.02
  -1  20  10    2.63    2.02
   1 -20 -10    4.48    2.69
   1 -20 -10  -12.73   22.22
  -1 -20   9    9.10    2.67
  -1 -20   9    8.49    1.85
  -1 -20   9    9.08    2.16
  -1 -20   9   10.84    2.40
  -1 -20   9   14.43   20.62
  -1  20   9   10.97    2.12
  -1  20   9   14.45    2.55
   1 -20  -9    9.46    2.67
  -1 -20   8   16.44    2.97
  -1 -20   8   16.85    2.16
  -1 -20   8   14.96    2.36
  -1 -20   8   14.11    2.38
  -1 -20   8   13.81   17.12
  -1 -20   8   13.13   21.66
  -1  20   8   17.08    2.50
  -1  20   8   14.51    2.53
   1 -20  -8   11.76    2.84
   1 -20  -8   15.51    2.10
   1 -20  -8   11.97   18.91
   1 -20  -8   15.55   18.93
  -1 -20   7   44.88    3.42
  -1 -20   7   44.64    2.74
  -1 -20   7   42.90    4.84
  -1 -20   7   20.48   17.12
  -1 -20   7   52.94   19.50
  -1  20   7   47.78    3.20
  -1  20   7   44.18    3.33
   1 -20  -7   43.46    3.46
   1 -20  -7   41.97    2.82
   1 -20  -7    2.31   28.24
   1  20  -7   40.42    2.53
  -1 -20   6  294.96    6.79
  -1 -20   6  296.51    5.50
  -1 -20   6  284.25    5.84
  -1 -20   6  342.41   30.70
  -1 -20   6  235.91   28.33
  -1  20   6  281.68    6.09
  -1  20   6  293.71    6.37
   1 -20  -6  285.92    2.86
   1 -20  -6  279.83    6.71
   1 -20  -6   54.72   16.87
   1 -20  -6  305.23   32.85
   1  20  -6  285.22    5.41
  -1 -20   5  552.60    8.61
  -1 -20   5  561.15    7.36
  -1 -20   5  569.19    9.91
  -1 -20   5  546.81    8.02
  -1 -20   5  545.41   35.44
  -1 -20   5  571.27   36.81
  -1  20   5  522.47    4.63
  -1  20   5  517.42    7.81
  -1  20   5  559.69    8.81
   1 -20  -5  563.06    4.82
   1 -20  -5  563.55    8.83
   1 -20  -5  539.11    7.66
   1 -20  -5  507.74   35.10
   1 -20  -5  557.59   36.45
  -1 -20   4   84.90    3.59
  -1 -20   4   89.59    3.37
  -1 -20   4   91.24    3.84
  -1 -20   4   92.49    3.67
  -1 -20   4   96.76   19.44
  -1 -20   4  100.68   18.69
  -1  20   4   83.69    2.69
  -1  20   4   92.73    3.69
  -1  20   4   90.84    3.80
   1 -20  -4   96.38    4.67
   1 -20  -4   94.25    3.59
   1 -20  -4   88.16   20.22
   1  20  -4   94.51    3.59
  -1 -20   3  627.42    8.21
  -1 -20   3  613.31    7.77
  -1 -20   3  597.59    8.36
  -1 -20   3  616.49    8.36
  -1 -20   3  573.18   36.54
  -1 -20   3  651.46   38.43
  -1  20   3  564.02    5.86
  -1  20   3  580.65    8.15
  -1  20   3  615.96    8.66
   1 -20  -3  610.25    6.11
   1 -20  -3  614.96    8.57
   1 -20  -3  577.19    8.08
   1 -20  -3  599.47   37.58
   1 -20  -3  610.02   38.87
   1  20  -3  595.17    7.94
  -1 -20   2   94.19    3.31
  -1 -20   2   89.88    3.35
  -1 -20   2   96.52    3.88
  -1 -20   2   93.91    3.56
  -1 -20   2   45.47   16.21
  -1 -20   2   51.54   17.53
  -1  20   2  103.76    4.46
  -1  20   2   97.78    3.86
   1 -20  -2   95.12    2.95
   1 -20  -2   97.33    3.63
   1 -20  -2   91.54    3.65
   1 -20  -2   74.63   18.12
   1 -20  -2   86.85   21.24
   1  20  -2   96.08    3.78
  -1 -20   1   28.07    2.23
  -1 -20   1   31.62    2.72
  -1 -20   1   32.85    2.63
  -1 -20   1   21.88   14.83
  -1 -20   1   48.02   15.77
  -1  20   1   26.12    2.63
   1 -20  -1   29.47    2.14
   1 -20  -1   27.16    2.48
   1 -20  -1   26.63    2.86
   1 -20  -1   31.38   15.21
   1 -20  -1   11.03   15.91
   1  20  -1   29.35    2.80
  -1 -20   0  402.92    5.56
  -1 -20   0  406.79    6.81
  -1 -20   0  383.28    6.87
  -1 -20   0  401.29   32.32
  -1 -20   0  387.56   33.06
  -1  20   0  395.60    6.83
   1 -20   0  396.52    6.09
   1 -20   0  406.53    6.28
   1 -20   0  394.44    6.85
   1 -20   0  412.22   32.42
   1 -20   0  420.51   32.66
   1  20   0  409.37    6.94
  -1 -20  -1  314.12    4.54
  -1 -20  -1  290.87    4.29
  -1 -20  -1  307.06    6.28
  -1 -20  -1  306.10    6.15
  -1 -20  -1  304.47   29.96
  -1 -20  -1  271.05   28.39
  -1  20  -1  307.86    6.15
   1 -20   1  307.33    5.60
   1 -20   1  309.96    5.26
   1 -20   1  306.68    6.15
   1 -20   1  238.35   28.69
   1 -20   1  290.78   29.03
   1  20   1  302.54    6.26
  -1 -20  -2   11.25    1.38
  -1 -20  -2   15.40    2.23
  -1 -20  -2   35.99   15.34
  -1 -20  -2   -4.10   23.93
  -1  20  -2   11.05    1.99
   1 -20   2   11.03    1.95
   1 -20   2    9.76    1.59
   1 -20   2   11.82    2.04
   1 -20   2   12.96    2.19
   1 -20   2  -27.37   14.92
   1  20   2    9.72    2.10
  -1 -20  -3  470.80    3.97
  -1 -20  -3  451.75    3.86
  -1 -20  -3  475.75    7.96
  -1 -20  -3  453.23   34.35
  -1 -20  -3  410.90   33.82
  -1  20  -3  456.23    7.19
   1 -20   3  470.76    7.58
   1 -20   3  458.62    5.75
   1 -20   3  442.07    8.13
   1 -20   3  465.16    7.55
[truncated: 1,902,111 more chars]
