# Supplementary material for: Planting the Seeds of a Decision Tree for Ionic Liquids: Steric and Electronic Impacts on Melting Points of Triarylphosponium Ionic Liquids
Source: J Phys Chem B. 2024 Jun 7;128(24):5895–907. doi: 10.1021/acs.jpcb.4c02196 (PMC11194809; doi:10.1021/acs.jpcb.4c02196)
Supplement: Supplementary file 1 — jp4c02196_si_001.zip [file jp4c02196_si_001.zip › 3Me Iodo Finalized.cif]

 
data_c4_3me_tpp_i_0m
 
_publ_section_references
;
Bruker (2022). Apex4 2022.1-1, SAINT V8.40B, Bruker AXS 
Inc.: Madison (WI), USA, 2022.

H\"ubschle, C. B., Sheldrick, G. M. and Dittrich, B. (2011). J. Appl. Cryst. 
44, 1281--1284.

Sheldrick, G.M. (2008). Acta Cryst. A64, 112--122.

Sheldrick, G. M. (2018). SHELXL2018. University of G\"ottingen, Germany.

Sheldrick, G. M. (2015a). Crystal structure refinement with SHELXL, Acta Cryst. 
C71, 3--8.

Sheldrick, G. M. (2015b). SHELXT--Integrated space-group and
crystal-structure determination, Acta Cryst. A71 3--8.
;

_publ_section_acknowledgements
;
This material is based upon work supported by the National Science Foundation 
through the Major Research Instrumentation Program under Grant No. CHE 1625543.
(Funding for the single crystal X-ray diffractometer).
; 
  
_audit_creation_method            'SHELXL-2018/3'
_shelx_SHELXL_version_number      '2018/3'
_chemical_name_systematic         ?
_chemical_name_common             ?
_chemical_melting_point           ?
_chemical_formula_moiety          ?
_chemical_formula_sum
 'C25 H30 I P' 
_chemical_formula_weight          488.36

loop_
 _atom_type_symbol
 _atom_type_description
 _atom_type_scat_dispersion_real
 _atom_type_scat_dispersion_imag
 _atom_type_scat_source
 'C'  'C'   0.0033   0.0016
 'International Tables Vol C Tables 4.2.6.8 and 6.1.1.4'
 'H'  'H'   0.0000   0.0000
 'International Tables Vol C Tables 4.2.6.8 and 6.1.1.4'
 'P'  'P'   0.1023   0.0942
 'International Tables Vol C Tables 4.2.6.8 and 6.1.1.4'
 'I'  'I'  -0.4742   1.8119
 'International Tables Vol C Tables 4.2.6.8 and 6.1.1.4'
 
_space_group_crystal_system       triclinic
_space_group_IT_number            2
_space_group_name_H-M_alt         'P -1'
_space_group_name_Hall            '-P 1'
 
_shelx_space_group_comment
;
The symmetry employed for this shelxl refinement is uniquely defined
by the following loop, which should always be used as a source of
symmetry information in preference to the above space-group names.
They are only intended as comments.
;
 
loop_
 _space_group_symop_operation_xyz
 'x, y, z'
 '-x, -y, -z'
 
_cell_length_a                    10.3033(4)
_cell_length_b                    10.6852(5)
_cell_length_c                    11.2050(5)
_cell_angle_alpha                 87.704(2)
_cell_angle_beta                  73.739(2)
_cell_angle_gamma                 74.083(2)
_cell_volume                      1137.94(9)
_cell_formula_units_Z             2
_cell_measurement_temperature     150(2)
_cell_measurement_reflns_used     9882    
_cell_measurement_theta_min       2.4293   
_cell_measurement_theta_max       33.1741
 
_exptl_crystal_description        block
_exptl_crystal_colour             colourless
_exptl_crystal_density_meas       ?
_exptl_crystal_density_method     ?
_exptl_crystal_density_diffrn     1.425          
_exptl_crystal_F_000              496
_exptl_transmission_factor_min    ?
_exptl_transmission_factor_max    ?
_exptl_crystal_size_max           0.520
_exptl_crystal_size_mid           0.480
_exptl_crystal_size_min           0.370
_exptl_absorpt_coefficient_mu     1.484
_shelx_estimated_absorpt_T_min    0.512
_shelx_estimated_absorpt_T_max    0.610
_exptl_absorpt_correction_type   multi-scan
_exptl_absorpt_correction_T_min  0.6451
_exptl_absorpt_correction_T_max  0.7465
_exptl_absorpt_process_details
;
 SADABS 2016/2: Krause, L., Herbst-Irmer, R., Sheldrick G.M. & Stalke D.,
 J. Appl. Cryst. 48 (2015) 3-10
;
_exptl_absorpt_special_details    ?
_diffrn_ambient_temperature       150(2)
_diffrn_radiation_wavelength      0.71073
_diffrn_radiation_type            MoK\a
_diffrn_source                    'fine focus sealed tube X-ray source'
_diffrn_measurement_device_type   'Bruker AXS D8 Quest'
_diffrn_measurement_method        'omega and phi scans'
_diffrn_detector_area_resol_mean  7.4074
_diffrn_reflns_number             43391
_diffrn_reflns_av_unetI/netI      0.0174
_diffrn_reflns_av_R_equivalents   0.0233
_diffrn_reflns_limit_h_min        -15
_diffrn_reflns_limit_h_max        15
_diffrn_reflns_limit_k_min        -16
_diffrn_reflns_limit_k_max        16
_diffrn_reflns_limit_l_min        -17
_diffrn_reflns_limit_l_max        17
_diffrn_reflns_theta_min          2.488
_diffrn_reflns_theta_max          33.183
_diffrn_reflns_theta_full         25.242
_diffrn_measured_fraction_theta_max   0.998
_diffrn_measured_fraction_theta_full  0.998
_diffrn_reflns_Laue_measured_fraction_max    0.998
_diffrn_reflns_Laue_measured_fraction_full   0.998
_diffrn_reflns_point_group_measured_fraction_max   0.998
_diffrn_reflns_point_group_measured_fraction_full  0.998
_reflns_number_total              8706
_reflns_number_gt                 8462
_reflns_threshold_expression      'I > 2\s(I)'
_reflns_Friedel_coverage          0.000
_reflns_Friedel_fraction_max      .
_reflns_Friedel_fraction_full     .
 
_reflns_special_details
;
 Reflections were merged by SHELXL according to the crystal
 class for the calculation of statistics and refinement.
 
 _reflns_Friedel_fraction is defined as the number of unique
 Friedel pairs measured divided by the number that would be
 possible theoretically, ignoring centric projections and
 systematic absences.
;
 
_computing_data_collection        'Apex4 v2022.1-1 (Bruker, 2022)' 
_computing_cell_refinement        'SAINT V8.40B (Bruker, 2020)' 
_computing_data_reduction         'SAINT V8.40B (Bruker, 2020)'
_computing_structure_solution     'SHELXT (Sheldrick, 2015b)' 
_computing_structure_refinement   
;  
SHELXL-2018/3 (Sheldrick, 2015a, 2018), 
SHELXLE Rev1460 (H\"ubschle et al., 2011)
;  
_computing_molecular_graphics      'Olex2 1.5 (Dolomanov et al., 2009)'
_computing_publication_material    'Olex2 1.5 (Dolomanov et al., 2009)'
_refine_special_details           ?
_refine_ls_structure_factor_coef  Fsqd
_refine_ls_matrix_type            full
_refine_ls_weighting_scheme       calc
_refine_ls_weighting_details
'w=1/[\s^2^(Fo^2^)+(0.0192P)^2^+0.2761P] where P=(Fo^2^+2Fc^2^)/3'
_atom_sites_solution_primary      dual 
_atom_sites_solution_secondary    difmap
_atom_sites_solution_hydrogens    geom
_refine_ls_hydrogen_treatment     constr
_refine_ls_extinction_method      'SHELXL-2018/3 (Sheldrick 2018)'
_refine_ls_extinction_coef        0.0056(5)
_refine_ls_extinction_expression
 'Fc^*^=kFc[1+0.001xFc^2^\l^3^/sin(2\q)]^-1/4^'
_refine_ls_number_reflns          8706
_refine_ls_number_parameters      249
_refine_ls_number_restraints      0
_refine_ls_R_factor_all           0.0162
_refine_ls_R_factor_gt            0.0153
_refine_ls_wR_factor_ref          0.0434
_refine_ls_wR_factor_gt           0.0431
_refine_ls_goodness_of_fit_ref    1.121
_refine_ls_restrained_S_all       1.121
_refine_ls_shift/su_max           0.001
_refine_ls_shift/su_mean          0.000
 
loop_
 _atom_site_label
 _atom_site_type_symbol
 _atom_site_fract_x
 _atom_site_fract_y
 _atom_site_fract_z
 _atom_site_U_iso_or_equiv
 _atom_site_adp_type
 _atom_site_occupancy
 _atom_site_site_symmetry_order  
 _atom_site_calc_flag
 _atom_site_refinement_flags_posn
 _atom_site_refinement_flags_adp
 _atom_site_refinement_flags_occupancy
 _atom_site_disorder_assembly
 _atom_site_disorder_group
I1 I 0.18227(2) 0.20936(2) 0.14605(2) 0.02052(2) Uani 1 1 d . . . . .
P1 P 0.46973(2) 0.79723(2) 0.27264(2) 0.01426(4) Uani 1 1 d . . . . .
C1 C 0.52634(9) 0.92649(8) 0.18439(8) 0.01710(13) Uani 1 1 d . . . . .
H1A H 0.575869 0.894243 0.097450 0.021 Uiso 1 1 calc R U . . .
H1B H 0.442814 0.998914 0.183191 0.021 Uiso 1 1 calc R U . . .
C2 C 0.62480(10) 0.97821(10) 0.23822(9) 0.02299(16) Uani 1 1 d . . . . .
H2A H 0.574455 1.013215 0.324224 0.028 Uiso 1 1 calc R U . . .
H2B H 0.707173 0.905479 0.241686 0.028 Uiso 1 1 calc R U . . .
C3 C 0.67530(10) 1.08520(9) 0.15974(10) 0.02361(16) Uani 1 1 d . . . . .
H3A H 0.762044 1.092477 0.177172 0.028 Uiso 1 1 calc R U . . .
H3B H 0.699484 1.059371 0.070638 0.028 Uiso 1 1 calc R U . . .
C4 C 0.56827(13) 1.21730(11) 0.18353(14) 0.0356(2) Uani 1 1 d . . . . .
H4A H 0.605935 1.280162 0.128251 0.053 Uiso 1 1 calc R U . . .
H4B H 0.548045 1.246307 0.270317 0.053 Uiso 1 1 calc R U . . .
H4C H 0.481527 1.210968 0.167417 0.053 Uiso 1 1 calc R U . . .
C5A C 0.62253(9) 0.68012(8) 0.29522(8) 0.01680(13) Uani 1 1 d . . . . .
C10A C 0.72690(10) 0.61932(9) 0.18864(8) 0.02141(15) Uani 1 1 d . . . . .
H10A H 0.714632 0.637833 0.108243 0.026 Uiso 1 1 calc R U . . .
C9A C 0.84877(10) 0.53140(10) 0.20264(9) 0.02378(16) Uani 1 1 d . . . . .
H9A H 0.919885 0.488793 0.131213 0.029 Uiso 1 1 calc R U . . .
C8A C 0.86741(10) 0.50534(9) 0.32014(10) 0.02238(16) Uani 1 1 d . . . . .
H8A H 0.951207 0.444804 0.327891 0.027 Uiso 1 1 calc R U . . .
C7A C 0.76521(10) 0.56651(9) 0.42698(9) 0.01995(14) Uani 1 1 d . . . . .
C6A C 0.64257(9) 0.65479(8) 0.41303(8) 0.01828(14) Uani 1 1 d . . . . .
H6A H 0.572059 0.698035 0.484510 0.022 Uiso 1 1 calc R U . . .
C11A C 0.78606(12) 0.53960(11) 0.55413(10) 0.0294(2) Uani 1 1 d . . . . .
H11A H 0.867188 0.463899 0.548414 0.044 Uiso 1 1 calc R U . . .
H11B H 0.701763 0.521694 0.610057 0.044 Uiso 1 1 calc R U . . .
H11C H 0.802816 0.615681 0.586759 0.044 Uiso 1 1 calc R U . . .
C5B C 0.38143(9) 0.72108(8) 0.19205(7) 0.01600(13) Uani 1 1 d . . . . .
C10B C 0.41767(10) 0.58637(9) 0.17190(9) 0.02146(15) Uani 1 1 d . . . . .
H10B H 0.498889 0.532108 0.190575 0.026 Uiso 1 1 calc R U . . .
C9B C 0.33288(12) 0.53247(10) 0.12391(10) 0.02621(18) Uani 1 1 d . . . . .
H9B H 0.356275 0.440863 0.109895 0.031 Uiso 1 1 calc R U . . .
C8B C 0.21497(11) 0.61193(10) 0.09672(9) 0.02563(17) Uani 1 1 d . . . . .
H8B H 0.157380 0.573663 0.065495 0.031 Uiso 1 1 calc R U . . .
C7B C 0.17832(10) 0.74774(10) 0.11414(8) 0.02172(15) Uani 1 1 d . . . . .
C6B C 0.26287(9) 0.80150(9) 0.16234(8) 0.01882(14) Uani 1 1 d . . . . .
H6B H 0.240089 0.893221 0.175183 0.023 Uiso 1 1 calc R U . . .
C11B C 0.05015(12) 0.83269(13) 0.08369(12) 0.0329(2) Uani 1 1 d . . . . .
H11D H 0.050674 0.924080 0.086675 0.049 Uiso 1 1 calc R U . . .
H11E H -0.034431 0.820807 0.144428 0.049 Uiso 1 1 calc R U . . .
H11F H 0.050553 0.808620 0.000075 0.049 Uiso 1 1 calc R U . . .
C5C C 0.34171(8) 0.85771(8) 0.41782(7) 0.01586(13) Uani 1 1 d . . . . .
C10C C 0.29759(9) 0.76808(9) 0.50390(8) 0.01966(14) Uani 1 1 d . . . . .
H10C H 0.345935 0.678003 0.491887 0.024 Uiso 1 1 calc R U . . .
C9C C 0.18286(10) 0.81242(9) 0.60646(9) 0.02308(16) Uani 1 1 d . . . . .
H9C H 0.153599 0.752818 0.666188 0.028 Uiso 1 1 calc R U . . .
C8C C 0.11017(10) 0.94432(9) 0.62232(9) 0.02217(16) Uani 1 1 d . . . . .
H8C H 0.029955 0.973079 0.691757 0.027 Uiso 1 1 calc R U . . .
C7C C 0.15278(9) 1.03448(9) 0.53853(8) 0.01900(14) Uani 1 1 d . . . . .
C6C C 0.26987(9) 0.99007(8) 0.43567(8) 0.01747(13) Uani 1 1 d . . . . .
H6C H 0.300717 1.050341 0.377563 0.021 Uiso 1 1 calc R U . . .
C11C C 0.07372(11) 1.17675(10) 0.55582(10) 0.02788(19) Uani 1 1 d . . . . .
H11G H 0.080880 1.215599 0.474320 0.042 Uiso 1 1 calc R U . . .
H11H H 0.114190 1.221274 0.604873 0.042 Uiso 1 1 calc R U . . .
H11I H -0.025360 1.185958 0.599517 0.042 Uiso 1 1 calc R U . . .
 
loop_
 _atom_site_aniso_label
 _atom_site_aniso_U_11
 _atom_site_aniso_U_22
 _atom_site_aniso_U_33
 _atom_site_aniso_U_23
 _atom_site_aniso_U_13
 _atom_site_aniso_U_12
I1 0.01811(3) 0.01999(3) 0.02104(3) 0.00095(2) -0.00448(2) -0.00234(2)
P1 0.01285(8) 0.01422(8) 0.01450(8) 0.00088(6) -0.00371(6) -0.00192(6)
C1 0.0159(3) 0.0175(3) 0.0173(3) 0.0029(3) -0.0044(3) -0.0042(3)
C2 0.0215(4) 0.0254(4) 0.0265(4) 0.0063(3) -0.0107(3) -0.0103(3)
C3 0.0206(4) 0.0228(4) 0.0279(4) 0.0018(3) -0.0048(3) -0.0089(3)
C4 0.0296(5) 0.0227(4) 0.0513(7) 0.0030(4) -0.0080(5) -0.0058(4)
C5A 0.0148(3) 0.0165(3) 0.0173(3) 0.0021(2) -0.0049(3) -0.0013(3)
C10A 0.0183(4) 0.0235(4) 0.0181(3) 0.0007(3) -0.0040(3) 0.0002(3)
C9A 0.0180(4) 0.0237(4) 0.0245(4) -0.0014(3) -0.0042(3) 0.0011(3)
C8A 0.0184(4) 0.0181(3) 0.0300(4) 0.0020(3) -0.0099(3) -0.0009(3)
C7A 0.0203(4) 0.0182(3) 0.0234(4) 0.0049(3) -0.0104(3) -0.0049(3)
C6A 0.0173(3) 0.0192(3) 0.0178(3) 0.0021(3) -0.0056(3) -0.0036(3)
C11A 0.0326(5) 0.0318(5) 0.0277(4) 0.0083(4) -0.0170(4) -0.0072(4)
C5B 0.0161(3) 0.0158(3) 0.0155(3) 0.0003(2) -0.0040(2) -0.0038(3)
C10B 0.0232(4) 0.0167(3) 0.0236(4) 0.0002(3) -0.0065(3) -0.0040(3)
C9B 0.0310(5) 0.0205(4) 0.0290(4) -0.0023(3) -0.0081(4) -0.0100(3)
C8B 0.0257(4) 0.0306(5) 0.0240(4) -0.0032(3) -0.0068(3) -0.0130(4)
C7B 0.0181(4) 0.0293(4) 0.0187(3) -0.0007(3) -0.0057(3) -0.0072(3)
C6B 0.0169(3) 0.0199(3) 0.0193(3) -0.0001(3) -0.0063(3) -0.0032(3)
C11B 0.0227(4) 0.0436(6) 0.0349(5) -0.0004(4) -0.0152(4) -0.0055(4)
C5C 0.0146(3) 0.0167(3) 0.0156(3) 0.0001(2) -0.0033(2) -0.0041(3)
C10C 0.0196(4) 0.0174(3) 0.0205(3) 0.0013(3) -0.0028(3) -0.0058(3)
C9C 0.0235(4) 0.0227(4) 0.0213(4) 0.0018(3) -0.0004(3) -0.0097(3)
C8C 0.0194(4) 0.0243(4) 0.0202(4) -0.0028(3) 0.0005(3) -0.0075(3)
C7C 0.0169(3) 0.0188(3) 0.0199(3) -0.0029(3) -0.0032(3) -0.0040(3)
C6C 0.0169(3) 0.0168(3) 0.0175(3) 0.0001(3) -0.0036(3) -0.0037(3)
C11C 0.0262(4) 0.0198(4) 0.0306(5) -0.0047(3) -0.0013(4) -0.0007(3)
 
_geom_special_details
;
 All esds (except the esd in the dihedral angle between two l.s. planes)
 are estimated using the full covariance matrix.  The cell esds are taken
 into account individually in the estimation of esds in distances, angles
 and torsion angles; correlations between esds in cell parameters are only
 used when they are defined by crystal symmetry.  An approximate (isotropic)
 treatment of cell esds is used for estimating esds involving l.s. planes.
;
 
loop_
 _geom_bond_atom_site_label_1
 _geom_bond_atom_site_label_2
 _geom_bond_distance
 _geom_bond_site_symmetry_2
 _geom_bond_publ_flag
P1 C5C 1.7941(8) . ?
P1 C5A 1.7961(8) . ?
P1 C5B 1.7973(8) . ?
P1 C1 1.7986(8) . ?
C1 C2 1.5412(12) . ?
C1 H1A 0.9900 . ?
C1 H1B 0.9900 . ?
C2 C3 1.5298(13) . ?
C2 H2A 0.9900 . ?
C2 H2B 0.9900 . ?
C3 C4 1.5138(15) . ?
C3 H3A 0.9900 . ?
C3 H3B 0.9900 . ?
C4 H4A 0.9800 . ?
C4 H4B 0.9800 . ?
C4 H4C 0.9800 . ?
C5A C6A 1.3971(12) . ?
C5A C10A 1.4015(12) . ?
C10A C9A 1.3911(13) . ?
C10A H10A 0.9500 . ?
C9A C8A 1.3895(14) . ?
C9A H9A 0.9500 . ?
C8A C7A 1.3959(14) . ?
C8A H8A 0.9500 . ?
C7A C6A 1.3985(12) . ?
C7A C11A 1.5045(13) . ?
C6A H6A 0.9500 . ?
C11A H11A 0.9800 . ?
C11A H11B 0.9800 . ?
C11A H11C 0.9800 . ?
C5B C10B 1.3951(12) . ?
C5B C6B 1.4037(12) . ?
C10B C9B 1.3957(14) . ?
C10B H10B 0.9500 . ?
C9B C8B 1.3822(15) . ?
C9B H9B 0.9500 . ?
C8B C7B 1.4026(14) . ?
C8B H8B 0.9500 . ?
C7B C6B 1.3941(12) . ?
C7B C11B 1.5015(14) . ?
C6B H6B 0.9500 . ?
C11B H11D 0.9800 . ?
C11B H11E 0.9800 . ?
C11B H11F 0.9800 . ?
C5C C6C 1.3977(12) . ?
C5C C10C 1.4047(12) . ?
C10C C9C 1.3849(13) . ?
C10C H10C 0.9500 . ?
C9C C8C 1.3948(14) . ?
C9C H9C 0.9500 . ?
C8C C7C 1.3897(13) . ?
C8C H8C 0.9500 . ?
C7C C6C 1.4000(12) . ?
C7C C11C 1.5060(13) . ?
C6C H6C 0.9500 . ?
C11C H11G 0.9800 . ?
C11C H11H 0.9800 . ?
C11C H11I 0.9800 . ?
 
loop_
 _geom_angle_atom_site_label_1
 _geom_angle_atom_site_label_2
 _geom_angle_atom_site_label_3
 _geom_angle
 _geom_angle_site_symmetry_1
 _geom_angle_site_symmetry_3
 _geom_angle_publ_flag
C5C P1 C5A 111.74(4) . . ?
C5C P1 C5B 104.71(4) . . ?
C5A P1 C5B 110.06(4) . . ?
C5C P1 C1 111.57(4) . . ?
C5A P1 C1 107.94(4) . . ?
C5B P1 C1 110.83(4) . . ?
C2 C1 P1 112.49(6) . . ?
C2 C1 H1A 109.1 . . ?
P1 C1 H1A 109.1 . . ?
C2 C1 H1B 109.1 . . ?
P1 C1 H1B 109.1 . . ?
H1A C1 H1B 107.8 . . ?
C3 C2 C1 111.72(7) . . ?
C3 C2 H2A 109.3 . . ?
C1 C2 H2A 109.3 . . ?
C3 C2 H2B 109.3 . . ?
C1 C2 H2B 109.3 . . ?
H2A C2 H2B 107.9 . . ?
C4 C3 C2 113.79(9) . . ?
C4 C3 H3A 108.8 . . ?
C2 C3 H3A 108.8 . . ?
C4 C3 H3B 108.8 . . ?
C2 C3 H3B 108.8 . . ?
H3A C3 H3B 107.7 . . ?
C3 C4 H4A 109.5 . . ?
C3 C4 H4B 109.5 . . ?
H4A C4 H4B 109.5 . . ?
C3 C4 H4C 109.5 . . ?
H4A C4 H4C 109.5 . . ?
H4B C4 H4C 109.5 . . ?
C6A C5A C10A 120.31(8) . . ?
C6A C5A P1 122.22(6) . . ?
C10A C5A P1 117.37(6) . . ?
C9A C10A C5A 118.85(8) . . ?
C9A C10A H10A 120.6 . . ?
C5A C10A H10A 120.6 . . ?
C8A C9A C10A 120.60(9) . . ?
C8A C9A H9A 119.7 . . ?
C10A C9A H9A 119.7 . . ?
C9A C8A C7A 121.17(8) . . ?
C9A C8A H8A 119.4 . . ?
C7A C8A H8A 119.4 . . ?
C8A C7A C6A 118.27(8) . . ?
C8A C7A C11A 121.22(8) . . ?
C6A C7A C11A 120.51(9) . . ?
C5A C6A C7A 120.78(8) . . ?
C5A C6A H6A 119.6 . . ?
C7A C6A H6A 119.6 . . ?
C7A C11A H11A 109.5 . . ?
C7A C11A H11B 109.5 . . ?
H11A C11A H11B 109.5 . . ?
C7A C11A H11C 109.5 . . ?
H11A C11A H11C 109.5 . . ?
H11B C11A H11C 109.5 . . ?
C10B C5B C6B 120.50(8) . . ?
C10B C5B P1 122.14(7) . . ?
C6B C5B P1 116.97(6) . . ?
C5B C10B C9B 119.05(9) . . ?
C5B C10B H10B 120.5 . . ?
C9B C10B H10B 120.5 . . ?
C8B C9B C10B 120.21(9) . . ?
C8B C9B H9B 119.9 . . ?
C10B C9B H9B 119.9 . . ?
C9B C8B C7B 121.56(9) . . ?
C9B C8B H8B 119.2 . . ?
C7B C8B H8B 119.2 . . ?
C6B C7B C8B 118.19(9) . . ?
C6B C7B C11B 120.93(9) . . ?
C8B C7B C11B 120.88(9) . . ?
C7B C6B C5B 120.47(8) . . ?
C7B C6B H6B 119.8 . . ?
C5B C6B H6B 119.8 . . ?
C7B C11B H11D 109.5 . . ?
C7B C11B H11E 109.5 . . ?
H11D C11B H11E 109.5 . . ?
C7B C11B H11F 109.5 . . ?
H11D C11B H11F 109.5 . . ?
H11E C11B H11F 109.5 . . ?
C6C C5C C10C 120.12(8) . . ?
C6C C5C P1 120.14(6) . . ?
C10C C5C P1 118.82(6) . . ?
C9C C10C C5C 119.30(8) . . ?
C9C C10C H10C 120.3 . . ?
C5C C10C H10C 120.3 . . ?
C10C C9C C8C 120.19(8) . . ?
C10C C9C H9C 119.9 . . ?
C8C C9C H9C 119.9 . . ?
C7C C8C C9C 121.28(8) . . ?
C7C C8C H8C 119.4 . . ?
C9C C8C H8C 119.4 . . ?
C8C C7C C6C 118.58(8) . . ?
C8C C7C C11C 121.10(8) . . ?
C6C C7C C11C 120.31(8) . . ?
C5C C6C C7C 120.49(8) . . ?
C5C C6C H6C 119.8 . . ?
C7C C6C H6C 119.8 . . ?
C7C C11C H11G 109.5 . . ?
C7C C11C H11H 109.5 . . ?
H11G C11C H11H 109.5 . . ?
C7C C11C H11I 109.5 . . ?
H11G C11C H11I 109.5 . . ?
H11H C11C H11I 109.5 . . ?
 
loop_
 _geom_torsion_atom_site_label_1
 _geom_torsion_atom_site_label_2
 _geom_torsion_atom_site_label_3
 _geom_torsion_atom_site_label_4
 _geom_torsion
 _geom_torsion_site_symmetry_1
 _geom_torsion_site_symmetry_2
 _geom_torsion_site_symmetry_3
 _geom_torsion_site_symmetry_4
 _geom_torsion_publ_flag
C5C P1 C1 C2 73.87(7) . . . . ?
C5A P1 C1 C2 -49.26(7) . . . . ?
C5B P1 C1 C2 -169.86(6) . . . . ?
P1 C1 C2 C3 178.29(7) . . . . ?
C1 C2 C3 C4 79.22(11) . . . . ?
C5C P1 C5A C6A -7.59(9) . . . . ?
C5B P1 C5A C6A -123.48(7) . . . . ?
C1 P1 C5A C6A 115.45(7) . . . . ?
C5C P1 C5A C10A 176.14(7) . . . . ?
C5B P1 C5A C10A 60.25(8) . . . . ?
C1 P1 C5A C10A -60.83(8) . . . . ?
C6A C5A C10A C9A 1.49(14) . . . . ?
P1 C5A C10A C9A 177.84(7) . . . . ?
C5A C10A C9A C8A -0.69(15) . . . . ?
C10A C9A C8A C7A -0.19(15) . . . . ?
C9A C8A C7A C6A 0.27(14) . . . . ?
C9A C8A C7A C11A -179.24(9) . . . . ?
C10A C5A C6A C7A -1.43(13) . . . . ?
P1 C5A C6A C7A -177.59(7) . . . . ?
C8A C7A C6A C5A 0.54(13) . . . . ?
C11A C7A C6A C5A -179.95(9) . . . . ?
C5C P1 C5B C10B -110.29(8) . . . . ?
C5A P1 C5B C10B 9.94(8) . . . . ?
C1 P1 C5B C10B 129.26(7) . . . . ?
C5C P1 C5B C6B 62.52(7) . . . . ?
C5A P1 C5B C6B -177.25(6) . . . . ?
C1 P1 C5B C6B -57.92(8) . . . . ?
C6B C5B C10B C9B -1.17(13) . . . . ?
P1 C5B C10B C9B 171.40(7) . . . . ?
C5B C10B C9B C8B 0.11(15) . . . . ?
C10B C9B C8B C7B 1.10(16) . . . . ?
C9B C8B C7B C6B -1.23(15) . . . . ?
C9B C8B C7B C11B 179.77(10) . . . . ?
C8B C7B C6B C5B 0.16(13) . . . . ?
C11B C7B C6B C5B 179.15(9) . . . . ?
C10B C5B C6B C7B 1.04(13) . . . . ?
P1 C5B C6B C7B -171.90(7) . . . . ?
C5A P1 C5C C6C 138.62(7) . . . . ?
C5B P1 C5C C6C -102.27(7) . . . . ?
C1 P1 C5C C6C 17.67(8) . . . . ?
C5A P1 C5C C10C -52.34(8) . . . . ?
C5B P1 C5C C10C 66.77(7) . . . . ?
C1 P1 C5C C10C -173.28(7) . . . . ?
C6C C5C C10C C9C -0.26(13) . . . . ?
P1 C5C C10C C9C -169.30(7) . . . . ?
C5C C10C C9C C8C 1.46(14) . . . . ?
C10C C9C C8C C7C -1.87(15) . . . . ?
C9C C8C C7C C6C 1.01(14) . . . . ?
C9C C8C C7C C11C 179.82(9) . . . . ?
C10C C5C C6C C7C -0.59(13) . . . . ?
P1 C5C C6C C7C 168.31(7) . . . . ?
C8C C7C C6C C5C 0.21(13) . . . . ?
C11C C7C C6C C5C -178.60(9) . . . . ?
 
_refine_diff_density_max    0.495
_refine_diff_density_min   -0.476
_refine_diff_density_rms    0.055

_shelx_res_file
;
TITL C4_3Me_TPP_I_0m_a.res in P-1
    c4_3me_tpp_i_0m.res
    created by SHELXL-2018/3 at 16:28:15 on 27-Mar-2023
REM Old TITL C4_3Me_TPP_I_0m in P1
REM SHELXT solution in P-1
REM R1 0.049, Rweak 0.009, Alpha 0.105, Orientation as input
REM Formula found by SHELXT: C11C P I
CELL 0.71073 10.3033 10.6852 11.205 87.704 73.739 74.083
ZERR 2 0.0004 0.0005 0.0005 0.002 0.002 0.002
LATT 1
SFAC C H P I
UNIT 50 60 2 2

L.S. 10
PLAN  7
SIZE 0.52 0.48 0.37
TEMP -123.15
CONF
BOND $H
LIST 4
fmap 2
acta
MORE -1
OMIT 1 0 1
OMIT 0 0 1
OMIT -3 -1 2
OMIT 0 1 0
REM <olex2.extras>
REM <HklSrc "%.\\C4_3Me_TPP_I_0m.hkl">
REM </olex2.extras>

WGHT    0.019200    0.276100
EXTI    0.005634
FVAR       0.59955
I1    4    0.182271    0.209361    0.146049    11.00000    0.01811    0.01999 =
         0.02104    0.00095   -0.00448   -0.00234
P1    3    0.469728    0.797231    0.272643    11.00000    0.01285    0.01422 =
         0.01450    0.00088   -0.00371   -0.00192
C1    1    0.526342    0.926485    0.184387    11.00000    0.01587    0.01752 =
         0.01731    0.00292   -0.00436   -0.00420
AFIX  23
H1A   2    0.575869    0.894243    0.097450    11.00000   -1.20000
H1B   2    0.442814    0.998914    0.183191    11.00000   -1.20000
AFIX   0
C2    1    0.624800    0.978214    0.238221    11.00000    0.02149    0.02545 =
         0.02652    0.00625   -0.01071   -0.01034
AFIX  23
H2A   2    0.574455    1.013215    0.324224    11.00000   -1.20000
H2B   2    0.707173    0.905479    0.241686    11.00000   -1.20000
AFIX   0
C3    1    0.675300    1.085195    0.159742    11.00000    0.02064    0.02276 =
         0.02791    0.00176   -0.00481   -0.00887
AFIX  23
H3A   2    0.762044    1.092477    0.177172    11.00000   -1.20000
H3B   2    0.699484    1.059371    0.070638    11.00000   -1.20000
AFIX   0
C4    1    0.568266    1.217304    0.183529    11.00000    0.02961    0.02270 =
         0.05127    0.00299   -0.00797   -0.00582
AFIX 137
H4A   2    0.605935    1.280162    0.128251    11.00000   -1.50000
H4B   2    0.548045    1.246307    0.270317    11.00000   -1.50000
H4C   2    0.481527    1.210968    0.167417    11.00000   -1.50000
AFIX   0
C5A   1    0.622532    0.680116    0.295223    11.00000    0.01484    0.01651 =
         0.01733    0.00208   -0.00490   -0.00133
C10A  1    0.726900    0.619321    0.188645    11.00000    0.01826    0.02348 =
         0.01814    0.00066   -0.00404    0.00024
AFIX  43
H10A  2    0.714632    0.637833    0.108243    11.00000   -1.20000
AFIX   0
C9A   1    0.848766    0.531401    0.202637    11.00000    0.01802    0.02367 =
         0.02451   -0.00140   -0.00421    0.00114
AFIX  43
H9A   2    0.919885    0.488793    0.131213    11.00000   -1.20000
AFIX   0
C8A   1    0.867414    0.505336    0.320135    11.00000    0.01840    0.01810 =
         0.02997    0.00202   -0.00991   -0.00088
AFIX  43
H8A   2    0.951207    0.444804    0.327891    11.00000   -1.20000
AFIX   0
C7A   1    0.765212    0.566514    0.426984    11.00000    0.02034    0.01821 =
         0.02340    0.00487   -0.01037   -0.00492
C6A   1    0.642573    0.654786    0.413032    11.00000    0.01730    0.01922 =
         0.01779    0.00206   -0.00565   -0.00358
AFIX  43
H6A   2    0.572059    0.698035    0.484510    11.00000   -1.20000
AFIX   0
C11A  1    0.786062    0.539601    0.554135    11.00000    0.03256    0.03177 =
         0.02766    0.00827   -0.01702   -0.00717
AFIX 137
H11A  2    0.867188    0.463899    0.548414    11.00000   -1.50000
H11B  2    0.701763    0.521694    0.610057    11.00000   -1.50000
H11C  2    0.802816    0.615681    0.586759    11.00000   -1.50000
AFIX   0
C5B   1    0.381429    0.721080    0.192047    11.00000    0.01608    0.01582 =
         0.01554    0.00032   -0.00400   -0.00384
C10B  1    0.417666    0.586368    0.171900    11.00000    0.02320    0.01671 =
         0.02359    0.00020   -0.00652   -0.00402
AFIX  43
H10B  2    0.498889    0.532108    0.190575    11.00000   -1.20000
AFIX   0
C9B   1    0.332875    0.532465    0.123914    11.00000    0.03103    0.02052 =
         0.02903   -0.00233   -0.00811   -0.01004
AFIX  43
H9B   2    0.356275    0.440863    0.109895    11.00000   -1.20000
AFIX   0
C8B   1    0.214966    0.611933    0.096722    11.00000    0.02574    0.03063 =
         0.02405   -0.00319   -0.00679   -0.01302
AFIX  43
H8B   2    0.157380    0.573663    0.065495    11.00000   -1.20000
AFIX   0
C7B   1    0.178323    0.747740    0.114142    11.00000    0.01812    0.02932 =
         0.01867   -0.00070   -0.00572   -0.00722
C6B   1    0.262873    0.801501    0.162345    11.00000    0.01693    0.01990 =
         0.01932   -0.00013   -0.00630   -0.00315
AFIX  43
H6B   2    0.240089    0.893221    0.175183    11.00000   -1.20000
AFIX   0
C11B  1    0.050151    0.832687    0.083686    11.00000    0.02267    0.04356 =
         0.03492   -0.00040   -0.01520   -0.00552
AFIX 137
H11D  2    0.050674    0.924080    0.086675    11.00000   -1.50000
H11E  2   -0.034431    0.820807    0.144428    11.00000   -1.50000
H11F  2    0.050553    0.808620    0.000075    11.00000   -1.50000
AFIX   0
C5C   1    0.341708    0.857707    0.417823    11.00000    0.01459    0.01672 =
         0.01561    0.00011   -0.00333   -0.00406
C10C  1    0.297588    0.768079    0.503900    11.00000    0.01964    0.01744 =
         0.02052    0.00135   -0.00284   -0.00578
AFIX  43
H10C  2    0.345935    0.678003    0.491887    11.00000   -1.20000
AFIX   0
C9C   1    0.182865    0.812417    0.606463    11.00000    0.02349    0.02271 =
         0.02128    0.00182   -0.00037   -0.00966
AFIX  43
H9C   2    0.153599    0.752818    0.666188    11.00000   -1.20000
AFIX   0
C8C   1    0.110165    0.944319    0.622323    11.00000    0.01942    0.02430 =
         0.02022   -0.00283    0.00050   -0.00752
AFIX  43
H8C   2    0.029955    0.973079    0.691757    11.00000   -1.20000
AFIX   0
C7C   1    0.152785    1.034481    0.538532    11.00000    0.01687    0.01879 =
         0.01988   -0.00287   -0.00318   -0.00401
C6C   1    0.269867    0.990067    0.435668    11.00000    0.01685    0.01677 =
         0.01751    0.00005   -0.00364   -0.00366
AFIX  43
H6C   2    0.300717    1.050341    0.377563    11.00000   -1.20000
AFIX   0
C11C  1    0.073720    1.176751    0.555820    11.00000    0.02615    0.01980 =
         0.03057   -0.00470   -0.00133   -0.00074
AFIX 137
H11G  2    0.080880    1.215599    0.474320    11.00000   -1.50000
H11H  2    0.114190    1.221274    0.604873    11.00000   -1.50000
H11I  2   -0.025360    1.185958    0.599517    11.00000   -1.50000
AFIX   0
HKLF 4


REM  C4_3Me_TPP_I_0m_a.res in P-1
REM wR2 = 0.0434, GooF = S = 1.121, Restrained GooF = 1.121 for all data
REM R1 = 0.0153 for 8462 Fo > 4sig(Fo) and 0.0162 for all 8706 data
REM 249 parameters refined using 0 restraints

END

WGHT      0.0192      0.2761

REM Highest difference peak  0.495,  deepest hole -0.476,  1-sigma level  0.055
Q1    1   0.1853  0.2200  0.2019  11.00000  0.05    0.50
Q2    1   0.2228  0.7771  0.1379  11.00000  0.05    0.47
Q3    1   0.3081  0.9253  0.4272  11.00000  0.05    0.46
Q4    1   0.8584  0.5255  0.2620  11.00000  0.05    0.45
Q5    1   0.8149  0.5395  0.3692  11.00000  0.05    0.44
Q6    1   0.1483  0.8791  0.6153  11.00000  0.05    0.44
Q7    1   0.4226  0.7596  0.2270  11.00000  0.05    0.44
;
_shelx_res_checksum   79159

_shelx_hkl_file
;
  -2   0   0 3282.79 94.7607   2
   2   0   0 3075.95 94.7081   2
  -3   0   0 2988.15 91.4996   2
   3   0   0 2954.53 92.5989   2
  -4   0   0 129.125 3.70622   4
  -4   0   0 129.352 3.92566   3
  -4   0   0 134.130 3.79314   5
   4   0   0 129.955 3.75690   6
   4   0   0 134.371 4.81839   1
   4   0   0 134.080 3.93561   3
   4   0   0 128.138 3.74483   6
  -5   0   0 934.294 26.6615   4
  -5   0   0 967.836 26.9539   3
   5   0   0 953.874 26.7233   6
   5   0   0 965.820 26.9462   3
   5   0   0 934.641 26.7046   6
   5   0   0 1008.15 28.2081   1
  -6   0   0 1214.37 33.9049   4
  -6   0   0 1266.00 34.2800   3
   6   0   0 1209.75 34.3837   7
   6   0   0 1203.36 34.2340   3
   6   0   0 1218.47 33.9715   6
   6   0   0 1179.53 33.9457   6
   6   0   0 1260.61 35.7826   1
  -7   0   0 72.4755 2.51508   3
  -7   0   0 71.1039 2.09617   4
   7   0   0 69.5753 2.48411   3
   7   0   0 70.1937 2.63471   7
   7   0   0 69.5655 3.97131   1
   7   0   0 70.6959 2.16035   6
   7   0   0 69.8909 2.13418   6
  -8   0   0 623.051 17.7434   4
  -8   0   0 651.233 18.2590   3
   8   0   0 644.978 18.4506   7
   8   0   0 628.605 17.7737   6
   8   0   0 639.867 20.3079   1
   8   0   0 621.147 18.2173   3
   8   0   0 642.065 17.7989   6
  -9   0   0 359.841 10.1225   4
   9   0   0 367.171 10.9371   7
   9   0   0 363.219 13.0265   1
   9   0   0 348.673 10.6753   3
 -10   0   0 10.3101 0.51662   4
  10   0   0 11.4774 1.28007   7
  10   0   0 10.4753 2.36421   1
 -11   0   0 494.009 14.3779   4
  11   0   0 534.945 15.5269   7
  11   0   0 510.029 18.0791   1
  12   0   0 8.07095 3.02011   1
  12   0   0 7.62353 1.39199   7
  13   0   0 40.5087 5.04573   1
  13   0   0 50.6954 2.79407   7
  14   0   0 176.284 6.51524   7
  14   0   0 163.552 10.4541   1
  14  -1   0 50.4185 3.02853   7
  14  -1   0 45.9728 6.52606   1
  13  -1   0 1.33074 3.64398   1
  12  -1   0 259.635 12.1266   1
  12  -1   0 277.216 8.98526   7
  11  -1   0 42.4441 2.36405   7
  11  -1   0 35.8504 4.89687   1
  10  -1   0 206.269 9.49170   1
  10  -1   0 218.063 7.01029   7
 -10   1   0 204.717 6.67582   3
   9  -1   0 631.960 19.0418   3
   9  -1   0 657.377 21.7548   1
   9  -1   0 676.716 19.3644   7
  -9   1   0 679.791 19.1228   3
   8  -1   0 3.62120 1.67253   1
   8  -1   0 2.63553 0.60625   7
  -8   1   0 3.51080 0.57259   3
   7  -1   0 255.556 7.87603   7
   7  -1   0 264.595 7.30217   6
   7  -1   0 256.388 9.65679   1
   7  -1   0 251.758 7.68851   3
  -7   1   0 259.578 7.71644   3
   6  -1   0 1274.81 35.6170   6
   6  -1   0 1297.75 35.6324   6
   6  -1   0 1321.90 37.8446   1
   6  -1   0 1238.56 35.9432   3
  -6   1   0 1338.00 36.0069   3
  -6   1   0 1224.85 35.5520   4
   5  -1   0 1040.42 28.8388   6
   5  -1   0 1030.45 28.8439   6
   5  -1   0 1040.78 30.6422   1
   5  -1   0 1034.22 29.1156   3
  -5   1   0 1042.76 29.1337   3
   4  -1   0 792.315 22.1738   3
   4  -1   0 791.590 21.9581   6
   4  -1   0 786.961 23.4021   1
  -4   1   0 758.472 22.0145   5
  -4   1   0 818.054 22.1938   3
   3  -1   0 656.698 19.3696   1
   3  -1   0 639.475 18.2087   6
  -3   1   0 668.689 18.2610   5
   2  -1   0 3419.00 105.471   2
  -2   1   0 3364.77 105.247   2
  -1   1   0 651.299 18.0748   5
   0   1   0 243.779 6.76544   5
   1   1   0 498.308 14.2016   1
  -2  -1   0 1445.97 43.9005   2
   2   1   0 1360.46 44.4487   2
  -3  -1   0 149.879 4.37396   6
  -3  -1   0 156.347 4.77244   1
  -3  -1   0 152.918 4.33174   4
  -3  -1   0 158.675 4.34657   5
   3   1   0 152.761 4.44998   3
   3   1   0 149.191 4.36868   6
   3   1   0 158.540 4.97099   1
   3   1   0 151.220 4.49971   7
  -4  -1   0 1189.22 34.0261   4
  -4  -1   0 1244.98 34.5813   1
  -4  -1   0 1248.63 34.0647   5
   4   1   0 1209.21 34.2031   3
   4   1   0 1241.38 34.9517   1
  -5  -1   0 586.332 16.6901   4
  -5  -1   0 602.586 17.3086   1
   5   1   0 592.091 16.7397   6
   5   1   0 593.482 17.0238   7
   5   1   0 621.492 17.9438   1
  -6  -1   0 268.539 7.73148   4
   6   1   0 273.932 8.02472   3
   6   1   0 270.015 7.78143   6
   6   1   0 286.153 9.26856   1
  -7  -1   0 292.128 8.56572   4
   7   1   0 304.350 8.92600   3
   7   1   0 314.469 10.4510   1
   7   1   0 304.645 9.06853   7
   7   1   0 304.212 8.61882   6
  -8  -1   0 382.353 10.8500   4
   8   1   0 390.390 13.0574   1
   8   1   0 380.471 10.9229   6
   8   1   0 377.902 10.8927   6
   8   1   0 388.551 11.2857   3
   8   1   0 393.701 11.4752   7
  -9  -1   0 153.058 4.48164   4
   9   1   0 159.446 5.20375   7
   9   1   0 147.795 4.50180   6
   9   1   0 150.404 4.95121   3
   9   1   0 161.328 6.95992   1
   9   1   0 155.531 4.54357   6
 -10  -1   0 336.920 9.57283   4
  10   1   0 345.506 10.4275   7
  10   1   0 341.850 12.4685   1
  10   1   0 326.630 9.56017   6
 -11  -1   0 167.460 4.94790   4
  11   1   0 166.572 8.06383   1
  11   1   0 174.398 5.92425   7
 -12  -1   0 187.330 5.57191   4
  12   1   0 184.866 9.09358   1
  12   1   0 201.742 6.70595   7
  13   1   0 65.0789 6.20793   1
  13   1   0 69.3495 3.32195   7
  14   1   0 52.1255 2.98461   7
  14   1   0 49.4966 7.11871   1
  14  -2   0 170.561 6.56161   7
  13  -2   0 106.685 4.47949   7
  13  -2   0 82.9323 9.01077   1
  12  -2   0 5.07694 1.02354   7
  12  -2   0 7.18823 3.58634   1
  11  -2   0 484.549 18.5897   1
  11  -2   0 515.622 15.3767   7
  11  -2   0 513.430 18.6400   1
 -11   2   0 502.423 14.9926   3
  10  -2   0 227.789 10.4778   1
  10  -2   0 228.727 7.51823   7
 -10   2   0 228.035 7.25037   3
   9  -2   0 1.69876 0.63177   7
   9  -2   0 1.34044 1.90214   1
   9  -2   0 2.69656 0.53812   3
  -9   2   0 1.96474 0.49247   3
   8  -2   0 1188.16 34.8818   3
   8  -2   0 1257.43 37.8514   1
   8  -2   0 1240.16 35.1467   7
  -8   2   0 1260.34 34.9469   3
   7  -2   0 399.419 13.9317   1
   7  -2   0 387.185 11.5119   3
  -7   2   0 396.021 11.5431   3
   6  -2   0 148.028 6.57560   1
   6  -2   0 149.055 4.32294   6
   6  -2   0 146.340 4.68163   3
  -6   2   0 158.203 4.72733   3
   5  -2   0 1729.81 49.6779   1
   5  -2   0 1689.07 47.7236   3
   4  -2   0 938.892 27.6282   1
   4  -2   0 924.753 25.7182   6
   4  -2   0 914.068 25.9486   3
  -4   2   0 898.498 25.7233   6
  -4   2   0 931.362 25.7894   5
  -4   2   0 941.195 25.9741   3
   3  -2   0 1358.00 38.6458   1
   3  -2   0 1323.58 37.2134   3
  -3   2   0 1322.82 37.0780   5
   2  -2   0 1312.00 37.7270   1
   1  -2   0 61.3518 1.90500   6
   1  -2   0 65.1712 2.88914   1
   1  -2   0 65.3035 1.96484   3
  -1   2   0 62.9050 1.90924   6
  -1   2   0 67.0131 1.97171   3
  -1   2   0 67.0487 1.87859   5
   0  -2   0 2203.74 72.6820   2
   0   2   0 2226.69 72.8952   2
  -1  -2   0 30.6927 0.93861   4
  -1  -2   0 31.4086 1.00201   3
   1   2   0 32.7475 1.68606   1
   1   2   0 32.7542 1.01069   6
   1   2   0 30.6776 1.00015   3
  -2  -2   0 470.576 13.6740   1
  -2  -2   0 461.404 13.0393   6
  -2  -2   0 463.974 13.0308   7
  -2  -2   0 469.870 12.9749   4
   2   2   0 462.943 13.0472   3
   2   2   0 457.347 13.0362   6
   2   2   0 464.866 13.0341   7
   2   2   0 477.181 13.7519   1
  -3  -2   0 1391.07 39.3751   1
   3   2   0 1402.99 39.5427   1
  -4  -2   0 771.075 21.6497   6
  -4  -2   0 792.375 22.1764   1
  -4  -2   0 775.216 21.5791   4
   4   2   0 793.199 22.5169   1
   4   2   0 772.670 21.7794   7
   4   2   0 749.134 21.6380   6
  -5  -2   0 485.521 13.4544   6
  -5  -2   0 496.232 13.9108   1
  -5  -2   0 460.417 13.3639   4
   5   2   0 465.387 13.5520   3
   5   2   0 467.240 13.6363   7
   5   2   0 476.138 13.4370   6
   5   2   0 495.413 14.5262   1
  -6  -2   0 1590.08 44.5823   4
  -6  -2   0 1594.58 44.9354   1
   6   2   0 1573.43 44.9393   7
   6   2   0 1686.67 46.0505   1
   6   2   0 1613.14 44.8453   3
   6   2   0 1577.27 44.6484   6
  -7  -2   0 5.65084 0.38006   4
   7   2   0 4.89198 0.70077   7
   7   2   0 5.68612 0.59041   3
   7   2   0 6.97595 1.34957   1
   7   2   0 5.57454 0.42299   6
  -8  -2   0 580.403 16.2917   4
   8   2   0 568.232 16.6601   3
   8   2   0 567.856 16.3440   6
   8   2   0 582.406 16.8352   7
   8   2   0 607.040 18.3363   1
  -9  -2   0 1364.49 37.8306   4
   9   2   0 1394.28 38.5008   7
   9   2   0 1381.12 40.1862   1
   9   2   0 1324.67 38.2726   3
   9   2   0 1329.78 37.8782   6
 -10  -2   0 9.78940 0.60362   4
  10   2   0 9.21272 2.13872   1
  10   2   0 9.79337 0.66784   6
  10   2   0 10.1827 1.17056   7
  10   2   0 10.4302 0.61674   6
 -11  -2   0 612.867 17.1435   4
  11   2   0 608.451 17.1756   6
  11   2   0 629.094 18.0581   7
  11   2   0 599.116 17.1406   6
  11   2   0 593.417 19.9591   1
 -12  -2   0 61.3566 2.03914   4
  12   2   0 63.6579 2.95762   7
  12   2   0 59.5439 5.17021   1
 -13  -2   0 7.11669 0.57420   4
  13   2   0 6.26254 1.09432   7
  13   2   0 8.55491 2.92582   1
 -14  -2   0 189.901 5.60400   4
  14   2   0 197.245 6.92726   7
  14   2   0 181.299 9.47017   1
  15   2   0 18.5160 1.94161   7
  13  -3   0 -4.5531 5.09162   1
  13  -3   0 1.33983 0.86732   7
  12  -3   0 325.777 10.2919   7
  12  -3   0 294.210 14.3400   1
 -12   3   0 308.248 9.79457   3
  11  -3   0 22.9918 4.21493   1
  11  -3   0 19.7375 4.08116   1
  11  -3   0 24.1302 1.89166   7
 -11   3   0 24.1276 1.63688   3
  10  -3   0 2.55157 2.60964   1
  10  -3   0 -3.7383 2.40078   1
  10  -3   0 0.47788 0.61719   7
 -10   3   0 1.27269 0.55336   3
   9  -3   0 625.150 21.7340   1
   9  -3   0 625.670 18.4537   7
  -9   3   0 626.386 18.1933   3
   8  -3   0 441.512 15.9405   1
   8  -3   0 433.995 12.9434   7
   8  -3   0 411.457 12.6651   3
  -8   3   0 441.554 12.7459   3
   7  -3   0 96.3741 3.37184   3
   7  -3   0 99.2259 5.88768   1
  -7   3   0 101.329 3.42046   3
   6  -3   0 1738.31 49.9933   3
   6  -3   0 1819.31 52.7431   1
   6  -3   0 1782.47 49.6147   6
  -6   3   0 1809.23 50.0702   3
   5  -3   0 76.0802 4.39692   1
   5  -3   0 74.1965 2.22274   6
   5  -3   0 71.0552 2.49997   3
  -5   3   0 73.1361 2.23485   6
  -5   3   0 74.1828 2.54463   3
   4  -3   0 54.2308 1.89305   3
   4  -3   0 52.7695 1.66159   6
   4  -3   0 50.1967 3.39253   1
  -4   3   0 54.4031 1.67439   6
  -4   3   0 53.3153 1.89943   3
   3  -3   0 2313.40 66.2168   1
   2  -3   0 309.303 10.5411   1
   2  -3   0 312.342 8.97290   3
   2  -3   0 316.355 10.6204   1
   2  -3   0 306.237 8.86099   6
  -2   3   0 311.744 8.83461   5
  -2   3   0 330.990 8.99955   3
  -2   3   0 311.395 8.86618   6
   1  -3   0 1691.83 48.5957   1
   0  -3   0 3545.94 114.662   2
   0   3   0 3470.83 114.259   2
  -1  -3   0 220.448 6.25084   4
  -1  -3   0 223.277 7.52815   1
  -1  -3   0 229.791 6.35213   3
   1   3   0 217.159 6.35087   6
   1   3   0 236.202 7.59852   1
   1   3   0 211.303 6.34186   3
   2   3   0 1747.97 49.6935   1
  -3  -3   0 1977.90 56.4635   1
   3   3   0 2022.04 56.6343   1
  -4  -3   0 442.516 12.4944   4
  -4  -3   0 451.212 12.6002   6
  -4  -3   0 436.499 12.6290   7
  -4  -3   0 465.943 13.4353   1
   4   3   0 430.276 12.5793   6
   4   3   0 442.423 12.6350   3
   4   3   0 452.053 12.6531   7
   4   3   0 448.857 13.6697   1
  -5  -3   0 1335.86 36.5118   1
  -5  -3   0 1250.58 35.8080   6
  -5  -3   0 1297.93 35.7101   4
   5   3   0 1284.04 35.8022   6
   5   3   0 1264.16 36.9624   1
   5   3   0 1275.01 35.9389   7
  -6  -3   0 26.8011 1.07290   6
  -6  -3   0 27.0690 1.49163   1
  -6  -3   0 28.3535 0.98200   4
   6   3   0 28.6651 2.14131   1
   6   3   0 27.8650 1.24955   7
   6   3   0 27.8915 1.06022   6
  -7  -3   0 487.167 13.9153   6
  -7  -3   0 490.310 13.8058   4
   7   3   0 509.841 15.4722   1
   7   3   0 483.175 14.1783   7
   7   3   0 487.915 14.0793   3
   7   3   0 487.122 13.8877   6
  -8  -3   0 1055.97 29.4721   4
   8   3   0 1059.60 29.5516   6
   8   3   0 1050.40 29.8186   3
   8   3   0 1054.13 31.3349   1
   8   3   0 1060.45 29.9545   7
  -9  -3   0 279.747 7.85338   4
   9   3   0 274.756 9.92690   1
   9   3   0 279.582 8.42720   7
   9   3   0 265.685 8.22924   3
   9   3   0 266.501 7.91140   6
 -10  -3   0 19.6916 0.89915   4
  10   3   0 20.6805 0.94258   6
  10   3   0 18.3527 2.47065   1
  10   3   0 19.9618 1.45117   7
  10   3   0 18.7379 1.25332   3
 -11  -3   0 181.747 5.34924   4
  11   3   0 175.030 5.37978   6
  11   3   0 180.464 7.89292   1
  11   3   0 187.580 6.14355   7
  11   3   0 179.981 5.42553   6
 -12  -3   0 61.9554 2.09615   4
  12   3   0 56.7773 4.85663   1
  12   3   0 60.3268 2.12008   6
  12   3   0 60.3851 2.07475   6
  12   3   0 68.0883 2.96594   7
 -13  -3   0 164.548 5.04517   4
  13   3   0 173.182 6.10101   7
  13   3   0 169.218 8.08111   1
 -14  -3   0 35.7665 1.39804   4
  14   3   0 38.6583 5.52765   1
  14   3   0 34.5923 2.32258   7
 -15  -3   0 133.172 4.17609   4
  15   3   0 139.249 5.50062   7
  15   3   0 138.590 4.52158   5
  13  -4   0 42.7981 2.77054   7
 -13   4   0 43.9798 2.40994   3
  12  -4   0 111.878 4.67259   7
  12  -4   0 111.939 9.91915   1
 -12   4   0 108.828 4.25846   3
  11  -4   0 138.330 5.23736   7
  11  -4   0 129.408 9.36101   1
 -11   4   0 135.548 4.82072   3
  10  -4   0 86.6551 7.41440   1
  10  -4   0 92.3075 3.83620   7
  10  -4   0 93.0443 7.42525   1
 -10   4   0 92.6514 3.54291   3
   9  -4   0 113.384 7.52786   1
   9  -4   0 120.683 4.42596   7
   9  -4   0 112.789 7.65854   1
  -9   4   0 118.337 4.17411   3
   8  -4   0 307.240 12.8458   1
   8  -4   0 301.742 12.7801   1
   8  -4   0 290.249 9.54624   3
   8  -4   0 319.768 9.55075   7
  -8   4   0 310.854 9.30376   3
   7  -4   0 44.5480 1.93169   3
   7  -4   0 45.6790 4.51908   1
   7  -4   0 50.2815 4.63706   1
   6  -4   0 8.87216 2.30825   1
   6  -4   0 10.9593 0.86267   3
   6  -4   0 13.6208 2.50604   1
   6  -4   0 11.1383 0.56590   6
  -6   4   0 11.9712 0.57663   6
  -6   4   0 9.86156 0.87930   3
   5  -4   0 1145.75 32.5360   3
   5  -4   0 1175.87 35.4308   1
   5  -4   0 1141.12 32.2172   6
   5  -4   0 1195.90 35.5359   1
  -5   4   0 1118.34 32.2278   6
  -5   4   0 1165.37 32.5762   3
   4  -4   0 200.007 5.82298   6
   4  -4   0 204.747 6.06911   3
   4  -4   0 203.641 8.35361   1
   4  -4   0 202.677 8.33257   1
  -4   4   0 194.283 5.82421   6
  -4   4   0 207.573 6.09227   3
   3  -4   0 155.620 4.59320   6
   3  -4   0 160.440 6.77633   1
   3  -4   0 158.621 6.82789   1
   3  -4   0 155.731 4.76185   3
  -3   4   0 161.662 4.79915   3
  -3   4   0 154.441 4.59954   6
   2  -4   0 3656.96 102.679   1
   2  -4   0 3576.70 102.530   1
   1  -4   0 339.725 9.50499   4
   1  -4   0 340.417 9.73008   3
   1  -4   0 335.074 9.67140   6
   1  -4   0 356.394 11.7438   1
  -1   4   0 330.211 9.66363   6
  -1   4   0 344.365 9.56294   5
  -1   4   0 342.880 9.74042   3
   0  -4   0 2190.32 62.3241   1
   0   4   0 2159.32 62.2960   1
  -1  -4   0 1480.36 43.2639   1
   1   4   0 1506.52 43.2975   1
   2   4   0 1439.52 41.6615   1
  -3  -4   0 3815.78 123.957   2
   3   4   0 3826.71 125.625   2
  -4  -4   0 1006.82 29.4951   1
  -4  -4   0 1010.40 28.3374   6
  -4  -4   0 1009.21 28.2019   4
  -4  -4   0 993.501 28.2984   7
   4   4   0 1025.50 29.7860   1
   4   4   0 1025.47 28.3586   3
   4   4   0 1020.10 28.3254   6
  -5  -4   0 70.2299 2.34393   6
  -5  -4   0 76.0632 2.22781   4
  -5  -4   0 65.9556 3.20945   1
   5   4   0 74.8364 2.40332   7
   5   4   0 72.2148 2.33588   6
   5   4   0 75.8772 3.68474   1
  -6  -4   0 1728.73 48.9579   6
  -6  -4   0 1784.95 49.7559   1
  -6  -4   0 1766.65 48.8254   4
   6   4   0 1713.35 49.0375   3
   6   4   0 1763.19 49.0932   7
   6   4   0 1744.90 48.9392   6
   6   4   0 1796.01 50.5495   1
  -7  -4   0 360.230 10.2428   6
  -7  -4   0 349.108 10.5155   1
  -7  -4   0 345.420 10.0963   4
   7   4   0 363.374 11.8952   1
   7   4   0 349.292 10.3582   3
   7   4   0 344.587 10.3602   3
   7   4   0 382.192 10.4740   7
   7   4   0 352.323 10.2092   6
  -8  -4   0 11.5021 0.76407   6
  -8  -4   0 9.43376 0.61008   4
   8   4   0 12.1600 1.87068   1
   8   4   0 11.8765 0.97258   7
   8   4   0 11.9787 0.85975   3
   8   4   0 11.5171 0.71009   6
  -9  -4   0 1399.74 39.0766   4
   9   4   0 1444.54 41.2828   1
   9   4   0 1357.59 39.1524   6
   9   4   0 1410.34 39.5893   7
   9   4   0 1394.06 39.4560   3
 -10  -4   0 4.09644 0.47490   4
  10   4   0 3.87933 1.77202   1
  10   4   0 4.12117 0.76945   7
  10   4   0 3.54434 0.59430   3
 -11  -4   0 85.8571 2.74094   4
  11   4   0 82.3494 2.79630   6
  11   4   0 87.3345 3.41528   7
  11   4   0 83.7909 5.09540   1
 -12  -4   0 194.886 5.85950   4
  12   4   0 203.835 8.55334   1
  12   4   0 188.013 5.88199   6
  12   4   0 202.955 6.68322   7
 -13  -4   0 34.2405 1.39355   4
  13   4   0 31.2839 1.34178   6
  13   4   0 32.8071 1.40410   6
  13   4   0 26.0271 3.43971   1
  13   4   0 37.7076 2.22115   7
 -14  -4   0 55.5504 2.04541   4
  14   4   0 58.9641 2.98690   7
  14   4   0 59.7872 2.83946   3
  14   4   0 54.6109 5.52859   1
 -15  -4   0 115.409 3.73595   4
  15   4   0 121.075 3.96008   5
  15   4   0 116.650 4.87064   7
  15   4   0 120.696 4.68624   3
  12  -5   0 15.1682 1.78529   7
 -12   5   0 14.6341 1.49818   3
  11  -5   0 277.026 8.93581   7
  11  -5   0 234.669 13.4474   1
 -11   5   0 268.033 8.50354   3
  10  -5   0 18.1668 1.66302   7
  10  -5   0 10.6210 3.99542   1
  10  -5   0 9.11303 3.97062   1
 -10   5   0 15.3632 1.38470   3
   9  -5   0 203.051 10.8785   1
   9  -5   0 213.742 11.2161   1
   9  -5   0 219.520 7.16532   7
  -9   5   0 211.720 6.87712   3
   8  -5   0 510.332 19.2320   1
   8  -5   0 512.527 19.1924   1
  -8   5   0 517.131 15.1220   3
   7  -5   0 57.9366 1.86022   6
   7  -5   0 59.7526 5.56162   1
   7  -5   0 59.2762 5.46240   1
   7  -5   0 55.3564 2.31482   3
  -7   5   0 60.1589 2.40480   3
   6  -5   0 501.040 18.0494   1
   6  -5   0 499.746 14.1071   6
   6  -5   0 486.014 14.5138   3
   6  -5   0 523.726 18.2604   1
  -6   5   0 515.412 14.5716   3
  -6   5   0 479.220 14.1174   6
   5  -5   0 327.213 9.90320   3
   5  -5   0 336.786 9.59499   6
   5  -5   0 343.762 12.9841   1
   5  -5   0 346.972 13.1097   1
  -5   5   0 342.067 9.97409   3
  -5   5   0 326.263 9.60126   6
   4  -5   0 10.9218 2.19775   1
   4  -5   0 13.8966 0.87937   3
   4  -5   0 15.8324 2.57641   1
   4  -5   0 14.3258 0.70934   6
  -4   5   0 13.7711 0.69573   6
  -4   5   0 15.8018 0.94908   3
   3  -5   0 2567.45 73.0365   1
   3  -5   0 2496.51 72.8347   1
   3  -5   0 2478.16 69.9948   3
   2  -5   0 7.62016 0.51359   6
   2  -5   0 7.35087 1.69113   1
   2  -5   0 7.50664 0.57702   3
   2  -5   0 7.27056 1.82471   1
  -2   5   0 7.97342 0.52219   6
  -2   5   0 7.78696 0.62407   3
   1  -5   0 311.735 8.81613   4
   1  -5   0 316.379 11.4657   1
   1  -5   0 310.277 9.08076   3
   1  -5   0 340.230 11.4992   1
   1  -5   0 303.478 9.01304   6
  -1   5   0 319.471 9.10743   3
  -1   5   0 309.816 9.01632   6
  -1  -5   0 31.1902 1.20802   6
  -1  -5   0 32.5465 1.03018   4
  -1  -5   0 32.4486 2.82876   1
   1   5   0 31.2189 1.20662   3
   1   5   0 36.2376 2.91767   1
   1   5   0 30.5852 1.18168   6
  -2  -5   0 2096.61 61.2865   1
   2   5   0 2165.93 61.3708   1
  -3  -5   0 1379.34 38.5134   4
  -3  -5   0 1374.62 38.6569   3
   3   5   0 1444.59 40.7141   1
   3   5   0 1384.07 38.6757   6
   3   5   0 1347.70 38.6639   3
  -4  -5   0 1428.76 40.5232   4
  -4  -5   0 1449.41 40.6781   3
  -4  -5   0 1467.96 40.7075   6
  -4  -5   0 1441.80 40.5975   7
  -4  -5   0 1446.77 42.3044   1
   4   5   0 1464.16 40.7047   3
   4   5   0 1540.20 42.6892   1
   4   5   0 1424.04 40.6782   6
  -5  -5   0 1056.79 29.9388   6
  -5  -5   0 1031.50 29.8810   7
  -5  -5   0 1063.25 29.7685   4
  -5  -5   0 1107.70 31.4081   1
   5   5   0 1053.69 29.9098   6
   5   5   0 1095.93 31.8249   1
  -6  -5   0 44.9653 2.70049   1
  -6  -5   0 41.2220 1.46746   4
  -6  -5   0 46.4761 1.65552   6
   6   5   0 40.8024 1.58699   6
   6   5   0 46.6325 1.70995   3
   6   5   0 41.7855 3.07468   1
  -7  -5   0 166.257 5.01154   4
  -7  -5   0 174.492 6.03454   1
  -7  -5   0 181.756 5.20684   6
   7   5   0 174.053 5.30577   7
   7   5   0 167.352 5.27056   3
   7   5   0 165.557 6.91087   1
   7   5   0 164.842 5.13962   6
  -8  -5   0 841.378 23.8497   4
  -8  -5   0 846.350 24.0196   6
   8   5   0 861.272 24.1805   3
   8   5   0 857.713 26.0157   1
   8   5   0 840.395 23.9739   6
   8   5   0 854.450 24.1587   3
   8   5   0 852.911 24.2204   7
  -9  -5   0 339.212 9.94467   4
  -9  -5   0 352.634 10.1173   6
   9   5   0 355.064 12.2339   1
   9   5   0 354.010 10.3353   3
   9   5   0 357.755 10.4211   7
   9   5   0 335.164 10.2779   3
   9   5   0 334.195 10.0531   6
 -10  -5   0 91.8751 2.87565   4
  10   5   0 88.8437 3.36951   7
  10   5   0 92.6286 3.31034   3
  10   5   0 87.5225 5.08631   1
  10   5   0 84.3910 2.94337   6
 -11  -5   0 654.060 18.5656   4
  11   5   0 676.040 19.1287   3
  11   5   0 671.334 19.2487   7
  11   5   0 661.666 21.0684   1
  11   5   0 618.226 18.6438   6
 -12  -5   0 31.1942 1.33205   4
  12   5   0 30.4323 3.98942   1
  12   5   0 30.1292 1.89984   7
  12   5   0 28.9535 1.34748   6
  12   5   0 32.3075 1.85893   3
 -13  -5   0 130.474 4.00412   4
  13   5   0 128.752 6.89619   1
  13   5   0 112.991 3.98047   6
  13   5   0 129.757 4.82669   7
  13   5   0 133.149 4.69747   3
 -14  -5   0 98.1543 3.29503   4
  14   5   0 99.5417 3.33894   5
  14   5   0 98.6704 6.40395   1
  14   5   0 108.874 4.12874   3
  14   5   0 98.2549 3.32195   6
  14   5   0 101.864 4.20760   7
 -15  -5   0 2.69760 0.52135   4
  15   5   0 2.82813 0.82359   3
  15   5   0 2.16504 0.87856   7
  15   5   0 1.95963 0.54103   5
  12  -6   0 121.810 5.08090   7
 -12   6   0 120.495 4.62045   3
  11  -6   0 4.58662 1.03293   7
  11  -6   0 1.64088 4.88328   1
 -11   6   0 3.72052 0.86798   3
  10  -6   0 339.610 10.5914   7
  10  -6   0 312.309 15.6464   1
 -10   6   0 321.255 10.1855   3
   9  -6   0 350.864 15.8545   1
   9  -6   0 366.262 11.2467   7
   9  -6   0 361.196 15.8312   1
  -9   6   0 350.111 10.9275   3
   8  -6   0 196.155 10.8186   1
   8  -6   0 206.663 10.8954   1
  -8   6   0 200.730 6.54933   3
   7  -6   0 230.050 6.57296   6
   7  -6   0 229.640 11.2992   1
   7  -6   0 229.824 11.1254   1
  -7   6   0 215.569 6.57543   6
  -7   6   0 231.257 7.16329   3
   6  -6   0 509.729 18.6460   1
   6  -6   0 484.877 14.4311   3
   6  -6   0 501.366 14.0051   6
   6  -6   0 475.401 18.1842   1
  -6   6   0 520.346 14.5184   3
  -6   6   0 473.307 14.0095   6
   5  -6   0 831.497 27.1634   1
   5  -6   0 850.371 27.3777   1
   5  -6   0 815.525 22.9472   6
   5  -6   0 797.672 23.2746   3
  -5   6   0 822.586 23.3326   3
  -5   6   0 790.705 22.9563   6
   4  -6   0 539.409 18.9211   1
   4  -6   0 547.299 19.0434   1
   4  -6   0 522.482 15.4643   3
   4  -6   0 535.730 15.2254   6
  -4   6   0 550.193 15.5208   3
  -4   6   0 531.587 15.2396   6
   3  -6   0 15.6908 0.80053   6
   3  -6   0 15.0838 2.74337   1
   3  -6   0 16.3269 0.93323   3
   3  -6   0 14.4822 2.61627   1
  -3   6   0 14.7810 0.78098   6
  -3   6   0 15.5714 0.96615   3
   2  -6   0 631.940 18.0035   6
   2  -6   0 630.331 18.1198   3
   2  -6   0 646.130 21.2441   1
   2  -6   0 630.439 17.7335   4
   2  -6   0 662.382 21.2055   1
  -2   6   0 634.079 18.1502   3
  -2   6   0 632.146 18.0044   6
   1  -6   0 1017.41 32.2494   1
   1  -6   0 1046.90 29.3733   6
   1  -6   0 1048.19 29.1177   4
   1  -6   0 1079.37 32.5477   1
   1  -6   0 1028.83 29.4257   3
  -1   6   0 1024.55 29.3571   6
  -1   6   0 1092.48 29.4755   3
   0  -6   0 13.9016 0.54254   4
   0  -6   0 13.2649 0.75000   6
   0  -6   0 13.3735 2.20566   1
   0  -6   0 15.1972 0.78242   3
   0   6   0 13.0963 0.73194   6
  -1  -6   0 548.132 15.5198   6
  -1  -6   0 532.391 15.2842   4
  -1  -6   0 551.735 18.1043   1
  -1  -6   0 534.620 15.4956   3
   1   6   0 547.260 15.5055   6
   1   6   0 565.701 18.1860   1
   1   6   0 548.927 15.5216   3
  -2  -6   0 275.105 8.11998   3
  -2  -6   0 274.074 7.93664   4
  -2  -6   0 289.571 10.5492   1
   2   6   0 270.299 8.13361   6
   2   6   0 294.811 10.6245   1
   2   6   0 281.713 8.14728   3
  -3  -6   0 266.883 7.80116   6
  -3  -6   0 261.852 7.58406   4
  -3  -6   0 264.737 7.75787   3
   3   6   0 266.693 7.78289   3
   3   6   0 270.464 7.79002   6
   3   6   0 268.336 10.0062   1
  -4  -6   0 137.106 4.05921   4
  -4  -6   0 136.127 4.10654   7
  -4  -6   0 141.086 4.24157   3
  -4  -6   0 135.799 6.02317   1
   4   6   0 136.435 4.24054   6
   4   6   0 134.689 6.17288   1
   4   6   0 142.891 4.26954   3
  -5  -6   0 1057.88 28.9752   6
  -5  -6   0 1049.04 30.8477   1
  -5  -6   0 1015.21 28.8365   7
  -5  -6   0 1024.93 28.7525   4
   5   6   0 985.051 28.9462   3
   5   6   0 1039.07 31.2301   1
   5   6   0 1039.27 28.9429   6
  -6  -6   0 617.983 18.2659   6
  -6  -6   0 647.486 18.0840   4
  -6  -6   0 660.881 19.9155   1
   6   6   0 643.415 18.3172   3
   6   6   0 630.769 18.2496   6
   6   6   0 659.483 20.5261   1
  -7  -6   0 808.151 22.0999   6
  -7  -6   0 779.068 23.3803   1
  -7  -6   0 764.214 21.8781   4
   7   6   0 781.594 22.1487   3
   7   6   0 777.051 24.3037   1
   7   6   0 764.716 22.0429   6
  -8  -6   0 43.2777 2.44955   1
  -8  -6   0 44.0215 2.53223   1
  -8  -6   0 40.8528 1.69400   6
  -8  -6   0 39.7213 1.49235   4
   8   6   0 40.7785 1.78464   3
   8   6   0 39.1262 1.29810   5
   8   6   0 40.0790 3.50263   1
   8   6   0 39.3166 1.61924   6
  -9  -6   0 227.286 6.49825   4
  -9  -6   0 216.893 6.66949   6
   9   6   0 218.869 8.85422   1
   9   6   0 212.744 6.62286   6
   9   6   0 225.135 6.86179   3
 -10  -6   0 101.369 3.26129   4
 -10  -6   0 104.002 3.46112   6
  10   6   0 101.474 3.65159   3
  10   6   0 99.6416 3.38866   6
  10   6   0 102.172 3.70252   7
  10   6   0 106.024 5.71502   1
 -11  -6   0 86.3128 2.89073   4
  11   6   0 86.3599 2.75370   5
  11   6   0 82.2042 2.98149   6
  11   6   0 91.3050 3.40035   3
  11   6   0 89.8965 5.52550   1
  11   6   0 91.7113 3.45039   7
 -12  -6   0 344.503 10.1229   4
  12   6   0 347.832 10.0034   5
  12   6   0 333.081 10.2185   6
  12   6   0 349.138 12.8464   1
  12   6   0 364.676 10.7479   3
  12   6   0 350.097 10.8031   7
 -13  -6   0 83.6125 2.84701   4
  13   6   0 76.0780 5.82668   1
  13   6   0 87.2654 3.48216   3
  13   6   0 77.1715 2.87619   6
  13   6   0 87.6204 2.76331   5
 -14  -6   0 26.5546 1.31868   4
  14   6   0 28.3289 1.92839   3
  14   6   0 21.9792 3.52949   1
  14   6   0 24.9822 1.22984   5
 -15  -6   0 144.311 4.52602   4
  15   6   0 146.882 5.37339   3
  15   6   0 145.371 4.50468   5
  15   6   0 133.908 4.50540   6
  11  -7   0 231.635 8.00612   7
 -11   7   0 221.337 7.60091   3
  10  -7   0 40.1003 2.44197   7
  10  -7   0 27.8997 5.97614   1
 -10   7   0 37.8998 2.14839   3
   9  -7   0 7.55309 1.32921   7
   9  -7   0 3.53297 4.02300   1
   9  -7   0 9.36036 4.23560   1
  -9   7   0 7.63702 1.15805   3
   8  -7   0 437.164 18.2455   1
   8  -7   0 446.310 13.3212   7
   8  -7   0 423.982 18.3015   1
  -8   7   0 431.358 13.1004   3
   7  -7   0 5.48783 0.56141   6
   7  -7   0 0.69902 2.91638   1
   7  -7   0 7.36205 3.42720   1
  -7   7   0 4.99388 0.74767   3
  -7   7   0 6.02654 0.54106   6
   6  -7   0 189.647 9.99159   1
   6  -7   0 187.889 5.53369   6
   6  -7   0 181.856 9.78454   1
  -6   7   0 187.642 6.01409   3
  -6   7   0 181.863 5.54456   6
   5  -7   0 462.973 17.6308   1
   5  -7   0 474.304 17.8005   1
   5  -7   0 428.901 13.5070   3
   5  -7   0 506.176 13.2553   6
  -5   7   0 471.834 13.6184   3
  -5   7   0 435.640 13.2119   6
   4  -7   0 121.579 3.98353   6
   4  -7   0 136.136 7.64819   1
   4  -7   0 126.406 4.23583   3
   4  -7   0 130.254 7.69797   1
  -4   7   0 128.774 4.01348   6
  -4   7   0 136.333 4.33736   3
   3  -7   0 1411.46 43.6744   1
   3  -7   0 1354.96 39.7045   3
   3  -7   0 1466.16 43.7213   1
  -3   7   0 1396.05 39.5444   6
  -3   7   0 1443.91 39.7846   3
   2  -7   0 427.634 15.5425   1
   2  -7   0 407.352 11.8660   3
   2  -7   0 422.272 11.4254   4
   2  -7   0 365.897 11.7000   6
   2  -7   0 423.053 15.3795   1
  -2   7   0 422.652 11.9172   3
  -2   7   0 397.943 11.7205   6
   1  -7   0 50.8020 1.85898   6
   1  -7   0 48.6391 1.88668   3
   1  -7   0 51.2988 1.56249   4
   1  -7   0 55.4160 4.36749   1
   1  -7   0 51.5735 4.53517   1
  -1   7   0 50.8442 1.84586   6
  -1   7   0 50.9273 1.93709   3
   0  -7   0 2207.23 63.2913   1
   0  -7   0 2158.42 63.0299   1
   0  -7   0 2165.89 59.4285   4
   0  -7   0 2106.51 59.7231   3
   0   7   0 2100.56 59.6895   6
   0   7   0 2117.08 59.7580   3
  -1  -7   0 562.552 16.2231   6
  -1  -7   0 593.514 19.4263   1
  -1  -7   0 572.112 15.9550   4
  -1  -7   0 582.002 16.2250   3
   1   7   0 572.912 19.2820   1
   1   7   0 560.319 16.2001   6
   1   7   0 546.766 16.2202   3
  -2  -7   0 73.8925 2.45642   3
  -2  -7   0 72.0123 4.81655   1
  -2  -7   0 69.5659 2.22069   4
   2   7   0 73.1113 4.87862   1
   2   7   0 74.7635 2.48817   3
   2   7   0 70.7971 2.44910   6
  -3  -7   0 1657.21 48.1706   6
  -3  -7   0 1751.45 48.1476   3
  -3  -7   0 1730.10 51.0001   1
  -3  -7   0 1754.94 47.9366   4
   3   7   0 1705.08 48.1614   6
   3   7   0 1644.25 48.1450   3
   3   7   0 1828.67 51.2866   1
  -4  -7   0 114.565 3.68227   3
  -4  -7   0 116.494 3.52201   7
  -4  -7   0 115.859 3.73198   6
  -4  -7   0 115.697 3.49358   4
   4   7   0 115.258 3.71133   6
   4   7   0 120.335 6.09175   1
   4   7   0 117.018 3.71813   3
  -5  -7   0 17.3693 0.79121   4
  -5  -7   0 18.5102 0.83828   7
  -5  -7   0 16.2567 0.97591   6
  -5  -7   0 14.3889 2.27747   1
  -5  -7   0 15.3265 0.91742   3
   5   7   0 15.5755 0.97212   3
   5   7   0 15.0741 0.93367   6
   5   7   0 15.2675 2.46654   1
  -6  -7   0 1776.22 50.4880   7
  -6  -7   0 1896.26 50.6804   6
  -6  -7   0 1829.23 50.4090   4
  -6  -7   0 1647.90 52.4839   1
   6   7   0 1885.97 53.4741   1
   6   7   0 1789.96 50.6235   6
   6   7   0 1844.94 50.6689   3
  -7  -7   0 0.01119 1.23031   1
  -7  -7   0 0.85727 0.31574   4
   7   7   0 0.85531 0.35513   6
   7   7   0 1.02366 0.40168   3
   7   7   0 1.57424 1.64173   1
  -8  -7   0 397.551 12.9238   1
  -8  -7   0 402.443 11.5376   4
  -8  -7   0 410.117 11.7778   6
  -8  -7   0 409.322 13.0841   1
   8   7   0 399.602 14.2962   1
   8   7   0 412.087 11.8651   3
   8   7   0 387.265 11.7212   6
  -9  -7   0 264.825 8.23776   1
  -9  -7   0 264.959 7.71748   4
  -9  -7   0 266.109 8.22459   1
  -9  -7   0 269.498 7.95005   6
   9   7   0 266.870 10.5247   1
   9   7   0 254.766 7.88344   6
   9   7   0 268.270 8.08282   3
   9   7   0 251.515 7.44283   5
 -10  -7   0 39.1377 1.55560   4
 -10  -7   0 38.5276 1.75178   6
  10   7   0 36.9451 1.28906   5
  10   7   0 40.0681 1.94721   3
  10   7   0 36.6111 1.65400   6
  10   7   0 35.0565 4.08798   1
 -11  -7   0 314.910 9.23792   4
 -11  -7   0 330.351 9.47774   6
  11   7   0 296.048 9.37021   6
  11   7   0 308.456 9.00381   5
  11   7   0 321.981 12.2222   1
  11   7   0 325.272 9.74724   3
 -12  -7   0 2.53015 0.52778   4
  12   7   0 1.19921 2.43465   1
  12   7   0 1.29842 0.34330   5
  12   7   0 2.04765 0.70973   3
  12   7   0 1.07980 0.44500   6
 -13  -7   0 89.2369 3.04937   4
  13   7   0 91.9999 3.66093   3
  13   7   0 90.4925 6.25168   1
  13   7   0 84.8522 2.83149   5
 -14  -7   0 57.8734 2.17490   4
  14   7   0 55.1081 2.76508   3
  14   7   0 54.6919 1.97305   5
  14   7   0 49.1827 5.82937   1
 -15  -7   0 3.25170 0.61485   4
  15   7   0 3.97752 0.89377   3
  15   7   0 3.98273 0.56415   5
  10  -8   0 42.6963 2.59241   7
 -10   8   0 41.1399 2.35993   3
   9  -8   0 161.592 5.90616   7
   9  -8   0 158.615 11.8775   1
  -9   8   0 162.208 5.68953   3
   8  -8   0 3.69675 4.48135   1
   8  -8   0 2.56844 0.79064   7
   8  -8   0 1.73283 4.25218   1
  -8   8   0 3.01147 0.75503   3
   7  -8   0 19.0410 0.95920   6
   7  -8   0 12.6104 4.20841   1
   7  -8   0 17.3599 4.61179   1
  -7   8   0 19.1699 0.95490   6
  -7   8   0 17.7698 1.42503   3
   6  -8   0 599.956 22.4994   1
   6  -8   0 567.994 16.5797   6
   6  -8   0 618.916 22.6453   1
  -6   8   0 587.217 17.1255   3
  -6   8   0 555.455 16.5962   6
   5  -8   0 59.1770 5.85563   1
   5  -8   0 73.7269 6.92555   1
   5  -8   0 67.1998 2.28521   6
  -5   8   0 66.1854 2.65950   3
  -5   8   0 60.9012 2.27184   6
   4  -8   0 376.423 15.7429   1
   4  -8   0 389.397 15.6931   1
   4  -8   0 361.483 11.2640   3
   4  -8   0 387.324 11.0348   6
  -4   8   0 400.819 11.3945   3
  -4   8   0 369.975 11.0273   6
   3  -8   0 506.522 18.7634   1
   3  -8   0 463.293 14.3062   3
   3  -8   0 511.436 14.1686   6
   3  -8   0 506.102 18.5159   1
  -3   8   0 498.249 14.3947   3
  -3   8   0 478.424 14.1417   6
   2  -8   0 521.519 14.6559   6
   2  -8   0 506.947 18.6476   1
   2  -8   0 498.753 14.7588   3
   2  -8   0 528.052 14.2747   4
   2  -8   0 500.273 18.8217   1
  -2   8   0 514.340 14.8213   3
  -2   8   0 501.269 14.6324   6
   1  -8   0 634.018 22.0003   1
   1  -8   0 636.363 17.6406   4
   1  -8   0 623.610 21.7423   1
   1  -8   0 616.267 18.0458   3
   1  -8   0 643.952 18.0025   6
  -1   8   0 645.282 18.1107   3
  -1   8   0 618.628 17.9670   6
   0  -8   0 575.991 20.0336   1
   0  -8   0 563.943 16.1777   6
   0  -8   0 543.907 16.1746   3
   0  -8   0 588.766 19.9442   1
   0  -8   0 564.961 15.8427   4
   0   8   0 562.490 16.2363   3
   0   8   0 562.365 16.1555   6
  -1  -8   0 584.981 16.6651   3
  -1  -8   0 560.779 20.1099   1
  -1  -8   0 581.597 16.3566   4
  -1  -8   0 588.895 20.1415   1
  -1  -8   0 599.293 16.6820   6
   1   8   0 579.573 16.6479   6
   1   8   0 582.832 16.6949   3
  -2  -8   0 506.801 17.8397   1
  -2  -8   0 505.826 14.4845   3
  -2  -8   0 495.188 14.2068   4
  -2  -8   0 514.089 14.5241   6
   2   8   0 503.884 17.8563   1
   2   8   0 493.644 14.4869   6
   2   8   0 511.449 14.5183   3
  -3  -8   0 176.945 5.34053   6
  -3  -8   0 170.037 5.26358   3
  -3  -8   0 176.478 8.24684   1
  -3  -8   0 165.869 5.02472   4
   3   8   0 164.086 5.27414   6
   3   8   0 170.469 5.29807   3
   3   8   0 183.563 8.43635   1
  -4  -8   0 866.195 24.5348   4
  -4  -8   0 898.987 24.5666   7
  -4  -8   0 901.563 24.8476   6
  -4  -8   0 867.489 24.7677   3
   4   8   0 822.548 24.7716   6
   4   8   0 904.459 28.1707   1
   4   8   0 872.253 24.8011   3
  -5  -8   0 709.823 19.8442   4
  -5  -8   0 699.577 20.1180   6
  -5  -8   0 686.554 20.0489   3
  -5  -8   0 714.580 22.9445   1
  -5  -8   0 687.610 19.8473   7
   5   8   0 724.584 23.3056   1
   5   8   0 698.107 20.0882   6
   5   8   0 721.724 20.1168   3
  -6  -8   0 203.551 6.32153   6
  -6  -8   0 205.753 6.05811   4
  -6  -8   0 198.620 6.09053   7
  -6  -8   0 211.831 8.72303   1
   6   8   0 224.154 9.31104   1
   6   8   0 195.525 6.26619   6
   6   8   0 205.845 6.32107   3
  -7  -8   0 483.698 13.9425   6
  -7  -8   0 476.330 16.1046   1
  -7  -8   0 474.093 13.6651   4
   7   8   0 496.249 17.0111   1
   7   8   0 456.335 13.8785   6
   7   8   0 492.456 13.9834   3
  -8  -8   0 292.418 10.5970   1
  -8  -8   0 294.563 10.4293   1
  -8  -8   0 290.220 8.53936   4
  -8  -8   0 293.960 8.80955   6
   8   8   0 283.352 8.75049   6
   8   8   0 290.130 11.6454   1
   8   8   0 304.894 8.89074   3
  -9  -8   0 110.612 3.69733   6
  -9  -8   0 102.393 3.41894   4
  -9  -8   0 114.187 4.87163   1
  -9  -8   0 106.196 4.71553   1
   9   8   0 109.564 3.78336   3
   9   8   0 102.525 3.60052   6
   9   8   0 99.2072 6.27338   1
 -10  -8   0 198.325 6.13193   6
 -10  -8   0 192.070 5.86766   4
  10   8   0 199.657 6.29279   3
  10   8   0 185.335 6.04019   6
  10   8   0 192.028 8.99024   1
 -11  -8   0 53.1690 2.25195   6
 -11  -8   0 52.5948 2.03540   4
  11   8   0 52.9569 5.23309   1
  11   8   0 55.0432 2.45977   3
 -12  -8   0 140.287 4.56575   4
  12   8   0 151.910 5.12933   3
  12   8   0 136.847 7.80747   1
 -13  -8   0 19.7434 1.22219   4
  13   8   0 21.5884 1.69593   3
  13   8   0 21.5226 0.93301   5
  13   8   0 20.5837 3.60206   1
 -14  -8   0 29.6472 1.51046   4
  14   8   0 31.9870 2.08102   3
  14   8   0 28.8620 1.19941   5
  14   8   0 25.4793 4.11783   1
   9  -9   0 29.7081 2.14099   7
   9  -9   0 27.8165 12.3156   1
  -9   9   0 27.3106 1.92047   3
   8  -9   0 139.937 11.7571   1
   8  -9   0 145.304 5.24360   7
  -8   9   0 133.025 5.01835   3
   7  -9   0 98.6871 9.37319   1
   7  -9   0 97.6822 9.11382   1
   7  -9   0 101.487 3.21176   6
  -7   9   0 104.148 3.87660   3
  -7   9   0 92.0380 3.20682   6
   6  -9   0 2.98414 3.55724   1
   6  -9   0 -1.2560 3.77368   1
   6  -9   0 0.27487 0.35959   6
  -6   9   0 2.36300 0.63278   3
  -6   9   0 1.09357 0.34935   6
   5  -9   0 480.920 19.4490   1
   5  -9   0 486.960 13.8090   6
   5  -9   0 489.873 19.6245   1
  -5   9   0 454.928 13.8121   6
  -5   9   0 486.658 14.2604   3
   4  -9   0 82.0244 2.80594   6
   4  -9   0 78.8370 7.31732   1
   4  -9   0 72.7032 7.16554   1
  -4   9   0 83.8716 3.14635   3
  -4   9   0 77.9465 2.78784   6
   3  -9   0 52.1572 2.44461   3
   3  -9   0 56.9042 6.32179   1
   3  -9   0 47.2418 5.86618   1
   3  -9   0 56.1733 2.08106   6
  -3   9   0 55.5905 2.31800   3
  -3   9   0 52.0000 2.03840   6
   2  -9   0 671.395 18.6035   4
   2  -9   0 677.171 19.0341   6
   2  -9   0 673.242 23.9109   1
   2  -9   0 681.992 23.8471   1
  -2   9   0 658.874 19.2099   3
  -2   9   0 639.534 19.0015   6
   1  -9   0 157.790 4.79396   6
   1  -9   0 160.921 8.92805   1
   1  -9   0 141.348 4.81096   3
   1  -9   0 141.494 8.31193   1
   1  -9   0 152.776 4.38830   4
  -1   9   0 147.317 4.75108   6
  -1   9   0 156.095 4.92280   3
   0  -9   0 500.731 18.7174   1
   0  -9   0 517.834 14.3146   4
   0  -9   0 482.992 14.6825   3
   0  -9   0 518.953 19.0563   1
   0  -9   0 515.101 14.7041   6
   0   9   0 499.105 14.6662   6
   0   9   0 528.052 14.7963   3
  -1  -9   0 95.1981 6.63835   1
  -1  -9   0 96.8036 3.22960   6
  -1  -9   0 98.8274 6.52562   1
  -1  -9   0 87.7208 3.15658   3
  -1  -9   0 93.9297 2.86078   4
   1   9   0 96.5364 3.25481   3
   1   9   0 90.0402 3.16441   6
  -2  -9   0 3.12720 0.49131   3
  -2  -9   0 1.54924 0.44214   6
  -2  -9   0 0.07396 1.97933   1
   2   9   0 1.67988 0.42710   6
   2   9   0 2.23858 0.46616   3
   2   9   0 4.03511 2.19342   1
  -3  -9   0 672.321 19.3397   4
  -3  -9   0 668.191 19.6161   3
  -3  -9   0 687.579 23.4339   1
  -3  -9   0 673.110 19.6860   6
  -3  -9   0 703.007 23.2672   1
   3   9   0 650.018 19.6332   6
   3   9   0 766.888 23.9313   1
   3   9   0 695.797 19.6771   3
  -4  -9   0 31.2982 1.20157   7
  -4  -9   0 28.4173 1.18311   4
  -4  -9   0 29.7268 1.41274   3
  -4  -9   0 29.5645 4.26756   1
  -4  -9   0 30.7099 1.49250   6
   4   9   0 31.5579 1.49194   3
   4   9   0 28.5950 3.91886   1
   4   9   0 28.7137 1.41176   6
  -5  -9   0 22.0350 1.03258   4
  -5  -9   0 22.9877 1.01358   7
  -5  -9   0 21.0219 3.16328   1
  -5  -9   0 24.1619 1.32842   6
  -5  -9   0 22.0981 1.21649   3
   5   9   0 24.8997 1.34653   3
   5   9   0 20.3380 3.33399   1
   5   9   0 22.3513 1.25008   6
  -6  -9   0 851.879 26.9001   1
  -6  -9   0 874.597 24.0098   6
  -6  -9   0 857.822 27.0176   1
  -6  -9   0 829.994 23.6522   4
  -6  -9   0 825.206 23.9047   3
  -6  -9   0 827.646 23.6564   7
   6   9   0 869.893 23.9853   3
   6   9   0 840.917 27.5443   1
   6   9   0 788.106 23.9041   6
  -7  -9   0 84.4083 2.82623   4
  -7  -9   0 82.0134 5.23791   1
  -7  -9   0 92.4666 5.62012   1
  -7  -9   0 88.4709 3.14871   6
   7   9   0 86.0665 3.13025   3
   7   9   0 83.3847 5.89336   1
   7   9   0 85.2667 3.07332   6
  -8  -9   0 140.723 4.40475   6
  -8  -9   0 128.861 4.06832   4
  -8  -9   0 126.093 6.42305   1
  -8  -9   0 127.780 6.39443   1
   8   9   0 132.113 4.41899   3
   8   9   0 125.729 7.21791   1
   8   9   0 122.437 4.28281   6
  -9  -9   0 444.835 14.9315   1
  -9  -9   0 462.288 13.2820   6
  -9  -9   0 448.989 14.8013   1
  -9  -9   0 444.601 12.9761   4
   9   9   0 457.567 13.3540   3
   9   9   0 440.993 16.5799   1
 -10  -9   0 13.8154 0.96458   4
 -10  -9   0 13.2573 1.54460   1
 -10  -9   0 13.4091 1.94130   1
 -10  -9   0 12.8403 1.18071   6
  10   9   0 9.92766 2.98735   1
  10   9   0 14.0513 1.29035   3
 -11  -9   0 132.240 4.44109   6
 -11  -9   0 123.623 4.12460   4
  11   9   0 121.374 7.66877   1
  11   9   0 132.014 4.61100   3
 -12  -9   0 191.146 6.19124   6
 -12  -9   0 189.679 5.92606   4
  12   9   0 197.406 9.72135   1
  12   9   0 188.850 6.42669   3
 -13  -9   0 0.89787 0.54274   4
  13   9   0 0.19031 0.62496   3
  13   9   0 2.00104 3.41008   1
 -14  -9   0 63.9840 2.51018   4
  14   9   0 66.8134 3.09476   3
  14   9   0 50.7741 7.17944   1
   9 -10   0 127.587 5.04843   7
  -9  10   0 125.390 4.85522   3
   8 -10   0 68.6221 3.20765   7
   8 -10   0 57.7738 9.63489   1
  -8  10   0 66.3693 3.08628   3
   7 -10   0 41.8035 6.78073   1
   7 -10   0 42.9827 7.37948   1
   7 -10   0 42.7231 2.29619   7
   7 -10   0 38.4940 1.59517   6
  -7  10   0 35.4237 1.60238   6
  -7  10   0 38.7355 2.19202   3
   6 -10   0 436.876 19.7239   1
   6 -10   0 422.630 19.0822   1
   6 -10   0 432.311 12.3537   6
  -6  10   0 446.431 13.0132   3
  -6  10   0 391.759 12.3401   6
   5 -10   0 -4.3398 3.40629   1
   5 -10   0 -2.5822 3.42398   1
   4 -10   0 31.9950 5.39016   1
   4 -10   0 21.1378 4.45220   1
   4 -10   0 29.7066 1.44046   6
  -4  10   0 31.7249 1.80089   3
  -4  10   0 25.8964 1.38619   6
   3 -10   0 539.049 22.2045   1
   3 -10   0 596.112 22.2834   1
   3 -10   0 600.178 16.7001   6
  -3  10   0 549.678 16.6543   6
  -3  10   0 604.803 17.0036   3
   2 -10   0 1.52931 2.66920   1
   2 -10   0 2.76567 3.06983   1
   2 -10   0 1.64711 0.25777   4
   2 -10   0 1.52735 0.45542   6
  -2  10   0 1.81419 0.43810   6
  -2  10   0 1.38585 0.51160   3
   1 -10   0 169.061 9.47136   1
   1 -10   0 174.307 4.92726   4
   1 -10   0 169.502 9.69036   1
   1 -10   0 149.791 5.50735   3
   1 -10   0 177.279 5.39625   6
  -1  10   0 178.070 5.53628   3
  -1  10   0 166.412 5.34310   6
   0 -10   0 678.553 24.2993   1
   0 -10   0 692.810 19.2625   6
   0 -10   0 632.900 19.2304   3
   0 -10   0 678.144 18.8087   4
   0 -10   0 687.375 23.9906   1
   0  10   0 650.760 19.2069   6
   0  10   0 674.732 19.3336   3
  -1 -10   0 183.455 5.32672   5
  -1 -10   0 192.659 9.71829   1
  -1 -10   0 192.211 5.46555   4
  -1 -10   0 178.662 5.82898   3
  -1 -10   0 183.635 9.78342   1
  -1 -10   0 194.454 5.89643   6
   1  10   0 178.621 5.80977   6
   1  10   0 189.670 5.92233   3
  -2 -10   0 245.432 7.66825   3
  -2 -10   0 262.438 7.34164   4
  -2 -10   0 225.693 11.2723   1
  -2 -10   0 263.227 11.7912   1
  -2 -10   0 265.419 7.75945   6
   2  10   0 258.393 7.75051   3
   2  10   0 245.258 7.67339   6
  -3 -10   0 440.390 16.7150   1
  -3 -10   0 435.156 12.6109   6
  -3 -10   0 417.102 12.2131   4
  -3 -10   0 431.208 16.5335   1
  -3 -10   0 415.245 12.5256   3
   3  10   0 419.180 12.5659   6
   3  10   0 439.562 12.6072   3
   3  10   0 436.857 16.9148   1
  -4 -10   0 288.684 8.43086   4
  -4 -10   0 289.051 8.40292   7
  -4 -10   0 284.305 8.72120   3
  -4 -10   0 298.001 8.82815   6
  -4 -10   0 290.509 12.3548   1
  -4 -10   0 297.930 12.6357   1
   4  10   0 296.635 12.8145   1
   4  10   0 298.799 8.80047   3
   4  10   0 276.975 8.75663   6
  -5 -10   0 796.806 22.3047   6
  -5 -10   0 779.473 21.9226   4
  -5 -10   0 796.673 25.9707   1
  -5 -10   0 741.006 22.1750   3
  -5 -10   0 758.453 21.8566   7
   5  10   0 754.178 22.2364   6
   5  10   0 796.355 22.2777   3
   5  10   0 800.169 26.5702   1
  -6 -10   0 42.4762 1.93660   3
  -6 -10   0 43.4483 1.69214   4
  -6 -10   0 49.9867 4.92700   1
  -6 -10   0 47.4937 4.91858   1
  -6 -10   0 42.7901 1.62728   7
  -6 -10   0 45.0125 2.01611   6
   6  10   0 46.7691 2.05112   3
   6  10   0 45.5379 5.01730   1
   6  10   0 43.2525 1.94091   6
  -7 -10   0 63.9674 2.58874   6
  -7 -10   0 63.9090 5.25181   1
  -7 -10   0 57.8015 5.02557   1
  -7 -10   0 63.8147 2.26232   4
   7  10   0 64.3619 2.59835   3
   7  10   0 66.4659 5.78221   1
  -8 -10   0 197.822 9.04813   1
  -8 -10   0 203.407 6.46126   6
  -8 -10   0 197.633 6.11318   4
  -8 -10   0 202.754 8.97507   1
   8  10   0 205.266 6.48030   3
   8  10   0 205.792 10.1252   1
  -9 -10   0 25.6096 1.57473   6
  -9 -10   0 22.9102 2.95918   1
  -9 -10   0 24.7457 3.20949   1
  -9 -10   0 27.3342 1.31391   4
   9  10   0 21.3555 3.65260   1
   9  10   0 25.3548 1.58130   3
 -10 -10   0 142.147 4.81845   6
 -10 -10   0 133.561 6.15112   1
 -10 -10   0 134.775 6.07698   1
 -10 -10   0 142.600 4.50187   4
  10  10   0 143.759 4.92012   3
  10  10   0 143.321 8.40765   1
 -11 -10   0 158.725 4.96201   4
 -11 -10   0 164.114 5.28925   6
  11  10   0 154.113 5.40491   3
  11  10   0 138.657 8.64581   1
 -12 -10   0 16.3062 1.19389   4
 -12 -10   0 19.1876 1.43547   6
  12  10   0 19.0826 1.55206   3
  12  10   0 14.5754 3.98575   1
 -13 -10   0 66.4577 2.61119   4
  13  10   0 70.1744 3.14012   3
  13  10   0 65.8634 7.53947   1
 -14 -10   0 123.623 4.16046   4
  14  10   0 123.963 4.75992   3
  14  10   0 98.4112 14.1278   1
   8 -11   0 147.725 5.44964   7
  -8  11   0 135.356 5.28147   3
   7 -11   0 47.6422 2.56714   7
   7 -11   0 49.0940 8.87079   1
   7 -11   0 48.7528 1.92911   6
  -7  11   0 50.0633 2.58545   3
   6 -11   0 20.3721 6.79402   1
   6 -11   0 27.4363 6.37246   1
   6 -11   0 32.1255 1.46709   6
  -6  11   0 30.2742 1.95993   3
  -6  11   0 24.5864 1.42747   6
   5 -11   0 384.891 10.9050   6
   5 -11   0 380.896 18.6526   1
   5 -11   0 353.306 17.6573   1
  -5  11   0 342.196 10.8762   6
  -5  11   0 379.651 11.4253   3
   4 -11   0 48.4150 7.03320   1
   4 -11   0 48.3107 7.00825   1
   4 -11   0 46.7042 1.97113   6
  -4  11   0 45.0582 2.31582   3
  -4  11   0 43.8233 1.94592   6
   3 -11   0 0.44582 3.29921   1
   3 -11   0 0.13378 0.41841   6
   3 -11   0 -1.4215 3.89518   1
  -3  11   0 0.21882 0.51595   3
  -3  11   0 0.93084 0.41574   6
   2 -11   0 429.470 18.9587   1
   2 -11   0 464.016 19.0347   1
   2 -11   0 455.936 13.0896   6
   2 -11   0 439.845 12.5117   4
  -2  11   0 456.126 13.3184   3
  -2  11   0 424.898 13.0423   6
   1 -11   0 190.540 10.8673   1
   1 -11   0 189.991 5.53076   4
   1 -11   0 191.695 6.04725   6
   1 -11   0 197.010 11.4103   1
  -1  11   0 196.652 6.21928   3
  -1  11   0 179.965 5.98464   6
   0 -11   0 19.5234 4.04523   1
   0 -11   0 27.0791 1.47000   6
   0 -11   0 21.9524 4.04252   1
   0 -11   0 24.0282 1.00493   4
   0  11   0 21.8482 1.30845   6
   0  11   0 25.3166 1.53451   3
  -1 -11   0 324.055 9.19891   5
  -1 -11   0 327.533 9.83381   6
  -1 -11   0 326.672 14.6582   1
  -1 -11   0 342.057 14.7627   1
  -1 -11   0 327.722 9.35398   4
   1  11   0 327.554 9.87708   3
   1  11   0 312.033 9.78642   6
  -2 -11   0 353.139 10.2051   4
  -2 -11   0 354.669 10.6554   6
  -2 -11   0 368.897 15.1780   1
  -2 -11   0 337.595 15.2291   1
   2  11   0 363.362 10.6961   3
  -3 -11   0 157.114 5.30714   6
  -3 -11   0 168.344 9.37194   1
  -3 -11   0 156.114 9.41597   1
  -3 -11   0 165.568 4.91665   4
   3  11   0 166.288 5.34116   3
  -4 -11   0 417.183 16.8535   1
  -4 -11   0 409.754 12.0601   7
  -4 -11   0 426.407 12.5638   6
  -4 -11   0 419.500 12.1292   4
  -4 -11   0 430.428 16.7099   1
   4  11   0 424.595 12.5440   3
   4  11   0 436.990 17.3419   1
  -5 -11   0 202.913 6.39695   6
  -5 -11   0 208.267 10.1015   1
  -5 -11   0 195.642 5.97608   4
  -5 -11   0 188.279 5.85539   7
   5  11   0 202.141 6.36485   3
   5  11   0 203.365 10.4344   1
  -6 -11   0 274.217 8.63316   6
  -6 -11   0 286.638 12.3768   1
  -6 -11   0 270.799 8.23510   4
  -6 -11   0 291.848 12.2700   1
  -6 -11   0 266.628 8.11696   7
   6  11   0 300.573 13.2248   1
   6  11   0 281.983 8.62247   3
  -7 -11   0 255.600 11.5395   1
  -7 -11   0 263.740 7.94415   4
  -7 -11   0 275.889 8.36809   6
  -7 -11   0 273.037 11.7766   1
   7  11   0 264.804 12.3859   1
   7  11   0 271.125 8.33421   3
  -8 -11   0 107.472 6.74736   1
  -8 -11   0 95.5611 6.86019   1
  -8 -11   0 96.8418 3.31930   4
  -8 -11   0 95.8160 3.68052   6
   8  11   0 103.391 3.73743   3
   8  11   0 98.1736 7.44382   1
  -9 -11   0 291.004 11.7635   1
  -9 -11   0 300.823 8.87355   4
  -9 -11   0 295.550 11.9427   1
  -9 -11   0 302.222 9.23918   6
   9  11   0 293.595 13.3882   1
   9  11   0 302.646 9.28233   3
 -10 -11   0 19.9706 3.04879   1
 -10 -11   0 21.6767 1.53620   6
 -10 -11   0 22.3100 1.29086   4
 -10 -11   0 21.6542 2.97793   1
  10  11   0 17.7732 4.08749   1
  10  11   0 23.7182 1.63296   3
 -11 -11   0 1.20236 0.60899   6
 -11 -11   0 1.37578 0.57127   4
  11  11   0 1.07387 0.59435   3
  11  11   0 2.48792 3.59357   1
 -12 -11   0 149.241 4.81250   4
 -12 -11   0 150.645 5.13955   6
  12  11   0 143.199 5.27902   3
  12  11   0 138.310 9.70953   1
 -13 -11   0 2.93562 0.73987   6
 -13 -11   0 3.09294 0.67698   4
  13  11   0 3.16323 0.88383   3
  13  11   0 2.77820 4.87289   1
   6 -12   0 93.8733 3.84867   7
   6 -12   0 88.2686 11.6126   1
   6 -12   0 94.9670 3.31796   6
  -6  12   0 94.9097 3.93261   3
   5 -12   0 123.170 11.6646   1
   5 -12   0 107.293 11.6551   1
   5 -12   0 122.277 4.10339   6
  -5  12   0 122.133 4.63709   3
   4 -12   0 9.55570 5.72055   1
   4 -12   0 6.35119 5.79713   1
   4 -12   0 11.5121 1.05770   6
  -4  12   0 12.0140 1.41384   3
   3 -12   0 359.939 17.7078   1
   3 -12   0 364.126 18.1336   1
   3 -12   0 373.242 11.0541   6
  -3  12   0 373.898 11.3927   3
   2 -12   0 57.4210 8.46599   1
   2 -12   0 61.7326 2.50391   6
   2 -12   0 55.6627 8.17509   1
  -2  12   0 59.5629 2.71077   3
   1 -12   0 10.8282 0.65124   4
   1 -12   0 12.6485 1.13046   6
   1 -12   0 18.1293 4.52076   1
   1 -12   0 9.18827 4.21393   1
  -1  12   0 11.1780 1.30159   3
   0 -12   0 440.114 12.8680   6
   0 -12   0 434.694 12.3127   4
   0 -12   0 414.451 18.4904   1
   0 -12   0 445.595 18.8136   1
   0 -12   0 422.114 12.2376   5
   0  12   0 439.451 12.9902   3
  -1 -12   0 16.1922 4.32252   1
  -1 -12   0 15.4934 1.25148   6
  -1 -12   0 14.5028 4.11260   1
  -1 -12   0 15.9070 0.84282   4
   1  12   0 15.6475 1.32382   3
  -2 -12   0 136.093 9.40115   1
  -2 -12   0 151.930 4.56035   4
  -2 -12   0 139.779 9.49164   1
   2  12   0 158.753 5.12214   3
  -3 -12   0 470.673 19.1781   1
  -3 -12   0 469.434 13.6505   4
  -3 -12   0 477.164 14.1669   6
  -3 -12   0 501.084 19.3261   1
   3  12   0 476.015 14.1523   3
  -4 -12   0 66.1471 2.69566   6
  -4 -12   0 50.4700 6.26248   1
  -4 -12   0 60.5890 6.76574   1
  -4 -12   0 62.5240 2.12714   7
  -4 -12   0 63.9682 2.24195   4
   4  12   0 64.1478 2.67538   3
  -5 -12   0 115.874 4.17672   6
  -5 -12   0 115.674 8.05271   1
  -5 -12   0 113.188 3.73392   4
   5  12   0 125.634 8.88802   1
   5  12   0 118.331 4.16670   3
  -6 -12   0 287.166 13.1930   1
  -6 -12   0 287.148 8.86363   6
  -6 -12   0 273.168 12.8798   1
  -6 -12   0 285.964 8.40664   4
   6  12   0 286.227 8.82279   3
   6  12   0 279.375 13.6501   1
  -7 -12   0 28.2954 1.41331   4
  -7 -12   0 24.8583 4.18396   1
  -7 -12   0 28.5164 4.43784   1
  -7 -12   0 32.3003 1.83818   6
   7  12   0 28.2308 4.84497   1
   7  12   0 29.7706 1.77638   3
  -8 -12   0 231.160 10.9577   1
  -8 -12   0 234.546 7.51101   6
  -8 -12   0 235.092 11.1698   1
  -8 -12   0 231.486 7.06749   4
   8  12   0 230.726 12.1541   1
   8  12   0 233.661 7.48914   3
  -9 -12   0 73.7766 6.36400   1
  -9 -12   0 77.2404 3.13726   6
  -9 -12   0 66.9814 6.64968   1
  -9 -12   0 75.3598 2.75607   4
   9  12   0 68.5134 7.35715   1
   9  12   0 78.9703 3.19959   3
 -10 -12   0 113.445 7.29948   1
 -10 -12   0 122.055 4.08860   4
 -10 -12   0 124.265 4.48750   6
  10  12   0 128.782 4.58612   3
  10  12   0 109.492 9.16469   1
 -11 -12   0 93.5189 3.32715   4
 -11 -12   0 84.3702 5.04669   1
 -11 -12   0 100.214 3.73893   6
  11  12   0 92.1371 3.75689   3
  11  12   0 82.4767 9.09087   1
 -12 -12   0 1.27983 0.62016   4
 -12 -12   0 2.14116 0.70236   6
  12  12   0 -2.7441 5.10202   1
  12  12   0 3.03785 0.81410   3
 -13 -12   0 41.7333 1.98141   4
 -13 -12   0 39.8429 2.23977   6
  13  12   0 40.7084 2.41514   3
   5 -13   0 19.9058 15.0370   1
   5 -13   0 4.41892 0.71220   6
   5 -13   0 3.96228 0.85395   7
  -5  13   0 3.81150 0.89831   3
   4 -13   0 159.508 13.9756   1
   4 -13   0 141.113 14.2508   1
   4 -13   0 159.202 5.20611   6
  -4  13   0 156.453 5.66497   3
   3 -13   0 275.146 8.05490   5
   3 -13   0 279.765 8.48398   6
   3 -13   0 263.046 15.8220   1
   3 -13   0 257.316 16.6700   1
  -3  13   0 275.991 8.84349   3
   2 -13   0 196.112 6.32319   6
   2 -13   0 184.924 5.78411   5
   2 -13   0 196.751 13.3289   1
   2 -13   0 206.940 13.9644   1
  -2  13   0 196.582 6.59257   3
   1 -13   0 152.299 5.14341   6
   1 -13   0 153.717 4.50030   4
   1 -13   0 135.714 11.6509   1
   1 -13   0 147.050 11.9236   1
   1 -13   0 153.570 4.54282   5
  -1  13   0 151.641 5.33196   3
   0 -13   0 16.7877 5.59677   1
   0 -13   0 17.8672 1.37507   6
   0 -13   0 17.2799 0.80952   5
   0 -13   0 18.0137 0.90051   4
   0 -13   0 16.0741 5.28096   1
   0  13   0 20.2410 1.58636   3
  -1 -13   0 140.504 4.23136   4
  -1 -13   0 154.248 10.3443   1
  -1 -13   0 133.205 4.76704   6
  -1 -13   0 117.548 10.4087   1
   1  13   0 140.226 4.88768   3
  -2 -13   0 122.243 4.33823   6
  -2 -13   0 123.007 3.79741   4
  -2 -13   0 121.226 9.22378   1
  -2 -13   0 109.323 9.82557   1
   2  13   0 120.093 4.36452   3
  -3 -13   0 17.2003 1.01262   4
  -3 -13   0 10.1793 4.56262   1
  -3 -13   0 17.2335 1.40351   6
  -3 -13   0 16.3562 4.40074   1
   3  13   0 18.5350 1.46507   3
  -4 -13   0 126.440 4.55553   6
  -4 -13   0 136.376 9.55964   1
  -4 -13   0 128.367 4.05834   4
   4  13   0 124.177 4.53446   3
  -5 -13   0 120.306 9.15439   1
  -5 -13   0 129.688 9.24045   1
  -5 -13   0 127.157 4.11114   4
  -5 -13   0 130.490 4.61857   6
   5  13   0 129.793 4.60684   3
  -6 -13   0 73.8618 7.41000   1
  -6 -13   0 84.7356 7.92597   1
  -6 -13   0 72.6754 2.65759   4
  -6 -13   0 72.2989 3.10813   6
   6  13   0 76.3631 3.12396   3
  -7 -13   0 200.189 5.97364   4
  -7 -13   0 184.925 10.9687   1
  -7 -13   0 187.951 10.8773   1
  -7 -13   0 200.374 6.47459   6
   7  13   0 191.981 6.40147   3
   7  13   0 174.055 11.4940   1
  -8 -13   0 31.8597 4.82631   1
  -8 -13   0 30.0757 1.52905   4
  -8 -13   0 33.7528 1.93547   6
   8  13   0 20.4276 5.03322   1
   8  13   0 27.0345 1.82503   3
  -9 -13   0 108.346 3.68076   4
  -9 -13   0 106.761 4.07625   6
  -9 -13   0 93.0218 8.20095   1
   9  13   0 98.5341 9.22614   1
   9  13   0 110.390 4.13131   3
 -10 -13   0 16.9994 1.54684   6
 -10 -13   0 19.3074 1.30828   4
 -10 -13   0 12.3244 4.14049   1
  10  13   0 16.3446 5.20792   1
  10  13   0 19.6650 1.65601   3
 -11 -13   0 42.8320 2.03330   4
 -11 -13   0 42.8602 5.84283   1
 -11 -13   0 44.2630 2.40090   6
  11  13   0 45.5786 2.48799   3
  11  13   0 39.8336 9.94686   1
 -12 -13   0 69.6439 3.16160   6
 -12 -13   0 71.7681 2.83323   4
  12  13   0 72.8087 3.32142   3
   4 -14   0 2.80678 0.67056   6
   4 -14   0 3.96007 0.84221   7
   4 -14   0 2.50594 0.57457   5
  -4  14   0 1.78865 0.80356   3
   3 -14   0 36.3918 1.52493   5
   3 -14   0 30.8452 9.59009   1
   3 -14   0 33.8767 1.88873   6
   3 -14   0 42.5744 9.63190   1
  -3  14   0 34.3578 2.20991   3
   2 -14   0 81.6244 3.18433   6
   2 -14   0 71.8053 10.1077   1
   2 -14   0 77.2604 2.60760   5
   2 -14   0 68.1725 10.2342   1
  -2  14   0 78.9460 3.46760   3
   1 -14   0 16.9633 0.88878   5
   1 -14   0 16.8848 0.84687   4
   1 -14   0 20.4332 7.09423   1
   1 -14   0 18.3352 1.42954   6
   1 -14   0 13.5043 6.22385   1
  -1  14   0 18.9010 1.69335   3
   0 -14   0 169.577 13.6521   1
   0 -14   0 183.405 5.40849   4
   0 -14   0 181.287 6.06295   6
   0 -14   0 169.806 12.9851   1
   0  14   0 186.601 6.25924   3
  -1 -14   0 1.92881 5.40650   1
  -1 -14   0 4.98651 0.56772   4
  -1 -14   0 4.53208 0.74309   6
  -1 -14   0 6.44645 4.87160   1
   1  14   0 3.85051 0.81222   3
  -2 -14   0 -5.1534 4.83549   1
  -2 -14   0 2.99192 5.14442   1
  -2 -14   0 1.48254 0.43584   4
  -2 -14   0 1.44890 0.60485   6
   2  14   0 1.27002 0.60583   3
  -3 -14   0 231.514 14.4123   1
  -3 -14   0 269.807 8.37908   6
  -3 -14   0 261.859 7.75908   4
  -3 -14   0 260.910 14.7274   1
   3  14   0 267.188 8.39776   3
  -4 -14   0 -1.0717 4.59775   1
  -4 -14   0 0.95611 0.45023   4
  -4 -14   0 -0.7155 4.49681   1
  -4 -14   0 2.29097 0.76367   6
   4  14   0 2.18382 0.67142   3
  -5 -14   0 2.18122 4.39143   1
  -5 -14   0 0.69148 4.06829   1
  -5 -14   0 0.19507 0.45489   4
  -5 -14   0 0.01105 0.54743   6
   5  14   0 0.98880 0.63859   3
  -6 -14   0 139.340 5.06035   6
  -6 -14   0 144.171 4.55711   4
  -6 -14   0 135.486 10.1495   1
   6  14   0 140.516 5.04038   3
  -7 -14   0 15.0833 5.07393   1
  -7 -14   0 20.3125 1.64886   6
  -7 -14   0 19.2540 1.26161   4
   7  14   0 19.0324 1.62691   3
  -8 -14   0 9.61254 4.66246   1
  -8 -14   0 9.40767 1.05335   4
  -8 -14   0 11.7614 1.36599   6
   8  14   0 8.54174 1.34374   3
  -9 -14   0 87.9450 3.18714   4
  -9 -14   0 85.8880 3.62694   6
  -9 -14   0 80.2169 9.36128   1
   9  14   0 87.4817 3.63395   3
 -10 -14   0 6.92286 0.92439   4
 -10 -14   0 -0.3020 4.74766   1
 -10 -14   0 8.91401 1.40252   6
  10  14   0 7.02223 1.14421   3
 -11 -14   0 32.6693 1.74268   4
 -11 -14   0 21.5156 5.89584   1
 -11 -14   0 31.2271 2.05364   6
  11  14   0 30.2115 2.12175   3
   2 -15   0 58.4538 11.3116   1
   2 -15   0 64.3689 2.83128   6
   2 -15   0 60.1304 2.61208   7
   2 -15   0 52.5493 11.5579   1
   2 -15   0 64.1824 2.21657   5
  -2  15   0 69.0334 3.19700   3
   1 -15   0 -7.7739 8.76410   1
   1 -15   0 -0.3153 8.36596   1
   0 -15   0 144.690 4.31341   4
   0 -15   0 122.611 13.6177   1
   0 -15   0 132.694 14.8589   1
   0 -15   0 145.284 5.07296   6
   0  15   0 137.839 5.20551   3
  -1 -15   0 76.8712 3.27028   6
  -1 -15   0 78.3812 2.62027   4
  -1 -15   0 58.5194 9.07826   1
  -1 -15   0 83.6390 11.6950   1
   1  15   0 77.9965 3.41708   3
  -2 -15   0 194.565 5.84262   4
  -2 -15   0 188.243 6.49651   6
  -2 -15   0 189.414 15.3602   1
   2  15   0 193.537 6.58593   3
  -3 -15   0 25.4608 1.81449   6
  -3 -15   0 25.2495 1.31143   4
  -3 -15   0 27.9315 7.26864   1
   3  15   0 26.8575 1.89265   3
  -4 -15   0 124.810 12.3171   1
  -4 -15   0 136.311 4.99074   6
  -4 -15   0 136.694 4.38537   4
   4  15   0 137.582 5.00808   3
  -5 -15   0 134.072 4.37152   4
  -5 -15   0 139.313 5.00128   6
  -5 -15   0 115.379 11.7858   1
   5  15   0 132.431 4.93415   3
  -6 -15   0 1.55455 5.54933   1
  -6 -15   0 4.09996 0.87770   6
  -6 -15   0 5.23160 0.75775   4
   6  15   0 4.05147 0.88084   3
  -7 -15   0 140.614 4.59029   4
  -7 -15   0 135.877 12.4868   1
  -7 -15   0 138.933 5.14852   6
   7  15   0 136.894 5.11106   3
  -8 -15   0 32.7300 2.15840   6
  -8 -15   0 34.9167 1.74188   4
  -8 -15   0 30.2740 9.13866   1
   8  15   0 31.9539 2.11483   3
  -9 -15   0 7.43545 1.12638   6
  -9 -15   0 6.26792 0.91011   4
   9  15   0 7.68313 1.10433   3
  -1 -16   0 21.2357 1.72842   6
  -1 -16   0 21.9972 1.14030   4
   1  16   0 20.9276 1.88463   3
  -2 -16   0 10.9122 0.93146   4
  -2 -16   0 11.4419 1.43065   6
   2  16   0 13.6416 1.59610   3
  -3 -16   0 19.9473 1.18955   4
  -3 -16   0 19.7936 1.71789   6
   3  16   0 19.1050 1.75276   3
  -4 -16   0 123.357 4.05605   4
  -4 -16   0 121.583 4.70562   6
   4  16   0 121.080 4.69373   3
  -5 -16   0 0.32590 0.54295   4
  -5 -16   0 0.37250 0.66181   6
   5  16   0 0.78384 0.69040   3
  -6 -16   0 156.671 5.03891   4
  -6 -16   0 155.930 5.67051   6
   6  16   0 150.048 5.61208   3
  -7 -16   0 12.1271 1.16830   4
  -7 -16   0 9.98767 1.46269   6
   7  16   0 11.4236 1.51097   3
   6  16  -1 8.16918 1.14696   3
  -6 -16   1 9.55445 1.32069   6
  -6 -16   1 9.48481 1.07441   4
   5  16  -1 65.1368 3.13467   3
  -5 -16   1 64.8355 3.14116   6
  -5 -16   1 69.3693 2.59610   4
   4  16  -1 37.0227 2.34392   3
  -4 -16   1 39.1533 2.34537   6
  -4 -16   1 42.3179 1.82809   4
   3  16  -1 0.33574 0.63609   3
  -3 -16   1 0.68724 0.48756   4
  -3 -16   1 0.61668 0.65264   6
   2  16  -1 99.8108 4.25772   3
  -2 -16   1 112.215 3.52025   4
  -2 -16   1 103.528 4.19271   6
   1  16  -1 19.1161 1.76175   3
  -1 -16   1 18.0999 1.06941   4
  -1 -16   1 18.5257 1.63137   6
   9  15  -1 12.5331 1.56922   3
  -9 -15   1 10.5295 1.15752   4
  -9 -15   1 9.94450 1.43971   6
   8  15  -1 168.946 5.98100   3
  -8 -15   1 168.779 5.44293   4
  -8 -15   1 164.113 5.98213   6
   7  15  -1 3.55017 0.85694   3
  -7 -15   1 4.00070 0.73497   4
  -7 -15   1 4.17495 0.88556   6
  -7 -15   1 4.94190 6.69701   1
   6  15  -1 30.8305 2.02251   3
  -6 -15   1 28.0526 1.96207   6
  -6 -15   1 30.7242 1.58250   4
   5  15  -1 85.4890 3.59119   3
  -5 -15   1 83.6954 3.57964   6
  -5 -15   1 85.1156 3.03374   4
   4  15  -1 3.79105 0.86968   3
  -4 -15   1 4.11203 0.95059   6
  -4 -15   1 0.87502 5.91488   1
  -4 -15   1 4.91891 0.71343   4
   3  15  -1 61.9440 2.95982   3
  -3 -15   1 66.9854 9.24105   1
  -3 -15   1 66.5676 2.38298   4
  -3 -15   1 62.4382 2.92909   6
   2  15  -1 179.124 6.25283   3
  -2 -15   1 176.345 6.19010   6
  -2 -15   1 183.042 5.53040   4
  -2 -15   1 182.909 14.8120   1
   1  15  -1 96.3584 3.98070   3
  -1 -15   1 95.6255 13.6209   1
  -1 -15   1 96.3911 3.19923   4
  -1 -15   1 100.713 3.91343   6
  -1 -15   1 94.5341 11.8060   1
   0  15  -1 110.341 4.41176   3
   0 -15   1 111.466 14.6082   1
   0 -15   1 114.454 4.27578   6
   0 -15   1 112.130 3.52582   4
   0 -15   1 103.631 14.4029   1
  -1  15  -1 14.2038 1.58477   3
   1 -15   1 14.4390 0.78824   4
   1 -15   1 14.0794 0.78185   5
   1 -15   1 11.4683 8.74201   1
   1 -15   1 14.4414 1.41129   6
   1 -15   1 19.3763 8.91276   1
  -2  15  -1 46.2260 2.63473   3
   2 -15   1 32.6138 10.6854   1
   2 -15   1 40.1766 10.0269   1
   2 -15   1 45.9427 1.71900   5
   2 -15   1 46.8219 2.36962   6
  10  14  -1 108.840 4.31549   3
 -10 -14   1 106.486 3.81448   4
 -10 -14   1 107.384 4.24751   6
 -10 -14   1 106.926 10.7400   1
   9  14  -1 50.7850 8.73652   1
   9  14  -1 65.0132 3.01796   3
  -9 -14   1 61.8729 2.53786   4
  -9 -14   1 60.8716 7.27571   1
  -9 -14   1 65.6803 2.98487   6
   8  14  -1 11.5592 5.54225   1
   8  14  -1 9.06312 1.37477   3
  -8 -14   1 9.02690 1.02097   4
  -8 -14   1 8.98760 1.32819   6
  -8 -14   1 3.83127 4.84205   1
   7  14  -1 160.364 5.53151   3
   7  14  -1 140.802 11.7665   1
  -7 -14   1 143.577 11.3426   1
  -7 -14   1 157.924 5.01813   4
  -7 -14   1 157.796 5.54052   6
   6  14  -1 126.442 11.1151   1
   6  14  -1 128.236 4.69978   3
  -6 -14   1 124.507 4.69710   6
  -6 -14   1 130.149 4.20607   4
   5  14  -1 23.2333 1.72197   3
  -5 -14   1 24.0884 1.31750   4
  -5 -14   1 24.0712 5.44714   1
  -5 -14   1 19.6928 5.42769   1
  -5 -14   1 22.8594 1.11073   7
  -5 -14   1 25.8145 1.74772   6
   4  14  -1 219.779 7.05779   3
  -4 -14   1 198.740 6.32362   7
  -4 -14   1 219.840 7.05886   6
  -4 -14   1 199.614 12.3238   1
  -4 -14   1 196.194 13.2178   1
  -4 -14   1 223.489 6.46422   4
   3  14  -1 50.6407 2.50081   3
  -3 -14   1 37.4356 6.74084   1
  -3 -14   1 47.9313 2.42716   6
  -3 -14   1 49.9271 1.93830   4
  -3 -14   1 47.7065 7.22165   1
   2  14  -1 209.348 6.96869   3
  -2 -14   1 207.828 6.29267   4
  -2 -14   1 208.078 6.91462   6
  -2 -14   1 216.122 14.1575   1
  -2 -14   1 208.637 13.5178   1
   1  14  -1 72.2689 3.16505   3
  -1 -14   1 64.1835 8.58664   1
  -1 -14   1 73.3531 3.06984   6
  -1 -14   1 87.7039 10.4105   1
  -1 -14   1 72.3485 2.48334   4
   0  14  -1 37.9755 2.22637   3
   0 -14   1 36.8373 7.00200   1
   0 -14   1 37.2839 2.05974   6
   0 -14   1 36.0025 1.44852   4
  -1  14  -1 181.167 6.22733   3
   1 -14   1 177.319 5.29324   5
   1 -14   1 183.829 5.29959   4
   1 -14   1 177.104 14.4750   1
   1 -14   1 175.621 6.01659   6
   1 -14   1 173.514 14.2978   1
  -2  14  -1 39.2301 2.27008   3
   2 -14   1 47.8253 8.94688   1
   2 -14   1 38.8266 2.04492   6
   2 -14   1 37.6665 1.49786   5
   2 -14   1 24.9655 7.30096   1
  -3  14  -1 22.8589 1.86185   3
   3 -14   1 24.7768 1.19484   5
   3 -14   1 14.8550 8.33619   1
   3 -14   1 20.2625 7.65817   1
   3 -14   1 22.3167 1.57991   6
  -4  14  -1 131.490 5.03692   3
   4 -14   1 131.296 4.62795   6
  11  13  -1 113.619 4.46942   3
 -11 -13   1 118.116 4.40575   6
 -11 -13   1 104.712 8.22582   1
 -11 -13   1 113.303 3.97235   4
  10  13  -1 50.0752 2.61506   3
  10  13  -1 53.7960 7.20597   1
 -10 -13   1 56.5649 7.64487   1
 -10 -13   1 52.1073 2.21676   4
 -10 -13   1 51.9971 2.56822   6
   9  13  -1 -0.1974 4.39850   1
   9  13  -1 3.71543 0.82180   3
  -9 -13   1 1.76858 3.73903   1
  -9 -13   1 3.43069 0.82201   6
  -9 -13   1 2.43315 0.60721   4
   8  13  -1 97.2127 3.82315   3
   8  13  -1 94.0169 9.31895   1
  -8 -13   1 102.242 3.85515   6
  -8 -13   1 95.3519 3.38571   4
  -8 -13   1 92.7354 8.42968   1
   7  13  -1 25.0603 5.44704   1
   7  13  -1 28.4480 1.76999   3
  -7 -13   1 26.3801 1.38008   4
  -7 -13   1 23.0834 4.79259   1
  -7 -13   1 21.6129 1.15721   7
  -7 -13   1 26.4442 4.80964   1
  -7 -13   1 24.6993 1.71680   6
   6  13  -1 10.9983 4.67830   1
  -6 -13   1 12.3126 4.15791   1
  -6 -13   1 10.2671 0.93571   4
  -6 -13   1 9.19775 0.74503   7
  -6 -13   1 14.2272 4.10624   1
   5  13  -1 567.581 16.3589   3
   5  13  -1 539.152 22.3939   1
  -5 -13   1 562.461 22.0141   1
  -5 -13   1 516.696 15.7334   7
  -5 -13   1 559.793 16.3780   6
  -5 -13   1 565.000 15.8623   4
  -5 -13   1 554.465 21.6379   1
   4  13  -1 9.63034 1.24746   3
  -4 -13   1 10.1368 0.78963   7
  -4 -13   1 10.9612 0.87962   4
  -4 -13   1 8.67811 4.18964   1
  -4 -13   1 10.8235 1.26633   6
  -4 -13   1 8.76862 4.15640   1
   3  13  -1 49.5649 2.35931   3
  -3 -13   1 42.9670 6.48547   1
  -3 -13   1 46.9649 2.30839   6
  -3 -13   1 55.2095 7.67087   1
  -3 -13   1 47.7329 1.84877   4
   2  13  -1 483.566 14.5384   3
  -2 -13   1 485.841 20.5723   1
  -2 -13   1 491.859 13.9407   4
  -2 -13   1 485.383 14.5174   6
  -2 -13   1 491.386 20.6558   1
   1  13  -1 1.17162 0.57907   3
  -1 -13   1 1.12596 0.58861   6
  -1 -13   1 1.04307 0.39030   4
  -1 -13   1 4.49196 4.45692   1
  -1 -13   1 1.22754 3.92132   1
   0  13  -1 123.859 4.41012   3
   0 -13   1 126.553 10.7139   1
   0 -13   1 119.876 4.29070   6
   0 -13   1 113.259 3.54216   5
   0 -13   1 111.335 10.1803   1
   0 -13   1 118.820 3.67065   4
  -1  13  -1 197.855 6.60978   3
   1 -13   1 201.219 6.46512   6
   1 -13   1 199.546 12.7107   1
   1 -13   1 194.094 5.77223   4
   1 -13   1 188.978 13.2877   1
  -2  13  -1 2.51196 0.73731   3
   2 -13   1 2.29647 5.20253   1
   2 -13   1 2.08760 0.64313   6
   2 -13   1 -2.6454 5.20327   1
  -3  13  -1 66.2905 3.06510   3
   3 -13   1 67.4298 9.36077   1
   3 -13   1 73.9421 9.38623   1
   3 -13   1 68.5325 2.79805   6
  -4  13  -1 45.3369 2.49892   3
   4 -13   1 43.4958 8.14898   1
   4 -13   1 44.1116 2.12163   6
   4 -13   1 38.0146 8.16709   1
  -5  13  -1 10.6703 1.46958   3
   5 -13   1 10.4843 1.11367   6
   5 -13   1 5.48200 8.28123   1
  12  12  -1 12.1736 1.47732   3
 -12 -12   1 12.7225 1.37320   6
 -12 -12   1 13.3517 1.19423   4
  11  12  -1 238.538 7.73258   3
  11  12  -1 227.452 13.4119   1
 -11 -12   1 232.949 7.18008   4
 -11 -12   1 238.358 7.58789   6
 -11 -12   1 215.626 9.61383   1
  10  12  -1 65.2614 2.94949   3
 -10 -12   1 63.2940 2.50662   4
 -10 -12   1 54.6940 6.43492   1
 -10 -12   1 66.5284 2.87895   6
   9  12  -1 92.1771 3.63101   3
   9  12  -1 91.0427 8.31074   1
  -9 -12   1 79.4641 7.28657   1
  -9 -12   1 97.5965 8.53695   1
  -9 -12   1 90.4234 3.55789   6
  -9 -12   1 94.2031 3.23354   4
   8  12  -1 73.4590 7.75448   1
   8  12  -1 81.8777 3.28552   3
  -8 -12   1 84.6534 6.89534   1
  -8 -12   1 85.4480 3.31222   6
  -8 -12   1 65.8913 6.93618   1
  -8 -12   1 79.0645 2.87367   4
   7  12  -1 193.463 11.2204   1
   7  12  -1 200.947 6.49211   3
  -7 -12   1 178.896 5.97012   7
  -7 -12   1 201.069 6.07868   4
  -7 -12   1 205.832 10.7420   1
  -7 -12   1 194.025 10.3994   1
  -7 -12   1 210.400 6.55755   6
   6  12  -1 64.1641 7.30141   1
   6  12  -1 68.3993 2.79146   3
  -6 -12   1 67.3705 6.57787   1
  -6 -12   1 61.8458 2.31030   7
  -6 -12   1 69.7352 6.73521   1
  -6 -12   1 66.8097 2.40645   4
  -6 -12   1 67.4077 2.81565   6
   5  12  -1 16.0188 4.44646   1
   5  12  -1 14.9808 1.31670   3
  -5 -12   1 13.2244 1.25952   6
  -5 -12   1 14.4255 0.88705   7
  -5 -12   1 9.24927 3.47944   1
  -5 -12   1 14.2281 3.88178   1
  -5 -12   1 12.9121 0.92983   4
   4  12  -1 276.074 13.5972   1
   4  12  -1 284.073 8.73725   3
  -4 -12   1 280.231 8.27833   4
  -4 -12   1 293.619 13.7210   1
  -4 -12   1 281.368 8.75857   6
  -4 -12   1 296.185 13.6064   1
  -4 -12   1 268.284 8.27816   7
   3  12  -1 113.999 4.09187   3
   3  12  -1 111.579 8.88171   1
  -3 -12   1 107.705 8.67573   1
  -3 -12   1 112.464 8.60349   1
  -3 -12   1 114.346 3.63189   4
  -3 -12   1 119.550 4.13115   6
   2  12  -1 2.98635 0.66514   3
  -2 -12   1 0.19770 3.28966   1
  -2 -12   1 1.81100 3.50180   1
  -2 -12   1 1.94940 0.43935   4
  -2 -12   1 2.24251 0.64049   6
   1  12  -1 201.540 6.53270   3
  -1 -12   1 198.175 5.95872   4
  -1 -12   1 199.689 11.9196   1
  -1 -12   1 206.827 11.4048   1
  -1 -12   1 204.473 6.50863   6
   0  12  -1 202.010 6.39732   3
   0 -12   1 192.950 11.7497   1
   0 -12   1 194.844 6.28529   6
   0 -12   1 178.209 11.7522   1
   0 -12   1 194.020 5.71885   4
  -1  12  -1 79.4821 3.17297   3
   1 -12   1 79.3110 7.93514   1
   1 -12   1 64.9036 8.02751   1
   1 -12   1 79.4511 3.04162   6
   1 -12   1 76.7188 2.45977   4
  -2  12  -1 188.013 6.19591   3
   2 -12   1 185.463 5.98445   6
   2 -12   1 185.677 12.3579   1
   2 -12   1 182.131 5.33950   4
   2 -12   1 176.548 11.5259   1
  -3  12  -1 26.6500 1.80552   3
   3 -12   1 25.0370 5.48536   1
   3 -12   1 30.5072 6.22443   1
   3 -12   1 26.8447 1.57766   6
  -4  12  -1 198.928 6.70104   3
   4 -12   1 192.566 12.9044   1
   4 -12   1 191.930 12.9747   1
   4 -12   1 200.178 6.33247   6
  -5  12  -1 92.3728 3.75682   3
   5 -12   1 88.8959 3.29760   6
   5 -12   1 85.9328 11.5611   1
   5 -12   1 84.2311 10.5675   1
  -6  12  -1 2.27781 0.79218   3
   6 -12   1 1.28153 0.51916   6
   6 -12   1 -0.8782 7.28789   1
  -7  12  -1 155.779 5.73778   3
   7 -12   1 156.241 5.03075   6
  13  11  -1 159.676 5.81655   3
 -13 -11   1 157.756 5.49047   6
 -13 -11   1 160.286 5.21052   4
  12  11  -1 11.4930 4.85827   1
  12  11  -1 17.4194 1.63309   3
 -12 -11   1 14.6043 1.39244   6
 -12 -11   1 17.4238 1.24408   4
  11  11  -1 37.7809 2.19978   3
  11  11  -1 35.1309 5.32453   1
 -11 -11   1 37.5809 2.03141   6
 -11 -11   1 39.2901 1.80491   4
 -11 -11   1 38.8831 3.87216   1
  10  11  -1 207.876 11.3523   1
  10  11  -1 211.454 6.81667   3
 -10 -11   1 208.503 6.36860   4
 -10 -11   1 203.134 9.06330   1
 -10 -11   1 187.705 9.16190   1
 -10 -11   1 208.639 6.70045   6
   9  11  -1 55.6035 6.42983   1
   9  11  -1 56.2245 2.60666   3
  -9 -11   1 52.9116 5.76162   1
  -9 -11   1 57.8634 2.24382   4
  -9 -11   1 60.0511 5.50382   1
  -9 -11   1 60.2623 2.56337   6
   8  11  -1 217.770 6.88031   3
   8  11  -1 208.587 11.0398   1
  -8 -11   1 207.090 6.44578   4
  -8 -11   1 217.857 10.2780   1
  -8 -11   1 199.281 9.92168   1
  -8 -11   1 217.341 6.85813   6
   7  11  -1 339.998 10.0755   3
   7  11  -1 329.982 14.5146   1
  -7 -11   1 324.206 9.65380   4
  -7 -11   1 336.092 10.0781   6
  -7 -11   1 326.453 13.7453   1
  -7 -11   1 338.844 13.8824   1
  -7 -11   1 312.096 9.65411   7
   6  11  -1 3.34943 2.94181   1
   6  11  -1 2.05782 0.58185   3
  -6 -11   1 0.73361 0.42715   4
  -6 -11   1 1.15964 0.53203   6
  -6 -11   1 0.08317 2.47644   1
  -6 -11   1 1.91112 0.41126   7
   5  11  -1 270.048 8.37386   3
   5  11  -1 279.902 12.9839   1
  -5 -11   1 262.226 8.00333   7
  -5 -11   1 275.106 8.42014   6
  -5 -11   1 275.528 8.01427   4
   4  11  -1 80.0558 7.08735   1
   4  11  -1 77.6098 2.92383   3
  -4 -11   1 73.1093 2.54189   7
  -4 -11   1 61.7007 6.25597   1
  -4 -11   1 74.3077 2.90663   6
  -4 -11   1 75.9719 2.52900   4
   3  11  -1 10.1808 3.43778   1
   3  11  -1 6.46619 1.00518   3
  -3 -11   1 4.56437 2.80562   1
  -3 -11   1 7.39433 1.01663   6
  -3 -11   1 8.57746 0.68959   4
   2  11  -1 513.045 15.3007   3
   2  11  -1 527.727 20.4367   1
  -2 -11   1 533.832 20.4828   1
  -2 -11   1 518.709 15.3122   6
  -2 -11   1 540.161 20.2726   1
  -2 -11   1 512.774 14.8465   4
   1  11  -1 50.6237 2.26305   3
  -1 -11   1 53.2547 5.95942   1
  -1 -11   1 51.0343 1.78813   4
  -1 -11   1 53.0398 2.24931   6
  -1 -11   1 49.4603 5.80746   1
   0  11  -1 34.4510 1.81493   3
   0 -11   1 42.3108 5.57501   1
   0 -11   1 34.6403 1.29509   4
   0 -11   1 30.2755 5.11282   1
   0 -11   1 35.2115 1.75725   6
  -1  11  -1 500.555 14.3995   3
   1 -11   1 465.886 19.3647   1
   1 -11   1 454.480 19.4589   1
   1 -11   1 483.528 13.7141   4
   1 -11   1 511.933 14.2757   6
  -2  11  -1 10.3338 1.19631   3
   2 -11   1 9.57663 3.97080   1
   2 -11   1 11.4441 1.05226   6
   2 -11   1 10.7718 0.57786   4
   2 -11   1 9.71526 3.82916   1
  -3  11  -1 123.577 4.41050   3
   3 -11   1 112.672 9.10758   1
   3 -11   1 125.735 4.19634   6
   3 -11   1 125.341 9.96670   1
  -4  11  -1 366.232 11.2549   3
   4 -11   1 371.176 17.2016   1
   4 -11   1 353.906 17.4810   1
   4 -11   1 371.325 10.9279   6
  -5  11  -1 15.6710 1.53712   3
   5 -11   1 17.8462 5.27185   1
   5 -11   1 16.2152 1.18558   6
   5 -11   1 14.9292 5.05630   1
  -6  11  -1 255.028 8.35879   3
   6 -11   1 256.892 15.6208   1
   6 -11   1 257.895 15.7738   1
   6 -11   1 257.573 7.83153   6
  -7  11  -1 136.629 5.09041   3
   7 -11   1 149.687 13.4871   1
   7 -11   1 133.739 4.43546   6
  -8  11  -1 27.1484 1.98225   3
   8 -11   1 28.5715 2.08640   7
   8 -11   1 24.6876 1.31089   6
  13  10  -1 4.85057 4.62085   1
  13  10  -1 2.91923 0.79417   3
 -13 -10   1 2.50687 0.67749   6
 -13 -10   1 3.14464 0.68692   4
  12  10  -1 31.8284 2.05030   3
  12  10  -1 30.7668 4.96960   1
 -12 -10   1 34.9687 1.66898   4
 -12 -10   1 36.4128 1.90179   6
  11  10  -1 158.837 5.45162   3
  11  10  -1 150.963 9.42752   1
 -11 -10   1 156.462 5.25759   6
 -11 -10   1 153.689 4.96556   4
  10  10  -1 20.4294 1.56019   3
  10  10  -1 11.5878 3.57226   1
 -10 -10   1 20.3578 1.20670   4
 -10 -10   1 20.9741 1.45520   6
 -10 -10   1 20.4534 2.96260   1
 -10 -10   1 21.0220 2.80918   1
   9  10  -1 9.03092 3.19560   1
  -9 -10   1 5.28317 0.63314   4
  -9 -10   1 2.54390 2.24091   1
  -9 -10   1 3.95041 2.45477   1
  -9 -10   1 5.37129 0.76980   6
   8  10  -1 278.979 8.62928   3
   8  10  -1 279.944 12.5225   1
  -8 -10   1 270.482 11.5138   1
  -8 -10   1 277.043 8.26169   4
  -8 -10   1 286.520 8.62158   6
   7  10  -1 6.28265 0.98540   3
   7  10  -1 7.42328 2.74997   1
  -7 -10   1 6.76625 0.72726   7
  -7 -10   1 7.45143 0.74573   4
  -7 -10   1 6.48903 2.58050   1
   6  10  -1 135.299 4.40503   3
   6  10  -1 119.686 4.33723   6
   6  10  -1 137.669 8.04219   1
  -6 -10   1 121.848 4.05505   7
  -6 -10   1 123.820 7.42765   1
  -6 -10   1 130.861 4.38598   6
  -6 -10   1 133.042 4.03751   4
   5  10  -1 376.012 15.1919   1
   5  10  -1 384.256 11.0087   3
   5  10  -1 347.496 10.9151   6
  -5 -10   1 375.493 10.6363   4
  -5 -10   1 356.846 10.9029   3
  -5 -10   1 376.546 11.0172   6
  -5 -10   1 365.559 10.6827   7
   4  10  -1 464.429 17.2695   1
   4  10  -1 431.406 12.6733   3
   4  10  -1 412.828 12.6316   6
  -4 -10   1 444.952 12.7286   6
  -4 -10   1 433.643 12.3217   4
  -4 -10   1 423.418 12.3821   7
  -4 -10   1 432.299 16.6652   1
  -4 -10   1 412.308 12.5920   3
   3  10  -1 376.761 15.0185   1
   3  10  -1 364.354 10.7341   3
   3  10  -1 349.385 10.6727   6
  -3 -10   1 365.736 10.3490   4
  -3 -10   1 360.483 10.7464   6
  -3 -10   1 361.327 14.8706   1
  -3 -10   1 351.179 10.6544   3
   2  10  -1 115.585 4.02596   6
   2  10  -1 125.476 4.12480   3
   2  10  -1 116.556 7.88143   1
  -2 -10   1 119.190 4.03196   3
  -2 -10   1 126.126 4.13075   6
  -2 -10   1 119.849 3.70325   4
  -2 -10   1 128.345 8.16251   1
   1  10  -1 239.955 7.55934   6
   1  10  -1 253.468 11.8083   1
   1  10  -1 254.873 7.64845   3
  -1 -10   1 253.711 7.19269   4
  -1 -10   1 248.071 7.60219   6
  -1 -10   1 237.204 7.55282   3
  -1 -10   1 256.821 12.0470   1
   0  10  -1 645.708 19.1888   6
   0  10  -1 690.132 19.3238   3
   0 -10   1 687.186 24.0657   1
   0 -10   1 667.711 24.1138   1
   0 -10   1 695.051 19.2695   6
   0 -10   1 634.738 19.2050   3
   0 -10   1 665.329 18.7878   4
  -1  10  -1 14.6861 1.18766   3
  -1  10  -1 14.3340 1.01851   6
   1 -10   1 15.3246 1.11928   3
   1 -10   1 14.8819 3.79017   1
   1 -10   1 16.5801 1.15200   6
   1 -10   1 12.3482 3.34620   1
   1 -10   1 16.7617 0.72003   4
  -2  10  -1 370.941 11.4058   6
  -2  10  -1 402.755 11.6356   3
   2 -10   1 387.895 16.5494   1
   2 -10   1 377.378 10.9303   4
   2 -10   1 395.064 16.4327   1
   2 -10   1 395.096 11.4587   6
  -3  10  -1 349.251 10.4807   3
  -3  10  -1 330.107 10.2265   6
   3 -10   1 327.957 15.2875   1
   3 -10   1 368.189 15.6321   1
   3 -10   1 350.883 10.2618   6
  -4  10  -1 166.135 5.43613   6
  -4  10  -1 178.408 5.77815   3
   4 -10   1 153.536 10.2839   1
   4 -10   1 177.535 10.5375   1
   4 -10   1 177.575 5.47478   6
  -5  10  -1 90.6699 3.33410   6
  -5  10  -1 101.708 3.77263   3
   5 -10   1 95.5734 9.13723   1
   5 -10   1 94.8871 9.11134   1
   5 -10   1 101.162 3.38501   6
  -6  10  -1 172.079 5.96194   6
  -6  10  -1 192.872 6.47591   3
   6 -10   1 199.923 6.01964   6
   6 -10   1 207.686 12.2493   1
   6 -10   1 212.257 12.7830   1
  -7  10  -1 37.8985 1.73693   6
  -7  10  -1 40.1894 2.23672   3
   7 -10   1 43.7024 1.78197   6
   7 -10   1 41.2132 6.71204   1
   7 -10   1 45.2065 7.48491   1
  -8  10  -1 103.727 4.16985   3
   8 -10   1 119.370 12.6205   1
   8 -10   1 105.203 3.46192   6
  -9  10  -1 69.6730 3.23471   3
   9 -10   1 70.0126 3.38498   7
  14   9  -1 65.7155 9.76756   1
  14   9  -1 69.9343 3.30714   3
 -14  -9   1 72.2885 2.71245   4
  13   9  -1 176.719 6.15053   3
  13   9  -1 163.884 10.1059   1
 -13  -9   1 179.400 5.56053   4
  12   9  -1 104.839 4.09274   3
  12   9  -1 101.283 7.98622   1
 -12  -9   1 107.692 3.59074   4
 -12  -9   1 106.333 3.80962   6
  11   9  -1 9.59652 3.40822   1
  11   9  -1 16.0903 1.42718   3
 -11  -9   1 15.7098 1.24908   6
 -11  -9   1 16.8102 1.09023   4
  10   9  -1 345.494 10.4629   3
  10   9  -1 344.630 14.1325   1
 -10  -9   1 345.518 10.0171   4
 -10  -9   1 327.932 11.4711   1
 -10  -9   1 339.393 11.6676   1
 -10  -9   1 342.849 10.2812   6
   9   9  -1 55.4164 5.54099   1
   9   9  -1 57.4892 2.49629   3
  -9  -9   1 54.8033 4.36240   1
  -9  -9   1 58.4644 4.51425   1
  -9  -9   1 60.5375 2.44052   6
  -9  -9   1 60.3285 2.17322   4
   8   9  -1 11.7941 0.97573   6
   8   9  -1 13.3279 1.18092   3
   8   9  -1 12.9230 3.15745   1
  -8  -9   1 12.9024 1.11159   6
  -8  -9   1 11.6718 0.85977   4
  -8  -9   1 11.4113 2.57071   1
   7   9  -1 929.675 25.7226   3
   7   9  -1 943.350 29.7216   1
   7   9  -1 891.341 25.6222   6
  -7  -9   1 847.958 25.3431   4
  -7  -9   1 878.306 25.4856   7
  -7  -9   1 927.408 25.7006   6
  -7  -9   1 889.168 28.6207   1
   6   9  -1 2.21417 0.53982   3
   6   9  -1 1.09434 2.23219   1
   6   9  -1 2.60434 0.52352   6
  -6  -9   1 2.92827 2.10449   1
  -6  -9   1 2.79938 0.47838   4
   5   9  -1 376.348 14.6832   1
   5   9  -1 370.815 11.0506   6
   5   9  -1 388.775 11.1079   3
  -5  -9   1 361.346 11.0070   3
  -5  -9   1 377.583 10.7755   4
  -5  -9   1 370.875 10.8539   7
  -5  -9   1 382.071 11.1073   6
   4   9  -1 748.043 24.8734   1
   4   9  -1 719.105 20.8718   6
   4   9  -1 738.862 20.8893   3
  -4  -9   1 709.017 20.8239   3
  -4  -9   1 737.542 20.6675   7
  -4  -9   1 745.506 20.9309   6
  -4  -9   1 710.914 20.5695   4
  -4  -9   1 741.545 24.5818   1
   3   9  -1 257.680 11.2279   1
   3   9  -1 254.570 7.53867   3
   3   9  -1 242.271 7.50036   6
  -3  -9   1 254.417 11.1143   1
  -3  -9   1 241.039 7.46096   3
  -3  -9   1 244.749 7.19762   4
   2   9  -1 2049.33 58.3960   6
   2   9  -1 2133.59 62.7845   1
   2   9  -1 2089.01 58.4295   3
  -2  -9   1 2060.54 58.3762   3
  -2  -9   1 2066.31 58.0744   4
  -2  -9   1 2105.65 58.4479   6
  -2  -9   1 2119.99 62.6833   1
   1   9  -1 355.644 10.3272   3
   1   9  -1 344.215 10.2748   6
   1   9  -1 363.528 14.3028   1
  -1  -9   1 344.852 9.92656   4
  -1  -9   1 345.567 10.3031   6
  -1  -9   1 356.074 14.3565   1
  -1  -9   1 338.452 10.2560   3
   0   9  -1 23.6674 1.31174   3
   0   9  -1 21.2531 1.17168   6
   0  -9   1 20.8093 1.19278   3
   0  -9   1 24.3608 4.02848   1
   0  -9   1 22.1366 0.88992   4
   0  -9   1 24.5773 1.29762   6
  -1   9  -1 774.314 22.8641   6
  -1   9  -1 826.992 23.0070   3
   1  -9   1 799.806 27.4569   1
   1  -9   1 778.176 22.4797   4
   1  -9   1 838.247 22.9296   6
   1  -9   1 812.848 27.4168   1
  -2   9  -1 142.722 4.56049   6
  -2   9  -1 146.582 4.72656   3
   2  -9   1 140.981 4.12795   4
   2  -9   1 148.175 8.86276   1
   2  -9   1 137.497 8.36167   1
   2  -9   1 134.792 4.61586   3
   2  -9   1 147.961 4.60140   6
  -3   9  -1 1.63818 0.42282   6
  -3   9  -1 0.73332 0.45206   3
   3  -9   1 1.22620 0.42471   6
   3  -9   1 1.47931 0.47536   3
   3  -9   1 -0.9289 2.25569   1
   3  -9   1 1.28841 2.73316   1
  -4   9  -1 913.021 25.7916   3
  -4   9  -1 872.045 25.5030   6
   4  -9   1 888.107 30.7730   1
   4  -9   1 893.956 30.9950   1
   4  -9   1 928.739 25.5273   6
  -5   9  -1 26.4806 1.34138   6
  -5   9  -1 30.3855 1.70275   3
   5  -9   1 33.0347 5.19814   1
   5  -9   1 36.0222 5.41839   1
   5  -9   1 27.7805 1.40591   6
  -6   9  -1 43.4077 1.84370   6
  -6   9  -1 48.3058 2.29069   3
   6  -9   1 56.6117 7.10829   1
   6  -9   1 48.0027 1.88825   6
   6  -9   1 41.0194 5.89753   1
  -7   9  -1 473.735 13.7423   3
  -7   9  -1 415.753 13.1032   6
   7  -9   1 459.410 13.1095   6
   7  -9   1 474.672 20.0021   1
   7  -9   1 453.154 19.7792   1
  -8   9  -1 -0.0406 0.34772   6
  -8   9  -1 1.34361 0.60827   3
   8  -9   1 1.03345 5.08665   1
   8  -9   1 0.59709 0.37492   6
  -9   9  -1 100.594 3.95631   3
   9  -9   1 100.585 11.8534   1
   9  -9   1 90.0111 4.03114   7
 -10   9  -1 157.117 5.75459   3
  10  -9   1 163.470 6.10881   7
  14   8  -1 102.567 8.39531   1
  14   8  -1 86.7395 2.92069   5
  14   8  -1 92.9551 3.91777   3
 -14  -8   1 95.9443 3.26411   4
  13   8  -1 153.322 5.48750   3
  13   8  -1 149.947 9.07869   1
  13   8  -1 147.073 4.53236   5
 -13  -8   1 158.184 4.88652   4
  12   8  -1 50.8603 6.18669   1
  12   8  -1 47.5634 1.64644   5
  12   8  -1 53.5601 2.52163   3
 -12  -8   1 46.6251 1.96398   4
 -12  -8   1 49.4015 2.13739   6
  11   8  -1 116.080 7.56529   1
  11   8  -1 119.015 4.30693   3
 -11  -8   1 120.872 4.04871   6
 -11  -8   1 114.540 3.82751   4
  10   8  -1 112.490 7.28796   1
  10   8  -1 112.143 3.96072   6
  10   8  -1 125.244 4.28478   3
 -10  -8   1 115.440 4.84451   1
 -10  -8   1 126.249 4.09055   6
 -10  -8   1 122.234 3.85081   4
 -10  -8   1 117.471 4.77279   1
   9   8  -1 22.3876 3.44360   1
   9   8  -1 27.9707 1.58619   3
   9   8  -1 24.3128 1.32258   6
  -9  -8   1 25.1225 3.11759   1
  -9  -8   1 29.4698 1.49302   6
  -9  -8   1 26.7028 1.24602   4
   8   8  -1 698.387 23.5648   1
   8   8  -1 710.316 20.2454   3
   8   8  -1 679.503 20.0853   6
  -8  -8   1 704.229 22.4215   1
  -8  -8   1 705.196 19.8938   4
  -8  -8   1 719.133 20.1665   6
   7   8  -1 10.7653 0.96043   3
   7   8  -1 3.60094 2.13382   1
   7   8  -1 9.18994 0.81421   6
  -7  -8   1 8.32578 0.76379   7
  -7  -8   1 8.92627 0.88286   6
  -7  -8   1 8.29998 2.08668   1
  -7  -8   1 9.06598 0.69131   4
   6   8  -1 59.1404 4.75355   1
   6   8  -1 55.5083 2.20694   3
   6   8  -1 52.0852 2.09811   6
  -6  -8   1 55.3562 2.03785   7
  -6  -8   1 51.3392 4.34673   1
  -6  -8   1 60.0334 2.21700   6
  -6  -8   1 55.3148 1.92591   4
   5   8  -1 868.812 25.2163   6
   5   8  -1 920.798 25.2820   3
   5   8  -1 907.133 28.6924   1
  -5  -8   1 896.967 28.2169   1
  -5  -8   1 870.569 25.2070   3
  -5  -8   1 897.179 25.2645   6
  -5  -8   1 885.223 25.0912   7
  -5  -8   1 878.793 24.9792   4
   4   8  -1 1.25054 0.38839   6
   4   8  -1 -0.2462 1.75859   1
   4   8  -1 0.54953 0.34370   3
  -4  -8   1 0.19919 0.28377   3
  -4  -8   1 0.87358 0.36786   6
  -4  -8   1 0.77679 0.27367   4
  -4  -8   1 0.88328 0.31168   7
   3   8  -1 161.250 7.97606   1
   3   8  -1 147.730 4.87128   6
   3   8  -1 157.997 4.91336   3
  -3  -8   1 164.654 7.92752   1
  -3  -8   1 161.246 4.87854   3
  -3  -8   1 153.046 4.63111   4
   2   8  -1 1209.45 37.3502   1
   2   8  -1 1215.04 33.6892   3
   2   8  -1 1175.17 33.6560   6
  -2  -8   1 1158.62 33.3762   4
  -2  -8   1 1186.53 33.6403   3
  -2  -8   1 1209.34 37.2847   1
  -2  -8   1 1227.53 33.7159   6
   1   8  -1 33.8741 1.42492   6
   1   8  -1 30.9134 3.90365   1
  -1  -8   1 31.9412 1.47227   6
  -1  -8   1 33.2783 4.12816   1
  -1  -8   1 32.4090 1.15762   4
  -1  -8   1 32.3307 1.41312   3
   0   8  -1 620.488 17.7407   3
   0   8  -1 606.855 17.6777   6
   0   8  -1 636.213 21.5223   1
   0  -8   1 604.740 17.6842   3
   0  -8   1 636.696 17.7233   6
   0  -8   1 611.506 17.3558   4
   0  -8   1 625.081 21.4862   1
  -1   8  -1 215.540 6.36578   3
  -1   8  -1 199.647 6.23198   6
   1  -8   1 203.764 5.90693   4
   1  -8   1 200.175 6.28263   3
   1  -8   1 205.617 6.27384   6
   1  -8   1 220.953 10.0983   1
  -2   8  -1 118.735 3.91962   6
  -2   8  -1 127.163 4.08871   3
   2  -8   1 120.567 4.00591   3
   2  -8   1 123.711 7.55376   1
   2  -8   1 125.500 3.95546   6
   2  -8   1 121.325 3.55601   4
   2  -8   1 122.977 7.60362   1
  -3   8  -1 186.575 5.78131   3
  -3   8  -1 179.248 5.57667   6
   3  -8   1 185.904 5.60179   6
   3  -8   1 187.811 9.57899   1
   3  -8   1 178.797 9.38785   1
   3  -8   1 176.380 5.69933   3
  -4   8  -1 158.879 5.07712   3
  -4   8  -1 155.350 4.83039   6
   4  -8   1 148.146 4.97677   3
   4  -8   1 144.789 8.78437   1
   4  -8   1 153.620 9.08872   1
   4  -8   1 161.235 4.83911   6
  -5   8  -1 263.109 8.24046   6
  -5   8  -1 284.247 8.59949   3
   5  -8   1 279.720 12.9191   1
   5  -8   1 289.078 13.1704   1
   5  -8   1 282.991 8.26450   6
  -6   8  -1 359.977 11.2407   6
  -6   8  -1 395.165 11.7070   3
   6  -8   1 390.229 16.6081   1
   6  -8   1 405.957 16.6861   1
   6  -8   1 395.151 11.2667   6
  -7   8  -1 16.4231 1.32989   3
  -7   8  -1 14.5657 0.90135   6
   7  -8   1 21.5695 4.65894   1
   7  -8   1 15.9473 0.95822   6
   7  -8   1 13.1531 4.04192   1
  -8   8  -1 175.200 5.74315   3
  -8   8  -1 156.178 5.05169   6
   8  -8   1 158.335 10.8450   1
   8  -8   1 172.119 5.05281   6
   8  -8   1 162.573 11.2439   1
  -9   8  -1 267.535 8.48901   3
   9  -8   1 253.728 14.3626   1
 -10   8  -1 17.7453 1.56712   3
  10  -8   1 18.8059 1.82167   7
  10  -8   1 11.5030 10.3629   1
  14   7  -1 59.4993 2.94942   3
  14   7  -1 60.3679 2.13177   5
  14   7  -1 52.8687 5.58624   1
 -14  -7   1 63.1042 2.32374   4
  13   7  -1 137.496 4.16280   5
  13   7  -1 143.950 5.05010   3
  13   7  -1 127.255 8.48979   1
  13   7  -1 126.638 4.42126   6
 -13  -7   1 140.610 4.37659   4
  12   7  -1 220.521 6.43408   5
  12   7  -1 228.319 7.26181   3
  12   7  -1 216.320 10.2184   1
  12   7  -1 207.270 6.71838   6
 -12  -7   1 227.764 6.66259   4
  11   7  -1 124.738 4.36801   6
  11   7  -1 133.224 4.05126   5
  11   7  -1 141.478 4.82374   3
  11   7  -1 135.798 7.71320   1
 -11  -7   1 137.633 4.30246   4
 -11  -7   1 143.552 4.49383   6
  10   7  -1 562.181 17.0463   6
  10   7  -1 607.859 17.3907   3
  10   7  -1 584.388 16.6822   5
  10   7  -1 600.839 20.3762   1
 -10  -7   1 608.736 17.1342   6
 -10  -7   1 604.448 16.9408   4
   9   7  -1 280.022 8.30122   3
   9   7  -1 257.692 8.02898   6
   9   7  -1 260.932 7.63264   5
   9   7  -1 268.057 11.0359   1
  -9  -7   1 269.069 7.89872   4
  -9  -7   1 269.132 8.09671   6
  -9  -7   1 281.663 9.45486   1
   8   7  -1 28.7464 1.40171   6
   8   7  -1 35.2102 3.94140   1
   8   7  -1 33.5546 1.62254   3
  -8  -7   1 32.9006 1.50177   6
  -8  -7   1 31.1087 1.31188   4
  -8  -7   1 35.3868 3.24650   1
   7   7  -1 475.872 13.9400   6
   7   7  -1 504.587 16.9857   1
   7   7  -1 481.770 14.0568   3
  -7  -7   1 487.161 16.1221   1
  -7  -7   1 469.342 13.9575   7
  -7  -7   1 475.315 13.7631   4
  -7  -7   1 498.147 14.0130   6
   6   7  -1 635.957 17.6855   3
   6   7  -1 608.318 17.5848   6
   6   7  -1 621.581 20.5594   1
  -6  -7   1 591.764 17.5453   7
  -6  -7   1 632.705 17.6392   6
  -6  -7   1 609.586 17.3966   4
  -6  -7   1 615.941 19.9387   1
   5   7  -1 1.66044 1.59468   1
   5   7  -1 3.03705 0.49367   3
  -5  -7   1 2.63241 0.40363   7
  -5  -7   1 2.34231 1.46480   1
  -5  -7   1 2.60093 0.43999   6
   4   7  -1 1345.89 41.5476   1
   4   7  -1 1401.78 38.6396   3
   4   7  -1 1358.57 38.6038   6
  -4  -7   1 1374.78 38.5981   3
  -4  -7   1 1340.59 38.3832   4
  -4  -7   1 1400.01 38.6486   6
  -4  -7   1 1419.14 38.5242   7
   3   7  -1 556.137 16.3154   6
   3   7  -1 600.972 19.4218   1
   3   7  -1 576.660 16.3258   3
  -3  -7   1 563.530 16.0863   4
  -3  -7   1 571.095 16.2930   3
  -3  -7   1 562.165 19.0954   1
  -3  -7   1 577.167 16.3450   6
   2   7  -1 252.869 10.2447   1
   2   7  -1 245.098 7.39916   6
   2   7  -1 245.207 7.40464   3
  -2  -7   1 257.784 7.40275   3
  -2  -7   1 244.897 7.42545   6
  -2  -7   1 258.342 10.2896   1
  -2  -7   1 252.077 7.16987   4
   1   7  -1 279.761 8.26580   6
   1   7  -1 269.550 8.26834   3
   1   7  -1 294.419 11.2961   1
  -1  -7   1 287.334 8.30556   6
  -1  -7   1 283.118 11.1822   1
  -1  -7   1 283.353 8.26405   3
  -1  -7   1 281.049 8.01620   4
   0   7  -1 623.635 17.6675   6
   0   7  -1 642.208 17.7123   3
   0   7  -1 639.345 21.0033   1
   0   7  -1 613.099 17.3409   5
   0  -7   1 623.342 20.9669   1
   0  -7   1 611.610 17.6575   3
   0  -7   1 608.796 17.6663   6
   0  -7   1 612.080 17.3755   4
  -1   7  -1 378.768 11.0193   6
  -1   7  -1 386.865 11.1033   3
  -1   7  -1 383.255 10.7543   5
   1  -7   1 387.632 11.0464   6
   1  -7   1 368.723 11.0433   3
   1  -7   1 373.472 10.7094   4
   1  -7   1 394.405 14.4889   1
  -2   7  -1 1042.85 28.9930   3
  -2   7  -1 1021.08 28.6488   5
  -2   7  -1 1036.41 28.8826   6
   2  -7   1 1018.91 28.5333   4
   2  -7   1 1046.70 28.8951   6
   2  -7   1 1007.38 28.9434   3
   2  -7   1 1012.82 32.6020   1
  -3   7  -1 5.48009 0.61240   6
   3  -7   1 5.73943 0.67647   6
   3  -7   1 5.24771 0.68619   3
   3  -7   1 3.34153 2.24844   1
   3  -7   1 9.31257 2.72680   1
  -4   7  -1 1218.68 34.9270   6
  -4   7  -1 1249.39 35.1721   3
   4  -7   1 1178.55 35.0893   3
   4  -7   1 1337.76 39.5213   1
   4  -7   1 1242.61 39.2910   1
   4  -7   1 1254.64 34.9368   6
  -5   7  -1 145.464 4.58488   6
  -5   7  -1 151.825 4.89200   3
   5  -7   1 151.510 4.59487   6
   5  -7   1 142.042 8.28057   1
   5  -7   1 150.561 8.55683   1
  -6   7  -1 2.07376 0.38240   6
  -6   7  -1 1.90650 0.56837   3
   6  -7   1 1.54911 2.63818   1
   6  -7   1 1.08093 2.33713   1
   6  -7   1 2.88863 0.46246   6
  -7   7  -1 604.601 18.2233   6
  -7   7  -1 642.156 18.7175   3
   7  -7   1 657.085 23.6706   1
   7  -7   1 668.685 23.7149   1
   7  -7   1 650.006 18.2258   6
  -8   7  -1 16.4365 1.31622   3
   8  -7   1 14.6066 0.86529   6
   8  -7   1 11.5688 3.75440   1
   8  -7   1 15.7314 3.96791   1
  -9   7  -1 26.9851 1.73783   3
   9  -7   1 26.2037 5.18006   1
   9  -7   1 31.4442 5.35226   1
 -10   7  -1 130.023 4.77145   3
  10  -7   1 107.888 10.2488   1
  10  -7   1 137.338 5.14597   7
 -11   7  -1 2.32382 0.72232   3
  11  -7   1 0.70477 0.81885   7
  14   6  -1 57.6642 2.85508   3
  14   6  -1 64.4074 6.83599   1
  14   6  -1 54.6945 2.05635   5
 -14  -6   1 53.7809 2.11288   4
  13   6  -1 118.093 3.70722   5
  13   6  -1 128.210 4.54682   3
  13   6  -1 114.428 7.56305   1
  13   6  -1 107.868 3.77863   6
 -13  -6   1 119.187 3.80579   4
  12   6  -1 14.1624 0.83568   5
  12   6  -1 12.0387 3.10716   1
  12   6  -1 13.5640 0.93410   6
  12   6  -1 15.9408 1.43094   3
 -12  -6   1 15.2574 0.95007   4
  11   6  -1 1.92298 0.41459   6
  11   6  -1 3.56229 2.34074   1
  11   6  -1 1.62132 0.59308   3
  11   6  -1 1.70743 0.36312   5
 -11  -6   1 1.30296 0.44275   4
  10   6  -1 528.586 18.1416   1
  10   6  -1 523.198 14.8199   5
  10   6  -1 543.386 15.4674   3
  10   6  -1 499.514 15.0652   6
 -10  -6   1 519.107 14.9739   4
 -10  -6   1 539.786 15.1485   6
   9   6  -1 38.4271 4.03155   1
   9   6  -1 39.0748 1.78972   3
   9   6  -1 34.6154 1.48342   6
   9   6  -1 34.2067 1.67468   3
   9   6  -1 34.8709 1.23284   5
  -9  -6   1 32.8747 2.41973   1
  -9  -6   1 33.8578 1.39527   4
  -9  -6   1 37.4086 1.58120   6
   8   6  -1 731.317 23.6520   1
   8   6  -1 737.844 21.0653   3
   8   6  -1 724.118 20.5381   5
   8   6  -1 712.657 20.8546   6
  -8  -6   1 753.591 22.4268   1
  -8  -6   1 737.043 20.7284   4
  -8  -6   1 755.041 20.9077   6
   7   6  -1 104.644 3.50626   6
   7   6  -1 112.254 5.90680   1
   7   6  -1 108.418 3.18758   5
   7   6  -1 113.630 3.68225   3
  -7  -6   1 112.575 5.23271   1
  -7  -6   1 109.071 3.38275   4
  -7  -6   1 111.519 3.57520   6
   6   6  -1 2.84657 1.55087   1
   6   6  -1 2.72233 0.45888   3
  -6  -6   1 4.85395 0.46093   4
  -6  -6   1 4.90552 1.47242   1
  -6  -6   1 4.68473 0.62733   6
  -6  -6   1 3.43106 0.55152   7
   5   6  -1 1771.17 51.6355   1
   5   6  -1 1718.70 49.0411   3
   5   6  -1 1766.65 49.0008   6
  -5  -6   1 1781.10 49.0296   6
  -5  -6   1 1753.79 51.1500   1
  -5  -6   1 1751.46 48.9838   7
  -5  -6   1 1742.03 48.8253   4
   4   6  -1 219.582 6.44407   3
   4   6  -1 225.830 8.81755   1
   4   6  -1 209.907 6.39309   6
  -4  -6   1 214.139 6.39440   3
  -4  -6   1 219.022 6.35998   7
  -4  -6   1 203.269 8.31460   1
  -4  -6   1 215.178 6.22767   4
  -4  -6   1 219.959 6.43501   6
   3   6  -1 238.300 7.84503   3
   3   6  -1 271.312 7.88626   6
   3   6  -1 289.674 10.4375   1
  -3  -6   1 272.531 7.87131   3
  -3  -6   1 259.215 10.2318   1
  -3  -6   1 287.426 7.93342   6
  -3  -6   1 272.648 7.69673   4
   2   6  -1 1599.77 44.0100   3
   2   6  -1 1633.45 46.7815   1
   2   6  -1 1535.96 43.9881   6
  -2  -6   1 1574.28 43.9792   3
  -2  -6   1 1562.06 44.0173   6
  -2  -6   1 1568.94 43.7936   4
  -2  -6   1 1558.50 46.5892   1
   1   6  -1 25.6668 1.10015   6
   1   6  -1 25.7479 1.11881   3
   1   6  -1 27.1644 0.81964   5
  -1  -6   1 21.2935 2.84263   1
  -1  -6   1 26.4145 1.09780   3
  -1  -6   1 26.3371 0.91170   4
   0   6  -1 135.724 4.10630   3
   0   6  -1 135.183 6.52590   1
   0   6  -1 132.136 4.06790   6
   0   6  -1 134.015 3.81016   5
   0  -6   1 126.704 6.35008   1
   0  -6   1 130.088 3.83446   4
   0  -6   1 134.901 4.09035   6
   0  -6   1 133.090 4.07444   3
  -1   6  -1 2657.12 76.9582   1
   1  -6   1 2656.24 77.0049   1
  -2   6  -1 16.8750 0.67597   5
  -2   6  -1 16.6095 0.92393   3
  -2   6  -1 15.3453 0.81192   6
   2  -6   1 15.8425 0.82910   6
   2  -6   1 11.5607 2.21416   1
   2  -6   1 16.3667 0.87845   3
   2  -6   1 15.2963 0.55465   4
  -3   6  -1 515.247 14.4780   5
  -3   6  -1 512.359 14.6204   6
  -3   6  -1 522.376 14.7739   3
   3  -6   1 493.835 17.7869   1
   3  -6   1 502.064 14.7251   3
   3  -6   1 524.456 14.6314   6
   3  -6   1 523.977 17.9758   1
  -4   6  -1 1264.99 35.1826   5
  -4   6  -1 1208.62 35.2555   6
  -4   6  -1 1289.63 35.5095   3
   4  -6   1 1298.66 35.2857   6
   4  -6   1 1284.42 39.0861   1
   4  -6   1 1260.05 38.9205   1
   4  -6   1 1216.65 35.4253   3
  -5   6  -1 59.6581 2.26715   3
  -5   6  -1 53.7600 1.96182   6
   5  -6   1 53.4284 2.16101   3
   5  -6   1 57.2514 1.98835   6
   5  -6   1 62.5623 5.32800   1
   5  -6   1 58.3395 5.08631   1
  -6   6  -1 787.856 22.8998   6
  -6   6  -1 824.044 23.2780   3
   6  -6   1 825.422 27.2512   1
   6  -6   1 781.915 23.2047   3
   6  -6   1 821.028 22.9009   6
   6  -6   1 843.256 27.2990   1
  -7   6  -1 81.1346 2.77494   6
  -7   6  -1 87.6176 3.21941   3
   7  -6   1 90.5656 2.79844   6
   7  -6   1 84.6767 6.51476   1
   7  -6   1 87.0937 6.94656   1
  -8   6  -1 88.4131 3.37562   3
   8  -6   1 93.8571 7.31024   1
   8  -6   1 90.5913 2.83755   6
   8  -6   1 83.8317 7.23059   1
  -9   6  -1 302.379 9.39363   3
   9  -6   1 304.394 14.0563   1
   9  -6   1 299.480 13.8736   1
 -10   6  -1 7.90894 1.15516   3
  10  -6   1 8.08694 4.23525   1
  10  -6   1 9.85494 1.44778   7
 -11   6  -1 70.2050 3.14324   3
  11  -6   1 59.4908 7.40953   1
  11  -6   1 77.4521 3.57843   7
 -12   6  -1 133.889 5.02121   3
  12  -6   1 136.873 5.46818   7
  14   5  -1 134.366 5.01191   3
  14   5  -1 131.223 4.22462   5
  14   5  -1 127.954 8.46055   1
 -14  -5   1 133.649 4.18790   4
  13   5  -1 3.27694 0.87014   7
  13   5  -1 2.15375 0.39378   6
  13   5  -1 2.68342 0.50584   5
  13   5  -1 3.45289 2.97325   1
 -13  -5   1 2.32098 0.49472   4
  12   5  -1 24.5385 1.18569   6
  12   5  -1 27.7590 1.78261   3
  12   5  -1 26.6602 1.81883   7
  12   5  -1 30.7178 3.88163   1
  12   5  -1 26.0306 1.19063   5
 -12  -5   1 27.4983 1.23138   4
  11   5  -1 181.283 5.37848   5
  11   5  -1 174.108 5.46669   6
  11   5  -1 186.249 6.01617   3
  11   5  -1 184.022 8.56446   1
  11   5  -1 184.751 6.11210   7
 -11  -5   1 174.254 5.41972   4
  10   5  -1 8.40255 1.07572   3
  10   5  -1 7.03166 0.68908   6
  10   5  -1 9.06614 2.29789   1
  10   5  -1 8.16395 1.09407   7
  10   5  -1 9.49875 0.63955   5
 -10  -5   1 8.21908 0.69993   4
   9   5  -1 69.2782 4.72979   1
   9   5  -1 63.9975 2.27149   6
   9   5  -1 66.6252 2.64904   7
   9   5  -1 66.2392 2.57709   3
   9   5  -1 63.3942 2.09189   5
  -9  -5   1 63.9280 2.19085   4
  -9  -5   1 69.4396 2.35017   6
   8   5  -1 478.550 13.9962   6
   8   5  -1 504.090 16.5857   1
   8   5  -1 498.420 14.2438   3
   8   5  -1 480.380 13.7802   5
   8   5  -1 498.013 14.2506   3
  -8  -5   1 484.943 15.1513   1
  -8  -5   1 491.013 14.0397   6
  -8  -5   1 488.552 13.8955   4
   7   5  -1 435.199 12.6382   6
   7   5  -1 455.226 15.0655   1
   7   5  -1 444.896 12.8233   3
   7   5  -1 439.268 12.3925   5
  -7  -5   1 435.132 12.6559   6
  -7  -5   1 434.495 12.5186   4
  -7  -5   1 449.533 14.1597   1
   6   5  -1 174.646 7.39363   1
   6   5  -1 185.005 5.52900   3
   6   5  -1 180.202 5.40398   6
   6   5  -1 180.743 5.13223   5
  -6  -5   1 173.024 5.48247   7
  -6  -5   1 187.347 7.03412   1
  -6  -5   1 180.547 5.27343   4
  -6  -5   1 183.784 5.43342   6
   5   5  -1 319.907 11.3685   1
   5   5  -1 315.242 9.26130   6
   5   5  -1 317.869 8.97047   5
   5   5  -1 319.836 9.33594   3
  -5  -5   1 318.521 9.31091   7
  -5  -5   1 328.286 9.13684   4
  -5  -5   1 325.456 10.9932   1
  -5  -5   1 323.605 9.28835   6
   4   5  -1 1731.11 49.1960   6
   4   5  -1 1800.64 51.4112   1
  -4  -5   1 1765.83 51.0932   1
   3   5  -1 834.002 23.7519   6
   3   5  -1 842.426 25.8670   1
   3   5  -1 858.302 23.7794   3
  -3  -5   1 851.465 23.6038   4
  -3  -5   1 833.762 23.7696   6
  -3  -5   1 856.133 23.7520   3
   2   5  -1 11.2042 1.76505   1
   2   5  -1 14.0235 0.70888   6
  -2  -5   1 14.4735 2.03187   1
  -2  -5   1 14.0588 0.57079   4
  -2  -5   1 13.2973 0.69437   3
   1   5  -1 2952.31 85.1977   1
  -1  -5   1 3020.01 85.2650   1
   0   5  -1 785.752 21.9646   3
   0   5  -1 782.841 21.7241   5
   0   5  -1 860.243 24.5507   1
   0   5  -1 757.309 21.9335   6
   0  -5   1 760.376 21.9349   3
   0  -5   1 752.677 21.9535   6
   0  -5   1 791.007 24.3598   1
   0  -5   1 768.496 21.7442   4
  -1   5  -1 421.350 11.9583   6
  -1   5  -1 424.996 11.7770   5
  -1   5  -1 421.229 12.0030   3
  -1   5  -1 425.107 14.4132   1
   1  -5   1 418.268 11.9822   3
   1  -5   1 421.946 14.4351   1
   1  -5   1 412.794 11.7327   4
   1  -5   1 417.096 11.9629   6
  -2   5  -1 1203.79 33.7085   3
  -2   5  -1 1187.82 33.6241   6
  -2   5  -1 1240.30 33.4933   5
   2  -5   1 1156.49 33.6768   3
   2  -5   1 1229.55 33.6404   6
   2  -5   1 1179.29 33.3739   4
   2  -5   1 1229.14 36.4492   1
  -3   5  -1 165.874 5.01788   6
  -3   5  -1 170.433 4.92127   5
  -3   5  -1 170.290 5.14857   3
   3  -5   1 166.323 5.11852   3
   3  -5   1 171.238 7.53609   1
   3  -5   1 171.058 5.02650   6
  -4   5  -1 805.138 22.5484   3
  -4   5  -1 787.240 22.3446   6
  -4   5  -1 782.123 22.2875   5
   4  -5   1 811.379 25.5180   1
   4  -5   1 791.298 22.3448   6
   4  -5   1 816.502 25.5917   1
   4  -5   1 776.579 22.5024   3
  -5   5  -1 862.622 24.3185   5
  -5   5  -1 880.054 24.6088   3
  -5   5  -1 854.787 24.3301   6
   5  -5   1 838.652 24.5470   3
   5  -5   1 872.788 24.3294   6
   5  -5   1 883.507 27.7797   1
   5  -5   1 877.177 27.8289   1
  -6   5  -1 143.523 4.40628   6
  -6   5  -1 150.222 4.75537   3
   6  -5   1 148.733 4.40568   6
   6  -5   1 143.339 4.68727   3
   6  -5   1 148.327 7.60810   1
   6  -5   1 143.745 7.69448   1
  -7   5  -1 744.974 21.0888   3
  -7   5  -1 710.972 20.6361   6
   7  -5   1 745.570 24.7906   1
   7  -5   1 766.620 24.9315   1
   7  -5   1 697.135 20.9992   3
   7  -5   1 741.362 20.6339   6
   8  -5   1 189.673 9.71070   1
   8  -5   1 202.496 10.0114   1
   8  -5   1 193.333 5.70346   6
  -9   5  -1 21.2311 1.43724   3
   9  -5   1 23.2723 4.10392   1
   9  -5   1 22.0708 3.97692   1
 -10   5  -1 239.196 7.65857   3
  10  -5   1 235.652 12.1281   1
  10  -5   1 233.101 11.9779   1
  10  -5   1 242.363 8.01477   7
 -11   5  -1 98.5482 3.83564   3
  11  -5   1 93.7671 8.90424   1
  11  -5   1 99.0267 4.21167   7
 -12   5  -1 1.29789 0.59653   3
  12  -5   1 0.37243 0.76280   7
  12  -5   1 -5.0282 4.84325   1
  14   4  -1 10.9290 1.43821   3
  14   4  -1 9.88922 0.92246   5
  14   4  -1 10.3145 1.52064   7
  14   4  -1 10.2547 3.72733   1
 -14  -4   1 9.37640 0.76515   4
  13   4  -1 236.551 7.92709   7
  13   4  -1 235.581 7.03530   5
  13   4  -1 226.006 10.5881   1
 -13  -4   1 236.742 6.93624   4
  12   4  -1 292.595 11.7757   1
  12   4  -1 289.129 9.23638   7
  12   4  -1 291.696 8.42052   5
  12   4  -1 279.475 8.30824   6
 -12  -4   1 282.050 8.34144   4
  11   4  -1 8.59559 2.51405   1
  11   4  -1 7.44628 1.17821   7
  11   4  -1 8.72671 0.66467   6
 -11  -4   1 8.62797 0.68998   4
  10   4  -1 1399.99 41.0874   1
  10   4  -1 1312.30 38.0205   6
  10   4  -1 1385.19 38.6913   7
 -10  -4   1 1346.67 37.9916   4
   9   4  -1 4.15910 0.51198   6
   9   4  -1 3.56891 0.67874   7
   9   4  -1 4.99833 1.88430   1
   9   4  -1 3.40193 0.53720   3
  -9  -4   1 4.24078 0.44217   4
   8   4  -1 209.802 6.53068   7
   8   4  -1 205.304 6.37887   3
   8   4  -1 215.092 8.48271   1
   8   4  -1 202.166 6.12601   6
  -8  -4   1 205.898 7.04737   1
  -8  -4   1 211.194 6.16874   6
  -8  -4   1 208.198 6.05537   4
   7   4  -1 1316.44 36.8355   3
   7   4  -1 1272.33 36.9133   7
   7   4  -1 1295.60 36.6258   6
   7   4  -1 1316.50 38.8562   1
  -7  -4   1 1351.20 36.6610   6
  -7  -4   1 1294.43 36.5379   4
  -7  -4   1 1331.50 37.8830   1
   6   4  -1 81.9398 2.79750   3
   6   4  -1 84.7764 4.41470   1
   6   4  -1 82.9601 2.66067   6
   6   4  -1 83.8841 2.86194   7
  -6  -4   1 85.2243 3.94711   1
  -6  -4   1 84.0071 2.56874   4
  -6  -4   1 84.5815 2.67964   6
   5   4  -1 2237.41 61.8408   5
   5   4  -1 2212.83 63.9441   1
  -5  -4   1 2243.79 63.5616   1
   4   4  -1 1089.98 31.2378   3
   4   4  -1 1106.23 31.1922   6
   4   4  -1 1146.26 33.0411   1
   4   4  -1 1127.90 30.9681   5
  -4  -4   1 1110.19 31.2460   7
  -4  -4   1 1099.28 32.7033   1
  -4  -4   1 1124.60 31.2107   6
  -4  -4   1 1129.35 31.0853   4
   3   4  -1 63.5594 2.05956   3
   3   4  -1 59.5856 2.02100   6
   3   4  -1 59.4961 3.33412   1
  -3  -4   1 65.2536 2.05676   7
  -3  -4   1 63.1789 1.92076   4
  -3  -4   1 65.9922 2.06272   6
   2   4  -1 1064.69 32.1012   1
   2   4  -1 1081.73 30.3985   3
   2   4  -1 1107.13 30.4034   6
  -2  -4   1 1137.00 32.1878   1
  -2  -4   1 1097.47 30.2699   4
  -2  -4   1 1078.29 30.4077   6
  -2  -4   1 1057.14 30.3782   3
   1   4  -1 882.264 24.7680   6
   1   4  -1 917.925 26.6405   1
   1   4  -1 865.309 24.7592   3
   1   4  -1 883.853 24.5507   5
  -1  -4   1 909.034 24.7634   3
  -1  -4   1 837.225 24.7657   6
  -1  -4   1 917.861 26.6315   1
  -1  -4   1 875.844 24.6247   4
   0   4  -1 152.509 4.52548   6
   0   4  -1 153.835 4.35163   5
   0   4  -1 151.520 6.15715   1
   0   4  -1 155.173 4.53576   3
   0  -4   1 152.466 4.37104   4
   0  -4   1 153.221 4.53731   6
   0  -4   1 160.994 6.29013   1
   0  -4   1 154.566 4.52695   3
  -1   4  -1 2409.76 69.7051   1
   1  -4   1 2462.84 69.7980   1
  -2   4  -1 36.9238 1.17913   5
  -2   4  -1 35.6334 1.27729   6
  -2   4  -1 36.8850 1.35256   3
   2  -4   1 36.5477 1.28806   6
   2  -4   1 37.4770 2.98611   1
   2  -4   1 36.1574 1.33214   3
   2  -4   1 35.5344 1.07307   4
  -3   4  -1 1057.13 29.4247   3
  -3   4  -1 1068.34 29.2293   5
  -3   4  -1 1022.59 29.2944   6
   3  -4   1 1033.33 29.3958   3
   3  -4   1 1048.42 31.7138   1
   3  -4   1 1063.55 29.3011   6
  -4   4  -1 1247.59 35.7926   6
  -4   4  -1 1424.15 36.0342   3
  -4   4  -1 1248.76 35.7600   5
   4  -4   1 1261.44 38.4422   1
   4  -4   1 1248.73 35.9455   3
   4  -4   1 1272.83 38.4172   1
   4  -4   1 1280.60 35.7997   6
  -5   4  -1 23.2484 0.97923   5
  -5   4  -1 26.2184 1.21530   3
  -5   4  -1 24.8706 0.99416   6
   5  -4   1 26.6528 2.96402   1
   5  -4   1 25.0659 0.99514   6
   5  -4   1 23.6397 3.10038   1
   5  -4   1 23.1977 1.15079   3
  -6   4  -1 260.749 7.80061   6
  -6   4  -1 272.850 8.12033   3
  -6   4  -1 266.857 7.85641   5
   6  -4   1 272.822 10.7568   1
   6  -4   1 276.197 7.80376   6
   6  -4   1 266.295 8.08576   3
   6  -4   1 284.534 10.9383   1
  -7   4  -1 1219.03 33.8506   3
   7  -4   1 1150.20 33.7605   3
   7  -4   1 1183.83 33.4024   6
   7  -4   1 1213.60 37.1044   1
   7  -4   1 1219.86 37.1082   1
  -8   4  -1 2.39070 0.53315   3
   8  -4   1 4.65466 2.22576   1
   8  -4   1 2.36968 0.32077   6
   8  -4   1 3.14015 2.26927   1
   8  -4   1 1.70688 0.48421   3
  -9   4  -1 500.062 14.7934   3
   9  -4   1 519.284 18.6334   1
   9  -4   1 488.029 18.4054   1
 -10   4  -1 274.290 8.57521   3
  10  -4   1 258.605 12.2343   1
  10  -4   1 282.551 8.95056   7
  10  -4   1 276.304 12.3214   1
 -11   4  -1 80.6549 3.27001   3
  11  -4   1 79.7457 7.36899   1
  11  -4   1 80.9852 3.63585   7
  11  -4   1 74.2998 10.3890   1
 -12   4  -1 116.872 4.44353   3
  12  -4   1 112.160 9.30555   1
  12  -4   1 123.036 4.88650   7
 -13   4  -1 63.6304 2.98555   3
  13  -4   1 64.0708 3.42556   7
  14   3  -1 89.5567 7.85164   1
  14   3  -1 93.0036 4.12811   7
  14   3  -1 96.3851 3.26844   5
 -14  -3   1 91.7959 2.97963   4
  13   3  -1 76.1861 3.47700   7
  13   3  -1 80.0214 2.71411   5
  13   3  -1 64.8848 6.43804   1
 -13  -3   1 73.0158 2.47227   4
  12   3  -1 192.503 9.30167   1
  12   3  -1 200.073 6.76249   7
 -12  -3   1 193.958 5.79027   4
  11   3  -1 391.995 14.5819   1
  11   3  -1 386.384 11.3109   6
  11   3  -1 411.257 12.2157   7
  11   3  -1 395.731 11.3505   6
 -11  -3   1 403.242 11.3530   4
  10   3  -1 99.5882 3.69967   7
  10   3  -1 92.4567 2.98205   6
  10   3  -1 96.2183 5.76897   1
 -10  -3   1 96.5314 2.99714   4
   9   3  -1 115.994 6.01376   1
   9   3  -1 115.922 4.03256   7
   9   3  -1 110.558 3.83154   3
   9   3  -1 109.394 3.44738   6
  -9  -3   1 115.429 3.44080   4
   8   3  -1 938.444 27.7610   1
   8   3  -1 875.612 25.5512   3
   8   3  -1 900.781 25.7140   7
   8   3  -1 885.764 25.2318   6
  -8  -3   1 890.753 25.1905   4
  -8  -3   1 917.651 26.0607   1
   7   3  -1 71.8260 2.63360   7
   7   3  -1 68.4211 4.08792   1
   7   3  -1 72.0471 2.28634   6
   7   3  -1 72.5769 2.52604   3
  -7  -3   1 73.9491 3.36115   1
  -7  -3   1 71.7986 2.31049   6
  -7  -3   1 71.3879 2.23320   4
   6   3  -1 584.742 16.9581   6
   6   3  -1 646.298 17.2878   7
   6   3  -1 598.659 17.1525   3
   6   3  -1 606.479 18.8226   1
  -6  -3   1 596.496 16.9016   4
  -6  -3   1 582.031 18.1372   1
  -6  -3   1 607.446 16.9848   6
   5   3  -1 1424.79 40.4919   1
   5   3  -1 1407.73 38.9967   7
   5   3  -1 1357.30 38.7658   6
  -5  -3   1 1379.40 38.9503   7
  -5  -3   1 1412.30 38.7038   4
  -5  -3   1 1344.53 38.7805   6
  -5  -3   1 1421.60 40.0854   1
   4   3  -1 46.8583 2.78119   1
   4   3  -1 45.0615 1.64396   7
   4   3  -1 44.4223 1.52168   6
  -4  -3   1 47.6147 1.54574   6
  -4  -3   1 45.1422 1.62584   7
  -4  -3   1 46.7375 1.45610   4
  -4  -3   1 51.2230 2.68142   1
   3   3  -1 520.551 14.7936   6
   3   3  -1 525.954 16.1756   1
   3   3  -1 537.054 14.6355   5
  -3  -3   1 524.962 14.8549   7
  -3  -3   1 511.054 15.9938   1
  -3  -3   1 535.078 14.7135   4
  -3  -3   1 530.488 14.8019   6
   2   3  -1 2494.10 87.3670   2
  -2  -3   1 2562.24 87.1188   2
   1   3  -1 230.095 6.42345   3
   1   3  -1 214.330 6.41786   6
   1   3  -1 223.830 7.70311   1
   1   3  -1 224.346 6.25779   5
  -1  -3   1 226.413 6.32202   4
  -1  -3   1 230.221 7.72086   1
  -1  -3   1 226.921 6.41388   3
  -1  -3   1 222.482 6.42907   6
   0   3  -1 3326.06 110.274   2
   0  -3   1 3330.43 110.657   2
  -1   3  -1 157.443 4.61693   3
  -1   3  -1 162.589 6.03068   1
  -1   3  -1 156.807 4.59706   6
  -1   3  -1 162.010 4.49600   5
   1  -3   1 154.334 5.97742   1
   1  -3   1 159.350 4.45679   4
   1  -3   1 156.453 4.60911   3
   1  -3   1 160.464 4.60560   6
  -2   3  -1 237.142 6.60103   5
  -2   3  -1 239.684 6.74016   3
  -2   3  -1 231.806 6.67510   6
   2  -3   1 234.612 6.67662   6
   2  -3   1 232.602 6.50195   4
   2  -3   1 229.698 8.26451   1
   2  -3   1 227.420 6.71673   3
   3  -3   1 2580.93 73.5933   1
  -4   3  -1 76.7961 2.45870   6
  -4   3  -1 82.8259 2.63792   3
  -4   3  -1 81.9106 2.45915   5
   4  -3   1 85.4119 4.32739   1
   4  -3   1 76.4882 4.14691   1
   4  -3   1 79.2654 2.60576   3
   4  -3   1 80.1888 2.46470   6
  -5   3  -1 969.113 27.6529   5
  -5   3  -1 955.143 27.6299   6
  -5   3  -1 995.679 27.8660   3
   5  -3   1 1022.41 30.1424   1
   5  -3   1 1002.66 27.6376   6
   5  -3   1 998.001 27.8501   3
   5  -3   1 986.779 30.0070   1
  -6   3  -1 604.265 17.0275   3
  -6   3  -1 583.338 16.7699   5
   6  -3   1 587.257 16.9826   3
   6  -3   1 592.717 16.7069   6
   6  -3   1 603.448 19.4554   1
   6  -3   1 596.362 19.3726   1
  -7   3  -1 2.10776 0.37202   5
  -7   3  -1 2.62808 0.48504   3
   7  -3   1 2.66351 0.45519   3
   7  -3   1 2.26763 0.30736   6
   7  -3   1 4.01923 1.75265   1
   7  -3   1 2.89215 1.76307   1
  -8   3  -1 293.881 8.76578   3
   8  -3   1 272.570 8.68481   3
   8  -3   1 292.515 8.27582   6
   8  -3   1 291.675 11.5911   1
   8  -3   1 299.167 11.6365   1
  -9   3  -1 588.614 17.2018   3
   9  -3   1 597.051 20.4312   1
   9  -3   1 588.288 20.3931   1
 -10   3  -1 271.738 8.26356   3
  10  -3   1 239.644 11.4380   1
  10  -3   1 262.333 11.5235   1
  10  -3   1 275.714 8.61782   7
 -11   3  -1 122.413 4.44443   3
  11  -3   1 126.765 4.84622   7
  11  -3   1 131.845 8.31814   1
  11  -3   1 116.817 7.87879   1
 -12   3  -1 13.1857 1.34085   3
  12  -3   1 14.8420 3.97068   1
  12  -3   1 12.0347 1.57541   7
  13  -3   1 244.183 13.3408   1
  13  -3   1 266.535 8.93984   7
  14   2  -1 57.4334 7.59721   1
  14   2  -1 75.0345 3.59881   7
  14   2  -1 73.9442 2.72691   5
 -14  -2   1 70.3861 2.32143   4
  13   2  -1 143.211 8.68554   1
  13   2  -1 143.539 5.41038   7
 -13  -2   1 139.666 4.25508   4
  12   2  -1 97.9845 6.90823   1
  12   2  -1 99.5001 4.00404   7
 -12  -2   1 94.6249 3.00935   4
  11   2  -1 161.744 5.61718   7
  11   2  -1 159.364 8.12380   1
 -11  -2   1 157.446 4.72096   4
  10   2  -1 732.391 21.1432   6
  10   2  -1 774.408 22.0189   7
  10   2  -1 766.384 24.4854   1
 -10  -2   1 752.028 21.1937   4
   9   2  -1 100.348 5.63550   1
   9   2  -1 107.011 3.73734   7
   9   2  -1 97.1464 3.49109   3
   9   2  -1 98.6599 3.03182   6
  -9  -2   1 99.9907 3.04781   4
   8   2  -1 11.2773 0.59265   6
   8   2  -1 12.7808 2.13117   1
   8   2  -1 12.5760 0.91046   3
   8   2  -1 11.6826 1.05130   7
  -8  -2   1 11.1955 0.57865   4
   7   2  -1 1169.70 33.4760   6
   7   2  -1 1191.42 33.9441   7
   7   2  -1 1253.94 35.8048   1
   7   2  -1 1182.63 33.7859   3
  -7  -2   1 1239.33 34.6746   1
  -7  -2   1 1178.29 33.4549   4
   6   2  -1 286.779 9.86747   1
   6   2  -1 282.853 8.00879   6
  -6  -2   1 274.982 9.16096   1
  -6  -2   1 282.451 7.97948   4
  -6  -2   1 281.202 8.02306   6
   5   2  -1 537.507 15.5384   7
   5   2  -1 557.864 15.4525   3
   5   2  -1 539.969 16.8459   1
   5   2  -1 531.085 15.2571   6
  -5  -2   1 555.038 16.4716   1
  -5  -2   1 554.087 15.2756   6
  -5  -2   1 535.800 15.2206   4
   4   2  -1 2028.67 57.2656   1
  -4  -2   1 1997.88 57.0113   1
   3   2  -1 1240.39 36.1033   1
  -3  -2   1 1260.97 36.0020   1
  -3  -2   1 1269.61 34.8891   4
   2   2  -1 1789.03 64.4333   2
  -2  -2   1 1930.26 65.0125   2
   1   2  -1 8159.94 241.192   2
  -1  -2   1 8300.72 241.286   2
   0   2  -1 8.08648 0.34943   3
   0   2  -1 6.65725 0.34217   6
   0   2  -1 7.53805 0.25749   5
   0  -2   1 7.28252 0.26879   4
   0  -2   1 6.66352 0.33193   3
   0  -2   1 6.85732 0.34793   6
  -1   2  -1 3706.53 116.538   2
   1  -2   1 3706.11 116.956   2
  -2   2  -1 970.569 27.0412   5
   2  -2   1 960.261 27.1301   3
   2  -2   1 989.836 28.3552   1
  -3   2  -1 333.610 9.45195   6
  -3   2  -1 331.955 9.54450   3
   3  -2   1 335.738 9.54066   3
   3  -2   1 336.125 9.45161   6
   3  -2   1 337.518 10.8502   1
   4  -2   1 5407.71 151.466   1
  -5   2  -1 768.194 21.2072   3
  -5   2  -1 758.319 21.0136   5
   5  -2   1 757.551 22.8585   1
   5  -2   1 755.955 20.9852   6
   5  -2   1 712.309 21.1548   3
  -6   2  -1 164.773 5.20522   3
   6  -2   1 173.462 4.95255   6
   6  -2   1 167.894 5.19020   3
   6  -2   1 175.355 7.00087   1
  -7   2  -1 1238.88 34.2185   5
  -7   2  -1 1253.47 34.4803   3
   7  -2   1 1238.78 34.1146   6
   7  -2   1 1209.66 36.6313   1
   7  -2   1 1177.75 34.4101   3
  -8   2  -1 15.5604 1.10068   3
   8  -2   1 13.9233 2.42743   1
   8  -2   1 17.0178 1.05976   3
   8  -2   1 16.8623 0.72736   6
   8  -2   1 14.9161 0.72275   6
  -9   2  -1 5.91059 0.84523   3
   9  -2   1 8.13481 2.17259   1
   9  -2   1 6.03924 0.45685   6
   9  -2   1 5.44616 0.76866   3
   9  -2   1 5.90452 0.43937   6
   9  -2   1 6.47075 2.12382   1
 -10   2  -1 391.973 11.7591   3
  10  -2   1 398.783 12.0878   7
  10  -2   1 384.088 14.7423   1
  10  -2   1 395.648 14.6711   1
 -11   2  -1 21.1252 1.46112   3
  11  -2   1 21.4608 1.77489   7
  11  -2   1 23.5578 3.63208   1
  11  -2   1 21.3429 3.51713   1
  12  -2   1 103.698 7.73045   1
  12  -2   1 112.777 4.51573   7
  13  -2   1 173.374 6.30536   7
  13  -2   1 153.960 10.0918   1
  14  -2   1 0.76356 0.86821   7
  14   1  -1 44.2634 2.76155   7
  14   1  -1 43.3794 5.70216   1
  13   1  -1 280.562 13.0210   1
  13   1  -1 309.733 9.76619   7
 -13  -1   1 286.458 8.37335   4
  12   1  -1 4.45562 2.93392   1
  12   1  -1 2.97694 0.85749   7
 -12  -1   1 3.93455 0.39921   4
  11   1  -1 26.2397 3.65266   1
  11   1  -1 32.5064 1.98446   7
 -11  -1   1 28.0931 1.08733   4
  10   1  -1 253.829 10.7692   1
  10   1  -1 271.008 8.38353   7
 -10  -1   1 259.111 7.48738   4
   9   1  -1 43.1872 2.08944   7
   9   1  -1 42.4261 4.03328   1
  -9  -1   1 42.4685 1.42107   4
   8   1  -1 840.556 24.0441   7
   8   1  -1 847.289 26.1876   1
   8   1  -1 827.896 23.8472   3
  -8  -1   1 838.580 23.3949   4
   7   1  -1 445.655 12.8723   3
   7   1  -1 438.624 12.4740   6
   7   1  -1 446.608 13.0264   7
   7   1  -1 451.791 14.8778   1
  -7  -1   1 449.302 13.8414   1
  -7  -1   1 438.559 12.4823   4
   6   1  -1 431.731 12.4480   3
   6   1  -1 436.439 12.5907   7
   6   1  -1 448.868 14.2010   1
   6   1  -1 426.758 12.1293   6
  -6  -1   1 415.819 12.1279   4
  -6  -1   1 440.498 13.4996   1
   5   1  -1 2935.30 83.2399   1
  -5  -1   1 2947.10 82.7892   1
   4   1  -1 195.702 5.52974   6
   4   1  -1 206.148 6.95869   1
   4   1  -1 190.778 5.79146   7
  -4  -1   1 197.405 6.65311   1
  -4  -1   1 191.080 5.53461   6
  -4  -1   1 193.472 5.52134   4
   3   1  -1 1343.30 38.0047   1
  -3  -1   1 1327.95 37.8614   1
  -3  -1   1 1312.49 36.8194   4
   2   1  -1 916.974 25.9146   1
  -2  -1   1 883.339 24.9654   4
   1   1  -1 761.523 21.8738   1
   0   1  -1 26.1026 1.37738   1
   0   1  -1 31.4177 0.92915   6
   0  -1   1 27.9149 0.86196   3
   1  -1   1 2274.16 71.5717   2
   2  -1   1 1401.63 39.6458   1
  -3   1  -1 2574.86 81.4488   2
  -3   1  -1 2491.84 80.7746   2
   3  -1   1 2540.02 82.3943   2
  -4   1  -1 438.859 12.4119   4
  -4   1  -1 456.319 12.6726   3
  -4   1  -1 457.621 12.5401   5
   4  -1   1 438.928 12.5347   6
   4  -1   1 441.670 12.6532   3
   4  -1   1 446.511 13.6448   1
  -5   1  -1 577.553 16.3786   3
  -5   1  -1 578.551 16.2135   5
  -5   1  -1 569.428 16.0622   4
   5  -1   1 573.431 16.1974   6
   5  -1   1 575.668 16.3665   3
   5  -1   1 594.535 17.6181   1
  -6   1  -1 759.869 21.8818   4
  -6   1  -1 847.455 22.3091   3
  -6   1  -1 779.957 22.0673   5
   6  -1   1 796.342 23.7457   1
   6  -1   1 771.540 22.0251   6
   6  -1   1 773.146 22.2453   3
  -7   1  -1 149.201 4.30916   4
  -7   1  -1 152.058 4.52899   5
  -7   1  -1 157.143 4.77434   3
   7  -1   1 149.015 4.72597   3
   7  -1   1 151.718 4.46363   6
   7  -1   1 153.871 4.45117   6
   7  -1   1 150.085 6.30902   1
  -8   1  -1 971.115 27.0148   3
   8  -1   1 915.613 26.6019   6
   8  -1   1 971.469 26.6352   6
   8  -1   1 974.293 29.0980   1
   8  -1   1 933.181 26.9808   3
  -9   1  -1 464.996 13.4644   3
   9  -1   1 445.469 12.9426   6
   9  -1   1 471.697 15.8026   1
   9  -1   1 440.591 13.3956   3
   9  -1   1 472.179 13.7291   7
   9  -1   1 460.545 12.9705   6
 -10   1  -1 60.1334 2.46141   3
  10  -1   1 59.6442 4.71556   1
  10  -1   1 58.4384 2.71135   7
  11  -1   1 215.006 9.62409   1
  11  -1   1 207.294 9.61848   1
  11  -1   1 222.960 7.27895   7
  12  -1   1 204.896 9.69060   1
  12  -1   1 207.935 7.05336   7
  12  -1   1 191.767 9.66482   1
  13  -1   1 14.0206 3.78378   1
  13  -1   1 17.2355 1.81596   7
  14  -1   1 89.7209 4.11305   7
  14  -1   1 82.2010 8.45550   1
  14   0  -1 196.175 14.1533   1
  14   0  -1 223.497 7.78135   7
  13   0  -1 23.3500 4.63486   1
  13   0  -1 25.1970 2.13238   7
  12   0  -1 208.340 7.08130   7
  12   0  -1 192.452 10.3478   1
  11   0  -1 144.870 5.14217   7
  11   0  -1 137.120 8.08630   1
 -11   0   1 133.066 4.02507   4
  10   0  -1 153.060 8.04250   1
  10   0  -1 158.813 5.40616   7
 -10   0   1 148.317 4.43554   4
   9   0  -1 592.442 16.9941   7
   9   0  -1 595.644 19.6624   1
   9   0  -1 554.382 16.7098   3
  -9   0   1 565.585 16.1220   4
   8   0  -1 450.467 12.8939   7
   8   0  -1 416.886 12.6365   3
   8   0  -1 437.536 15.1588   1
  -8   0   1 427.167 12.1446   4
  -8   0   1 433.890 12.6770   3
   7   0  -1 935.154 26.8725   7
   7   0  -1 975.859 29.0355   1
   7   0  -1 943.405 26.7087   3
  -7   0   1 949.719 26.7204   3
  -7   0   1 919.403 26.2648   4
   6   0  -1 969.915 28.0673   7
   6   0  -1 979.027 27.9203   3
   6   0  -1 1034.58 29.9683   1
  -6   0   1 945.548 27.9263   3
  -6   0   1 1046.92 29.2723   1
  -6   0   1 979.615 27.5627   4
   5   0  -1 654.278 19.4699   1
   5   0  -1 640.297 17.7693   3
   5   0  -1 601.513 17.8530   7
  -5   0   1 634.270 18.9754   1
  -5   0   1 623.016 17.7646   3
  -5   0   1 612.252 17.4555   4
   4   0  -1 1434.42 41.0091   1
   4   0  -1 1409.11 39.6081   3
  -4   0   1 1375.34 39.3620   4
  -4   0   1 1462.35 40.7687   1
   3   0  -1 2087.82 58.7412   1
  -3   0   1 2058.68 58.5828   1
   2   0  -1 230.412 7.28829   1
   2   0  -1 222.101 6.45159   7
  -2   0   1 220.896 6.44523   7
  -2   0   1 223.743 6.27955   4
  -2   0   1 228.449 6.40478   3
   1   0  -1 1046.69 37.6320   2
  -1   0   1 1045.23 37.3275   2
   0   0  -1 -0.0042 0.01726   5
   0   0   1 0.00670 0.01803   4
   1   0   1 451.133 12.7914   1
  -2   0  -1 869.508 24.1269   5
  -3   0  -1 14.2873 0.42585   4
  -3   0  -1 12.6633 0.54144   3
  -3   0  -1 13.4645 0.47108   5
   3   0   1 11.8799 0.49524   6
   3   0   1 11.4381 0.52442   3
   4   0   1 2070.60 58.1029   1
  -5   0  -1 883.278 24.6350   4
  -5   0  -1 888.915 24.8909   3
  -5   0  -1 887.664 24.7348   5
   5   0   1 884.420 24.8753   3
   5   0   1 896.432 24.7543   6
   5   0   1 887.540 25.6880   1
   5   0   1 880.948 24.7384   6
  -6   0  -1 2.96539 0.22276   4
  -6   0  -1 3.44858 0.33999   5
   6   0   1 2.77719 0.31583   6
   6   0   1 2.29166 0.33769   3
   6   0   1 2.84924 0.34736   6
   6   0   1 5.17466 1.03020   1
  -7   0  -1 1318.51 36.7853   5
  -7   0  -1 1312.14 36.6226   4
  -7   0  -1 1375.36 37.0437   3
   7   0   1 1316.46 36.7364   6
   7   0   1 1322.73 36.7626   6
   7   0   1 1294.38 36.9841   3
   7   0   1 1293.10 38.3399   1
  -8   0  -1 405.454 11.7104   3
  -8   0  -1 393.600 11.2468   4
   8   0   1 401.095 11.3595   6
   8   0   1 410.848 13.3407   1
   8   0   1 387.826 11.6777   3
   8   0   1 406.035 11.9054   7
   8   0   1 402.818 11.3850   6
  -9   0  -1 6.72533 0.40909   4
   9   0   1 6.01480 1.68884   1
   9   0   1 6.49459 0.97342   7
   9   0   1 7.44306 0.55501   6
   9   0   1 6.70115 0.76239   3
 -10   0  -1 671.160 18.8903   4
  10   0   1 691.772 21.7802   1
  10   0   1 700.994 19.0188   6
  10   0   1 630.395 19.4684   3
  10   0   1 710.800 19.8618   7
  10   0   1 652.274 18.9659   6
  11   0   1 43.5144 2.31062   7
  11   0   1 37.2913 4.26640   1
  12   0   1 31.8104 2.09261   7
  12   0   1 25.6497 3.48707   1
  12   0   1 25.2012 3.42302   1
  13   0   1 388.305 15.0342   1
  13   0   1 408.370 12.6469   7
  14   0   1 6.68242 1.22302   7
  14   0   1 8.96329 3.87144   1
  14  -1  -1 2.04644 0.92805   7
  13  -1  -1 291.205 9.45459   7
  13  -1  -1 257.646 13.6205   1
  12  -1  -1 0.02616 3.18968   1
  11  -1  -1 41.0666 2.34495   7
  11  -1  -1 41.4605 5.40495   1
  10  -1  -1 663.402 23.3466   1
  10  -1  -1 711.287 20.3215   7
   9  -1  -1 2.02726 0.48909   3
   9  -1  -1 1.51168 1.98759   1
  -9   1   1 2.60550 0.53384   3
   8  -1  -1 986.846 30.6062   1
   8  -1  -1 956.079 27.6748   3
   8  -1  -1 987.218 27.9140   7
  -8   1   1 971.583 27.7085   3
   7  -1  -1 366.015 10.8289   3
   7  -1  -1 373.541 13.2719   1
   7  -1  -1 370.476 11.0066   7
  -7   1   1 364.145 10.3334   4
  -7   1   1 374.347 10.8564   3
   6  -1  -1 291.757 8.76781   3
   6  -1  -1 303.309 8.93452   7
   6  -1  -1 295.519 10.8055   1
  -6   1   1 311.864 8.81236   3
  -6   1   1 288.604 8.34481   4
   5  -1  -1 1178.98 34.0283   3
   5  -1  -1 1222.50 35.9540   1
   5  -1  -1 1278.15 34.1925   7
  -5   1   1 1276.06 34.0797   3
  -5   1   1 1150.72 33.6714   4
  -5   1   1 1180.58 35.4806   1
   4  -1  -1 217.747 7.67604   1
   4  -1  -1 201.234 6.17823   7
   4  -1  -1 209.831 6.11925   3
  -4   1   1 200.836 5.81168   4
  -4   1   1 208.618 7.37769   1
  -4   1   1 210.706 6.11811   3
   3  -1  -1 13.7229 0.67145   7
   3  -1  -1 11.6326 1.46426   1
   3  -1  -1 13.0114 0.61499   3
  -3   1   1 11.1410 0.38451   4
  -3   1   1 8.85406 1.17048   1
  -3   1   1 11.6248 0.60128   3
   2  -1  -1 4540.77 146.307   2
  -2   1   1 4928.90 147.118   2
   1  -1  -1 120.204 3.52299   7
   1  -1  -1 119.098 3.50556   3
   1  -1  -1 121.683 3.40495   6
   1  -1  -1 131.959 4.38884   1
  -1   1   1 118.276 3.40411   6
  -1   1   1 120.516 3.50638   3
  -1   1   1 116.703 3.39686   4
  -1   1   1 127.544 4.36036   1
   0  -1  -1 3.71294 0.17647   3
   0   1   1 3.01164 0.16815   3
   1   1   1 4076.57 118.060   2
  -2  -1  -1 110.299 3.09161   5
  -2  -1  -1 111.655 3.16312   6
  -2  -1  -1 109.428 3.09878   4
   2   1   1 107.158 3.15787   6
   4   1   1 2519.46 70.1534   1
   5   1   1 7.12682 0.49694   3
  -6  -1  -1 387.475 10.7987   5
  -6  -1  -1 375.865 10.7210   4
   6   1   1 393.160 11.7553   1
   6   1   1 374.060 10.8166   6
   6   1   1 381.899 10.9802   3
  -7  -1  -1 1456.34 39.3894   5
  -7  -1  -1 1403.84 39.2800   4
   7   1   1 1410.62 39.3848   6
   7   1   1 1449.14 40.6788   1
   7   1   1 1441.64 39.6149   3
   7   1   1 1322.79 39.7198   7
  -8  -1  -1 217.846 6.20291   4
   8   1   1 218.248 6.30475   6
   8   1   1 214.687 6.33100   6
   8   1   1 215.766 6.75872   7
   8   1   1 224.237 7.87749   1
   8   1   1 213.216 6.57540   3
  -9  -1  -1 272.271 7.80260   4
   9   1   1 269.537 8.24938   3
   9   1   1 282.604 8.51455   7
   9   1   1 267.993 7.89646   6
   9   1   1 277.460 9.81967   1
   9   1   1 276.652 7.94402   6
 -10  -1  -1 87.9195 2.67975   4
  10   1   1 85.6054 3.17190   3
  10   1   1 92.4961 2.82432   6
  10   1   1 85.7017 2.76023   6
  10   1   1 91.1114 3.46239   7
  10   1   1 84.9477 4.88517   1
 -11  -1  -1 131.679 3.93807   4
  11   1   1 134.174 4.03815   6
  11   1   1 128.968 3.99616   6
  11   1   1 132.854 6.50587   1
  11   1   1 138.199 4.86740   7
 -12  -1  -1 532.575 15.5564   4
  12   1   1 550.617 18.4696   1
  12   1   1 576.311 16.7128   7
 -13  -1  -1 14.1372 0.67991   4
  13   1   1 13.2115 1.61097   7
  13   1   1 10.6754 3.32502   1
  13   1   1 14.7647 3.00666   1
  14   1   1 62.1839 6.20889   1
  14   1   1 62.6813 3.24801   7
  15   1   1 95.0366 4.32365   7
  13  -2  -1 27.4042 2.25889   7
  13  -2  -1 24.8175 5.51419   1
  12  -2  -1 31.1781 2.21239   7
  11  -2  -1 249.809 12.4904   1
  11  -2  -1 280.256 8.94290   7
 -11   2   1 277.587 8.61995   3
  10  -2  -1 34.9173 4.91472   1
  10  -2  -1 34.6624 2.08532   7
 -10   2   1 32.6799 1.81236   3
   9  -2  -1 151.522 5.09181   7
   9  -2  -1 133.337 7.71120   1
  -9   2   1 142.486 4.81003   3
   8  -2  -1 167.730 5.58202   7
   8  -2  -1 163.653 5.37266   3
   8  -2  -1 167.096 8.21005   1
  -8   2   1 172.706 5.41523   3
   7  -2  -1 313.041 9.52781   3
   7  -2  -1 319.602 9.71682   7
   7  -2  -1 328.102 12.2187   1
  -7   2   1 324.970 9.56628   3
   6  -2  -1 183.017 5.66089   3
   6  -2  -1 182.348 5.79064   7
   6  -2  -1 189.747 7.92061   1
  -6   2   1 184.052 5.67977   3
   5  -2  -1 1437.58 40.7921   7
   5  -2  -1 1435.10 40.6766   3
   5  -2  -1 1459.84 42.9257   1
  -5   2   1 1480.28 40.7069   3
   4  -2  -1 618.575 16.8947   3
   4  -2  -1 615.318 18.8543   1
  -4   2   1 602.824 16.8983   3
  -4   2   1 543.061 18.3751   1
   3  -2  -1 1479.53 41.2307   3
   3  -2  -1 1477.81 42.9117   1
   2  -2  -1 571.794 16.0861   3
   2  -2  -1 587.299 17.5392   1
   2  -2  -1 567.644 15.9114   6
  -2   2   1 568.555 15.9147   6
  -2   2   1 566.695 17.4175   1
   1  -2  -1 2581.69 87.0769   2
  -1   2   1 2546.64 86.9604   2
   0  -2  -1 4821.19 146.502   2
   0   2   1 4767.70 146.310   2
  -1  -2  -1 266.295 7.46911   6
  -1  -2  -1 258.993 8.16843   1
  -1  -2  -1 265.479 7.39611   4
  -1  -2  -1 270.699 7.44926   3
  -1  -2  -1 268.310 7.36494   5
   1   2   1 257.999 8.18740   1
   1   2   1 265.586 7.46730   6
   1   2   1 264.850 7.44758   3
   3   2   1 3404.05 100.745   2
  -4  -2  -1 19.4808 0.64132   5
  -4  -2  -1 19.1112 0.66007   4
  -4  -2  -1 18.3287 0.74762   6
   4   2   1 18.6694 0.79608   7
   4   2   1 20.8126 1.13089   1
   4   2   1 18.7309 0.74125   6
   5   2   1 2546.42 71.1680   1
  -6  -2  -1 571.748 16.6906   4
  -6  -2  -1 614.763 16.7267   5
   6   2   1 586.861 17.0102   7
   6   2   1 610.175 16.9374   3
   6   2   1 586.743 16.8014   6
   6   2   1 615.549 17.5417   1
  -7  -2  -1 250.522 7.16584   4
  -7  -2  -1 255.896 7.21142   5
   7   2   1 258.074 7.45934   3
   7   2   1 242.883 7.26277   6
   7   2   1 251.910 8.23725   1
   7   2   1 252.399 7.57605   7
  -8  -2  -1 739.281 20.8229   4
   8   2   1 734.197 21.1640   3
   8   2   1 734.818 20.9282   6
   8   2   1 752.461 22.2124   1
   8   2   1 763.560 21.3429   7
  -9  -2  -1 372.625 10.5766   4
   9   2   1 377.799 11.1916   7
   9   2   1 383.481 12.2809   1
   9   2   1 364.696 10.9772   3
   9   2   1 368.987 10.6786   6
 -10  -2  -1 776.693 21.4907   4
  10   2   1 742.412 21.5703   6
  10   2   1 747.472 21.9644   3
  10   2   1 795.636 22.2455   7
  10   2   1 770.474 23.4525   1
  10   2   1 768.122 21.6271   6
 -11  -2  -1 157.770 4.75220   4
  11   2   1 168.615 5.61467   7
  11   2   1 162.315 6.92997   1
  11   2   1 164.486 4.89243   6
  11   2   1 153.293 4.82427   6
 -12  -2  -1 74.5735 2.41460   4
  12   2   1 73.7682 4.86749   1
  12   2   1 72.6609 2.45177   6
  12   2   1 76.3899 3.31359   7
  12   2   1 79.6360 2.52594   6
 -13  -2  -1 372.564 10.6882   4
  13   2   1 353.941 13.0980   1
  13   2   1 394.970 11.8776   7
 -14  -2  -1 40.8753 1.49474   4
  14   2   1 44.2900 2.61232   7
  14   2   1 35.7882 4.93054   1
  15   2   1 3.50331 1.02290   7
  13  -3  -1 125.870 5.20626   7
  12  -3  -1 40.1635 2.51825   7
 -12   3   1 37.9853 2.17810   3
  11  -3  -1 26.9129 4.70885   1
  11  -3  -1 24.3866 1.98068   7
 -11   3   1 26.1101 1.72836   3
  10  -3  -1 506.052 14.9379   7
  10  -3  -1 488.968 18.8364   1
 -10   3   1 476.480 14.5544   3
   9  -3  -1 118.299 4.35577   7
   9  -3  -1 109.998 7.32850   1
  -9   3   1 118.198 4.12319   3
   8  -3  -1 21.8020 3.40201   1
   8  -3  -1 24.2213 1.38052   3
   8  -3  -1 25.0987 1.62169   7
  -8   3   1 26.9786 1.47670   3
   7  -3  -1 1119.84 34.9551   1
   7  -3  -1 1082.92 31.6515   3
   7  -3  -1 1131.69 31.8784   7
  -7   3   1 1144.89 31.7234   3
   6  -3  -1 282.948 10.8676   1
   6  -3  -1 270.530 8.21410   7
   6  -3  -1 263.028 8.04929   3
  -6   3   1 264.640 8.07843   3
   5  -3  -1 492.358 16.8242   1
   5  -3  -1 495.219 14.3361   3
  -5   3   1 509.134 14.3766   3
   4  -3  -1 1312.49 38.5552   1
  -4   3   1 1272.85 35.8729   6
   3  -3  -1 24.7497 1.00663   3
   3  -3  -1 22.4536 2.29988   1
   3  -3  -1 21.1481 0.75119   6
  -3   3   1 20.8901 0.75603   6
  -3   3   1 21.9055 0.98722   3
   2  -3  -1 513.943 14.3461   3
   2  -3  -1 511.354 16.1464   1
   2  -3  -1 501.197 14.1794   6
  -2   3   1 493.219 14.1812   6
  -2   3   1 517.490 14.3638   3
   1  -3  -1 3706.50 124.505   2
  -1   3   1 3731.88 124.584   2
   0  -3  -1 147.293 4.15506   3
   0  -3  -1 143.374 4.12580   6
   0  -3  -1 145.047 5.50703   1
   0  -3  -1 141.953 4.02290   4
   0  -3  -1 143.634 5.41842   1
   0   3   1 139.205 4.15340   3
   0   3   1 139.422 4.11900   6
   1   3   1 4807.80 149.731   2
  -2  -3  -1 5.63524 0.35989   6
  -2  -3  -1 3.61165 0.75228   1
   2   3   1 6.13176 0.36863   6
   2   3   1 5.76481 0.91241   1
  -3  -3  -1 1804.19 50.2202   1
  -3  -3  -1 1793.00 49.2981   5
  -3  -3  -1 1723.49 50.1195   1
   3   3   1 1801.70 50.3661   1
  -4  -3  -1 1190.40 33.7036   4
  -4  -3  -1 1192.62 34.1535   1
  -4  -3  -1 1280.06 34.2477   1
  -4  -3  -1 1217.45 33.6394   5
   4   3   1 1226.10 34.5961   1
   4   3   1 1172.99 33.8119   6
  -5  -3  -1 5.09601 0.33694   4
  -5  -3  -1 5.97846 0.46741   6
   5   3   1 4.28291 0.84007   1
   5   3   1 5.82868 0.44577   6
   5   3   1 5.20573 0.48587   7
  -6  -3  -1 517.205 14.7370   6
  -6  -3  -1 523.660 14.6047   4
  -6  -3  -1 528.230 14.5733   5
   6   3   1 513.987 14.7177   6
   6   3   1 520.145 14.8074   3
   6   3   1 528.835 15.5406   1
   6   3   1 512.916 14.8549   7
  -7  -3  -1 1513.01 41.9305   5
  -7  -3  -1 1464.68 41.9359   4
   7   3   1 1587.90 42.3248   7
   7   3   1 1471.56 42.0583   6
   7   3   1 1525.47 43.0312   1
   7   3   1 1486.81 42.1870   3
  -8  -3  -1 160.633 4.72186   4
   8   3   1 162.290 5.96520   1
   8   3   1 158.159 5.02042   3
   8   3   1 164.141 5.15885   7
   8   3   1 162.311 4.84392   6
  -9  -3  -1 130.432 3.92592   4
   9   3   1 127.122 4.26138   3
   9   3   1 129.066 4.03977   6
   9   3   1 133.344 4.45579   7
   9   3   1 140.158 5.42508   1
 -10  -3  -1 333.833 9.50721   4
  10   3   1 326.150 9.61073   6
  10   3   1 319.789 9.92531   3
  10   3   1 343.732 10.1680   7
  10   3   1 338.949 11.1896   1
 -11  -3  -1 26.2849 1.09739   4
  11   3   1 26.9595 2.93701   1
  11   3   1 26.0398 1.22300   6
  11   3   1 26.0776 1.15571   6
  11   3   1 26.7076 1.71259   7
 -12  -3  -1 181.610 5.39739   4
  12   3   1 185.517 7.40120   1
  12   3   1 173.399 5.44985   6
  12   3   1 183.606 5.53303   6
  12   3   1 187.275 6.27491   7
 -13  -3  -1 87.5391 2.81400   4
  13   3   1 82.8452 2.83664   6
  13   3   1 87.7078 2.88959   6
  13   3   1 90.1563 3.74725   7
  13   3   1 91.1928 5.08111   1
 -14  -3  -1 1.07347 0.35864   4
  14   3   1 0.98047 0.73404   7
  14   3   1 2.78213 2.18834   1
 -15  -3  -1 92.1798 2.98304   4
  15   3   1 95.2308 4.19142   7
  12  -4  -1 30.0760 2.28652   7
 -12   4   1 28.8252 1.92209   3
  11  -4  -1 407.752 12.4401   7
  11  -4  -1 374.372 17.0714   1
 -11   4   1 385.719 11.9913   3
  10  -4  -1 35.8704 5.12376   1
  10  -4  -1 33.7649 5.08458   1
  10  -4  -1 41.9964 2.36981   7
 -10   4   1 41.1543 2.09752   3
   9  -4  -1 152.301 9.30329   1
   9  -4  -1 170.092 5.79419   7
  -9   4   1 168.910 5.56095   3
   8  -4  -1 698.220 20.0309   7
   8  -4  -1 665.844 23.6743   1
  -8   4   1 684.804 19.8022   3
   7  -4  -1 232.370 7.33033   3
   7  -4  -1 235.519 10.6074   1
   7  -4  -1 243.486 7.53887   7
  -7   4   1 241.449 7.38465   3
   6  -4  -1 590.237 20.3032   1
   6  -4  -1 577.717 17.0415   3
   6  -4  -1 597.724 17.1974   7
  -6   4   1 603.587 17.1003   3
   5  -4  -1 3268.90 92.6747   1
   5  -4  -1 3159.16 89.4501   3
   4  -4  -1 122.176 6.20554   1
   4  -4  -1 123.114 3.56923   6
   4  -4  -1 122.404 3.88035   3
  -4   4   1 120.523 3.57621   6
  -4   4   1 122.790 3.91192   3
   3  -4  -1 1093.58 30.7002   3
   3  -4  -1 1119.97 33.2698   1
   3  -4  -1 1087.13 30.4611   6
  -3   4   1 1077.07 30.4677   6
   2  -4  -1 855.523 23.9236   3
   2  -4  -1 856.465 26.1531   1
   2  -4  -1 871.623 23.7646   6
  -2   4   1 839.877 23.9278   3
  -2   4   1 833.425 23.7570   6
   1  -4  -1 160.851 6.62187   1
   1  -4  -1 158.425 4.66687   6
   1  -4  -1 163.743 4.52828   4
   1  -4  -1 155.578 4.74772   3
   1  -4  -1 167.975 6.57918   1
  -1   4   1 165.084 4.77760   3
  -1   4   1 155.789 4.66423   6
   0  -4  -1 497.920 14.1580   4
   0  -4  -1 514.604 16.1099   1
   0  -4  -1 509.991 14.3025   6
   0  -4  -1 539.771 16.3530   1
   0  -4  -1 496.769 14.3290   3
   0   4   1 494.389 14.2980   6
   0   4   1 509.533 14.3469   3
  -1  -4  -1 62.5031 1.99768   3
  -1  -4  -1 61.2587 1.86597   4
  -1  -4  -1 64.0995 3.33981   1
  -1  -4  -1 64.6065 1.82065   5
  -1  -4  -1 63.9401 3.41956   1
  -1  -4  -1 62.5747 2.00490   6
   1   4   1 65.0399 2.00724   6
  -2  -4  -1 416.249 11.9966   4
  -2  -4  -1 419.000 12.1334   6
  -2  -4  -1 436.375 13.4956   1
  -2  -4  -1 428.185 12.1100   3
   2   4   1 426.605 12.1356   6
   2   4   1 454.772 13.7202   1
   2   4   1 424.258 12.1136   3
  -3  -4  -1 482.464 13.4207   3
  -3  -4  -1 478.304 13.4564   6
  -3  -4  -1 474.041 13.3088   4
  -3  -4  -1 483.590 14.6725   1
  -3  -4  -1 460.597 13.2877   7
  -3  -4  -1 481.645 14.5824   1
   3   4   1 471.326 14.7364   1
   3   4   1 474.443 13.4265   3
   3   4   1 473.677 13.4412   6
  -4  -4  -1 1652.60 46.8476   1
  -4  -4  -1 1609.40 46.7440   1
   4   4   1 1681.66 47.1561   1
  -5  -4  -1 802.301 22.1829   5
  -5  -4  -1 797.268 22.2875   4
  -5  -4  -1 806.134 22.4408   6
  -5  -4  -1 770.577 22.9400   1
  -5  -4  -1 842.780 23.0728   1
   5   4   1 794.966 22.4148   7
   5   4   1 787.468 22.4451   3
   5   4   1 795.160 23.5561   1
   5   4   1 789.358 22.4221   6
  -6  -4  -1 1437.11 40.3754   4
  -6  -4  -1 1486.75 40.5468   6
  -6  -4  -1 1473.57 40.2864   5
   6   4   1 1449.61 40.5133   6
   6   4   1 1499.52 41.6819   1
   6   4   1 1333.76 40.5390   3
   6   4   1 1480.24 40.5948   7
  -7  -4  -1 85.7550 2.75530   6
  -7  -4  -1 84.3732 2.58980   4
   7   4   1 81.2577 2.71135   6
   7   4   1 84.9184 2.82964   3
   7   4   1 83.2986 2.80682   3
   7   4   1 87.9354 3.84252   1
   7   4   1 82.4695 2.84893   7
  -8  -4  -1 321.806 9.09669   4
   8   4   1 304.234 9.43584   7
   8   4   1 327.924 10.5205   1
   8   4   1 325.999 9.23737   6
   8   4   1 313.800 9.37113   3
  -9  -4  -1 478.778 13.5064   4
   9   4   1 465.088 13.6340   6
   9   4   1 470.498 13.8493   3
   9   4   1 487.227 15.0265   1
   9   4   1 483.261 13.9779   7
 -10  -4  -1 162.114 4.85066   4
  10   4   1 164.500 5.40851   7
  10   4   1 168.349 6.49259   1
  10   4   1 162.123 5.24877   3
  10   4   1 157.970 4.96828   6
 -11  -4  -1 497.197 14.0753   4
  11   4   1 470.595 14.1707   6
  11   4   1 507.801 14.7646   7
  11   4   1 505.980 15.8052   1
 -12  -4  -1 97.0703 3.05362   4
  12   4   1 99.0189 3.79334   7
  12   4   1 87.7151 3.10673   6
  12   4   1 97.9361 4.93290   1
 -13  -4  -1 175.272 5.33400   4
  13   4   1 183.044 7.15011   1
  13   4   1 177.663 5.47523   6
  13   4   1 185.016 6.25878   7
  13   4   1 166.971 5.39761   6
 -14  -4  -1 56.2448 2.01416   4
  14   4   1 52.3499 2.08394   6
  14   4   1 58.6134 2.09638   6
  14   4   1 55.3446 4.05929   1
  14   4   1 57.3510 2.71765   3
  14   4   1 55.3798 2.88089   7
 -15  -4  -1 37.9340 1.51432   4
  15   4   1 38.3028 2.29076   3
  15   4   1 36.9745 2.44796   7
  12  -5  -1 60.5810 3.21988   7
 -12   5   1 54.3720 2.78829   3
  11  -5  -1 96.8131 4.12901   7
  11  -5  -1 88.4608 9.64576   1
 -11   5   1 89.3293 3.71502   3
  10  -5  -1 254.884 13.4608   1
  10  -5  -1 259.559 13.3909   1
  10  -5  -1 270.472 8.74325   7
 -10   5   1 263.470 8.42073   3
   9  -5  -1 108.998 4.22652   7
   9  -5  -1 107.781 8.14367   1
   9  -5  -1 109.333 8.07298   1
  -9   5   1 108.412 4.01001   3
   8  -5  -1 26.2335 4.22196   1
   8  -5  -1 24.5249 1.70042   7
   8  -5  -1 23.3811 4.21046   1
  -8   5   1 24.6291 1.51579   3
   7  -5  -1 684.369 23.8788   1
   7  -5  -1 687.957 23.9469   1
   7  -5  -1 678.227 20.1552   3
   7  -5  -1 682.794 19.9618   7
  -7   5   1 695.058 19.8616   3
   6  -5  -1 104.855 6.82720   1
   6  -5  -1 107.658 6.85498   1
   6  -5  -1 107.881 3.71262   3
  -6   5   1 112.900 3.78284   3
   5  -5  -1 113.175 6.64046   1
   5  -5  -1 105.557 3.62326   3
   5  -5  -1 110.516 3.23822   6
  -5   5   1 111.009 3.67086   3
  -5   5   1 105.206 3.24547   6
   4  -5  -1 1063.13 30.5726   3
   4  -5  -1 1075.30 33.8357   1
   4  -5  -1 1100.11 30.2698   6
   4  -5  -1 1098.42 33.8773   1
  -4   5   1 1066.68 30.2779   6
  -4   5   1 1107.35 30.6213   3
   3  -5  -1 331.980 9.75390   3
   3  -5  -1 332.852 12.4552   1
   3  -5  -1 339.701 9.53257   6
   3  -5  -1 353.976 12.7000   1
  -3   5   1 330.618 9.53458   6
  -3   5   1 324.071 9.77230   3
   2  -5  -1 385.747 10.9438   6
   2  -5  -1 393.477 13.7750   1
   2  -5  -1 399.423 13.7197   1
   2  -5  -1 378.048 11.0892   3
  -2   5   1 375.222 10.9417   6
   1  -5  -1 1304.62 36.4397   6
   1  -5  -1 1259.54 36.5222   3
   1  -5  -1 1353.56 39.1042   1
   1  -5  -1 1347.70 39.2577   1
   1  -5  -1 1311.27 36.2549   4
  -1   5   1 1312.31 36.5575   3
  -1   5   1 1265.55 36.4324   6
   0  -5  -1 80.7958 4.46022   1
   0  -5  -1 82.3412 4.45306   1
   0  -5  -1 80.6974 2.31100   4
   0  -5  -1 77.3044 2.51694   3
   0  -5  -1 75.4430 2.47630   6
   0   5   1 79.9194 2.54438   3
   0   5   1 78.8296 2.48114   6
  -1  -5  -1 1117.09 30.9467   6
  -1  -5  -1 1141.66 33.2146   1
  -1  -5  -1 1098.81 30.9374   3
  -1  -5  -1 1107.49 30.7061   5
  -1  -5  -1 1104.71 32.9639   1
  -1  -5  -1 1105.17 30.7617   4
   1   5   1 1084.52 30.9302   6
   1   5   1 1098.99 30.9531   3
  -2  -5  -1 1391.05 39.1701   4
  -2  -5  -1 1388.51 39.3195   3
  -2  -5  -1 1441.95 41.3759   1
  -2  -5  -1 1429.84 41.2098   1
   2   5   1 1428.80 41.4021   1
   2   5   1 1384.58 39.3324   6
  -3  -5  -1 727.240 20.3881   4
  -3  -5  -1 737.918 20.3464   7
  -3  -5  -1 730.127 20.5244   3
  -3  -5  -1 741.265 22.1676   1
  -3  -5  -1 709.751 20.5577   6
   3   5   1 739.213 20.5407   3
   3   5   1 729.992 22.3777   1
   3   5   1 728.713 20.5577   6
  -4  -5  -1 907.720 25.9400   1
  -4  -5  -1 867.855 24.2428   4
  -4  -5  -1 863.259 25.7491   1
  -4  -5  -1 839.550 24.4154   6
  -4  -5  -1 867.071 24.3786   3
  -4  -5  -1 845.452 24.2360   7
   4   5   1 880.846 24.4176   6
   4   5   1 889.425 24.4063   3
   4   5   1 860.465 26.0582   1
  -5  -5  -1 611.626 17.6834   1
  -5  -5  -1 595.343 16.4031   4
  -5  -5  -1 588.633 16.5801   6
  -5  -5  -1 526.419 17.5629   1
   5   5   1 599.581 18.1728   1
   5   5   1 578.284 16.5598   6
   5   5   1 590.710 16.5718   3
  -6  -5  -1 86.2078 2.62226   4
  -6  -5  -1 85.5674 3.44732   1
  -6  -5  -1 83.8180 3.51794   1
  -6  -5  -1 80.0598 2.77301   6
   6   5   1 85.5085 2.81292   3
   6   5   1 85.1031 4.12891   1
   6   5   1 86.7826 2.78242   6
   6   5   1 88.1579 2.76990   7
  -7  -5  -1 1064.06 29.4238   6
  -7  -5  -1 1030.61 29.2247   4
   7   5   1 1060.38 29.4787   3
   7   5   1 1022.08 29.3791   6
   7   5   1 1047.08 30.8919   1
   7   5   1 1052.57 29.4648   7
  -8  -5  -1 41.9224 1.67220   6
  -8  -5  -1 41.3794 1.48524   4
   8   5   1 41.9071 1.71769   3
   8   5   1 41.3497 1.75161   3
   8   5   1 42.5341 2.99978   1
   8   5   1 40.6046 1.60835   6
   8   5   1 43.2988 1.76604   7
  -9  -5  -1 5.04906 0.54019   4
   9   5   1 4.46464 0.60354   6
   9   5   1 4.93182 0.81474   7
   9   5   1 2.28093 1.38738   1
   9   5   1 4.61255 0.62121   3
   9   5   1 3.42175 0.51074   3
 -10  -5  -1 742.223 20.5088   4
  10   5   1 702.976 20.6396   6
  10   5   1 731.340 20.9145   3
  10   5   1 752.538 21.0205   7
  10   5   1 707.846 20.8843   3
  10   5   1 727.222 22.2496   1
 -11  -5  -1 21.0044 1.04379   4
  11   5   1 26.5853 2.94855   1
  11   5   1 22.8799 1.47191   3
  11   5   1 19.6272 1.09422   6
  11   5   1 22.2478 1.50785   7
 -12  -5  -1 54.9311 1.95424   4
  12   5   1 49.8424 2.02058   6
  12   5   1 50.8175 3.88726   1
  12   5   1 55.9384 2.56460   7
  12   5   1 55.4788 2.46619   3
 -13  -5  -1 158.211 4.91213   4
  13   5   1 148.546 4.99199   6
  13   5   1 169.521 5.77711   7
  13   5   1 159.261 6.64405   1
  13   5   1 167.739 5.59349   3
 -14  -5  -1 16.8925 0.99557   4
  14   5   1 17.6283 1.64269   7
  14   5   1 14.5948 1.11732   6
  14   5   1 18.0308 1.10816   6
  14   5   1 15.8959 1.54136   3
  14   5   1 14.3301 2.17486   1
 -15  -5  -1 53.4637 2.05439   4
  15   5   1 59.0432 2.84241   3
  15   5   1 52.5899 2.09419   6
  15   5   1 57.0470 2.97013   7
  11  -6  -1 31.2662 2.30060   7
 -11   6   1 31.8756 2.02314   3
  10  -6  -1 167.275 11.3670   1
  10  -6  -1 176.899 6.30200   7
 -10   6   1 173.541 6.00293   3
   9  -6  -1 1.52921 3.71061   1
   9  -6  -1 3.67755 0.85894   7
   9  -6  -1 0.43501 3.66549   1
  -9   6   1 2.24452 0.64632   3
   8  -6  -1 199.903 6.56863   7
   8  -6  -1 177.970 10.6025   1
   8  -6  -1 181.417 10.7162   1
  -8   6   1 200.822 6.38244   3
   7  -6  -1 353.117 10.7445   7
   7  -6  -1 344.515 15.0575   1
   7  -6  -1 354.490 15.0470   1
  -7   6   1 347.985 10.6090   3
   6  -6  -1 323.101 10.1701   3
   6  -6  -1 338.519 9.65336   6
   6  -6  -1 350.702 14.3509   1
   6  -6  -1 369.532 14.6306   1
  -6   6   1 321.166 9.67057   6
  -6   6   1 349.404 10.2441   3
   5  -6  -1 571.311 20.2161   1
   5  -6  -1 563.958 15.8349   6
   5  -6  -1 567.080 20.2996   1
   5  -6  -1 544.008 16.2476   3
  -5   6   1 585.800 16.3326   3
  -5   6   1 542.430 15.8442   6
   4  -6  -1 52.4521 4.73622   1
   4  -6  -1 60.9779 4.85810   1
   4  -6  -1 48.9214 2.00506   3
   4  -6  -1 52.5317 1.75287   6
  -4   6   1 51.3363 2.06473   3
  -4   6   1 49.8997 1.75214   6
   3  -6  -1 60.6697 4.80134   1
   3  -6  -1 59.4046 4.85576   1
   3  -6  -1 64.4032 2.35574   3
   3  -6  -1 66.9149 2.15200   6
  -3   6   1 69.7119 2.42890   3
  -3   6   1 66.8781 2.16647   6
   2  -6  -1 1251.11 36.3138   3
   2  -6  -1 1291.80 35.9239   4
   2  -6  -1 1321.95 36.1727   6
   2  -6  -1 1325.05 39.7168   1
   2  -6  -1 1308.79 39.5290   1
  -2   6   1 1254.90 36.1672   6
  -2   6   1 1315.80 36.3701   3
   1  -6  -1 9.14526 0.65655   3
   1  -6  -1 9.56328 2.06307   1
   1  -6  -1 10.4309 0.41288   4
   1  -6  -1 9.27577 0.61222   6
   1  -6  -1 10.0004 2.13937   1
  -1   6   1 9.02619 0.69899   3
   0  -6  -1 1432.28 42.2019   3
   0  -6  -1 1511.99 45.1220   1
   0  -6  -1 1533.86 42.1943   6
   0  -6  -1 1534.36 45.0008   1
   0  -6  -1 1493.03 41.9597   4
   0   6   1 1634.45 42.2884   3
   0   6   1 1443.66 42.1640   6
  -1  -6  -1 1317.16 39.0204   1
  -1  -6  -1 1325.77 36.2696   4
  -1  -6  -1 1307.88 36.2066   5
  -1  -6  -1 1269.98 36.4794   3
  -1  -6  -1 1315.88 39.2112   1
  -1  -6  -1 1313.17 36.4957   6
   1   6   1 1309.87 36.4871   6
   1   6   1 1283.08 36.5052   3
  -2  -6  -1 233.419 6.72957   4
  -2  -6  -1 236.976 6.94514   6
  -2  -6  -1 221.930 9.01144   1
  -2  -6  -1 237.563 6.91993   3
  -2  -6  -1 239.295 9.02314   1
   2   6   1 235.990 6.93348   6
   2   6   1 248.447 9.34006   1
   2   6   1 238.084 6.93861   3
  -3  -6  -1 1859.40 50.9271   4
  -3  -6  -1 1792.21 53.1498   1
  -3  -6  -1 1758.50 51.0731   3
   3   6   1 1948.25 51.1423   6
   3   6   1 1806.37 53.4446   1
  -4  -6  -1 1572.33 45.1359   7
  -4  -6  -1 1604.15 45.3402   3
  -4  -6  -1 1608.79 45.1769   4
  -4  -6  -1 1655.50 47.3996   1
  -4  -6  -1 1631.91 47.2283   1
   4   6   1 1672.80 45.3725   3
   4   6   1 1649.73 47.6023   1
   4   6   1 1605.16 45.3734   6
  -5  -6  -1 1389.73 38.8373   4
  -5  -6  -1 1430.53 40.7726   1
  -5  -6  -1 1378.69 39.0029   3
  -5  -6  -1 1392.29 39.0576   6
  -5  -6  -1 1385.99 40.5815   1
   5   6   1 1404.57 41.1010   1
   5   6   1 1401.62 39.0345   6
   5   6   1 1374.28 39.0274   3
  -6  -6  -1 668.757 18.6855   6
  -6  -6  -1 643.788 19.8394   1
  -6  -6  -1 680.214 20.0141   1
  -6  -6  -1 644.644 18.4584   4
   6   6   1 654.002 20.5846   1
   6   6   1 664.671 18.6618   6
   6   6   1 642.334 18.6624   3
  -7  -6  -1 344.296 10.7958   1
  -7  -6  -1 335.862 9.75494   4
  -7  -6  -1 330.683 10.6532   1
  -7  -6  -1 345.786 9.97533   6
   7   6   1 338.026 9.98945   3
   7   6   1 349.668 11.8222   1
   7   6   1 343.435 9.94907   6
  -8  -6  -1 717.627 20.7076   6
  -8  -6  -1 711.182 20.4884   4
   8   6   1 705.740 20.6646   6
   8   6   1 791.192 20.7804   7
   8   6   1 715.515 20.7677   3
   8   6   1 727.064 22.5509   1
  -9  -6  -1 460.705 12.9495   6
  -9  -6  -1 441.262 12.7023   4
   9   6   1 451.633 13.0461   7
   9   6   1 437.878 13.0115   3
   9   6   1 448.179 13.0460   3
   9   6   1 442.767 14.7424   1
   9   6   1 436.076 12.8837   6
 -10  -6  -1 6.17615 0.80392   6
 -10  -6  -1 5.25695 0.56570   4
  10   6   1 3.66541 0.65190   3
  10   6   1 6.35042 1.77872   1
  10   6   1 4.37196 0.70242   7
  10   6   1 4.01307 0.59311   3
  10   6   1 4.63287 0.65522   6
 -11  -6  -1 371.358 10.4886   4
  11   6   1 345.116 10.6258   6
  11   6   1 349.470 12.4354   1
  11   6   1 377.293 11.0172   7
  11   6   1 366.846 10.9378   3
 -12  -6  -1 330.750 9.52387   4
  12   6   1 332.397 10.0677   3
  12   6   1 333.661 10.1384   7
  12   6   1 329.056 11.4727   1
  12   6   1 305.491 9.63770   6
 -13  -6  -1 2.17130 0.49571   4
  13   6   1 3.83362 1.92791   1
  13   6   1 2.62783 0.70965   3
  13   6   1 1.83926 0.69292   7
 -14  -6  -1 134.023 4.22479   4
  14   6   1 135.901 5.02866   7
  14   6   1 121.959 5.74012   1
  14   6   1 135.845 4.90874   3
 -15  -6  -1 111.618 3.55463   4
  15   6   1 100.785 3.62026   6
  15   6   1 107.781 4.41579   7
  15   6   1 107.381 3.50163   5
  15   6   1 106.109 4.26095   3
  11  -7  -1 96.4594 4.23091   7
 -11   7   1 90.2047 3.87210   3
  10  -7  -1 28.9536 2.13425   7
 -10   7   1 28.5895 1.92604   3
   9  -7  -1 80.3284 3.53964   7
   9  -7  -1 71.2285 8.76770   1
   9  -7  -1 105.642 13.6330   1
  -9   7   1 81.7997 3.35838   3
   8  -7  -1 256.637 8.25111   7
   8  -7  -1 254.021 13.2792   1
   8  -7  -1 240.138 13.1744   1
   7  -7  -1 181.555 10.8902   1
   7  -7  -1 199.559 6.47907   7
   7  -7  -1 185.456 10.9545   1
  -7   7   1 197.936 6.35926   3
   6  -7  -1 268.420 12.2534   1
   6  -7  -1 250.335 12.3765   1
   6  -7  -1 253.339 7.28829   6
  -6   7   1 238.467 7.29563   6
  -6   7   1 255.300 7.88290   3
   5  -7  -1 274.670 12.9012   1
   5  -7  -1 301.005 8.53911   6
   5  -7  -1 312.272 13.2966   1
   5  -7  -1 284.919 8.93614   3
  -5   7   1 306.889 9.03920   3
  -5   7   1 292.450 8.55556   6
   4  -7  -1 87.5810 6.78376   1
   4  -7  -1 91.3245 6.43767   1
   4  -7  -1 102.414 3.06557   6
  -4   7   1 93.4320 3.05437   6
  -4   7   1 97.5873 3.41111   3
   3  -7  -1 820.682 22.7703   6
   3  -7  -1 788.974 22.9946   3
   3  -7  -1 835.458 27.0406   1
   3  -7  -1 837.416 27.2374   1
  -3   7   1 778.349 22.7610   6
  -3   7   1 797.489 23.0396   3
   2  -7  -1 120.176 6.84354   1
   2  -7  -1 111.033 3.69414   3
   2  -7  -1 114.437 3.27361   4
   2  -7  -1 111.913 6.52898   1
   2  -7  -1 114.646 3.56569   6
  -2   7   1 112.533 3.74690   3
  -2   7   1 114.070 3.56147   6
   1  -7  -1 955.140 30.1409   1
   1  -7  -1 909.853 29.7527   1
   1  -7  -1 897.654 26.4821   3
   1  -7  -1 938.436 26.1256   4
   1  -7  -1 1020.36 26.4433   6
  -1   7   1 930.406 26.3921   6
  -1   7   1 920.723 26.5271   3
   0  -7  -1 345.600 9.85784   3
   0  -7  -1 299.529 9.75529   6
   0  -7  -1 358.102 13.0798   1
   0  -7  -1 345.336 9.53894   4
   0  -7  -1 345.501 12.8830   1
   0   7   1 342.596 9.80876   6
  -1  -7  -1 1.68750 1.57708   1
  -1  -7  -1 3.69262 0.26937   5
  -1  -7  -1 4.36185 1.89463   1
  -2  -7  -1 1979.68 57.6518   1
  -2  -7  -1 1969.10 54.8795   6
  -2  -7  -1 1989.22 54.6231   4
  -2  -7  -1 2038.56 58.0009   1
  -2  -7  -1 1922.39 54.8399   3
   2   7   1 1935.38 54.8586   6
   2   7   1 1935.85 54.8707   3
  -3  -7  -1 276.335 11.1479   1
  -3  -7  -1 294.823 8.45325   3
  -3  -7  -1 272.326 8.46587   6
  -3  -7  -1 297.381 10.8984   1
  -3  -7  -1 288.549 8.24278   4
   3   7   1 295.794 8.47362   3
   3   7   1 299.207 11.1830   1
  -4  -7  -1 627.865 19.6710   1
  -4  -7  -1 609.316 17.1856   6
  -4  -7  -1 595.488 19.3693   1
  -4  -7  -1 577.570 16.9223   4
  -4  -7  -1 596.990 16.8620   7
  -4  -7  -1 604.277 17.1252   3
   4   7   1 589.374 17.1391   3
   4   7   1 625.354 19.8695   1
   4   7   1 599.069 17.1581   6
  -5  -7  -1 650.771 20.0098   1
  -5  -7  -1 628.645 17.8949   3
  -5  -7  -1 631.643 20.0491   1
  -5  -7  -1 614.456 17.7006   4
  -5  -7  -1 621.083 17.9536   6
   5   7   1 627.795 17.9212   3
   5   7   1 627.885 17.9217   6
   5   7   1 634.551 20.4295   1
  -6  -7  -1 4.86914 1.54338   1
  -6  -7  -1 8.14516 0.79102   6
  -6  -7  -1 5.01051 1.45834   1
   6   7   1 7.72138 1.89237   1
   6   7   1 9.26282 0.74164   6
   6   7   1 7.76339 0.79170   3
  -7  -7  -1 531.908 16.2083   1
  -7  -7  -1 520.996 16.2928   1
  -7  -7  -1 513.114 14.8841   6
  -7  -7  -1 518.289 14.6484   4
   7   7   1 490.780 14.8333   6
   7   7   1 519.139 17.1852   1
   7   7   1 522.424 14.9098   3
  -8  -7  -1 446.626 13.4959   1
  -8  -7  -1 445.381 12.7674   6
  -8  -7  -1 440.940 12.5147   4
  -8  -7  -1 430.646 13.3894   1
   8   7   1 428.982 14.9218   1
   8   7   1 426.876 12.7071   6
   8   7   1 446.408 12.8016   3
  -9  -7  -1 8.54646 0.71102   4
  -9  -7  -1 8.10410 0.90429   6
   9   7   1 9.61740 0.81921   6
   9   7   1 11.4623 2.21934   1
   9   7   1 10.5502 0.99970   3
 -10  -7  -1 697.351 19.4740   6
 -10  -7  -1 672.472 19.2027   4
  10   7   1 693.720 19.6052   3
  10   7   1 684.080 21.6565   1
  10   7   1 641.268 19.3787   6
 -11  -7  -1 119.994 3.78965   4
  11   7   1 111.706 3.92150   6
  11   7   1 123.892 4.23135   3
  11   7   1 117.712 6.09194   1
 -12  -7  -1 43.0192 1.74412   4
  12   7   1 45.1518 2.20079   3
  12   7   1 41.5464 1.50761   5
  12   7   1 40.7901 1.89551   6
  12   7   1 43.7017 4.23085   1
 -13  -7  -1 297.612 8.60319   4
  13   7   1 278.551 10.6125   1
  13   7   1 282.398 8.37221   5
  13   7   1 298.789 9.20525   3
 -14  -7  -1 43.4275 1.84101   4
  14   7   1 45.2032 1.68383   5
  14   7   1 42.0874 4.26699   1
  14   7   1 46.0944 2.43529   3
 -15  -7  -1 16.3357 1.11400   4
  15   7   1 16.1247 0.95152   5
  15   7   1 14.7485 1.58264   3
  10  -8  -1 318.650 10.3882   7
 -10   8   1 313.273 10.1101   3
   9  -8  -1 5.49999 5.52116   1
  -9   8   1 8.70829 1.24392   3
   8  -8  -1 244.127 14.1310   1
   8  -8  -1 264.915 14.4235   1
   8  -8  -1 274.792 8.64852   7
  -8   8   1 258.176 8.43177   3
   7  -8  -1 497.898 14.1905   7
   7  -8  -1 455.001 19.7271   1
   7  -8  -1 486.720 19.9534   1
  -7   8   1 430.343 13.2456   6
  -7   8   1 471.214 14.0373   3
   6  -8  -1 1.91640 0.34812   6
   6  -8  -1 6.49627 3.16158   1
   6  -8  -1 1.05872 0.56432   7
   6  -8  -1 3.62439 3.13491   1
  -6   8   1 1.19516 0.51622   3
  -6   8   1 1.60731 0.33250   6
   5  -8  -1 410.158 17.1103   1
   5  -8  -1 426.923 11.9002   6
   5  -8  -1 408.802 17.1285   1
  -5   8   1 398.455 11.9016   6
  -5   8   1 425.566 12.4151   3
   4  -8  -1 390.805 11.1267   6
   4  -8  -1 419.417 16.2665   1
   4  -8  -1 397.318 16.1688   1
   4  -8  -1 352.672 11.4111   3
  -4   8   1 374.403 11.1331   6
  -4   8   1 392.098 11.5196   3
   3  -8  -1 33.8686 1.42568   6
   3  -8  -1 33.6826 1.58686   3
   3  -8  -1 30.4985 4.28799   1
   3  -8  -1 35.5706 5.00541   1
  -3   8   1 37.1785 1.70914   3
  -3   8   1 33.0434 1.41462   6
   2  -8  -1 1036.82 30.8593   3
   2  -8  -1 1134.66 35.2469   1
   2  -8  -1 1090.12 35.1924   1
   2  -8  -1 1130.02 30.7368   6
   2  -8  -1 1102.46 30.3770   4
  -2   8   1 1063.19 30.7066   6
  -2   8   1 1096.91 30.9407   3
   1  -8  -1 135.508 7.45821   1
   1  -8  -1 129.213 7.46971   1
   1  -8  -1 130.602 4.26050   3
   1  -8  -1 131.032 3.85191   4
   1  -8  -1 140.714 4.20250   6
  -1   8   1 129.264 4.14923   6
   0  -8  -1 229.852 6.78649   6
   0  -8  -1 217.736 6.80136   3
   0  -8  -1 235.314 10.3032   1
   0  -8  -1 224.177 9.99817   1
   0  -8  -1 225.939 6.46531   4
   0   8   1 221.540 6.75468   6
   0   8   1 231.776 6.88095   3
  -1  -8  -1 1130.06 34.6285   1
  -1  -8  -1 1142.15 34.9337   1
  -1  -8  -1 1076.31 31.0797   3
  -1  -8  -1 1103.67 30.7832   4
  -1  -8  -1 1103.70 31.0980   6
  -1  -8  -1 1109.99 30.7052   5
   1   8   1 1088.55 31.1202   3
   1   8   1 1088.22 31.0713   6
  -2  -8  -1 95.5793 5.86591   1
  -2  -8  -1 101.187 3.00811   4
  -2  -8  -1 95.4190 3.25082   3
  -2  -8  -1 100.895 3.30694   6
  -2  -8  -1 101.773 5.99720   1
   2   8   1 98.0849 3.27255   6
   2   8   1 102.316 3.31309   3
  -3  -8  -1 252.170 10.3695   1
  -3  -8  -1 248.918 7.36560   3
  -3  -8  -1 246.091 7.40944   6
  -3  -8  -1 244.112 7.11840   4
  -3  -8  -1 246.222 10.1007   1
   3   8   1 251.656 10.3996   1
   3   8   1 243.302 7.38896   6
   3   8   1 248.270 7.39365   3
  -4  -8  -1 1399.12 40.0816   3
  -4  -8  -1 1413.17 39.8680   4
  -4  -8  -1 1482.88 43.0233   1
  -4  -8  -1 1460.88 40.1753   6
   4   8   1 1421.14 40.1160   3
   4   8   1 1425.14 43.3542   1
   4   8   1 1412.20 40.1430   6
  -5  -8  -1 374.382 11.1385   7
  -5  -8  -1 395.808 11.4635   3
  -5  -8  -1 394.594 13.9248   1
  -5  -8  -1 387.891 11.2347   4
  -5  -8  -1 404.303 11.5400   6
  -5  -8  -1 395.404 14.0791   1
   5   8   1 388.652 11.4910   6
   5   8   1 404.936 11.4957   3
   5   8   1 402.923 14.4552   1
  -6  -8  -1 29.1777 1.18782   4
  -6  -8  -1 29.8170 1.44272   6
  -6  -8  -1 35.4136 3.26112   1
   6   8   1 27.5697 1.40591   3
   6   8   1 27.8469 3.45609   1
   6   8   1 28.7025 1.37875   6
  -7  -8  -1 305.946 11.0243   1
  -7  -8  -1 307.118 9.06029   4
  -7  -8  -1 318.042 11.2368   1
  -7  -8  -1 324.445 9.36853   6
   7   8   1 318.989 12.0295   1
   7   8   1 297.826 9.28374   6
   7   8   1 322.554 9.35871   3
  -8  -8  -1 5.16460 1.47863   1
  -8  -8  -1 4.22515 0.63571   6
  -8  -8  -1 5.22239 0.57216   4
  -8  -8  -1 7.52256 1.67297   1
   8   8   1 5.90137 2.03490   1
   8   8   1 6.55198 0.85037   3
   8   8   1 4.24946 0.58566   6
  -9  -8  -1 214.040 6.55421   4
  -9  -8  -1 229.905 7.14180   1
  -9  -8  -1 224.497 7.12901   1
  -9  -8  -1 223.062 6.85813   6
   9   8   1 208.489 6.76736   6
   9   8   1 222.216 6.90878   3
   9   8   1 224.958 9.38681   1
 -10  -8  -1 119.598 3.97208   6
 -10  -8  -1 116.407 3.69182   4
  10   8   1 117.862 4.05620   3
  10   8   1 105.595 3.84490   6
  10   8   1 114.727 6.39138   1
 -11  -8  -1 81.3430 3.05228   6
 -11  -8  -1 78.6834 2.78395   4
  11   8   1 79.1288 5.51973   1
  11   8   1 83.9937 3.21792   3
 -12  -8  -1 80.0934 2.79314   4
  12   8   1 84.0772 3.27966   3
  12   8   1 78.2244 2.45588   5
  12   8   1 72.3646 5.50784   1
 -13  -8  -1 9.22602 0.93962   4
  13   8   1 11.5911 1.35133   3
  13   8   1 6.88135 2.69896   1
  13   8   1 9.25006 0.61612   5
 -14  -8  -1 36.7064 1.71056   4
  14   8   1 35.4520 1.37544   5
  14   8   1 33.4371 4.82667   1
  14   8   1 39.3858 2.26063   3
 -15  -8  -1 125.710 4.07419   4
  15   8   1 122.801 4.73088   3
  15   8   1 117.743 3.76146   5
   9  -9  -1 57.6103 2.92365   7
  -9   9   1 50.7958 2.70358   3
   8  -9  -1 245.646 8.00785   7
   8  -9  -1 212.208 14.4328   1
  -8   9   1 243.802 7.87859   3
   7  -9  -1 5.42464 0.92945   7
   7  -9  -1 3.56523 4.59965   1
   7  -9  -1 4.75073 4.88096   1
  -7   9   1 4.43443 0.79946   3
  -7   9   1 5.09776 0.55853   6
   6  -9  -1 155.889 10.7880   1
   6  -9  -1 142.366 10.2641   1
   6  -9  -1 148.959 5.08464   7
   6  -9  -1 147.981 4.41763   6
  -6   9   1 131.245 4.39886   6
  -6   9   1 139.843 4.99246   3
   5  -9  -1 419.953 18.2071   1
   5  -9  -1 437.702 18.0085   1
   5  -9  -1 415.975 12.0059   6
  -5   9   1 422.497 12.5430   3
  -5   9   1 393.984 12.0150   6
   4  -9  -1 190.982 5.73996   6
   4  -9  -1 176.330 10.2449   1
   4  -9  -1 194.924 10.7970   1
  -4   9   1 182.427 5.74821   6
  -4   9   1 194.991 6.15982   3
   3  -9  -1 460.529 18.5751   1
   3  -9  -1 467.239 18.5057   1
   3  -9  -1 481.173 13.5481   6
  -3   9   1 476.920 13.8674   3
  -3   9   1 459.951 13.5487   6
   2  -9  -1 255.679 12.2830   1
   2  -9  -1 266.456 7.82067   6
   2  -9  -1 274.236 12.3892   1
   2  -9  -1 248.435 7.94158   3
   2  -9  -1 262.786 7.40478   4
  -2   9   1 273.063 8.06347   3
  -2   9   1 253.382 7.78874   6
   1  -9  -1 662.393 19.6289   3
   1  -9  -1 687.646 19.5488   6
   1  -9  -1 696.912 24.2404   1
   1  -9  -1 658.675 23.8051   1
   1  -9  -1 694.329 19.1628   4
  -1   9   1 715.872 19.7255   3
  -1   9   1 679.046 19.5362   6
   0  -9  -1 347.555 9.88855   4
   0  -9  -1 357.669 10.2633   6
   0  -9  -1 346.820 14.0832   1
   0  -9  -1 331.020 10.2657   3
   0  -9  -1 368.112 14.5322   1
   0   9   1 335.938 10.2143   6
   0   9   1 360.471 10.3677   3
  -1  -9  -1 248.457 7.04254   4
  -1  -9  -1 242.564 10.9330   1
  -1  -9  -1 253.120 7.40521   6
  -1  -9  -1 255.375 11.3691   1
  -1  -9  -1 241.802 6.94224   5
  -1  -9  -1 232.879 7.36476   3
   1   9   1 248.996 7.44924   3
   1   9   1 239.594 7.36446   6
  -2  -9  -1 805.665 22.3362   4
  -2  -9  -1 782.028 22.6436   3
  -2  -9  -1 759.991 26.1444   1
  -2  -9  -1 830.704 22.7030   6
  -2  -9  -1 810.198 26.7532   1
   2   9   1 783.723 22.6508   6
   2   9   1 804.360 22.6925   3
  -3  -9  -1 334.216 9.57872   6
  -3  -9  -1 318.297 12.9063   1
  -3  -9  -1 321.806 12.7808   1
  -3  -9  -1 317.669 9.21496   4
  -3  -9  -1 310.467 9.49110   3
   3   9   1 319.499 9.54031   3
   3   9   1 331.579 9.55630   6
  -4  -9  -1 452.215 12.9009   4
  -4  -9  -1 434.331 13.1381   3
  -4  -9  -1 461.824 13.2449   6
  -4  -9  -1 469.367 16.4075   1
   4   9   1 440.648 13.1913   6
   4   9   1 453.406 13.1978   3
   4   9   1 472.829 16.9184   1
  -5  -9  -1 262.616 7.67810   4
  -5  -9  -1 266.277 10.9214   1
  -5  -9  -1 267.892 8.00938   6
  -5  -9  -1 261.094 7.91727   3
  -5  -9  -1 264.413 10.7415   1
   5   9   1 275.140 7.99133   3
   5   9   1 253.211 11.1132   1
   5   9   1 259.342 7.96628   6
  -6  -9  -1 1251.06 35.7543   3
  -6  -9  -1 1243.01 35.5022   4
  -6  -9  -1 1309.55 38.6268   1
  -6  -9  -1 1312.65 38.8480   1
  -6  -9  -1 1266.72 35.8379   6
   6   9   1 1195.42 35.7709   6
   6   9   1 1291.61 35.8052   3
   6   9   1 1288.47 39.3635   1
  -7  -9  -1 6.92101 0.67217   4
  -7  -9  -1 5.75728 1.90950   1
  -7  -9  -1 6.60613 2.06337   1
  -7  -9  -1 7.18888 0.90450   6
   7   9   1 6.12493 0.79308   6
   7   9   1 7.14765 0.92484   3
   7   9   1 5.28756 2.24041   1
  -8  -9  -1 505.787 15.0014   4
  -8  -9  -1 544.299 15.3619   6
  -8  -9  -1 542.703 17.3655   1
  -8  -9  -1 534.085 17.1997   1
   8   9   1 537.502 15.3603   3
   8   9   1 495.977 15.2765   6
   8   9   1 523.431 18.4517   1
  -9  -9  -1 81.4932 4.34477   1
  -9  -9  -1 83.8043 4.25857   1
  -9  -9  -1 87.9117 3.15252   6
  -9  -9  -1 79.8498 2.79971   4
   9   9   1 87.4326 3.19032   3
   9   9   1 75.2756 5.77243   1
 -10  -9  -1 90.1075 3.15486   4
 -10  -9  -1 102.447 3.49690   6
  10   9   1 90.7338 6.02242   1
  10   9   1 92.6891 3.50619   3
 -11  -9  -1 161.850 5.17416   4
 -11  -9  -1 170.375 5.49864   6
  11   9   1 171.701 5.63093   3
  11   9   1 156.775 8.20799   1
 -12  -9  -1 81.8645 3.16186   6
 -12  -9  -1 79.3560 2.89675   4
  12   9   1 79.2330 6.12466   1
  12   9   1 86.6040 3.40064   3
 -13  -9  -1 230.370 6.92026   4
  13   9   1 233.557 7.47517   3
  13   9   1 206.617 9.96165   1
 -14  -9  -1 12.3672 1.07614   4
  14   9   1 6.89127 3.41572   1
  14   9   1 11.3196 1.44068   3
   8 -10  -1 0.26829 0.61716   7
  -8  10   1 0.82553 0.59310   3
   7 -10  -1 144.777 18.4688   1
   7 -10  -1 141.314 13.0216   1
   7 -10  -1 164.428 5.55374   7
  -7  10   1 140.354 4.61665   6
  -7  10   1 152.864 5.41525   3
   6 -10  -1 30.1448 1.87400   7
   6 -10  -1 33.0856 6.06952   1
   6 -10  -1 30.8528 1.34970   6
   6 -10  -1 33.7846 6.29149   1
  -6  10   1 28.4794 1.84689   3
  -6  10   1 27.3665 1.31887   6
   5 -10  -1 0.37209 3.79715   1
   5 -10  -1 0.84968 3.92889   1
   5 -10  -1 2.51903 0.49151   6
  -5  10   1 3.83062 0.77108   3
  -5  10   1 3.73601 0.51981   6
   4 -10  -1 347.267 16.2612   1
   4 -10  -1 366.283 10.5474   6
   4 -10  -1 371.382 16.9977   1
  -4  10   1 344.101 10.5470   6
  -4  10   1 368.390 10.9997   3
   3 -10  -1 1.62665 3.19564   1
   3 -10  -1 3.75820 3.11334   1
   3 -10  -1 2.57664 0.50561   6
  -3  10   1 1.97815 0.59109   3
  -3  10   1 2.07568 0.49454   6
   2 -10  -1 61.5093 1.87757   4
   2 -10  -1 60.6744 2.31667   6
   2 -10  -1 58.2940 6.12943   1
   2 -10  -1 64.8998 6.96121   1
  -2  10   1 59.0292 2.28741   6
  -2  10   1 61.4514 2.55536   3
   1 -10  -1 412.042 16.8438   1
   1 -10  -1 409.065 11.9204   6
   1 -10  -1 408.646 11.4895   4
   1 -10  -1 411.032 16.9503   1
  -1  10   1 411.764 12.0999   3
  -1  10   1 391.604 11.8850   6
   0 -10  -1 18.2719 1.18032   3
   0 -10  -1 12.0221 3.50555   1
   0 -10  -1 17.8261 3.75176   1
   0 -10  -1 17.8287 1.18118   6
   0 -10  -1 17.2459 0.79059   4
   0 -10  -1 18.9884 0.79550   5
   0  10   1 18.8632 1.28649   3
   0  10   1 16.0066 1.06667   6
  -1 -10  -1 689.049 24.1957   1
  -1 -10  -1 709.958 19.8557   6
  -1 -10  -1 657.325 19.8183   3
  -1 -10  -1 707.906 19.4467   4
  -1 -10  -1 690.612 19.3266   5
  -1 -10  -1 712.611 24.6398   1
   1  10   1 705.303 19.9149   3
   1  10   1 666.447 19.8004   6
  -2 -10  -1 371.077 14.8972   1
  -2 -10  -1 360.501 14.4038   1
  -2 -10  -1 351.578 10.0615   4
  -2 -10  -1 343.370 10.4095   3
  -2 -10  -1 355.385 10.4634   6
   2  10   1 334.815 10.3943   6
   2  10   1 354.740 10.4755   3
  -3 -10  -1 72.1853 2.67007   6
  -3 -10  -1 68.6485 5.41906   1
  -3 -10  -1 65.2787 5.88249   1
  -3 -10  -1 68.3636 2.59297   3
  -3 -10  -1 68.2524 2.29956   4
   3  10   1 73.5492 2.68769   3
   3  10   1 70.9626 2.63530   6
  -4 -10  -1 307.051 12.0039   1
  -4 -10  -1 258.655 8.16569   3
  -4 -10  -1 273.846 11.9391   1
  -4 -10  -1 276.129 8.28016   6
  -4 -10  -1 265.653 7.88700   4
   4  10   1 274.172 8.25204   3
   4  10   1 258.921 8.21441   6
  -5 -10  -1 42.6624 4.50044   1
  -5 -10  -1 40.8449 4.44929   1
  -5 -10  -1 40.3404 1.79403   3
  -5 -10  -1 43.3614 1.59331   4
  -5 -10  -1 42.0908 1.91002   6
   5  10   1 41.8158 1.86817   6
   5  10   1 36.3424 4.70712   1
   5  10   1 41.2687 1.87400   3
  -6 -10  -1 49.8882 4.82793   1
  -6 -10  -1 47.5805 2.07943   3
  -6 -10  -1 53.3993 1.89963   4
  -6 -10  -1 54.7962 2.24660   6
  -6 -10  -1 55.7290 4.70309   1
   6  10   1 49.5509 2.13284   6
   6  10   1 52.7892 2.20680   3
   6  10   1 45.3462 4.92997   1
  -7 -10  -1 696.364 20.1529   4
  -7 -10  -1 730.494 23.5760   1
  -7 -10  -1 713.102 20.5323   6
  -7 -10  -1 683.068 23.2227   1
   7  10   1 728.054 20.5152   3
   7  10   1 719.702 24.4293   1
  -8 -10  -1 13.5568 1.19412   6
  -8 -10  -1 12.4672 0.91730   4
  -8 -10  -1 14.4950 2.60569   1
  -8 -10  -1 14.6445 2.70804   1
   8  10   1 9.38432 2.76614   1
   8  10   1 14.0856 1.18758   3
  -9 -10  -1 181.797 5.64990   4
  -9 -10  -1 184.806 6.00382   6
  -9 -10  -1 179.939 7.67682   1
  -9 -10  -1 194.909 7.96212   1
   9  10   1 176.584 9.19612   1
   9  10   1 187.312 6.02316   3
 -10 -10  -1 372.040 11.2216   1
 -10 -10  -1 348.407 10.4251   4
 -10 -10  -1 349.679 11.1670   1
 -10 -10  -1 366.479 10.8034   6
  10  10   1 351.317 10.8206   3
  10  10   1 343.932 14.1241   1
 -11 -10  -1 32.0024 1.55575   4
 -11 -10  -1 34.4748 1.84216   6
  11  10   1 31.5162 4.33036   1
  11  10   1 30.9969 1.89175   3
 -12 -10  -1 60.2860 2.36098   4
 -12 -10  -1 61.3650 2.65944   6
  12  10   1 51.3638 6.43226   1
  12  10   1 62.3382 2.79559   3
 -13 -10  -1 71.9949 2.67468   4
  13  10   1 68.9481 3.09366   3
  13  10   1 58.8710 7.12251   1
 -14 -10  -1 30.6509 1.62864   4
  14  10   1 28.7156 2.04552   3
   7 -11  -1 29.8121 1.31734   6
   7 -11  -1 31.6624 2.05470   7
  -7  11   1 31.4574 2.02908   3
   6 -11  -1 9.38921 1.27005   7
   6 -11  -1 14.0088 6.48168   1
   6 -11  -1 6.81561 5.58813   1
   6 -11  -1 7.17171 0.81987   6
  -6  11   1 7.22133 1.01453   3
  -6  11   1 7.17537 0.90830   6
   5 -11  -1 358.764 17.8691   1
   5 -11  -1 363.025 18.2611   1
   5 -11  -1 371.718 11.0674   7
   5 -11  -1 369.758 10.5907   6
  -5  11   1 334.528 10.5786   6
   4 -11  -1 14.0011 5.20530   1
   4 -11  -1 17.4099 1.12096   6
   4 -11  -1 16.1112 5.31044   1
  -4  11   1 14.6867 1.07732   6
  -4  11   1 17.8984 1.50911   3
   3 -11  -1 222.934 13.3730   1
   3 -11  -1 243.876 13.4281   1
   3 -11  -1 239.039 7.12824   6
  -3  11   1 238.543 7.48704   3
  -3  11   1 215.977 7.08073   6
   2 -11  -1 243.205 12.8054   1
   2 -11  -1 223.567 6.90601   6
   2 -11  -1 213.173 12.6607   1
  -2  11   1 209.313 6.86428   6
  -2  11   1 232.984 7.22397   3
   1 -11  -1 23.9790 0.97193   4
   1 -11  -1 26.1220 1.06337   5
   1 -11  -1 21.5640 4.37274   1
   1 -11  -1 22.3947 4.38458   1
   1 -11  -1 26.0004 1.42161   6
  -1  11   1 25.5339 1.36935   6
  -1  11   1 24.8237 1.59275   3
   0 -11  -1 81.1310 2.57926   5
   0 -11  -1 82.8670 7.61017   1
   0 -11  -1 101.918 7.80314   1
   0 -11  -1 85.2478 2.62171   4
   0 -11  -1 84.4696 3.07022   6
   0  11   1 84.0579 3.19093   3
   0  11   1 78.2296 3.00979   6
  -1 -11  -1 433.968 12.5392   6
  -1 -11  -1 427.796 17.5651   1
  -1 -11  -1 420.726 17.2583   1
  -1 -11  -1 420.551 11.9377   5
  -1 -11  -1 436.846 12.0781   4
   1  11   1 400.376 12.4664   6
   1  11   1 429.493 12.6083   3
  -2 -11  -1 79.0215 2.92461   6
  -2 -11  -1 77.8734 7.02047   1
  -2 -11  -1 81.5672 6.96829   1
  -2 -11  -1 75.9402 2.49874   4
   2  11   1 72.4385 2.84725   6
   2  11   1 78.7281 2.96451   3
  -3 -11  -1 363.769 10.8675   6
  -3 -11  -1 354.172 15.2628   1
  -3 -11  -1 358.282 10.4348   4
  -3 -11  -1 356.034 14.8985   1
   3  11   1 363.447 10.8670   3
   3  11   1 379.259 11.4971   6
  -4 -11  -1 64.4749 2.26449   4
  -4 -11  -1 68.0672 6.26448   1
  -4 -11  -1 64.6809 5.97075   1
   4  11   1 68.2242 2.65782   3
  -5 -11  -1 520.716 15.3626   4
  -5 -11  -1 545.967 19.7432   1
  -5 -11  -1 552.269 15.8201   6
   5  11   1 540.277 15.7591   3
  -6 -11  -1 186.924 5.69089   4
  -6 -11  -1 194.654 9.61552   1
  -6 -11  -1 191.464 6.12071   6
  -6 -11  -1 178.516 9.39884   1
   6  11   1 187.169 6.04822   3
   6  11   1 190.220 10.0625   1
  -7 -11  -1 8.07552 1.10277   6
  -7 -11  -1 6.29090 2.59622   1
  -7 -11  -1 8.50209 0.83033   4
  -7 -11  -1 5.10169 2.68432   1
   7  11   1 7.91251 1.09677   3
   7  11   1 8.35972 3.15621   1
  -8 -11  -1 297.211 12.2645   1
  -8 -11  -1 305.118 12.1919   1
  -8 -11  -1 309.704 9.03848   4
  -8 -11  -1 303.853 9.40890   6
   8  11   1 320.033 9.44691   3
   8  11   1 295.279 13.2499   1
  -9 -11  -1 80.5812 3.17772   6
  -9 -11  -1 78.2280 2.80106   4
  -9 -11  -1 77.9667 5.45987   1
  -9 -11  -1 81.6911 5.62955   1
   9  11   1 79.4004 3.16738   3
   9  11   1 77.0970 6.55944   1
 -10 -11  -1 1.15681 1.93337   1
 -10 -11  -1 2.80308 0.69710   6
 -10 -11  -1 1.40567 1.82629   1
  10  11   1 -1.0872 2.91808   1
  10  11   1 0.46616 0.52740   3
 -11 -11  -1 173.207 5.83153   6
 -11 -11  -1 177.535 5.48740   4
  11  11   1 171.101 5.87563   3
  11  11   1 165.956 9.98770   1
 -12 -11  -1 139.692 4.65159   4
 -12 -11  -1 144.282 5.00986   6
  12  11   1 135.649 9.34702   1
  12  11   1 142.091 5.09450   3
 -13 -11  -1 84.2964 3.04533   4
  13  11   1 76.2830 3.44157   3
   6 -12  -1 77.9979 3.36187   7
   6 -12  -1 83.1697 2.91554   5
   6 -12  -1 75.0909 2.76333   6
  -6  12   1 77.5618 3.45713   3
   5 -12  -1 1.11065 6.75711   1
   5 -12  -1 -10.181 6.40044   1
   5 -12  -1 0.44972 0.61236   7
   5 -12  -1 0.41713 0.40869   6
   5 -12  -1 0.29931 0.45529   5
  -5  12   1 0.89943 0.65625   3
   4 -12  -1 127.474 12.1971   1
   4 -12  -1 131.391 4.62673   7
   4 -12  -1 133.438 4.38958   6
   4 -12  -1 130.446 4.19523   5
   4 -12  -1 121.234 11.2056   1
  -4  12   1 133.911 4.88861   3
   3 -12  -1 28.8863 6.04337   1
   3 -12  -1 37.1257 1.75434   6
   3 -12  -1 30.1852 6.31642   1
   3 -12  -1 37.4743 1.52744   5
  -3  12   1 35.6401 2.09043   3
   2 -12  -1 13.2238 5.31475   1
   2 -12  -1 9.18597 0.99109   6
   2 -12  -1 9.61573 0.73844   5
   2 -12  -1 9.74385 4.47320   1
  -2  12   1 8.57096 1.18586   3
   1 -12  -1 508.428 14.5158   5
   1 -12  -1 521.219 21.2320   1
   1 -12  -1 514.168 14.4488   4
   1 -12  -1 514.109 15.0025   6
   1 -12  -1 506.261 21.2817   1
  -1  12   1 509.801 15.2271   3
   0 -12  -1 59.1028 6.77926   1
   0 -12  -1 61.0582 2.50033   6
   0 -12  -1 58.8299 1.99940   4
   0 -12  -1 58.8733 7.10233   1
   0 -12  -1 58.8210 1.95445   5
   0  12   1 62.4749 2.66623   3
  -1 -12  -1 154.808 10.4390   1
  -1 -12  -1 156.724 10.2046   1
  -1 -12  -1 156.123 4.76097   4
  -1 -12  -1 159.087 5.25530   6
   1  12   1 164.363 5.37793   3
  -2 -12  -1 322.047 9.35525   4
  -2 -12  -1 340.190 15.0339   1
  -2 -12  -1 321.774 9.84339   6
  -2 -12  -1 314.407 15.0601   1
   2  12   1 322.884 9.89962   3
  -3 -12  -1 16.3390 3.78351   1
  -3 -12  -1 19.1445 1.01059   4
  -3 -12  -1 26.5077 4.73021   1
  -3 -12  -1 19.2900 1.39031   6
   3  12   1 19.8445 1.46261   3
  -4 -12  -1 91.2776 7.61291   1
  -4 -12  -1 90.2060 7.49270   1
  -4 -12  -1 97.6375 3.58601   6
  -4 -12  -1 96.1812 3.12359   4
   4  12   1 97.0686 3.56705   3
  -5 -12  -1 208.851 6.30911   4
  -5 -12  -1 215.409 6.79032   6
  -5 -12  -1 200.756 10.8044   1
   5  12   1 211.021 6.73202   3
  -6 -12  -1 14.9300 1.32677   6
  -6 -12  -1 10.7598 3.38712   1
  -6 -12  -1 13.2955 3.70250   1
  -6 -12  -1 15.1905 0.99878   4
   6  12   1 16.2515 1.36099   3
  -7 -12  -1 299.523 9.28336   6
  -7 -12  -1 294.253 8.83361   4
  -7 -12  -1 300.040 13.1572   1
  -7 -12  -1 296.793 12.8709   1
   7  12   1 303.123 9.24745   3
  -8 -12  -1 4.25774 0.62454   4
  -8 -12  -1 3.91391 2.77997   1
  -8 -12  -1 3.73652 0.74802   6
  -8 -12  -1 0.87955 2.84530   1
   8  12   1 5.27885 3.34015   1
   8  12   1 4.77360 0.78780   3
  -9 -12  -1 9.56974 3.08916   1
  -9 -12  -1 11.4253 3.10973   1
  -9 -12  -1 13.0032 1.35079   6
  -9 -12  -1 10.8398 1.02508   4
   9  12   1 12.5042 1.35577   3
   9  12   1 10.2083 3.83045   1
 -10 -12  -1 232.316 7.34716   6
 -10 -12  -1 230.168 9.69627   1
 -10 -12  -1 227.279 6.90723   4
 -10 -12  -1 208.268 9.56514   1
  10  12   1 209.616 11.7068   1
  10  12   1 228.030 7.33337   3
 -11 -12  -1 2.07118 0.62894   4
 -11 -12  -1 2.25620 0.71419   6
  11  12   1 1.77642 0.70079   3
  11  12   1 3.42484 3.98430   1
 -12 -12  -1 0.95220 0.59967   4
 -12 -12  -1 1.18772 0.65384   6
  12  12   1 1.84806 0.74188   3
 -13 -12  -1 146.018 4.82587   4
 -13 -12  -1 141.974 5.15242   6
  13  12   1 143.515 5.31110   3
   5 -13  -1 126.843 4.06040   5
   5 -13  -1 114.693 4.06792   6
   5 -13  -1 122.706 4.50629   7
  -5  13   1 121.229 4.74576   3
   4 -13  -1 8.92227 6.88844   1
   4 -13  -1 12.0328 1.10213   6
   4 -13  -1 13.4324 1.00419   5
   4 -13  -1 10.0313 1.22044   7
   4 -13  -1 8.68956 7.55205   1
  -4  13   1 10.6819 1.43852   3
   3 -13  -1 141.267 4.79028   7
   3 -13  -1 142.080 4.40364   5
   3 -13  -1 141.985 4.75044   6
   3 -13  -1 140.074 13.4043   1
   3 -13  -1 125.423 12.9642   1
  -3  13   1 137.503 5.14279   3
   2 -13  -1 142.969 12.4298   1
   2 -13  -1 127.631 3.96706   5
   2 -13  -1 105.905 12.0354   1
   2 -13  -1 126.671 4.41792   6
  -2  13   1 129.022 4.74785   3
   1 -13  -1 10.1083 0.64902   4
   1 -13  -1 4.10669 5.12357   1
   1 -13  -1 11.9662 0.74514   5
   1 -13  -1 12.0176 5.51298   1
   1 -13  -1 11.8580 1.17014   6
  -1  13   1 11.9133 1.40167   3
   0 -13  -1 155.539 4.72257   5
   0 -13  -1 161.670 12.1648   1
   0 -13  -1 155.298 11.1338   1
   0 -13  -1 165.129 5.39455   6
   0 -13  -1 160.148 4.78975   4
   0  13   1 161.389 5.54738   3
  -1 -13  -1 469.223 20.3342   1
  -1 -13  -1 455.730 12.9803   4
  -1 -13  -1 448.492 13.5435   6
  -1 -13  -1 441.308 19.6486   1
   1  13   1 460.058 13.6771   3
  -2 -13  -1 7.65683 1.07328   6
  -2 -13  -1 4.78241 4.22633   1
  -2 -13  -1 8.14042 0.70569   4
  -2 -13  -1 9.51302 4.50278   1
   2  13   1 6.22769 0.89998   3
  -3 -13  -1 56.0803 6.70592   1
  -3 -13  -1 58.4187 6.95710   1
  -3 -13  -1 66.6577 2.29194   4
  -3 -13  -1 65.0111 2.76013   6
   3  13   1 66.4421 2.81002   3
  -4 -13  -1 457.104 13.4247   6
  -4 -13  -1 439.963 12.8609   4
  -4 -13  -1 439.970 18.8802   1
  -4 -13  -1 435.329 18.5007   1
   4  13   1 454.972 13.3937   3
  -5 -13  -1 97.4408 8.40929   1
  -5 -13  -1 87.4981 3.48334   6
  -5 -13  -1 85.7807 2.99512   4
   5  13   1 89.8668 3.47873   3
  -6 -13  -1 87.3202 7.80780   1
  -6 -13  -1 89.2046 7.97380   1
  -6 -13  -1 100.086 3.75716   6
  -6 -13  -1 95.8082 3.26882   4
   6  13   1 100.782 3.73990   3
  -7 -13  -1 144.547 9.53134   1
  -7 -13  -1 136.405 9.36192   1
  -7 -13  -1 153.253 5.14387   6
  -7 -13  -1 143.322 4.64031   4
   7  13   1 143.396 5.07642   3
  -8 -13  -1 71.0170 8.88455   1
  -8 -13  -1 62.2163 7.36036   1
  -8 -13  -1 74.0238 3.11870   6
  -8 -13  -1 73.4320 2.70054   4
   8  13   1 74.3371 3.10017   3
  -9 -13  -1 78.7819 3.33720   6
  -9 -13  -1 77.5254 7.36345   1
  -9 -13  -1 81.2261 2.93120   4
   9  13   1 79.3851 3.30578   3
 -10 -13  -1 78.1277 2.91614   4
 -10 -13  -1 80.9691 7.02608   1
 -10 -13  -1 75.2592 3.30992   6
  10  13   1 79.3267 3.34118   3
 -11 -13  -1 40.7974 5.21305   1
 -11 -13  -1 52.1348 2.22271   4
 -11 -13  -1 50.1369 2.55575   6
  11  13   1 51.3061 2.61449   3
 -12 -13  -1 50.2124 2.56418   6
 -12 -13  -1 50.3620 2.22816   4
  12  13   1 49.1460 2.62896   3
   3 -14  -1 108.914 15.0476   1
   3 -14  -1 100.859 3.77007   7
   3 -14  -1 105.162 3.39907   5
   3 -14  -1 113.339 16.2285   1
   3 -14  -1 101.500 3.75555   6
  -3  14   1 102.804 4.21337   3
   2 -14  -1 67.8861 10.0897   1
   2 -14  -1 54.7512 2.38154   7
   2 -14  -1 37.6370 8.86379   1
   2 -14  -1 58.7541 2.07684   5
   2 -14  -1 57.8736 2.53759   6
  -2  14   1 60.4087 2.89033   3
   1 -14  -1 267.618 17.2280   1
   1 -14  -1 281.690 8.08508   4
   1 -14  -1 275.987 17.6946   1
   1 -14  -1 298.891 8.86204   6
   1 -14  -1 274.240 8.46040   7
   1 -14  -1 272.214 8.14927   5
  -1  14   1 288.640 9.10352   3
   0 -14  -1 36.3109 6.75392   1
   0 -14  -1 37.4108 2.01547   6
   0 -14  -1 39.8294 1.45472   4
   0 -14  -1 36.4695 1.35126   5
   0 -14  -1 35.2522 1.59518   7
   0 -14  -1 35.8176 6.98580   1
   0  14   1 40.2227 2.23385   3
  -1 -14  -1 0.83751 5.38547   1
  -1 -14  -1 9.58045 1.21061   6
  -1 -14  -1 8.40286 0.75099   4
  -1 -14  -1 11.3412 5.73118   1
  -2 -14  -1 66.0668 2.27996   4
  -2 -14  -1 56.0917 7.69836   1
  -2 -14  -1 61.8231 7.90510   1
  -2 -14  -1 63.6642 2.81483   6
   2  14   1 64.1362 2.90901   3
  -3 -14  -1 98.9841 3.84901   6
  -3 -14  -1 102.709 3.29429   4
  -3 -14  -1 93.7368 9.16740   1
  -3 -14  -1 103.408 9.91066   1
   3  14   1 98.2492 3.85494   3
  -4 -14  -1 1.09272 0.48582   4
  -4 -14  -1 -0.0543 4.53829   1
  -4 -14  -1 2.21453 4.44426   1
  -4 -14  -1 1.40021 0.63603   6
   4  14   1 1.11157 0.65915   3
  -5 -14  -1 229.097 6.89570   4
  -5 -14  -1 238.181 7.48858   6
  -5 -14  -1 217.737 13.4035   1
  -5 -14  -1 222.438 13.2873   1
   5  14   1 221.623 7.39739   3
  -6 -14  -1 17.2936 1.53796   6
  -6 -14  -1 17.6662 1.16899   4
  -6 -14  -1 17.4567 5.09174   1
   6  14   1 18.3345 1.55147   3
  -7 -14  -1 19.6780 1.63464   6
  -7 -14  -1 9.65282 4.67045   1
  -7 -14  -1 19.7007 1.25918   4
   7  14   1 22.2853 1.66662   3
  -8 -14  -1 210.131 12.3092   1
  -8 -14  -1 221.251 6.70982   4
  -8 -14  -1 209.572 7.17046   6
   8  14   1 218.193 7.17611   3
  -9 -14  -1 55.8120 8.25452   1
  -9 -14  -1 62.2458 2.93096   6
  -9 -14  -1 58.6074 2.47061   4
   9  14   1 63.7976 2.92550   3
 -10 -14  -1 280.762 8.39251   4
 -10 -14  -1 256.085 13.0325   1
 -10 -14  -1 274.231 8.87856   6
  10  14   1 274.944 8.87358   3
 -11 -14  -1 48.8817 2.58143   6
 -11 -14  -1 49.5865 2.22769   4
  11  14   1 48.1565 2.61997   3
   1 -15  -1 111.601 3.79833   7
   1 -15  -1 90.8064 12.1462   1
   1 -15  -1 118.073 15.2236   1
   1 -15  -1 116.902 4.23159   6
   1 -15  -1 110.925 3.50132   5
  -1  15   1 117.440 4.52463   3
   0 -15  -1 2.92039 7.86331   1
   0 -15  -1 2.58015 0.72912   6
   0 -15  -1 3.30669 8.89551   1
   0 -15  -1 3.22318 0.48475   4
   0  15   1 2.62760 0.83865   3
  -1 -15  -1 235.108 7.41420   6
  -1 -15  -1 190.399 16.2860   1
  -1 -15  -1 227.193 6.66526   4
   1  15   1 222.539 7.51744   3
  -2 -15  -1 24.5970 1.24149   4
  -2 -15  -1 21.1127 6.66628   1
  -2 -15  -1 24.4977 1.75384   6
   2  15   1 24.3656 1.85943   3
  -3 -15  -1 25.0594 1.78531   6
  -3 -15  -1 27.0229 1.32530   4
  -3 -15  -1 22.3698 6.77338   1
   3  15   1 23.9439 1.84372   3
  -4 -15  -1 93.4983 11.2753   1
  -4 -15  -1 106.350 3.54963   4
  -4 -15  -1 108.913 4.15373   6
   4  15   1 106.009 4.16991   3
  -5 -15  -1 1.78733 0.74284   6
  -5 -15  -1 1.76136 0.55650   4
  -5 -15  -1 4.33023 5.62084   1
   5  15   1 0.51643 0.61326   3
  -6 -15  -1 29.4588 1.93947   6
  -6 -15  -1 29.4292 1.51900   4
  -6 -15  -1 19.9355 6.59600   1
   6  15   1 27.0838 1.92931   3
  -7 -15  -1 106.396 4.17169   6
  -7 -15  -1 107.998 3.64686   4
  -7 -15  -1 88.6824 10.6386   1
   7  15   1 102.506 4.12674   3
  -8 -15  -1 26.6779 1.50692   4
  -8 -15  -1 22.5459 1.86061   6
  -8 -15  -1 18.8318 6.55091   1
   8  15   1 26.2181 1.91984   3
  -9 -15  -1 12.8149 1.54766   6
  -9 -15  -1 15.5956 1.25809   4
   9  15   1 13.3340 1.56526   3
 -10 -15  -1 78.2830 3.03546   4
 -10 -15  -1 79.0532 3.50923   6
  10  15   1 76.4743 3.47367   3
  -1 -16  -1 52.0362 1.91140   4
  -1 -16  -1 50.7580 2.59242   6
   1  16   1 49.5766 2.76160   3
  -2 -16  -1 53.3083 2.01364   4
  -2 -16  -1 52.1880 2.65945   6
   2  16   1 50.5171 2.74746   3
  -3 -16  -1 38.3098 2.27013   6
  -3 -16  -1 38.1973 1.69068   4
   3  16   1 38.4048 2.34471   3
  -4 -16  -1 20.7172 1.25410   4
  -4 -16  -1 18.7985 1.74329   6
   4  16   1 18.2661 1.77061   3
  -5 -16  -1 103.379 4.18171   6
  -5 -16  -1 105.966 3.59913   4
   5  16   1 104.422 4.22345   3
  -6 -16  -1 18.3734 1.72897   6
  -6 -16  -1 16.3636 1.21569   4
   6  16   1 15.5991 1.68102   3
  -7 -16  -1 4.26892 0.75621   4
  -7 -16  -1 5.31818 0.95728   6
   7  16   1 6.00188 1.03454   3
   6  16  -2 60.4900 3.06075   3
  -6 -16   2 63.5722 3.07509   6
  -6 -16   2 63.3937 2.54188   4
   5  16  -2 53.0404 2.76769   3
  -5 -16   2 51.1185 2.18514   4
  -5 -16   2 51.0702 2.72020   6
   4  16  -2 -0.1990 0.66686   3
  -4 -16   2 0.90466 0.77355   6
  -4 -16   2 0.54174 0.52988   4
   3  16  -2 43.7202 2.48106   3
  -3 -16   2 40.3270 1.80359   4
  -3 -16   2 40.1415 2.38343   6
   2  16  -2 11.9719 1.62349   3
  -2 -16   2 14.9889 1.54693   6
  -2 -16   2 16.6699 1.08292   4
   8  15  -2 11.7231 1.54678   3
  -8 -15   2 13.2162 1.52740   6
  -8 -15   2 14.4162 1.22978   4
   7  15  -2 22.0112 1.80618   3
  -7 -15   2 22.4275 1.42149   4
  -7 -15   2 22.8358 1.82443   6
   6  15  -2 131.316 4.99595   3
   6  15  -2 145.008 13.7718   1
  -6 -15   2 136.647 4.48583   4
  -6 -15   2 134.016 5.02387   6
   5  15  -2 1.11836 0.64305   3
  -5 -15   2 0.14230 0.56262   6
  -5 -15   2 3.38260 6.22784   1
   4  15  -2 77.3650 3.38779   3
  -4 -15   2 70.7523 9.44916   1
  -4 -15   2 77.6568 2.80252   4
  -4 -15   2 78.1581 3.39264   6
   3  15  -2 62.7504 2.96413   3
  -3 -15   2 43.1476 8.36181   1
  -3 -15   2 64.1085 2.95837   6
  -3 -15   2 63.5262 2.35574   4
   2  15  -2 9.58773 1.42937   3
  -2 -15   2 6.15257 6.72531   1
  -2 -15   2 10.2694 0.91269   4
  -2 -15   2 9.13621 1.31727   6
   1  15  -2 191.896 6.55174   3
  -1 -15   2 193.008 5.71340   4
  -1 -15   2 157.257 15.5875   1
  -1 -15   2 188.613 6.45532   6
  -1 -15   2 183.912 16.0904   1
   0  15  -2 19.8098 1.75479   3
   0 -15   2 22.6112 8.25462   1
   0 -15   2 21.6962 7.87394   1
   0 -15   2 19.4177 1.03641   4
   0 -15   2 20.4718 1.64844   6
   1 -15   2 3.58957 8.42089   1
   1 -15   2 11.0629 8.81857   1
  -2  15  -2 255.973 8.28476   3
   2 -15   2 250.772 7.22224   5
   2 -15   2 223.682 20.3517   1
   2 -15   2 194.792 19.5081   1
   2 -15   2 253.429 8.04776   6
  10  14  -2 113.818 4.51661   3
 -10 -14   2 111.241 3.96850   4
 -10 -14   2 112.282 4.38636   6
   9  14  -2 1.97949 0.76207   3
  -9 -14   2 2.10271 0.66506   4
  -9 -14   2 2.46254 5.57509   1
  -9 -14   2 3.88022 0.86261   6
   8  14  -2 84.4720 11.7111   1
   8  14  -2 113.120 4.36512   3
  -8 -14   2 114.245 3.89070   4
  -8 -14   2 103.271 10.7687   1
  -8 -14   2 118.246 4.40363   6
   7  14  -2 49.3279 7.79950   1
   7  14  -2 57.5961 2.72534   3
  -7 -14   2 59.2620 2.74570   6
  -7 -14   2 48.0030 2.09989   7
  -7 -14   2 49.3659 7.00035   1
  -7 -14   2 56.5285 2.27212   4
   6  14  -2 35.6433 2.11978   3
   6  14  -2 34.3240 6.51653   1
  -6 -14   2 37.3186 1.71457   4
  -6 -14   2 34.2839 2.11056   6
   5  14  -2 46.4184 2.38734   3
   5  14  -2 43.6305 6.83671   1
  -5 -14   2 40.9129 1.81135   7
  -5 -14   2 47.3936 1.91967   4
  -5 -14   2 43.8018 7.85700   1
  -5 -14   2 47.2638 2.39807   6
  -5 -14   2 33.9684 6.33609   1
   4  14  -2 137.351 4.80644   3
   4  14  -2 122.555 10.5750   1
  -4 -14   2 120.732 4.18812   7
  -4 -14   2 133.542 11.0545   1
  -4 -14   2 129.974 11.1364   1
  -4 -14   2 132.953 4.21759   4
   3  14  -2 108.115 4.16511   3
  -3 -14   2 109.383 10.8289   1
  -3 -14   2 98.0173 9.89502   1
  -3 -14   2 110.618 4.18874   6
  -3 -14   2 111.682 3.61060   4
   2  14  -2 16.2759 1.52925   3
  -2 -14   2 17.0090 1.51292   6
  -2 -14   2 12.9767 6.14369   1
  -2 -14   2 16.0091 5.88012   1
  -2 -14   2 18.6096 1.05965   4
   1  14  -2 67.6605 3.04623   3
  -1 -14   2 71.0757 10.4174   1
  -1 -14   2 69.9125 3.01890   6
  -1 -14   2 67.2411 2.38977   4
  -1 -14   2 83.0602 10.8809   1
   0  14  -2 82.9589 3.48057   3
   0 -14   2 81.2183 2.69948   4
   0 -14   2 83.0033 3.38924   6
   0 -14   2 70.3041 9.97597   1
   0 -14   2 87.5583 11.6695   1
  -1  14  -2 128.062 4.84221   3
   1 -14   2 136.232 13.2066   1
   1 -14   2 128.747 3.97729   4
   1 -14   2 131.440 13.0859   1
   1 -14   2 132.920 4.74153   6
  -2  14  -2 22.2651 1.76644   3
   2 -14   2 14.3868 7.45646   1
   2 -14   2 18.5481 1.52637   6
   2 -14   2 8.15104 7.25221   1
   2 -14   2 18.6465 0.86284   4
  -3  14  -2 180.066 6.28451   3
   3 -14   2 179.626 16.4070   1
   3 -14   2 176.947 6.00737   6
   3 -14   2 163.337 16.4296   1
  -4  14  -2 62.9272 3.09253   3
   4 -14   2 62.7710 2.76724   6
  11  13  -2 5.20901 0.98931   3
 -11 -13   2 3.29012 4.73894   1
 -11 -13   2 4.32389 0.74428   4
 -11 -13   2 5.76337 0.96549   6
  10  13  -2 -0.1645 0.57841   3
  10  13  -2 1.96400 5.89208   1
 -10 -13   2 -7.6485 4.40302   1
 -10 -13   2 0.32510 0.58435   6
 -10 -13   2 -0.1194 0.55141   4
   9  13  -2 148.244 5.14067   3
   9  13  -2 117.925 11.3213   1
  -9 -13   2 141.968 4.64018   4
  -9 -13   2 138.194 5.03788   6
  -9 -13   2 132.668 10.3039   1
   8  13  -2 81.0745 3.32818   3
   8  13  -2 59.7678 8.89699   1
  -8 -13   2 78.6144 3.30305   6
  -8 -13   2 70.8718 2.78931   7
  -8 -13   2 79.1502 8.40646   1
  -8 -13   2 84.7721 2.92091   4
   7  13  -2 2.34507 4.29111   1
   7  13  -2 2.43802 0.70985   3
  -7 -13   2 3.20127 0.52846   7
  -7 -13   2 -1.2341 3.71545   1
  -7 -13   2 2.81820 0.72460   6
  -7 -13   2 0.66231 5.55838   1
  -7 -13   2 3.40084 0.63318   4
   6  13  -2 261.991 8.35004   3
   6  13  -2 288.502 14.7484   1
  -6 -13   2 285.188 14.1498   1
  -6 -13   2 260.744 8.36375   6
  -6 -13   2 234.076 7.82179   7
  -6 -13   2 264.761 7.88563   4
   5  13  -2 79.9776 9.27104   1
   5  13  -2 89.5495 3.45357   3
  -5 -13   2 85.9957 2.95955   4
  -5 -13   2 87.6810 8.78323   1
  -5 -13   2 86.7430 3.43470   6
  -5 -13   2 78.4627 2.92484   7
  -5 -13   2 77.6725 8.47507   1
   4  13  -2 45.4400 6.92108   1
   4  13  -2 48.1541 2.34935   3
  -4 -13   2 46.3182 1.92537   7
  -4 -13   2 40.6633 6.13089   1
  -4 -13   2 47.7079 2.33593   6
  -4 -13   2 53.9575 6.92204   1
  -4 -13   2 48.4368 1.90089   4
   3  13  -2 346.378 10.6069   3
   3  13  -2 347.488 16.5701   1
  -3 -13   2 341.810 10.0594   4
  -3 -13   2 357.794 10.6647   6
  -3 -13   2 350.926 16.5980   1
  -3 -13   2 319.709 15.8706   1
   2  13  -2 3.84467 0.80422   3
  -2 -13   2 3.89072 4.57478   1
  -2 -13   2 4.93774 0.82719   6
  -2 -13   2 4.43556 0.56808   4
  -2 -13   2 7.36993 4.22587   1
   1  13  -2 244.229 7.86624   3
  -1 -13   2 232.817 14.0787   1
  -1 -13   2 251.582 14.2343   1
  -1 -13   2 247.831 7.84807   6
  -1 -13   2 246.050 7.22809   4
   0  13  -2 140.671 5.00863   3
   0 -13   2 140.151 11.4207   1
   0 -13   2 132.224 10.4178   1
   0 -13   2 144.548 4.95974   6
   0 -13   2 142.344 4.30737   4
  -1  13  -2 5.32491 0.90894   3
   1 -13   2 8.74916 4.82061   1
   1 -13   2 5.55738 0.56120   4
   1 -13   2 7.87068 5.38592   1
   1 -13   2 4.91975 0.80363   6
  -2  13  -2 248.834 7.95330   3
   2 -13   2 222.873 14.9237   1
   2 -13   2 243.152 7.01436   4
   2 -13   2 251.881 14.5736   1
   2 -13   2 243.719 7.76224   6
  -3  13  -2 86.3138 3.57059   3
   3 -13   2 87.1719 3.34473   6
   3 -13   2 79.3966 11.4609   1
   3 -13   2 68.7283 9.40163   1
  -4  13  -2 2.02772 0.73044   3
   4 -13   2 8.41802 6.91252   1
   4 -13   2 -0.9354 6.75453   1
  -5  13  -2 286.515 9.25263   3
   5 -13   2 286.709 8.83129   6
   5 -13   2 265.815 20.5386   1
  12  12  -2 40.0222 2.40662   3
 -12 -12   2 42.8727 2.25418   6
 -12 -12   2 41.8845 2.00357   4
  11  12  -2 3.54107 0.85326   3
  11  12  -2 0.20574 5.28159   1
 -11 -12   2 2.92440 0.77693   6
 -11 -12   2 -0.1684 3.60247   1
 -11 -12   2 2.96335 0.68556   4
  10  12  -2 97.7356 9.64320   1
  10  12  -2 91.4433 3.71862   3
 -10 -12   2 89.4041 3.61029   6
 -10 -12   2 86.6136 7.77078   1
 -10 -12   2 93.2128 3.29353   4
   9  12  -2 23.1608 5.31913   1
   9  12  -2 37.1153 2.08923   3
  -9 -12   2 31.2704 4.81686   1
  -9 -12   2 36.6231 2.01872   6
  -9 -12   2 35.8720 1.69699   4
   8  12  -2 5.63479 3.94684   1
   8  12  -2 1.63794 0.64989   3
  -8 -12   2 0.22838 3.36681   1
  -8 -12   2 2.52297 0.60217   4
  -8 -12   2 2.23420 0.49424   7
  -8 -12   2 2.25183 0.65902   6
   7  12  -2 306.422 9.20655   3
   7  12  -2 302.516 14.6513   1
  -7 -12   2 281.330 13.5683   1
  -7 -12   2 267.989 8.74503   7
  -7 -12   2 298.022 8.75310   4
  -7 -12   2 303.897 9.20098   6
   6  12  -2 23.3289 4.88361   1
   6  12  -2 22.0998 1.56039   3
  -6 -12   2 22.5965 1.23952   4
  -6 -12   2 21.7384 1.21052   7
  -6 -12   2 23.4748 1.57897   6
   5  12  -2 24.3411 4.96028   1
   5  12  -2 30.6872 1.75996   3
  -5 -12   2 27.4786 1.37151   7
  -5 -12   2 29.6759 1.37930   4
  -5 -12   2 29.7571 1.75314   6
  -5 -12   2 22.0764 4.39140   1
   4  12  -2 374.351 11.2136   3
   4  12  -2 358.845 16.5574   1
  -4 -12   2 349.258 15.9185   1
  -4 -12   2 374.383 10.7500   4
  -4 -12   2 382.295 11.2591   6
   3  12  -2 -1.7739 3.48165   1
   3  12  -2 4.30625 0.74844   3
  -3 -12   2 3.86459 0.76732   6
  -3 -12   2 7.04506 3.80708   1
  -3 -12   2 2.45509 0.47759   4
   2  12  -2 97.0471 8.67524   1
   2  12  -2 105.274 3.81073   3
  -2 -12   2 106.618 8.79874   1
  -2 -12   2 97.9299 3.28024   4
  -2 -12   2 106.398 3.82880   6
   1  12  -2 464.746 13.5502   3
  -1 -12   2 451.446 13.5079   6
  -1 -12   2 466.488 19.4241   1
  -1 -12   2 427.771 18.9026   1
  -1 -12   2 455.039 12.9606   4
   0  12  -2 110.199 3.94157   3
   0 -12   2 103.447 8.66663   1
   0 -12   2 96.8830 8.67094   1
   0 -12   2 106.205 3.85890   6
   0 -12   2 104.573 3.30144   4
  -1  12  -2 287.937 8.98187   3
   1 -12   2 293.600 15.1475   1
   1 -12   2 273.804 14.4227   1
   1 -12   2 289.751 8.88097   6
   1 -12   2 286.849 8.25138   4
  -2  12  -2 125.358 4.47060   3
   2 -12   2 126.408 10.3906   1
   2 -12   2 123.601 4.31274   6
   2 -12   2 113.377 10.4640   1
   2 -12   2 118.572 3.64778   4
  -3  12  -2 138.692 4.95098   3
   3 -12   2 158.764 10.9691   1
   3 -12   2 135.852 4.73234   6
   3 -12   2 125.334 10.3878   1
  -4  12  -2 32.8120 2.02192   3
   4 -12   2 32.9560 1.74906   6
   4 -12   2 27.3327 6.02183   1
   4 -12   2 27.2853 6.06967   1
  -5  12  -2 114.774 4.39469   3
   5 -12   2 108.933 11.0964   1
   5 -12   2 114.194 4.02359   6
   5 -12   2 102.895 12.2120   1
  -6  12  -2 25.8500 1.92426   3
   6 -12   2 30.7301 1.64573   6
   6 -12   2 23.4603 7.90134   1
  -7  12  -2 104.962 4.23326   3
   7 -12   2 103.399 3.69612   6
  12  11  -2 35.1297 6.67460   1
  12  11  -2 44.5903 2.49357   3
 -12 -11   2 45.4223 2.26208   6
 -12 -11   2 48.5718 2.09279   4
  11  11  -2 49.6725 2.52257   3
  11  11  -2 43.7001 6.16377   1
 -11 -11   2 49.4900 5.25832   1
 -11 -11   2 50.2827 2.10806   4
 -11 -11   2 45.3105 2.28672   6
  10  11  -2 80.4327 3.32971   3
  10  11  -2 75.2398 7.84847   1
 -10 -11   2 79.5257 2.92391   4
 -10 -11   2 84.9195 3.25989   6
 -10 -11   2 73.2769 6.45660   1
   9  11  -2 172.143 5.76753   3
   9  11  -2 151.745 10.3378   1
  -9 -11   2 175.739 5.36690   4
  -9 -11   2 160.366 9.11276   1
  -9 -11   2 173.493 5.70193   6
   8  11  -2 177.329 5.83365   3
   8  11  -2 173.575 10.2232   1
  -8 -11   2 157.288 5.46468   7
  -8 -11   2 180.473 9.54010   1
  -8 -11   2 178.983 5.79675   6
  -8 -11   2 176.379 5.42077   4
   7  11  -2 35.8747 5.00014   1
   7  11  -2 40.9770 2.03121   3
  -7 -11   2 40.2967 1.98973   6
  -7 -11   2 36.9836 1.63942   4
  -7 -11   2 35.6635 1.66459   7
  -7 -11   2 31.7433 4.61003   1
   6  11  -2 408.042 16.8267   1
   6  11  -2 415.922 12.1784   3
  -6 -11   2 379.606 11.8362   7
  -6 -11   2 417.786 12.1927   6
  -6 -11   2 403.296 16.2401   1
  -6 -11   2 411.853 11.7776   4
   5  11  -2 134.899 8.98925   1
   5  11  -2 141.210 4.68361   3
  -5 -11   2 132.148 8.45592   1
  -5 -11   2 138.927 4.30188   4
  -5 -11   2 133.005 4.39458   7
  -5 -11   2 139.397 4.71492   6
   4  11  -2 19.6122 1.38340   3
   4  11  -2 11.7546 3.76355   1
  -4 -11   2 23.3202 3.96464   1
  -4 -11   2 22.3791 1.07952   4
  -4 -11   2 20.7771 1.42743   6
   3  11  -2 852.574 24.2948   3
   3  11  -2 885.136 29.7857   1
  -3 -11   2 840.460 23.8661   4
  -3 -11   2 854.487 24.3443   6
  -3 -11   2 803.748 29.0533   1
   2  11  -2 29.8710 1.66504   3
   2  11  -2 27.4393 4.53949   1
  -2 -11   2 31.4323 1.68443   6
  -2 -11   2 27.2103 4.68626   1
  -2 -11   2 29.0668 1.25103   4
   1  11  -2 71.4039 2.84927   3
   1  11  -2 69.5096 7.09059   1
  -1 -11   2 70.4105 2.36772   4
  -1 -11   2 81.1621 6.94963   1
  -1 -11   2 73.8237 2.85786   6
   0  11  -2 341.263 10.3761   3
   0 -11   2 346.418 15.7643   1
   0 -11   2 338.172 9.81916   4
   0 -11   2 347.495 10.3611   6
  -1  11  -2 119.016 4.13233   3
   1 -11   2 118.925 8.65838   1
   1 -11   2 115.762 3.49943   4
   1 -11   2 106.069 8.34784   1
   1 -11   2 114.026 4.03964   6
  -2  11  -2 13.6371 1.32503   3
   2 -11   2 18.3213 4.53376   1
   2 -11   2 15.0665 1.24872   6
   2 -11   2 16.3002 0.71753   4
   2 -11   2 20.3713 4.76846   1
  -3  11  -2 384.837 11.3984   3
   3 -11   2 382.110 11.2124   6
   3 -11   2 359.847 17.0408   1
   3 -11   2 358.571 16.9521   1
  -4  11  -2 70.7442 3.04969   3
   4 -11   2 73.8652 2.84926   6
   4 -11   2 82.4853 8.27470   1
   4 -11   2 64.8031 8.60837   1
  -5  11  -2 303.046 9.42417   3
   5 -11   2 287.073 15.8846   1
   5 -11   2 285.225 15.3066   1
   5 -11   2 304.889 9.07296   6
  -6  11  -2 4.81097 0.80115   3
   6 -11   2 0.27156 5.26792   1
   6 -11   2 3.56168 5.45215   1
   6 -11   2 5.28246 0.71604   6
  -7  11  -2 14.1253 1.48652   3
   7 -11   2 15.0005 6.77323   1
   7 -11   2 12.9860 1.09939   6
  -8  11  -2 203.122 6.95886   3
   8 -11   2 200.352 6.28098   6
  13  10  -2 2.16978 0.78268   3
 -13 -10   2 1.18506 0.61835   4
 -13 -10   2 1.50585 0.61586   6
  12  10  -2 143.520 5.25166   3
  12  10  -2 141.387 10.3259   1
 -12 -10   2 148.330 4.97635   6
 -12 -10   2 142.092 4.72027   4
  11  10  -2 54.9921 7.20752   1
  11  10  -2 49.8611 2.48694   3
 -11 -10   2 50.7748 2.32028   6
 -11 -10   2 54.6188 2.12111   4
 -11 -10   2 46.6058 4.10769   1
 -11 -10   2 45.2693 4.28525   1
  10  10  -2 96.4499 3.76694   3
  10  10  -2 92.2863 7.97468   1
 -10 -10   2 97.1285 6.37175   1
 -10 -10   2 96.2511 3.34166   4
 -10 -10   2 101.503 3.62894   6
   9  10  -2 397.721 11.9344   3
   9  10  -2 401.094 16.5271   1
  -9 -10   2 384.540 14.8689   1
  -9 -10   2 385.562 11.4933   4
  -9 -10   2 400.756 11.8296   6
   8  10  -2 4.30352 2.93119   1
   8  10  -2 2.43422 0.65414   3
  -8 -10   2 2.94585 0.64037   6
  -8 -10   2 2.33554 0.52155   4
  -8 -10   2 3.58637 0.58663   7
  -8 -10   2 6.67807 2.78347   1
   7  10  -2 95.9055 7.19610   1
   7  10  -2 95.0108 3.44016   3
  -7 -10   2 84.3653 3.14483   7
  -7 -10   2 92.1478 3.05506   4
  -7 -10   2 85.7108 6.45248   1
  -7 -10   2 94.8731 3.39429   6
   6  10  -2 500.425 14.2055   3
   6  10  -2 512.414 18.8558   1
  -6 -10   2 485.858 13.8236   4
  -6 -10   2 455.371 13.9351   7
  -6 -10   2 480.017 14.1746   6
  -6 -10   2 461.021 17.7666   1
   5  10  -2 17.8328 1.25250   3
   5  10  -2 18.1728 3.71027   1
   5  10  -2 16.7535 1.15569   6
  -5 -10   2 18.2672 1.28940   6
  -5 -10   2 18.3405 0.98575   4
  -5 -10   2 17.4352 1.06101   7
   4  10  -2 337.172 9.75837   3
   4  10  -2 308.617 9.67715   6
   4  10  -2 349.525 14.2607   1
  -4 -10   2 317.885 13.7300   1
  -4 -10   2 320.277 9.37845   4
  -4 -10   2 310.417 9.65051   3
  -4 -10   2 329.713 9.77467   6
   3  10  -2 185.779 5.81523   3
   3  10  -2 176.859 5.77067   6
   3  10  -2 183.805 9.90492   1
  -3 -10   2 185.603 9.87156   1
  -3 -10   2 179.249 5.73541   3
  -3 -10   2 181.358 5.43566   4
  -3 -10   2 185.657 5.83507   6
   2  10  -2 0.32080 2.54278   1
   2  10  -2 2.16204 0.49264   6
   2  10  -2 1.32101 0.49710   3
  -2 -10   2 6.80567 2.93828   1
  -2 -10   2 3.08105 0.43686   4
  -2 -10   2 2.34852 0.47349   3
  -2 -10   2 2.36759 0.56458   6
   1  10  -2 794.697 23.3870   6
   1  10  -2 828.159 28.2762   1
   1  10  -2 836.988 23.4458   3
  -1 -10   2 826.678 22.9996   4
  -1 -10   2 848.527 23.4751   6
  -1 -10   2 783.478 23.3512   3
  -1 -10   2 818.470 28.2660   1
   0  10  -2 23.0349 4.14459   1
   0  10  -2 22.7778 1.30822   6
   0  10  -2 28.0609 1.50316   3
   0 -10   2 23.1072 1.31067   3
   0 -10   2 25.0251 1.45078   6
   0 -10   2 27.1966 4.44657   1
   0 -10   2 25.9522 1.02292   4
  -1  10  -2 136.924 4.44033   3
  -1  10  -2 125.261 4.29038   6
   1 -10   2 120.934 4.30378   3
   1 -10   2 130.337 3.87382   4
   1 -10   2 130.215 8.77713   1
   1 -10   2 137.196 4.38681   6
  -2  10  -2 498.484 15.4275   6
  -2  10  -2 545.897 15.6250   3
   2 -10   2 539.519 15.5078   6
   2 -10   2 534.472 20.7448   1
   2 -10   2 562.308 20.9164   1
   2 -10   2 523.731 14.9646   4
  -3  10  -2 9.98449 1.13008   3
  -3  10  -2 9.35112 0.90738   6
   3 -10   2 9.32604 0.97510   6
   3 -10   2 9.78831 3.41764   1
   3 -10   2 10.3025 0.49555   4
   3 -10   2 4.50975 3.12675   1
  -4  10  -2 154.451 5.21092   3
  -4  10  -2 147.171 4.94679   6
   4 -10   2 148.654 9.73810   1
   4 -10   2 156.762 4.99918   6
   4 -10   2 161.506 10.4571   1
  -5  10  -2 410.255 12.0914   3
  -5  10  -2 369.837 11.7208   6
   5 -10   2 410.432 11.7799   6
   5 -10   2 407.769 18.0958   1
   5 -10   2 394.050 17.8123   1
  -6  10  -2 117.416 4.30754   3
  -6  10  -2 105.723 3.89640   6
   6 -10   2 124.900 10.3065   1
   6 -10   2 118.514 3.95415   6
   6 -10   2 132.322 10.6670   1
  -7  10  -2 103.945 3.95721   3
  -7  10  -2 92.9543 3.49881   6
   7 -10   2 92.6574 9.50256   1
   7 -10   2 98.7590 10.5577   1
   7 -10   2 105.517 3.49623   6
  -8  10  -2 49.9909 2.53148   3
   8 -10   2 31.3045 7.16604   1
   8 -10   2 51.2333 2.02683   6
  -9  10  -2 46.8369 2.49890   3
   9 -10   2 46.0333 1.86751   6
  13   9  -2 61.6477 2.98724   3
  13   9  -2 55.0676 6.58428   1
 -13  -9   2 64.6216 2.45874   4
  12   9  -2 1.84632 0.73155   3
  12   9  -2 -1.5492 3.71452   1
 -12  -9   2 1.02278 0.50912   6
 -12  -9   2 1.70724 0.55160   4
  11   9  -2 101.349 3.89929   3
  11   9  -2 89.2617 7.85352   1
 -11  -9   2 98.1640 4.51915   1
 -11  -9   2 103.444 3.44186   4
 -11  -9   2 110.435 3.69565   6
 -11  -9   2 89.8171 4.52269   1
  10   9  -2 246.092 12.1093   1
  10   9  -2 257.953 8.08644   3
 -10  -9   2 251.195 10.0185   1
 -10  -9   2 263.811 7.89376   6
 -10  -9   2 247.458 7.61567   4
   9   9  -2 15.9307 3.62189   1
   9   9  -2 18.9487 1.43610   3
  -9  -9   2 19.4127 1.13296   4
  -9  -9   2 21.7796 3.14248   1
  -9  -9   2 22.3013 1.38252   6
   8   9  -2 362.842 10.5751   3
   8   9  -2 337.701 10.3718   6
   8   9  -2 354.941 14.5704   1
  -8  -9   2 333.107 10.3737   7
  -8  -9   2 367.761 10.4941   6
  -8  -9   2 334.536 13.3148   1
  -8  -9   2 350.848 10.1697   4
   7   9  -2 445.965 12.9201   3
   7   9  -2 442.391 16.9153   1
   7   9  -2 422.982 12.7799   6
  -7  -9   2 431.166 12.5521   4
  -7  -9   2 452.434 16.1617   1
  -7  -9   2 446.397 12.8667   6
  -7  -9   2 419.251 12.7423   7
   6   9  -2 309.150 9.06526   3
   6   9  -2 291.989 12.6183   1
   6   9  -2 285.166 8.95214   6
  -6  -9   2 293.980 8.72577   4
  -6  -9   2 295.681 8.89977   7
  -6  -9   2 306.557 12.3125   1
  -6  -9   2 313.167 9.06590   6
   5   9  -2 377.635 10.8878   3
   5   9  -2 375.216 14.7950   1
   5   9  -2 347.593 10.7972   6
  -5  -9   2 382.572 10.9073   6
  -5  -9   2 361.550 10.8113   3
  -5  -9   2 363.102 10.7203   7
  -5  -9   2 362.302 10.5557   4
   4   9  -2 73.1468 6.02555   1
   4   9  -2 79.3397 2.87070   6
  -4  -9   2 81.9689 5.95771   1
  -4  -9   2 77.6277 2.82275   3
  -4  -9   2 82.9688 2.95012   6
  -4  -9   2 83.8319 2.62389   4
   3   9  -2 342.739 9.83686   3
   3   9  -2 338.224 13.7792   1
   3   9  -2 312.725 9.76735   6
  -3  -9   2 325.582 9.75565   3
  -3  -9   2 339.664 9.86758   6
  -3  -9   2 323.048 13.3638   1
  -3  -9   2 332.160 9.50001   4
   2   9  -2 56.9457 5.55031   1
   2   9  -2 54.3553 2.19039   6
   2   9  -2 60.4108 2.26241   3
  -2  -9   2 56.6562 1.90383   4
  -2  -9   2 56.7063 2.17006   3
  -2  -9   2 54.4338 5.41762   1
  -2  -9   2 57.0732 2.26247   6
   1   9  -2 73.1826 6.12174   1
   1   9  -2 71.3167 2.63403   6
   1   9  -2 74.6837 2.70208   3
  -1  -9   2 76.2608 2.71786   6
  -1  -9   2 74.3205 6.21755   1
  -1  -9   2 71.0822 2.62790   3
  -1  -9   2 72.4648 2.32650   4
   0   9  -2 599.876 16.8479   3
   0   9  -2 559.482 16.7583   6
   0   9  -2 575.160 21.0010   1
   0  -9   2 593.137 16.4138   4
   0  -9   2 570.800 16.7628   3
   0  -9   2 585.023 21.2390   1
   0  -9   2 599.443 16.8376   6
  -1   9  -2 504.551 14.8071   6
  -1   9  -2 533.120 14.9120   3
   1  -9   2 493.306 14.8028   3
   1  -9   2 502.738 14.3940   4
   1  -9   2 526.696 14.8549   6
   1  -9   2 510.907 19.2713   1
  -2   9  -2 33.6262 1.66856   3
  -2   9  -2 31.7368 1.49020   6
   2  -9   2 33.4200 1.57741   6
   2  -9   2 32.2045 4.75904   1
   2  -9   2 34.3329 1.13826   4
   2  -9   2 31.4843 1.54039   3
  -3   9  -2 750.082 20.7853   3
  -3   9  -2 711.421 20.5937   6
   3  -9   2 719.701 20.0924   4
   3  -9   2 714.708 25.5711   1
   3  -9   2 735.510 25.7728   1
   3  -9   2 670.830 20.6354   3
   3  -9   2 743.098 20.6306   6
  -4   9  -2 171.563 5.46615   3
  -4   9  -2 156.820 5.20007   6
   4  -9   2 164.660 9.80621   1
   4  -9   2 166.902 5.24040   6
   4  -9   2 165.741 10.0255   1
  -5   9  -2 140.728 4.73867   3
  -5   9  -2 129.552 4.42631   6
   5  -9   2 140.280 4.46933   6
   5  -9   2 134.370 9.42101   1
   5  -9   2 142.335 9.36048   1
  -6   9  -2 249.701 7.97151   6
  -6   9  -2 271.476 8.36506   3
   6  -9   2 260.961 13.5033   1
   6  -9   2 272.230 7.99996   6
   6  -9   2 271.715 13.7759   1
  -7   9  -2 34.9799 1.91151   3
  -7   9  -2 27.4986 1.45016   6
   7  -9   2 24.3482 5.45352   1
   7  -9   2 23.4934 5.14003   1
   7  -9   2 31.9415 1.50115   6
  -8   9  -2 258.301 8.08098   3
  -8   9  -2 223.701 7.43555   6
   8  -9   2 258.910 7.49029   6
   8  -9   2 263.575 19.6473   1
   8  -9   2 244.633 14.1670   1
  -9   9  -2 56.0889 2.67129   3
   9  -9   2 53.7499 2.04543   6
   9  -9   2 53.6846 7.88448   1
 -10   9  -2 21.1070 1.68658   3
  14   8  -2 20.6154 1.85323   3
  14   8  -2 21.6950 1.02558   5
 -14  -8   2 22.7121 1.33495   4
  13   8  -2 4.55154 0.93929   3
  13   8  -2 4.97636 0.51384   5
  13   8  -2 0.17428 4.17805   1
 -13  -8   2 4.13941 0.64667   4
  12   8  -2 163.463 5.70641   3
  12   8  -2 156.147 4.79942   5
  12   8  -2 162.706 10.0118   1
 -12  -8   2 164.577 5.14559   4
 -12  -8   2 167.568 5.29836   6
  11   8  -2 17.5978 1.45880   3
  11   8  -2 14.3488 3.64185   1
 -11  -8   2 16.2403 1.06356   4
 -11  -8   2 15.4087 1.15974   6
  10   8  -2 4.35256 2.81759   1
  10   8  -2 4.61674 0.78299   3
  10   8  -2 4.35959 0.70011   6
 -10  -8   2 2.60938 1.84632   1
 -10  -8   2 5.06350 0.71306   6
 -10  -8   2 5.32299 0.62409   4
   9   8  -2 433.874 13.6963   6
   9   8  -2 478.426 17.7518   1
   9   8  -2 478.202 13.9797   3
  -9  -8   2 513.619 13.8430   6
  -9  -8   2 456.101 16.0521   1
  -9  -8   2 473.097 13.5763   4
   8   8  -2 3.01745 0.53282   6
   8   8  -2 0.87460 2.18766   1
   8   8  -2 1.20295 0.51739   3
  -8  -8   2 1.95478 1.93062   1
  -8  -8   2 1.52756 0.50042   6
  -8  -8   2 2.20168 0.51560   7
  -8  -8   2 2.22111 0.46750   4
   7   8  -2 4.93186 0.69443   6
   7   8  -2 3.71763 2.22210   1
  -7  -8   2 4.47044 0.63038   6
  -7  -8   2 4.09295 0.49803   4
  -7  -8   2 5.05798 0.69762   7
  -7  -8   2 2.74299 1.98907   1
   6   8  -2 415.081 12.2864   6
   6   8  -2 440.455 12.4136   3
   6   8  -2 410.799 15.7811   1
  -6  -8   2 410.876 15.1605   1
  -6  -8   2 418.681 12.0778   4
  -6  -8   2 439.105 12.3664   6
  -6  -8   2 415.864 12.2836   7
   5   8  -2 105.206 3.42438   3
   5   8  -2 97.8275 3.34372   6
   5   8  -2 94.6921 6.04591   1
  -5  -8   2 103.228 3.41598   6
  -5  -8   2 102.670 3.32203   7
  -5  -8   2 83.3157 5.52785   1
   4   8  -2 428.916 13.0410   6
   4   8  -2 443.449 16.5653   1
   4   8  -2 470.745 13.1094   3
  -4  -8   2 449.586 13.0932   6
  -4  -8   2 473.379 16.4759   1
  -4  -8   2 445.462 13.0378   3
  -4  -8   2 446.959 12.8114   4
   3   8  -2 626.109 21.3854   1
   3   8  -2 647.039 17.7564   3
   3   8  -2 616.370 17.7224   6
  -3  -8   2 622.251 17.7689   6
  -3  -8   2 609.862 21.1557   1
  -3  -8   2 602.537 17.6746   3
  -3  -8   2 612.710 17.4523   4
   2   8  -2 32.9231 1.49441   3
   2   8  -2 32.9652 3.88931   1
   2   8  -2 33.5363 1.48105   6
  -2  -8   2 32.4965 1.44086   3
  -2  -8   2 43.8998 4.11814   1
  -2  -8   2 33.1992 1.22637   4
   1   8  -2 1483.44 40.4465   3
   1   8  -2 1413.47 39.9714   5
   1   8  -2 1481.98 44.4205   1
   1   8  -2 1386.03 40.3877   6
  -1  -8   2 1416.66 40.1011   4
  -1  -8   2 1481.25 44.5019   1
  -1  -8   2 1430.38 40.3860   3
  -1  -8   2 1435.65 40.4437   6
   0   8  -2 462.950 17.0015   1
   0   8  -2 438.776 13.1682   6
   0   8  -2 474.140 13.2435   3
   0   8  -2 455.346 12.8059   5
   0  -8   2 463.941 13.2392   6
   0  -8   2 450.738 12.8607   4
   0  -8   2 447.905 13.1735   3
   0  -8   2 459.605 16.9422   1
  -1   8  -2 52.9658 2.05194   3
  -1   8  -2 52.3530 1.97766   6
  -1   8  -2 50.1029 1.65495   5
  -1   8  -2 49.6652 4.67183   1
   1  -8   2 50.0786 1.63607   4
   1  -8   2 50.5534 4.74632   1
   1  -8   2 49.8584 1.96726   3
   1  -8   2 54.3892 2.03583   6
  -2   8  -2 1018.04 28.2337   5
  -2   8  -2 1044.26 28.6427   3
  -2   8  -2 977.867 28.5046   6
   2  -8   2 962.195 28.5418   3
   2  -8   2 985.092 28.1232   4
   2  -8   2 1045.73 33.0605   1
   2  -8   2 1043.67 28.5697   6
  -3   8  -2 81.0531 2.80238   6
  -3   8  -2 81.0828 2.55939   5
   3  -8   2 79.4904 2.37170   4
   3  -8   2 77.8244 2.85246   3
   3  -8   2 80.2279 6.14485   1
   3  -8   2 82.7233 2.83725   6
  -4   8  -2 3.65687 0.55916   6
  -4   8  -2 3.70192 0.47360   5
   4  -8   2 3.12162 0.50794   6
   4  -8   2 0.98932 2.61585   1
   4  -8   2 2.73305 0.50211   3
   4  -8   2 5.05659 2.78611   1
  -5   8  -2 928.757 26.6064   6
  -5   8  -2 987.452 26.8995   3
   5  -8   2 962.387 31.7969   1
   5  -8   2 996.506 26.6431   6
   5  -8   2 896.039 27.8831   3
   5  -8   2 862.043 31.2838   1
  -6   8  -2 6.48531 0.96358   3
  -6   8  -2 6.57790 0.71500   6
   6  -8   2 8.99037 0.82351   6
   6  -8   2 9.99231 3.52625   1
   6  -8   2 7.19469 3.40775   1
  -7   8  -2 43.2346 2.10827   3
  -7   8  -2 39.3062 1.70876   6
   7  -8   2 44.2203 5.80517   1
   7  -8   2 40.7336 5.77399   1
   7  -8   2 44.7321 1.77083   6
  -8   8  -2 548.910 15.8275   3
  -8   8  -2 488.010 15.2288   6
   8  -8   2 532.468 21.4780   1
   8  -8   2 534.558 21.4541   1
   8  -8   2 553.442 15.2696   6
  -9   8  -2 14.7890 1.43053   3
   9  -8   2 9.78905 4.77336   1
   9  -8   2 15.9558 0.98266   6
 -10   8  -2 170.803 5.83947   3
  10  -8   2 150.762 12.8982   1
 -11   8  -2 89.9009 3.78986   3
  11  -8   2 93.4289 4.18778   7
  14   7  -2 1.86841 0.45576   5
  14   7  -2 1.83786 4.98535   1
  14   7  -2 0.30865 0.61751   3
 -14  -7   2 0.73183 0.49017   4
  13   7  -2 52.0093 7.25459   1
  13   7  -2 63.7993 2.17130   5
 -13  -7   2 64.1808 2.36015   4
  12   7  -2 181.899 6.00725   3
  12   7  -2 168.833 5.14164   5
  12   7  -2 163.357 5.39562   6
  12   7  -2 171.080 9.77113   1
 -12  -7   2 179.322 5.39063   4
  11   7  -2 94.6428 2.96955   5
  11   7  -2 99.6169 3.73022   3
  11   7  -2 88.7605 3.23470   6
  11   7  -2 102.668 7.36721   1
 -11  -7   2 95.6440 3.19415   4
 -11  -7   2 98.1007 3.34210   6
  10   7  -2 180.772 9.36978   1
  10   7  -2 185.412 5.39841   5
  10   7  -2 191.028 6.10549   3
  10   7  -2 173.059 5.70303   6
 -10  -7   2 190.078 5.64276   4
 -10  -7   2 182.381 7.11324   1
 -10  -7   2 193.394 5.82111   6
   9   7  -2 42.8793 1.45110   5
   9   7  -2 50.1382 5.03327   1
   9   7  -2 46.4804 2.08586   3
   9   7  -2 43.3752 1.78944   6
  -9  -7   2 45.4136 1.87255   6
  -9  -7   2 44.2593 1.70279   4
  -9  -7   2 38.4081 3.69923   1
   8   7  -2 74.3424 2.27961   5
   8   7  -2 76.9732 2.87795   3
   8   7  -2 74.7381 2.66997   6
   8   7  -2 77.5539 5.73696   1
  -8  -7   2 82.1718 2.77215   6
  -8  -7   2 75.1479 4.84815   1
  -8  -7   2 74.1782 2.53720   4
  -8  -7   2 74.3539 2.80814   7
   7   7  -2 573.148 16.2744   3
   7   7  -2 544.634 16.1115   6
   7   7  -2 567.639 19.5063   1
  -7  -7   2 548.597 16.2246   7
  -7  -7   2 570.796 18.7503   1
  -7  -7   2 552.605 15.9441   4
  -7  -7   2 580.819 16.1833   6
   6   7  -2 1.85192 0.42001   3
   6   7  -2 2.45746 1.91571   1
  -6  -7   2 2.40449 0.46602   6
  -6  -7   2 1.76254 0.41945   7
  -6  -7   2 0.21657 1.49961   1
  -6  -7   2 1.17113 0.34776   4
   5   7  -2 485.081 16.3451   1
   5   7  -2 432.406 12.9451   6
  -5  -7   2 461.066 13.0115   6
  -5  -7   2 423.690 15.4926   1
  -5  -7   2 446.066 12.9701   7
  -5  -7   2 451.062 12.7691   4
   4   7  -2 996.817 31.0260   1
   4   7  -2 983.186 27.7111   3
   4   7  -2 954.341 27.6757   6
  -4  -7   2 966.811 27.6620   3
  -4  -7   2 1004.38 27.6801   7
  -4  -7   2 990.684 27.4776   4
  -4  -7   2 980.126 27.7248   6
   3   7  -2 123.463 6.69612   1
   3   7  -2 128.233 4.01769   6
   3   7  -2 129.452 4.03994   3
  -3  -7   2 132.507 6.73082   1
  -3  -7   2 126.054 3.80467   4
  -3  -7   2 123.230 3.98013   3
  -3  -7   2 129.044 4.06121   6
   2   7  -2 1365.81 36.5110   3
   2   7  -2 1168.64 39.4253   1
   2   7  -2 1276.08 36.4716   6
  -2  -7   2 1353.18 39.8808   1
  -2  -7   2 1308.66 36.4472   3
  -2  -7   2 1323.34 36.2444   4
  -2  -7   2 1306.34 36.5132   6
   1   7  -2 1104.93 34.2887   1
   1   7  -2 1071.33 30.9686   6
   1   7  -2 1098.52 30.5995   5
   1   7  -2 1101.50 30.9844   3
  -1  -7   2 1122.04 31.0152   6
  -1  -7   2 1127.53 34.4159   1
  -1  -7   2 1094.22 30.7116   4
  -1  -7   2 1097.99 30.9500   3
   0   7  -2 913.804 29.3772   1
   0   7  -2 919.157 25.6788   5
   0   7  -2 903.340 26.0078   6
   0   7  -2 951.668 26.0458   3
   0  -7   2 910.837 25.7233   4
   0  -7   2 928.414 29.4882   1
   0  -7   2 945.439 26.0554   6
   0  -7   2 907.342 25.9892   3
  -1   7  -2 766.331 21.3779   5
  -1   7  -2 783.808 21.7222   3
  -1   7  -2 744.003 21.6563   6
  -1   7  -2 769.002 25.1465   1
   1  -7   2 795.842 21.7143   6
   1  -7   2 746.442 25.1324   1
   1  -7   2 749.946 21.6657   3
   1  -7   2 766.336 21.3549   4
  -2   7  -2 563.981 16.3009   6
  -2   7  -2 580.324 16.0634   5
  -2   7  -2 577.386 16.3918   3
   2  -7   2 597.506 16.3530   6
   2  -7   2 559.838 19.8943   1
   2  -7   2 551.289 16.3236   3
   2  -7   2 567.646 15.9612   4
  -3   7  -2 1505.86 42.6087   6
  -3   7  -2 1523.80 42.3976   5
  -3   7  -2 1567.43 42.7467   3
   3  -7   2 1536.77 42.6321   6
   3  -7   2 1471.38 42.6626   3
   3  -7   2 1546.42 46.7575   1
   3  -7   2 1502.81 42.2160   4
  -4   7  -2 183.573 5.71870   3
  -4   7  -2 177.253 5.54361   6
  -4   7  -2 180.868 5.39133   5
   4  -7   2 178.232 5.66180   3
   4  -7   2 190.360 9.19475   1
   4  -7   2 179.104 9.23950   1
   4  -7   2 186.682 5.57765   6
  -5   7  -2 40.5844 1.56729   5
  -5   7  -2 41.7074 1.67417   6
  -5   7  -2 41.2965 1.89223   3
   5  -7   2 39.7832 1.79627   3
   5  -7   2 42.8494 5.02556   1
   5  -7   2 39.5386 4.93767   1
   5  -7   2 46.1162 1.72780   6
  -6   7  -2 255.548 7.78434   3
  -6   7  -2 242.079 7.46518   6
   6  -7   2 237.000 7.67550   3
   6  -7   2 270.487 11.8131   1
   6  -7   2 246.333 11.6307   1
   6  -7   2 259.293 7.49024   6
  -7   7  -2 285.590 9.07148   6
  -7   7  -2 314.313 9.49396   3
   7  -7   2 321.192 14.1102   1
   7  -7   2 316.548 9.10516   6
   7  -7   2 317.575 13.9113   1
  -8   7  -2 29.0037 1.31283   6
  -8   7  -2 31.4823 1.74336   3
   8  -7   2 28.1681 1.31665   6
   8  -7   2 36.0775 5.06312   1
   8  -7   2 31.9257 4.80986   1
  -9   7  -2 218.843 7.06949   3
   9  -7   2 218.078 6.44874   6
   9  -7   2 209.177 11.9012   1
   9  -7   2 214.107 12.2956   1
 -10   7  -2 160.280 5.48421   3
  10  -7   2 147.712 10.9412   1
 -11   7  -2 70.3740 3.15446   3
  11  -7   2 72.2614 3.56183   7
  14   6  -2 67.0240 2.40955   5
  14   6  -2 68.6698 3.20995   3
  14   6  -2 52.3953 6.38971   1
 -14  -6   2 72.5708 2.50091   4
  13   6  -2 78.6987 2.97491   6
  13   6  -2 90.2243 2.90404   5
  13   6  -2 92.0171 3.70210   3
  13   6  -2 86.0167 7.68200   1
 -13  -6   2 89.2298 2.98501   4
  12   6  -2 151.411 8.97676   1
  12   6  -2 150.800 4.94409   6
  12   6  -2 166.085 5.61254   3
  12   6  -2 164.310 4.84972   5
 -12  -6   2 163.151 4.97193   4
  11   6  -2 270.663 8.34451   3
  11   6  -2 264.836 7.63164   5
  11   6  -2 270.670 11.6456   1
  11   6  -2 244.661 7.77444   6
 -11  -6   2 264.127 7.84982   6
 -11  -6   2 264.351 7.76727   4
  10   6  -2 7.62668 0.69277   6
  10   6  -2 8.33843 1.06553   3
  10   6  -2 9.42776 0.60512   5
  10   6  -2 10.8755 2.95037   1
 -10  -6   2 7.12709 1.45985   1
 -10  -6   2 7.38220 0.71187   4
 -10  -6   2 6.25515 0.80134   6
   9   6  -2 500.955 14.0877   5
   9   6  -2 493.481 17.7447   1
   9   6  -2 473.184 14.3240   6
   9   6  -2 515.944 14.6867   3
  -9  -6   2 507.530 14.3992   6
  -9  -6   2 504.085 16.1492   1
  -9  -6   2 503.063 14.2558   4
   8   6  -2 557.053 15.8427   5
   8   6  -2 578.064 19.4724   1
   8   6  -2 573.012 16.3900   3
   8   6  -2 550.389 16.1370   6
   8   6  -2 534.239 16.3281   3
  -8  -6   2 563.779 16.0316   4
  -8  -6   2 583.418 18.3668   1
  -8  -6   2 585.254 16.1990   6
   7   6  -2 11.7110 0.80239   6
   7   6  -2 12.3461 0.97911   3
   7   6  -2 11.8118 0.53596   5
   7   6  -2 10.8560 2.41296   1
  -7  -6   2 11.5467 0.93118   7
  -7  -6   2 13.3884 0.88621   6
  -7  -6   2 12.5685 0.72750   4
  -7  -6   2 12.3559 2.12806   1
   6   6  -2 1480.81 41.5542   6
   6   6  -2 1508.77 44.6755   1
   6   6  -2 1478.88 41.6694   3
   6   6  -2 1460.88 41.2056   5
  -6  -6   2 1462.79 41.6703   7
  -6  -6   2 1487.09 41.4123   4
  -6  -6   2 1532.18 41.6085   6
  -6  -6   2 1470.00 43.9651   1
   5   6  -2 326.501 9.56694   3
   5   6  -2 335.075 12.2921   1
   5   6  -2 325.969 9.50087   6
  -5  -6   2 317.865 9.33110   4
  -5  -6   2 315.521 9.54893   7
  -5  -6   2 342.134 9.54645   6
  -5  -6   2 324.874 11.8387   1
   4   6  -2 2.65426 0.40051   3
   4   6  -2 1.97374 1.34684   1
  -4  -6   2 1.95456 0.31701   4
  -4  -6   2 1.61143 0.36810   6
  -4  -6   2 2.14377 0.37459   7
   3   6  -2 1643.63 44.5580   3
   3   6  -2 1583.00 47.3621   1
   3   6  -2 1537.87 44.5175   6
  -3  -6   2 1704.11 44.5936   6
  -3  -6   2 1574.07 44.3407   4
  -3  -6   2 1540.60 44.4961   3
  -3  -6   2 1574.59 47.1931   1
   2   6  -2 111.158 3.57064   6
   2   6  -2 111.214 5.89197   1
   2   6  -2 121.802 3.60626   3
  -2  -6   2 114.504 3.38862   4
  -2  -6   2 113.894 3.55312   3
  -2  -6   2 109.929 5.74477   1
   1   6  -2 356.626 10.0413   5
   1   6  -2 382.918 13.1864   1
   1   6  -2 343.709 10.3526   6
   1   6  -2 369.684 10.3687   3
  -1  -6   2 363.711 13.1014   1
  -1  -6   2 361.167 10.3374   3
  -1  -6   2 352.429 10.1373   4
  -1  -6   2 349.673 10.3818   6
   0   6  -2 1377.13 39.4899   6
   0   6  -2 1386.80 39.2069   5
   0   6  -2 1422.75 39.5061   3
   0   6  -2 1431.10 42.4710   1
   0  -6   2 1417.10 42.4941   1
   0  -6   2 1476.58 39.5431   6
   0  -6   2 1388.50 39.4645   3
   0  -6   2 1401.78 39.2487   4
  -1   6  -2 3.95333 0.31311   5
  -1   6  -2 4.21621 0.50599   6
  -1   6  -2 3.95480 0.53247   3
  -1   6  -2 1.69496 1.60466   1
   1  -6   2 4.20286 0.30518   4
   1  -6   2 2.82762 1.73794   1
   1  -6   2 5.34674 0.56874   6
   1  -6   2 4.85477 0.53002   3
  -2   6  -2 274.766 7.86764   6
  -2   6  -2 274.406 7.92138   3
  -2   6  -2 270.554 10.7719   1
  -2   6  -2 274.539 7.65469   5
   2  -6   2 247.166 7.84103   6
   2  -6   2 269.804 10.8098   1
   2  -6   2 268.939 7.88575   3
   2  -6   2 267.716 7.55664   4
  -3   6  -2 465.984 12.8612   5
  -3   6  -2 470.602 13.1396   3
  -3   6  -2 455.725 13.0304   6
   3  -6   2 452.355 16.3107   1
   3  -6   2 435.187 13.0631   3
   3  -6   2 449.134 12.6869   4
  -4   6  -2 94.3233 2.96855   5
  -4   6  -2 98.3417 3.25812   3
  -4   6  -2 94.1412 3.09915   6
   4  -6   2 102.162 3.13927   6
   4  -6   2 92.1756 5.89320   1
   4  -6   2 91.2083 3.17841   3
  -5   6  -2 869.623 24.9474   5
  -5   6  -2 899.984 25.2567   3
  -5   6  -2 868.598 25.0363   6
   5  -6   2 916.444 29.0480   1
   5  -6   2 919.217 29.0935   1
   5  -6   2 909.912 25.0592   6
   5  -6   2 841.316 25.1710   3
  -6   6  -2 128.803 4.30142   3
  -6   6  -2 127.195 3.98269   5
  -6   6  -2 127.218 4.03402   6
   6  -6   2 127.469 7.44708   1
   6  -6   2 142.772 7.86773   1
   6  -6   2 121.404 4.20202   3
   6  -6   2 131.430 4.03890   6
  -7   6  -2 25.1016 1.44142   3
  -7   6  -2 24.1435 1.14017   6
   7  -6   2 16.7084 3.40030   1
   7  -6   2 22.7869 1.33070   3
   7  -6   2 24.3176 3.82587   1
   7  -6   2 27.1792 1.18430   6
  -8   6  -2 795.937 22.9754   3
   8  -6   2 804.433 22.5065   6
   8  -6   2 787.534 27.4071   1
   8  -6   2 798.160 27.4429   1
  -9   6  -2 18.7066 1.39554   3
   9  -6   2 18.0832 4.17199   1
   9  -6   2 20.8760 4.21425   1
   9  -6   2 18.7421 0.97897   6
 -10   6  -2 37.3923 2.03154   3
  10  -6   2 35.5540 6.08151   1
  10  -6   2 35.7398 5.28188   1
 -11   6  -2 139.805 5.03358   3
  11  -6   2 142.621 5.46340   7
  11  -6   2 131.118 10.6430   1
 -12   6  -2 8.64995 1.27492   3
  12  -6   2 7.16418 1.33618   7
  14   5  -2 0.29965 0.68221   3
  14   5  -2 0.24589 0.44149   5
  14   5  -2 3.25030 4.35534   1
 -14  -5   2 0.47701 0.40752   4
  13   5  -2 130.365 8.81805   1
  13   5  -2 135.360 4.26623   5
  13   5  -2 136.849 5.01629   3
 -13  -5   2 135.524 4.25426   4
  12   5  -2 164.998 5.25745   6
  12   5  -2 169.681 9.31506   1
  12   5  -2 177.405 5.31436   5
  12   5  -2 186.005 6.05181   3
 -12  -5   2 176.718 5.33957   4
  11   5  -2 48.6878 1.82141   6
  11   5  -2 42.9782 5.25556   1
  11   5  -2 51.2018 1.81454   5
  11   5  -2 49.6669 2.38698   3
 -11  -5   2 51.4952 1.86136   4
  10   5  -2 257.685 7.52836   5
  10   5  -2 242.888 7.61030   6
  10   5  -2 265.435 11.1254   1
  10   5  -2 270.441 8.13552   3
 -10  -5   2 261.335 8.42519   1
 -10  -5   2 261.981 7.59820   4
 -10  -5   2 259.196 7.67190   6
   9   5  -2 753.728 24.1838   1
   9   5  -2 725.043 20.5548   5
   9   5  -2 760.572 21.1081   3
   9   5  -2 711.364 20.6985   6
   9   5  -2 709.827 21.0706   3
  -9  -5   2 741.355 22.2659   1
  -9  -5   2 727.207 20.7439   6
  -9  -5   2 734.232 20.6511   4
   8   5  -2 30.9671 1.54009   3
   8   5  -2 28.0805 1.25209   6
   8   5  -2 30.8039 3.74636   1
   8   5  -2 30.3268 1.10916   5
   8   5  -2 31.8090 1.49347   3
  -8  -5   2 29.2271 2.94477   1
  -8  -5   2 30.0265 1.20666   4
  -8  -5   2 30.1065 1.30712   6
   7   5  -2 1189.54 35.0167   6
   7   5  -2 1279.01 35.2636   3
   7   5  -2 1253.63 37.9953   1
   7   5  -2 1272.76 34.8151   5
   7   5  -2 1244.40 35.2263   3
  -7  -5   2 1275.36 37.1787   1
  -7  -5   2 1277.73 35.0736   6
  -7  -5   2 1266.99 34.9401   4
  -7  -5   2 1202.11 35.2656   7
   6   5  -2 175.916 7.57736   1
   6   5  -2 161.078 5.01646   6
   6   5  -2 167.609 4.77691   5
   6   5  -2 168.302 5.16757   3
  -6  -5   2 160.179 6.93149   1
  -6  -5   2 179.212 5.08078   6
  -6  -5   2 161.965 5.18241   7
  -6  -5   2 161.600 4.90444   4
   5   5  -2 218.359 6.53705   6
   5   5  -2 233.744 9.02170   1
   5   5  -2 217.150 6.62227   3
   5   5  -2 225.156 6.27966   5
  -5  -5   2 214.888 8.50551   1
  -5  -5   2 230.708 6.58205   6
  -5  -5   2 219.894 6.42108   4
  -5  -5   2 220.443 6.65992   7
   4   5  -2 898.365 25.4817   5
   4   5  -2 923.157 28.2647   1
   4   5  -2 894.942 25.7698   6
  -4  -5   2 942.576 25.8094   6
  -4  -5   2 933.902 25.6432   4
  -4  -5   2 915.934 25.8464   7
   3   5  -2 195.268 5.71127   3
   3   5  -2 190.118 5.68992   6
   3   5  -2 195.318 7.90602   1
  -3  -5   2 194.573 5.68655   3
  -3  -5   2 196.526 5.54598   4
  -3  -5   2 177.425 7.85495   1
  -3  -5   2 194.499 5.71809   6
   2   5  -2 485.108 13.4872   3
   2   5  -2 459.106 13.4719   6
   2   5  -2 494.926 15.9222   1
  -2  -5   2 463.453 13.4486   3
  -2  -5   2 475.259 13.3144   4
  -2  -5   2 477.589 15.7407   1
  -2  -5   2 467.343 13.4950   6
   1   5  -2 3742.96 104.893   1
  -1  -5   2 3633.56 104.800   1
   0   5  -2 109.936 3.37368   6
   0   5  -2 109.698 3.35894   3
   0   5  -2 107.517 5.37289   1
   0   5  -2 112.607 3.13422   5
   0  -5   2 108.241 5.40629   1
   0  -5   2 107.618 3.16241   4
   0  -5   2 104.192 3.36675   6
   0  -5   2 109.220 3.34032   3
  -1   5  -2 327.922 9.38873   6
  -1   5  -2 326.691 9.38766   3
  -1   5  -2 323.959 11.7541   1
  -1   5  -2 326.923 9.17376   5
   1  -5   2 314.088 9.35600   3
   1  -5   2 334.364 11.9118   1
   1  -5   2 327.107 9.15152   4
   1  -5   2 327.869 9.40111   6
  -2   5  -2 2493.31 72.4508   1
   2  -5   2 2522.64 72.5659   1
  -3   5  -2 250.720 7.21726   6
  -3   5  -2 255.289 7.07616   5
  -3   5  -2 217.631 7.23041   3
   3  -5   2 257.985 7.23595   6
   3  -5   2 252.901 9.85870   1
   3  -5   2 245.334 6.91137   4
   3  -5   2 248.326 7.26287   3
  -4   5  -2 1078.87 30.7655   6
  -4   5  -2 1123.20 30.9187   3
  -4   5  -2 1091.75 30.6636   5
   4  -5   2 1117.34 33.9290   1
   4  -5   2 1121.65 30.7892   6
   4  -5   2 1056.99 30.8483   3
  -5   5  -2 339.204 10.0325   3
  -5   5  -2 338.256 9.78693   5
  -5   5  -2 341.731 9.85783   6
   5  -5   2 349.752 9.86837   6
   5  -5   2 335.023 10.0003   3
   5  -5   2 339.557 12.9779   1
   5  -5   2 346.701 12.9868   1
  -6   5  -2 398.139 11.4022   3
  -6   5  -2 371.865 11.1289   6
  -6   5  -2 372.441 11.1044   5
   6  -5   2 377.225 11.3378   3
   6  -5   2 405.609 14.6685   1
   6  -5   2 394.964 11.1450   6
   6  -5   2 397.435 14.6421   1
  -7   5  -2 503.621 14.9637   6
  -7   5  -2 518.729 15.0000   5
  -7   5  -2 530.151 15.3073   3
   7  -5   2 536.653 18.8584   1
   7  -5   2 544.682 14.9834   6
   7  -5   2 542.815 18.8705   1
   7  -5   2 509.109 15.2366   3
  -8   5  -2 52.2063 2.24872   3
   8  -5   2 41.6665 5.13621   1
   8  -5   2 54.4704 1.87643   6
   8  -5   2 50.1797 5.09946   1
  -9   5  -2 222.830 7.24978   3
   9  -5   2 212.021 10.7708   1
   9  -5   2 249.396 6.80085   6
   9  -5   2 228.302 11.0280   1
 -10   5  -2 250.235 7.84444   3
  10  -5   2 248.603 7.17327   6
  10  -5   2 233.914 12.0005   1
  10  -5   2 247.628 12.1751   1
 -11   5  -2 15.3186 1.36717   3
  11  -5   2 15.2137 4.29093   1
  11  -5   2 13.8888 1.63575   7
 -12   5  -2 106.560 4.17181   3
  12  -5   2 118.163 4.77393   7
  12  -5   2 102.761 10.0353   1
 -13   5  -2 72.4055 3.27932   3
  13  -5   2 73.4251 3.74172   7
  14   4  -2 81.8969 8.77353   1
  14   4  -2 73.7114 2.71203   5
  14   4  -2 79.6950 3.45462   3
 -14  -4   2 71.6855 2.54351   4
  13   4  -2 143.822 9.05936   1
  13   4  -2 139.666 5.38681   7
  13   4  -2 143.754 4.53388   5
 -13  -4   2 144.852 4.41848   4
  12   4  -2 0.56633 2.76831   1
  12   4  -2 0.30903 0.38339   5
  12   4  -2 0.76106 0.60712   7
 -12  -4   2 0.28725 0.34226   4
  11   4  -2 173.973 5.24556   6
  11   4  -2 176.968 5.33395   5
  11   4  -2 173.685 8.95499   1
  11   4  -2 179.795 6.09612   7
 -11  -4   2 177.977 5.30323   4
  10   4  -2 310.795 12.5709   1
  10   4  -2 320.349 9.76295   7
  10   4  -2 300.468 9.02353   6
  10   4  -2 315.903 9.05367   5
 -10  -4   2 318.100 9.04970   4
   9   4  -2 78.3600 2.58817   6
   9   4  -2 79.8996 3.13761   7
   9   4  -2 80.4454 2.55877   5
   9   4  -2 77.1134 5.41034   1
  -9  -4   2 81.5287 2.63391   6
  -9  -4   2 82.6294 4.06955   1
  -9  -4   2 80.4067 2.58050   4
   8   4  -2 109.982 3.49420   6
   8   4  -2 114.822 3.94771   7
   8   4  -2 112.569 3.41602   5
   8   4  -2 112.059 3.79866   3
   8   4  -2 117.036 6.21568   1
  -8  -4   2 112.652 5.13796   1
  -8  -4   2 112.174 3.45589   4
  -8  -4   2 116.705 3.53949   6
   7   4  -2 541.555 15.9843   6
   7   4  -2 574.810 16.2483   3
   7   4  -2 559.490 15.8670   5
   7   4  -2 576.515 18.7893   1
  -7  -4   2 566.831 15.9326   4
  -7  -4   2 568.655 16.0175   6
  -7  -4   2 571.756 17.9308   1
   6   4  -2 772.506 21.7172   3
   6   4  -2 736.587 21.3605   5
   6   4  -2 754.837 21.5211   6
   6   4  -2 763.987 21.7016   3
   6   4  -2 748.984 23.9780   1
  -6  -4   2 756.940 21.7787   7
  -6  -4   2 826.943 23.6453   1
  -6  -4   2 766.406 21.4479   4
  -6  -4   2 767.479 21.5433   6
   5   4  -2 630.992 18.6889   6
   5   4  -2 652.048 18.8140   3
   5   4  -2 680.235 21.0705   1
   5   4  -2 667.537 18.5204   5
  -5  -4   2 667.119 18.6116   4
  -5  -4   2 687.765 18.7295   6
  -5  -4   2 655.877 20.6065   1
  -5  -4   2 672.649 18.8928   7
   4   4  -2 19.9550 0.93196   3
   4   4  -2 20.3482 0.67301   5
   4   4  -2 18.6579 0.84490   6
   4   4  -2 17.3869 2.27075   1
  -4  -4   2 19.7853 0.96494   7
  -4  -4   2 20.5560 0.88671   6
  -4  -4   2 23.1040 2.29712   1
  -4  -4   2 18.8358 0.76037   4
   3   4  -2 2755.08 78.6528   1
   2   4  -2 13.0934 0.64792   6
  -2  -4   2 13.7490 2.00006   1
  -2  -4   2 14.3816 0.55439   4
  -2  -4   2 12.2088 0.66540   6
   1   4  -2 140.851 4.25006   6
   1   4  -2 145.810 4.03805   5
   1   4  -2 143.531 6.05742   1
   1   4  -2 144.679 4.23389   3
  -1  -4   2 146.436 4.22532   3
  -1  -4   2 141.444 4.26039   6
  -1  -4   2 134.749 5.95213   1
  -1  -4   2 144.207 4.10785   4
   0   4  -2 1919.68 54.8446   1
   0  -4   2 1874.65 54.8225   1
  -1   4  -2 934.566 29.4505   1
  -1   4  -2 985.144 27.4892   6
  -1   4  -2 969.865 27.4709   3
  -1   4  -2 1006.95 27.3181   5
   1  -4   2 973.234 27.4564   3
   1  -4   2 962.586 27.4916   6
   1  -4   2 991.963 27.2925   4
   1  -4   2 1037.56 29.7655   1
  -2   4  -2 3.22040 0.26395   5
  -2   4  -2 2.70726 0.35890   6
  -2   4  -2 2.24722 0.30996   3
  -2   4  -2 3.07911 1.28923   1
   2  -4   2 3.23457 0.40814   6
   2  -4   2 1.07537 1.05537   1
   2  -4   2 2.42714 0.19492   4
  -3   4  -2 2065.59 56.9136   5
   3  -4   2 2104.18 59.5556   1
   3  -4   2 1996.20 57.0547   3
   3  -4   2 2035.05 56.7717   4
  -4   4  -2 610.689 17.8802   6
  -4   4  -2 694.423 18.0378   3
  -4   4  -2 621.580 17.8065   5
   4  -4   2 634.121 17.8982   6
   4  -4   2 620.174 17.9734   3
   4  -4   2 624.763 20.3647   1
  -5   4  -2 697.122 19.6210   3
  -5   4  -2 677.345 19.3893   5
  -5   4  -2 675.687 19.4438   6
   5  -4   2 698.643 19.4494   6
   5  -4   2 713.645 22.2943   1
   5  -4   2 678.952 19.5686   3
  -6   4  -2 439.736 12.6034   3
  -6   4  -2 413.358 12.3650   6
  -6   4  -2 423.069 12.3570   5
   6  -4   2 447.780 15.3464   1
   6  -4   2 442.103 15.3894   1
   6  -4   2 447.195 12.3873   6
   6  -4   2 426.893 12.5611   3
  -7   4  -2 2.08990 0.44664   3
  -7   4  -2 2.75334 0.44080   5
   7  -4   2 2.26755 0.37189   6
   7  -4   2 -0.6668 1.73760   1
   7  -4   2 0.74179 1.68672   1
  -8   4  -2 598.978 17.0902   3
  -8   4  -2 579.047 16.7851   5
   8  -4   2 611.987 20.4322   1
   8  -4   2 594.164 16.6934   6
   8  -4   2 566.843 17.0186   3
   8  -4   2 588.356 20.3567   1
  -9   4  -2 44.7242 2.07531   3
   9  -4   2 47.8197 1.68452   6
   9  -4   2 46.3202 4.79889   1
   9  -4   2 46.2774 4.84600   1
 -10   4  -2 21.6869 1.44706   3
  10  -4   2 15.0471 3.46389   1
  10  -4   2 18.7302 0.89329   6
  10  -4   2 19.1078 0.91546   6
  10  -4   2 19.9162 3.76115   1
 -11   4  -2 411.756 12.3435   3
  11  -4   2 418.434 12.7958   7
  11  -4   2 392.559 16.4064   1
  11  -4   2 402.672 16.3952   1
 -12   4  -2 15.6433 1.40736   3
  12  -4   2 14.4133 4.41942   1
  12  -4   2 17.5943 1.78860   7
 -13   4  -2 9.94389 1.32292   3
  13  -4   2 8.84090 6.17371   1
  13  -4   2 9.75400 1.65776   7
  14   3  -2 26.1734 5.36546   1
  14   3  -2 38.2099 1.74319   5
  14   3  -2 38.9466 2.52630   7
 -14  -3   2 37.7373 1.45482   4
  13   3  -2 9.47557 3.81328   1
  13   3  -2 3.94258 0.98036   7
  13   3  -2 3.67859 0.62502   5
 -13  -3   2 4.94209 0.52744   4
  12   3  -2 188.556 9.82221   1
  12   3  -2 193.840 5.83101   5
  12   3  -2 192.236 6.64530   7
 -12  -3   2 186.915 5.64872   4
  11   3  -2 10.8080 0.82020   5
  11   3  -2 10.2649 1.30152   7
  11   3  -2 9.93050 2.96739   1
 -11  -3   2 9.28973 0.69316   4
  10   3  -2 1.36341 0.42459   5
  10   3  -2 1.56007 0.66931   7
  10   3  -2 0.86315 2.12445   1
  10   3  -2 2.10936 0.30616   6
 -10  -3   2 1.90680 0.37984   4
   9   3  -2 989.953 27.6802   7
   9   3  -2 948.405 27.4370   3
   9   3  -2 957.175 27.0190   5
   9   3  -2 961.193 30.3348   1
   9   3  -2 955.837 26.9433   6
  -9  -3   2 941.605 26.9645   4
  -9  -3   2 993.228 28.4731   1
   8   3  -2 4.98039 1.84863   1
   8   3  -2 5.29578 0.46569   6
   8   3  -2 4.25824 0.47868   5
   8   3  -2 3.49087 0.65184   7
   8   3  -2 5.63492 0.72100   3
  -8  -3   2 3.74273 1.35476   1
  -8  -3   2 5.25919 0.46861   4
  -8  -3   2 4.48768 0.49018   6
   7   3  -2 180.968 7.70784   1
   7   3  -2 178.935 5.50265   3
   7   3  -2 182.654 5.66430   7
   7   3  -2 173.580 5.18982   6
   7   3  -2 175.575 5.16614   5
  -7  -3   2 177.359 6.94644   1
  -7  -3   2 175.102 5.21079   6
  -7  -3   2 177.193 5.17202   4
   6   3  -2 460.496 13.1691   3
   6   3  -2 443.566 12.9453   6
   6   3  -2 482.288 13.3406   7
   6   3  -2 455.915 12.8857   5
   6   3  -2 467.259 15.3361   1
  -6  -3   2 430.164 14.6738   1
  -6  -3   2 462.229 12.9697   6
  -6  -3   2 460.292 12.9107   4
  -6  -3   2 460.649 13.2784   7
   5   3  -2 35.0622 2.84714   1
   5   3  -2 35.1407 1.27388   6
   5   3  -2 36.9897 1.19746   5
   5   3  -2 37.2743 1.52878   7
   5   3  -2 35.3616 1.41248   3
  -5  -3   2 37.4492 1.23874   4
  -5  -3   2 40.0565 1.31562   6
  -5  -3   2 37.0946 1.49431   7
  -5  -3   2 35.3210 2.66416   1
   4   3  -2 707.646 20.3841   6
   4   3  -2 747.317 20.2741   5
   4   3  -2 729.214 20.4994   3
   4   3  -2 714.531 22.3238   1
  -4  -3   2 728.564 20.3976   6
  -4  -3   2 719.943 20.5666   7
  -4  -3   2 735.184 20.3251   4
  -4  -3   2 741.427 22.1514   1
   3   3  -2 1784.77 51.4438   1
   2   3  -2 1766.84 50.6652   1
  -2  -3   2 1754.31 50.5536   1
  -1  -3   2 2631.10 74.6368   1
   0   3  -2 1111.49 32.5314   1
   0   3  -2 1136.75 30.7663   5
   0  -3   2 1076.86 32.4886   1
   0  -3   2 1109.98 30.7841   4
  -1   3  -2 994.711 28.8040   6
  -1   3  -2 1056.79 28.6839   5
  -1   3  -2 1047.65 30.4842   1
   1  -3   2 1009.17 28.7724   3
   1  -3   2 1055.42 30.5248   1
   1  -3   2 1034.21 28.6584   4
  -2   3  -2 2406.76 70.3707   1
   2  -3   2 2541.40 70.5418   1
  -3   3  -2 509.515 14.5400   3
  -3   3  -2 495.782 14.4047   5
  -3   3  -2 515.230 14.5066   6
   3  -3   2 501.616 14.5242   3
   3  -3   2 518.276 14.2909   4
   3  -3   2 530.912 16.4277   1
   3  -3   2 529.580 14.5189   6
  -4   3  -2 187.260 5.55071   6
  -4   3  -2 192.144 5.48879   5
  -4   3  -2 188.956 5.63579   3
   4  -3   2 189.793 5.55873   6
   4  -3   2 194.338 7.48059   1
   4  -3   2 187.820 5.62058   3
  -5   3  -2 1263.39 35.5137   5
  -5   3  -2 1273.60 35.5590   6
  -5   3  -2 1156.52 35.6571   3
   5  -3   2 1331.75 37.9209   1
   5  -3   2 1336.69 35.5764   6
   5  -3   2 1282.77 35.6735   3
  -6   3  -2 251.356 7.26424   5
  -6   3  -2 241.126 7.26018   6
  -6   3  -2 249.659 7.47000   3
   6  -3   2 250.983 7.27401   6
   6  -3   2 251.701 9.59944   1
   6  -3   2 247.455 7.44029   3
   6  -3   2 264.720 9.74669   1
  -7   3  -2 813.420 23.5623   5
  -7   3  -2 842.646 23.8136   3
   7  -3   2 866.634 26.4075   1
   7  -3   2 856.220 23.5481   6
   7  -3   2 825.001 23.7744   3
   7  -3   2 825.775 26.2545   1
  -8   3  -2 861.297 25.2252   5
  -8   3  -2 913.020 25.5181   3
   8  -3   2 925.310 28.3390   1
   8  -3   2 868.318 25.4544   3
   8  -3   2 893.406 25.1563   6
   8  -3   2 919.705 28.3514   1
  -9   3  -2 293.316 8.80866   3
   9  -3   2 293.113 8.36039   6
   9  -3   2 285.758 11.6569   1
   9  -3   2 271.646 8.72655   3
   9  -3   2 302.915 11.7583   1
 -10   3  -2 415.699 12.4494   3
  10  -3   2 412.814 11.8938   6
  10  -3   2 417.762 15.6047   1
  10  -3   2 425.113 11.9202   6
  10  -3   2 418.458 15.6720   1
 -11   3  -2 144.315 4.93951   3
  11  -3   2 148.142 8.42200   1
  11  -3   2 149.666 5.37559   7
  11  -3   2 123.929 8.17422   1
 -12   3  -2 159.972 5.51934   3
  12  -3   2 146.446 9.30779   1
  12  -3   2 169.412 6.05108   7
  13  -3   2 163.442 6.12837   7
  13  -3   2 151.554 10.3120   1
  14  -3   2 0.44548 0.90630   7
  14   2  -2 37.9765 1.78572   5
  14   2  -2 38.2047 2.54430   7
  14   2  -2 37.2321 6.19103   1
 -14  -2   2 36.7029 1.38736   4
  13   2  -2 131.175 5.17680   7
  13   2  -2 133.954 4.32780   5
  13   2  -2 126.581 9.12988   1
 -13  -2   2 133.464 4.00783   4
  12   2  -2 26.3896 1.34907   5
  12   2  -2 28.1126 4.38258   1
  12   2  -2 27.0046 1.96766   7
 -12  -2   2 26.8513 1.10364   4
  11   2  -2 133.479 4.88086   7
  11   2  -2 130.573 7.93282   1
  11   2  -2 129.004 4.12796   5
 -11  -2   2 128.797 3.93079   4
  10   2  -2 877.387 28.8704   1
  10   2  -2 914.671 25.9536   7
 -10  -2   2 895.075 25.0931   4
   9   2  -2 27.1532 1.67614   7
   9   2  -2 29.2264 3.82882   1
  -9  -2   2 27.0417 1.04958   4
  -9  -2   2 25.4997 2.60206   1
   8   2  -2 749.403 21.3199   6
   8   2  -2 760.628 21.8009   3
   8   2  -2 787.390 22.0149   7
   8   2  -2 766.185 24.5202   1
  -8  -2   2 762.139 23.1763   1
  -8  -2   2 754.405 21.3670   4
   7   2  -2 755.737 21.2696   6
   7   2  -2 768.940 24.0914   1
   7   2  -2 772.242 21.8287   7
   7   2  -2 754.613 21.6431   3
  -7  -2   2 769.624 21.2906   6
  -7  -2   2 757.547 23.1664   1
  -7  -2   2 751.404 21.2870   4
   6   2  -2 33.2820 1.12393   6
   6   2  -2 34.6090 3.02633   1
   6   2  -2 30.8939 1.47535   7
   6   2  -2 35.1317 1.40304   3
  -6  -2   2 32.1942 1.13309   6
  -6  -2   2 34.4790 2.69574   1
  -6  -2   2 32.2537 1.12367   4
   5   2  -2 1232.96 34.8544   6
   5   2  -2 1277.09 35.2318   7
   5   2  -2 1264.78 37.0511   1
   5   2  -2 1260.62 35.0809   3
  -5  -2   2 1235.21 34.8392   4
  -5  -2   2 1300.99 36.7464   1
  -5  -2   2 1198.70 35.1590   7
  -5  -2   2 1256.54 34.8696   6
   4   2  -2 1574.97 43.2827   5
   4   2  -2 1579.31 43.4801   3
   4   2  -2 1531.02 45.1849   1
  -4  -2   2 1558.56 45.0087   1
  -4  -2   2 1553.15 43.5597   7
  -4  -2   2 1557.60 43.2886   4
   3   2  -2 402.971 11.0920   5
   3   2  -2 398.657 12.7825   1
   3   2  -2 388.531 11.1517   6
  -3  -2   2 401.389 11.1153   4
  -3  -2   2 400.237 11.3366   7
  -3  -2   2 388.705 11.1542   6
   2   2  -2 4041.64 127.932   2
  -2  -2   2 3768.02 125.875   2
   1   2  -2 3160.03 103.311   2
  -1  -2   2 3014.85 102.307   2
   0   2  -2 2648.19 87.3492   2
   0  -2   2 2463.31 86.8351   2
  -1   2  -2 1818.24 51.6069   1
   1  -2   2 1809.76 51.6375   1
  -2   2  -2 28.3001 0.99644   6
  -2   2  -2 28.3265 1.91531   1
  -2   2  -2 28.6307 0.97774   3
  -2   2  -2 29.0230 0.91573   5
   2  -2   2 27.1097 0.96531   3
   2  -2   2 28.8618 1.00696   6
   2  -2   2 28.9613 0.85856   4
   2  -2   2 25.9708 1.86319   1
   3  -2   2 3605.59 101.378   1
  -4   2  -2 625.582 17.5286   5
  -4   2  -2 630.450 17.6546   3
  -4   2  -2 609.952 17.5864   6
   4  -2   2 608.160 17.3896   4
   4  -2   2 637.078 17.6018   6
   4  -2   2 639.585 17.6487   3
   4  -2   2 633.578 19.1266   1
  -5   2  -2 140.124 4.16770   5
  -5   2  -2 138.871 4.20473   6
  -5   2  -2 144.590 4.33051   3
   5  -2   2 135.888 4.28840   3
   5  -2   2 141.726 4.21101   6
   5  -2   2 150.650 5.86565   1
  -6   2  -2 1068.51 30.5807   5
  -6   2  -2 1121.44 30.7874   3
   6  -2   2 1082.86 30.7504   3
   6  -2   2 1092.16 30.6062   6
   6  -2   2 1125.12 32.6398   1
   6  -2   2 1079.54 32.5127   1
  -7   2  -2 457.443 13.1123   3
  -7   2  -2 448.539 12.8905   5
   7  -2   2 449.235 15.0102   1
   7  -2   2 450.965 12.8702   6
   7  -2   2 445.883 13.0781   3
   7  -2   2 467.704 15.1415   1
  -8   2  -2 143.621 4.46812   5
  -8   2  -2 145.970 4.70794   3
   8  -2   2 146.855 4.41723   6
   8  -2   2 152.678 6.87206   1
   8  -2   2 148.102 6.74340   1
   8  -2   2 145.122 4.68571   3
  -9   2  -2 335.591 9.76201   5
  -9   2  -2 340.927 10.0339   3
   9  -2   2 338.278 9.64354   6
   9  -2   2 326.538 9.99543   3
   9  -2   2 340.396 12.5381   1
   9  -2   2 328.073 9.62649   6
   9  -2   2 340.804 12.4348   1
 -10   2  -2 421.076 12.1839   3
  10  -2   2 380.324 11.6304   6
  10  -2   2 424.009 11.6802   6
  10  -2   2 424.410 14.9157   1
  10  -2   2 395.102 14.7996   1
 -11   2  -2 251.075 7.76064   3
  11  -2   2 242.452 10.6575   1
  11  -2   2 238.076 7.10355   6
  11  -2   2 248.905 8.14136   7
  11  -2   2 247.835 10.5241   1
  12  -2   2 217.187 10.4548   1
  12  -2   2 242.382 7.91911   7
  12  -2   2 222.987 10.4840   1
  13  -2   2 14.2636 1.72428   7
  13  -2   2 17.6664 4.02933   1
  14  -2   2 127.561 5.25176   7
  14  -2   2 122.614 9.77475   1
  14   1  -2 15.6046 1.87020   7
  14   1  -2 16.2168 1.23335   5
  13   1  -2 33.2357 2.33867   7
  13   1  -2 32.3393 1.60822   5
  13   1  -2 22.5549 4.99551   1
  12   1  -2 360.290 11.0612   7
  12   1  -2 339.130 10.1664   5
  12   1  -2 337.874 14.7267   1
 -12  -1   2 340.359 9.81608   4
  11   1  -2 155.780 9.07791   1
  11   1  -2 171.956 5.90839   7
 -11  -1   2 165.612 4.86137   4
  10   1  -2 30.5542 1.87634   7
  10   1  -2 24.5740 3.66256   1
 -10  -1   2 29.3911 1.09639   4
   9   1  -2 833.541 26.9961   1
   9   1  -2 863.851 24.0771   7
   9   1  -2 808.850 23.7826   3
  -9  -1   2 819.681 23.2354   4
   8   1  -2 22.9050 1.42059   7
   8   1  -2 23.0131 3.08139   1
   8   1  -2 21.3100 1.23345   3
  -8  -1   2 23.0581 0.86283   4
  -8  -1   2 22.4724 2.59176   1
   7   1  -2 124.296 4.09334   3
   7   1  -2 128.071 4.26780   7
   7   1  -2 126.118 6.28664   1
  -7  -1   2 124.002 3.70069   4
  -7  -1   2 132.242 5.62884   1
   6   1  -2 1603.20 45.3159   7
   6   1  -2 1616.08 45.1614   3
   6   1  -2 1629.58 47.4786   1
  -6  -1   2 1649.23 46.8567   1
  -6  -1   2 1574.11 44.8210   4
   5   1  -2 2.06420 1.13845   1
   5   1  -2 3.56981 0.24363   6
  -5  -1   2 2.64971 0.24923   6
  -5  -1   2 2.48216 1.07459   1
   4   1  -2 940.273 26.4593   7
   4   1  -2 936.311 28.0774   1
   4   1  -2 931.731 26.1208   6
   4   1  -2 939.365 26.3460   3
  -4  -1   2 921.772 26.4358   7
  -4  -1   2 933.363 26.1244   6
  -4  -1   2 931.518 26.1356   4
  -4  -1   2 987.208 27.9578   1
  -3  -1   2 908.903 26.8002   1
   2   1  -2 1114.50 30.9175   5
   2   1  -2 1114.66 32.3427   1
  -2  -1   2 1112.91 30.9140   4
   1   1  -2 1034.59 29.9944   1
  -1  -1   2 1041.03 29.9860   1
   0   1  -2 1431.50 40.3408   1
   0  -1   2 1403.11 40.3140   1
  -1   1  -2 116.376 3.31612   6
  -1   1  -2 112.584 3.23090   5
  -1   1  -2 113.285 3.23147   3
  -1   1  -2 117.380 4.12556   1
   1  -1   2 117.523 4.16134   1
   1  -1   2 110.352 3.21981   4
   1  -1   2 110.605 3.22758   3
  -2   1  -2 4944.97 152.130   2
   2  -1   2 5240.50 153.867   2
  -3   1  -2 83.3278 2.44839   3
  -3   1  -2 77.3425 2.44630   6
  -3   1  -2 81.6057 2.38521   5
   3  -1   2 81.3244 3.25552   1
   3  -1   2 80.2564 2.43697   3
   3  -1   2 81.6187 2.45746   6
  -4   1  -2 205.900 5.68377   3
  -4   1  -2 197.126 5.56427   5
   4  -1   2 191.232 5.62385   6
   4  -1   2 183.979 5.63911   3
   4  -1   2 194.032 6.58468   1
  -5   1  -2 1398.96 39.3279   5
  -5   1  -2 1395.97 39.1983   4
  -5   1  -2 1440.19 39.4723   3
   5  -1   2 1390.51 39.3779   6
   5  -1   2 1444.59 40.6079   1
   5  -1   2 1413.18 39.4554   3
  -6   1  -2 190.689 5.62016   5
  -6   1  -2 189.371 5.45505   4
  -6   1  -2 194.483 5.79038   3
   6  -1   2 193.383 5.65013   6
   6  -1   2 191.349 6.96380   1
   6  -1   2 198.258 5.78403   3
   6  -1   2 195.773 7.02921   1
  -7   1  -2 73.4332 2.42468   5
  -7   1  -2 82.3779 2.24589   4
  -7   1  -2 74.5291 2.61529   3
   7  -1   2 73.5946 2.59307   3
   7  -1   2 78.8700 3.98896   1
   7  -1   2 76.6737 3.93445   1
   7  -1   2 75.2785 2.43883   6
  -8   1  -2 1579.94 44.1665   5
  -8   1  -2 1537.79 43.9108   4
  -8   1  -2 1607.94 44.4106   3
   8  -1   2 1612.96 46.2093   1
   8  -1   2 1585.55 44.1225   6
   8  -1   2 1546.23 44.3639   3
   8  -1   2 1626.61 46.1728   1
   8  -1   2 1567.17 44.1317   6
  -9   1  -2 20.9015 1.01634   5
  -9   1  -2 21.6301 1.24846   3
   9  -1   2 20.8429 0.95146   6
   9  -1   2 19.4074 0.91332   6
   9  -1   2 19.6110 1.15671   3
   9  -1   2 22.0517 2.95560   1
 -10   1  -2 151.077 4.89418   3
  10  -1   2 142.198 4.85046   3
  10  -1   2 144.270 4.43654   6
  10  -1   2 153.276 7.04107   1
  10  -1   2 145.725 6.99625   1
  10  -1   2 151.108 4.47197   6
  11  -1   2 232.834 6.68461   6
  11  -1   2 227.481 9.49747   1
  11  -1   2 236.775 7.61186   7
  11  -1   2 221.753 6.65471   6
  11  -1   2 221.095 9.56622   1
  12  -1   2 15.0583 2.91622   1
  12  -1   2 12.7034 2.96886   1
  12  -1   2 13.0636 1.57147   7
  13  -1   2 78.7108 3.62631   7
  13  -1   2 68.8222 6.38252   1
  14  -1   2 37.6477 4.95349   1
  14  -1   2 40.3143 2.64473   7
  14   0  -2 25.7782 1.55793   5
  14   0  -2 27.1808 2.30442   7
  13   0  -2 46.7493 2.76155   7
  13   0  -2 35.8370 5.59386   1
  13   0  -2 45.0038 2.00839   5
  12   0  -2 292.741 9.53683   7
  12   0  -2 285.455 13.4999   1
  11   0  -2 58.5965 6.19347   1
  11   0  -2 66.6157 3.04455   7
 -11   0   2 61.5853 1.97065   4
  10   0  -2 300.984 9.36001   7
  10   0  -2 294.534 12.5675   1
 -10   0   2 286.727 8.33640   4
   9   0  -2 148.211 5.83490   3
   9   0  -2 156.946 8.24296   1
   9   0  -2 176.300 5.63440   7
  -9   0   2 169.041 4.73520   4
   8   0  -2 73.7703 2.70474   3
   8   0  -2 67.6264 5.14132   1
   8   0  -2 72.8083 2.88184   7
  -8   0   2 71.0792 2.18504   4
  -8   0   2 73.5487 4.32924   1
   7   0  -2 440.370 13.1022   3
   7   0  -2 461.124 13.3036   7
   7   0  -2 451.844 15.7109   1
  -7   0   2 461.571 14.9146   1
  -7   0   2 446.420 12.6515   4
  -7   0   2 448.418 13.1175   3
   6   0  -2 422.455 12.2161   3
   6   0  -2 413.686 12.3616   7
   6   0  -2 443.091 14.6359   1
  -6   0   2 431.707 14.0035   1
  -6   0   2 416.063 11.8395   4
  -6   0   2 413.291 12.2212   3
   5   0  -2 1162.44 34.2690   1
   5   0  -2 1141.81 32.1074   3
  -5   0   2 1164.48 33.8684   1
  -5   0   2 1111.73 31.7864   4
   4   0  -2 1823.96 50.7855   1
   4   0  -2 1729.77 48.8143   3
  -4   0   2 1730.83 48.5612   4
  -4   0   2 1723.44 50.4070   1
   3   0  -2 398.602 12.5848   1
   3   0  -2 384.444 11.0885   7
   3   0  -2 386.244 11.0038   3
  -3   0   2 384.734 10.9894   3
  -3   0   2 385.298 10.8075   4
  -3   0   2 384.930 11.0768   7
   2   0  -2 1545.57 44.3374   1
   1   0  -2 9999.99 287.129   2
  -1   0   2 9586.13 286.220   2
   0   0  -2 1078.11 31.5739   1
   0   0   2 1132.21 31.6308   1
   1   0   2 1523.67 42.9459   1
  -2   0  -2 6243.76 179.004   2
   2   0   2 6177.79 179.657   2
  -3   0  -2 651.512 18.0738   4
  -3   0  -2 646.465 18.1493   3
  -3   0  -2 650.969 18.1101   5
   3   0   2 636.997 18.1887   6
   3   0   2 665.627 18.6023   1
   3   0   2 650.052 18.1465   3
   4   0   2 2855.25 79.6824   1
  -5   0  -2 469.124 13.1333   5
  -5   0  -2 466.718 13.2531   3
  -5   0  -2 463.586 13.0469   4
   5   0   2 460.778 13.2409   3
   5   0   2 461.252 13.2021   6
   5   0   2 484.416 13.8887   1
  -6   0  -2 1992.12 56.4761   4
  -6   0  -2 2054.97 56.5992   5
   6   0   2 1974.08 56.7266   3
   6   0   2 2128.45 57.5920   1
  -7   0  -2 739.887 20.9040   4
  -7   0  -2 759.538 21.2570   3
  -7   0  -2 738.668 21.0483   5
   7   0   2 779.454 22.3138   1
   7   0   2 738.278 21.2285   3
   7   0   2 758.187 21.0802   6
   7   0   2 739.409 21.0888   6
  -8   0  -2 106.594 3.18621   4
  -8   0  -2 109.929 3.58921   3
  -8   0  -2 110.068 3.37050   5
   8   0   2 107.358 3.37891   6
   8   0   2 111.326 3.36957   6
   8   0   2 108.876 3.58161   3
   8   0   2 109.248 4.81084   1
  -9   0  -2 726.717 20.1297   4
  -9   0  -2 737.213 20.3634   5
   9   0   2 741.866 20.3418   6
   9   0   2 712.384 22.1297   1
   9   0   2 706.375 20.5961   3
   9   0   2 700.636 20.2964   6
 -10   0  -2 312.592 9.23390   4
  10   0   2 318.573 9.41061   6
  10   0   2 308.686 9.76089   3
  10   0   2 336.234 11.6120   1
  10   0   2 344.795 11.5062   1
  10   0   2 336.111 10.1391   7
  10   0   2 335.229 9.45261   6
 -11   0  -2 75.4987 2.35430   4
  11   0   2 80.9427 2.55799   6
  11   0   2 72.9008 2.49411   6
  11   0   2 79.7067 3.31402   7
  11   0   2 78.2194 4.80083   1
  11   0   2 76.6052 4.86766   1
  12   0   2 183.558 7.94253   1
  12   0   2 180.916 8.07075   1
  12   0   2 181.343 5.35513   6
  12   0   2 187.799 6.35013   7
  12   0   2 167.459 5.30557   6
  13   0   2 97.8182 6.37328   1
  13   0   2 105.675 4.33436   7
  14   0   2 90.7122 6.92427   1
  14   0   2 106.776 4.47367   7
  15   0   2 102.384 4.54572   7
  13  -1  -2 40.9866 1.91578   5
  13  -1  -2 40.3203 2.59790   7
  13  -1  -2 33.1819 6.35511   1
  12  -1  -2 30.4590 2.19311   7
  12  -1  -2 22.0478 4.78024   1
  11  -1  -2 242.308 7.99535   7
  11  -1  -2 230.379 11.7030   1
  10  -1  -2 160.213 9.14238   1
  10  -1  -2 176.126 5.97210   7
   9  -1  -2 43.1277 4.90021   1
   9  -1  -2 50.6205 2.39274   7
  -9   1   2 49.5725 2.18035   3
   8  -1  -2 438.006 12.8756   7
   8  -1  -2 437.375 15.8715   1
   8  -1  -2 424.352 12.6354   3
  -8   1   2 412.319 12.0306   4
  -8   1   2 439.491 12.6842   3
   7  -1  -2 268.955 8.29049   3
   7  -1  -2 285.604 8.51944   7
   7  -1  -2 285.939 11.0978   1
  -7   1   2 272.468 8.31203   3
  -7   1   2 287.484 10.3905   1
  -7   1   2 265.579 7.78633   4
   6  -1  -2 1242.36 35.2171   3
   6  -1  -2 1272.35 35.3880   7
   6  -1  -2 1254.82 37.8985   1
  -6   1   2 1267.89 37.2775   1
  -6   1   2 1227.40 34.7679   4
   5  -1  -2 293.373 8.64970   7
   5  -1  -2 296.798 10.7134   1
   5  -1  -2 291.819 8.52838   3
  -5   1   2 295.370 10.3272   1
  -5   1   2 279.799 8.14550   4
  -5   1   2 289.997 8.53420   3
   4  -1  -2 113.778 3.65879   7
   4  -1  -2 122.624 5.39949   1
   4  -1  -2 115.341 3.57414   3
  -4   1   2 110.186 3.26324   4
  -4   1   2 114.810 3.57299   3
   3  -1  -2 2261.27 64.6703   1
   2  -1  -2 1689.39 48.3684   1
  -2   1   2 1678.17 48.2958   1
   1  -1  -2 18.0306 0.71104   7
   1  -1  -2 17.1538 0.66675   3
   1  -1  -2 18.3267 1.54058   1
   1  -1  -2 17.2521 0.61174   5
  -1   1   2 21.2886 1.69133   1
  -1   1   2 18.1904 0.71072   7
  -1   1   2 20.6958 0.69095   3
  -1   1   2 18.4155 0.58030   4
  -1   1   2 17.8113 0.58241   6
   0  -1  -2 1824.19 62.6611   2
   0   1   2 1754.61 62.3613   2
  -1  -1  -2 838.673 24.4497   1
   1   1   2 866.988 24.5121   1
  -2  -1  -2 116.640 3.15016   4
  -2  -1  -2 111.657 3.55314   1
  -2  -1  -2 105.889 3.13229   5
   2   1   2 110.429 3.65632   1
   2   1   2 108.098 3.13780   3
  -3  -1  -2 374.515 10.3356   4
  -3  -1  -2 371.969 10.3380   5
   3   1   2 362.065 10.3729   3
   3   1   2 371.390 10.5461   1
  -4  -1  -2 380.741 10.6209   4
  -4  -1  -2 380.215 10.6442   5
   4   1   2 373.425 10.7206   3
   4   1   2 384.729 10.7475   6
   5   1   2 2358.11 65.6124   1
  -6  -1  -2 666.713 18.8208   4
  -6  -1  -2 682.244 18.8910   5
   6   1   2 676.399 19.3649   1
   6   1   2 683.634 19.0547   3
   6   1   2 665.600 18.9655   6
  -7  -1  -2 404.868 11.7360   4
  -7  -1  -2 426.193 11.8392   5
   7   1   2 418.321 11.8968   6
   7   1   2 428.290 12.6256   1
   7   1   2 410.821 11.9109   6
   7   1   2 420.742 12.0317   3
  -8  -1  -2 854.072 24.4500   4
  -8  -1  -2 888.335 24.5775   5
   8   1   2 867.850 24.7890   3
   8   1   2 874.248 24.6413   6
   8   1   2 907.921 25.6810   1
   8   1   2 869.101 24.6038   6
  -9  -1  -2 2.54919 0.37549   5
  -9  -1  -2 2.81265 0.31707   4
   9   1   2 2.23188 0.35093   6
   9   1   2 2.79642 0.40372   6
   9   1   2 3.84548 1.23416   1
   9   1   2 2.42841 0.57836   7
   9   1   2 2.63881 0.45377   3
 -10  -1  -2 9.85802 0.54516   4
  10   1   2 9.04711 1.12187   7
  10   1   2 10.5821 0.72992   6
  10   1   2 11.2521 0.70191   6
  10   1   2 8.76873 1.74333   1
 -11  -1  -2 477.973 13.7580   4
  11   1   2 471.564 13.9024   6
  11   1   2 496.548 15.6334   1
  11   1   2 487.236 13.9470   6
  11   1   2 492.114 15.7839   1
  11   1   2 504.980 14.7148   7
 -12  -1  -2 7.58065 0.51174   4
  12   1   2 7.00282 0.62467   6
  12   1   2 8.94242 2.00159   1
  12   1   2 6.99762 0.68586   6
  12   1   2 7.12397 1.27110   7
  12   1   2 6.57796 2.06491   1
 -13  -1  -2 10.1744 0.60320   4
  13   1   2 8.12761 2.22678   1
  13   1   2 11.6999 1.50988   7
  13   1   2 10.2859 0.72642   6
  13   1   2 13.8590 2.46001   1
  14   1   2 150.654 7.06569   1
  14   1   2 150.275 5.73754   7
  15   1   2 3.86889 1.12066   7
  13  -2  -2 21.4639 2.04928   7
  13  -2  -2 23.3192 1.48094   5
  12  -2  -2 400.783 12.2653   7
  12  -2  -2 354.843 16.8096   1
  11  -2  -2 0.61982 3.36529   1
  10  -2  -2 214.554 10.9769   1
  10  -2  -2 219.028 7.29801   7
 -10   2   2 217.874 7.01792   3
   9  -2  -2 454.696 13.8417   7
   9  -2  -2 458.699 17.4814   1
  -9   2   2 464.158 13.6313   3
   8  -2  -2 2.90321 0.53480   3
   8  -2  -2 -0.1194 1.88734   1
   8  -2  -2 3.81204 0.72160   7
  -8   2   2 2.10582 0.49718   3
   7  -2  -2 708.350 21.3307   3
   7  -2  -2 755.066 21.5556   7
   7  -2  -2 784.086 24.7684   1
  -7   2   2 744.843 21.3757   3
   6  -2  -2 1394.67 40.7427   3
   6  -2  -2 1501.62 43.8266   1
   6  -2  -2 1467.26 40.9180   7
  -6   2   2 1446.87 40.7814   3
  -6   2   2 1450.72 43.1361   1
   5  -2  -2 278.305 10.3776   1
   5  -2  -2 251.277 7.96859   7
  -5   2   2 270.840 9.97351   1
  -5   2   2 268.865 7.89513   3
   4  -2  -2 1893.14 55.5016   1
   4  -2  -2 1927.74 53.2481   7
   4  -2  -2 1895.68 53.1484   3
   3  -2  -2 381.524 12.7386   1
   3  -2  -2 367.247 10.7546   3
  -3   2   2 355.883 12.7235   1
  -3   2   2 373.707 10.4667   4
  -3   2   2 399.930 10.7930   3
   2  -2  -2 301.336 8.54452   3
   2  -2  -2 303.672 8.58732   7
   2  -2  -2 300.574 10.2510   1
  -2   2   2 294.916 8.32262   4
  -2   2   2 301.201 10.1852   1
  -2   2   2 290.007 8.54011   3
   1  -2  -2 4093.93 133.336   2
  -1   2   2 4076.61 133.777   2
   0  -2  -2 251.568 7.27057   6
   0  -2  -2 264.642 7.22585   4
   0  -2  -2 263.776 7.28453   7
   0  -2  -2 254.938 8.54778   1
   0  -2  -2 262.397 7.23643   5
   0  -2  -2 260.541 7.29638   3
   0   2   2 251.974 7.27467   6
   0   2   2 256.643 7.29877   3
   0   2   2 254.241 7.28103   7
   0   2   2 260.850 8.55808   1
   1   2   2 2153.55 72.8580   2
   2   2   2 2884.32 90.3272   2
  -3  -2  -2 1122.18 31.4896   4
  -3  -2  -2 1103.26 31.7422   1
  -3  -2  -2 1097.41 31.4582   5
  -3  -2  -2 1205.13 31.7868   1
   3   2   2 1143.94 32.0171   1
  -4  -2  -2 669.620 18.7947   5
  -4  -2  -2 678.427 18.8155   4
   4   2   2 681.144 19.0672   1
   4   2   2 673.499 18.9337   6
   4   2   2 673.604 19.0503   1
  -5  -2  -2 830.951 22.9761   5
  -5  -2  -2 830.497 22.9806   4
   5   2   2 819.618 23.1089   3
   5   2   2 819.210 23.1070   6
  -6  -2  -2 617.922 17.0268   4
  -6  -2  -2 619.803 17.0418   5
   6   2   2 616.001 17.2158   3
   6   2   2 582.076 17.1491   6
  -7  -2  -2 846.352 23.2406   5
  -7  -2  -2 828.863 23.1994   4
   7   2   2 820.718 23.3467   6
   7   2   2 854.129 23.6992   1
   7   2   2 806.724 23.4277   3
  -8  -2  -2 847.344 23.6663   5
  -8  -2  -2 823.312 23.5972   4
   8   2   2 825.700 23.7528   6
   8   2   2 849.997 23.9128   3
   8   2   2 877.217 24.3878   1
   8   2   2 847.251 24.0808   7
  -9  -2  -2 500.263 14.1925   4
  -9  -2  -2 512.195 14.2934   5
   9   2   2 495.310 14.5627   3
   9   2   2 509.732 14.7751   7
   9   2   2 492.465 14.3452   6
   9   2   2 514.416 15.2296   1
 -10  -2  -2 958.466 26.2940   4
  10   2   2 956.702 27.5400   1
  10   2   2 962.945 27.0128   7
  10   2   2 938.052 26.4947   6
  10   2   2 911.227 26.4399   6
  10   2   2 915.323 26.7253   3
 -11  -2  -2 0.91000 0.29491   4
  11   2   2 0.02531 0.55227   7
  11   2   2 0.72138 0.30518   6
  11   2   2 1.91063 1.31219   1
  11   2   2 0.92603 0.36235   6
 -12  -2  -2 180.635 5.29543   4
  12   2   2 186.481 6.23907   7
  12   2   2 174.677 5.40744   6
  12   2   2 176.711 6.76345   1
  12   2   2 176.742 6.82818   1
  12   2   2 181.312 5.48058   6
 -13  -2  -2 190.509 5.65739   4
  13   2   2 209.075 6.80196   7
  13   2   2 184.942 5.75520   6
  13   2   2 188.704 7.11493   1
  13   2   2 187.338 7.20542   1
  13   2   2 193.428 5.81473   6
 -14  -2  -2 29.8292 1.23870   4
  14   2   2 34.3965 1.36067   6
  14   2   2 33.1380 2.24574   7
 -15  -2  -2 144.658 4.52103   4
  15   2   2 160.014 5.94050   7
  13  -3  -2 142.425 4.82351   5
  13  -3  -2 141.147 5.67999   7
  12  -3  -2 12.8830 1.69548   7
  12  -3  -2 13.4414 5.44304   1
  11  -3  -2 146.930 5.35758   7
  11  -3  -2 124.917 9.75327   1
 -11   3   2 135.326 4.94445   3
  10  -3  -2 359.997 11.1220   7
  10  -3  -2 343.937 15.1699   1
 -10   3   2 350.349 10.8099   3
   9  -3  -2 15.1276 3.50059   1
   9  -3  -2 16.8835 1.50342   7
  -9   3   2 16.5276 1.28001   3
   8  -3  -2 483.721 18.1300   1
   8  -3  -2 496.158 14.5485   7
  -8   3   2 480.239 14.3239   3
   7  -3  -2 98.3153 3.58722   3
   7  -3  -2 115.402 6.81442   1
   7  -3  -2 106.011 3.80211   7
  -7   3   2 107.292 3.67567   3
   6  -3  -2 463.997 16.6690   1
   6  -3  -2 454.158 13.5474   3
   6  -3  -2 465.576 13.7018   7
  -6   3   2 483.469 13.6019   3
   5  -3  -2 183.433 5.48819   3
   5  -3  -2 178.955 5.59479   7
   5  -3  -2 171.128 7.96781   1
  -5   3   2 176.023 5.51341   3
   4  -3  -2 347.666 10.7635   7
   4  -3  -2 377.961 10.7248   3
   4  -3  -2 366.114 13.1796   1
  -4   3   2 387.576 10.7550   3
   3  -3  -2 2460.16 69.5784   1
  -3   3   2 2363.10 69.3189   1
   2  -3  -2 828.954 23.1848   3
   2  -3  -2 831.839 23.2078   7
   2  -3  -2 839.145 22.9861   6
   2  -3  -2 812.095 25.2472   1
  -2   3   2 857.560 23.2098   3
  -2   3   2 815.953 22.9838   6
  -2   3   2 794.397 25.1320   1
   1  -3  -2 338.026 9.40971   7
   1  -3  -2 334.176 11.1878   1
   1  -3  -2 329.606 9.41418   3
   1  -3  -2 329.620 9.30544   6
  -1   3   2 327.547 11.1465   1
  -1   3   2 325.328 9.30344   6
   0  -3  -2 2930.77 105.101   2
   0   3   2 3185.44 107.021   2
  -1  -3  -2 1040.58 28.3360   4
  -1  -3  -2 1021.35 28.3106   5
   1   3   2 998.849 29.7821   1
  -2  -3  -2 212.639 5.98106   4
  -2  -3  -2 220.174 7.14898   1
  -2  -3  -2 212.996 6.03818   3
  -2  -3  -2 206.853 5.92469   5
  -2  -3  -2 216.125 6.09935   6
   2   3   2 206.310 7.12443   1
   2   3   2 210.255 6.09241   6
   2   3   2 209.611 6.03750   3
  -4  -3  -2 99.1316 2.81725   5
  -4  -3  -2 103.127 3.24999   1
  -4  -3  -2 93.7290 2.86907   4
  -4  -3  -2 101.645 3.23397   1
   4   3   2 95.9028 2.95728   3
   4   3   2 100.128 3.64123   1
   4   3   2 94.0983 2.99707   6
  -5  -3  -2 468.347 12.9723   4
  -5  -3  -2 471.563 13.1314   6
  -5  -3  -2 472.500 12.9254   5
   5   3   2 438.474 13.5248   1
   5   3   2 465.318 13.0980   3
   5   3   2 458.487 13.1111   6
   5   3   2 461.344 13.1077   7
  -6  -3  -2 663.330 18.6470   4
  -6  -3  -2 671.091 18.6153   5
   6   3   2 653.249 18.8586   7
   6   3   2 678.174 18.8081   6
   6   3   2 675.152 19.1567   1
   6   3   2 659.973 18.8128   3
  -7  -3  -2 625.989 17.4907   4
  -7  -3  -2 635.110 17.4763   5
   7   3   2 619.445 17.7005   3
   7   3   2 617.203 17.6429   6
   7   3   2 613.434 17.7885   7
   7   3   2 632.469 18.0134   1
  -8  -3  -2 317.095 9.08055   4
  -8  -3  -2 323.597 9.08876   5
   8   3   2 306.026 9.45609   7
   8   3   2 324.246 9.36548   3
   8   3   2 326.380 9.71844   1
   8   3   2 316.843 9.23948   6
  -9  -3  -2 164.527 4.89776   5
  -9  -3  -2 167.305 4.88120   4
   9   3   2 166.101 5.03937   6
   9   3   2 161.409 5.18265   3
   9   3   2 166.841 5.35473   7
   9   3   2 169.313 5.66404   1
 -10  -3  -2 173.425 5.07638   4
  10   3   2 174.396 5.99773   1
  10   3   2 169.202 5.46568   3
  10   3   2 177.514 5.68002   7
  10   3   2 166.269 5.22788   6
 -11  -3  -2 335.448 9.73350   4
  11   3   2 335.153 9.94235   6
  11   3   2 331.218 9.88495   6
  11   3   2 352.932 10.4860   7
  11   3   2 344.390 10.7204   1
 -12  -3  -2 119.156 3.65837   4
  12   3   2 125.169 4.48386   7
  12   3   2 119.154 3.85759   6
  12   3   2 110.824 3.76773   6
  12   3   2 120.479 4.68610   1
 -13  -3  -2 2.05416 0.38935   4
  13   3   2 1.75771 0.44745   6
  13   3   2 1.83859 0.39402   6
  13   3   2 1.53407 0.72826   7
 -14  -3  -2 295.976 8.40523   4
  14   3   2 304.127 9.57473   7
  14   3   2 263.405 8.44987   6
  14   3   2 293.034 8.53092   6
 -15  -3  -2 13.0319 0.78736   4
  15   3   2 13.7719 1.70324   7
  12  -4  -2 188.319 6.91831   7
 -12   4   2 187.698 6.51221   3
  11  -4  -2 34.7360 5.70055   1
  11  -4  -2 40.4035 2.46705   7
 -11   4   2 39.1199 2.19064   3
  10  -4  -2 5.38136 3.82307   1
  10  -4  -2 11.7499 1.50843   7
 -10   4   2 10.8737 1.22523   3
   9  -4  -2 431.326 17.9344   1
   9  -4  -2 470.259 13.8498   7
  -9   4   2 453.620 13.5608   3
   8  -4  -2 2.16430 0.68931   7
   8  -4  -2 5.14490 2.69853   1
  -8   4   2 3.48176 0.61397   3
   7  -4  -2 322.515 9.51403   7
   7  -4  -2 279.976 9.23001   3
   7  -4  -2 320.369 13.1296   1
  -7   4   2 311.218 9.32793   3
   6  -4  -2 471.321 17.8580   1
   6  -4  -2 513.637 14.7094   7
   6  -4  -2 493.986 14.5440   3
  -6   4   2 519.136 14.6214   3
   5  -4  -2 453.266 13.5291   3
   5  -4  -2 480.665 13.6718   7
   5  -4  -2 479.196 16.8251   1
  -5   4   2 458.099 13.5562   3
   4  -4  -2 90.5969 3.05890   3
   4  -4  -2 92.6002 3.12568   7
   4  -4  -2 90.7808 5.49032   1
  -4   4   2 91.7149 2.69603   6
  -4   4   2 93.3616 3.09484   3
   3  -4  -2 1727.31 49.4803   3
   3  -4  -2 1741.86 49.5205   7
   3  -4  -2 1763.05 52.2590   1
  -3   4   2 1857.82 49.5345   3
   2  -4  -2 196.267 7.95001   1
   2  -4  -2 195.278 5.74284   7
   2  -4  -2 192.916 5.74663   3
   2  -4  -2 193.892 5.55259   6
  -2   4   2 185.207 7.81988   1
  -2   4   2 193.007 5.55894   6
  -2   4   2 197.656 5.77796   3
   1  -4  -2 2102.49 58.2809   4
   1  -4  -2 2098.35 60.7765   1
  -1   4   2 2109.71 60.8070   1
   0  -4  -2 266.047 7.57588   7
   0  -4  -2 276.236 9.60035   1
   0  -4  -2 270.441 7.51681   5
   0  -4  -2 262.720 7.66343   3
   0  -4  -2 264.309 7.62354   6
   0  -4  -2 268.608 7.49808   4
   0   4   2 262.566 7.67236   3
   0   4   2 264.916 7.62046   6
   0   4   2 269.309 9.60903   1
  -1  -4  -2 237.956 8.70460   1
  -1  -4  -2 242.075 7.12664   3
  -1  -4  -2 244.209 8.82700   1
  -1  -4  -2 248.188 7.14721   6
  -1  -4  -2 251.100 6.98224   5
  -1  -4  -2 252.752 7.01400   4
   1   4   2 252.872 7.14845   3
   1   4   2 275.179 9.02526   1
   1   4   2 238.147 7.13539   6
  -2  -4  -2 2920.28 82.5477   1
  -3  -4  -2 305.587 8.53206   4
  -3  -4  -2 304.198 9.83331   1
  -3  -4  -2 297.164 8.43082   5
  -3  -4  -2 299.491 8.61737   3
  -3  -4  -2 313.970 9.93604   1
   3   4   2 301.808 8.62206   3
   3   4   2 296.802 8.67368   6
  -4  -4  -2 688.892 19.6754   1
  -4  -4  -2 677.198 19.6944   1
  -4  -4  -2 663.778 18.7634   3
  -4  -4  -2 658.628 18.6667   4
  -4  -4  -2 666.848 18.5659   5
  -4  -4  -2 673.612 18.8328   6
   4   4   2 653.423 18.6614   7
   4   4   2 659.473 18.7717   3
   4   4   2 666.791 18.8258   6
   4   4   2 675.675 19.9703   1
  -5  -4  -2 3187.70 83.5689   1
  -5  -4  -2 2945.67 83.5075   1
   5   4   2 2851.16 84.0992   1
  -6  -4  -2 3.09709 0.26088   5
  -6  -4  -2 2.84869 0.39720   6
   6   4   2 2.90672 0.45412   7
   6   4   2 3.26716 0.45622   6
   6   4   2 3.50464 0.86601   1
  -7  -4  -2 506.299 16.1342   6
  -7  -4  -2 575.244 15.9983   4
  -7  -4  -2 564.432 15.9224   5
   7   4   2 576.293 16.2417   7
   7   4   2 586.805 16.9118   1
   7   4   2 577.613 16.1713   6
   7   4   2 584.191 16.2139   3
   7   4   2 581.361 16.2137   3
  -8  -4  -2 1328.43 36.8225   4
  -8  -4  -2 1335.81 36.7703   5
   8   4   2 1293.93 36.9829   6
   8   4   2 1285.12 37.0470   3
   8   4   2 1341.08 37.1631   7
   8   4   2 1341.14 37.6855   1
   8   4   2 1320.05 37.0868   3
  -9  -4  -2 98.6073 2.99651   5
  -9  -4  -2 97.2411 3.03153   4
   9   4   2 96.3786 3.19402   6
   9   4   2 98.8910 3.94357   1
   9   4   2 97.7935 3.32638   3
   9   4   2 98.9504 3.43639   7
 -10  -4  -2 417.877 11.7392   4
  10   4   2 400.845 11.8934   6
  10   4   2 426.587 12.2677   7
  10   4   2 414.085 12.5832   1
  10   4   2 398.381 12.0858   3
 -11  -4  -2 440.977 12.4611   4
  11   4   2 419.274 12.6052   6
  11   4   2 438.970 13.2618   1
  11   4   2 447.859 13.1041   7
 -12  -4  -2 108.852 3.40432   4
  12   4   2 112.096 4.12040   7
  12   4   2 103.198 3.53070   6
 -13  -4  -2 196.345 5.84205   4
  13   4   2 199.889 6.70537   7
  13   4   2 199.213 6.06438   6
  13   4   2 185.868 5.96542   6
 -14  -4  -2 44.9087 1.66734   4
  14   4   2 43.9222 2.28161   3
  14   4   2 40.4226 1.78845   6
  14   4   2 43.0940 2.48551   7
 -15  -4  -2 69.8141 2.39989   4
  15   4   2 71.3954 3.19440   3
  15   4   2 71.7384 3.43401   7
  15   4   2 64.8794 2.47232   6
  12  -5  -2 44.0346 2.10380   5
  12  -5  -2 42.7742 2.75467   7
 -12   5   2 43.6180 2.42180   3
  11  -5  -2 114.000 4.64275   7
  11  -5  -2 96.0990 10.8745   1
 -11   5   2 110.478 4.28561   3
  10  -5  -2 74.7066 8.83266   1
  10  -5  -2 98.6981 4.07528   7
 -10   5   2 99.5975 3.80328   3
   9  -5  -2 86.4200 8.16060   1
   9  -5  -2 89.2369 3.72612   7
   9  -5  -2 89.5392 7.97356   1
  -9   5   2 91.0072 3.53004   3
   8  -5  -2 243.945 7.86689   7
   8  -5  -2 239.043 12.1278   1
  -8   5   2 244.162 7.69412   3
   7  -5  -2 355.512 14.9825   1
   7  -5  -2 365.280 10.9970   7
  -7   5   2 359.119 10.8494   3
   6  -5  -2 132.756 4.54464   3
   6  -5  -2 141.425 4.73568   7
   6  -5  -2 144.836 8.11753   1
  -6   5   2 138.607 4.62808   3
   5  -5  -2 458.239 16.7346   1
   5  -5  -2 451.636 13.1550   7
   5  -5  -2 431.623 13.0411   3
  -5   5   2 452.189 13.0961   3
   4  -5  -2 1918.81 56.9447   1
   4  -5  -2 1956.68 53.4262   7
   4  -5  -2 1914.21 52.9652   6
   4  -5  -2 1852.53 53.3273   3
  -4   5   2 1865.06 52.9738   6
  -4   5   2 1936.18 53.4055   3
   3  -5  -2 152.052 4.53822   6
   3  -5  -2 155.424 4.82393   3
   3  -5  -2 164.337 7.68550   1
  -3   5   2 155.193 4.84861   3
  -3   5   2 155.191 4.55536   6
   2  -5  -2 961.493 27.1744   3
   2  -5  -2 974.802 30.1024   1
   2  -5  -2 961.378 26.9819   6
  -2   5   2 994.461 27.2136   3
  -2   5   2 939.418 26.9775   6
   1  -5  -2 1823.33 52.5490   1
   1  -5  -2 1766.67 49.5131   4
   1  -5  -2 1725.48 49.7793   3
  -1   5   2 1829.85 49.8291   3
   0  -5  -2 86.0524 2.49186   5
   0  -5  -2 85.4850 2.47450   4
   0  -5  -2 84.8328 4.68309   1
   0  -5  -2 84.3499 2.63427   6
   0  -5  -2 87.7890 4.74963   1
   0  -5  -2 81.2710 2.67010   3
   0   5   2 84.5970 2.70035   3
   0   5   2 82.7303 2.62877   6
  -1  -5  -2 1525.56 42.7918   4
  -1  -5  -2 1534.27 42.7565   5
  -1  -5  -2 1604.83 45.4030   1
  -1  -5  -2 1508.44 42.9567   3
  -1  -5  -2 1524.13 45.1264   1
   1   5   2 1555.19 42.9668   6
  -2  -5  -2 809.936 22.6744   5
  -2  -5  -2 810.197 24.9417   1
  -2  -5  -2 829.988 24.8553   1
  -2  -5  -2 807.596 22.8910   3
  -2  -5  -2 828.502 22.9407   6
  -2  -5  -2 821.654 22.7584   4
   2   5   2 819.505 22.9315   6
   2   5   2 806.129 22.9021   3
  -3  -5  -2 1849.33 51.2857   1
  -3  -5  -2 1708.82 51.2603   1
  -4  -5  -2 453.382 12.9433   3
  -4  -5  -2 473.778 14.4468   1
  -4  -5  -2 448.986 13.0013   6
  -4  -5  -2 464.359 12.8271   4
  -4  -5  -2 450.756 14.2767   1
   4   5   2 444.859 12.9456   3
   4   5   2 436.918 12.9886   6
   4   5   2 478.265 14.6887   1
  -5  -5  -2 32.8004 2.17686   1
  -5  -5  -2 33.2332 1.16804   4
  -5  -5  -2 32.7775 1.01518   5
  -5  -5  -2 32.8085 1.34568   6
  -5  -5  -2 37.0684 2.26133   1
   5   5   2 33.3111 2.53202   1
   5   5   2 32.3909 1.30093   3
   5   5   2 35.0826 1.18403   7
   5   5   2 33.6617 1.33632   6
  -6  -5  -2 1217.44 32.9022   1
  -6  -5  -2 1190.65 32.8967   1
  -6  -5  -2 1119.46 32.2902   4
  -6  -5  -2 1220.74 32.5314   6
  -6  -5  -2 1149.84 32.1567   5
   6   5   2 1114.42 33.7117   1
   6   5   2 1120.75 32.4732   6
   6   5   2 1132.98 32.3829   7
  -7  -5  -2 924.314 25.6858   5
  -7  -5  -2 917.692 26.0266   6
  -7  -5  -2 928.781 25.8187   4
   7   5   2 931.393 27.1920   1
   7   5   2 915.232 25.9860   7
   7   5   2 918.373 26.0030   6
   7   5   2 925.017 26.0242   3
  -8  -5  -2 171.748 4.98451   5
  -8  -5  -2 181.119 5.34469   6
  -8  -5  -2 175.156 5.10973   4
   8   5   2 168.115 5.27839   6
   8   5   2 172.798 6.34936   1
   8   5   2 170.332 5.33827   3
   8   5   2 173.119 5.35723   7
   8   5   2 171.490 5.34562   3
  -9  -5  -2 756.806 20.8270   4
   9   5   2 715.293 21.0854   3
   9   5   2 716.913 21.0004   6
   9   5   2 754.807 21.1816   7
   9   5   2 752.437 21.1422   3
   9   5   2 743.693 22.0199   1
 -10  -5  -2 61.3370 2.09150   4
  10   5   2 64.1557 2.44929   3
  10   5   2 62.2128 2.49860   7
  10   5   2 58.8033 2.23465   6
  10   5   2 62.3297 3.27481   1
  10   5   2 58.8874 2.36977   3
 -11  -5  -2 47.1000 1.77003   4
  11   5   2 51.1101 2.18628   3
  11   5   2 48.6018 2.92685   1
  11   5   2 45.6029 1.89146   6
  11   5   2 50.2643 2.25124   7
 -12  -5  -2 161.838 4.83996   4
  12   5   2 152.183 4.98942   6
  12   5   2 162.879 5.46774   7
  12   5   2 157.480 5.32195   3
  12   5   2 157.681 5.59430   1
 -13  -5  -2 46.2673 1.78606   4
  13   5   2 44.5024 1.89887   6
  13   5   2 49.8912 2.46820   7
  13   5   2 46.0548 2.31726   3
 -14  -5  -2 158.697 4.92101   4
  14   5   2 155.777 5.12156   6
  14   5   2 165.336 5.61640   3
  14   5   2 158.720 5.75478   7
 -15  -5  -2 47.0543 1.80289   4
  15   5   2 45.8146 1.95378   6
  15   5   2 41.7874 2.56237   7
  15   5   2 49.7895 2.53225   3
  11  -6  -2 131.047 5.23165   7
 -11   6   2 130.491 4.91703   3
  10  -6  -2 17.4496 5.42476   1
  10  -6  -2 24.2340 1.95458   7
 -10   6   2 23.1538 1.74249   3
   9  -6  -2 390.347 18.1360   1
   9  -6  -2 428.818 12.9097   7
   9  -6  -2 406.290 18.2669   1
  -9   6   2 424.401 12.6662   3
   8  -6  -2 85.9121 7.97648   1
   8  -6  -2 94.5380 8.06141   1
   8  -6  -2 97.4711 3.78686   7
  -8   6   2 93.2662 3.59437   3
   7  -6  -2 20.6802 4.18902   1
   7  -6  -2 22.7058 4.37526   1
   7  -6  -2 31.8647 1.82981   7
  -7   6   2 33.5919 1.78258   3
   6  -6  -2 1133.85 37.8590   1
   6  -6  -2 1196.41 33.4900   7
   6  -6  -2 1192.37 38.1821   1
  -6   6   2 1175.93 33.3855   3
   5  -6  -2 325.299 9.56830   7
   5  -6  -2 316.968 8.97071   6
   5  -6  -2 308.082 13.2292   1
   5  -6  -2 309.271 9.46788   3
   5  -6  -2 325.294 13.4842   1
  -5   6   2 304.513 8.98089   6
  -5   6   2 322.437 9.52460   3
   4  -6  -2 168.123 5.50683   3
   4  -6  -2 168.860 8.68458   1
   4  -6  -2 181.353 5.58634   7
   4  -6  -2 180.861 5.16007   6
   4  -6  -2 178.411 8.93421   1
  -4   6   2 174.377 5.16975   6
  -4   6   2 180.314 5.58807   3
   3  -6  -2 2225.94 64.6152   1
   3  -6  -2 2227.94 64.7675   1
   3  -6  -2 2102.62 60.8060   3
   3  -6  -2 2162.81 60.5374   6
  -3   6   2 2182.56 60.8596   3
  -3   6   2 2168.57 60.5513   6
   2  -6  -2 83.1597 5.48991   1
   2  -6  -2 77.8127 2.73708   3
   2  -6  -2 80.6677 2.57053   6
   2  -6  -2 85.9692 5.41895   1
  -2   6   2 77.0001 2.55846   6
  -2   6   2 87.2952 2.82188   3
   1  -6  -2 372.335 13.9419   1
   1  -6  -2 390.829 13.9606   1
   1  -6  -2 385.574 10.6817   4
   1  -6  -2 370.721 10.9961   3
   1  -6  -2 379.476 10.8842   6
  -1   6   2 396.429 11.0568   3
  -1   6   2 372.805 10.8802   6
   0  -6  -2 998.969 28.2193   3
   0  -6  -2 1002.94 28.1658   6
   0  -6  -2 1026.60 27.9791   5
   0  -6  -2 1030.58 31.2959   1
   0  -6  -2 1015.08 31.0810   1
   0  -6  -2 948.441 27.9549   4
   0   6   2 1016.29 28.1695   6
  -1  -6  -2 6.03677 0.32873   5
  -1  -6  -2 7.25454 1.78268   1
  -1  -6  -2 6.63470 0.53802   6
   1   6   2 5.04983 0.53835   3
   1   6   2 6.37022 0.52286   6
  -2  -6  -2 728.714 20.1538   3
  -2  -6  -2 712.026 22.6175   1
  -2  -6  -2 725.089 19.8695   5
  -2  -6  -2 709.539 20.1803   6
  -2  -6  -2 711.301 19.9677   4
  -2  -6  -2 714.433 22.4702   1
   2   6   2 702.496 20.1661   6
   2   6   2 714.278 20.1611   3
  -3  -6  -2 329.077 9.08200   6
  -3  -6  -2 310.630 10.9760   1
  -3  -6  -2 306.902 8.83971   4
  -3  -6  -2 313.380 9.00400   3
   3   6   2 305.791 9.00664   3
   3   6   2 304.911 9.04055   6
  -4  -6  -2 1.13579 0.31174   6
  -4  -6  -2 1.99189 1.17713   1
   4   6   2 0.78629 0.26876   6
   4   6   2 1.06981 0.28835   3
   4   6   2 0.56949 1.09262   1
  -5  -6  -2 1069.77 31.2670   1
  -5  -6  -2 1047.25 29.4684   4
  -5  -6  -2 1076.34 29.6995   6
  -5  -6  -2 1060.50 31.1705   1
  -5  -6  -2 1046.70 29.6224   3
   5   6   2 1036.55 29.6366   3
   5   6   2 1053.93 29.6769   6
   5   6   2 1056.73 31.6441   1
  -6  -6  -2 240.283 7.95760   1
  -6  -6  -2 232.409 6.69200   4
  -6  -6  -2 228.414 6.91246   6
  -6  -6  -2 236.247 7.99628   1
   6   6   2 233.643 8.59764   1
   6   6   2 231.536 6.89092   6
   6   6   2 218.577 6.85013   3
  -7  -6  -2 13.0861 0.91438   6
  -7  -6  -2 13.8919 1.43106   1
  -7  -6  -2 14.9537 1.36815   1
   7   6   2 14.3310 0.88308   6
   7   6   2 13.8333 0.92317   3
   7   6   2 14.3585 1.93176   1
   7   6   2 13.4491 0.81312   7
  -8  -6  -2 943.268 25.9915   6
  -8  -6  -2 908.615 25.7315   4
   8   6   2 925.008 25.9275   7
   8   6   2 908.009 27.4486   1
   8   6   2 895.355 25.9327   6
   8   6   2 924.624 25.9925   3
  -9  -6  -2 0.49071 0.31616   4
   9   6   2 0.55838 0.39094   3
   9   6   2 0.68711 0.36200   3
   9   6   2 -0.0090 1.17937   1
   9   6   2 0.81806 0.35636   6
 -10  -6  -2 77.7739 2.57859   4
  10   6   2 73.1758 2.81603   3
  10   6   2 76.9258 2.75680   6
  10   6   2 79.8525 2.91545   7
  10   6   2 78.5598 4.12385   1
  10   6   2 78.5227 2.90650   3
 -11  -6  -2 195.420 5.70938   4
  11   6   2 180.320 5.87115   6
  11   6   2 196.205 6.16886   7
  11   6   2 179.852 7.01677   1
  11   6   2 193.791 6.12052   3
 -12  -6  -2 48.4506 1.87571   4
  12   6   2 51.4590 2.38005   7
  12   6   2 48.3750 3.18648   1
  12   6   2 53.3592 2.34281   3
  12   6   2 46.5646 2.00917   6
 -13  -6  -2 10.8324 0.87183   4
  13   6   2 9.75971 1.14849   6
  13   6   2 12.1686 1.33128   7
  13   6   2 12.0453 1.27736   3
 -14  -6  -2 155.493 4.83612   4
  14   6   2 156.168 5.45963   3
  14   6   2 152.191 5.56445   7
 -15  -6  -2 2.17150 0.54656   4
  15   6   2 2.64643 0.74569   3
  15   6   2 2.89773 0.61313   6
  15   6   2 2.93023 0.91003   7
  10  -7  -2 33.2916 2.29635   7
 -10   7   2 33.1625 2.08632   3
   9  -7  -2 176.352 12.7059   1
   9  -7  -2 197.563 6.76966   7
  -9   7   2 194.450 6.54329   3
   8  -7  -2 78.6778 3.34107   7
   8  -7  -2 75.1977 8.36291   1
   8  -7  -2 65.1520 8.23103   1
  -8   7   2 76.2245 3.18954   3
   7  -7  -2 135.947 4.80489   7
   7  -7  -2 125.903 9.28616   1
   7  -7  -2 139.981 9.50496   1
  -7   7   2 131.981 4.69273   3
   6  -7  -2 148.809 9.32524   1
   6  -7  -2 153.630 5.24436   7
   6  -7  -2 156.488 9.69983   1
  -6   7   2 155.323 5.17979   3
   5  -7  -2 265.407 12.6402   1
   5  -7  -2 278.088 8.39375   7
   5  -7  -2 270.464 12.8459   1
   5  -7  -2 272.518 7.81488   6
  -5   7   2 266.013 7.83478   6
  -5   7   2 274.126 8.37428   3
   4  -7  -2 771.500 21.4670   6
   4  -7  -2 782.790 21.8933   7
   4  -7  -2 783.171 26.5083   1
   4  -7  -2 763.963 26.2635   1
   4  -7  -2 727.964 21.8278   3
  -4   7   2 747.392 21.4766   6
  -4   7   2 771.486 21.9113   3
   3  -7  -2 1.03760 2.08328   1
   3  -7  -2 2.38238 2.34667   1
   3  -7  -2 1.02909 0.37001   3
   3  -7  -2 0.70785 0.29451   6
  -3   7   2 1.06222 0.39518   3
   2  -7  -2 478.653 17.3216   1
   2  -7  -2 464.662 13.1243   6
   2  -7  -2 442.461 16.8317   1
   2  -7  -2 435.354 13.2979   3
   2  -7  -2 462.235 12.8579   4
  -2   7   2 489.483 13.3996   3
  -2   7   2 449.071 13.1153   6
   1  -7  -2 938.906 26.0214   4
   1  -7  -2 949.858 30.1674   1
   1  -7  -2 913.861 26.3918   3
   1  -7  -2 932.471 26.2709   6
   1  -7  -2 938.842 29.9975   1
  -1   7   2 921.057 26.2646   6
  -1   7   2 951.012 26.4503   3
   0  -7  -2 96.1328 3.34863   6
   0  -7  -2 109.644 6.40775   1
   0  -7  -2 104.439 6.10562   1
   0  -7  -2 111.093 3.16330   5
   0  -7  -2 107.566 3.44160   3
   0  -7  -2 112.817 3.15259   4
   0   7   2 107.720 3.47588   3
   0   7   2 105.647 3.38018   6
  -1  -7  -2 775.418 25.2149   1
  -1  -7  -2 790.825 25.4640   1
  -1  -7  -2 822.579 22.2763   6
  -1  -7  -2 793.094 22.0081   4
  -1  -7  -2 760.833 22.2486   3
  -1  -7  -2 783.161 21.9539   5
   1   7   2 786.005 22.2904   3
   1   7   2 792.470 22.2595   6
  -2  -7  -2 916.112 25.3462   4
  -2  -7  -2 894.709 25.5583   3
  -2  -7  -2 915.493 25.2315   5
  -2  -7  -2 912.039 25.5966   6
  -2  -7  -2 911.971 28.3583   1
  -2  -7  -2 937.175 28.6891   1
   2   7   2 888.994 25.5805   3
   2   7   2 890.904 25.5763   6
  -3  -7  -2 325.883 9.65443   6
  -3  -7  -2 337.035 9.61130   3
  -3  -7  -2 337.402 12.0302   1
  -3  -7  -2 329.503 9.40307   4
   3   7   2 331.009 9.62289   3
   3   7   2 326.595 9.63328   6
  -4  -7  -2 233.537 6.90545   3
  -4  -7  -2 235.285 6.72285   4
  -4  -7  -2 231.649 9.18772   1
  -4  -7  -2 234.133 9.00092   1
   4   7   2 231.511 6.95453   6
   4   7   2 232.757 6.92201   3
  -5  -7  -2 1866.72 53.9961   1
  -5  -7  -2 1815.64 51.7894   3
  -5  -7  -2 1838.77 51.6147   4
  -5  -7  -2 1861.10 53.8442   1
  -5  -7  -2 1864.46 51.8724   6
   5   7   2 1850.49 51.8175   3
   5   7   2 1862.60 51.8525   6
   5   7   2 1884.18 54.4045   1
  -6  -7  -2 929.620 25.2858   6
  -6  -7  -2 907.682 26.8720   1
  -6  -7  -2 878.551 24.9993   4
  -6  -7  -2 888.402 26.9238   1
   6   7   2 851.646 25.2186   6
   6   7   2 905.279 27.5844   1
   6   7   2 885.492 25.2146   3
  -7  -7  -2 294.188 8.56804   4
  -7  -7  -2 308.241 9.92600   1
  -7  -7  -2 285.230 9.87509   1
  -7  -7  -2 300.303 8.83910   6
   7   7   2 294.084 8.80410   6
   7   7   2 299.504 8.79760   3
   7   7   2 297.330 10.8782   1
  -8  -7  -2 69.8254 2.27273   4
  -8  -7  -2 69.6778 2.52470   6
   8   7   2 64.3706 2.44829   6
   8   7   2 68.4740 2.51048   3
   8   7   2 61.9205 4.19507   1
  -9  -7  -2 115.246 3.80449   6
  -9  -7  -2 112.267 3.52877   4
   9   7   2 108.271 5.52095   1
   9   7   2 115.517 3.83954   3
   9   7   2 108.089 3.72217   6
 -10  -7  -2 430.866 12.3836   6
 -10  -7  -2 439.121 12.1210   4
  10   7   2 399.415 12.5670   3
  10   7   2 425.620 12.4492   3
  10   7   2 423.495 12.3716   7
  10   7   2 398.156 12.3046   6
  10   7   2 430.396 14.1366   1
 -11  -7  -2 6.63028 0.73647   4
  11   7   2 7.06424 1.01654   3
  11   7   2 7.47473 0.97139   7
  11   7   2 6.04760 1.79457   1
  11   7   2 6.81216 0.80678   6
 -12  -7  -2 520.725 14.8718   4
  12   7   2 508.396 16.4169   1
  12   7   2 524.216 15.3440   3
  12   7   2 518.261 15.3171   7
 -13  -7  -2 24.6988 1.28904   4
  13   7   2 25.0525 1.72339   3
  13   7   2 25.5897 1.69696   7
 -14  -7  -2 99.1431 3.36749   4
  14   7   2  99.999 3.93724   3
 -15  -7  -2 48.0308 1.96215   4
  15   7   2 47.3940 2.53299   3
  15   7   2 46.9963 1.79393   5
  10  -8  -2 107.418 3.81675   5
  10  -8  -2 105.039 4.45829   7
 -10   8   2 102.813 4.24719   3
   9  -8  -2 60.4002 3.00346   7
   9  -8  -2 58.4827 8.49660   1
  -9   8   2 56.8577 2.77980   3
   8  -8  -2 102.874 10.3911   1
   8  -8  -2 93.1939 10.0443   1
   8  -8  -2 122.200 4.55474   7
  -8   8   2 121.595 4.42196   3
   7  -8  -2 30.8260 5.10618   1
   7  -8  -2 28.5291 1.85534   7
   7  -8  -2 27.6593 5.39379   1
  -7   8   2 30.2689 1.82856   3
   6  -8  -2 184.140 5.97115   7
   6  -8  -2 184.041 11.1127   1
   6  -8  -2 175.712 10.5594   1
  -6   8   2 181.045 5.91520   3
  -6   8   2 163.252 5.19331   6
   5  -8  -2 132.482 8.86230   1
   5  -8  -2 135.167 9.07253   1
   5  -8  -2 149.308 4.85625   7
   5  -8  -2 142.913 4.28382   6
  -5   8   2 149.201 4.88661   3
  -5   8   2 132.358 4.28702   6
   4  -8  -2 1.22754 2.47862   1
   4  -8  -2 0.68755 0.31075   6
   4  -8  -2 0.68542 0.46132   7
   4  -8  -2 5.52333 2.92152   1
  -4   8   2 1.30822 0.33149   6
  -4   8   2 0.57197 0.45426   3
   3  -8  -2 447.496 17.5846   1
   3  -8  -2 477.817 18.0065   1
   3  -8  -2 453.586 12.8255   6
   3  -8  -2 426.559 13.0949   3
  -3   8   2 445.690 13.1821   3
  -3   8   2 441.927 12.8336   6
   2  -8  -2 57.2035 5.33339   1
   2  -8  -2 62.3449 2.14614   6
   2  -8  -2 65.7360 5.61101   1
   2  -8  -2 61.5702 1.83177   4
   2  -8  -2 55.8945 2.28547   3
  -2   8   2 62.8890 2.38648   3
  -2   8   2 58.8934 2.13654   6
   1  -8  -2 153.708 8.28498   1
   1  -8  -2 157.420 4.53783   4
   1  -8  -2 157.301 4.62273   5
   1  -8  -2 151.910 4.94336   3
   1  -8  -2 165.670 8.74221   1
   1  -8  -2 151.953 4.81934   6
  -1   8   2 157.630 4.83619   6
  -1   8   2 164.687 5.04145   3
   0  -8  -2 1340.76 36.7284   5
   0  -8  -2 1262.15 37.0535   3
   0  -8  -2 1341.81 37.0186   6
   0  -8  -2 1258.60 36.7106   4
   0  -8  -2 1343.13 41.1572   1
   0  -8  -2 1341.62 40.9644   1
   0   8   2 1312.45 37.0041   6
   0   8   2 1360.76 37.1456   3
  -1  -8  -2 84.4440 2.85215   6
  -1  -8  -2 80.1316 5.64469   1
  -1  -8  -2 91.9987 2.58813   4
  -1  -8  -2 83.3397 2.86287   3
  -1  -8  -2 85.0654 2.51427   5
  -1  -8  -2 82.6693 5.58555   1
   1   8   2 80.6736 2.82180   6
   1   8   2 82.3390 2.89338   3
  -2  -8  -2 120.451 6.58229   1
  -2  -8  -2 121.346 6.79543   1
  -2  -8  -2 118.512 3.57773   4
  -2  -8  -2 115.169 3.81499   3
  -2  -8  -2 122.204 3.87075   6
  -2  -8  -2 118.895 3.44947   5
   2   8   2 123.811 3.87531   6
   2   8   2 120.463 3.87116   3
  -3  -8  -2 998.039 28.4060   4
  -3  -8  -2 1007.04 28.6443   3
  -3  -8  -2 1030.39 31.9811   1
  -3  -8  -2 1023.44 28.7118   6
  -3  -8  -2 1010.88 31.6274   1
   3   8   2 1036.37 28.6931   3
   3   8   2 1013.65 28.6885   6
  -4  -8  -2 7.34667 0.78305   6
  -4  -8  -2 6.93944 1.97238   1
  -4  -8  -2 6.79707 0.69757   3
  -4  -8  -2 9.46823 0.58693   4
  -4  -8  -2 6.34117 1.77600   1
   4   8   2 7.65266 0.73120   6
   4   8   2 8.38553 0.78660   3
  -5  -8  -2 824.582 25.6558   1
  -5  -8  -2 808.209 23.1296   3
  -5  -8  -2 835.560 23.2347   6
  -5  -8  -2 823.697 25.8542   1
  -5  -8  -2 801.231 22.9167   4
   5   8   2 802.901 23.1844   6
   5   8   2 822.011 23.1624   3
  -6  -8  -2 738.667 23.0142   1
  -6  -8  -2 752.405 23.1545   1
  -6  -8  -2 755.648 20.9287   6
  -6  -8  -2 722.546 20.6147   4
  -6  -8  -2 719.125 20.8220   3
   6   8   2 735.090 20.8587   3
   6   8   2 706.948 20.8706   6
   6   8   2 730.300 23.6463   1
  -7  -8  -2 11.3110 1.93546   1
  -7  -8  -2 9.60677 0.94487   6
  -7  -8  -2 12.3145 0.74807   4
  -7  -8  -2 10.0256 1.91997   1
   7   8   2 9.44190 0.83308   6
   7   8   2 10.8072 0.92441   3
   7   8   2 7.10064 2.06577   1
  -8  -8  -2 673.074 19.1986   6
  -8  -8  -2 685.384 20.2481   1
  -8  -8  -2 709.602 20.2603   1
  -8  -8  -2 646.727 18.8778   4
   8   8   2 629.658 19.1245   6
   8   8   2 676.004 19.1788   3
   8   8   2 653.527 21.6106   1
  -9  -8  -2 138.039 4.28325   4
  -9  -8  -2 141.759 4.59363   6
   9   8   2 142.666 4.59618   3
   9   8   2 131.628 6.66381   1
   9   8   2 133.433 4.50555   6
 -10  -8  -2 10.8366 0.82624   4
 -10  -8  -2 9.14263 1.03786   6
  10   8   2 8.58618 0.89177   6
  10   8   2 9.24661 1.04525   3
  10   8   2 9.37347 2.22268   1
 -11  -8  -2 315.556 9.30660   4
  11   8   2 323.967 9.70824   3
  11   8   2 309.922 11.6379   1
 -12  -8  -2 74.0342 2.66307   4
  12   8   2 73.4704 5.09042   1
  12   8   2 76.4963 3.09111   3
 -13  -8  -2 15.2230 1.05858   4
  13   8   2 14.6092 1.40265   3
  13   8   2 15.3477 0.76423   5
 -14  -8  -2 310.917 9.15967   4
  14   8   2 299.136 8.84102   5
  14   8   2 312.185 9.75373   3
 -15  -8  -2 10.8529 1.03756   4
  15   8   2 13.3002 0.79370   5
  15   8   2 15.7147 1.57113   3
   9  -9  -2 150.678 5.64481   7
   9  -9  -2 154.175 5.02787   5
  -9   9   2 145.747 5.46249   3
   8  -9  -2 2.67565 5.85906   1
   8  -9  -2 1.30361 0.71422   7
  -8   9   2 1.79300 0.64387   3
   7  -9  -2 94.8087 10.6675   1
   7  -9  -2 111.524 10.5184   1
   7  -9  -2 114.167 4.26719   7
  -7   9   2 108.182 4.17654   3
   6  -9  -2 424.313 18.8774   1
   6  -9  -2 423.883 18.9518   1
   6  -9  -2 432.973 12.7275   7
  -6   9   2 436.907 12.7464   3
  -6   9   2 380.521 11.9407   6
   5  -9  -2 74.7389 2.94505   7
   5  -9  -2 69.7849 2.39606   6
   5  -9  -2 73.4246 7.46837   1
   5  -9  -2 76.2060 7.64279   1
  -5   9   2 72.6188 2.98408   3
  -5   9   2 64.8948 2.39332   6
   4  -9  -2 237.223 7.35417   7
   4  -9  -2 239.560 7.00187   6
   4  -9  -2 228.364 12.3215   1
   4  -9  -2 239.627 12.3251   1
  -4   9   2 240.399 7.47371   3
  -4   9   2 225.272 7.00230   6
   3  -9  -2 326.327 14.7699   1
   3  -9  -2 337.600 15.1874   1
   3  -9  -2 340.354 9.87718   6
   3  -9  -2 339.757 10.0897   7
  -3   9   2 349.695 10.2858   3
  -3   9   2 332.875 9.88641   6
   2  -9  -2 5.68807 3.10692   1
   2  -9  -2 3.77197 0.52729   6
   2  -9  -2 4.57726 3.04069   1
   2  -9  -2 3.27913 0.51866   3
   2  -9  -2 3.44231 0.32121   4
  -2   9   2 2.31580 0.45955   6
  -2   9   2 2.42333 0.56801   3
   1  -9  -2 333.999 10.4579   3
   1  -9  -2 356.630 10.3621   6
   1  -9  -2 360.568 10.0113   4
   1  -9  -2 357.324 10.0965   5
   1  -9  -2 368.019 15.1132   1
   1  -9  -2 361.536 14.8847   1
  -1   9   2 343.216 10.3423   6
  -1   9   2 357.906 10.5657   3
   0  -9  -2 154.940 4.50467   4
   0  -9  -2 162.658 8.91728   1
   0  -9  -2 144.038 4.86698   3
   0  -9  -2 155.009 4.84279   6
   0  -9  -2 156.871 4.50701   5
   0  -9  -2 160.136 8.74923   1
   0   9   2 148.592 4.81635   6
   0   9   2 156.321 4.96983   3
  -1  -9  -2 66.6432 5.39981   1
  -1  -9  -2 58.8892 2.21347   6
  -1  -9  -2 59.7740 5.10975   1
  -1  -9  -2 56.8657 2.21365   3
  -1  -9  -2 57.7454 1.82651   5
  -1  -9  -2 62.6974 1.91344   4
   1   9   2 57.2008 2.18565   6
   1   9   2 56.4269 2.26959   3
  -2  -9  -2 1019.51 28.5060   4
  -2  -9  -2 1048.11 28.8559   6
  -2  -9  -2 972.560 28.7862   3
  -2  -9  -2 1025.33 32.6027   1
  -2  -9  -2 1032.22 32.9071   1
   2   9   2 1051.30 28.8730   3
   2   9   2 992.347 28.8133   6
  -3  -9  -2 40.0421 1.69390   3
  -3  -9  -2 41.7836 4.35475   1
  -3  -9  -2 40.3103 1.46473   4
  -3  -9  -2 36.5936 4.11186   1
  -3  -9  -2 42.1296 1.76739   6
   3   9   2 40.1455 1.72425   6
   3   9   2 42.3157 1.77033   3
  -4  -9  -2 352.001 10.4498   3
  -4  -9  -2 364.236 10.2045   4
  -4  -9  -2 355.579 10.5288   6
  -4  -9  -2 346.855 13.4680   1
   4   9   2 365.294 10.5015   3
   4   9   2 351.799 10.5028   6
  -5  -9  -2 680.647 22.3734   1
  -5  -9  -2 667.877 19.2611   6
  -5  -9  -2 661.425 19.1657   3
  -5  -9  -2 672.834 18.9324   4
  -5  -9  -2 697.583 22.2663   1
   5   9   2 670.677 19.2060   3
   5   9   2 649.683 19.2186   6
  -6  -9  -2 89.7687 3.07983   6
  -6  -9  -2 81.1446 2.93068   3
  -6  -9  -2 83.1605 5.20731   1
  -6  -9  -2 85.8169 2.73359   4
  -6  -9  -2 74.8082 5.28483   1
   6   9   2 85.8440 3.00100   3
   6   9   2 79.8115 2.96719   6
  -7  -9  -2 317.844 9.29598   4
  -7  -9  -2 337.324 11.9671   1
  -7  -9  -2 315.943 11.6866   1
  -7  -9  -2 327.717 9.63662   6
   7   9   2 330.703 9.59743   3
   7   9   2 299.267 9.55652   6
   7   9   2 316.337 12.6014   1
  -8  -9  -2 245.902 9.19220   1
  -8  -9  -2 246.261 7.49228   6
  -8  -9  -2 250.970 9.11466   1
  -8  -9  -2 246.373 7.16746   4
   8   9   2 244.652 7.44997   3
   8   9   2 228.290 10.1281   1
   8   9   2 227.993 7.40662   6
  -9  -9  -2 116.259 4.04966   6
  -9  -9  -2 120.495 4.73490   1
  -9  -9  -2 112.458 3.71657   4
  -9  -9  -2 121.846 4.83039   1
   9   9   2 112.603 6.49851   1
   9   9   2 115.212 4.03015   3
 -10  -9  -2 312.340 9.32148   6
 -10  -9  -2 299.750 8.96457   4
  10   9   2 307.667 9.33309   3
  10   9   2 297.671 11.8890   1
 -11  -9  -2 56.8202 2.44426   6
 -11  -9  -2 54.0031 2.12985   4
  11   9   2 56.0981 2.47778   3
  11   9   2 56.2043 4.96122   1
 -12  -9  -2 135.829 4.37646   4
  12   9   2 134.126 4.79426   3
 -13  -9  -2 73.0231 2.72213   4
  13   9   2 75.3490 3.18908   3
 -14  -9  -2 20.9678 1.32901   4
  14   9   2 23.1012 1.76359   3
   8 -10  -2 96.5620 3.43646   5
   8 -10  -2 95.5190 3.98207   7
  -8  10   2 89.2505 3.89692   3
   7 -10  -2 160.858 5.06765   5
   7 -10  -2 157.846 5.60276   7
   7 -10  -2 130.592 13.4022   1
  -7  10   2 155.694 5.57883   3
   6 -10  -2 76.6113 8.91200   1
   6 -10  -2 84.3952 2.67554   6
   6 -10  -2 87.8055 10.2717   1
   6 -10  -2 85.1569 3.38644   7
   6 -10  -2 80.5614 2.89672   5
  -6  10   2 73.6507 2.65900   6
  -6  10   2 79.5741 3.37391   3
   5 -10  -2 197.724 6.28686   7
   5 -10  -2 183.908 12.3031   1
   5 -10  -2 205.137 12.7540   1
   5 -10  -2 185.433 5.70350   6
  -5  10   2 173.983 5.71605   6
  -5  10   2 193.477 6.37669   3
   4 -10  -2 345.361 15.7780   1
   4 -10  -2 324.313 16.0481   1
   4 -10  -2 316.755 9.48636   6
   4 -10  -2 318.023 9.83918   7
  -4  10   2 341.177 10.0535   3
  -4  10   2 303.850 9.50257   6
   3 -10  -2 176.077 10.7779   1
   3 -10  -2 167.528 5.12859   5
   3 -10  -2 171.403 10.6854   1
   3 -10  -2 174.372 5.28880   6
   3 -10  -2 170.755 5.46034   7
  -3  10   2 162.034 5.26563   6
  -3  10   2 167.718 5.65809   3
   2 -10  -2 597.384 22.6558   1
   2 -10  -2 606.601 16.9402   5
   2 -10  -2 600.503 22.8362   1
   2 -10  -2 611.771 17.1829   6
  -2  10   2 570.920 17.1576   6
  -2  10   2 603.227 17.4798   3
   1 -10  -2 202.150 6.16163   6
   1 -10  -2 202.008 5.84479   5
   1 -10  -2 203.420 5.75260   4
   1 -10  -2 202.382 10.7459   1
   1 -10  -2 198.480 10.7817   1
  -1  10   2 190.197 6.12956   6
  -1  10   2 197.138 6.35559   3
   0 -10  -2 1280.82 38.4758   3
   0 -10  -2 1376.63 43.6008   1
   0 -10  -2 1400.38 38.0463   4
   0 -10  -2 1391.07 38.0391   5
   0 -10  -2 1362.76 43.6648   1
   0 -10  -2 1400.35 38.4537   6
   0  10   2 1334.38 38.4118   6
   0  10   2 1377.07 38.5859   3
  -1 -10  -2 104.630 7.42260   1
  -1 -10  -2 101.490 3.68115   3
  -1 -10  -2 111.620 3.25773   5
  -1 -10  -2 112.010 3.34588   4
  -1 -10  -2 112.108 7.26668   1
  -1 -10  -2 114.402 3.73388   6
   1  10   2 105.372 3.66767   6
   1  10   2 114.268 3.82110   3
  -2 -10  -2 38.4746 5.16598   1
  -2 -10  -2 44.3706 4.72831   1
  -2 -10  -2 39.3046 1.74731   3
  -2 -10  -2 39.0171 1.45211   4
  -2 -10  -2 38.8551 1.28206   5
  -2 -10  -2 42.0597 1.82046   6
   2  10   2 41.5431 1.85721   3
   2  10   2 40.5937 1.76536   6
  -3 -10  -2 801.093 22.5770   4
  -3 -10  -2 769.847 22.8742   3
  -3 -10  -2 818.940 27.0404   1
  -3 -10  -2 794.709 27.2024   1
  -3 -10  -2 832.247 22.9838   6
   3  10   2 817.636 22.9539   3
   3  10   2 789.985 22.9325   6
  -4 -10  -2 476.445 14.3401   3
  -4 -10  -2 502.351 19.5368   1
  -4 -10  -2 498.748 14.0664   4
  -4 -10  -2 509.779 14.4626   6
  -4 -10  -2 514.466 18.1856   1
   4  10   2 468.087 14.3842   6
   4  10   2 498.075 14.3998   3
  -5 -10  -2 80.6403 5.84732   1
  -5 -10  -2 73.5899 2.48882   4
  -5 -10  -2 72.2006 2.72980   3
  -5 -10  -2 86.6516 5.76357   1
  -5 -10  -2 74.8286 2.84829   6
   5  10   2 75.8155 2.80035   3
   5  10   2 71.9849 2.78146   6
  -6 -10  -2 517.098 14.7968   4
  -6 -10  -2 530.121 15.1704   6
  -6 -10  -2 548.899 18.3916   1
  -6 -10  -2 531.686 18.4199   1
  -6 -10  -2 506.107 15.0532   3
   6  10   2 526.153 15.1154   3
   6  10   2 479.121 15.1077   6
  -7 -10  -2 57.6093 4.89594   1
  -7 -10  -2 61.0943 4.93504   1
  -7 -10  -2 60.8925 2.53135   6
  -7 -10  -2 61.7136 2.18635   4
   7  10   2 61.7917 2.48684   3
  -8 -10  -2 24.7017 1.20804   4
  -8 -10  -2 20.0432 2.94895   1
  -8 -10  -2 22.2982 2.98456   1
  -8 -10  -2 24.5905 1.51673   6
   8  10   2 24.9744 1.50965   3
  -9 -10  -2 221.876 8.53802   1
  -9 -10  -2 214.872 6.76149   4
  -9 -10  -2 233.952 7.17630   6
  -9 -10  -2 227.021 8.63163   1
   9  10   2 228.544 7.12904   3
   9  10   2 224.875 10.3571   1
 -10 -10  -2 18.7618 1.42824   6
 -10 -10  -2 16.4658 1.08913   4
  10  10   2 18.6356 1.37592   3
  10  10   2 11.4631 3.00534   1
 -11 -10  -2 101.361 3.77628   6
 -11 -10  -2 99.2292 3.42783   4
  11  10   2 102.462 3.81368   3
 -12 -10  -2 28.9229 1.50946   4
 -12 -10  -2 31.4509 1.79229   6
  12  10   2 29.4547 1.85102   3
 -13 -10  -2 3.96517 0.70095   4
  13  10   2 5.59274 0.87578   3
 -14 -10  -2 191.842 6.02133   4
  14  10   2 188.343 6.53543   3
   7 -11  -2 2.39689 0.68252   5
  -7  11   2 1.62214 0.71278   3
   6 -11  -2 294.774 8.57328   5
   6 -11  -2 276.323 8.31346   6
   6 -11  -2 294.157 17.7189   1
   6 -11  -2 289.372 9.07781   7
   6 -11  -2 264.996 18.7160   1
  -6  11   2 277.757 9.14779   3
   5 -11  -2 1.53773 0.51477   5
   5 -11  -2 2.13241 0.70426   7
   5 -11  -2 1.80555 0.45055   6
   5 -11  -2 -2.7213 5.48260   1
   5 -11  -2 9.72141 5.57988   1
  -5  11   2 1.14459 0.66332   3
  -5  11   2 1.11272 0.43128   6
   4 -11  -2 47.0348 1.93356   6
   4 -11  -2 48.0195 2.22728   7
   4 -11  -2 37.0109 6.38266   1
   4 -11  -2 39.6827 6.40293   1
   4 -11  -2 50.1690 1.89063   5
  -4  11   2 48.8115 2.42633   3
  -4  11   2 44.4485 1.92245   6
   3 -11  -2 542.529 22.7714   1
   3 -11  -2 561.012 16.1099   7
   3 -11  -2 553.690 22.8100   1
   3 -11  -2 553.438 15.9358   6
   3 -11  -2 568.640 15.7622   5
  -3  11   2 562.858 16.3963   3
  -3  11   2 518.803 15.9267   6
   2 -11  -2 37.9648 1.46274   5
   2 -11  -2 34.4879 5.82827   1
   2 -11  -2 36.9574 1.70338   7
   2 -11  -2 36.3906 5.79915   1
   2 -11  -2 36.2119 1.69534   6
  -2  11   2 38.3075 2.01114   3
  -2  11   2 34.1646 1.65040   6
   1 -11  -2 261.457 7.47037   4
   1 -11  -2 266.072 7.80952   7
   1 -11  -2 263.128 13.4412   1
   1 -11  -2 260.425 7.93953   6
   1 -11  -2 263.236 7.57116   5
   1 -11  -2 257.696 13.2551   1
  -1  11   2 269.368 8.20012   3
  -1  11   2 244.770 7.89406   6
   0 -11  -2 216.993 6.67721   6
   0 -11  -2 218.616 11.6684   1
   0 -11  -2 222.003 11.8227   1
   0 -11  -2 214.137 6.21398   4
   0 -11  -2 211.447 6.20991   5
   0  11   2 197.764 6.59393   6
   0  11   2 222.595 6.85347   3
  -1 -11  -2 48.9536 2.10984   6
  -1 -11  -2 46.9166 6.47864   1
  -1 -11  -2 52.6786 6.36498   1
  -1 -11  -2 49.7802 1.71063   4
  -1 -11  -2 49.0152 1.60180   5
   1  11   2 51.1293 2.23337   3
   1  11   2 45.4692 2.02957   6
  -2 -11  -2 290.860 13.4601   1
  -2 -11  -2 304.656 8.90351   6
  -2 -11  -2 283.547 13.2810   1
  -2 -11  -2 297.550 8.45060   4
   2  11   2 296.089 8.93392   3
   2  11   2 276.927 8.82179   6
  -3 -11  -2 184.185 5.80012   6
  -3 -11  -2 182.751 10.0772   1
  -3 -11  -2 181.897 5.36793   4
  -3 -11  -2 173.951 9.66099   1
   3  11   2 167.957 5.97258   6
   3  11   2 185.449 5.80460   3
  -4 -11  -2 46.0698 2.10670   6
  -4 -11  -2 50.5298 5.39499   1
  -4 -11  -2 49.8608 5.63348   1
  -4 -11  -2 46.7408 1.74453   4
   4  11   2 47.6477 2.10686   3
  -5 -11  -2 323.334 10.0331   4
  -5 -11  -2 353.638 14.2411   1
  -5 -11  -2 355.111 10.4905   6
   5  11   2 358.430 10.4520   3
  -6 -11  -2 85.2878 6.62791   1
  -6 -11  -2 92.0561 3.00551   4
  -6 -11  -2 86.2250 6.31365   1
  -6 -11  -2 92.4818 3.38260   6
   6  11   2 90.3397 3.32943   3
  -7 -11  -2 9.61675 2.94792   1
  -7 -11  -2 13.0500 0.92440   4
  -7 -11  -2 11.5373 1.18839   6
  -7 -11  -2 12.2008 2.91064   1
   7  11   2 12.6076 1.17737   3
  -8 -11  -2 518.095 18.2282   1
  -8 -11  -2 520.973 15.3661   6
  -8 -11  -2 519.028 18.0693   1
  -8 -11  -2 517.968 14.9552   4
   8  11   2 525.803 15.3202   3
  -9 -11  -2 3.93628 2.15073   1
  -9 -11  -2 1.07351 2.09708   1
  -9 -11  -2 2.24840 0.51741   4
   9  11   2 1.43337 0.61617   3
 -10 -11  -2 50.7712 2.03262   4
 -10 -11  -2 42.6103 3.47326   1
 -10 -11  -2 54.1218 2.40609   6
 -10 -11  -2 45.8653 3.45672   1
  10  11   2 49.8158 2.35158   3
 -11 -11  -2 137.125 4.87485   6
 -11 -11  -2 138.058 4.50946   4
  11  11   2 138.983 4.89253   3
 -12 -11  -2 25.2976 1.44408   4
 -12 -11  -2 23.3388 1.69055   6
  12  11   2 25.9558 1.76865   3
 -13 -11  -2 19.2537 1.31752   4
  13  11   2 19.7099 1.66953   3
 -14 -11  -2 99.1616 3.58212   4
  14  11   2 101.424 4.10796   3
   6 -12  -2 12.0408 1.41083   7
   6 -12  -2 12.8315 1.11388   5
   6 -12  -2 12.8423 0.91901   6
  -6  12   2 10.1672 1.43204   3
   5 -12  -2 98.2960 3.33301   5
   5 -12  -2 92.5015 3.25831   6
   5 -12  -2 95.4763 10.8968   1
   5 -12  -2 85.7451 10.8318   1
   5 -12  -2 99.1321 3.75871   7
  -5  12   2 95.9773 3.95389   3
   4 -12  -2 141.295 11.8674   1
   4 -12  -2 137.498 4.48623   6
   4 -12  -2 143.946 12.9019   1
   4 -12  -2 135.866 4.37452   5
   4 -12  -2 138.285 4.76684   7
  -4  12   2 132.987 5.00796   3
   3 -12  -2 10.6964 5.05897   1
   3 -12  -2 13.4585 0.92527   5
   3 -12  -2 15.6569 5.69719   1
   3 -12  -2 13.9037 1.09133   6
   3 -12  -2 11.6082 1.14022   7
  -3  12   2 12.9512 1.43407   3
   2 -12  -2 138.341 4.44158   7
   2 -12  -2 126.277 11.0075   1
   2 -12  -2 131.039 4.11804   5
   2 -12  -2 135.923 4.46241   6
   2 -12  -2 115.250 10.1853   1
  -2  12   2 132.912 4.79408   3
   1 -12  -2 108.509 3.69049   7
   1 -12  -2 116.297 3.91644   6
   1 -12  -2 108.597 9.74113   1
   1 -12  -2 109.259 3.46469   5
   1 -12  -2 126.653 10.2033   1
   1 -12  -2 109.480 3.37145   4
  -1  12   2 112.163 4.15408   3
   0 -12  -2 67.6408 7.44680   1
   0 -12  -2 52.1716 6.91661   1
   0 -12  -2 64.4715 2.24706   7
   0 -12  -2 61.1580 2.05999   5
   0 -12  -2 62.1846 2.07864   4
   0 -12  -2 61.2296 2.54611   6
   0  12   2 67.2657 2.77673   3
  -1 -12  -2 56.6804 7.26306   1
  -1 -12  -2 55.6471 1.93154   4
  -1 -12  -2 53.2671 1.80511   5
  -1 -12  -2 61.4394 7.27223   1
  -1 -12  -2 56.3739 2.38900   6
   1  12   2 59.1818 2.53182   3
  -2 -12  -2 153.111 9.84191   1
  -2 -12  -2 151.802 4.55955   4
  -2 -12  -2 153.549 5.04377   6
  -2 -12  -2 135.916 9.71587   1
   2  12   2 149.145 5.08412   3
  -3 -12  -2 240.702 12.2951   1
  -3 -12  -2 235.784 12.3592   1
  -3 -12  -2 241.452 7.55535   6
  -3 -12  -2 241.874 7.08200   4
   3  12   2 239.896 7.56336   3
  -4 -12  -2 118.625 8.24787   1
  -4 -12  -2 119.566 4.14390   6
  -4 -12  -2 119.675 3.70128   4
  -4 -12  -2 114.292 8.32018   1
   4  12   2 109.723 4.07715   3
  -5 -12  -2 39.2723 1.62449   4
  -5 -12  -2 33.6604 4.80036   1
  -5 -12  -2 43.1592 2.05807   6
   5  12   2 39.2431 1.98514   3
  -6 -12  -2 217.549 6.51497   4
  -6 -12  -2 209.612 10.8542   1
  -6 -12  -2 218.173 10.8948   1
  -6 -12  -2 214.200 6.94426   6
   6  12   2 218.332 6.91014   3
  -7 -12  -2 121.518 3.96543   4
  -7 -12  -2 116.713 7.97711   1
  -7 -12  -2 119.704 7.77123   1
  -7 -12  -2 121.746 4.37704   6
   7  12   2 127.536 4.35388   3
  -8 -12  -2 0.66964 0.47630   4
  -8 -12  -2 4.37939 2.83312   1
  -8 -12  -2 0.48346 0.56160   6
  -8 -12  -2 0.59149 2.63350   1
   8  12   2 0.86732 0.56352   3
  -9 -12  -2 418.257 12.4335   6
  -9 -12  -2 405.012 11.9663   4
  -9 -12  -2 398.324 15.1717   1
  -9 -12  -2 408.222 15.1338   1
   9  12   2 413.378 12.3729   3
 -10 -12  -2 53.6849 2.17840   4
 -10 -12  -2 50.3192 4.89379   1
 -10 -12  -2 54.4996 2.55096   6
 -10 -12  -2 46.3256 4.57889   1
  10  12   2 53.9501 2.53764   3
 -11 -12  -2 75.8685 2.84524   4
 -11 -12  -2 77.9933 3.23085   6
  11  12   2 73.1963 3.20284   3
 -12 -12  -2 125.183 4.71724   6
 -12 -12  -2 129.905 4.34324   4
  12  12   2 129.177 4.76764   3
 -13 -12  -2 28.0371 1.58835   4
  13  12   2 27.6785 1.94577   3
   5 -13  -2 71.8647 3.05883   7
   5 -13  -2 69.1521 2.61895   6
   5 -13  -2 74.8714 2.69194   5
  -5  13   2 67.0021 3.25265   3
   4 -13  -2 11.1133 7.49084   1
   4 -13  -2 15.2084 1.32323   7
   4 -13  -2 16.3270 8.38689   1
   4 -13  -2 14.2525 1.12230   6
   4 -13  -2 15.0148 1.07725   5
  -4  13   2 13.2227 1.54382   3
   3 -13  -2 215.199 6.72784   6
   3 -13  -2 197.111 15.8095   1
   3 -13  -2 224.539 6.48335   5
   3 -13  -2 205.848 14.5910   1
   3 -13  -2 216.907 6.81278   7
  -3  13   2 207.997 7.17776   3
   2 -13  -2 14.4006 1.12869   7
   2 -13  -2 13.3323 5.92437   1
   2 -13  -2 13.5867 1.22630   6
   2 -13  -2 15.4871 0.93297   5
   2 -13  -2 7.91808 5.58644   1
  -2  13   2 15.9977 1.54289   3
   1 -13  -2 33.1828 1.76626   6
   1 -13  -2 28.1063 5.98488   1
   1 -13  -2 25.9270 6.24727   1
   1 -13  -2 32.0463 1.53457   7
   1 -13  -2 34.8682 1.23759   4
   1 -13  -2 33.0051 1.34282   5
  -1  13   2 31.8235 2.03248   3
   0 -13  -2 307.162 9.03618   5
   0 -13  -2 317.179 9.07644   4
   0 -13  -2 321.764 16.4993   1
   0 -13  -2 318.302 9.66602   6
   0 -13  -2 297.259 15.9662   1
   0 -13  -2 320.549 9.22710   7
   0  13   2 321.245 9.88671   3
  -1 -13  -2 74.3668 8.18253   1
  -1 -13  -2 72.9514 2.92377   6
  -1 -13  -2 70.6723 8.70361   1
  -1 -13  -2 73.1272 2.39803   4
  -1 -13  -2 68.0343 2.22917   5
   1  13   2 71.6349 3.05303   3
  -2 -13  -2 130.178 10.4355   1
  -2 -13  -2 144.272 4.96216   6
  -2 -13  -2 147.124 4.45463   4
  -2 -13  -2 149.346 10.7634   1
   2  13   2 145.639 5.04857   3
  -3 -13  -2 209.144 6.72560   6
  -3 -13  -2 208.313 6.21164   4
  -3 -13  -2 215.200 12.0506   1
  -3 -13  -2 209.874 11.8713   1
   3  13   2 198.807 6.72485   3
  -4 -13  -2 3.43255 3.50059   1
  -4 -13  -2 1.47280 0.64108   6
  -4 -13  -2 -1.5103 3.40774   1
   4  13   2 1.76255 0.67368   3
  -5 -13  -2 255.726 8.04987   6
  -5 -13  -2 240.500 12.6226   1
  -5 -13  -2 251.974 7.54090   4
   5  13   2 257.779 8.02307   3
  -6 -13  -2 97.7821 8.24339   1
  -6 -13  -2 98.1355 8.46044   1
  -6 -13  -2 105.117 3.91928   6
  -6 -13  -2 101.408 3.42561   4
   6  13   2 104.475 3.86291   3
  -7 -13  -2 25.7513 1.74245   6
  -7 -13  -2 24.5260 1.34281   4
  -7 -13  -2 24.2567 4.64368   1
  -7 -13  -2 26.0834 4.48492   1
   7  13   2 25.8046 1.71054   3
  -8 -13  -2 232.937 12.6736   1
  -8 -13  -2 233.437 7.61029   6
  -8 -13  -2 228.140 11.6505   1
  -8 -13  -2 240.531 7.15446   4
   8  13   2 231.002 7.53353   3
  -9 -13  -2 1.44909 0.55104   4
  -9 -13  -2 2.98321 0.78734   6
  -9 -13  -2 3.70422 3.27057   1
   9  13   2 2.75683 0.74181   3
 -10 -13  -2 3.17665 3.12587   1
 -10 -13  -2 0.41807 0.62398   6
 -10 -13  -2 1.13032 0.55680   4
  10  13   2 0.30358 0.60437   3
 -11 -13  -2 125.649 4.70823   6
 -11 -13  -2 128.645 4.29171   4
  11  13   2 122.891 4.68387   3
 -12 -13  -2 1.67838 0.69358   6
 -12 -13  -2 2.06912 0.64422   4
  12  13   2 3.50300 0.80469   3
   3 -14  -2 3.25677 9.20520   1
   3 -14  -2 11.2864 1.13668   6
   3 -14  -2 11.5356 1.16550   7
   3 -14  -2 12.1634 0.93489   5
   3 -14  -2 12.5871 9.63851   1
  -3  14   2 10.6340 1.31689   3
   2 -14  -2 108.260 3.84045   6
   2 -14  -2 110.446 14.5391   1
   2 -14  -2 101.279 3.63320   7
   2 -14  -2 76.6105 10.4486   1
   2 -14  -2 107.901 3.39714   5
  -2  14   2 106.519 4.24009   3
   1 -14  -2 55.2117 1.91477   5
   1 -14  -2 53.3461 2.11051   7
   1 -14  -2 51.9136 8.82896   1
   1 -14  -2 56.3538 2.48156   6
   1 -14  -2 36.3923 8.20642   1
  -1  14   2 51.8519 2.71070   3
   0 -14  -2 11.6539 0.73965   5
   0 -14  -2 14.6719 1.33569   6
   0 -14  -2 12.3637 6.60513   1
   0 -14  -2 7.47286 6.18481   1
   0 -14  -2 14.0399 0.80743   4
   0  14   2 13.9203 1.54722   3
  -1 -14  -2 24.5056 1.12478   4
  -1 -14  -2 27.8507 6.00804   1
  -1 -14  -2 17.2492 6.31072   1
  -1 -14  -2 21.7486 1.60512   6
   1  14   2 24.7609 1.80794   3
  -2 -14  -2 308.732 16.6155   1
  -2 -14  -2 333.254 9.51736   4
  -2 -14  -2 314.439 17.1187   1
  -2 -14  -2 332.372 10.1271   6
   2  14   2 330.295 10.2120   3
  -3 -14  -2 68.7243 2.90208   6
  -3 -14  -2 68.6207 9.12589   1
  -3 -14  -2 66.2672 2.35988   4
  -3 -14  -2 60.4556 8.89093   1
   3  14   2 62.7913 2.90262   3
  -4 -14  -2 141.654 10.6340   1
  -4 -14  -2 121.887 10.5698   1
  -4 -14  -2 135.841 4.26883   4
  -4 -14  -2 135.346 4.81537   6
   4  14   2 131.100 4.78925   3
  -5 -14  -2 165.117 15.0322   1
  -5 -14  -2 147.473 4.79909   4
  -5 -14  -2 152.455 10.6500   1
  -5 -14  -2 153.292 5.35735   6
   5  14   2 153.257 5.34756   3
  -6 -14  -2 50.4474 2.48338   6
  -6 -14  -2 49.3530 2.02048   4
  -6 -14  -2 35.3857 6.05022   1
   6  14   2 51.7155 2.48179   3
  -7 -14  -2 49.3842 6.44131   1
  -7 -14  -2 54.7551 2.17681   4
  -7 -14  -2 53.3413 2.59499   6
   7  14   2 53.8729 2.59138   3
  -8 -14  -2 27.7736 1.89559   6
  -8 -14  -2 27.6324 1.48725   4
  -8 -14  -2 21.5399 5.03682   1
   8  14   2 26.1644 1.81203   3
  -9 -14  -2 68.9426 3.09227   6
  -9 -14  -2 68.0304 2.63522   4
  -9 -14  -2 53.6649 7.86188   1
   9  14   2 67.5373 3.04583   3
 -10 -14  -2 5.89755 4.22338   1
 -10 -14  -2 4.28871 0.92901   6
 -10 -14  -2 3.84489 0.74093   4
  10  14   2 3.81143 0.86229   3
 -11 -14  -2 17.9477 1.68765   6
 -11 -14  -2 17.7258 1.35068   4
  11  14   2 16.0916 1.62542   3
   1 -15  -2 -10.523 10.3760   1
   0 -15  -2 288.423 20.2983   1
   0 -15  -2 317.441 9.82208   6
   0 -15  -2 322.093 9.10744   4
   0  15   2 316.846 10.1144   3
  -1 -15  -2 46.9419 1.74402   4
  -1 -15  -2 45.1993 9.46591   1
  -1 -15  -2 45.7128 2.32347   6
   1  15   2 44.4526 2.52135   3
  -2 -15  -2 63.9743 2.84463   6
  -2 -15  -2 65.0183 2.26219   4
  -2 -15  -2 59.0078 9.60049   1
   2  15   2 58.7632 2.93382   3
  -3 -15  -2 192.972 14.9763   1
  -3 -15  -2 208.782 6.86944   6
  -3 -15  -2 212.404 6.26650   4
   3  15   2 200.238 6.90493   3
  -4 -15  -2 11.2448 1.37046   6
  -4 -15  -2 12.1019 0.98883   4
  -4 -15  -2 3.46179 5.86798   1
   4  15   2 9.89254 1.37480   3
  -5 -15  -2 1.11633 0.55418   4
  -5 -15  -2 1.54064 5.46435   1
  -5 -15  -2 2.19342 0.76315   6
   5  15   2 2.49038 0.73897   3
  -6 -15  -2 239.246 7.28732   4
  -6 -15  -2 230.193 14.4358   1
  -6 -15  -2 239.991 7.89339   6
   6  15   2 241.138 7.86106   3
  -7 -15  -2 3.72101 0.69599   4
  -7 -15  -2 5.08595 0.95201   6
  -7 -15  -2 7.91276 5.69926   1
   7  15   2 4.52725 0.89267   3
  -8 -15  -2 59.1868 7.82725   1
  -8 -15  -2 68.5134 3.18827   6
  -8 -15  -2 74.5801 2.73019   4
   8  15   2 68.0735 3.15840   3
  -9 -15  -2 97.5744 3.41789   4
  -9 -15  -2 93.8245 3.91094   6
  -9 -15  -2 75.0699 9.43386   1
   9  15   2 94.2416 3.87288   3
 -10 -15  -2 0.78880 0.74855   6
 -10 -15  -2 0.92040 0.62446   4
  10  15   2 0.49878 0.67411   3
  -2 -16  -2 29.7782 1.98705   6
  -2 -16  -2 31.6847 1.42874   4
   2  16   2 31.4564 2.14815   3
  -3 -16  -2 7.84893 1.12832   6
  -3 -16  -2 7.65504 0.85205   4
   3  16   2 7.49959 1.10871   3
  -4 -16  -2 7.06592 0.81247   4
  -4 -16  -2 6.90836 1.04912   6
   4  16   2 6.24108 1.03933   3
  -5 -16  -2 73.1650 3.35563   6
  -5 -16  -2 81.2000 2.85069   4
   5  16   2 74.7076 3.36125   3
  -6 -16  -2 1.16838 0.73523   6
  -6 -16  -2 -0.5083 0.50734   4
   6  16   2 -0.2382 0.60916   3
  -7 -16  -2 8.69258 1.21810   6
  -7 -16  -2 10.8997 1.14633   4
   7  16   2 9.37979 1.22078   3
   4  16  -3 92.8420 3.99177   3
  -4 -16   3 97.9237 3.36297   4
  -4 -16   3 92.5940 3.98397   6
   3  16  -3 99.3046 4.11194   3
  -3 -16   3 102.379 3.43487   4
  -3 -16   3 94.9685 4.10117   6
   2  16  -3 0.33493 0.69378   3
  -2 -16   3 1.77329 0.72428   6
   8  15  -3 9.78154 1.48243   3
  -8 -15   3 10.8469 1.44979   6
  -8 -15   3 10.4471 1.14970   4
   7  15  -3 55.6208 2.87936   3
  -7 -15   3 61.2425 2.95329   6
  -7 -15   3 62.9667 2.51018   4
   6  15  -3 38.9255 2.34805   3
  -6 -15   3 39.3430 2.32769   6
  -6 -15   3 38.7729 1.87048   4
   5  15  -3 96.9923 13.6977   1
   5  15  -3 100.147 4.10061   3
  -5 -15   3 101.671 4.12046   6
  -5 -15   3 105.926 3.58174   4
  -5 -15   3 94.7928 13.2669   1
   4  15  -3 46.2803 2.54360   3
  -4 -15   3 49.9299 2.04954   4
  -4 -15   3 46.4647 8.85375   1
  -4 -15   3 48.5292 2.52755   6
   3  15  -3 40.5988 2.34203   3
  -3 -15   3 40.8442 1.78750   4
  -3 -15   3 41.2776 2.34552   6
  -3 -15   3 29.5150 7.99128   1
   2  15  -3 222.846 7.49432   3
  -2 -15   3 193.438 16.8028   1
  -2 -15   3 223.638 7.51917   6
  -2 -15   3 233.531 6.79263   4
   1  15  -3 50.7054 2.66424   3
  -1 -15   3 50.4051 1.94926   4
  -1 -15   3 52.7131 2.61937   6
  -1 -15   3 36.8048 8.51853   1
  -1 -15   3 40.8212 10.4344   1
   0  15  -3 14.1110 1.58614   3
   0 -15   3 12.1796 8.74949   1
   0 -15   3 16.7850 1.55847   6
   0 -15   3 12.8838 0.89162   4
   0 -15   3 23.3089 8.68131   1
  -1  15  -3 107.160 4.29815   3
   1 -15   3 85.3672 11.5317   1
   1 -15   3 108.459 4.19394   6
   1 -15   3 104.506 3.32929   4
   1 -15   3 111.518 14.1779   1
  -2  15  -3 19.8201 1.77779   3
   2 -15   3 17.7640 1.63369   6
   2 -15   3 19.3571 0.88746   4
   2 -15   3 15.5389 10.2125   1
   2 -15   3 0.19811 10.5265   1
   9  14  -3 29.0689 2.02446   3
  -9 -14   3 27.8821 1.64757   4
  -9 -14   3 30.7828 1.99802   6
   8  14  -3 200.787 6.88142   3
   8  14  -3 211.392 21.3345   1
  -8 -14   3 201.159 6.88023   6
  -8 -14   3 202.316 6.39434   4
  -8 -14   3 201.093 13.9815   1
   7  14  -3 -4.5990 6.10702   1
  -7 -14   3 3.86290 0.81429   6
  -7 -14   3 2.00979 5.70230   1
   6  14  -3 34.8501 7.10602   1
   6  14  -3 42.7429 2.30612   3
  -6 -14   3 39.8453 1.82522   4
  -6 -14   3 37.8227 1.84491   7
  -6 -14   3 42.4962 2.29281   6
   5  14  -3 82.3835 11.2244   1
   5  14  -3 104.527 3.96450   3
  -5 -14   3 88.4302 3.41228   7
  -5 -14   3 95.5475 10.8535   1
  -5 -14   3 103.118 3.95791   6
  -5 -14   3 103.410 3.42876   4
   4  14  -3 2.12539 0.73277   3
   4  14  -3 1.32377 5.55791   1
  -4 -14   3 0.80436 4.96465   1
  -4 -14   3 2.47701 4.88606   1
  -4 -14   3 0.34814 0.47369   4
  -4 -14   3 0.50339 0.59825   6
  -4 -14   3 0.87310 0.51322   7
   3  14  -3 215.389 7.12246   3
   3  14  -3 222.325 13.9562   1
  -3 -14   3 219.894 14.3495   1
  -3 -14   3 185.269 13.0884   1
  -3 -14   3 216.827 6.51995   4
  -3 -14   3 217.271 7.15181   6
   2  14  -3 32.7728 1.99801   3
  -2 -14   3 29.2047 7.26607   1
  -2 -14   3 32.0389 1.99009   6
  -2 -14   3 32.3562 7.11197   1
  -2 -14   3 31.9769 1.46040   4
   1  14  -3 12.9082 1.39851   3
  -1 -14   3 10.6099 6.54774   1
  -1 -14   3 8.85429 6.56545   1
  -1 -14   3 11.1011 1.34781   6
  -1 -14   3 11.0161 0.87754   4
   0  14  -3 254.088 8.24556   3
   0 -14   3 248.833 8.17904   6
   0 -14   3 266.284 16.4885   1
   0 -14   3 242.791 16.1564   1
   0 -14   3 255.705 7.45518   4
  -1  14  -3 1.99609 0.72746   3
   1 -14   3 1.49249 0.66990   6
   1 -14   3 2.38913 0.42895   4
   1 -14   3 5.42090 6.07237   1
   1 -14   3 0.70058 6.02739   1
  -2  14  -3 12.2765 1.47257   3
   2 -14   3 15.5178 0.77731   4
   2 -14   3 12.5396 7.58534   1
   2 -14   3 10.2395 7.51268   1
   2 -14   3 14.0924 1.41769   6
  -3  14  -3 150.469 5.54053   3
   3 -14   3 162.694 16.3043   1
   3 -14   3 154.529 5.33930   6
   3 -14   3 125.081 15.6144   1
  -4  14  -3 14.4428 1.65247   3
   4 -14   3 16.2367 1.46360   6
  11  13  -3 20.9611 1.82433   3
 -11 -13   3 19.3872 1.42841   4
 -11 -13   3 16.5006 1.58743   6
  10  13  -3 16.6245 1.67605   3
 -10 -13   3 17.8918 1.56105   6
 -10 -13   3 16.2078 1.28555   4
 -10 -13   3 23.4227 5.93054   1
   9  13  -3 106.747 4.16184   3
   9  13  -3 95.7821 10.8546   1
  -9 -13   3 106.571 3.70042   4
  -9 -13   3 85.5338 9.82591   1
  -9 -13   3 109.246 4.12865   6
   8  13  -3 -0.2187 4.80811   1
   8  13  -3 1.90871 0.69908   3
  -8 -13   3 1.68186 0.57008   7
  -8 -13   3 1.05770 0.63744   6
  -8 -13   3 -0.1877 4.55019   1
  -8 -13   3 0.82355 0.54231   4
   7  13  -3 102.720 10.4172   1
   7  13  -3 116.331 4.26439   3
  -7 -13   3 112.995 3.80613   4
  -7 -13   3 115.312 4.25070   6
  -7 -13   3 101.845 3.82075   7
  -7 -13   3 125.582 9.86497   1
   6  13  -3 110.175 10.4187   1
   6  13  -3 112.671 4.12780   3
  -6 -13   3 98.5723 3.67982   7
  -6 -13   3 107.601 3.63570   4
  -6 -13   3 111.061 4.12256   6
   5  13  -3 178.613 12.4350   1
   5  13  -3 192.893 6.21091   3
  -5 -13   3 168.033 5.75794   7
  -5 -13   3 179.416 11.8590   1
  -5 -13   3 185.717 5.68359   4
  -5 -13   3 188.478 6.20993   6
   4  13  -3 37.3368 2.03577   3
   4  13  -3 26.7832 5.55809   1
  -4 -13   3 34.6294 1.55498   4
  -4 -13   3 26.6765 5.74835   1
   3  13  -3 151.531 5.23240   3
   3  13  -3 144.074 11.2395   1
  -3 -13   3 148.673 4.69521   4
  -3 -13   3 148.931 11.0987   1
  -3 -13   3 151.999 5.25921   6
   2  13  -3 142.262 10.8067   1
   2  13  -3 160.595 5.40698   3
  -2 -13   3 158.376 5.42489   6
  -2 -13   3 145.811 11.4397   1
  -2 -13   3 157.436 4.82857   4
   1  13  -3 53.7464 2.56746   3
  -1 -13   3 53.0767 7.77340   1
  -1 -13   3 57.5390 2.06141   4
  -1 -13   3 60.7661 2.63830   6
   0  13  -3 116.393 4.27874   3
   0 -13   3 114.051 10.9258   1
   0 -13   3 109.103 10.0899   1
   0 -13   3 115.125 4.22301   6
   0 -13   3 111.944 3.58122   4
  -1  13  -3 66.3834 2.89996   3
   1 -13   3 62.1910 2.10994   4
   1 -13   3 61.8689 2.75476   6
   1 -13   3 52.8535 7.45034   1
   1 -13   3 50.8867 7.98556   1
  -2  13  -3 99.2312 3.94041   3
   2 -13   3 118.342 11.4637   1
   2 -13   3 102.256 11.3231   1
   2 -13   3 102.034 3.85973   6
   2 -13   3 98.0123 3.10529   4
  -3  13  -3 10.6668 1.35903   3
   3 -13   3 3.13363 6.13910   1
   3 -13   3 10.2149 1.22332   6
   3 -13   3 7.61947 6.25354   1
  -4  13  -3 210.120 7.01232   3
   4 -13   3 198.488 15.4528   1
   4 -13   3 188.382 15.8756   1
   4 -13   3 207.477 6.72378   6
  -5  13  -3 3.05587 0.87050   3
   5 -13   3 0.67555 11.6649   1
   5 -13   3 4.39635 0.82897   6
  11  12  -3 140.947 5.25226   3
 -11 -12   3 144.699 4.77526   4
 -11 -12   3 145.462 5.09431   6
 -11 -12   3 135.499 9.96317   1
  10  12  -3 11.6846 5.39096   1
  10  12  -3 14.6725 1.47058   3
 -10 -12   3 15.2518 1.17665   4
 -10 -12   3 13.6949 4.33230   1
 -10 -12   3 12.4881 1.32285   6
   9  12  -3 -4.6443 4.23310   1
  -9 -12   3 -0.4074 3.95107   1
  -9 -12   3 1.00784 0.55426   4
  -9 -12   3 0.81473 0.61342   6
   8  12  -3 142.189 4.94391   3
   8  12  -3 140.966 10.4338   1
  -8 -12   3 122.895 4.55796   7
  -8 -12   3 127.681 9.39632   1
  -8 -12   3 142.226 4.88814   6
  -8 -12   3 142.395 4.48988   4
   7  12  -3 12.3011 1.31990   3
   7  12  -3 14.5456 4.42603   1
  -7 -12   3 8.45375 3.78521   1
  -7 -12   3 12.4650 1.28271   6
  -7 -12   3 11.1319 0.98111   4
  -7 -12   3 11.4319 0.99955   7
   6  12  -3 31.4954 5.67455   1
   6  12  -3 29.7385 1.77609   3
  -6 -12   3 27.5413 1.73532   6
  -6 -12   3 23.7579 1.39966   7
  -6 -12   3 27.3976 1.37522   4
   5  12  -3 470.734 13.8926   3
   5  12  -3 494.706 20.0935   1
  -5 -12   3 435.588 13.5993   7
  -5 -12   3 458.380 19.1292   1
  -5 -12   3 478.856 13.9469   6
  -5 -12   3 461.317 13.4397   4
   4  12  -3 2.74049 0.67953   3
   4  12  -3 2.75510 3.32961   1
  -4 -12   3 3.81078 3.49196   1
  -4 -12   3 2.77208 0.68306   6
  -4 -12   3 2.70873 0.50986   4
   3  12  -3 57.1173 2.52976   3
   3  12  -3 61.3129 7.55219   1
  -3 -12   3 58.9441 2.09846   4
  -3 -12   3 49.6589 6.49329   1
  -3 -12   3 55.6439 2.53069   6
   2  12  -3 378.723 17.0040   1
   2  12  -3 371.372 11.0909   3
  -2 -12   3 341.401 16.2731   1
  -2 -12   3 360.615 10.5578   4
  -2 -12   3 370.728 11.1220   6
   1  12  -3 0.76633 0.52317   3
   1  12  -3 1.44991 3.36894   1
  -1 -12   3 1.72650 0.62998   6
  -1 -12   3 2.60393 3.97989   1
  -1 -12   3 0.83041 0.38975   4
   0  12  -3 247.478 7.85270   3
   0 -12   3 241.632 7.23321   4
   0 -12   3 237.853 13.7546   1
   0 -12   3 258.472 7.88149   6
  -1  12  -3 129.147 4.54478   3
   1 -12   3 128.996 4.51467   6
   1 -12   3 118.689 9.68728   1
   1 -12   3 126.257 3.85860   4
   1 -12   3 120.777 9.56751   1
  -2  12  -3 28.6063 1.83288   3
   2 -12   3 20.4173 5.11062   1
   2 -12   3 29.3277 1.75447   6
   2 -12   3 27.3915 1.09839   4
   2 -12   3 24.1737 5.72360   1
  -3  12  -3 339.201 10.3339   3
   3 -12   3 322.663 17.0836   1
   3 -12   3 342.808 10.1992   6
   3 -12   3 319.846 9.39757   4
   3 -12   3 328.821 16.5595   1
  -4  12  -3 50.1766 2.51863   3
   4 -12   3 41.9292 7.07390   1
   4 -12   3 52.9819 2.38192   6
   4 -12   3 51.6660 7.60908   1
  -5  12  -3 53.8148 2.63826   3
   5 -12   3 46.7711 8.19621   1
   5 -12   3 35.7216 7.23567   1
   5 -12   3 53.5360 2.39959   6
  -6  12  -3 295.894 9.70907   3
   6 -12   3 312.417 18.5386   1
   6 -12   3 308.167 9.38525   6
  -7  12  -3 0.13324 0.61670   3
   7 -12   3 -0.8079 0.46745   6
  12  11  -3 48.2690 2.63599   3
 -12 -11   3 49.9341 2.37228   6
 -12 -11   3 50.4515 2.19651   4
  11  11  -3 103.085 4.12624   3
  11  11  -3 94.6649 10.3754   1
 -11 -11   3 100.055 7.59573   1
 -11 -11   3 105.396 3.91379   6
 -11 -11   3 108.193 3.67218   4
  10  11  -3 44.9461 2.35550   3
  10  11  -3 37.4620 6.07031   1
 -10 -11   3 39.7005 5.00423   1
 -10 -11   3 45.7099 2.00203   4
 -10 -11   3 49.0926 2.26291   6
   9  11  -3 218.346 12.5888   1
   9  11  -3 223.949 7.25460   3
  -9 -11   3 203.369 10.9535   1
  -9 -11   3 222.052 6.81060   4
  -9 -11   3 231.753 7.18927   6
   8  11  -3 41.0873 2.06363   3
   8  11  -3 35.8991 5.37423   1
  -8 -11   3 35.7876 1.95401   6
  -8 -11   3 38.6621 1.68563   4
  -8 -11   3 34.4341 1.77265   7
  -8 -11   3 34.2160 4.81060   1
   7  11  -3 130.938 4.52587   3
   7  11  -3 121.475 9.19731   1
  -7 -11   3 132.859 4.51891   6
  -7 -11   3 116.327 4.24650   7
  -7 -11   3 127.745 4.11720   4
  -7 -11   3 132.210 8.67064   1
   6  11  -3 214.643 11.4908   1
   6  11  -3 215.844 6.83960   3
  -6 -11   3 205.376 6.42350   4
  -6 -11   3 228.858 6.89328   6
  -6 -11   3 198.840 6.59241   7
   5  11  -3 31.1067 1.71094   3
   5  11  -3 28.2314 4.58486   1
  -5 -11   3 32.0583 1.74927   6
  -5 -11   3 29.6203 1.50884   7
  -5 -11   3 21.5507 4.30325   1
  -5 -11   3 29.6011 1.37799   4
   4  11  -3 175.764 5.67076   3
   4  11  -3 166.921 10.2600   1
  -4 -11   3 172.619 5.69161   6
  -4 -11   3 175.139 5.28023   4
  -4 -11   3 166.382 9.95126   1
   3  11  -3 548.753 15.8769   3
   3  11  -3 549.602 21.2764   1
  -3 -11   3 520.051 15.4309   4
  -3 -11   3 556.587 15.9390   6
  -3 -11   3 533.355 20.9739   1
   2  11  -3 110.802 8.25090   1
   2  11  -3 118.472 4.13401   3
  -2 -11   3 122.897 4.19473   6
  -2 -11   3 116.093 3.69112   4
  -2 -11   3 115.368 8.69985   1
   1  11  -3 186.947 5.86346   3
   1  11  -3 169.871 10.5758   1
  -1 -11   3 177.769 5.85170   6
  -1 -11   3 177.782 5.35217   4
  -1 -11   3 179.440 10.4259   1
   0  11  -3 317.440 14.6966   1
   0  11  -3 316.738 9.66384   3
   0 -11   3 312.235 15.0845   1
   0 -11   3 326.125 9.70248   6
   0 -11   3 311.874 9.12879   4
  -1  11  -3 201.662 6.35448   3
   1 -11   3 195.436 5.72806   4
   1 -11   3 177.046 11.3924   1
   1 -11   3 197.790 6.30210   6
  -2  11  -3 276.254 8.42259   3
   2 -11   3 271.801 8.32948   6
   2 -11   3 254.669 13.8480   1
   2 -11   3 265.388 7.70475   4
  -3  11  -3 77.9438 3.07387   3
   3 -11   3 70.2582 2.27352   4
   3 -11   3 75.0662 2.93965   6
   3 -11   3 70.0203 8.44889   1
   3 -11   3 77.5691 7.89288   1
  -4  11  -3 253.497 8.10082   3
   4 -11   3 254.861 7.90966   6
   4 -11   3 252.288 13.8074   1
   4 -11   3 252.781 14.3722   1
  -5  11  -3 233.305 7.71094   3
   5 -11   3 242.402 7.48717   6
   5 -11   3 245.994 14.4256   1
   5 -11   3 231.624 14.1953   1
  -6  11  -3 43.2318 2.32105   3
   6 -11   3 35.7566 6.50443   1
   6 -11   3 42.0199 2.01883   6
  -7  11  -3 196.804 6.76920   3
   7 -11   3 203.660 6.36115   6
   7 -11   3 186.212 14.8885   1
  -8  11  -3 216.819 7.31372   3
   8 -11   3 214.186 6.75675   6
  13  10  -3 107.536 4.36298   3
 -13 -10   3 109.624 3.77769   4
 -13 -10   3 104.174 3.88363   6
  12  10  -3 14.0652 5.38560   1
  12  10  -3 8.54191 1.17146   3
 -12 -10   3 8.71832 1.00046   4
 -12 -10   3 7.76386 1.09491   6
  11  10  -3 64.9552 8.46394   1
  11  10  -3 78.0077 3.31608   3
 -11 -10   3 80.5282 6.19142   1
 -11 -10   3 81.9818 3.12444   6
 -11 -10   3 76.9541 2.88394   4
  10  10  -3 49.5662 7.07716   1
  10  10  -3 53.2342 2.53103   3
 -10 -10   3 51.7085 2.33410   6
 -10 -10   3 51.0228 5.77151   1
 -10 -10   3 52.1638 2.10154   4
   9  10  -3 19.8786 4.50880   1
   9  10  -3 25.6269 1.67940   3
  -9 -10   3 23.3264 1.28976   4
  -9 -10   3 25.3328 1.54873   6
  -9 -10   3 19.2738 3.80112   1
  -9 -10   3 20.4670 1.59079   7
   8  10  -3 173.623 10.0499   1
   8  10  -3 171.137 5.57892   3
  -8 -10   3 152.429 5.37550   7
  -8 -10   3 165.488 5.16969   4
  -8 -10   3 174.033 5.51399   6
  -8 -10   3 157.584 9.01646   1
   7  10  -3 6.90106 1.04012   3
   7  10  -3 5.39286 3.12128   1
  -7 -10   3 5.02470 2.71737   1
  -7 -10   3 6.56622 0.84115   7
  -7 -10   3 7.62414 1.00140   6
  -7 -10   3 6.12725 0.71464   4
   6  10  -3 112.700 3.97447   3
   6  10  -3 111.341 7.71870   1
  -6 -10   3 113.426 3.62180   4
  -6 -10   3 106.616 3.80277   7
  -6 -10   3 118.581 7.62349   1
  -6 -10   3 112.258 3.96080   6
   5  10  -3 684.921 19.3776   3
   5  10  -3 703.931 24.4489   1
  -5 -10   3 673.799 23.7444   1
  -5 -10   3 643.864 18.9954   4
  -5 -10   3 673.543 19.3842   6
  -5 -10   3 646.207 19.2307   7
   4  10  -3 125.171 8.02317   1
   4  10  -3 122.398 4.12076   3
   4  10  -3 112.027 4.08375   6
  -4 -10   3 122.945 4.15036   6
  -4 -10   3 117.130 3.76324   4
  -4 -10   3 127.574 7.99168   1
   3  10  -3 0.56805 0.38432   6
   3  10  -3 0.26453 0.40576   3
   3  10  -3 1.53975 2.31377   1
  -3 -10   3 0.27854 0.42905   6
  -3 -10   3 1.40294 2.56070   1
  -3 -10   3 0.55779 0.32779   4
   2  10  -3 956.311 26.8279   3
   2  10  -3 986.082 32.0236   1
   2  10  -3 891.864 26.7619   6
  -2 -10   3 974.085 26.8962   6
  -2 -10   3 944.502 31.6837   1
  -2 -10   3 898.663 26.7295   3
  -2 -10   3 946.524 26.4401   4
   1  10  -3 83.1008 2.51247   5
   1  10  -3 87.4109 3.12180   3
   1  10  -3 87.3284 7.24698   1
   1  10  -3 77.7527 3.01730   6
  -1 -10   3 85.4528 2.70724   4
  -1 -10   3 92.2599 7.36604   1
  -1 -10   3 82.4273 3.01639   3
  -1 -10   3 87.6130 3.15536   6
   0  10  -3 158.957 4.62244   5
   0  10  -3 162.230 5.19111   3
   0  10  -3 153.878 5.11876   6
   0  10  -3 158.654 9.59133   1
   0 -10   3 160.524 4.72346   4
   0 -10   3 149.915 5.07774   3
   0 -10   3 162.815 5.20306   6
   0 -10   3 167.843 9.56810   1
  -1  10  -3 377.580 11.7162   6
  -1  10  -3 403.491 16.5999   1
  -1  10  -3 391.564 11.2701   5
  -1  10  -3 419.762 11.8550   3
   1 -10   3 426.051 11.8369   6
   1 -10   3 403.940 11.2934   4
   1 -10   3 363.872 11.7167   3
   1 -10   3 393.668 16.8552   1
  -2  10  -3 2.69901 0.60137   3
  -2  10  -3 1.31340 0.41930   6
   2 -10   3 1.69773 0.30671   4
   2 -10   3 1.61851 2.67123   1
   2 -10   3 2.16329 0.57554   6
  -3  10  -3 319.868 9.53077   3
  -3  10  -3 296.756 9.39873   6
   3 -10   3 325.247 9.44800   6
   3 -10   3 304.775 14.4654   1
   3 -10   3 305.108 8.80465   4
  -4  10  -3 105.189 3.81844   3
   4 -10   3 103.112 8.87564   1
   4 -10   3 103.230 3.64511   6
   4 -10   3 92.7914 8.49949   1
  -5  10  -3 23.1507 1.61033   3
   5 -10   3 21.6396 1.39434   6
   5 -10   3 18.5642 4.40448   1
   5 -10   3 29.5199 5.54261   1
  -6  10  -3 235.259 7.56794   3
   6 -10   3 221.994 13.4634   1
   6 -10   3 233.242 13.6670   1
   6 -10   3 236.650 7.26049   6
  -7  10  -3 46.2929 2.35631   3
   7 -10   3 43.1675 7.06313   1
   7 -10   3 46.7150 2.03015   6
   7 -10   3 36.5879 6.91575   1
  -8  10  -3 1.37737 0.68050   3
   8 -10   3 1.38094 0.52414   6
   8 -10   3 3.06807 5.68913   1
  -9  10  -3 119.709 4.65589   3
   9 -10   3 123.653 4.07427   6
  13   9  -3 32.8939 2.16335   3
 -13  -9   3 36.8279 1.70741   4
 -13  -9   3 30.1870 1.67617   6
  12   9  -3 24.9573 5.44084   1
  12   9  -3 29.3703 1.97164   3
 -12  -9   3 29.0191 1.62595   6
 -12  -9   3 29.4977 1.53110   4
  11   9  -3 307.357 14.7983   1
  11   9  -3 321.500 10.0103   3
 -11  -9   3 324.467 9.48745   4
 -11  -9   3 326.175 9.68364   6
 -11  -9   3 306.559 11.6478   1
  10   9  -3 5.48745 0.84148   3
  10   9  -3 4.41451 3.53370   1
 -10  -9   3 4.78616 0.67212   4
 -10  -9   3 5.67792 0.77695   6
 -10  -9   3 5.03139 2.61007   1
   9   9  -3 30.5630 1.80880   3
   9   9  -3 32.0736 4.67150   1
  -9  -9   3 32.2608 1.67771   6
  -9  -9   3 32.3255 4.09885   1
  -9  -9   3 33.2504 1.50260   4
   8   9  -3 698.039 21.8808   6
   8   9  -3 780.141 26.5437   1
   8   9  -3 763.371 21.7605   3
  -8  -9   3 775.012 21.3893   4
  -8  -9   3 747.402 25.1347   1
  -8  -9   3 718.758 21.6695   7
  -8  -9   3 790.429 21.6789   6
   7   9  -3 223.109 7.23934   6
   7   9  -3 247.315 11.6356   1
   7   9  -3 239.660 7.41127   3
  -7  -9   3 238.425 7.05140   4
  -7  -9   3 236.002 10.7551   1
  -7  -9   3 230.138 7.31310   7
  -7  -9   3 244.483 7.35210   6
   6   9  -3 634.831 22.3814   1
   6   9  -3 597.495 17.7706   6
   6   9  -3 623.279 17.8593   3
  -6  -9   3 620.700 17.5377   4
  -6  -9   3 600.484 17.7818   7
  -6  -9   3 617.817 21.5848   1
  -6  -9   3 625.381 17.8496   6
   5   9  -3 229.294 6.90837   3
   5   9  -3 229.952 10.7195   1
   5   9  -3 213.968 6.82907   6
  -5  -9   3 218.117 6.82483   7
  -5  -9   3 215.775 6.56659   4
  -5  -9   3 227.237 6.91370   6
   4   9  -3 172.014 5.38282   3
   4   9  -3 160.368 5.32050   6
  -4  -9   3 178.099 8.99496   1
  -4  -9   3 175.588 5.42941   6
  -4  -9   3 161.862 5.28206   3
  -4  -9   3 167.072 5.06479   4
   3   9  -3 808.912 24.0216   6
   3   9  -3 852.688 28.5297   1
   3   9  -3 873.032 24.0781   3
  -3  -9   3 815.890 23.9775   3
  -3  -9   3 847.778 23.7456   4
  -3  -9   3 866.898 24.1167   6
  -3  -9   3 849.250 28.3283   1
   2   9  -3 97.4440 3.43425   6
   2   9  -3 101.847 6.99936   1
   2   9  -3 105.687 3.49238   3
  -2  -9   3 101.750 3.51021   6
  -2  -9   3 98.3359 3.38657   3
  -2  -9   3 98.0630 3.13102   4
  -2  -9   3 105.051 7.14054   1
   1   9  -3 93.0618 3.37825   6
   1   9  -3 96.5467 7.07796   1
   1   9  -3 96.9033 2.92085   5
   1   9  -3 106.408 3.47573   3
  -1  -9   3 105.406 3.48809   6
  -1  -9   3 97.5291 3.36380   3
  -1  -9   3 98.1100 3.07947   4
  -1  -9   3 105.187 7.32052   1
   0   9  -3 1201.79 32.4387   3
   0   9  -3 1104.07 32.3723   6
   0   9  -3 1125.32 36.8813   1
   0   9  -3 1143.59 31.9189   5
   0  -9   3 1192.78 32.4595   6
   0  -9   3 1152.65 32.0042   4
   0  -9   3 1137.17 37.0863   1
   0  -9   3 1109.94 32.3315   3
  -1   9  -3 0.72468 2.21772   1
  -1   9  -3 2.12364 0.49202   6
   1  -9   3 2.86098 0.51196   3
  -2   9  -3 446.810 12.8837   3
  -2   9  -3 426.184 12.7961   6
  -2   9  -3 438.154 12.4222   5
   2  -9   3 429.368 12.7959   3
   2  -9   3 430.616 12.3383   4
   2  -9   3 443.110 17.4575   1
   2  -9   3 451.564 12.8616   6
  -3   9  -3 478.408 13.5240   5
  -3   9  -3 462.014 13.8513   6
  -3   9  -3 505.417 14.0110   3
   3  -9   3 446.147 13.8475   3
   3  -9   3 468.244 13.3433   4
   3  -9   3 478.326 13.9051   6
   3  -9   3 494.466 19.0301   1
  -4   9  -3 50.9591 2.10637   6
  -4   9  -3 53.6911 1.87330   5
  -4   9  -3 54.4978 2.30505   3
   4  -9   3 41.9380 5.76186   1
   4  -9   3 50.9407 2.16582   6
  -5   9  -3 105.146 3.28626   5
  -5   9  -3 104.678 3.73198   3
  -5   9  -3 96.9849 3.47554   6
   5  -9   3 98.0044 8.34800   1
   5  -9   3 99.7485 3.51233   6
   5  -9   3 94.1049 8.04538   1
  -6   9  -3 380.835 11.3495   3
  -6   9  -3 350.788 11.0206   6
   6  -9   3 381.042 11.0712   6
   6  -9   3 374.995 16.7812   1
   6  -9   3 380.546 16.8981   1
  -7   9  -3 191.374 6.35833   3
  -7   9  -3 177.119 5.98453   6
   7  -9   3 189.620 11.9381   1
   7  -9   3 204.548 12.0384   1
   7  -9   3 199.170 6.02876   6
  -8   9  -3 74.6754 2.87637   6
  -8   9  -3 80.7269 3.30808   3
   8  -9   3 76.0233 11.2767   1
   8  -9   3 92.6623 9.48069   1
   8  -9   3 82.8918 2.92503   6
  -9   9  -3 25.9331 1.73374   3
   9  -9   3 21.8562 1.28723   6
   9  -9   3 28.1427 6.64708   1
 -10   9  -3 60.7133 2.90496   3
  10  -9   3 60.7275 2.27287   6
  13   8  -3 80.2288 9.53725   1
  13   8  -3 73.0691 2.45952   5
  13   8  -3 78.1073 3.42899   3
 -13  -8   3 74.8777 2.77918   4
  12   8  -3 32.3708 5.26601   1
  12   8  -3 28.5201 1.18462   5
  12   8  -3 33.1189 2.02505   3
 -12  -8   3 31.5945 1.52690   4
 -12  -8   3 30.5170 1.57797   6
  11   8  -3 13.1387 0.70279   5
  11   8  -3 13.8460 1.40232   3
  11   8  -3 8.39178 3.76385   1
 -11  -8   3 14.6299 1.03415   4
 -11  -8   3 10.4442 2.23503   1
 -11  -8   3 14.6208 1.13320   6
  10   8  -3 169.967 5.67224   6
  10   8  -3 186.325 6.06940   3
  10   8  -3 175.210 5.24288   5
  10   8  -3 199.077 10.3274   1
 -10  -8   3 183.421 5.58645   4
 -10  -8   3 174.609 8.25298   1
 -10  -8   3 186.704 5.78133   6
   9   8  -3 204.911 10.5669   1
   9   8  -3 195.542 6.30380   6
   9   8  -3 208.428 6.60237   3
  -9  -8   3 212.331 6.40275   6
  -9  -8   3 205.647 6.18186   4
  -9  -8   3 193.920 9.12194   1
   8   8  -3 57.4426 5.56005   1
   8   8  -3 51.3497 2.22687   3
   8   8  -3 46.1807 1.97023   6
  -8  -8   3 53.2526 4.93601   1
  -8  -8   3 46.8339 2.14369   7
  -8  -8   3 50.7276 1.88801   4
  -8  -8   3 49.6974 2.08549   6
   7   8  -3 295.993 8.63272   3
   7   8  -3 289.014 12.3989   1
   7   8  -3 266.416 8.42067   6
  -7  -8   3 263.408 8.24507   4
  -7  -8   3 287.312 8.51816   6
  -7  -8   3 284.395 8.58748   7
  -7  -8   3 294.199 11.7268   1
   6   8  -3 376.578 14.8907   1
   6   8  -3 353.633 10.8601   6
   6   8  -3 368.387 10.9839   3
  -6  -8   3 390.256 10.9735   6
  -6  -8   3 367.367 10.6773   4
  -6  -8   3 387.662 14.3547   1
  -6  -8   3 355.327 10.9409   7
   5   8  -3 338.557 10.1309   3
   5   8  -3 334.144 10.0825   6
   5   8  -3 348.956 13.9379   1
  -5  -8   3 355.691 10.1486   6
  -5  -8   3 339.530 10.1311   7
  -5  -8   3 337.991 9.85883   4
   4   8  -3 427.340 12.0808   3
   4   8  -3 392.057 12.0173   6
   4   8  -3 422.740 15.8909   1
  -4  -8   3 404.643 11.9942   3
  -4  -8   3 404.321 11.7833   4
  -4  -8   3 417.143 15.5649   1
  -4  -8   3 425.167 12.1057   6
   3   8  -3 91.0511 6.11904   1
   3   8  -3 87.6232 3.11326   6
   3   8  -3 93.8816 3.16280   3
  -3  -8   3 95.8605 3.21168   6
  -3  -8   3 89.1702 3.08857   3
  -3  -8   3 97.2969 6.31428   1
  -3  -8   3 92.9220 2.89863   4
   2   8  -3 499.207 13.8125   3
   2   8  -3 483.413 17.6368   1
   2   8  -3 459.954 13.7715   6
  -2  -8   3 480.956 13.8264   6
  -2  -8   3 487.096 17.6206   1
  -2  -8   3 470.910 13.4985   4
  -2  -8   3 459.750 13.7178   3
   1   8  -3 138.992 4.31338   3
   1   8  -3 130.385 7.38365   1
   1   8  -3 133.074 3.86369   5
   1   8  -3 132.403 4.28833   6
  -1  -8   3 138.893 4.36264   6
  -1  -8   3 132.450 3.99687   4
  -1  -8   3 129.772 7.44809   1
  -1  -8   3 133.495 4.25106   3
   0   8  -3 61.3368 2.22219   3
   0   8  -3 54.2841 2.14169   6
   0   8  -3 56.6907 1.79182   5
   0   8  -3 56.0730 4.95550   1
   0  -8   3 57.1222 1.86248   4
   0  -8   3 56.7804 5.32058   1
   0  -8   3 59.5039 2.15559   3
  -1   8  -3 229.091 6.46198   5
  -1   8  -3 237.364 6.87852   3
  -1   8  -3 211.372 10.3025   1
  -1   8  -3 216.077 6.79580   6
   1  -8   3 222.449 6.45358   4
   1  -8   3 229.291 10.7008   1
   1  -8   3 234.332 6.88219   6
   1  -8   3 214.827 6.76486   3
  -2   8  -3 264.261 7.62454   5
  -2   8  -3 263.581 11.6308   1
  -2   8  -3 276.020 8.02340   3
  -2   8  -3 261.956 7.95381   6
   2  -8   3 264.150 11.7840   1
   2  -8   3 271.877 7.99736   6
   2  -8   3 261.829 7.54840   4
   2  -8   3 257.969 7.93230   3
  -3   8  -3 1.23540 0.45252   3
  -3   8  -3 1.39486 0.41182   6
   3  -8   3 1.58410 0.22759   4
   3  -8   3 2.31094 0.44649   3
   3  -8   3 1.89322 0.48250   6
   3  -8   3 -1.1791 2.27457   1
  -4   8  -3 1120.59 31.4476   5
  -4   8  -3 1165.97 31.8603   3
  -4   8  -3 1110.00 31.6979   6
   4  -8   3 1064.32 31.7342   3
   4  -8   3 1112.85 36.5319   1
   4  -8   3 1161.41 31.7427   6
  -5   8  -3 72.8166 2.68211   6
  -5   8  -3 75.2106 2.88582   3
  -5   8  -3 74.6130 2.51468   5
   5  -8   3 70.0069 2.76675   3
   5  -8   3 77.8903 2.73969   6
   5  -8   3 80.1661 6.86680   1
   5  -8   3 72.6458 6.72126   1
  -6   8  -3 215.335 6.85301   6
  -6   8  -3 224.200 6.72535   5
  -6   8  -3 223.183 7.10589   3
   6  -8   3 231.756 11.8060   1
   6  -8   3 234.691 6.90436   6
   6  -8   3 219.225 11.5798   1
  -7   8  -3 238.277 7.72200   6
  -7   8  -3 260.921 8.08074   3
   7  -8   3 257.102 12.8879   1
   7  -8   3 257.460 13.0768   1
   7  -8   3 268.743 7.78228   6
  -8   8  -3 49.9196 2.13308   6
  -8   8  -3 59.2657 2.57990   3
   8  -8   3 64.3013 7.59610   1
   8  -8   3 55.8639 7.44596   1
   8  -8   3 57.3093 2.20665   6
  -9   8  -3 109.819 4.15961   3
   9  -8   3 109.668 9.63707   1
   9  -8   3 112.921 3.70690   6
 -10   8  -3 103.578 3.95900   3
  10  -8   3 97.0879 3.29193   6
  10  -8   3 89.3637 10.3800   1
 -11   8  -3 2.04056 0.65814   3
  13   7  -3 25.6448 5.49101   1
  13   7  -3 35.6696 1.42868   5
  13   7  -3 35.3603 2.19376   3
 -13  -7   3 35.5443 1.62477   4
  12   7  -3 -1.4617 3.75646   1
  12   7  -3 -0.0317 0.36363   6
  12   7  -3 0.50135 0.34969   5
  12   7  -3 0.45529 0.54776   3
 -12  -7   3 1.28552 0.51686   4
  11   7  -3 368.252 10.9708   3
  11   7  -3 354.660 10.1418   5
  11   7  -3 328.841 10.3785   6
  11   7  -3 349.459 15.0972   1
 -11  -7   3 346.415 11.7169   1
 -11  -7   3 363.050 10.3743   4
 -11  -7   3 367.646 10.4832   6
  10   7  -3 69.2776 6.42036   1
  10   7  -3 61.0364 2.01739   5
  10   7  -3 60.8456 2.29959   6
  10   7  -3 63.3905 2.68377   3
 -10  -7   3 54.2657 4.54976   1
 -10  -7   3 61.3757 2.36798   6
 -10  -7   3 64.1100 2.26400   4
   9   7  -3 33.4870 1.19496   5
   9   7  -3 34.1944 1.79903   3
   9   7  -3 29.7759 4.24158   1
   9   7  -3 33.0568 1.49542   6
  -9  -7   3 34.0878 1.43796   4
  -9  -7   3 33.0702 1.56444   6
  -9  -7   3 33.8551 4.05194   1
   8   7  -3 811.615 23.8619   6
   8   7  -3 837.224 23.5019   5
   8   7  -3 859.059 24.1277   3
   8   7  -3 850.055 28.0576   1
  -8  -7   3 885.396 23.9692   6
  -8  -7   3 815.453 24.1266   7
  -8  -7   3 881.530 26.9947   1
  -8  -7   3 800.645 23.7318   4
   7   7  -3 5.79788 0.37155   5
   7   7  -3 3.14209 2.29065   1
   7   7  -3 4.27042 0.62879   3
  -7  -7   3 6.24591 0.77986   7
  -7  -7   3 3.32563 1.99258   1
  -7  -7   3 6.32875 0.77677   6
   6   7  -3 316.748 9.58780   6
   6   7  -3 327.939 9.72418   3
   6   7  -3 324.847 13.0771   1
  -6  -7   3 341.964 9.67940   6
  -6  -7   3 335.599 12.6507   1
  -6  -7   3 326.149 9.44242   4
  -6  -7   3 318.049 9.72945   7
   5   7  -3 687.794 19.6863   3
   5   7  -3 702.958 23.2652   1
   5   7  -3 667.905 19.6088   6
  -5  -7   3 712.536 19.6822   6
  -5  -7   3 681.756 19.4361   4
  -5  -7   3 686.466 19.7160   7
   4   7  -3 6.82490 0.73157   3
   4   7  -3 5.69900 2.07411   1
   4   7  -3 6.79099 0.65803   6
  -4  -7   3 5.51804 0.53220   4
  -4  -7   3 6.43672 0.74713   6
  -4  -7   3 6.58892 1.90704   1
  -4  -7   3 6.32776 0.65851   3
  -4  -7   3 8.24630 0.74279   7
   3   7  -3 602.969 17.4635   6
   3   7  -3 609.547 20.8471   1
   3   7  -3 637.588 17.4917   3
  -3  -7   3 606.586 17.2361   4
  -3  -7   3 628.208 20.7886   1
  -3  -7   3 593.780 17.4124   3
  -3  -7   3 608.362 17.4970   6
   2   7  -3 894.735 24.2665   3
   2   7  -3 825.924 24.2357   6
   2   7  -3 851.836 27.6686   1
  -2  -7   3 878.544 27.7851   1
  -2  -7   3 844.383 24.0041   4
  -2  -7   3 861.554 24.2942   6
  -2  -7   3 849.448 24.2023   3
   1   7  -3 146.019 4.73836   6
   1   7  -3 160.377 4.77782   3
   1   7  -3 153.944 4.39173   5
   1   7  -3 153.581 7.64682   1
  -1  -7   3 153.107 4.72130   3
  -1  -7   3 155.796 7.86857   1
  -1  -7   3 153.415 4.50692   4
   0   7  -3 1363.27 37.2011   3
   0   7  -3 1350.78 40.8332   1
   0   7  -3 1299.87 37.1877   6
   0   7  -3 1332.72 36.8433   5
   0  -7   3 1315.46 37.2273   6
   0  -7   3 1310.07 36.8973   4
   0  -7   3 1306.51 37.1371   3
   0  -7   3 1328.14 40.8321   1
  -1   7  -3 15.7974 0.68020   5
  -1   7  -3 15.9975 0.93833   6
  -1   7  -3 15.4964 2.87777   1
  -1   7  -3 18.0395 1.01724   3
   1  -7   3 19.2579 1.04094   6
   1  -7   3 15.6157 0.91783   3
   1  -7   3 16.5411 0.69111   4
   1  -7   3 13.7305 2.69698   1
  -2   7  -3 399.713 11.1943   5
  -2   7  -3 389.438 11.4782   6
  -2   7  -3 384.767 14.9164   1
  -2   7  -3 413.434 11.5316   3
   2  -7   3 394.546 11.1193   4
   2  -7   3 380.425 11.4380   3
   2  -7   3 399.185 11.5120   6
   2  -7   3 398.953 15.1759   1
  -3   7  -3 1757.96 49.6540   6
  -3   7  -3 1786.62 49.4105   5
  -3   7  -3 1820.28 49.7382   3
   3  -7   3 1750.71 49.2505   4
   3  -7   3 1803.96 49.6924   6
   3  -7   3 1788.66 53.8540   1
   3  -7   3 1717.11 49.6492   3
  -4   7  -3 3.38427 0.54862   3
  -4   7  -3 4.05767 0.44848   5
   4  -7   3 2.48378 0.49727   6
   4  -7   3 4.09411 0.54261   3
   4  -7   3 1.60674 2.07741   1
  -5   7  -3 407.418 11.8438   3
  -5   7  -3 388.037 11.6661   6
  -5   7  -3 400.610 11.5102   5
   5  -7   3 414.542 16.0597   1
   5  -7   3 415.202 11.7146   6
   5  -7   3 384.181 11.7615   3
  -6   7  -3 802.330 22.2721   3
  -6   7  -3 755.760 22.0263   6
  -6   7  -3 773.799 21.9123   5
   6  -7   3 808.335 22.0606   6
   6  -7   3 743.547 22.1643   3
   6  -7   3 760.607 26.5496   1
   6  -7   3 777.114 26.7931   1
  -7   7  -3 97.9620 3.56625   3
  -7   7  -3 100.250 3.25397   5
  -7   7  -3 94.5476 3.28649   6
   7  -7   3 96.0476 7.25001   1
   7  -7   3 88.7732 7.38243   1
   7  -7   3 102.630 3.33493   6
  -8   7  -3 187.331 6.03324   3
  -8   7  -3 168.024 5.60686   6
   8  -7   3 185.684 10.3998   1
   8  -7   3 183.480 10.4866   1
   8  -7   3 191.038 5.67561   6
  -9   7  -3 194.227 6.35142   3
   9  -7   3 184.832 11.4576   1
   9  -7   3 192.553 5.84644   6
   9  -7   3 181.326 10.9723   1
 -10   7  -3 90.5617 3.59914   3
  10  -7   3 86.9443 9.17118   1
  10  -7   3 93.0083 3.07683   6
 -11   7  -3 163.640 5.74042   3
  11  -7   3 163.759 15.3134   1
  14   6  -3 170.952 5.35597   5
  14   6  -3 177.339 6.28261   3
 -14  -6   3 173.487 5.41758   4
  13   6  -3 38.9478 1.61750   5
  13   6  -3 36.1444 5.66979   1
  13   6  -3 40.6463 2.35668   3
 -13  -6   3 42.6561 1.74599   4
  12   6  -3 83.7095 3.42052   3
  12   6  -3 79.8037 2.66394   5
  12   6  -3 73.2031 2.68087   6
  12   6  -3 99.1486 8.07753   1
 -12  -6   3 81.1919 2.78777   4
  11   6  -3 132.344 4.08592   5
  11   6  -3 136.926 4.80225   3
  11   6  -3 136.024 8.56589   1
  11   6  -3 127.244 4.20467   6
 -11  -6   3 136.496 4.23108   4
 -11  -6   3 136.358 4.27213   6
 -11  -6   3 132.060 5.39857   1
  10   6  -3 136.878 4.11429   5
  10   6  -3 140.363 4.75923   3
  10   6  -3 127.465 4.26058   6
  10   6  -3 135.426 8.29619   1
 -10  -6   3 140.089 4.34914   6
 -10  -6   3 134.372 6.34562   1
 -10  -6   3 138.264 4.26415   4
   9   6  -3 88.7575 2.78804   5
   9   6  -3 86.2072 2.99681   6
   9   6  -3 86.9530 6.29627   1
   9   6  -3 96.6719 3.38671   3
  -9  -6   3 96.8052 3.08051   6
  -9  -6   3 90.0289 5.40962   1
  -9  -6   3 83.9142 2.92433   4
   8   6  -3 37.4386 1.33093   5
   8   6  -3 36.6987 4.65149   1
   8   6  -3 37.4410 1.56296   6
   8   6  -3 38.2827 1.76802   3
   8   6  -3 38.5725 1.82120   3
  -8  -6   3 38.0587 1.83551   7
  -8  -6   3 41.2422 1.65860   6
  -8  -6   3 40.1528 4.01672   1
  -8  -6   3 41.4718 1.53690   4
   7   6  -3 239.438 6.88658   5
   7   6  -3 243.092 7.38409   3
   7   6  -3 232.729 7.15921   6
   7   6  -3 239.297 10.4918   1
  -7  -6   3 251.393 7.23965   6
  -7  -6   3 253.987 9.95605   1
  -7  -6   3 238.035 7.06279   4
  -7  -6   3 236.890 7.42055   7
   6   6  -3 853.437 24.9132   6
   6   6  -3 884.983 24.6143   5
   6   6  -3 887.742 28.4070   1
   6   6  -3 884.639 25.0721   3
  -6  -6   3 876.188 24.7998   4
  -6  -6   3 912.805 27.8646   1
  -6  -6   3 865.699 25.1176   7
  -6  -6   3 906.881 24.9867   6
   5   6  -3 156.415 4.83849   3
   5   6  -3 153.118 7.59062   1
   5   6  -3 152.030 4.41218   5
   5   6  -3 148.217 4.73205   6
  -5  -6   3 166.215 7.36404   1
  -5  -6   3 153.440 4.88361   7
  -5  -6   3 156.472 4.79699   6
  -5  -6   3 154.956 4.60729   4
   4   6  -3 461.490 13.2631   3
   4   6  -3 466.495 16.3161   1
   4   6  -3 447.104 12.8628   5
   4   6  -3 458.100 13.2282   6
  -4  -6   3 472.251 13.3374   7
  -4  -6   3 456.957 13.2532   6
  -4  -6   3 466.734 13.0574   4
   3   6  -3 340.947 9.64677   5
   3   6  -3 345.967 10.0133   3
   3   6  -3 349.249 12.9005   1
   3   6  -3 341.283 10.0072   6
  -3  -6   3 343.512 9.97644   3
  -3  -6   3 355.289 12.8521   1
  -3  -6   3 341.233 10.0363   6
  -3  -6   3 346.335 9.82023   4
   2   6  -3 224.619 6.53720   3
   2   6  -3 216.242 6.20292   5
   2   6  -3 229.493 9.35245   1
   2   6  -3 211.980 6.52990   6
  -2  -6   3 227.299 6.59810   6
  -2  -6   3 222.011 9.25744   1
  -2  -6   3 217.580 6.34163   4
  -2  -6   3 215.895 6.49289   3
   1   6  -3 470.842 13.9441   6
   1   6  -3 484.962 13.6373   5
   1   6  -3 486.554 16.8486   1
   1   6  -3 531.535 13.9718   3
  -1  -6   3 488.681 16.8959   1
  -1  -6   3 479.883 13.7321   4
  -1  -6   3 476.872 13.8999   3
  -1  -6   3 487.175 13.9914   6
   0   6  -3 1189.91 33.0180   5
   0   6  -3 1246.70 33.3093   3
   0   6  -3 1181.09 36.3915   1
   0   6  -3 1158.81 33.3104   6
   0  -6   3 1170.40 33.0610   4
   0  -6   3 1212.54 36.5137   1
   0  -6   3 1163.29 33.2515   3
   0  -6   3 1181.61 33.3456   6
  -1   6  -3 2076.31 59.3453   6
  -1   6  -3 2120.52 62.5026   1
  -1   6  -3 2195.49 59.0936   5
   1  -6   3 2126.89 62.6600   1
   1  -6   3 2138.61 59.0808   4
   1  -6   3 2116.62 59.3130   3
  -2   6  -3 417.397 12.0052   6
  -2   6  -3 430.060 12.0137   3
  -2   6  -3 402.848 14.8814   1
  -2   6  -3 416.034 11.7539   5
   2  -6   3 421.133 12.0316   6
   2  -6   3 411.749 15.0793   1
   2  -6   3 412.110 11.9664   3
   2  -6   3 417.347 11.6857   4
  -3   6  -3 167.425 8.00519   1
  -3   6  -3 166.992 5.17428   6
  -3   6  -3 169.604 4.96896   5
  -3   6  -3 178.666 5.24616   3
   3  -6   3 168.124 4.83179   4
   3  -6   3 167.136 8.21282   1
   3  -6   3 164.784 5.16727   3
   3  -6   3 171.916 5.19997   6
  -4   6  -3 569.460 15.9770   3
  -4   6  -3 554.269 15.7002   5
  -4   6  -3 549.686 15.8721   6
   4  -6   3 577.317 15.9154   6
   4  -6   3 535.661 15.9029   3
   4  -6   3 536.359 15.4779   4
   4  -6   3 569.187 19.5235   1
  -5   6  -3 433.141 12.1125   3
  -5   6  -3 399.562 11.7985   5
  -5   6  -3 408.082 11.9506   6
   5  -6   3 414.114 15.6470   1
   5  -6   3 400.001 12.0182   3
   5  -6   3 424.384 11.9782   6
  -6   6  -3 2.15185 0.51093   3
  -6   6  -3 2.02699 0.42229   5
   6  -6   3 0.79240 2.00715   1
   6  -6   3 2.71290 0.46774   6
   6  -6   3 4.70536 2.47037   1
   6  -6   3 1.82944 0.43295   3
  -7   6  -3 359.800 11.0606   6
  -7   6  -3 380.229 11.0398   5
  -7   6  -3 387.021 11.3430   3
   7  -6   3 394.685 11.1020   6
   7  -6   3 369.840 11.2697   3
   7  -6   3 393.266 15.3808   1
   7  -6   3 385.217 15.2409   1
  -8   6  -3 175.202 5.59676   3
  -8   6  -3 169.439 5.25964   5
  -8   6  -3 157.855 5.20554   6
   8  -6   3 179.559 9.59180   1
   8  -6   3 176.038 5.26355   6
   8  -6   3 160.632 9.29856   1
  -9   6  -3 25.1749 1.56740   3
   9  -6   3 20.1402 4.08015   1
   9  -6   3 26.2931 1.25018   6
   9  -6   3 23.3678 4.31242   1
 -10   6  -3 313.562 9.85795   3
  10  -6   3 347.566 16.4210   1
  10  -6   3 292.798 14.3034   1
  10  -6   3 324.147 9.33356   6
 -11   6  -3 13.5881 1.33715   3
  11  -6   3 20.6378 5.13188   1
  11  -6   3 11.9797 0.81761   6
 -12   6  -3 72.3389 3.19301   3
  12  -6   3 75.8887 3.71298   7
  14   5  -3 18.4910 1.75551   3
  14   5  -3 16.5590 1.10352   5
 -14  -5   3 20.5291 1.10688   4
  13   5  -3 107.832 4.27170   3
  13   5  -3 104.882 3.51479   5
  13   5  -3 106.408 9.18269   1
 -13  -5   3 109.488 3.51418   4
  12   5  -3 9.69909 0.66327   6
  12   5  -3 8.90726 3.82008   1
  12   5  -3 13.0897 1.40280   3
  12   5  -3 9.81226 0.79190   5
 -12  -5   3 9.41946 0.82150   4
  11   5  -3 158.022 4.75280   5
  11   5  -3 165.741 5.43345   3
  11   5  -3 144.189 9.11853   1
  11   5  -3 152.326 4.72740   6
 -11  -5   3 151.216 5.71009   1
 -11  -5   3 157.958 4.79302   4
  10   5  -3 174.740 5.20352   5
  10   5  -3 180.727 9.32136   1
  10   5  -3 181.543 5.80929   3
  10   5  -3 166.241 5.24473   6
 -10  -5   3 171.630 5.28838   6
 -10  -5   3 174.921 5.27100   4
 -10  -5   3 173.894 7.21351   1
   9   5  -3 35.5704 1.81723   3
   9   5  -3 36.5000 1.34297   5
   9   5  -3 32.0004 4.57503   1
   9   5  -3 35.3306 1.42866   6
  -9  -5   3 36.7965 1.49821   6
  -9  -5   3 37.0549 3.66887   1
  -9  -5   3 36.0472 1.42504   4
   8   5  -3 611.460 17.5728   6
   8   5  -3 600.547 17.8447   3
   8   5  -3 612.861 21.2092   1
   8   5  -3 611.860 17.4086   5
   8   5  -3 637.339 17.9135   3
  -8  -5   3 637.960 17.6148   6
  -8  -5   3 624.965 20.1763   1
  -8  -5   3 617.689 17.5142   4
   7   5  -3 28.8363 3.80399   1
   7   5  -3 27.5420 1.03682   5
   7   5  -3 30.6948 1.47209   3
   7   5  -3 27.7441 1.37143   3
   7   5  -3 28.1708 1.20557   6
  -7  -5   3 28.0630 1.15076   4
  -7  -5   3 25.9242 3.22507   1
  -7  -5   3 27.0965 1.45466   7
  -7  -5   3 31.4261 1.28956   6
   6   5  -3 84.0764 5.32074   1
   6   5  -3 83.8840 2.48171   5
   6   5  -3 81.3216 2.84868   3
   6   5  -3 79.6929 2.67873   6
  -6  -5   3 84.1396 2.61035   4
  -6  -5   3 83.9372 4.86314   1
  -6  -5   3 80.9355 2.92076   7
   5   5  -3 1430.46 43.2254   1
   5   5  -3 1433.44 40.2855   3
   5   5  -3 1438.10 39.9267   5
   5   5  -3 1400.36 40.1625   6
  -5  -5   3 1420.40 40.3704   7
  -5  -5   3 1445.84 42.8049   1
  -5  -5   3 1511.27 40.2287   6
  -5  -5   3 1420.81 40.0551   4
   4   5  -3 400.622 11.5555   5
   4   5  -3 415.437 11.8887   3
   4   5  -3 407.115 14.5284   1
   4   5  -3 409.514 11.8350   6
  -4  -5   3 419.957 11.7041   4
  -4  -5   3 416.968 11.8585   6
  -4  -5   3 422.329 11.9921   7
   3   5  -3 445.883 13.0045   6
   3   5  -3 468.993 15.7501   1
   3   5  -3 462.022 13.0319   3
   3   5  -3 450.207 12.7262   5
  -3  -5   3 458.306 13.0355   6
  -3  -5   3 463.484 15.5119   1
  -3  -5   3 446.755 12.8555   4
   2   5  -3 3201.34 91.8728   1
  -2  -5   3 3213.96 91.7714   1
   1   5  -3 1.79360 0.29062   3
   1   5  -3 1.25932 1.23091   1
   1   5  -3 2.06233 0.20958   5
  -1  -5   3 1.52877 0.30524   6
  -1  -5   3 0.15009 1.18344   1
  -1  -5   3 2.41872 0.29112   4
   0   5  -3 684.597 22.0914   1
   0   5  -3 693.584 19.2937   5
   0   5  -3 673.881 19.5398   6
   0   5  -3 689.790 19.5072   3
   0  -5   3 689.839 19.3345   4
   0  -5   3 702.401 19.5799   6
   0  -5   3 700.513 19.4909   3
   0  -5   3 704.912 22.2184   1
  -1   5  -3 1342.41 36.8226   3
  -1   5  -3 1295.80 39.4741   1
  -1   5  -3 1336.41 36.6195   5
  -1   5  -3 1302.85 36.8424   6
   1  -5   3 1317.65 36.6088   4
   1  -5   3 1312.49 36.7889   3
   1  -5   3 1303.72 39.6003   1
   1  -5   3 1327.07 36.8736   6
  -2   5  -3 65.2750 4.33188   1
  -2   5  -3 62.8256 2.21032   6
  -2   5  -3 66.3237 2.03017   5
  -2   5  -3 67.5742 2.22334   3
   2  -5   3 66.3212 1.97089   4
   2  -5   3 65.3636 2.24338   6
   2  -5   3 63.9760 2.18257   3
   2  -5   3 70.2111 4.42229   1
  -3   5  -3 1532.57 44.1986   6
  -3   5  -3 1725.08 44.2709   3
  -3   5  -3 1604.21 47.0840   1
  -3   5  -3 1566.06 44.0256   5
   3  -5   3 1564.35 47.1714   1
   3  -5   3 1580.16 44.2303   6
   3  -5   3 1505.46 44.1752   3
   3  -5   3 1584.14 43.9074   4
  -4   5  -3 359.790 10.4124   6
  -4   5  -3 379.164 10.4952   3
  -4   5  -3 352.347 10.2520   5
   4  -5   3 366.150 13.4019   1
   4  -5   3 354.226 10.0662   4
   4  -5   3 350.682 10.4241   3
  -5   5  -3 91.0632 3.09076   6
  -5   5  -3 94.9401 3.20542   3
  -5   5  -3 94.8274 2.99318   5
   5  -5   3 100.383 3.15018   6
   5  -5   3 93.5925 3.16286   3
   5  -5   3 102.447 5.93427   1
  -6   5  -3 659.638 19.2557   5
  -6   5  -3 661.800 19.3433   6
  -6   5  -3 693.306 19.5250   3
   6  -5   3 706.590 22.9552   1
   6  -5   3 711.599 19.3870   6
   6  -5   3 661.886 19.4551   3
  -7   5  -3 216.492 6.64143   3
  -7   5  -3 214.104 6.38584   5
  -7   5  -3 204.319 6.40965   6
   7  -5   3 216.850 6.43413   6
   7  -5   3 216.105 9.80590   1
   7  -5   3 214.043 6.60916   3
   7  -5   3 220.208 9.90543   1
  -8   5  -3 49.8691 1.94835   5
  -8   5  -3 53.1840 2.22420   3
   8  -5   3 53.4481 1.96545   6
   8  -5   3 60.3311 5.43794   1
   8  -5   3 51.0587 2.14541   3
   8  -5   3 48.0678 5.13439   1
  -9   5  -3 526.903 15.3438   3
  -9   5  -3 514.119 15.0270   5
   9  -5   3 530.677 14.9497   6
   9  -5   3 519.957 19.2584   1
   9  -5   3 516.370 19.3352   1
 -10   5  -3 1.34850 0.54133   3
  10  -5   3 0.48337 2.93093   1
  10  -5   3 2.50539 3.10745   1
 -11   5  -3 114.838 4.22555   3
  11  -5   3 118.471 8.91605   1
  11  -5   3 119.815 3.64778   6
  11  -5   3 109.517 3.60414   6
 -12   5  -3 275.452 8.84383   3
  12  -5   3 275.251 14.1281   1
  12  -5   3 281.851 9.40208   7
 -13   5  -3 38.9336 2.27956   3
  13  -5   3 41.4033 2.79853   7
  14   4  -3 94.7882 3.25497   5
  14   4  -3 96.0728 4.00383   3
 -14  -4   3 90.4298 3.06512   4
  13   4  -3 3.41408 0.87257   3
  13   4  -3 1.67465 4.12625   1
  13   4  -3 3.34160 0.61327   5
 -13  -4   3 4.12431 0.55130   4
  12   4  -3 32.6426 1.46323   5
  12   4  -3 28.3990 4.57483   1
 -12  -4   3 34.5791 1.41400   4
  11   4  -3 504.581 18.8288   1
  11   4  -3 484.520 14.2003   5
 -11  -4   3 502.915 14.1822   4
  10   4  -3 53.0054 1.90446   5
  10   4  -3 51.6545 5.46588   1
  10   4  -3 50.1762 1.80979   6
 -10  -4   3 57.3549 3.83831   1
 -10  -4   3 56.0092 1.91315   4
   9   4  -3 454.907 17.1672   1
   9   4  -3 472.801 13.3715   5
   9   4  -3 469.948 13.3714   6
  -9  -4   3 465.835 15.6491   1
  -9  -4   3 470.156 13.3858   4
  -9  -4   3 485.451 13.4056   6
   8   4  -3 644.018 18.6574   6
   8   4  -3 651.067 19.0305   3
   8   4  -3 660.296 18.6104   5
   8   4  -3 648.389 22.2017   1
  -8  -4   3 682.586 18.6968   6
  -8  -4   3 677.947 21.1995   1
  -8  -4   3 667.738 18.6552   4
   7   4  -3 477.501 13.5515   6
   7   4  -3 477.571 13.8257   3
   7   4  -3 474.268 16.7616   1
   7   4  -3 482.812 13.4542   5
  -7  -4   3 475.898 13.5710   6
  -7  -4   3 468.168 13.9379   7
  -7  -4   3 476.314 13.5055   4
  -7  -4   3 481.630 16.0627   1
   6   4  -3 2071.32 60.2651   1
   6   4  -3 2059.02 57.0941   6
   6   4  -3 2061.58 56.9597   5
   6   4  -3 2029.37 57.2856   3
   6   4  -3 2058.70 57.3124   3
  -6  -4   3 2088.10 57.1191   6
  -6  -4   3 2032.04 57.0266   4
  -6  -4   3 2015.91 57.4057   7
  -6  -4   3 2045.22 59.6200   1
   5   4  -3 282.943 10.9231   1
   5   4  -3 296.447 8.24232   5
   5   4  -3 274.270 8.51033   3
   5   4  -3 297.028 8.41049   6
  -5  -4   3 292.366 8.32004   4
  -5  -4   3 293.013 10.6970   1
  -5  -4   3 297.693 8.42009   6
  -5  -4   3 294.537 8.65493   7
   4   4  -3 471.709 13.2844   5
   4   4  -3 461.061 13.4650   6
   4   4  -3 471.866 15.9932   1
   4   4  -3 502.392 13.5752   3
  -4  -4   3 477.122 13.4922   6
  -4  -4   3 473.459 13.6583   7
  -4  -4   3 466.144 13.3697   4
   3   4  -3 2401.68 70.1004   1
  -3  -4   3 2462.77 69.9594   1
   2   4  -3 20.6947 0.90761   3
   2   4  -3 20.2164 2.38410   1
   2   4  -3 22.1901 0.71217   5
   2   4  -3 21.4321 0.92227   6
  -2  -4   3 22.2072 0.79895   4
  -2  -4   3 21.3604 0.88734   3
  -2  -4   3 19.2923 2.31726   1
  -2  -4   3 20.3690 0.92351   6
   1   4  -3 618.051 17.7250   6
   1   4  -3 649.905 20.0510   1
   1   4  -3 642.486 17.6997   3
   1   4  -3 633.150 17.5125   5
  -1  -4   3 620.050 17.6698   3
  -1  -4   3 646.531 20.0298   1
  -1  -4   3 605.627 17.7398   6
  -1  -4   3 620.421 17.5779   4
   0   4  -3 1312.54 37.2169   6
   0   4  -3 1366.33 37.0148   5
   0   4  -3 1338.29 39.4895   1
   0  -4   3 1305.68 39.4325   1
   0  -4   3 1324.11 37.0405   4
   0  -4   3 1352.66 37.1561   3
  -1   4  -3 241.598 6.82940   3
  -1   4  -3 235.112 6.68257   5
  -1   4  -3 232.742 8.86987   1
   1  -4   3 235.990 6.67326   4
   1  -4   3 228.563 6.88484   6
   1  -4   3 242.429 9.01037   1
   1  -4   3 236.290 6.80670   3
  -2   4  -3 1813.02 52.4813   1
  -2   4  -3 1798.64 50.0192   5
   2  -4   3 1792.23 50.1382   3
   2  -4   3 1803.75 52.5880   1
   2  -4   3 1800.85 49.9618   4
  -3   4  -3 1514.88 41.9994   3
  -3   4  -3 1531.49 44.3828   1
  -3   4  -3 1478.41 41.8438   5
  -3   4  -3 1498.11 42.0003   6
   3  -4   3 1524.63 44.5285   1
   3  -4   3 1463.79 41.9667   3
   3  -4   3 1509.04 41.7379   4
   3  -4   3 1520.07 42.0211   6
  -4   4  -3 439.515 11.8312   3
  -4   4  -3 395.079 11.6200   5
  -4   4  -3 415.070 11.7684   6
   4  -4   3 407.264 11.4635   4
   4  -4   3 413.655 14.2749   1
   4  -4   3 413.651 11.7771   6
   4  -4   3 391.790 11.7529   3
  -5   4  -3 1154.11 32.6321   5
  -5   4  -3 1136.14 32.7322   6
  -5   4  -3 1170.63 32.8238   3
   5  -4   3 1202.41 35.5947   1
   5  -4   3 1164.12 32.7934   3
   5  -4   3 1185.00 32.7590   6
  -6   4  -3 248.815 7.56317   6
  -6   4  -3 247.455 7.48975   5
  -6   4  -3 267.801 7.72598   3
   6  -4   3 256.986 10.3009   1
   6  -4   3 250.855 7.65696   3
   6  -4   3 274.968 7.61049   6
  -7   4  -3 505.096 14.8708   5
  -7   4  -3 532.543 15.1318   3
  -7   4  -3 509.359 14.9052   6
   7  -4   3 533.909 18.1588   1
   7  -4   3 508.699 15.0647   3
   7  -4   3 547.481 14.9339   6
   7  -4   3 523.069 18.0207   1
  -8   4  -3 313.251 9.49548   5
  -8   4  -3 331.545 9.77558   3
   8  -4   3 328.322 12.7282   1
   8  -4   3 334.168 9.51546   6
   8  -4   3 315.763 9.70699   3
   8  -4   3 337.945 12.9748   1
  -9   4  -3 59.1110 2.37826   3
  -9   4  -3 56.1241 2.10914   5
   9  -4   3 55.6315 2.04593   6
   9  -4   3 58.2765 5.30566   1
   9  -4   3 53.7886 5.10515   1
 -10   4  -3 332.689 10.1974   3
  10  -4   3 341.484 9.75682   6
  10  -4   3 324.114 13.6471   1
  10  -4   3 342.187 13.8242   1
 -11   4  -3 169.371 5.56980   3
  11  -4   3 159.785 4.99065   6
  11  -4   3 165.168 9.40785   1
  11  -4   3 176.577 9.48710   1
  11  -4   3 159.152 4.97715   6
 -12   4  -3 1.49621 0.60534   3
  12  -4   3 3.05921 3.92930   1
  12  -4   3 0.86065 0.72386   7
 -13   4  -3 87.7380 3.65142   3
  13  -4   3 77.4412 9.51108   1
  13  -4   3 98.7392 4.29798   7
  14   3  -3 5.44510 0.74576   5
 -14  -3   3 7.28215 0.64907   4
  13   3  -3 205.281 6.34480   5
  13   3  -3 221.628 12.0548   1
 -13  -3   3 199.784 6.11165   4
  12   3  -3 55.3529 2.84972   7
  12   3  -3 59.6340 6.92428   1
  12   3  -3 54.6277 2.12268   5
 -12  -3   3 55.8693 1.96285   4
  11   3  -3 172.451 9.53461   1
  11   3  -3 173.383 5.36991   5
  11   3  -3 179.360 6.15362   7
 -11  -3   3 176.047 5.25402   4
  10   3  -3 89.4104 6.52527   1
  10   3  -3 85.1654 3.45631   7
  10   3  -3 82.0359 2.77431   5
 -10  -3   3 84.9285 4.63795   1
 -10  -3   3 83.7758 2.69960   4
   9   3  -3 163.718 4.82891   6
   9   3  -3 165.642 4.95507   5
   9   3  -3 168.284 8.51913   1
   9   3  -3 163.585 5.58003   7
  -9  -3   3 165.594 4.90792   4
   8   3  -3 271.703 8.24514   7
   8   3  -3 266.442 8.02556   3
   8   3  -3 266.508 7.64457   5
   8   3  -3 261.897 7.58499   6
   8   3  -3 243.875 10.7530   1
  -8  -3   3 271.666 7.61368   6
  -8  -3   3 256.105 9.91638   1
  -8  -3   3 268.697 7.62574   4
   7   3  -3 760.749 25.2644   1
   7   3  -3 798.456 22.0742   5
   7   3  -3 767.140 22.0567   6
   7   3  -3 796.298 22.4244   3
   7   3  -3 795.828 22.6110   7
  -7  -3   3 804.264 24.6054   1
  -7  -3   3 790.025 22.0697   4
  -7  -3   3 785.978 22.0803   6
   6   3  -3 289.471 8.29089   6
   6   3  -3 298.214 8.26155   5
   6   3  -3 291.232 8.54695   3
   6   3  -3 280.563 11.0340   1
  -6  -3   3 293.983 10.6724   1
  -6  -3   3 291.217 8.30700   6
  -6  -3   3 284.523 8.67972   7
  -6  -3   3 286.690 8.26924   4
   5   3  -3 1651.39 45.7234   5
   5   3  -3 1599.80 45.7863   6
   5   3  -3 1712.84 46.0059   3
   5   3  -3 1631.82 48.5129   1
  -5  -3   3 1656.66 45.8136   6
  -5  -3   3 1618.72 46.1048   7
  -5  -3   3 1644.83 48.1646   1
  -5  -3   3 1648.77 45.7566   4
   4   3  -3 290.441 8.06953   5
   4   3  -3 282.486 8.16436   6
   4   3  -3 294.156 10.5263   1
  -4  -3   3 284.726 8.11147   4
  -4  -3   3 284.781 8.17947   6
  -4  -3   3 277.848 8.39782   7
   3   3  -3 1.06632 0.24094   3
   3   3  -3 4.41723 1.31165   1
   3   3  -3 1.68359 0.19137   5
  -3  -3   3 1.80731 0.22261   4
  -3  -3   3 1.09275 0.29756   7
  -3  -3   3 1.13692 1.23393   1
   2   3  -3 1871.87 53.9221   1
  -2  -3   3 1852.22 53.7732   1
   1   3  -3 127.911 3.87833   6
   1   3  -3 132.963 3.71954   5
   1   3  -3 129.519 3.83831   3
   1   3  -3 144.518 5.76275   1
  -1  -3   3 129.976 5.58848   1
  -1  -3   3 126.621 3.88422   6
  -1  -3   3 126.245 3.82059   3
  -1  -3   3 129.963 3.76387   4
   0   3  -3 142.909 4.38837   6
   0   3  -3 151.582 6.08183   1
   0   3  -3 147.501 4.32758   3
   0   3  -3 151.207 4.23160   5
   0  -3   3 148.547 4.40355   6
   0  -3   3 151.349 6.12040   1
   0  -3   3 149.995 4.25779   4
   0  -3   3 148.084 4.31694   3
  -1   3  -3 2076.02 57.8830   1
   1  -3   3 1949.76 57.8209   1
  -2   3  -3 280.453 7.78066   5
  -2   3  -3 275.063 7.85951   3
  -2   3  -3 276.830 7.92585   6
  -2   3  -3 267.790 9.58643   1
   2  -3   3 271.388 7.84723   3
   2  -3   3 278.992 7.93979   6
   2  -3   3 277.358 7.72737   4
   2  -3   3 270.764 9.69940   1
  -3   3  -3 214.372 5.96101   5
  -3   3  -3 214.147 6.09365   6
  -3   3  -3 203.233 7.74193   1
  -3   3  -3 190.751 6.02536   3
   3  -3   3 214.487 7.96933   1
   3  -3   3 209.089 5.86007   4
   3  -3   3 203.669 6.03063   3
   3  -3   3 214.051 6.10299   6
  -4   3  -3 1142.12 31.9030   5
  -4   3  -3 1147.79 32.0250   6
  -4   3  -3 1147.88 32.0287   3
   4  -3   3 1166.30 34.1574   1
   4  -3   3 1153.62 32.0330   6
   4  -3   3 1111.98 32.0012   3
   4  -3   3 1143.91 31.7623   4
  -5   3  -3 377.667 10.9104   6
  -5   3  -3 376.236 10.8095   5
  -5   3  -3 387.468 10.9698   3
   5  -3   3 365.488 10.9246   3
   5  -3   3 395.600 13.1146   1
   5  -3   3 383.070 10.9176   6
  -6   3  -3 745.844 21.2561   5
  -6   3  -3 735.361 21.3160   6
  -6   3  -3 749.422 21.4324   3
   6  -3   3 750.499 21.3998   3
   6  -3   3 780.817 23.8200   1
   6  -3   3 778.379 21.3463   6
  -7   3  -3 849.230 24.5180   5
  -7   3  -3 878.121 24.7319   3
   7  -3   3 858.875 24.6897   3
   7  -3   3 864.751 24.5595   6
   7  -3   3 893.699 27.2489   1
   7  -3   3 893.130 27.2632   1
  -8   3  -3 48.6796 1.98083   3
   8  -3   3 49.3017 4.18126   1
   8  -3   3 46.6105 1.78051   6
   8  -3   3 48.1245 1.95876   3
   8  -3   3 47.3483 4.07709   1
  -9   3  -3 638.788 18.5268   5
  -9   3  -3 657.334 18.7917   3
   9  -3   3 654.649 21.6237   1
   9  -3   3 671.071 18.4906   6
   9  -3   3 626.904 18.7311   3
   9  -3   3 659.231 21.7339   1
 -10   3  -3 11.3474 1.08311   3
 -10   3  -3 11.5547 0.91954   5
  10  -3   3 15.0362 2.96584   1
  10  -3   3 11.7343 0.76021   6
  10  -3   3 11.1352 0.79843   6
  10  -3   3 10.7015 2.80180   1
 -11   3  -3 2.47579 0.60844   3
  11  -3   3 4.22469 2.67412   1
  11  -3   3 2.69101 0.40036   6
  11  -3   3 1.63042 2.62577   1
  11  -3   3 1.83107 0.39103   6
 -12   3  -3 354.545 11.1053   3
  12  -3   3 352.683 14.7177   1
  12  -3   3 374.218 10.4748   6
  12  -3   3 371.048 11.6518   7
  13  -3   3 8.18627 3.97553   1
  14  -3   3 58.7879 3.27804   7
  14   2  -3 173.225 5.44683   5
  14   2  -3 170.426 6.44734   7
 -14  -2   3 163.121 4.99947   4
  13   2  -3 47.9823 2.02850   5
  13   2  -3 47.0843 6.07106   1
  13   2  -3 46.8944 2.75989   7
 -13  -2   3 48.2966 1.69591   4
  12   2  -3 -0.0988 0.65531   7
  12   2  -3 4.55566 3.63324   1
  12   2  -3 1.13360 0.52078   5
 -12  -2   3 0.85720 0.32236   4
  11   2  -3 681.945 19.7629   7
  11   2  -3 665.980 18.9223   5
  11   2  -3 644.788 23.5265   1
 -11  -2   3 661.121 18.7120   4
  10   2  -3 2.21284 0.45313   5
  10   2  -3 2.17274 0.70136   7
  10   2  -3 4.56273 2.62441   1
 -10  -2   3 1.94624 0.35455   4
 -10  -2   3 2.82395 1.70500   1
   9   2  -3 37.9395 2.01137   7
   9   2  -3 35.1071 4.48366   1
   9   2  -3 36.5777 1.45008   5
  -9  -2   3 36.4747 1.33534   4
  -9  -2   3 36.1196 3.49370   1
   8   2  -3 910.317 25.9789   3
   8   2  -3 935.733 26.2017   7
   8   2  -3 900.991 29.1636   1
   8   2  -3 895.053 25.5791   5
  -8  -2   3 942.610 28.0981   1
  -8  -2   3 886.542 25.4887   4
   7   2  -3 37.5411 1.62503   3
   7   2  -3 46.0911 4.04586   1
   7   2  -3 38.4803 1.35607   5
   7   2  -3 37.0327 1.77714   7
   7   2  -3 36.2832 1.22945   6
  -7  -2   3 30.4121 3.16085   1
  -7  -2   3 37.1507 1.24529   6
  -7  -2   3 35.6852 1.28270   4
   6   2  -3 542.735 15.2292   6
   6   2  -3 551.596 18.2247   1
   6   2  -3 547.768 15.7453   7
   6   2  -3 530.755 15.5575   3
   6   2  -3 540.743 15.2888   5
  -6  -2   3 539.418 15.2516   4
  -6  -2   3 535.225 15.6979   7
  -6  -2   3 554.506 17.7093   1
  -6  -2   3 547.745 15.2391   6
   5   2  -3 802.190 22.6263   7
   5   2  -3 802.510 22.2190   6
   5   2  -3 800.593 22.4747   3
   5   2  -3 768.690 24.8044   1
   5   2  -3 803.919 22.2349   5
  -5  -2   3 788.706 22.5988   7
  -5  -2   3 798.067 22.2232   6
  -5  -2   3 793.027 22.2163   4
  -5  -2   3 801.775 24.5811   1
   4   2  -3 298.635 8.49568   6
   4   2  -3 301.764 10.7759   1
   4   2  -3 304.401 8.47943   5
   4   2  -3 311.840 8.67160   3
  -4  -2   3 297.913 8.47684   4
  -4  -2   3 285.839 8.49306   6
  -4  -2   3 297.789 8.79136   7
   3   2  -3 726.140 20.0297   5
   3   2  -3 715.372 20.1807   3
   3   2  -3 724.679 20.0878   6
   3   2  -3 705.868 22.1596   1
  -3  -2   3 712.287 20.0880   6
  -3  -2   3 712.277 20.3058   7
  -3  -2   3 732.091 20.0464   4
   2   2  -3 1873.61 54.0529   1
  -2  -2   3 1879.88 53.9939   1
   1   2  -3 1088.25 30.2730   5
   1   2  -3 1074.43 32.0973   1
  -1  -2   3 1082.12 30.2948   4
  -1  -2   3 1117.39 32.1228   1
   0  -2   3 2691.40 76.2908   1
  -1   2  -3 3.54668 0.21782   5
   1  -2   3 3.10610 0.31069   6
   1  -2   3 2.66492 0.20581   4
  -2   2  -3 986.517 27.5644   5
  -2   2  -3 968.619 27.5930   3
  -2   2  -3 1001.48 29.1148   1
  -2   2  -3 1008.23 27.6972   6
   2  -2   3 963.965 27.5866   3
   2  -2   3 1018.60 29.2290   1
   2  -2   3 993.240 27.5302   4
   3  -2   3 4551.18 127.704   1
  -4   2  -3 210.606 6.19285   3
  -4   2  -3 211.057 6.10477   5
  -4   2  -3 213.952 6.21681   6
   4  -2   3 208.008 6.17131   3
   4  -2   3 211.796 5.99532   4
   4  -2   3 217.772 7.71798   1
   4  -2   3 217.861 6.22549   6
  -5   2  -3 929.605 26.5894   6
  -5   2  -3 930.369 26.6182   3
   5  -2   3 979.009 28.3453   1
   5  -2   3 945.839 26.6005   6
   5  -2   3 960.610 26.6132   3
  -6   2  -3 611.267 17.0841   3
  -6   2  -3 585.693 16.9187   5
   6  -2   3 599.722 17.0019   6
   6  -2   3 611.189 18.8664   1
   6  -2   3 597.117 17.0536   3
  -7   2  -3 169.241 5.17445   3
  -7   2  -3 166.923 4.99582   5
   7  -2   3 165.420 5.03692   6
   7  -2   3 169.396 5.15349   3
   7  -2   3 163.791 6.92028   1
   7  -2   3 170.068 6.96697   1
  -8   2  -3 237.957 6.99765   5
  -8   2  -3 241.391 7.21288   3
   8  -2   3 244.315 9.23335   1
   8  -2   3 239.303 7.02145   6
   8  -2   3 224.358 7.14416   3
   8  -2   3 242.234 9.19762   1
  -9   2  -3 277.224 8.26850   5
  -9   2  -3 285.087 8.51052   3
   9  -2   3 289.428 10.8222   1
   9  -2   3 281.644 10.6907   1
   9  -2   3 277.577 8.47803   3
 -10   2  -3 635.727 17.9199   5
 -10   2  -3 636.088 18.1838   3
  10  -2   3 643.956 17.8330   6
  10  -2   3 618.195 17.8067   6
  10  -2   3 656.802 20.7792   1
  10  -2   3 644.615 20.8240   1
  10  -2   3 562.682 18.3264   3
 -11   2  -3 157.122 5.10375   3
  11  -2   3 157.137 4.65161   6
  11  -2   3 146.316 7.75205   1
  11  -2   3 141.989 4.59198   6
  11  -2   3 150.423 7.73954   1
  12  -2   3 34.7010 1.37492   6
  12  -2   3 32.6508 1.34550   6
  12  -2   3 28.5331 3.84616   1
  12  -2   3 30.6477 3.98013   1
  12  -2   3 36.7711 2.30428   7
  13  -2   3 127.658 8.35408   1
  13  -2   3 149.715 5.59804   7
  14  -2   3 90.5510 8.41909   1
  14  -2   3 106.787 4.56823   7
  13   1  -3 120.226 4.84329   7
  13   1  -3 100.710 10.2876   1
  13   1  -3 113.151 3.89554   5
  12   1  -3 104.625 8.71954   1
  12   1  -3 113.052 4.55842   7
  12   1  -3 110.330 3.72629   5
 -12  -1   3 111.522 3.36746   4
  11   1  -3 28.5985 1.99750   7
  11   1  -3 20.4668 4.11830   1
  11   1  -3 29.6540 1.39665   5
 -11  -1   3 26.6164 1.07395   4
  10   1  -3 223.070 11.0181   1
  10   1  -3 239.476 7.65180   7
  10   1  -3 226.725 6.89026   5
 -10  -1   3 230.823 6.66443   4
   9   1  -3 180.702 6.01674   7
   9   1  -3 183.617 9.14473   1
   9   1  -3 175.207 5.38958   5
  -9  -1   3 177.787 5.20733   4
  -9  -1   3 178.411 7.69951   1
   8   1  -3 4.87125 0.57007   5
   8   1  -3 5.32830 2.27144   1
   8   1  -3 4.74826 0.77897   7
  -8  -1   3 5.53186 1.83819   1
  -8  -1   3 5.19455 0.43867   4
   7   1  -3 902.396 25.8017   5
   7   1  -3 945.970 29.2881   1
   7   1  -3 905.909 26.2965   7
   7   1  -3 914.208 26.1189   3
  -7  -1   3 909.728 25.6906   4
  -7  -1   3 950.792 28.3946   1
   6   1  -3 455.458 12.9457   3
   6   1  -3 451.729 13.1032   7
   6   1  -3 442.510 12.6519   5
   6   1  -3 436.243 15.5300   1
  -6  -1   3 443.338 15.0172   1
  -6  -1   3 450.917 12.5701   4
   5   1  -3 34.1783 3.13552   1
   5   1  -3 35.8162 1.59267   7
   5   1  -3 37.9653 1.47832   3
   5   1  -3 39.2508 1.29019   5
  -5  -1   3 40.7889 3.17914   1
  -5  -1   3 38.8274 1.59754   7
  -5  -1   3 35.7417 1.21334   4
  -5  -1   3 35.8100 1.16364   6
   4   1  -3 786.281 21.9461   5
   4   1  -3 785.301 22.2694   7
   4   1  -3 800.327 21.8881   6
   4   1  -3 762.554 22.1145   3
   4   1  -3 815.847 24.4598   1
  -4  -1   3 785.706 21.8848   6
  -4  -1   3 769.964 22.2470   7
  -4  -1   3 784.807 21.9113   4
   3   1  -3 901.039 25.0738   3
   3   1  -3 890.118 24.9191   6
   3   1  -3 918.919 24.9413   5
   3   1  -3 877.084 27.0381   1
  -3  -1   3 897.372 25.1999   7
  -3  -1   3 889.811 24.9136   4
  -3  -1   3 892.343 24.9184   6
   2   1  -3 1433.76 40.3502   5
   2   1  -3 1524.30 42.3738   1
  -2  -1   3 1404.58 42.1386   1
   1   1  -3 100.216 4.41737   1
   1   1  -3 101.550 3.01285   6
   1   1  -3 104.588 2.96235   5
  -1  -1   3 101.957 4.37945   1
  -1  -1   3 101.184 3.01371   6
  -1  -1   3 105.061 2.96368   4
   0   1  -3 23.8062 0.83302   6
   0   1  -3 21.5180 0.73524   5
   0   1  -3 22.4332 0.73557   3
   0   1  -3 24.8860 1.89163   1
   0  -1   3 24.3062 1.87534   1
   0  -1   3 22.9744 0.74680   4
   0  -1   3 22.3353 0.82455   6
  -1   1  -3 1704.91 48.8548   1
   1  -1   3 1724.93 48.9060   1
  -2   1  -3 1317.95 37.2479   1
   2  -1   3 1277.16 37.2973   1
   2  -1   3 1302.97 36.0488   4
  -3   1  -3 38.6341 2.16699   1
  -3   1  -3 45.3036 1.35425   3
  -3   1  -3 45.0363 1.44983   6
   3  -1   3 39.7315 2.26151   1
   3  -1   3 41.7577 1.33650   3
   3  -1   3 38.9765 1.41940   6
  -4   1  -3 1572.92 43.2756   5
  -4   1  -3 1540.98 43.3826   6
   4  -1   3 1589.22 44.5081   1
   4  -1   3 1527.44 43.3218   3
  -5   1  -3 210.766 6.07683   5
  -5   1  -3 213.377 6.17255   3
   5  -1   3 210.936 7.28884   1
   5  -1   3 211.997 6.18363   6
   5  -1   3 209.105 6.16282   3
  -6   1  -3 318.137 9.12987   3
  -6   1  -3 312.994 8.99276   5
   6  -1   3 316.012 10.3611   1
   6  -1   3 314.378 9.08330   6
   6  -1   3 314.177 9.11612   3
  -7   1  -3 985.984 27.7897   3
  -7   1  -3 971.140 27.6225   5
   7  -1   3 982.762 27.7790   3
   7  -1   3 1005.88 29.2304   1
   7  -1   3 1011.93 29.2227   1
   7  -1   3 964.959 27.6855   6
  -8   1  -3 26.1984 1.13449   5
  -8   1  -3 29.5964 1.35126   3
   8  -1   3 27.1926 1.19898   6
   8  -1   3 28.7191 1.31544   3
   8  -1   3 30.2570 2.74170   1
   8  -1   3 21.3254 2.61670   1
  -9   1  -3 125.595 4.10938   3
  -9   1  -3 118.740 3.86364   5
   9  -1   3 122.554 3.86585   6
   9  -1   3 122.597 4.07299   3
   9  -1   3 134.364 3.91936   6
   9  -1   3 122.080 5.68671   1
   9  -1   3 120.878 5.73833   1
 -10   1  -3 901.273 25.1716   3
 -10   1  -3 902.939 24.9198   5
  10  -1   3 860.704 24.8284   6
  10  -1   3 900.020 24.8615   6
  10  -1   3 865.337 27.0858   1
  10  -1   3 917.783 27.1366   1
  10  -1   3 824.785 25.0940   3
 -11   1  -3 42.3904 1.70812   5
  11  -1   3 38.4471 4.04617   1
  11  -1   3 42.9223 1.62035   6
  11  -1   3 42.4139 4.15446   1
  11  -1   3 36.6496 1.52916   6
  12  -1   3 336.536 9.81813   6
  12  -1   3 361.678 10.8657   7
  12  -1   3 322.106 9.78614   6
  12  -1   3 340.914 12.4858   1
  12  -1   3 330.780 12.6114   1
  13  -1   3 77.7999 6.02213   1
  13  -1   3 87.2124 2.76465   6
  13  -1   3 91.0685 3.89004   7
  13  -1   3 78.8253 2.70986   6
  14  -1   3 -3.4939 3.28647   1
  14  -1   3 0.76459 0.76708   7
  13   0  -3 57.8366 3.15642   7
  13   0  -3 44.0426 7.04466   1
  13   0  -3 60.8241 2.42128   5
  12   0  -3 1.09476 0.76508   7
  12   0  -3 -2.6003 3.79435   1
  12   0  -3 1.31079 0.53789   5
  11   0  -3 284.056 9.11877   7
  11   0  -3 277.296 8.31644   5
  11   0  -3 277.090 13.1925   1
 -11   0   3 273.402 7.91708   4
  10   0  -3 83.9725 2.82845   5
  10   0  -3 80.3770 3.43217   7
  10   0  -3 84.5421 6.58599   1
 -10   0   3 80.1063 2.49887   4
   9   0  -3 40.9319 5.05608   1
   9   0  -3 45.3735 2.24091   7
   9   0  -3 44.6083 1.70969   5
  -9   0   3 42.8408 1.43429   4
  -9   0   3 38.4093 3.95884   1
   8   0  -3 1272.07 35.7779   7
   8   0  -3 1257.79 39.1515   1
   8   0  -3 1242.35 35.5360   3
  -8   0   3 1261.11 37.8984   1
  -8   0   3 1251.48 34.9756   4
   7   0  -3 63.4367 2.35980   3
   7   0  -3 65.6597 4.83925   1
   7   0  -3 63.9697 2.54237   7
  -7   0   3 58.2510 4.19767   1
  -7   0   3 60.0355 1.91309   4
   6   0  -3 30.4604 1.33999   3
   6   0  -3 28.1954 1.45596   7
   6   0  -3 27.2394 3.25222   1
  -6   0   3 29.8551 2.99318   1
  -6   0   3 27.6819 1.33129   3
  -6   0   3 28.8533 0.98133   4
   5   0  -3 1635.58 46.4771   3
   5   0  -3 1634.43 46.6346   7
   5   0  -3 1658.47 46.2681   5
   5   0  -3 1703.75 49.2179   1
  -5   0   3 1661.27 46.1593   4
  -5   0   3 1697.39 48.8134   1
  -5   0   3 1653.37 46.4845   3
   4   0  -3 59.8670 2.05533   3
   4   0  -3 60.8953 1.89776   5
   4   0  -3 60.6766 2.17939   7
   4   0  -3 61.5005 3.85404   1
  -4   0   3 59.3326 1.81430   4
  -4   0   3 60.2447 2.05951   3
   3   0  -3 261.570 7.40570   7
   3   0  -3 248.531 7.12181   5
   3   0  -3 239.862 9.09382   1
   3   0  -3 250.285 7.25585   3
  -3   0   3 248.567 7.06741   4
  -3   0   3 252.604 7.25927   3
  -3   0   3 252.492 9.94499   1
   2   0  -3 2913.78 103.837   2
  -2   0   3 2874.55 102.907   2
   1   0  -3 902.221 25.2050   5
   1   0  -3 908.582 26.8855   1
  -1   0   3 894.331 25.1870   4
  -1   0   3 921.027 26.8980   1
  -1   0   3 907.947 25.3681   7
   0   0  -3 8135.35 250.033   2
   0   0   3 8580.21 250.409   2
  -1   0  -3 1413.00 40.1534   1
   1   0   3 1396.96 40.1715   1
  -2   0  -3 1839.83 52.0373   1
   2   0   3 1848.50 52.1432   1
  -3   0  -3 2631.44 74.6794   1
   3   0   3 2712.56 74.9090   1
  -4   0  -3 66.8270 2.05303   3
  -4   0  -3 66.9207 2.01728   5
  -4   0  -3 68.6201 1.97514   4
   4   0   3 64.7342 2.04834   3
   4   0   3 65.4887 2.13408   6
   4   0   3 66.8490 2.74602   1
  -5   0  -3 354.164 9.80816   5
  -5   0  -3 349.361 9.88232   3
  -5   0  -3 343.807 9.73312   4
   5   0   3 343.082 9.91872   6
   5   0   3 350.233 10.5789   1
   5   0   3 340.166 9.87289   3
  -6   0  -3 1967.42 54.0546   5
  -6   0  -3 1933.32 53.9486   4
  -6   0  -3 1954.21 54.1729   3
   6   0   3 1898.45 54.1594   6
   6   0   3 1948.62 54.9013   1
   6   0   3 1967.60 54.1709   3
  -7   0  -3 107.732 3.25186   5
  -7   0  -3 104.709 3.11973   4
   7   0   3 106.750 4.23715   1
   7   0   3 105.796 3.34427   6
   7   0   3 105.125 4.20989   1
   7   0   3 109.205 3.40295   3
  -8   0  -3 387.981 11.2705   3
  -8   0  -3 381.228 10.9116   4
  -8   0  -3 386.180 11.0851   5
   8   0   3 384.547 11.1611   6
   8   0   3 398.016 12.3363   1
   8   0   3 382.750 11.2576   3
   8   0   3 391.428 12.2670   1
   8   0   3 391.600 11.1517   6
  -9   0  -3 912.315 25.4641   4
  -9   0  -3 924.920 25.6773   5
   9   0   3 890.158 25.6893   6
   9   0   3 922.322 27.1220   1
   9   0   3 904.252 25.8754   3
   9   0   3 925.060 27.0373   1
 -10   0  -3 28.2619 1.03753   4
 -10   0  -3 30.2511 1.29911   5
  10   0   3 26.6159 1.43461   3
  10   0   3 29.0608 2.94254   1
  10   0   3 29.3724 2.86789   1
  10   0   3 29.5580 1.26116   6
  10   0   3 31.1770 1.31918   6
 -11   0  -3 200.624 6.07933   5
  11   0   3 192.580 5.99229   6
  11   0   3 205.385 6.04027   6
  11   0   3 196.235 7.75828   1
  11   0   3 201.382 6.70423   7
  11   0   3 205.301 7.99041   1
  12   0   3 421.883 14.3923   1
  12   0   3 410.141 12.2690   6
  12   0   3 442.554 13.2139   7
  12   0   3 424.817 14.1917   1
  12   0   3 435.392 12.3156   6
  13   0   3 97.3668 3.12197   6
  13   0   3 92.1021 5.37699   1
  13   0   3 99.8001 5.66335   1
  13   0   3 88.9388 3.05046   6
  13   0   3 98.5618 4.10807   7
  14   0   3 145.688 5.54277   7
  14   0   3 135.769 6.98401   1
  15   0   3 32.0095 2.43790   7
  13  -1  -3 70.7145 2.76481   5
  13  -1  -3 68.7636 3.53982   7
  12  -1  -3 20.6906 5.10210   1
  12  -1  -3 25.3154 1.41797   5
  12  -1  -3 22.4320 1.95028   7
  11  -1  -3 207.291 6.55331   5
  11  -1  -3 216.357 7.35374   7
  11  -1  -3 219.221 11.8056   1
  10  -1  -3 78.4079 7.13023   1
  10  -1  -3 81.6578 2.84941   5
  10  -1  -3 81.8802 3.48112   7
   9  -1  -3 440.514 17.3656   1
   9  -1  -3 471.228 13.8555   7
   8  -1  -3 106.407 6.84508   1
   8  -1  -3 112.987 4.07406   7
   8  -1  -3 110.622 3.84194   3
  -8   1   3 112.013 3.86507   3
  -8   1   3 110.202 3.24912   4
  -8   1   3 114.584 6.18215   1
   7  -1  -3 854.455 27.7717   1
   7  -1  -3 872.669 24.5871   7
   7  -1  -3 829.320 24.3454   3
  -7   1   3 837.936 23.8223   4
  -7   1   3 856.206 26.9275   1
  -7   1   3 883.316 24.4101   3
   6  -1  -3 638.205 18.0541   7
   6  -1  -3 640.723 20.9725   1
   6  -1  -3 588.568 17.8333   3
  -6   1   3 639.018 17.8672   3
  -6   1   3 601.920 17.4009   4
  -6   1   3 639.437 20.3595   1
   5  -1  -3 11.8132 0.79754   3
   5  -1  -3 12.6371 0.91340   7
   5  -1  -3 11.4310 2.11415   1
  -5   1   3 11.8807 0.80842   3
  -5   1   3 14.1252 0.51609   4
  -5   1   3 18.6738 2.36100   1
   4  -1  -3 1503.73 42.3000   3
   4  -1  -3 1546.07 42.4396   7
   4  -1  -3 1496.54 42.1112   5
   4  -1  -3 1518.21 44.8522   1
  -4   1   3 1511.12 41.9895   4
  -4   1   3 1505.92 42.3033   3
   3  -1  -3 1627.62 45.4733   3
   3  -1  -3 1625.07 45.3245   5
   3  -1  -3 1627.77 47.7241   1
  -3   1   3 1674.78 47.6705   1
  -3   1   3 1636.62 45.2331   4
  -3   1   3 1596.61 45.5597   7
   2  -1  -3 2863.29 81.5098   1
   1  -1  -3 587.047 16.3093   5
   1  -1  -3 610.342 16.3731   3
   1  -1  -3 596.597 18.1282   1
  -1   1   3 580.458 18.0776   1
  -1   1   3 575.679 16.4482   7
  -1   1   3 582.344 16.2745   4
  -1   1   3 558.134 16.2956   6
  -1   1   3 586.474 16.3697   3
   0  -1  -3 721.809 20.5495   3
   0  -1  -3 765.340 22.1362   1
   0  -1  -3 737.184 20.5496   5
   0   1   3 731.244 22.0769   1
  -1  -1  -3 1471.32 42.2029   1
   1   1   3 1482.10 42.2637   1
  -2  -1  -3 6318.53 192.736   2
   2   1   3 6737.46 194.467   2
  -3  -1  -3 1248.56 35.0470   5
  -3  -1  -3 1308.09 35.0529   4
  -3  -1  -3 1230.17 35.5193   1
   3   1   3 1263.10 35.7912   1
   4   1   3 2610.64 72.8578   1
  -5  -1  -3 819.913 23.3734   5
  -5  -1  -3 818.197 23.3365   4
   5   1   3 856.711 23.7238   1
[truncated: 1,059,998 more chars]
