# Supplementary material for: Planting the Seeds of a Decision Tree for Ionic Liquids: Steric and Electronic Impacts on Melting Points of Triarylphosponium Ionic Liquids
Source: J Phys Chem B. 2024 Jun 7;128(24):5895–907. doi: 10.1021/acs.jpcb.4c02196 (PMC11194809; doi:10.1021/acs.jpcb.4c02196)
Supplement: Supplementary file 1 — jp4c02196_si_001.zip [file jp4c02196_si_001.zip › 3Me NTf2 Finalized.cif]

data_fgcupch0117_0m
_audit_creation_date               2023-01-06
_audit_creation_method
;
Olex2 1.5
(compiled 2022.04.07 svn.rca3783a0 for OlexSys, GUI svn.r6498)
;
_shelx_SHELXL_version_number       '2018/3'
loop_
  _audit_author_name
  _audit_author_email
  _audit_author_address
 'Hillesheim, P.C.' Patrick.Hillesheim@avemaria.edu
;
Florida Gulf Coast University
Chemistry and Physics
Fort Myers, Florida
33965
USA
;

_audit_contact_author_address      ?
_audit_contact_author_email        ?
_audit_contact_author_name         ''
_audit_contact_author_phone        ?
_publ_contact_author_id_orcid      ?
_publ_section_acknowledgements
;
Parts of this material is based upon work supported by the National Science Foundation 
through the Major Research Instrumentation Program under Grant No. 1919785 
(funding for the instrument)
;
_publ_section_references
;
Allen, F. H., Johnson, O., Shields, G. P., Smith, B. R., Towler, M. (2004). 
J. Appl. Cryst., 37, 335--338.

Bruker (2019). Apex3 v2019.1-0, SAINT V8.40A, Bruker AXS 
Inc.: Madison (WI), USA, 2019.

Dolomanov, O.V., Bourhis, L.J., Gildea, R.J, Howard, J.A.K. & Puschmann, H.
 (2009), J. Appl. Cryst. 42, 339-341.

H\"ubschle, C. B., Sheldrick, G. M. and Dittrich, B. (2011). J. Appl. Cryst., 
44, 1281--1284.

Sheldrick G. M. (2015). "Crystal structure refinement with SHELXL", Acta Cryst., 
C71, 3-8.

Sheldrick, G. M. (2012). TWINABS. Ver. 2012/1.

Sheldrick, G. M. (2015). "SHELXT--Integrated space-group and
crystal-structure determination", Acta Cryst. A71, 3-8.

Sheldrick, G. M. (2018). SHELXL2018. University of G\"ottingen, Germany.

Sheldrick, G.M. (2008). Acta Cryst., A64, 112--122.

Sheldrick, G.M. (2015). Acta Cryst. A71, 3-8.

Sheldrick, G.M. (2015). Acta Cryst. C71, 3-8.
;
_chemical_name_common              ?
_chemical_name_systematic          ?
_chemical_formula_moiety           'C2 F6 N O4 S2, C25 H30 P'
_chemical_formula_sum              'C27 H30 F6 N O4 P S2'
_chemical_formula_weight           641.61
_chemical_melting_point            ?
loop_
  _atom_type_symbol
  _atom_type_description
  _atom_type_scat_dispersion_real
  _atom_type_scat_dispersion_imag
  _atom_type_scat_source
 'C' 'C' 0.0033 0.0016 'International Tables Vol C Tables 4.2.6.8 and 6.1.1.4'
 'H' 'H' 0.0000 0.0000 'International Tables Vol C Tables 4.2.6.8 and 6.1.1.4'
 'F' 'F' 0.0171 0.0103 'International Tables Vol C Tables 4.2.6.8 and 6.1.1.4'
 'N' 'N' 0.0061 0.0033 'International Tables Vol C Tables 4.2.6.8 and 6.1.1.4'
 'O' 'O' 0.0106 0.0060 'International Tables Vol C Tables 4.2.6.8 and 6.1.1.4'
 'P' 'P' 0.1023 0.0942 'International Tables Vol C Tables 4.2.6.8 and 6.1.1.4'
 'S' 'S' 0.1246 0.1234 'International Tables Vol C Tables 4.2.6.8 and 6.1.1.4'

_shelx_space_group_comment
;
The symmetry employed for this shelxl refinement is uniquely defined
by the following loop, which should always be used as a source of
symmetry information in preference to the above space-group names.
They are only intended as comments.
;
_space_group_crystal_system        'monoclinic'
_space_group_IT_number             14
_space_group_name_H-M_alt          'P 1 21/c 1'
_space_group_name_Hall             '-P 2ybc'
loop_
  _space_group_symop_operation_xyz
 'x, y, z'
 '-x, y+1/2, -z+1/2'
 '-x, -y, -z'
 'x, -y-1/2, z-1/2'

_cell_length_a                     11.9101(4)
_cell_length_b                     13.8682(4)
_cell_length_c                     18.4540(6)
_cell_angle_alpha                  90
_cell_angle_beta                   98.6890(10)
_cell_angle_gamma                  90
_cell_volume                       3013.09(17)
_cell_formula_units_Z              4
_cell_measurement_reflns_used      9753
_cell_measurement_temperature      150(2)
_cell_measurement_theta_max        30.562
_cell_measurement_theta_min        3.00
_shelx_estimated_absorpt_T_max     0.948
_shelx_estimated_absorpt_T_min     0.931
_exptl_absorpt_coefficient_mu      0.300
_exptl_absorpt_correction_T_max    0.7461
_exptl_absorpt_correction_T_min    0.6950
_exptl_absorpt_correction_type     multi-scan
_exptl_absorpt_process_details
;
SADABS-2016/2 (Bruker,2016/2) was used for absorption correction.
wR2(int) was 0.0456 before and 0.0398 after correction.
The Ratio of minimum to maximum transmission is 0.9315.
The \l/2 correction factor is Not present.
;
_exptl_absorpt_special_details     ?
_exptl_crystal_colour              colourless
_exptl_crystal_colour_primary      colourless
_exptl_crystal_density_diffrn      1.414
_exptl_crystal_density_meas        ?
_exptl_crystal_density_method      ?
_exptl_crystal_description         blocks
_exptl_crystal_F_000               1328
loop_
  _exptl_crystal_face_index_h
  _exptl_crystal_face_index_k
  _exptl_crystal_face_index_l
  _exptl_crystal_face_perp_dist
 1.00 -1.00 1.00 0.0860
 -1.00 1.00 -1.00 0.1140
 -1.00 1.00 2.00 0.1110
 -1.00 2.00 -1.00 0.1270
 1.00 -2.00 1.00 0.0910
 -1.00 0.00 1.00 0.0810
 1.00 0.00 -1.00 0.0950
 -1.00 2.00 0.00 0.1300
 -1.00 -2.00 1.00 0.0970
 1.00 2.00 -1.00 0.1040
 -2.00 -1.00 1.00 0.0920
 0.00 1.00 0.00 0.1210
 0.00 -1.00 0.00 0.1190
 -2.00 -1.00 0.00 0.1040
 0.00 -2.00 -1.00 0.1300
 0.00 2.00 1.00 0.1240
 1.00 0.00 1.00 0.0800
 0.00 1.00 1.00 0.1200
 -1.00 1.00 0.00 0.1270
 -1.00 0.00 -1.00 0.1210
 0.00 0.00 -1.00 0.0570
 0.00 0.00 1.00 0.0830
 0.00 1.00 -1.00 0.1090

_exptl_crystal_size_max            0.242
_exptl_crystal_size_mid            0.203
_exptl_crystal_size_min            0.18
_exptl_transmission_factor_max     ?
_exptl_transmission_factor_min     ?
_diffrn_reflns_av_R_equivalents    0.0245
_diffrn_reflns_av_unetI/netI       0.0200
_diffrn_reflns_Laue_measured_fraction_full  0.998
_diffrn_reflns_Laue_measured_fraction_max  0.996
_diffrn_reflns_limit_h_max         15
_diffrn_reflns_limit_h_min         -17
_diffrn_reflns_limit_k_max         17
_diffrn_reflns_limit_k_min         -19
_diffrn_reflns_limit_l_max         26
_diffrn_reflns_limit_l_min         -26
_diffrn_reflns_number              45998
_diffrn_reflns_point_group_measured_fraction_full  0.998
_diffrn_reflns_point_group_measured_fraction_max  0.996
_diffrn_reflns_theta_full          25.242
_diffrn_reflns_theta_max           30.588
_diffrn_reflns_theta_min           2.995
_diffrn_ambient_temperature        150.00
_diffrn_detector                   'Bruker PhotonII CPAD'
_diffrn_detector_area_resol_mean   7.4074
_diffrn_detector_type
;
charge-integrating pixel array detector (CPAD)
;
_diffrn_measured_fraction_theta_full  0.998
_diffrn_measured_fraction_theta_max  0.996
_diffrn_measurement_device         'three-circle diffractometer'
_diffrn_measurement_device_type
;
Bruker AXS D8 Quest Eco diffractometer with PhotonII charge-integrating pixel 
array detector (CPAD)
;
_diffrn_measurement_method         '\w and \f scans'
_diffrn_radiation_type             MoK\a
_diffrn_radiation_wavelength       0.71073
_diffrn_source                     '1 kW fine focus sealed tube X-ray source'
_diffrn_source_current             20.0
_diffrn_source_power               1.0
_diffrn_source_voltage             50.0
_diffrn_standards_number           0
_reflns_Friedel_coverage           0.000
_reflns_Friedel_fraction_full      .
_reflns_Friedel_fraction_max       .
_reflns_number_gt                  7845
_reflns_number_total               9221
_reflns_special_details
;
 Reflections were merged by SHELXL according to the crystal
 class for the calculation of statistics and refinement.
 
 _reflns_Friedel_fraction is defined as the number of unique
 Friedel pairs measured divided by the number that would be
 possible theoretically, ignoring centric projections and
 systematic absences.
;
_reflns_threshold_expression       'I > 2\s(I)'
_computing_cell_refinement         'SAINT V8.40A (Bruker, 2019)'
_computing_data_collection         'Apex3 v2019.1-0 (Bruker, 2019)'
_computing_data_reduction          'SAINT V8.40A (Bruker, 2019)'
_computing_molecular_graphics      'Olex2 1.5 (Dolomanov et al., 2009)'
_computing_publication_material    'Olex2 1.5 (Dolomanov et al., 2009)'
_computing_structure_refinement    'SHELXL 2018/3 (Sheldrick, 2015)'
_computing_structure_solution      'SHELXT 2014/5 (Sheldrick, 2014)'
_refine_diff_density_max           0.606
_refine_diff_density_min           -0.434
_refine_diff_density_rms           0.060
_refine_ls_extinction_coef         .
_refine_ls_extinction_method       none
_refine_ls_goodness_of_fit_ref     1.034
_refine_ls_hydrogen_treatment      constr
_refine_ls_matrix_type             full
_refine_ls_number_parameters       374
_refine_ls_number_reflns           9221
_refine_ls_number_restraints       0
_refine_ls_R_factor_all            0.0475
_refine_ls_R_factor_gt             0.0380
_refine_ls_restrained_S_all        1.034
_refine_ls_shift/su_max            0.002
_refine_ls_shift/su_mean           0.000
_refine_ls_structure_factor_coef   Fsqd
_refine_ls_weighting_details      
 'w=1/[\s^2^(Fo^2^)+(0.0534P)^2^+1.5173P] where P=(Fo^2^+2Fc^2^)/3'
_refine_ls_weighting_scheme        calc
_refine_ls_wR_factor_gt            0.1001
_refine_ls_wR_factor_ref           0.1070
_refine_special_details            ?
_olex2_refinement_description
;
1. Fixed Uiso
 At 1.2 times of:
  All C(H) groups, All C(H,H) groups
 At 1.5 times of:
  All C(H,H,H) groups
2.a Secondary CH2 refined with riding coordinates:
 C1(H1a,H1b), C2(H2a,H2b), C3(H3a,H3b)
2.b Aromatic/amide H refined with riding coordinates:
 C6A(H6A), C6B(H6B), C6C(H6C), C8A(H8A), C8B(H8B), C8C(H8C), C9A(H9A),
 C9B(H9B), C9C(H9C), C10A(H10A), C10B(H10B), C10C(H10C)
2.c Idealised Me refined as rotating group:
 C4(H4a,H4b,H4c), C11A(H11a,H11b,H11c), C11B(H11d,H11e,H11f), C11C(H11g,H11h,
 H11i)
;
_atom_sites_solution_hydrogens     geom
_atom_sites_solution_primary       dual
_atom_sites_solution_secondary     diffmap
loop_
  _atom_site_label
  _atom_site_type_symbol
  _atom_site_fract_x
  _atom_site_fract_y
  _atom_site_fract_z
  _atom_site_U_iso_or_equiv
  _atom_site_adp_type
  _atom_site_occupancy
  _atom_site_site_symmetry_order
  _atom_site_calc_flag
  _atom_site_refinement_flags_posn
  _atom_site_refinement_flags_adp
  _atom_site_refinement_flags_occupancy
  _atom_site_disorder_assembly
  _atom_site_disorder_group
 S1 S 0.63806(3) 1.03120(2) 0.30395(2) 0.02256(8) Uani 1 1 d . . . . .
 S2 S 0.83101(3) 1.01509(2) 0.23534(2) 0.02340(8) Uani 1 1 d . . . . .
 F1 F 0.77020(11) 0.95602(10) 0.41482(6) 0.0603(3) Uani 1 1 d . . . . .
 F2 F 0.60132(11) 0.98782(10) 0.43560(6) 0.0570(3) Uani 1 1 d . . . . .
 F3 F 0.72093(11) 1.10251(9) 0.43213(6) 0.0518(3) Uani 1 1 d . . . . .
 F4 F 0.66840(10) 1.01776(10) 0.12273(6) 0.0580(3) Uani 1 1 d . . . . .
 F5 F 0.78238(12) 1.13902(9) 0.12855(7) 0.0600(3) Uani 1 1 d . . . . .
 F6 F 0.83732(13) 0.99957(11) 0.09592(7) 0.0662(4) Uani 1 1 d . . . . .
 O1 O 0.60415(10) 0.93623(8) 0.27963(6) 0.0349(2) Uani 1 1 d . . . . .
 O2 O 0.55437(9) 1.10557(9) 0.29925(7) 0.0409(3) Uani 1 1 d . . . . .
 O3 O 0.94044(9) 1.05877(9) 0.24775(7) 0.0400(3) Uani 1 1 d . . . . .
 O4 O 0.82366(10) 0.91226(7) 0.23837(7) 0.0371(3) Uani 1 1 d . . . . .
 N1 N 0.74824(10) 1.07257(8) 0.27784(7) 0.0267(2) Uani 1 1 d . . . . .
 C12 C 0.68549(14) 1.01837(12) 0.40223(8) 0.0326(3) Uani 1 1 d . . . . .
 C13 C 0.77615(16) 1.04534(13) 0.14024(9) 0.0389(4) Uani 1 1 d . . . . .
 P1 P 0.72784(3) 0.63891(2) 0.34730(2) 0.01591(7) Uani 1 1 d . . . . .
 C1 C 0.70125(10) 0.69476(9) 0.25846(6) 0.0183(2) Uani 1 1 d . . . . .
 H1A H 0.621519 0.682019 0.236581 0.022 Uiso 1 1 calc R U . . .
 H1B H 0.710168 0.765396 0.264590 0.022 Uiso 1 1 calc R U . . .
 C2 C 0.77917(12) 0.65998(10) 0.20544(7) 0.0262(3) Uani 1 1 d . . . . .
 H2A H 0.858516 0.678215 0.224466 0.031 Uiso 1 1 calc R U . A 1
 H2B H 0.775413 0.588793 0.201859 0.031 Uiso 1 1 calc R U . A 1
 C3 C 0.74494(17) 0.70374(12) 0.12957(8) 0.0381(4) Uani 1 1 d . . . B 1
 H3A H 0.662991 0.691920 0.113475 0.046 Uiso 1 1 calc R U . B 1
 H3B H 0.756618 0.774382 0.132716 0.046 Uiso 1 1 calc R U . B 1
 C4 C 0.8105(2) 0.66369(16) 0.07331(10) 0.0546(5) Uani 1 1 d . . . B 1
 H4A H 0.891778 0.675142 0.088800 0.082 Uiso 1 1 calc R U . B 1
 H4B H 0.786111 0.695511 0.026139 0.082 Uiso 1 1 calc R U . B 1
 H4C H 0.796530 0.594214 0.068157 0.082 Uiso 1 1 calc R U . B 1
 C5A C 0.72726(10) 0.51021(8) 0.33767(6) 0.0176(2) Uani 1 1 d . . . . .
 C5B C 0.61772(10) 0.67228(9) 0.39905(7) 0.0198(2) Uani 1 1 d . . . . .
 C5C C 0.86215(10) 0.67646(9) 0.39728(6) 0.0185(2) Uani 1 1 d . . . . .
 C6A C 0.82516(11) 0.46213(9) 0.32340(7) 0.0203(2) Uani 1 1 d . . . . .
 H6A H 0.893163 0.497341 0.321826 0.024 Uiso 1 1 calc R U . . .
 C6B C 0.53947(11) 0.74416(9) 0.37419(8) 0.0233(2) Uani 1 1 d . . . . .
 H6B H 0.542711 0.774644 0.328451 0.028 Uiso 1 1 calc R U . . .
 C6C C 0.90708(10) 0.76594(9) 0.38260(7) 0.0207(2) Uani 1 1 d . . . . .
 H6C H 0.871136 0.803304 0.342544 0.025 Uiso 1 1 calc R U . . .
 C7A C 0.82303(11) 0.36272(9) 0.31149(7) 0.0227(2) Uani 1 1 d . . . . .
 C7B C 0.45630(12) 0.77174(11) 0.41596(8) 0.0286(3) Uani 1 1 d . . . . .
 C7C C 1.00455(11) 0.80117(10) 0.42628(8) 0.0264(3) Uani 1 1 d . . . . .
 C8A C 0.72170(13) 0.31309(9) 0.31395(8) 0.0262(3) Uani 1 1 d . . . . .
 H8A H 0.719409 0.245310 0.306400 0.031 Uiso 1 1 calc R U . . .
 C8B C 0.45331(13) 0.72543(12) 0.48247(9) 0.0345(3) Uani 1 1 d . . . . .
 H8B H 0.397119 0.743369 0.511395 0.041 Uiso 1 1 calc R U . . .
 C8C C 1.05621(12) 0.74413(11) 0.48399(8) 0.0316(3) Uani 1 1 d . . . . .
 H8C H 1.122815 0.766869 0.513987 0.038 Uiso 1 1 calc R U . . .
 C9A C 0.62453(12) 0.36040(10) 0.32713(8) 0.0276(3) Uani 1 1 d . . . . .
 H9A H 0.556454 0.325075 0.328166 0.033 Uiso 1 1 calc R U . . .
 C9B C 0.53033(14) 0.65385(13) 0.50743(9) 0.0362(3) Uani 1 1 d . . . . .
 H9B H 0.526198 0.622896 0.552875 0.043 Uiso 1 1 calc R U . . .
 C9C C 1.01234(14) 0.65499(11) 0.49845(8) 0.0327(3) Uani 1 1 d . . . . .
 H9C H 1.049227 0.617228 0.537980 0.039 Uiso 1 1 calc R U . . .
 C10A C 0.62614(11) 0.45957(9) 0.33887(7) 0.0226(2) Uani 1 1 d . . . . .
 H10A H 0.559433 0.492364 0.347578 0.027 Uiso 1 1 calc R U . . .
 C10B C 0.61366(13) 0.62707(11) 0.46631(8) 0.0290(3) Uani 1 1 d . . . . .
 H10B H 0.667349 0.578549 0.483678 0.035 Uiso 1 1 calc R U . . .
 C10C C 0.91492(12) 0.62035(10) 0.45566(7) 0.0259(3) Uani 1 1 d . . . . .
 H10C H 0.884469 0.559381 0.465852 0.031 Uiso 1 1 calc R U . . .
 C11A C 0.92712(14) 0.30970(11) 0.29576(10) 0.0352(3) Uani 1 1 d . . . . .
 H11A H 0.917340 0.291633 0.243849 0.053 Uiso 1 1 calc R U . . .
 H11B H 0.937940 0.251449 0.326081 0.053 Uiso 1 1 calc R U . . .
 H11C H 0.993773 0.351527 0.307128 0.053 Uiso 1 1 calc R U . . .
 C11B C 0.37169(15) 0.84938(14) 0.38841(11) 0.0428(4) Uani 1 1 d . . . . .
 H11D H 0.401344 0.887980 0.351043 0.064 Uiso 1 1 calc R U . . .
 H11E H 0.359077 0.891042 0.429310 0.064 Uiso 1 1 calc R U . . .
 H11F H 0.299702 0.819518 0.366985 0.064 Uiso 1 1 calc R U . . .
 C11C C 1.05057(14) 0.89929(12) 0.41181(11) 0.0398(4) Uani 1 1 d . . . . .
 H11G H 1.033685 0.913662 0.359297 0.060 Uiso 1 1 calc R U . . .
 H11H H 1.132971 0.900056 0.427317 0.060 Uiso 1 1 calc R U . . .
 H11I H 1.014991 0.948005 0.439402 0.060 Uiso 1 1 calc R U . . .

loop_
  _atom_site_aniso_label
  _atom_site_aniso_U_11
  _atom_site_aniso_U_22
  _atom_site_aniso_U_33
  _atom_site_aniso_U_23
  _atom_site_aniso_U_13
  _atom_site_aniso_U_12
 S1 0.02097(14) 0.02009(15) 0.02583(16) -0.00019(11) 0.00096(11) -0.00029(11)
 S2 0.02478(15) 0.01781(14) 0.02778(16) -0.00167(11) 0.00457(12) 0.00112(11)
 F1 0.0670(8) 0.0715(8) 0.0390(6) 0.0148(6) -0.0031(5) 0.0329(7)
 F2 0.0660(8) 0.0712(8) 0.0392(6) 0.0006(5) 0.0252(5) -0.0171(6)
 F3 0.0609(7) 0.0572(7) 0.0368(5) -0.0208(5) 0.0054(5) -0.0152(6)
 F4 0.0496(7) 0.0852(9) 0.0346(6) 0.0031(6) -0.0083(5) -0.0129(6)
 F5 0.0743(8) 0.0501(7) 0.0571(7) 0.0302(6) 0.0153(6) 0.0036(6)
 F6 0.0855(10) 0.0814(9) 0.0386(6) -0.0123(6) 0.0322(6) -0.0024(8)
 O1 0.0373(6) 0.0291(5) 0.0383(6) -0.0072(4) 0.0057(5) -0.0140(4)
 O2 0.0255(5) 0.0375(6) 0.0588(8) 0.0087(5) 0.0038(5) 0.0107(4)
 O3 0.0252(5) 0.0405(6) 0.0548(7) -0.0089(5) 0.0077(5) -0.0035(5)
 O4 0.0443(6) 0.0176(5) 0.0517(7) 0.0016(4) 0.0152(5) 0.0062(4)
 N1 0.0307(6) 0.0179(5) 0.0334(6) -0.0061(4) 0.0114(5) -0.0038(4)
 C12 0.0360(8) 0.0358(8) 0.0265(7) -0.0015(6) 0.0061(6) 0.0005(6)
 C13 0.0468(9) 0.0432(9) 0.0279(7) 0.0027(6) 0.0096(7) -0.0024(7)
 P1 0.01804(14) 0.01346(13) 0.01633(13) 0.00066(10) 0.00296(10) -0.00016(10)
 C1 0.0195(5) 0.0165(5) 0.0178(5) 0.0019(4) 0.0000(4) -0.0010(4)
 C2 0.0340(7) 0.0276(6) 0.0182(6) 0.0028(5) 0.0077(5) 0.0042(5)
 C3 0.0667(11) 0.0286(7) 0.0190(6) 0.0040(5) 0.0065(7) 0.0015(7)
 C4 0.0864(16) 0.0534(11) 0.0281(8) -0.0020(8) 0.0218(9) -0.0044(11)
 C5A 0.0218(5) 0.0132(5) 0.0180(5) 0.0014(4) 0.0033(4) -0.0004(4)
 C5B 0.0213(5) 0.0182(5) 0.0207(5) -0.0021(4) 0.0056(4) 0.0001(4)
 C5C 0.0193(5) 0.0178(5) 0.0179(5) -0.0015(4) 0.0013(4) 0.0014(4)
 C6A 0.0223(5) 0.0174(5) 0.0214(5) 0.0009(4) 0.0045(4) -0.0002(4)
 C6B 0.0224(6) 0.0215(6) 0.0267(6) -0.0004(5) 0.0059(5) 0.0009(5)
 C6C 0.0200(5) 0.0192(5) 0.0222(6) 0.0000(4) 0.0014(4) -0.0001(4)
 C7A 0.0280(6) 0.0176(5) 0.0230(6) 0.0006(4) 0.0049(5) 0.0028(4)
 C7B 0.0227(6) 0.0292(7) 0.0346(7) -0.0058(6) 0.0071(5) 0.0026(5)
 C7C 0.0206(6) 0.0257(6) 0.0319(7) -0.0057(5) 0.0003(5) -0.0020(5)
 C8A 0.0361(7) 0.0147(5) 0.0284(6) -0.0010(5) 0.0070(5) -0.0028(5)
 C8B 0.0308(7) 0.0433(9) 0.0323(7) -0.0080(6) 0.0137(6) 0.0028(6)
 C8C 0.0256(6) 0.0332(7) 0.0322(7) -0.0075(6) -0.0077(5) 0.0021(5)
 C9A 0.0299(7) 0.0195(6) 0.0347(7) -0.0009(5) 0.0088(5) -0.0073(5)
 C9B 0.0419(8) 0.0444(9) 0.0256(7) 0.0025(6) 0.0159(6) 0.0045(7)
 C9C 0.0356(7) 0.0314(7) 0.0267(7) -0.0007(6) -0.0089(6) 0.0071(6)
 C10A 0.0231(6) 0.0196(6) 0.0259(6) -0.0010(5) 0.0061(5) -0.0023(4)
 C10B 0.0330(7) 0.0317(7) 0.0239(6) 0.0027(5) 0.0094(5) 0.0059(5)
 C10C 0.0320(7) 0.0219(6) 0.0221(6) 0.0018(5) -0.0014(5) 0.0027(5)
 C11A 0.0357(8) 0.0229(7) 0.0491(9) -0.0046(6) 0.0133(7) 0.0057(6)
 C11B 0.0324(8) 0.0473(10) 0.0505(10) -0.0027(8) 0.0115(7) 0.0179(7)
 C11C 0.0299(7) 0.0328(8) 0.0536(10) -0.0017(7) -0.0040(7) -0.0124(6)

_geom_special_details
;
 All esds (except the esd in the dihedral angle between two l.s. planes)
 are estimated using the full covariance matrix.  The cell esds are taken
 into account individually in the estimation of esds in distances, angles
 and torsion angles; correlations between esds in cell parameters are only
 used when they are defined by crystal symmetry.  An approximate (isotropic)
 treatment of cell esds is used for estimating esds involving l.s. planes.
;
loop_
  _geom_bond_atom_site_label_1
  _geom_bond_atom_site_label_2
  _geom_bond_distance
  _geom_bond_site_symmetry_2
  _geom_bond_publ_flag
 S1 O1 1.4299(11) . ?
 S1 O2 1.4278(11) . ?
 S1 N1 1.5730(12) . ?
 S1 C12 1.8251(16) . ?
 S2 O3 1.4241(12) . ?
 S2 O4 1.4303(11) . ?
 S2 N1 1.5672(12) . ?
 S2 C13 1.8266(17) . ?
 F1 C12 1.3224(19) . ?
 F2 C12 1.3229(19) . ?
 F3 C12 1.3319(19) . ?
 F4 C13 1.331(2) . ?
 F5 C13 1.321(2) . ?
 F6 C13 1.335(2) . ?
 P1 C1 1.7975(12) . ?
 P1 C5A 1.7937(12) . ?
 P1 C5B 1.7957(12) . ?
 P1 C5C 1.7986(12) . ?
 C1 H1A 0.9900 . ?
 C1 H1B 0.9900 . ?
 C1 C2 1.5249(18) . ?
 C2 H2A 0.9900 . ?
 C2 H2B 0.9900 . ?
 C2 C3 1.5240(19) . ?
 C3 H3A 0.9900 . ?
 C3 H3B 0.9900 . ?
 C3 C4 1.497(3) . ?
 C4 H4A 0.9800 . ?
 C4 H4B 0.9800 . ?
 C4 H4C 0.9800 . ?
 C5A C6A 1.4022(17) . ?
 C5A C10A 1.3971(17) . ?
 C5B C6B 1.3940(18) . ?
 C5B C10B 1.3980(18) . ?
 C5C C6C 1.3941(17) . ?
 C5C C10C 1.3988(17) . ?
 C6A H6A 0.9500 . ?
 C6A C7A 1.3956(17) . ?
 C6B H6B 0.9500 . ?
 C6B C7B 1.3972(18) . ?
 C6C H6C 0.9500 . ?
 C6C C7C 1.3975(18) . ?
 C7A C8A 1.3961(19) . ?
 C7A C11A 1.5068(19) . ?
 C7B C8B 1.391(2) . ?
 C7B C11B 1.510(2) . ?
 C7C C8C 1.393(2) . ?
 C7C C11C 1.506(2) . ?
 C8A H8A 0.9500 . ?
 C8A C9A 1.383(2) . ?
 C8B H8B 0.9500 . ?
 C8B C9B 1.382(2) . ?
 C8C H8C 0.9500 . ?
 C8C C9C 1.384(2) . ?
 C9A H9A 0.9500 . ?
 C9A C10A 1.3920(18) . ?
 C9B H9B 0.9500 . ?
 C9B C10B 1.388(2) . ?
 C9C H9C 0.9500 . ?
 C9C C10C 1.387(2) . ?
 C10A H10A 0.9500 . ?
 C10B H10B 0.9500 . ?
 C10C H10C 0.9500 . ?
 C11A H11A 0.9800 . ?
 C11A H11B 0.9800 . ?
 C11A H11C 0.9800 . ?
 C11B H11D 0.9800 . ?
 C11B H11E 0.9800 . ?
 C11B H11F 0.9800 . ?
 C11C H11G 0.9800 . ?
 C11C H11H 0.9800 . ?
 C11C H11I 0.9800 . ?

loop_
  _geom_angle_atom_site_label_1
  _geom_angle_atom_site_label_2
  _geom_angle_atom_site_label_3
  _geom_angle
  _geom_angle_site_symmetry_1
  _geom_angle_site_symmetry_3
  _geom_angle_publ_flag
 O1 S1 N1 116.68(7) . . ?
 O1 S1 C12 104.63(7) . . ?
 O2 S1 O1 119.00(7) . . ?
 O2 S1 N1 108.96(7) . . ?
 O2 S1 C12 103.84(8) . . ?
 N1 S1 C12 101.10(7) . . ?
 O3 S2 O4 118.53(7) . . ?
 O3 S2 N1 109.43(7) . . ?
 O3 S2 C13 104.05(8) . . ?
 O4 S2 N1 116.15(7) . . ?
 O4 S2 C13 104.56(8) . . ?
 N1 S2 C13 101.73(8) . . ?
 S2 N1 S1 125.78(7) . . ?
 F1 C12 S1 110.59(11) . . ?
 F1 C12 F2 108.69(14) . . ?
 F1 C12 F3 108.33(14) . . ?
 F2 C12 S1 110.56(11) . . ?
 F2 C12 F3 107.63(13) . . ?
 F3 C12 S1 110.94(11) . . ?
 F4 C13 S2 111.04(11) . . ?
 F4 C13 F6 108.06(16) . . ?
 F5 C13 S2 111.23(13) . . ?
 F5 C13 F4 108.59(16) . . ?
 F5 C13 F6 108.55(15) . . ?
 F6 C13 S2 109.29(13) . . ?
 C1 P1 C5C 111.31(6) . . ?
 C5A P1 C1 109.93(6) . . ?
 C5A P1 C5B 108.48(6) . . ?
 C5A P1 C5C 109.19(6) . . ?
 C5B P1 C1 109.38(6) . . ?
 C5B P1 C5C 108.49(6) . . ?
 P1 C1 H1A 108.7 . . ?
 P1 C1 H1B 108.7 . . ?
 H1A C1 H1B 107.6 . . ?
 C2 C1 P1 114.11(9) . . ?
 C2 C1 H1A 108.7 . . ?
 C2 C1 H1B 108.7 . . ?
 C1 C2 H2A 109.4 . . ?
 C1 C2 H2B 109.4 . . ?
 H2A C2 H2B 108.0 . . ?
 C3 C2 C1 111.06(12) . . ?
 C3 C2 H2A 109.4 . . ?
 C3 C2 H2B 109.4 . . ?
 C2 C3 H3A 108.9 . . ?
 C2 C3 H3B 108.9 . . ?
 H3A C3 H3B 107.7 . . ?
 C4 C3 C2 113.23(15) . . ?
 C4 C3 H3A 108.9 . . ?
 C4 C3 H3B 108.9 . . ?
 C3 C4 H4A 109.5 . . ?
 C3 C4 H4B 109.5 . . ?
 C3 C4 H4C 109.5 . . ?
 H4A C4 H4B 109.5 . . ?
 H4A C4 H4C 109.5 . . ?
 H4B C4 H4C 109.5 . . ?
 C6A C5A P1 120.06(9) . . ?
 C10A C5A P1 119.27(9) . . ?
 C10A C5A C6A 120.48(11) . . ?
 C6B C5B P1 121.00(10) . . ?
 C6B C5B C10B 120.12(12) . . ?
 C10B C5B P1 118.85(10) . . ?
 C6C C5C P1 119.73(9) . . ?
 C6C C5C C10C 120.26(12) . . ?
 C10C C5C P1 119.68(10) . . ?
 C5A C6A H6A 119.9 . . ?
 C7A C6A C5A 120.23(12) . . ?
 C7A C6A H6A 119.9 . . ?
 C5B C6B H6B 119.7 . . ?
 C5B C6B C7B 120.57(13) . . ?
 C7B C6B H6B 119.7 . . ?
 C5C C6C H6C 119.7 . . ?
 C5C C6C C7C 120.58(12) . . ?
 C7C C6C H6C 119.7 . . ?
 C6A C7A C8A 118.50(12) . . ?
 C6A C7A C11A 121.10(12) . . ?
 C8A C7A C11A 120.40(12) . . ?
 C6B C7B C11B 120.16(14) . . ?
 C8B C7B C6B 118.38(13) . . ?
 C8B C7B C11B 121.46(14) . . ?
 C6C C7C C11C 120.43(13) . . ?
 C8C C7C C6C 118.36(13) . . ?
 C8C C7C C11C 121.20(13) . . ?
 C7A C8A H8A 119.3 . . ?
 C9A C8A C7A 121.47(12) . . ?
 C9A C8A H8A 119.3 . . ?
 C7B C8B H8B 119.3 . . ?
 C9B C8B C7B 121.43(13) . . ?
 C9B C8B H8B 119.3 . . ?
 C7C C8C H8C 119.4 . . ?
 C9C C8C C7C 121.25(13) . . ?
 C9C C8C H8C 119.4 . . ?
 C8A C9A H9A 119.9 . . ?
 C8A C9A C10A 120.25(12) . . ?
 C10A C9A H9A 119.9 . . ?
 C8B C9B H9B 119.9 . . ?
 C8B C9B C10B 120.22(14) . . ?
 C10B C9B H9B 119.9 . . ?
 C8C C9C H9C 119.8 . . ?
 C8C C9C C10C 120.49(13) . . ?
 C10C C9C H9C 119.8 . . ?
 C5A C10A H10A 120.5 . . ?
 C9A C10A C5A 119.06(12) . . ?
 C9A C10A H10A 120.5 . . ?
 C5B C10B H10B 120.4 . . ?
 C9B C10B C5B 119.27(14) . . ?
 C9B C10B H10B 120.4 . . ?
 C5C C10C H10C 120.5 . . ?
 C9C C10C C5C 119.06(13) . . ?
 C9C C10C H10C 120.5 . . ?
 C7A C11A H11A 109.5 . . ?
 C7A C11A H11B 109.5 . . ?
 C7A C11A H11C 109.5 . . ?
 H11A C11A H11B 109.5 . . ?
 H11A C11A H11C 109.5 . . ?
 H11B C11A H11C 109.5 . . ?
 C7B C11B H11D 109.5 . . ?
 C7B C11B H11E 109.5 . . ?
 C7B C11B H11F 109.5 . . ?
 H11D C11B H11E 109.5 . . ?
 H11D C11B H11F 109.5 . . ?
 H11E C11B H11F 109.5 . . ?
 C7C C11C H11G 109.5 . . ?
 C7C C11C H11H 109.5 . . ?
 C7C C11C H11I 109.5 . . ?
 H11G C11C H11H 109.5 . . ?
 H11G C11C H11I 109.5 . . ?
 H11H C11C H11I 109.5 . . ?

loop_
  _geom_torsion_atom_site_label_1
  _geom_torsion_atom_site_label_2
  _geom_torsion_atom_site_label_3
  _geom_torsion_atom_site_label_4
  _geom_torsion
  _geom_torsion_site_symmetry_1
  _geom_torsion_site_symmetry_2
  _geom_torsion_site_symmetry_3
  _geom_torsion_site_symmetry_4
  _geom_torsion_publ_flag
 O1 S1 N1 S2 -7.33(13) . . . . ?
 O1 S1 C12 F1 59.17(14) . . . . ?
 O1 S1 C12 F2 -61.26(13) . . . . ?
 O1 S1 C12 F3 179.41(11) . . . . ?
 O2 S1 N1 S2 -145.61(10) . . . . ?
 O2 S1 C12 F1 -175.35(12) . . . . ?
 O2 S1 C12 F2 64.22(13) . . . . ?
 O2 S1 C12 F3 -55.12(13) . . . . ?
 O3 S2 N1 S1 -155.65(10) . . . . ?
 O3 S2 C13 F4 -173.39(13) . . . . ?
 O3 S2 C13 F5 -52.33(14) . . . . ?
 O3 S2 C13 F6 67.51(14) . . . . ?
 O4 S2 N1 S1 -18.12(13) . . . . ?
 O4 S2 C13 F4 61.60(15) . . . . ?
 O4 S2 C13 F5 -177.34(12) . . . . ?
 O4 S2 C13 F6 -57.51(14) . . . . ?
 N1 S1 C12 F1 -62.43(13) . . . . ?
 N1 S1 C12 F2 177.13(11) . . . . ?
 N1 S1 C12 F3 57.80(12) . . . . ?
 N1 S2 C13 F4 -59.67(14) . . . . ?
 N1 S2 C13 F5 61.39(14) . . . . ?
 N1 S2 C13 F6 -178.78(12) . . . . ?
 C12 S1 N1 S2 105.41(11) . . . . ?
 C13 S2 N1 S1 94.71(11) . . . . ?
 P1 C1 C2 C3 175.02(10) . . . . ?
 P1 C5A C6A C7A -176.14(10) . . . . ?
 P1 C5A C10A C9A 176.31(11) . . . . ?
 P1 C5B C6B C7B -177.96(11) . . . . ?
 P1 C5B C10B C9B 178.64(12) . . . . ?
 P1 C5C C6C C7C 172.72(10) . . . . ?
 P1 C5C C10C C9C -173.42(11) . . . . ?
 C1 P1 C5A C6A 82.92(11) . . . . ?
 C1 P1 C5A C10A -92.16(11) . . . . ?
 C1 P1 C5B C6B -10.16(12) . . . . ?
 C1 P1 C5B C10B 171.90(11) . . . . ?
 C1 P1 C5C C6C 26.96(12) . . . . ?
 C1 P1 C5C C10C -159.66(10) . . . . ?
 C1 C2 C3 C4 -173.67(15) . . . . ?
 C5A P1 C1 C2 -52.37(11) . . . . ?
 C5A P1 C5B C6B -130.06(11) . . . . ?
 C5A P1 C5B C10B 52.00(12) . . . . ?
 C5A P1 C5C C6C 148.51(10) . . . . ?
 C5A P1 C5C C10C -38.11(12) . . . . ?
 C5A C6A C7A C8A 0.19(19) . . . . ?
 C5A C6A C7A C11A 179.75(13) . . . . ?
 C5B P1 C1 C2 -171.38(9) . . . . ?
 C5B P1 C5A C6A -157.52(10) . . . . ?
 C5B P1 C5A C10A 27.40(12) . . . . ?
 C5B P1 C5C C6C -93.44(11) . . . . ?
 C5B P1 C5C C10C 79.94(11) . . . . ?
 C5B C6B C7B C8B -0.3(2) . . . . ?
 C5B C6B C7B C11B -179.76(14) . . . . ?
 C5C P1 C1 C2 68.75(11) . . . . ?
 C5C P1 C5A C6A -39.46(11) . . . . ?
 C5C P1 C5A C10A 145.46(10) . . . . ?
 C5C P1 C5B C6B 111.43(11) . . . . ?
 C5C P1 C5B C10B -66.51(12) . . . . ?
 C5C C6C C7C C8C 0.9(2) . . . . ?
 C5C C6C C7C C11C -177.93(14) . . . . ?
 C6A C5A C10A C9A 1.25(19) . . . . ?
 C6A C7A C8A C9A 0.6(2) . . . . ?
 C6B C5B C10B C9B 0.7(2) . . . . ?
 C6B C7B C8B C9B 0.1(2) . . . . ?
 C6C C5C C10C C9C -0.1(2) . . . . ?
 C6C C7C C8C C9C -0.4(2) . . . . ?
 C7A C8A C9A C10A -0.5(2) . . . . ?
 C7B C8B C9B C10B 0.5(3) . . . . ?
 C7C C8C C9C C10C -0.3(2) . . . . ?
 C8A C9A C10A C5A -0.5(2) . . . . ?
 C8B C9B C10B C5B -0.9(2) . . . . ?
 C8C C9C C10C C5C 0.5(2) . . . . ?
 C10A C5A C6A C7A -1.12(19) . . . . ?
 C10B C5B C6B C7B -0.1(2) . . . . ?
 C10C C5C C6C C7C -0.62(19) . . . . ?
 C11A C7A C8A C9A -178.96(14) . . . . ?
 C11B C7B C8B C9B 179.53(16) . . . . ?
 C11C C7C C8C C9C 178.37(15) . . . . ?

_shelx_res_file
;
TITL fgcupch0117_0m_a.res in P2(1)/c
    fgcupch0117_0m.res
    created by SHELXL-2018/3 at 14:39:37 on 24-Aug-2022
CELL 0.71073 11.9101 13.8682 18.454 90 98.689 90
ZERR 4 0.0004 0.0004 0.0006 0 0.001 0
LATT 1
SYMM -X,0.5+Y,0.5-Z
SFAC C H F N O P S
UNIT 108 120 24 4 16 4 8

L.S. 20
PLAN  5 0 0
SIZE 0.18 0.203 0.242
TEMP -123.15
CONF
LIST 4
HTAB
BOND $H
MORE -1
fmap 2
acta
OMIT 1 1 1
OMIT 0 0 2
OMIT -1 0 2
OMIT 0 1 2
OMIT -1 1 1
OMIT 1 1 0
OMIT 0 2 0
REM <olex2.extras>
REM <HklSrc "%.\\fgcupch0117_0m.hkl">
REM </olex2.extras>

WGHT    0.053400    1.517300
FVAR       0.32992
S1    7    0.638059    1.031197    0.303948    11.00000    0.02097    0.02009 =
         0.02583   -0.00019    0.00096   -0.00029
S2    7    0.831006    1.015088    0.235339    11.00000    0.02478    0.01781 =
         0.02778   -0.00167    0.00457    0.00112
F1    3    0.770204    0.956019    0.414821    11.00000    0.06699    0.07154 =
         0.03901    0.01481   -0.00308    0.03290
F2    3    0.601322    0.987818    0.435597    11.00000    0.06603    0.07119 =
         0.03920    0.00056    0.02519   -0.01712
F3    3    0.720933    1.102513    0.432132    11.00000    0.06089    0.05715 =
         0.03678   -0.02075    0.00544   -0.01522
F4    3    0.668404    1.017763    0.122727    11.00000    0.04962    0.08525 =
         0.03457    0.00308   -0.00826   -0.01289
F5    3    0.782380    1.139022    0.128547    11.00000    0.07430    0.05014 =
         0.05710    0.03017    0.01531    0.00357
F6    3    0.837322    0.999571    0.095920    11.00000    0.08554    0.08138 =
         0.03861   -0.01234    0.03221   -0.00242
O1    5    0.604147    0.936226    0.279628    11.00000    0.03726    0.02909 =
         0.03829   -0.00721    0.00570   -0.01399
O2    5    0.554373    1.105572    0.299247    11.00000    0.02551    0.03751 =
         0.05878    0.00872    0.00384    0.01067
O3    5    0.940442    1.058766    0.247752    11.00000    0.02524    0.04054 =
         0.05476   -0.00885    0.00775   -0.00349
O4    5    0.823661    0.912261    0.238369    11.00000    0.04435    0.01760 =
         0.05168    0.00157    0.01515    0.00621
N1    4    0.748244    1.072570    0.277844    11.00000    0.03071    0.01790 =
         0.03339   -0.00613    0.01136   -0.00379
C12   1    0.685491    1.018371    0.402233    11.00000    0.03602    0.03578 =
         0.02650   -0.00148    0.00614    0.00051
C13   1    0.776146    1.045337    0.140239    11.00000    0.04682    0.04323 =
         0.02791    0.00267    0.00958   -0.00241
P1    6    0.727838    0.638913    0.347301    11.00000    0.01804    0.01346 =
         0.01633    0.00066    0.00296   -0.00016
C1    1    0.701248    0.694758    0.258461    11.00000    0.01955    0.01653 =
         0.01782    0.00192   -0.00002   -0.00104
AFIX  23
H1A   2    0.621519    0.682019    0.236581    11.00000   -1.20000
H1B   2    0.710168    0.765396    0.264590    11.00000   -1.20000
AFIX   0
C2    1    0.779166    0.659979    0.205444    11.00000    0.03401    0.02755 =
         0.01820    0.00280    0.00766    0.00423
AFIX  23
H2A   2    0.858516    0.678215    0.224466    11.00000   -1.20000
H2B   2    0.775413    0.588793    0.201859    11.00000   -1.20000
AFIX   0
PART 1
C3    1    0.744940    0.703738    0.129568    11.00000    0.06674    0.02865 =
         0.01900    0.00396    0.00646    0.00146
AFIX  23
H3A   2    0.662991    0.691920    0.113475    11.00000   -1.20000
H3B   2    0.756618    0.774382    0.132716    11.00000   -1.20000
AFIX   0
C4    1    0.810500    0.663694    0.073309    11.00000    0.08635    0.05338 =
         0.02808   -0.00198    0.02183   -0.00441
AFIX 137
H4A   2    0.891778    0.675142    0.088800    11.00000   -1.50000
H4B   2    0.786111    0.695511    0.026139    11.00000   -1.50000
H4C   2    0.796530    0.594214    0.068157    11.00000   -1.50000
AFIX   0
PART 0
C5A   1    0.727261    0.510206    0.337667    11.00000    0.02182    0.01316 =
         0.01799    0.00137    0.00332   -0.00044
C5B   1    0.617718    0.672284    0.399045    11.00000    0.02129    0.01824 =
         0.02066   -0.00210    0.00559    0.00006
C5C   1    0.862148    0.676463    0.397281    11.00000    0.01931    0.01782 =
         0.01791   -0.00153    0.00127    0.00140
C6A   1    0.825155    0.462127    0.323397    11.00000    0.02234    0.01742 =
         0.02142    0.00087    0.00452   -0.00018
AFIX  43
H6A   2    0.893163    0.497341    0.321826    11.00000   -1.20000
AFIX   0
C6B   1    0.539466    0.744156    0.374188    11.00000    0.02239    0.02152 =
         0.02674   -0.00040    0.00587    0.00093
AFIX  43
H6B   2    0.542711    0.774644    0.328451    11.00000   -1.20000
AFIX   0
C6C   1    0.907084    0.765943    0.382597    11.00000    0.02003    0.01924 =
         0.02220   -0.00004    0.00135   -0.00008
AFIX  43
H6C   2    0.871136    0.803304    0.342544    11.00000   -1.20000
AFIX   0
C7A   1    0.823029    0.362721    0.311493    11.00000    0.02798    0.01761 =
         0.02299    0.00060    0.00495    0.00284
C7B   1    0.456304    0.771741    0.415957    11.00000    0.02272    0.02925 =
         0.03464   -0.00582    0.00711    0.00255
C7C   1    1.004545    0.801166    0.426279    11.00000    0.02058    0.02569 =
         0.03193   -0.00568    0.00035   -0.00204
C8A   1    0.721695    0.313087    0.313948    11.00000    0.03610    0.01469 =
         0.02843   -0.00103    0.00701   -0.00282
AFIX  43
H8A   2    0.719409    0.245310    0.306400    11.00000   -1.20000
AFIX   0
C8B   1    0.453308    0.725431    0.482474    11.00000    0.03078    0.04328 =
         0.03231   -0.00799    0.01374    0.00277
AFIX  43
H8B   2    0.397119    0.743369    0.511395    11.00000   -1.20000
AFIX   0
C8C   1    1.056208    0.744132    0.483990    11.00000    0.02560    0.03324 =
         0.03221   -0.00751   -0.00769    0.00211
AFIX  43
H8C   2    1.122815    0.766869    0.513987    11.00000   -1.20000
AFIX   0
C9A   1    0.624532    0.360401    0.327126    11.00000    0.02988    0.01953 =
         0.03470   -0.00093    0.00883   -0.00734
AFIX  43
H9A   2    0.556454    0.325075    0.328166    11.00000   -1.20000
AFIX   0
C9B   1    0.530325    0.653853    0.507430    11.00000    0.04185    0.04435 =
         0.02565    0.00253    0.01594    0.00452
AFIX  43
H9B   2    0.526198    0.622896    0.552875    11.00000   -1.20000
AFIX   0
C9C   1    1.012343    0.654987    0.498450    11.00000    0.03562    0.03145 =
         0.02669   -0.00067   -0.00889    0.00714
AFIX  43
H9C   2    1.049227    0.617228    0.537980    11.00000   -1.20000
AFIX   0
C10A  1    0.626145    0.459574    0.338869    11.00000    0.02307    0.01956 =
         0.02589   -0.00103    0.00605   -0.00232
AFIX  43
H10A  2    0.559433    0.492364    0.347578    11.00000   -1.20000
AFIX   0
C10B  1    0.613660    0.627071    0.466307    11.00000    0.03303    0.03173 =
         0.02393    0.00274    0.00944    0.00592
AFIX  43
H10B  2    0.667349    0.578549    0.483678    11.00000   -1.20000
AFIX   0
C10C  1    0.914923    0.620351    0.455658    11.00000    0.03197    0.02192 =
         0.02208    0.00182   -0.00138    0.00268
AFIX  43
H10C  2    0.884469    0.559381    0.465852    11.00000   -1.20000
AFIX   0
C11A  1    0.927119    0.309698    0.295763    11.00000    0.03572    0.02288 =
         0.04909   -0.00459    0.01334    0.00573
AFIX 137
H11A  2    0.917340    0.291633    0.243849    11.00000   -1.50000
H11B  2    0.937940    0.251449    0.326081    11.00000   -1.50000
H11C  2    0.993773    0.351527    0.307128    11.00000   -1.50000
AFIX   0
C11B  1    0.371686    0.849379    0.388408    11.00000    0.03242    0.04725 =
         0.05046   -0.00265    0.01152    0.01791
AFIX 137
H11D  2    0.401344    0.887980    0.351043    11.00000   -1.50000
H11E  2    0.359077    0.891042    0.429310    11.00000   -1.50000
H11F  2    0.299702    0.819518    0.366985    11.00000   -1.50000
AFIX   0
C11C  1    1.050566    0.899289    0.411810    11.00000    0.02993    0.03280 =
         0.05356   -0.00165   -0.00400   -0.01237
AFIX 137
H11G  2    1.033685    0.913662    0.359297    11.00000   -1.50000
H11H  2    1.132971    0.900056    0.427317    11.00000   -1.50000
H11I  2    1.014991    0.948005    0.439402    11.00000   -1.50000
AFIX   0
HKLF 4


REM  fgcupch0117_0m_a.res in P2(1)/c
REM wR2 = 0.1070, GooF = S = 1.034, Restrained GooF = 1.034 for all data
REM R1 = 0.0380 for 7845 Fo > 4sig(Fo) and 0.0475 for all 9221 data
REM 374 parameters refined using 0 restraints

END

WGHT      0.0534      1.5172

REM Instructions for potential hydrogen bonds
EQIV $1 -x+1, y-1/2, -z+1/2
HTAB C1 O2_$1
HTAB C1 O4
EQIV $2 -x+2, y-1/2, -z+1/2
HTAB C6A O3_$2
HTAB C6B O1
HTAB C6C O4

REM Highest difference peak  0.606,  deepest hole -0.434,  1-sigma level  0.060
Q1    1   0.6825  0.6459  0.0854  11.00000  0.05    0.61
Q2    1   0.9936  0.9472  0.3876  11.00000  0.05    0.39
Q3    1   0.7792  0.4847  0.3359  11.00000  0.05    0.38
Q4    1   0.5773  0.7077  0.3876  11.00000  0.05    0.38
Q5    1   0.6802  0.4811  0.3362  11.00000  0.05    0.37
;
_shelx_res_checksum                1642
_shelx_hkl_file
;
  -3   0   0   78.95    2.04
   3   0   0   79.06    1.86
  -3   0   0   80.48    2.08
  -3   0   0   84.03    1.89
  -3   0   0   80.98    1.89
   4   0   0   12.48    0.60
  -4   0   0   13.37    0.69
  -4   0   0   13.70    0.87
  -4   0   0   15.07    0.68
  -5   0   0  792.82   15.93
  -5   0   0  745.07   15.83
  -5   0   0  775.10   15.58
  -5   0   0  772.03   15.59
   5   0   0  744.38   15.51
   5   0   0  772.96   15.52
  -6   0   0   44.17    1.78
   6   0   0   43.44    1.39
  -6   0   0   45.65    1.46
  -6   0   0   46.37    1.48
   7   0   0    6.38    0.72
  -7   0   0    6.04    0.67
  -7   0   0    5.86    0.98
  -7   0   0    5.93    0.72
  -8   0   0    3.95    0.71
  -8   0   0    4.35    0.65
  -8   0   0    1.80    0.91
   8   0   0    3.96    0.60
  -9   0   0  698.81   14.75
  -9   0   0  670.96   14.29
   9   0   0  673.58   14.10
 -10   0   0  157.83    4.77
 -10   0   0  155.56    4.11
 -10   0   0  151.72    4.02
  10   0   0  152.86    3.79
 -11   0   0  831.02   17.51
 -11   0   0  821.74   17.51
 -11   0   0  829.79   18.24
 -12   0   0   26.65    1.81
 -12   0   0   25.24    1.91
 -12   0   0   29.35    2.32
  12   0   0   23.68    1.51
 -13   0   0   55.08    3.11
 -13   0   0   59.28    2.56
 -14   0   0   -1.08    1.37
 -14   0   0   -0.55    1.00
 -15   0   0    1.16    1.66
 -15   0   0    2.45    1.23
 -16   0   0    1.80    1.80
 -16   0   0    1.16    1.18
   1  -1   0    0.03    0.08
   1   1   0   -0.03    0.09
  -1   1   0   -0.06    0.08
  -1   1   0   -0.09    0.08
   2  -1   0   28.76    0.92
   2  -1   0   29.69    0.91
  -2  -1   0   30.56    0.73
  -2  -1   0   30.44    0.96
  -2  -1   0   31.21    0.74
   2  -1   0   30.13    0.90
   2   1   0   31.16    0.70
   2   1   0   30.84    0.96
  -2   1   0   30.04    0.96
   2   1   0   29.40    0.70
  -2   1   0   30.43    0.88
  -2   1   0   30.28    0.92
   3  -1   0  473.98    9.62
   3  -1   0  465.20    9.72
  -3  -1   0  473.24    9.50
  -3  -1   0  467.15    9.77
  -3  -1   0  457.57    9.75
   3  -1   0  488.67    9.63
   3   1   0  458.20    9.45
  -3   1   0  473.29    9.63
  -3   1   0  475.45    9.64
  -3   1   0  480.75    9.75
   3   1   0  473.07    9.46
  -4  -1   0   84.65    1.94
   4  -1   0   79.90    2.05
   4  -1   0   85.76    2.49
  -4  -1   0   81.86    2.24
  -4   1   0   81.78    2.22
  -4   1   0   83.41    2.07
   4   1   0   79.41    1.88
  -4   1   0   85.54    2.10
  -4   1   0   81.30    2.37
   4   1   0   84.01    1.88
  -5  -1   0  148.85    3.74
  -5  -1   0  150.30    3.39
   5  -1   0  149.66    3.47
  -5  -1   0  154.18    3.40
  -5  -1   0  150.40    3.77
  -5   1   0  151.59    3.74
   5   1   0  145.80    3.31
   5   1   0  151.23    3.31
  -5   1   0  154.23    3.52
  -5   1   0  154.80    3.72
  -5   1   0  153.08    3.53
  -6  -1   0  258.72    6.02
  -6  -1   0  252.20    5.56
  -6  -1   0  257.08    5.58
  -6   1   0  254.08    5.68
   6   1   0  261.23    5.46
  -6   1   0  257.51    5.98
  -6   1   0  255.51    5.70
  -7  -1   0  297.80    7.01
  -7  -1   0  300.26    6.53
  -7  -1   0  298.02    6.50
  -7   1   0  297.95    6.61
  -7   1   0  302.21    6.98
   7   1   0  299.45    6.35
  -7   1   0  297.27    6.63
   8  -1   0    7.05    0.73
  -8  -1   0   10.26    0.85
  -8  -1   0   10.09    0.92
  -8  -1   0    8.58    1.17
  -8   1   0    6.16    0.83
  -8   1   0    8.10    0.84
  -8   1   0    6.72    1.11
   8   1   0    8.80    0.73
   9  -1   0    8.06    0.85
  -9  -1   0    7.43    1.44
  -9  -1   0    8.65    0.88
   9   1   0    7.32    0.79
  -9   1   0    5.30    1.87
  -9   1   0    8.83    0.93
  -9   1   0    8.43    1.01
 -10  -1   0    6.39    1.39
 -10  -1   0    6.75    0.95
  10  -1   0    6.83    0.88
 -10  -1   0    7.68    0.92
 -10   1   0    7.94    1.12
 -10   1   0    8.19    1.45
 -10   1   0    6.41    0.96
  10   1   0    8.22    0.86
 -11  -1   0   50.13    2.08
 -11  -1   0   43.76    1.94
  11  -1   0   47.18    1.84
 -11  -1   0   46.12    2.62
 -11   1   0   44.91    2.58
 -11   1   0   46.28    2.20
 -11   1   0   47.76    2.00
  12  -1   0    3.28    0.80
 -12  -1   0    1.37    1.32
 -12  -1   0    1.35    0.82
 -12  -1   0    1.94    0.91
 -12   1   0    1.00    0.92
 -12   1   0    2.57    1.37
 -12   1   0    0.81    0.83
 -13  -1   0   20.41    1.61
 -13  -1   0   20.02    1.69
 -13   1   0   18.85    2.29
 -13   1   0   21.36    1.86
 -14  -1   0   11.47    2.01
 -14  -1   0   11.08    1.41
 -14   1   0   11.27    2.09
 -14   1   0    8.40    1.43
 -15  -1   0   15.04    1.66
 -15  -1   0   15.64    2.33
 -15   1   0   15.25    1.73
 -15   1   0   14.61    2.37
 -16  -1   0    8.95    2.16
 -16  -1   0   12.36    1.62
 -16   1   0   11.48    2.40
 -16   1   0   11.68    1.70
   0   2   0  947.35   22.43
   1  -2   0   82.22    1.65
  -1  -2   0   81.20    1.72
  -1   2   0   79.45    1.73
   1   2   0   61.65    1.67
   2  -2   0 2977.03   68.85
  -2   2   0 3098.47   69.28
   3  -2   0    9.29    0.68
  -3  -2   0   10.66    0.39
   3  -2   0    9.51    0.62
  -3  -2   0   10.06    0.40
  -3  -2   0   10.36    0.70
   3  -2   0    9.73    0.69
  -3   2   0    9.94    0.72
  -3   2   0    9.82    0.65
  -3   2   0    9.42    0.62
   4  -2   0 1423.20   41.02
  -4   2   0 1426.91   40.79
   4   2   0 1417.17   34.83
   4   2   0 1427.49   35.08
  -5  -2   0 1018.95   20.15
  -5  -2   0 1010.66   20.63
   5  -2   0  975.66   20.34
   5  -2   0 1010.92   20.38
  -5  -2   0  993.17   20.13
  -5   2   0 1016.77   20.42
  -5   2   0  999.38   20.50
   5   2   0  981.79   19.99
  -5   2   0 1006.35   20.38
   5   2   0 1023.78   20.00
  -5   2   0 1012.73   20.55
  -6  -2   0  399.00    8.97
  -6  -2   0  406.81    8.46
  -6  -2   0  402.94    8.44
  -6   2   0  409.95    8.73
  -6   2   0  414.81    8.94
   6   2   0  405.25    8.27
  -6   2   0  404.17    8.69
  -7  -2   0  131.64    3.16
  -7  -2   0  134.93    3.20
  -7  -2   0  133.52    3.77
   7  -2   0  128.30    3.33
  -7   2   0  133.32    3.41
  -7   2   0  133.79    3.43
  -7   2   0  137.32    3.72
  -8  -2   0    0.40    0.51
  -8  -2   0    0.37    0.47
  -8  -2   0   -0.53    0.77
  -8   2   0    0.24    0.62
   8   2   0    0.35    0.34
  -8   2   0   -0.28    0.78
  -8   2   0    0.41    0.61
  -9  -2   0  235.72    5.43
  -9  -2   0  237.97    6.14
  -9  -2   0  238.91    5.48
  -9   2   0  239.70    6.16
  -9   2   0  229.36    5.64
  -9   2   0  239.33    5.74
 -10  -2   0   43.77    2.46
 -10  -2   0   49.14    1.88
 -10  -2   0   51.74    1.90
 -10   2   0   47.74    2.63
 -10   2   0   45.08    1.94
 -10   2   0   51.11    2.18
 -11  -2   0    0.93    1.24
 -11  -2   0    0.45    0.73
  11  -2   0    1.05    0.75
 -11  -2   0    0.34    0.79
 -11   2   0    1.03    0.87
 -11   2   0    0.03    1.15
 -11   2   0    0.73    0.85
 -12  -2   0   78.17    3.41
  12  -2   0   75.48    2.53
 -12  -2   0   77.85    2.67
 -12  -2   0   72.62    2.55
 -12   2   0   73.69    2.75
 -12   2   0   76.74    3.47
 -12   2   0   77.86    2.87
 -13  -2   0   14.63    1.39
 -13   2   0   15.78    1.67
 -13   2   0   14.07    2.01
 -14  -2   0    1.20    1.55
 -14  -2   0    2.51    1.08
 -14   2   0    1.92    1.26
 -15  -2   0   84.04    3.17
 -15  -2   0   81.30    4.04
 -15   2   0   82.05    3.43
 -15   2   0   83.47    3.97
 -16  -2   0    2.97    1.21
 -16  -2   0    2.50    1.78
 -16   2   0    2.90    1.39
 -16   2   0    3.72    1.85
   0  -3   0    0.50    0.30
   0  -3   0    0.64    0.28
   0   3   0    0.73    0.23
   0   3   0    1.58    0.29
   1  -3   0  893.71   28.31
  -1  -3   0  870.05   20.57
   1   3   0  877.12   20.61
  -1   3   0  899.22   31.89
   2  -3   0   16.37    0.75
  -2  -3   0   14.80    0.72
   2  -3   0   14.34    0.76
   2  -3   0   15.66    0.66
  -2   3   0   15.48    0.73
   2   3   0   16.19    0.71
  -2   3   0   15.04    0.75
  -2   3   0   17.08    0.68
   3  -3   0    5.47    0.59
  -3  -3   0    6.01    0.20
   3  -3   0    5.55    0.59
  -3  -3   0    5.79    0.58
   3  -3   0    6.03    0.56
  -3   3   0    5.93    0.59
  -3   3   0    6.48    0.63
  -3   3   0    5.71    0.63
   3   3   0    6.35    0.69
  -4  -3   0  118.98    2.47
   4  -3   0  114.47    2.85
  -4  -3   0  115.85    2.97
  -4  -3   0  114.22    2.95
   4  -3   0  114.72    2.84
   4  -3   0  114.23    2.84
  -4  -3   0  115.60    2.47
  -4   3   0  120.15    2.88
  -4   3   0  117.72    2.86
  -4   3   0  119.76    2.90
  -5  -3   0   24.02    0.81
  -5  -3   0   21.96    1.26
   5  -3   0   24.01    1.10
  -5  -3   0   22.92    0.78
   5  -3   0   24.47    1.11
  -5   3   0   22.68    1.30
  -5   3   0   23.01    1.10
  -5   3   0   23.44    1.19
  -5   3   0   22.89    1.10
  -6  -3   0   30.27    1.05
   6  -3   0   28.68    1.29
  -6  -3   0   28.98    1.54
  -6   3   0   30.57    1.32
  -6   3   0   31.93    1.38
  -6   3   0   33.50    1.58
  -7  -3   0   49.66    1.50
  -7  -3   0   48.92    2.04
  -7  -3   0   51.33    1.50
  -7   3   0   50.21    1.82
  -7   3   0   51.14    1.98
  -7   3   0   49.71    1.82
  -8  -3   0   48.92    2.28
  -8  -3   0   48.74    1.57
  -8  -3   0   50.80    1.61
   8  -3   0   47.67    1.83
  -8   3   0   48.25    1.88
  -8   3   0   50.36    1.93
  -8   3   0   49.61    2.11
  -9  -3   0   45.03    1.57
  -9  -3   0   44.59    2.23
   9  -3   0   39.75    1.78
  -9  -3   0   43.37    1.60
  -9   3   0   38.76    1.83
  -9   3   0   41.86    2.12
  -9   3   0   39.96    1.96
  10  -3   0    2.14    0.74
 -10  -3   0    1.92    0.71
 -10  -3   0    1.42    0.72
 -10  -3   0    0.14    1.17
 -10   3   0    0.71    1.14
 -10   3   0    3.20    1.01
 -10   3   0    1.92    0.82
 -11  -3   0   11.97    1.20
 -11  -3   0   11.91    1.73
 -11  -3   0   13.05    1.23
 -11   3   0   14.06    1.46
 -11   3   0   11.20    1.41
 -11   3   0   14.38    1.71
 -12  -3   0    3.35    0.91
 -12  -3   0    6.39    1.51
 -12  -3   0    4.29    0.89
 -12   3   0    3.37    1.05
 -12   3   0    4.05    1.42
 -12   3   0    2.74    1.18
 -13  -3   0    8.32    1.07
 -13  -3   0   10.41    1.38
 -13  -3   0   10.05    1.88
 -13   3   0   10.81    1.82
 -13   3   0    7.73    1.43
 -14  -3   0   33.62    2.74
 -14  -3   0   31.17    1.99
 -14   3   0   32.40    2.66
 -14   3   0   30.57    2.34
 -15  -3   0    4.70    1.83
 -15  -3   0    7.64    1.30
 -15   3   0    6.42    2.02
 -15   3   0    7.20    1.49
 -16  -3   0   42.88    5.28
 -16  -3   0   39.36    3.03
 -16   3   0   42.38    3.51
 -16   3   0   43.09    2.81
   0  -4   0  149.18    3.17
   0  -4   0  152.29    3.27
   0  -4   0  152.60    3.28
   0   4   0  153.94    3.23
   0   4   0  154.38    3.24
   0   4   0  152.33    3.17
   1  -4   0   38.25    1.10
  -1  -4   0   34.52    1.01
   1  -4   0   39.38    0.95
  -1  -4   0   38.71    0.93
  -1  -4   0   39.31    0.94
  -1   4   0   36.67    1.08
   1   4   0   36.91    0.80
   1   4   0   36.80    1.03
   1   4   0   38.11    0.81
  -1   4   0   37.25    0.93
   2  -4   0   59.87    1.46
  -2  -4   0   56.63    1.56
   2  -4   0   59.96    1.64
  -2  -4   0   62.26    1.23
   2  -4   0   59.64    1.63
  -2   4   0   58.90    1.59
  -2   4   0   61.03    1.48
  -2   4   0   58.65    1.61
   2   4   0   60.37    1.60
   3  -4   0   41.93    1.27
   3  -4   0   43.79    1.39
  -3  -4   0   44.07    1.40
   3  -4   0   44.65    1.43
  -3   4   0   43.82    1.39
  -3   4   0   44.57    1.31
   3   4   0   43.44    1.39
  -3   4   0   43.37    1.39
   4  -4   0  650.16   13.52
   4  -4   0  641.09   13.59
   4  -4   0  674.93   13.63
  -4  -4   0  635.39   13.64
  -4  -4   0  668.58   13.09
  -4  -4   0  682.54   13.10
  -4   4   0  674.01   13.64
  -4   4   0  670.67   13.56
  -4   4   0  633.89   13.57
  -5  -4   0    0.64    0.64
   5  -4   0    2.29    0.64
   5  -4   0    0.80    0.61
  -5  -4   0    1.32    0.29
  -5  -4   0    1.63    0.28
  -5   4   0    1.30    0.60
  -5   4   0    0.63    0.52
  -5   4   0    2.39    0.70
   6  -4   0  463.33    9.84
  -6  -4   0  451.65   10.04
  -6  -4   0  460.55    9.34
  -6  -4   0  460.48    9.35
  -6   4   0  452.05    9.90
  -6   4   0  452.86    9.82
  -6   4   0  463.08    9.89
   7  -4   0   23.83    1.28
  -7  -4   0   24.33    0.96
  -7  -4   0   22.88    1.62
  -7  -4   0   23.85    0.94
  -7   4   0   22.33    1.33
  -7   4   0   26.11    1.47
  -7   4   0   25.65    1.43
  -8  -4   0  103.29    2.62
  -8  -4   0  103.83    2.60
  -8  -4   0  103.07    3.34
  -8   4   0  106.78    3.24
  -8   4   0  105.14    3.10
  -9  -4   0   21.47    1.79
  -9  -4   0   25.00    1.19
   9  -4   0   22.32    1.40
  -9  -4   0   24.69    1.19
  -9   4   0   23.61    1.72
  -9   4   0   22.79    1.66
  -9   4   0   21.32    1.64
 -10  -4   0   59.63    2.77
 -10  -4   0   59.04    2.00
 -10  -4   0   54.64    2.61
  10  -4   0   61.20    2.32
 -10   4   0   58.21    2.29
 -10   4   0   63.57    2.82
 -10   4   0   62.23    2.89
 -11  -4   0    0.19    0.69
 -11  -4   0   -0.74    1.15
  11  -4   0    0.43    0.80
 -11   4   0    1.15    1.16
 -11   4   0    0.24    0.93
 -11   4   0    0.31    0.90
 -12  -4   0   28.16    1.60
  12  -4   0   27.15    1.96
 -12  -4   0   25.20    2.50
 -12  -4   0   26.72    1.54
 -12   4   0   26.92    1.94
 -12   4   0   25.12    2.17
 -13  -4   0   23.09    2.62
 -13  -4   0   23.18    1.61
 -13  -4   0   25.33    1.56
 -13   4   0   22.83    2.47
 -14  -4   0    8.40    1.85
 -14  -4   0    8.33    1.19
 -14   4   0    6.98    1.79
 -14   4   0    9.64    1.77
 -15  -4   0   35.56    3.00
 -15  -4   0   40.60    2.21
 -15   4   0   39.17    3.19
 -15   4   0   35.76    2.61
 -16   4   0    0.99    1.41
 -16   4   0   -0.41    1.78
   0  -5   0    0.01    0.32
   0  -5   0    0.21    0.30
   0  -5   0    0.46    0.23
   0   5   0    0.25    0.25
   0   5   0    0.34    0.27
   0   5   0    0.12    0.22
   1  -5   0  977.36   19.58
  -1  -5   0  933.76   19.41
   1  -5   0  982.67   19.31
  -1  -5   0  986.98   19.39
   1   5   0  973.91   19.24
  -1   5   0  967.72   19.50
  -2  -5   0    5.62    0.33
  -2  -5   0    5.51    0.54
   2  -5   0    6.03    0.48
  -2  -5   0    6.14    0.34
   2  -5   0    6.32    0.70
   2   5   0    5.92    0.62
  -2   5   0    5.71    0.63
  -2   5   0    5.37    0.58
  -2   5   0    6.62    0.50
   3  -5   0   10.55    0.95
   3  -5   0   11.03    0.84
   3  -5   0   11.81    0.71
  -3   5   0   13.07    0.75
  -3   5   0   10.95    0.89
  -3   5   0   10.51    0.82
   3   5   0   11.59    0.85
   4  -5   0  168.52    3.93
   4  -5   0  182.84    4.16
   4  -5   0  170.82    4.10
  -4  -5   0  170.07    4.10
  -4   5   0  165.78    4.04
  -4   5   0  174.76    4.11
  -4   5   0  176.50    3.99
  -5  -5   0    3.65    0.33
  -5  -5   0    3.57    0.34
   5  -5   0    3.99    0.77
   5  -5   0    2.88    0.67
  -5  -5   0    2.64    0.81
  -5   5   0    3.25    0.69
  -5   5   0    2.50    0.67
  -5   5   0    3.58    0.69
  -6  -5   0    3.16    0.90
  -6  -5   0    1.92    0.34
   6  -5   0    2.49    0.75
  -6  -5   0    1.71    0.32
  -6   5   0    1.92    0.67
  -6   5   0    1.61    0.66
  -6   5   0    2.84    0.76
  -7  -5   0   39.28    1.90
   7  -5   0   40.28    1.71
  -7  -5   0   41.43    1.23
  -7   5   0   41.44    1.77
  -7   5   0   45.73    1.89
  -7   5   0   40.36    1.74
  -8  -5   0    4.28    0.54
   8  -5   0    3.52    0.88
  -8  -5   0    4.00    1.07
  -8   5   0    3.55    0.97
  -8   5   0    2.91    0.79
  -8   5   0    3.99    0.94
  -9  -5   0  118.95    2.94
  -9  -5   0  118.78    3.94
  -9  -5   0  120.99    2.97
  -9   5   0  112.04    3.69
  -9   5   0  118.43    3.74
  -9   5   0  120.63    3.63
 -10  -5   0  185.37    5.41
  10  -5   0  191.13    4.94
 -10  -5   0  184.03    4.44
 -10  -5   0  187.29    4.42
 -10   5   0  195.45    5.29
 -11  -5   0   40.53    1.68
 -11  -5   0   44.29    1.77
  11  -5   0   40.47    2.10
 -11  -5   0   42.79    2.57
 -11   5   0   44.64    2.60
 -11   5   0   46.57    2.27
 -12  -5   0   15.73    1.30
 -12  -5   0   12.13    1.86
 -12  -5   0   15.85    1.31
  12  -5   0   18.17    1.62
 -12   5   0   15.47    1.93
 -12   5   0   15.90    1.76
 -13  -5   0   39.69    2.80
 -13  -5   0   44.73    1.90
 -13  -5   0   46.32    2.03
 -13   5   0   43.29    2.73
 -13   5   0   42.54    2.60
 -14  -5   0    5.58    1.92
 -14  -5   0    6.03    1.08
 -14   5   0    6.75    1.85
 -15  -5   0    0.29    0.91
 -15  -5   0   -1.45    1.77
 -15   5   0   -3.28    1.50
 -15   5   0   -1.57    1.28
 -16  -5   0    2.91    2.02
 -16   5   0    2.56    1.98
 -16   5   0    2.57    1.48
   0   6   0 1506.98   30.04
   1  -6   0    3.75    0.43
  -1  -6   0    3.37    0.43
  -1  -6   0    3.15    0.39
  -1  -6   0    3.62    0.42
   1  -6   0    2.51    0.50
   1  -6   0    3.00    0.53
  -1   6   0    3.02    0.54
   1   6   0    3.03    0.33
  -1   6   0    3.26    0.48
   1   6   0    4.01    0.45
   1   6   0    2.96    0.32
  -1   6   0    3.22    0.33
   2  -6   0 1120.76   22.51
   2  -6   0 1125.48   22.82
  -2  -6   0 1063.57   22.67
  -2  -6   0 1132.20   22.46
  -2  -6   0 1144.17   22.46
   2  -6   0 1156.78   22.85
  -2   6   0 1129.27   22.51
  -2   6   0 1149.09   22.84
   2   6   0 1134.08   22.72
  -3  -6   0   24.88    1.09
  -3  -6   0   27.32    0.68
   3  -6   0   25.63    1.23
   3  -6   0   25.50    1.17
   3  -6   0   26.20    0.95
  -3   6   0   28.18    1.02
   3   6   0   25.58    1.31
  -3   6   0   26.15    1.15
   4  -6   0  227.24    5.32
   4  -6   0  241.06    5.40
  -4  -6   0  222.83    5.28
   4  -6   0  230.22    5.09
  -4   6   0  234.59    5.34
  -4   6   0  238.02    5.14
  -5  -6   0  191.49    3.90
  -5  -6   0  189.40    4.71
   5  -6   0  186.31    4.60
   5  -6   0  195.34    4.68
  -5  -6   0  194.84    3.90
  -5   6   0  193.75    4.48
  -5   6   0  192.38    4.64
  -6  -6   0  544.06   11.94
  -6  -6   0  559.80   11.06
   6  -6   0  545.89   11.81
  -6  -6   0  546.60   11.06
  -6   6   0  558.28   11.73
  -6   6   0  548.74   11.82
  -7  -6   0   25.90    0.88
  -7  -6   0   26.57    0.92
  -7  -6   0   24.88    1.60
   7  -6   0   23.94    1.55
  -7   6   0   28.15    1.58
  -7   6   0   28.01    1.54
  -8  -6   0   72.26    1.85
  -8  -6   0   70.80    1.86
   8  -6   0   65.98    2.77
  -8   6   0   71.59    2.60
  -8   6   0   71.16    2.55
  -9  -6   0   75.27    3.10
  -9  -6   0   75.35    2.08
  -9  -6   0   77.54    2.06
  -9   6   0   76.39    2.87
  -9   6   0   76.48    2.79
 -10  -6   0   23.30    1.24
 -10  -6   0   23.70    2.22
  10  -6   0   24.74    1.78
 -10  -6   0   22.16    1.17
 -10   6   0   24.54    2.02
 -10   6   0   24.34    1.93
  11  -6   0   38.24    2.11
 -11  -6   0   33.89    2.39
 -11  -6   0   35.49    1.57
 -11  -6   0   33.72    1.48
 -11   6   0   36.49    2.14
 -11   6   0   36.98    2.25
 -12  -6   0    4.51    0.80
  12  -6   0    5.22    1.17
 -12  -6   0    4.70    1.32
 -12  -6   0    3.50    1.46
 -12   6   0    1.97    1.45
 -12   6   0    2.78    1.28
 -13  -6   0   -0.79    0.71
 -13  -6   0    0.00    1.43
 -13  -6   0    0.60    0.71
 -13   6   0   -1.70    1.37
 -13   6   0   -1.02    1.23
 -14  -6   0   24.78    1.65
 -14  -6   0   28.23    2.71
 -14   6   0   21.99    2.43
 -15  -6   0    2.40    1.95
 -15  -6   0    5.54    1.10
 -15   6   0    5.90    1.49
 -15   6   0    4.55    1.91
 -16  -6   0   -1.33    1.89
 -16  -6   0    0.89    0.99
 -16   6   0    3.09    1.47
 -16   6   0    0.86    1.83
   0  -7   0    0.22    0.34
   0  -7   0    0.08    0.45
   0  -7   0   -0.09    0.43
   0   7   0    0.10    0.37
   0   7   0   -0.15    0.30
   1  -7   0   69.41    1.94
   1  -7   0   71.22    1.61
  -1  -7   0   66.83    1.75
   1  -7   0   69.02    1.95
  -1  -7   0   69.42    1.78
  -1  -7   0   65.24    1.72
   1   7   0   67.85    1.74
  -1   7   0   68.47    1.58
  -1   7   0   66.50    1.85
  -2  -7   0    0.76    0.44
   2  -7   0    1.14    0.50
   2  -7   0    1.61    0.34
   2  -7   0    0.99    0.54
  -2  -7   0    1.16    0.34
  -2  -7   0    1.11    0.32
  -2   7   0    1.07    0.32
   2   7   0    1.15    0.48
   3  -7   0   38.38    1.49
  -3  -7   0   40.19    1.02
   3  -7   0   38.70    1.18
  -3  -7   0   37.03    1.35
   3  -7   0   41.09    1.51
  -3  -7   0   39.70    1.03
  -3   7   0   40.20    1.23
   3   7   0   39.78    1.60
  -3   7   0   39.14    1.46
  -4  -7   0   85.87    1.80
   4  -7   0   85.24    2.47
   4  -7   0   83.57    2.17
  -4  -7   0   82.91    1.80
   4  -7   0   82.45    2.47
  -4   7   0   84.48    2.22
  -4   7   0   83.05    2.49
  -5  -7   0  592.05   11.61
   5  -7   0  580.49   12.44
  -5  -7   0  575.15   12.44
   5  -7   0  576.94   12.41
  -5  -7   0  579.31   11.61
  -5   7   0  588.36   12.29
  -5   7   0  589.86   12.43
  -6  -7   0  135.05    3.82
  -6  -7   0  140.85    2.90
   6  -7   0  137.19    3.74
  -6  -7   0  136.96    2.90
  -6   7   0  139.84    3.58
  -7  -7   0   46.83    2.11
   7  -7   0   44.47    2.07
  -7  -7   0   45.94    1.22
  -7  -7   0   47.01    1.24
  -7   7   0   45.34    1.94
  -7   7   0   49.50    2.15
  -8  -7   0   43.63    1.27
   8  -7   0   41.16    1.99
  -8  -7   0   40.52    2.24
  -8   7   0   41.02    2.12
  -8   7   0   43.03    2.05
  -9  -7   0    6.81    1.40
   9  -7   0    2.43    0.98
  -9  -7   0    5.25    0.58
  -9  -7   0    5.79    0.60
  -9   7   0    4.40    1.21
  -9   7   0    4.41    1.19
 -10  -7   0  167.59    3.91
 -10  -7   0  166.95    5.06
 -10  -7   0  165.48    3.88
 -10   7   0  164.47    4.84
 -10   7   0  167.74    4.84
 -11  -7   0   23.25    1.21
  11  -7   0   23.75    1.79
 -11  -7   0   23.68    1.28
 -11  -7   0   21.15    2.15
 -11   7   0   24.51    2.18
 -11   7   0   22.54    1.90
 -12  -7   0   86.83    2.69
 -12  -7   0   85.31    2.52
  12  -7   0   91.85    4.73
 -12   7   0   84.90    3.46
 -12   7   0   85.20    3.47
 -13  -7   0   19.48    1.42
 -13  -7   0   19.19    2.31
 -13  -7   0   17.43    1.32
 -13   7   0   18.06    1.94
 -13   7   0   20.60    2.40
 -14  -7   0   26.76    2.71
 -14  -7   0   26.00    1.63
 -14   7   0   26.28    2.71
 -15  -7   0   12.75    1.37
 -15  -7   0    9.32    2.34
 -15   7   0   10.86    2.05
 -15   7   0   10.29    1.84
   0  -8   0  422.32    8.98
   0  -8   0  434.33    9.00
   0  -8   0  428.41    8.72
   0   8   0  424.73    8.83
   0   8   0  429.50    8.72
   1  -8   0   71.71    1.68
  -1  -8   0   73.93    1.93
  -1  -8   0   70.28    1.83
   1  -8   0   72.40    2.08
  -1  -8   0   72.04    1.90
   1  -8   0   76.32    2.10
   1   8   0   70.64    1.64
  -1   8   0   71.55    1.97
  -1   8   0   71.43    1.66
   1   8   0   72.43    1.85
   2  -8   0    3.91    0.70
  -2  -8   0    4.22    0.45
  -2  -8   0    4.96    0.56
  -2  -8   0    4.10    0.47
   2  -8   0    4.89    0.73
   2  -8   0    4.62    0.46
   2   8   0    4.07    0.58
  -2   8   0    4.81    0.43
  -3  -8   0  118.89    2.58
   3  -8   0  112.67    3.06
  -3  -8   0  111.19    2.90
   3  -8   0  113.36    2.64
   3  -8   0  119.06    3.14
  -3  -8   0  116.66    2.58
  -3   8   0  116.54    3.06
  -3   8   0  114.59    2.65
   3   8   0  117.19    2.98
   4  -8   0   18.54    0.88
  -4  -8   0   16.83    0.61
   4  -8   0   15.52    1.23
  -4  -8   0   17.72    0.62
   4  -8   0   17.04    1.17
  -4   8   0   16.72    1.13
  -4   8   0   17.23    0.94
  -5  -8   0   14.15    0.50
   5  -8   0   12.72    1.30
  -5  -8   0   14.25    1.22
  -5  -8   0   14.95    0.51
   5  -8   0   12.27    1.31
  -5   8   0   13.02    1.29
  -6  -8   0   15.92    1.44
  -6  -8   0   15.76    0.56
  -6  -8   0   16.46    0.56
   6  -8   0   17.12    1.40
  -6   8   0   18.03    1.51
  -6   8   0   16.35    1.30
  -7  -8   0   34.69    0.96
   7  -8   0   31.95    1.81
  -7  -8   0   33.76    2.00
  -7   8   0   35.80    1.97
  -7   8   0   36.36    1.81
  -8  -8   0   85.25    2.04
   8  -8   0   86.61    2.97
  -8  -8   0   82.79    3.05
  -8   8   0   88.08    2.90
  -8   8   0   87.77    3.01
  -9  -8   0   47.86    1.42
  -9  -8   0   47.48    2.44
  -9  -8   0   48.48    1.41
   9  -8   0   46.54    2.23
  -9   8   0   47.29    2.29
  -9   8   0   48.80    2.31
 -10  -8   0    9.20    0.85
 -10  -8   0    8.10    0.80
 -10  -8   0    8.31    1.52
 -10   8   0    5.24    1.22
 -10   8   0    7.35    1.42
 -11  -8   0  130.22    3.23
  11  -8   0  132.26    4.14
 -11  -8   0  132.28    4.53
 -11  -8   0  130.21    3.26
 -11   8   0  134.08    4.34
 -11   8   0  132.22    4.34
 -12  -8   0    2.61    0.72
 -12  -8   0    0.38    1.37
  12  -8   0    1.41    1.09
 -12   8   0    1.80    1.44
 -12   8   0    1.18    1.28
 -13  -8   0    6.70    0.91
 -13  -8   0    6.73    1.96
 -13  -8   0    9.37    0.94
 -13   8   0    6.95    1.61
 -13   8   0    7.54    1.76
 -14  -8   0   15.65    2.50
 -14  -8   0   15.59    1.37
 -14  -8   0   18.59    1.34
 -14   8   0   14.94    2.19
 -14   8   0   13.62    2.16
 -15   8   0   -2.24    1.60
 -15   8   0   -0.78    1.49
   0  -9   0    0.71    0.51
   0  -9   0    0.52    0.37
   0  -9   0    0.44    0.48
   0   9   0    0.14    0.32
   0   9   0    0.20    0.38
   1  -9   0  307.54    6.35
   1  -9   0  315.77    6.88
   1  -9   0  322.79    6.87
  -1  -9   0  309.13    6.68
  -1  -9   0  300.09    6.53
  -1  -9   0  319.01    6.69
  -1   9   0  306.52    6.71
  -1   9   0  308.21    6.35
   1   9   0  313.08    6.56
  -2  -9   0    1.67    0.49
  -2  -9   0    2.23    0.46
   2  -9   0    1.00    0.62
  -2  -9   0    1.31    0.41
   2  -9   0    1.52    0.63
   2  -9   0    1.76    0.33
  -2   9   0    0.66    0.54
   2   9   0    1.89    0.52
  -2   9   0    1.42    0.30
   3  -9   0   93.82    2.19
   3  -9   0   93.81    2.76
  -3  -9   0   96.67    2.25
  -3  -9   0   88.55    2.48
  -3  -9   0   94.11    2.24
   3  -9   0   96.91    2.75
  -3   9   0   91.88    2.19
   4  -9   0  198.25    4.90
   4  -9   0  190.96    4.81
  -4  -9   0  190.70    4.70
  -4  -9   0  194.76    4.14
  -4  -9   0  198.95    4.15
  -4   9   0  193.43    4.33
  -4   9   0  198.91    4.80
  -5  -9   0 1474.08   29.02
   5  -9   0 1460.68   29.95
  -5  -9   0 1464.44   29.02
   5  -9   0 1464.40   29.91
  -5  -9   0 1444.91   29.83
  -5   9   0 1443.40   29.86
  -5   9   0 1476.33   29.65
  -6  -9   0  488.71    9.83
  -6  -9   0  499.31    9.92
  -6  -9   0  483.90   10.85
   6  -9   0  496.84   10.92
  -6   9   0  485.80   10.46
  -6   9   0  498.74   10.88
  -6   9   0  475.61   10.56
  -7  -9   0  224.45    5.89
  -7  -9   0  223.40    4.69
   7  -9   0  232.34    5.86
  -7  -9   0  228.94    4.68
  -7   9   0  224.32    5.81
  -7   9   0  230.68    5.49
  -8  -9   0    8.94    0.59
   8  -9   0    7.76    1.36
  -8  -9   0   10.36    0.57
  -8  -9   0   12.96    1.55
  -8   9   0    9.18    1.21
  -8   9   0    7.94    1.24
  -9  -9   0    5.14    0.51
  -9  -9   0    3.94    1.28
  -9  -9   0    4.38    0.53
   9  -9   0    1.81    1.09
  -9   9   0    0.97    1.09
  -9   9   0    4.00    1.15
 -10  -9   0    2.51    0.52
 -10  -9   0    0.93    1.30
 -10   9   0    1.14    1.17
 -10   9   0    0.58    1.11
 -11  -9   0    3.22    0.71
  11  -9   0    3.49    1.27
 -11  -9   0    2.60    1.46
 -11  -9   0    3.53    0.59
 -11   9   0    3.58    1.25
 -11   9   0    4.45    1.42
  12  -9   0    3.14    1.32
 -12  -9   0    3.40    0.66
 -12  -9   0    3.81    1.52
 -12  -9   0    2.46    0.67
 -12   9   0    0.34    1.39
 -12   9   0   -0.91    1.18
 -13  -9   0    2.20    0.66
 -13  -9   0    1.99    0.72
 -13  -9   0   -1.44    1.43
 -13   9   0    1.70    1.53
 -13   9   0    0.31    1.38
 -14  -9   0   95.90    2.82
 -14  -9   0   94.64    2.76
 -14  -9   0   94.40    4.33
 -14   9   0   90.48    4.09
 -14   9   0   96.06    4.00
 -15  -9   0   23.27    1.57
 -15  -9   0   19.36    2.67
 -15   9   0   19.26    2.53
 -15   9   0   25.49    2.73
   0 -10   0   96.32    2.61
   0 -10   0   94.53    2.58
   0 -10   0   93.54    2.19
   0  10   0   93.52    2.33
   0  10   0   95.49    2.19
  -1 -10   0   55.82    1.73
   1 -10   0   55.95    1.90
   1 -10   0   54.54    1.30
  -1 -10   0   53.90    1.51
   1 -10   0   52.53    1.86
  -1 -10   0   55.92    1.73
  -1  10   0   53.40    1.29
   1  10   0   56.71    1.56
  -1  10   0   53.93    1.70
  -2 -10   0   -0.21    0.45
   2 -10   0   -0.19    0.57
   2 -10   0   -0.02    0.61
   2 -10   0    0.88    0.27
  -2 -10   0   -0.63    0.45
  -2  10   0   -0.63    0.51
  -2  10   0   -0.09    0.24
  -3 -10   0   24.33    1.23
   3 -10   0   25.86    1.41
  -3 -10   0   24.41    1.42
  -3 -10   0   25.03    1.02
   3 -10   0   24.24    1.37
  -3 -10   0   25.08    1.16
  -3  10   0   23.19    0.82
  -4 -10   0    1.73    0.77
  -4 -10   0    0.55    0.63
  -4 -10   0    1.60    0.45
   4 -10   0    1.00    0.76
   4 -10   0    2.47    0.79
  -4  10   0    0.93    0.79
  -4  10   0    1.81    0.48
   5 -10   0   54.96    2.26
   5 -10   0   56.53    2.32
  -5 -10   0   55.78    2.16
  -5 -10   0   56.20    1.44
  -5 -10   0   55.73    1.44
  -5  10   0   55.18    1.76
  -5  10   0   58.15    2.28
  -6 -10   0   47.39    1.20
   6 -10   0   48.89    2.19
  -6 -10   0   47.54    1.21
  -6 -10   0   48.29    2.15
  -6  10   0   47.80    1.80
  -6  10   0   44.84    1.67
  -6  10   0   46.57    2.18
  -7 -10   0  221.48    4.52
  -7 -10   0  211.93    4.52
   7 -10   0  220.15    5.75
  -7  10   0  216.75    5.26
  -7  10   0  227.98    7.16
  -8 -10   0  115.74    2.49
  -8 -10   0  111.23    2.48
  -8 -10   0  117.11    3.81
   8 -10   0  109.85    3.75
  -8  10   0  113.62    3.40
  -8  10   0  114.88    3.68
   9 -10   0   -1.11    1.03
  -9 -10   0    1.24    0.34
  -9 -10   0   -0.04    1.14
  -9 -10   0    0.52    0.35
  -9  10   0   -0.70    1.06
  -9  10   0    0.32    1.10
 -10 -10   0    5.50    1.51
 -10 -10   0    6.70    0.65
 -10 -10   0    8.84    0.71
 -10  10   0    8.75    1.44
 -10  10   0    8.63    1.52
  11 -10   0    6.95    1.37
 -11 -10   0    7.63    0.77
 -11 -10   0    8.78    1.98
 -11 -10   0    8.20    0.81
 -11  10   0    7.49    1.55
 -11  10   0    6.70    1.77
  12 -10   0   47.50    2.63
 -12 -10   0   45.85    1.57
 -12 -10   0   44.82    3.07
 -12 -10   0   45.25    1.52
 -12  10   0   46.99    2.89
 -12  10   0   45.27    2.88
 -13 -10   0    0.35    1.73
 -13 -10   0    0.30    0.60
 -13 -10   0    0.24    0.59
 -13  10   0   -2.50    1.58
 -13  10   0   -0.47    1.32
 -14 -10   0    2.10    0.68
 -14 -10   0    1.06    1.83
 -14 -10   0    2.14    0.73
 -14  10   0   -1.47    1.64
 -14  10   0    2.28    1.56
   0 -11   0    0.25    0.40
   0 -11   0    0.08    0.61
   0 -11   0   -0.12    0.56
  -1 -11   0  269.18    5.82
  -1 -11   0  280.14    6.13
  -1 -11   0  282.41    6.12
   1 -11   0  282.72    6.33
   1 -11   0  268.92    6.27
  -1  11   0  257.77    6.15
  -2 -11   0   22.54    1.25
  -2 -11   0   22.79    1.13
   2 -11   0   20.87    1.59
   2 -11   0   23.16    1.44
  -2  11   0   21.60    1.22
  -3 -11   0   34.48    1.39
  -3 -11   0   35.16    1.29
  -3 -11   0   33.58    1.29
   3 -11   0   32.04    1.73
   3 -11   0   36.63    1.72
  -3 -11   0   36.41    1.51
  -3  11   0   34.62    1.59
  -3  11   0   33.70    0.90
  -3  11   0   33.79    0.90
  -4 -11   0  116.33    3.20
  -4 -11   0  115.90    2.74
   4 -11   0  111.82    3.43
   4 -11   0  113.10    3.42
  -4 -11   0  117.49    2.75
  -4  11   0  111.49    2.61
  -4  11   0  114.41    2.62
  -5 -11   0  182.43    4.65
  -5 -11   0  187.75    3.95
   5 -11   0  189.57    4.94
  -5 -11   0  182.36    3.94
   5 -11   0  177.08    4.85
  -5  11   0  177.69    4.73
  -5  11   0  175.36    4.07
  -5  11   0  173.40    4.06
  -6 -11   0   -0.55    0.33
  -6 -11   0   -0.62    0.33
   6 -11   0   -0.16    0.98
  -6 -11   0   -0.61    0.90
  -6  11   0    0.40    0.67
  -6  11   0   -0.74    0.54
  -6  11   0    0.03    0.85
  -7 -11   0   83.77    1.87
   7 -11   0   78.66    3.05
  -7 -11   0   83.31    1.86
  -7 -11   0   79.57    2.96
  -7  11   0   83.35    2.99
  -7  11   0   81.40    2.55
   8 -11   0   -0.04    1.07
  -8 -11   0    0.87    1.07
  -8  11   0    0.23    0.90
  -8  11   0    1.03    1.03
  -9 -11   0    9.90    0.50
   9 -11   0    8.29    1.70
  -9 -11   0   10.49    1.60
  -9  11   0    8.49    1.51
  -9  11   0   10.50    1.38
 -10 -11   0   50.43    1.34
 -10 -11   0   49.93    2.84
 -10 -11   0   49.82    1.31
 -10  11   0   50.19    2.64
 -10  11   0   54.95    2.95
 -11 -11   0    4.04    0.48
 -11 -11   0    4.05    0.50
 -11 -11   0    6.08    1.95
  11 -11   0    1.17    2.16
 -11  11   0    3.74    1.54
 -11  11   0    3.38    1.43
 -12 -11   0   13.89    2.12
 -12 -11   0   11.30    0.80
 -12 -11   0   10.65    0.83
 -12  11   0    9.62    1.66
 -12  11   0    7.98    1.77
 -13 -11   0   -0.28    1.62
 -13 -11   0    0.25    0.53
 -13  11   0   -0.19    1.50
 -13  11   0   -2.68    1.43
 -14 -11   0   17.09    1.05
 -14 -11   0   10.15    3.43
 -14  11   0   13.72    2.35
 -14  11   0   13.48    2.19
   0 -12   0    3.48    0.80
   0 -12   0    3.99    0.79
   0 -12   0    3.53    0.41
   0 -12   0    3.72    0.39
  -1 -12   0   26.69    1.38
   1 -12   0   26.69    1.51
  -1 -12   0   25.62    1.38
   1 -12   0   28.09    1.52
  -1 -12   0   27.73    1.05
  -1 -12   0   27.24    1.04
  -1  12   0   27.51    1.27
  -2 -12   0   11.53    1.42
  -2 -12   0   11.04    1.02
  -2 -12   0    9.78    1.03
   2 -12   0    9.47    1.12
  -2  12   0    9.84    1.10
  -3 -12   0  144.06    3.52
  -3 -12   0  145.76    3.66
  -3 -12   0  144.83    3.97
  -3 -12   0  149.89    3.54
   3 -12   0  143.98    4.09
   3 -12   0  144.48    4.04
  -3  12   0  149.38    3.86
   4 -12   0    1.71    0.88
  -4 -12   0    0.45    0.54
  -4 -12   0   -0.51    0.79
   4 -12   0    1.25    0.84
  -4 -12   0    0.00    0.55
  -4  12   0   -0.19    0.46
   5 -12   0   -0.03    1.02
  -5 -12   0    0.93    0.87
  -5 -12   0   -0.68    0.45
   5 -12   0   -0.09    0.83
  -5 -12   0   -1.08    0.44
  -5  12   0    0.32    0.43
  -5  12   0    1.45    0.91
  -5  12   0    1.08    0.43
   6 -12   0   20.56    1.77
  -6 -12   0   18.00    1.69
  -6 -12   0   20.75    0.87
  -6 -12   0   19.62    0.98
  -6  12   0   22.67    1.78
   7 -12   0   25.67    2.06
  -7 -12   0   31.45    1.94
  -7 -12   0   28.64    0.90
  -7 -12   0   28.78    0.90
  -7  12   0   29.65    1.44
  -7  12   0   28.20    1.98
  -8 -12   0   35.14    2.15
   8 -12   0   31.70    2.12
  -8  12   0   31.50    2.05
  -8  12   0   32.34    1.69
  -9 -12   0   -1.59    1.03
   9 -12   0    0.58    1.16
  -9  12   0   -1.54    0.94
  -9  12   0   -0.15    1.19
 -10 -12   0    2.74    1.36
 -10  12   0    3.09    1.23
  11 -12   0   20.51    2.08
 -11 -12   0   25.50    2.47
 -11  12   0   20.37    2.16
 -11  12   0   22.25    2.38
 -12 -12   0    0.55    1.55
  12 -12   0    3.84    1.52
 -12  12   0   -1.46    1.42
 -12  12   0   -0.05    1.52
 -13 -12   0    1.08    0.39
 -13 -12   0   -0.38    1.70
 -13  12   0   -3.15    1.55
   0 -13   0   -0.11    0.67
   0 -13   0   -0.26    0.67
  -1 -13   0  116.04    2.76
  -1 -13   0  120.30    2.76
  -1 -13   0  118.84    3.27
  -1 -13   0  123.19    3.31
   1 -13   0  125.29    3.50
   1 -13   0  121.92    3.48
  -2 -13   0   24.16    1.53
  -2 -13   0   24.16    1.35
  -2 -13   0   23.14    1.32
   2 -13   0   23.06    1.62
   3 -13   0   19.25    1.62
  -3 -13   0   17.47    1.18
  -3 -13   0   19.73    1.25
  -3 -13   0   19.50    1.22
   3 -13   0   22.19    1.71
  -3  13   0   19.44    1.39
   4 -13   0   75.27    2.86
  -4 -13   0   81.68    2.59
  -4 -13   0   79.30    2.22
   4 -13   0   81.35    2.92
  -4 -13   0   83.37    2.27
  -4  13   0   78.33    2.73
  -5 -13   0    2.03    0.90
   5 -13   0    1.38    1.05
  -5 -13   0    0.48    0.50
  -5 -13   0   -0.06    0.49
   5 -13   0    1.01    0.97
  -6 -13   0   23.94    0.98
   6 -13   0   24.19    1.99
  -6 -13   0   21.60    0.96
  -6 -13   0   24.72    1.66
  -6  13   0   24.70    0.96
  -6  13   0   24.84    0.97
  -6  13   0   22.92    1.78
  -7 -13   0    1.29    0.37
   7 -13   0    0.66    0.99
  -7 -13   0    1.24    1.03
  -7 -13   0    2.03    0.39
  -7  13   0    3.28    0.69
  -7  13   0    0.07    1.00
  -8 -13   0   60.76    2.69
   8 -13   0   56.56    2.88
  -8  13   0   58.74    2.04
  -8  13   0   55.66    3.02
   9 -13   0    4.12    1.28
  -9 -13   0    2.74    1.26
  -9  13   0    0.87    1.22
  -9  13   0    3.31    0.95
 -10 -13   0   35.46    2.48
 -10  13   0   35.35    2.08
 -11 -13   0   26.77    2.45
  11 -13   0   29.57    2.35
 -11  13   0   22.96    2.10
 -12 -13   0   24.87    2.63
   0 -14   0    0.81    0.74
   0 -14   0    0.61    0.77
  -1 -14   0    5.34    0.90
  -1 -14   0    3.74    0.83
   1 -14   0    5.42    0.98
   1 -14   0    2.80    0.90
   2 -14   0   69.20    2.61
  -2 -14   0   65.16    2.20
  -2 -14   0   66.03    1.88
  -2 -14   0   66.39    2.08
  -2 -14   0   69.55    2.27
   2 -14   0   63.90    2.52
  -3 -14   0    8.45    1.00
   3 -14   0    7.53    1.11
   3 -14   0    6.41    1.19
  -3 -14   0    7.53    0.89
  -3 -14   0    8.21    0.89
  -3  14   0    8.59    1.54
   4 -14   0  129.54    5.08
  -4 -14   0  138.61    3.42
  -4 -14   0  140.17    3.39
  -4 -14   0  136.02    3.62
   4 -14   0  136.34    4.18
  -4  14   0  129.19    3.84
  -5 -14   0    1.54    0.56
   5 -14   0   -1.67    1.02
  -5 -14   0    0.79    0.55
  -5 -14   0    1.57    0.92
  -5  14   0   -0.75    0.49
  -6 -14   0   22.78    2.51
   6 -14   0   18.83    1.98
  -6 -14   0   18.45    0.97
  -6 -14   0   19.62    0.98
  -7 -14   0   92.53    2.45
   7 -14   0   86.76    3.40
  -7 -14   0   89.48    2.15
  -7 -14   0   88.17    3.20
  -8 -14   0    7.16    1.37
   8 -14   0    8.28    1.44
   9 -14   0   26.38    2.35
  -9 -14   0   24.76    2.12
 -11 -14   0    2.23    1.49
  11 -14   0    4.29    1.51
   0 -15   0   -1.05    0.77
   0 -15   0   -0.40    0.76
   1 -15   0    3.46    0.98
  -1 -15   0    4.18    0.91
   1 -15   0    4.76    1.07
  -2 -15   0    1.96    0.81
   2 -15   0    1.88    0.95
  -2 -15   0    1.33    0.88
   2 -15   0    1.48    0.92
  -2 -15   0    1.15    0.50
   3 -15   0   34.55    2.11
  -3 -15   0   35.19    1.46
  -3 -15   0   35.01    1.60
   4 -15   0   47.54    2.43
  -4 -15   0   45.13    1.98
  -4 -15   0   45.30    1.73
  -4 -15   0   43.06    1.84
  -5 -15   0  105.97    2.79
  -5 -15   0  102.39    3.16
   5 -15   0  108.54    3.76
  -5 -15   0  102.56    2.92
  -6 -15   0    3.23    0.60
   6 -15   0    2.97    1.25
  -6 -15   0    3.49    0.61
  -7 -15   0   22.26    1.86
  -7 -15   0   19.81    0.92
  -7 -15   0   20.02    0.91
   7 -15   0   19.47    1.99
   8 -15   0    2.29    1.50
  -8 -15   0    1.87    1.22
  -9 -15   0    2.17    1.33
 -10 -15   0   -0.25    1.31
 -11 -15   0   -1.46    1.34
   0 -16   0    1.74    0.90
   0 -16   0    0.61    0.93
  -1 -16   0   21.02    1.53
  -1 -16   0   16.89    1.48
   1 -16   0   18.87    1.65
  -2 -16   0   -0.44    0.78
   2 -16   0    0.79    0.97
  -2 -16   0    1.54    0.82
  -3 -16   0    0.11    0.73
  -3 -16   0    0.71    0.76
   3 -16   0   -1.82    0.99
  -4 -16   0   16.98    1.28
   4 -16   0   15.67    1.76
  -4 -16   0   16.42    1.26
  -4 -16   0   14.41    1.30
   5 -16   0   53.04    2.61
  -5 -16   0   49.94    1.84
  -5 -16   0   51.85    2.13
  -5 -16   0   46.21    1.79
  -6 -16   0   76.96    2.21
  -6 -16   0   80.17    2.23
   6 -16   0   77.85    3.29
   7 -16   0   43.84    2.62
  -7 -16   0   44.83    1.39
  -7 -16   0   40.78    2.32
  -7 -16   0   40.91    1.39
   8 -16   0    5.32    1.48
  -8 -16   0    4.35    1.36
  -9 -16   0   17.49    2.08
   0 -17   0    0.30    0.89
  -1 -17   0   -1.18    0.77
   1 -17   0   -1.17    0.91
  -2 -17   0  104.14    4.13
   2 -17   0  102.34    3.64
  -2 -17   0  101.56    3.20
  -3 -17   0    0.88    0.80
   3 -17   0   -0.10    1.10
  -3 -17   0    0.98    0.80
  -4 -17   0   27.05    1.70
   4 -17   0   28.88    2.18
  -4 -17   0   30.14    1.58
   5 -17   0   37.51    2.51
  -5 -17   0   32.12    1.57
  -5 -17   0   34.50    1.58
  -6 -17   0   23.83    1.24
   6 -17   0   20.70    2.28
  -6 -17   0   20.62    1.21
   7 -17   0    8.81    1.68
   8 -17   0    0.78    1.26
   0 -18   0  156.90    4.59
  -1 -18   0    1.51    1.01
   1 -18   0    0.16    1.10
   2 -18   0   71.64    3.14
  -2 -18   0   75.36    2.75
   3 -18   0   31.16    2.27
  -3 -18   0   28.38    1.75
  -4 -18   0    0.26    0.77
   4 -18   0    0.93    1.23
  -5 -18   0    0.86    0.72
   5 -18   0   -1.57    1.14
  -5 -18   0   -1.06    0.68
   6 -18   0   10.22    1.83
  -6 -18   0   11.37    1.19
  -7 -18   0    0.08    0.53
   7 -18   0   -0.78    1.27
   0 -19   0    1.65    1.21
  -1 -19   0   -0.64    1.44
   1 -19   0    1.04    1.16
   2 -19   0   11.68    1.62
   3 -19   0   70.69    3.57
  -4 -19   0    7.00    1.14
   4 -19   0    8.98    2.61
 -16   0   1   -2.48    1.56
 -16   0   1   -0.24    1.17
 -15   0   1    1.36    1.80
 -15   0   1    0.93    1.11
 -14   0   1    0.67    1.58
 -14   0   1   -0.80    1.00
 -13   0   1   -0.29    1.35
 -13   0   1   -1.45    0.89
 -13   0   1   -2.29    0.80
 -12   0   1   -0.25    0.80
 -12   0   1   -1.66    1.15
  12   0  -1    1.15    0.96
 -12   0   1   -0.20    0.89
 -11   0   1   -0.51    0.79
 -11   0   1    2.72    1.32
 -11   0   1    2.47    0.94
 -10   0   1   -1.87    1.07
 -10   0   1    0.18    0.79
  10   0  -1   -0.34    0.57
 -10   0   1    0.33    0.72
  -9   0   1    0.93    0.67
  -9   0   1    0.42    0.70
   9   0  -1    0.64    0.55
  -8   0   1    0.91    0.53
   8   0  -1    0.13    0.45
  -8   0   1   -0.48    0.77
  -8   0   1   -0.01    0.56
  -7   0   1    0.28    0.50
  -7   0   1    0.47    0.52
   7   0  -1    0.90    0.43
  -7   0   1    0.25    0.77
   6   0  -1   -0.58    0.37
  -6   0   1   -0.80    0.65
  -6   0   1   -0.03    0.48
  -6   0   1    0.12    0.43
   5   0  -1    0.07    0.35
  -5   0   1    0.03    0.50
  -5   0   1   -0.55    0.53
  -5   0   1   -0.47    0.38
  -5   0   1    0.24    0.39
   4   0  -1   -0.09    0.27
  -4   0   1    1.79    0.36
  -4   0   1    0.29    0.31
   3   0  -1    0.59    0.26
   3   0  -1    0.64    0.30
  -3   0   1    0.58    0.33
  -3   0   1    0.31    0.43
  -3   0   1    0.18    0.29
   3   0  -1   -0.39    0.40
  -2   0   1    0.18    0.21
   2   0  -1    0.81    0.32
  -2   0   1    0.57    0.30
   2   0  -1    1.06    0.24
  -2   0   1    0.54    0.22
  -2   0  -1   -0.29    0.23
   2   0   1    0.77    0.41
   2   0   1    0.21    0.28
  -2   0  -1    0.54    0.29
  -2   0  -1    0.20    0.39
  -3   0  -1   -0.14    0.52
  -3   0  -1   -0.22    0.32
   3   0   1    0.85    0.31
   3   0   1   -0.09    0.48
   4   0   1    0.03    0.22
  -4   0  -1   -0.22    0.33
   4   0   1    0.18    0.45
  -4   0  -1    0.37    0.32
   4   0   1    0.38    0.32
  -5   0  -1    0.21    0.36
  -5   0  -1   -0.19    0.58
   5   0   1    0.54    0.39
   5   0   1    0.84    0.35
  -5   0  -1    0.36    0.45
  -6   0  -1    0.49    0.50
   6   0   1    0.33    0.41
  -6   0  -1    0.86    0.49
  -6   0  -1    0.48    0.70
  -7   0  -1    0.44    0.49
   7   0   1    0.71    0.46
  -7   0  -1    1.05    0.79
  -7   0  -1    1.35    0.57
  -8   0  -1   -0.44    0.54
  -8   0  -1   -0.93    0.88
   8   0   1    0.13    0.45
  -8   0  -1   -0.66    0.42
  -9   0  -1   -1.38    0.99
  -9   0  -1   -0.68    0.61
   9   0   1    0.00    0.53
  10   0   1    0.34    0.63
 -10   0  -1   -0.06    1.17
 -10   0  -1    0.46    0.83
 -10   0  -1   -0.69    0.84
 -11   0  -1    1.41    1.32
 -11   0  -1    1.90    0.93
 -12   0  -1    0.04    0.95
 -12   0  -1    0.52    1.27
  12   0   1    0.90    0.69
 -13   0  -1   -0.12    0.99
 -14   0  -1   -1.14    0.99
 -14   0  -1   -1.66    1.36
 -15   0  -1   -0.91    1.68
 -15   0  -1   -0.22    1.08
 -16   0  -1    1.80    1.21
 -16   0  -1   -0.58    1.90
 -16  -1   1   27.03    2.16
 -16  -1   1   24.34    3.05
 -16   1   1   24.58    2.26
 -16   1   1   25.65    2.83
 -15  -1   1   14.49    2.38
 -15  -1   1   13.64    1.61
 -15   1   1   17.31    1.94
 -15   1   1   13.27    2.15
 -14  -1   1   47.82    2.43
 -14  -1   1   43.86    2.98
 -14   1   1   51.41    3.06
 -14   1   1   46.24    2.48
 -13  -1   1    7.12    1.20
 -13  -1   1    8.92    1.14
 -13  -1   1    8.31    1.74
 -13   1   1    7.66    1.74
 -13   1   1    6.93    1.28
 -12  -1   1   17.51    1.40
  12  -1  -1   15.64    1.37
 -12  -1   1   17.94    2.04
 -12  -1   1   17.82    1.52
 -12   1   1   15.11    1.46
 -12   1   1   15.23    1.48
 -12   1   1   17.96    2.02
 -11  -1   1  239.69    5.88
  11  -1  -1  240.87    5.75
 -11  -1   1  245.90    6.68
 -11  -1   1  256.63    5.99
 -11   1   1  250.77    6.66
 -11   1   1  239.41    5.99
 -11   1   1  252.50    6.13
 -10  -1   1    0.06    0.71
 -10  -1   1   -0.70    0.61
  10  -1  -1    0.48    0.65
 -10   1   1   -2.86    0.99
  10   1  -1    0.44    0.50
 -10   1   1   -0.44    0.81
 -10   1   1    0.11    0.68
  -9  -1   1   35.06    1.47
   9  -1  -1   36.91    1.52
  -9   1   1   36.52    1.62
  -9   1   1   36.52    1.61
  -9   1   1   32.65    1.98
  -8  -1   1   20.28    1.62
  -8  -1   1   20.67    1.11
  -8  -1   1   20.91    1.06
   8  -1  -1   18.38    1.02
  -8   1   1   17.80    1.14
  -8   1   1   17.38    1.55
   8   1  -1   19.58    0.91
  -8   1   1   18.93    1.24
  -7  -1   1  135.23    3.78
  -7  -1   1  138.57    3.30
  -7  -1   1  137.65    3.34
  -7   1   1  141.31    3.48
   7   1  -1  137.65    3.16
  -7   1   1  134.09    3.39
  -7   1   1  140.54    3.76
  -6  -1   1   20.76    0.95
  -6  -1   1   21.30    1.31
  -6  -1   1   21.72    0.94
   6   1  -1   20.99    0.85
  -6   1   1   23.06    1.31
  -6   1   1   21.66    1.12
  -6   1   1   20.38    1.06
  -5  -1   1   73.84    1.83
  -5  -1   1   70.05    2.14
   5  -1  -1   70.90    1.92
  -5  -1   1   70.65    2.19
  -5  -1   1   73.50    1.84
  -5   1   1   76.09    2.22
  -5   1   1   75.01    2.13
   5   1  -1   70.91    1.75
  -5   1   1   75.23    1.98
   5   1  -1   72.68    1.75
  -5   1   1   74.64    2.00
  -4  -1   1  270.63    6.28
   4  -1  -1  282.78    6.01
   4  -1  -1  276.09    5.88
  -4  -1   1  277.85    5.74
  -4  -1   1  270.26    5.86
   4   1  -1  278.01    5.68
   4   1  -1  272.70    6.31
  -4   1   1  284.19    5.88
   4   1  -1  273.92    5.78
  -4   1   1  275.67    6.02
  -4   1   1  274.90    6.00
  -4   1   1  280.39    5.88
  -3  -1   1  792.52   16.08
   3  -1  -1  792.40   15.94
   2  -1  -1    0.98    0.29
   2  -1  -1    1.96    0.37
  -2  -1   1    1.18    0.18
  -2  -1   1    1.45    0.37
   2  -1  -1    1.24    0.34
  -2  -1   1    1.65    0.20
  -2   1   1    1.44    0.34
  -2   1   1    1.74    0.32
  -2   1   1    1.74    0.35
   2   1  -1    1.44    0.16
   2   1  -1    1.50    0.38
   1  -1  -1    0.02    0.09
  -1   1   1   -0.01    0.08
   1   1  -1    0.01    0.10
   1  -1   1   -0.01    0.10
  -1   1  -1   -0.01    0.11
  -1   1  -1    0.04    0.11
   2  -1   1   16.89    0.77
  -2  -1  -1   16.97    0.80
  -2  -1  -1   16.17    0.56
   2  -1   1   17.65    0.72
   2  -1   1   17.05    0.69
  -2  -1  -1   16.93    0.57
   2   1   1   16.48    0.55
   2   1   1   16.58    0.54
  -2   1  -1   17.98    0.70
   2   1   1   15.76    0.78
  -2   1  -1   18.17    0.80
  -2   1  -1   17.17    0.68
  -3  -1  -1   41.11    1.08
  -3  -1  -1   42.10    1.11
   3  -1   1   41.71    1.19
  -3  -1  -1   40.47    1.35
   3  -1   1   40.23    1.17
   3  -1   1   40.81    1.30
   3   1   1   42.87    1.35
   3   1   1   41.76    1.05
  -3   1  -1   42.84    1.22
  -3   1  -1   42.34    1.34
  -3   1  -1   43.21    1.20
   3   1   1   40.95    1.05
  -4  -1  -1  711.74   14.44
  -4  -1  -1  736.80   14.30
   4  -1   1  695.73   14.37
   4  -1   1  691.12   14.58
  -4  -1  -1  716.44   14.89
   4   1   1  715.39   14.24
  -4   1  -1  718.09   14.41
  -4   1  -1  707.74   14.42
   4   1   1  690.12   14.22
  -4   1  -1  697.99   14.86
   5  -1   1  373.87    7.90
  -5  -1  -1  372.97    8.22
   5  -1   1  366.03    8.14
  -5  -1  -1  375.46    7.84
   5  -1   1  370.68    8.31
   5   1   1  382.54    7.76
  -5   1  -1  373.48    7.94
  -5   1  -1  385.62    7.98
  -5   1  -1  378.28    8.20
  -6  -1  -1  755.40   15.92
  -6  -1  -1  763.09   15.48
  -6  -1  -1  747.69   15.46
  -6   1  -1  759.49   15.91
  -6   1  -1  763.44   15.61
  -6   1  -1  757.01   15.58
   6   1   1  758.28   15.35
  -7  -1  -1  270.17    6.05
  -7  -1  -1  278.12    6.05
  -7  -1  -1  275.51    6.55
   7   1   1  274.32    5.89
  -7   1  -1  273.02    6.53
  -7   1  -1  278.22    6.20
  -7   1  -1  273.03    6.15
  -8  -1  -1   53.04    1.76
  -8  -1  -1   54.79    2.26
  -8  -1  -1   54.42    1.82
   8   1   1   51.23    1.60
  -8   1  -1   52.67    1.93
  -8   1  -1   55.11    1.88
  -8   1  -1   53.25    2.24
  -9  -1  -1    2.37    0.69
   9  -1   1    2.44    0.66
  -9  -1  -1    1.82    0.72
  -9  -1  -1    0.83    1.02
  -9   1  -1    2.08    0.84
   9   1   1    1.98    0.54
  -9   1  -1    2.09    0.74
 -10  -1  -1    0.83    0.72
  10  -1   1    1.81    0.70
 -10  -1  -1    0.22    0.74
 -10  -1  -1   -0.33    1.14
 -10   1  -1    0.93    1.17
 -10   1  -1   -0.20    0.80
  10   1   1    1.55    0.55
 -10   1  -1    1.93    0.73
 -11  -1  -1   30.32    1.67
 -11  -1  -1   32.80    1.83
 -11  -1  -1   32.01    2.32
  11  -1   1   32.61    1.60
 -11   1  -1   33.31    1.81
 -11   1  -1   28.29    1.77
 -11   1  -1   35.66    2.55
 -12  -1  -1    2.08    1.37
 -12  -1  -1    0.45    0.87
 -12  -1  -1    0.61    0.76
  12  -1   1    1.51    0.77
 -12   1  -1    0.53    0.87
 -12   1  -1   -1.23    0.77
 -12   1  -1   -0.55    1.26
 -13  -1  -1    5.34    1.32
 -13  -1  -1    7.87    1.45
 -13   1  -1    6.59    1.26
 -13   1  -1    4.35    2.00
 -14  -1  -1   16.96    2.35
 -14  -1  -1   18.62    1.81
 -14   1  -1   18.00    1.92
 -14   1  -1   19.30    2.37
 -15  -1  -1    1.20    1.84
 -15  -1  -1    1.11    1.16
 -15   1  -1    1.55    1.24
 -15   1  -1    1.74    1.68
 -16  -1  -1   71.09    4.19
 -16  -1  -1   74.09    3.19
 -16   1  -1   73.69    4.22
 -16   1  -1   77.13    3.39
 -16  -2   1   24.38    2.14
 -16  -2   1   21.24    2.64
 -16   2   1   24.70    3.05
 -16   2   1   21.67    2.28
 -15  -2   1    1.96    1.81
 -15  -2   1    2.05    1.12
 -15   2   1    2.62    1.78
 -15   2   1    1.53    1.24
 -14  -2   1   60.47    3.39
 -14  -2   1   63.09    2.68
 -14   2   1   65.82    2.95
 -14   2   1   64.99    3.53
 -13  -2   1   -0.07    0.78
 -13  -2   1    0.53    1.42
 -13   2   1   -0.11    1.05
 -13   2   1    0.36    1.49
  12  -2  -1   30.02    1.64
 -12  -2   1   26.73    1.73
 -12  -2   1   33.07    2.39
 -12  -2   1   27.51    1.60
 -12   2   1   30.45    2.50
 -12   2   1   27.59    1.66
 -12   2   1   24.98    1.90
 -11  -2   1   -0.80    1.27
 -11  -2   1    0.51    0.74
  11  -2  -1    1.57    0.77
 -11  -2   1   -0.10    0.75
 -11   2   1    0.48    0.88
 -11   2   1    1.16    0.93
 -11   2   1    0.80    1.20
 -10  -2   1    9.87    0.99
 -10  -2   1    7.76    1.45
 -10  -2   1   10.87    1.12
 -10   2   1   10.74    1.55
 -10   2   1   12.61    1.29
 -10   2   1   12.74    1.20
  -9  -2   1    4.54    0.70
  -9  -2   1    4.50    1.13
  -9  -2   1    3.81    0.73
  -9   2   1    4.11    0.83
  -9   2   1    4.11    0.85
  -9   2   1    2.20    1.08
  -8  -2   1   32.70    1.28
  -8  -2   1   32.08    1.77
  -8  -2   1   31.35    1.27
  -8   2   1   32.31    1.73
  -8   2   1   31.95    1.48
  -8   2   1   32.25    1.56
   8   2  -1   31.69    1.02
  -7  -2   1  104.07    2.58
  -7  -2   1  105.42    3.13
  -7  -2   1  102.77    2.60
   7  -2  -1  102.40    2.75
  -7   2   1  102.56    2.78
  -7   2   1  106.21    3.06
  -7   2   1  104.24    2.83
  -6  -2   1    2.83    0.47
  -6  -2   1    0.84    0.73
  -6  -2   1    2.64    0.46
   6  -2  -1    2.98    0.61
   6   2  -1    2.92    0.33
  -6   2   1    1.80    0.79
  -6   2   1    2.42    0.67
  -6   2   1    1.27    0.62
  -5  -2   1  413.21    8.49
   5  -2  -1  425.53    8.75
   5  -2  -1  404.95    8.71
  -5  -2   1  416.45    8.49
  -5   2   1  412.37    8.74
   5   2  -1  430.33    8.35
   5   2  -1  407.75    8.96
   5   2  -1  405.66    8.33
  -5   2   1  418.00    8.90
  -5   2   1  425.03    8.78
  -5   2   1  398.98    8.82
  -4  -2   1   69.65    2.02
  -4  -2   1   74.22    1.66
   4  -2  -1   69.71    1.88
   4  -2  -1   72.81    1.91
  -4  -2   1   71.96    1.82
  -4   2   1   73.38    1.94
  -4   2   1   71.45    1.97
   4   2  -1   71.63    2.25
  -4   2   1   71.76    1.94
  -4   2   1   71.79    1.95
   4   2  -1   74.28    1.51
   4   2  -1   76.79    1.60
  -3  -2   1  366.69    7.27
   3  -2  -1  369.72    7.55
  -3  -2   1  346.51    7.62
   3  -2  -1  370.46    7.55
  -3   2   1  354.58    7.53
  -3   2   1  367.33    7.54
   3   2  -1  368.44    7.66
  -3   2   1  363.32    7.55
  -3   2   1  357.65    7.54
   2  -2  -1  158.90    3.50
   2  -2  -1  161.61    3.51
  -2  -2   1  160.85    3.54
  -2   2   1  161.43    3.44
  -2   2   1  158.52    3.49
  -2   2   1  165.01    3.53
   2   2  -1  162.27    3.55
  -2   2   1  161.71    3.45
   1  -2  -1  317.18    5.75
   1  -2  -1  243.12    5.70
  -1  -2   1  301.62    5.74
  -1   2   1  238.35    5.69
  -1   2   1  310.97    5.74
  -1   2   1  281.23    5.59
   1   2  -1  259.64    5.71
   0  -2  -1  914.52   21.53
   0   2   1  812.51   21.20
  -1  -2  -1    1.44    0.18
   1  -2   1    0.94    0.33
   1  -2   1    0.86    0.27
   1  -2   1    0.57    0.30
  -1  -2  -1    0.45    0.29
  -1  -2  -1    0.87    0.17
  -1   2  -1    0.95    0.27
  -1   2  -1    0.42    0.27
   1   2   1    0.82    0.30
   1   2   1    0.87    0.14
  -1   2  -1    0.66    0.31
   1   2   1    0.69    0.14
   2  -2   1 3032.93   67.57
   2  -2   1 2877.80   67.42
  -2  -2  -1 2889.69   61.60
   2   2   1 2900.29   61.64
  -3  -2  -1  532.77   10.57
   3  -2   1  524.66   10.79
  -3  -2  -1  536.19   10.58
  -3  -2  -1  517.48   10.88
  -3  -2  -1  535.96   10.92
   3  -2   1  523.91   10.84
   3  -2   1  531.62   10.80
  -3   2  -1  540.80   10.87
   3   2   1  534.21   10.49
  -3   2  -1  518.47   10.80
  -3   2  -1  516.45   10.79
   3   2   1  510.30   10.48
   4  -2   1 2136.43   56.15
   4  -2   1 2182.52   56.91
   4   2   1 2087.03   50.17
   5  -2   1  133.30    3.43
  -5  -2  -1  139.43    3.10
   5  -2   1  134.26    3.29
  -5  -2  -1  138.50    3.56
  -5  -2  -1  136.23    3.08
   5  -2   1  136.23    3.28
  -5   2  -1  137.02    3.49
  -5   2  -1  136.80    3.31
  -5   2  -1  139.76    3.37
   5   2   1  141.27    2.97
   6  -2   1 1074.38   21.86
  -6  -2  -1 1061.63   21.68
  -6  -2  -1 1069.31   22.21
   6   2   1 1088.30   21.51
  -6   2  -1 1079.72   21.94
  -6   2  -1 1091.43   22.17
  -6   2  -1 1064.00   21.90
   7  -2   1    0.88    0.54
  -7  -2  -1    0.97    0.90
  -7  -2  -1    1.34    0.47
  -7  -2  -1    0.67    0.48
  -7   2  -1    1.43    0.85
   7   2   1    0.36    0.39
  -7   2  -1    0.79    0.60
  -7   2  -1    0.69    0.58
  -8  -2  -1  127.63    3.18
  -8  -2  -1  123.46    3.12
  -8  -2  -1  129.84    3.78
   8  -2   1  118.83    3.49
   8   2   1  127.59    2.90
  -8   2  -1  122.64    3.32
  -8   2  -1  124.87    3.70
  -8   2  -1  126.21    3.40
  -9  -2  -1   64.37    2.07
  -9  -2  -1   62.52    2.01
  -9  -2  -1   64.16    2.66
   9   2   1   60.58    1.86
  -9   2  -1   63.57    2.19
  -9   2  -1   62.59    2.34
 -10  -2  -1  333.69    7.49
 -10  -2  -1  335.93    8.32
 -10  -2  -1  324.36    7.40
 -10   2  -1  335.90    8.19
 -10   2  -1  323.84    7.64
 -10   2  -1  330.59    7.74
 -11  -2  -1   20.50    1.53
  11  -2   1   19.54    1.36
 -11  -2  -1   19.66    1.45
 -11  -2  -1   16.36    1.99
 -11   2  -1   21.31    1.60
 -11   2  -1   20.06    1.98
 -11   2  -1   20.27    1.61
 -12  -2  -1    0.54    0.80
  12  -2   1    1.73    0.78
 -12  -2  -1    0.23    0.83
 -12  -2  -1    0.01    1.27
 -12   2  -1    0.89    1.29
 -12   2  -1    0.32    0.98
 -12   2  -1    2.23    0.94
 -13  -2  -1   45.95    2.08
 -13  -2  -1   42.76    2.85
 -13  -2  -1   50.62    3.23
 -13   2  -1   44.44    2.45
 -13   2  -1   45.06    2.84
 -14  -2  -1    5.38    1.73
 -14  -2  -1    4.98    1.18
 -14   2  -1    4.68    1.68
 -14   2  -1    3.96    1.30
 -15  -2  -1    3.02    1.95
 -15  -2  -1    4.43    1.26
 -15   2  -1    5.47    1.94
 -15   2  -1    2.94    1.21
 -16  -2  -1    2.78    1.22
 -16  -2  -1   -0.27    3.03
 -16   2  -1    2.49    1.34
 -16   2  -1   -1.89    1.58
 -16  -3   1   15.11    2.40
 -16  -3   1   17.13    1.90
 -16   3   1   14.50    1.94
 -16   3   1   13.85    2.32
 -15  -3   1   16.73    2.31
 -15  -3   1   15.38    1.76
 -15   3   1   15.46    1.81
 -15   3   1   16.17    2.22
 -14  -3   1   16.30    1.66
 -14  -3   1   14.72    2.24
 -14   3   1   16.74    2.01
 -14   3   1   15.22    2.18
 -13  -3   1    0.87    0.79
 -13  -3   1    1.46    1.56
 -13   3   1   -0.55    1.45
 -13   3   1   -1.45    1.00
 -12  -3   1    4.50    0.94
 -12  -3   1    5.89    1.51
 -12  -3   1    5.45    0.92
 -12   3   1    6.08    1.24
 -12   3   1    5.47    1.16
 -12   3   1    6.17    1.59
 -11  -3   1   10.97    1.23
 -11  -3   1   12.16    1.68
 -11  -3   1   10.11    1.03
 -11   3   1   10.59    1.21
 -11   3   1   12.88    1.46
 -11   3   1   11.66    1.61
 -10  -3   1  199.63    4.82
 -10  -3   1  200.65    5.68
 -10  -3   1  206.28    4.87
  10  -3  -1  213.73    5.59
 -10   3   1  201.52    5.17
 -10   3   1  201.91    5.28
 -10   3   1  205.95    5.59
  -9  -3   1    3.77    0.68
  -9  -3   1    4.22    1.16
  -9  -3   1    3.90    0.66
  -9   3   1    3.01    1.16
  -9   3   1    3.55    0.85
  -9   3   1    4.55    0.91
   8  -3  -1  356.95    8.00
  -8  -3   1  361.61    8.44
  -8  -3   1  360.90    7.70
  -8  -3   1  361.30    7.69
  -8   3   1  371.46    8.13
  -8   3   1  361.79    8.31
  -8   3   1  353.21    8.02
  -7  -3   1    0.85    0.76
  -7  -3   1    1.33    0.42
  -7  -3   1    0.86    0.42
   7  -3  -1    1.57    0.64
  -7   3   1    1.45    0.72
  -7   3   1    0.40    0.61
  -7   3   1    1.40    0.63
  -6  -3   1    1.07    0.36
   6  -3  -1    1.38    0.55
  -6  -3   1   -1.04    0.71
  -6  -3   1    0.79    0.37
  -6   3   1    0.55    0.59
  -6   3   1    1.85    0.62
  -6   3   1    0.28    0.69
  -5  -3   1  168.10    3.53
   5  -3  -1  166.87    3.92
  -5  -3   1  163.97    3.53
   5  -3  -1  162.66    3.88
  -5   3   1  165.12    4.18
  -5   3   1  158.98    3.91
  -5   3   1  171.22    4.00
  -5   3   1  167.25    3.92
   5   3  -1  167.80    4.10
  -4  -3   1   41.01    0.97
   4  -3  -1   40.57    1.34
   4  -3  -1   41.19    1.35
  -4  -3   1   40.04    1.46
  -4   3   1   41.18    1.38
  -4   3   1   43.07    1.34
  -4   3   1   40.01    1.33
  -4   3   1   39.47    1.31
   4   3  -1   40.45    1.46
   3  -3  -1  206.83    4.44
   3  -3  -1  194.43    4.40
  -3  -3   1  196.19    4.46
  -3   3   1  198.42    4.32
  -3   3   1  203.43    4.44
  -3   3   1  202.00    4.34
  -3   3   1  198.96    4.40
   3   3  -1  204.52    4.49
  -2  -3   1   12.91    0.67
   2  -3  -1   14.79    0.70
   2  -3  -1   13.65    0.71
  -2   3   1   14.25    0.69
  -2   3   1   14.79    0.57
   2   3  -1   13.74    0.69
  -2   3   1   14.84    0.71
  -2   3   1   14.06    0.55
   1  -3  -1 4322.38   98.77
  -1  -3   1 4459.66   89.42
  -1  -3   1 4248.16   89.42
  -1   3   1 4377.27   98.32
   0  -3   1  555.24   10.95
   0  -3  -1  540.39   10.95
   0  -3   1  553.28   10.95
   0  -3   1  543.08   10.95
   0   3   1  545.19   10.93
   0   3  -1  536.80   10.92
   0   3  -1  544.59   10.93
   0   3   1  548.06   10.93
   0   3  -1  536.50   10.95
  -1  -3  -1 9340.41  194.63
   1  -3   1 9711.43  200.45
   1  -3   1 9999.00  199.90
   1   3   1 9546.05  194.71
  -2  -3  -1  496.56   10.18
   2  -3   1  488.39   10.12
  -2  -3  -1  482.73   10.16
   2  -3   1  494.05   10.18
  -2  -3  -1  500.58    9.90
   2  -3   1  503.97   10.19
  -2  -3  -1  492.78    9.89
  -2   3  -1  493.02   10.13
  -2   3  -1  504.30   10.18
  -2   3  -1  511.76   10.20
   3  -3   1   20.29    0.94
   3  -3   1   19.62    0.89
  -3  -3  -1   20.79    0.94
  -3  -3  -1   21.94    0.60
  -3  -3  -1   21.60    0.60
   3  -3   1   22.13    0.91
  -3  -3  -1   21.18    0.94
  -3   3  -1   20.97    0.93
  -3   3  -1   20.81    0.96
  -3   3  -1   21.59    0.89
  -4  -3  -1   29.78    0.84
  -4  -3  -1   29.77    0.85
  -4  -3  -1   28.66    1.31
   4  -3   1   31.10    1.21
  -4  -3  -1   29.01    1.21
   4  -3   1   26.83    1.12
  -4   3  -1   28.61    1.17
  -4   3  -1   30.25    1.25
  -4   3  -1   29.66    1.18
  -5  -3  -1  475.06    9.69
   5  -3   1  479.31   10.03
   5  -3   1  462.76   10.00
   5  -3   1  460.00   10.08
  -5  -3  -1  473.38   10.23
  -5  -3  -1  480.31    9.68
  -5   3  -1  479.25   10.03
  -5   3  -1  480.28   10.12
  -5   3  -1  487.08   10.17
  -6  -3  -1  680.31   14.23
  -6  -3  -1  649.95   13.57
  -6  -3  -1  672.21   13.60
  -6   3  -1  661.66   13.93
  -6   3  -1  660.99   13.96
   6   3   1  679.54   13.29
  -6   3  -1  673.61   14.12
  -7  -3  -1   20.69    1.44
  -7  -3  -1   22.21    1.01
   7  -3   1   21.85    1.16
  -7   3  -1   20.96    1.17
  -7   3  -1   20.20    1.37
  -7   3  -1   24.24    1.36
  -8  -3  -1    0.43    0.49
  -8  -3  -1   -0.10    0.88
   8  -3   1   -0.13    0.57
  -8  -3  -1    0.33    0.47
  -8   3  -1   -0.76    0.52
  -8   3  -1   -0.38    0.79
  -8   3  -1   -0.31    0.67
  -9  -3  -1  102.36    2.85
  -9  -3  -1  108.53    3.58
  -9  -3  -1  109.27    2.84
   9  -3   1  108.30    3.10
  -9   3  -1  101.45    3.14
  -9   3  -1  105.99    3.20
 -10  -3  -1  306.35    6.97
 -10  -3  -1  308.47    7.02
  10  -3   1  303.34    7.18
 -10  -3  -1  318.77    7.96
 -10   3  -1  317.25    7.45
 -10   3  -1  319.56    7.86
 -10   3  -1  303.67    7.31
 -11  -3  -1   22.94    2.12
 -11  -3  -1   24.13    1.54
 -11  -3  -1   22.31    1.38
 -11   3  -1   23.08    1.67
 -11   3  -1   23.29    1.84
 -11   3  -1   25.34    2.28
 -12  -3  -1   43.90    1.94
 -12  -3  -1   45.93    2.07
 -12  -3  -1   46.40    2.76
 -12   3  -1   45.77    3.24
 -12   3  -1   45.45    2.68
 -12   3  -1   46.48    2.30
 -13  -3  -1   11.92    1.25
 -13  -3  -1    8.78    1.81
 -13  -3  -1    9.71    1.20
 -13   3  -1    9.11    1.40
 -13   3  -1   11.65    1.85
 -14  -3  -1    3.62    1.67
 -14  -3  -1    2.56    1.04
 -14   3  -1   -0.05    1.14
 -14   3  -1    4.22    1.75
 -15  -3  -1   -0.59    0.99
 -15  -3  -1   -2.38    1.49
 -15   3  -1   -0.84    1.52
 -15   3  -1    1.95    1.25
 -16   3  -1    6.17    1.53
 -16   3  -1    3.30    2.06
 -16   4   1    8.93    1.78
 -16   4   1    8.68    2.07
 -15  -4   1    5.56    1.81
 -15  -4   1    4.91    1.12
 -15   4   1    4.52    1.46
 -15   4   1    5.21    1.78
 -14  -4   1   16.88    1.58
 -14  -4   1   14.73    2.14
 -14   4   1   14.68    2.18
 -13  -4   1    0.14    0.78
 -13  -4   1    0.49    0.76
 -13  -4   1   -1.13    1.29
 -13   4   1    0.31    1.43
 -13   4   1    0.18    1.16
  12  -4  -1    0.67    1.34
 -12  -4   1    1.42    0.79
 -12  -4   1    0.84    0.73
 -12  -4   1    1.98    1.51
 -12   4   1    0.29    1.20
 -12   4   1    1.54    1.55
 -12   4   1   -0.32    1.09
  11  -4  -1   96.86    3.13
 -11  -4   1  104.08    3.00
 -11  -4   1  103.47    2.91
 -11  -4   1   99.17    3.75
 -11   4   1   94.18    3.24
 -11   4   1  101.62    3.73
 -11   4   1  102.44    3.44
 -10  -4   1  118.31    3.96
  10  -4  -1  119.05    3.45
 -10  -4   1  116.03    3.09
 -10   4   1  112.62    3.76
 -10   4   1  121.16    4.10
 -10   4   1  112.55    3.53
  -9  -4   1   48.55    1.60
  -9  -4   1   44.10    2.28
  -9   4   1   43.11    2.15
  -9   4   1   47.45    2.12
   8  -4  -1    4.08    0.83
  -8  -4   1    6.20    1.11
  -8  -4   1    4.72    0.60
  -8  -4   1    5.88    0.73
  -8   4   1    6.45    1.14
  -8   4   1    4.79    0.94
  -8   4   1    5.96    1.02
  -7  -4   1  183.78    4.05
  -7  -4   1  188.11    4.05
   7  -4  -1  183.79    4.49
  -7  -4   1  183.96    4.81
  -7   4   1  184.60    4.58
  -7   4   1  185.31    4.65
  -7   4   1  177.52    4.47
  -6  -4   1    5.48    0.45
  -6  -4   1    6.56    0.49
   6  -4  -1    4.80    0.73
  -6   4   1    5.84    0.85
  -6   4   1    6.89    0.84
  -6   4   1    6.19    0.82
  -5  -4   1  473.80    9.51
   5  -4  -1  465.27   10.02
   5  -4  -1  483.14   10.06
  -5   4   1  480.50   10.06
   5   4  -1  482.24   10.22
  -5   4   1  458.04    9.95
  -5   4   1  481.60   10.12
  -5   4   1  460.81   10.01
  -4  -4   1   58.65    1.87
   4  -4  -1   60.38    1.82
   4  -4  -1   60.00    1.82
  -4   4   1   61.07    1.84
  -4   4   1   59.59    1.79
  -4   4   1   60.69    1.72
   4   4  -1   64.54    1.93
  -4   4   1   62.99    1.76
  -3  -4   1  350.84    7.82
   3  -4  -1  378.32    7.82
   3  -4  -1  360.24    7.79
  -3   4   1  379.49    7.83
  -3   4   1  370.31    7.80
   3   4  -1  372.86    7.85
  -3   4   1  367.54    7.62
  -3   4   1  375.33    7.65
  -2  -4   1   26.07    0.95
   2  -4  -1   25.24    0.97
   2  -4  -1   26.34    1.00
  -2   4   1   27.93    0.78
  -2   4   1   27.66    0.98
   2   4  -1   27.94    0.99
  -2   4   1   27.83    0.99
   1  -4  -1   44.18    1.26
  -1  -4   1   46.88    1.08
  -1  -4   1   43.59    1.20
  -1  -4   1   46.07    1.08
   1   4  -1   44.18    0.96
   1   4  -1   45.79    0.96
   1   4  -1   45.56    1.22
  -1   4   1   42.95    1.22
   0  -4   1   90.73    2.07
   0  -4  -1   93.04    2.09
   0  -4  -1   93.93    2.10
   0  -4  -1   89.66    1.91
   0  -4   1   91.94    2.10
   0  -4   1   92.27    2.09
   0   4   1   92.66    2.07
   0   4  -1   91.57    2.06
   0   4   1   91.82    2.06
   0   4  -1   92.15    2.05
   0   4  -1   90.47    2.06
  -1  -4  -1   50.46    1.28
   1  -4   1   51.86    1.31
   1  -4   1   51.82    1.40
  -1  -4  -1   52.16    1.23
  -1  -4  -1   53.17    1.23
  -1  -4  -1   49.26    1.27
  -1   4  -1   50.67    1.30
   1   4   1   50.29    1.14
   1   4   1   51.08    1.14
  -1   4  -1   52.30    1.36
  -2  -4  -1  570.54   11.33
   2  -4   1  548.09   11.53
  -2  -4  -1  550.71   11.58
  -2  -4  -1  573.65   11.61
   2  -4   1  588.81   11.67
   2  -4   1  583.34   11.67
  -2  -4  -1  566.36   11.33
  -2   4  -1  564.17   11.63
  -2   4  -1  566.00   11.55
  -2   4  -1  569.42   11.64
   3  -4   1  141.41    3.27
  -3  -4  -1  140.70    2.82
  -3  -4  -1  133.77    3.25
  -3  -4  -1  137.40    2.92
   3  -4   1  134.19    3.16
   3  -4   1  132.37    3.23
  -3  -4  -1  134.23    3.22
  -3   4  -1  137.13    3.19
  -3   4  -1  136.56    3.23
  -3   4  -1  139.31    3.25
   4  -4   1  246.85    5.43
  -4  -4  -1  246.29    4.97
  -4  -4  -1  245.29    4.96
   4  -4   1  231.59    5.39
  -4  -4  -1  236.84    5.46
  -4  -4  -1  245.01    5.51
  -4   4  -1  239.05    5.39
  -4   4  -1  246.99    5.46
  -4   4  -1  244.76    5.41
  -5  -4  -1   37.59    1.04
   5  -4   1   31.06    1.40
  -5  -4  -1   36.50    1.55
   5  -4   1   36.29    1.47
  -5  -4  -1   35.91    1.02
   5  -4   1   37.11    1.49
  -5   4  -1   35.21    1.39
  -5   4  -1   37.12    1.68
  -5   4  -1   38.36    1.54
  -6  -4  -1    6.45    1.02
   6  -4   1    7.93    0.88
  -6  -4  -1    6.65    0.59
  -6  -4  -1    6.24    0.62
  -6   4  -1    7.40    0.95
  -6   4  -1    7.24    0.85
  -6   4  -1    7.59    0.85
  -7  -4  -1   18.23    0.89
  -7  -4  -1   20.67    1.57
  -7  -4  -1   19.17    0.88
  -7   4  -1   18.54    1.25
  -7   4  -1   18.54    1.43
  -8  -4  -1    4.27    0.81
   8  -4   1    2.87    0.77
  -8  -4  -1    3.65    0.57
  -8  -4  -1    6.30    1.15
  -8   4  -1    4.89    1.12
  -8   4  -1    4.48    0.97
   9  -4   1    0.02    0.66
  -9  -4  -1   -0.06    0.56
  -9  -4  -1    0.48    0.53
  -9  -4  -1    0.47    1.04
  -9   4  -1    1.28    1.25
  -9   4  -1   -0.38    0.75
  -9   4  -1   -0.90    0.77
  10  -4   1  106.32    3.17
 -10  -4  -1  104.62    2.87
 -10  -4  -1  107.35    3.76
 -10  -4  -1  105.76    2.90
 -10   4  -1  102.35    3.37
 -10   4  -1  100.96    3.57
 -10   4  -1   97.65    3.18
 -11  -4  -1   29.22    1.56
 -11  -4  -1   27.67    2.24
  11  -4   1   29.65    1.65
 -11  -4  -1   26.00    1.70
 -11   4  -1   28.63    1.82
 -11   4  -1   30.57    2.18
 -11   4  -1   30.72    2.04
 -12  -4  -1   45.40    1.99
  12  -4   1   46.17    2.30
 -12  -4  -1   45.17    2.95
 -12   4  -1   45.43    2.49
 -12   4  -1   49.54    2.74
 -13  -4  -1   -0.50    1.56
 -13  -4  -1    0.60    0.83
 -13  -4  -1    0.23    0.80
 -13   4  -1   -0.97    1.10
 -13   4  -1    0.55    1.50
 -14  -4  -1   10.32    1.27
 -14  -4  -1   10.14    2.13
 -14   4  -1   10.99    2.11
 -14   4  -1   10.47    1.62
 -15  -4  -1    1.99    1.07
 -15  -4  -1    1.14    1.69
 -15   4  -1    2.09    1.71
 -15   4  -1    2.21    1.27
 -16  -4  -1   -0.86    2.19
 -16  -4  -1    1.83    1.35
 -16   4  -1   -0.43    1.90
 -16   4  -1    1.67    1.33
 -16  -5   1   19.28    2.99
 -16  -5   1   23.66    2.11
 -16   5   1   25.69    2.72
 -16   5   1   24.21    2.30
 -15  -5   1   -0.27    0.87
 -15  -5   1   -0.97    1.49
 -15   5   1    1.73    1.75
 -15   5   1    0.77    1.39
 -14  -5   1    2.95    1.61
 -14  -5   1    2.49    0.94
 -14   5   1    3.07    1.63
 -13  -5   1   35.65    1.82
 -13  -5   1   32.29    1.65
 -13  -5   1   36.87    2.87
 -13   5   1   34.91    2.41
 -13   5   1   29.51    2.59
 -12  -5   1   25.00    1.44
  12  -5  -1   28.55    1.84
 -12  -5   1   27.05    1.49
 -12  -5   1   23.95    2.26
 -12   5   1   22.94    2.07
 -12   5   1   25.43    2.29
 -11  -5   1    4.30    0.76
 -11  -5   1    2.55    1.31
  11  -5  -1    3.36    0.94
 -11   5   1    2.68    1.33
 -11   5   1    4.20    1.18
 -10  -5   1   17.87    1.11
 -10  -5   1   13.95    1.71
 -10  -5   1   13.66    1.07
 -10   5   1   14.31    1.79
  -9  -5   1   49.29    1.57
  -9  -5   1   42.37    2.31
   9  -5  -1   49.77    2.03
  -9  -5   1   51.54    1.60
  -9   5   1   48.05    2.31
  -9   5   1   47.42    2.01
  -9   5   1   50.03    2.27
  -8  -5   1   32.65    1.13
   8  -5  -1   32.64    1.60
  -8  -5   1   31.47    1.60
  -8  -5   1   30.72    1.82
  -8   5   1   31.35    1.58
  -8   5   1   32.43    1.69
  -8   5   1   33.63    1.82
  -7  -5   1   -0.61    0.32
   7  -5  -1    0.01    0.66
  -7  -5   1   -0.19    0.75
  -7  -5   1   -0.08    0.31
  -7   5   1    0.24    0.75
  -7   5   1   -0.07    0.73
  -7   5   1    0.39    0.60
   6  -5  -1   71.90    2.23
  -6  -5   1   68.49    1.61
  -6   5   1   65.09    2.19
  -6   5   1   69.73    2.20
  -6   5   1   71.06    2.25
  -5  -5   1  349.71    7.15
   5  -5  -1  357.07    7.83
  -5  -5   1  368.05    7.15
   5  -5  -1  357.94    7.82
  -5   5   1  360.39    7.81
  -5   5   1  350.34    7.66
   5   5  -1  362.28    7.96
  -5   5   1  355.07    7.84
   4  -5  -1   17.24    1.02
  -4  -5   1   16.49    1.03
   4  -5  -1   17.95    1.02
  -4   5   1   14.75    0.94
  -4   5   1   16.29    0.84
  -4   5   1   18.31    1.04
   4   5  -1   18.41    1.13
  -4   5   1   17.12    0.92
   3  -5  -1  209.12    4.99
   3  -5  -1  214.29    4.74
  -3   5   1  210.48    4.72
  -3   5   1  207.25    4.45
  -3   5   1  213.72    4.49
  -3   5   1  201.53    4.68
   3   5  -1  209.09    4.75
  -2  -5   1   96.92    2.44
   2  -5  -1  101.50    2.53
  -2  -5   1  103.90    2.15
  -2  -5   1  103.30    2.15
  -2   5   1   95.59    2.45
  -2   5   1  104.75    2.22
   2   5  -1  102.55    2.49
  -2   5   1  105.29    2.53
  -1  -5   1   94.15    2.28
  -1  -5   1  101.65    2.20
   1  -5  -1   96.00    2.38
  -1  -5   1   97.79    2.19
   1   5  -1  100.01    2.31
   1   5  -1  100.04    2.06
  -1   5   1   97.90    2.32
   0  -5   1   18.54    0.70
   0  -5  -1   19.87    0.76
   0  -5   1   18.96    0.74
   0  -5  -1   19.76    0.76
   0  -5  -1   19.72    0.55
   0  -5   1   19.90    0.76
   0   5  -1   19.78    0.69
   0   5  -1   18.60    0.69
   0   5   1   19.55    0.72
   0   5   1   20.35    0.70
   0   5  -1   19.78    0.71
  -1  -5  -1   40.07    1.03
  -1  -5  -1   34.68    1.01
   1  -5   1   35.46    1.05
  -1  -5  -1   37.23    1.02
   1  -5   1   40.93    1.23
   1  -5   1   38.30    1.33
  -1   5  -1   35.41    1.03
   1   5   1   35.86    0.90
  -1   5  -1   34.35    1.10
   1   5   1   35.72    0.90
   2  -5   1    0.63    0.37
  -2  -5  -1    0.37    0.22
  -2  -5  -1    0.42    0.36
  -2  -5  -1    0.03    0.37
   2  -5   1    0.39    0.46
  -2  -5  -1   -0.02    0.21
  -2   5  -1   -0.10    0.38
  -2   5  -1    0.86    0.38
  -2   5  -1    0.13    0.37
  -3  -5  -1   12.05    0.91
   3  -5   1   12.02    0.87
  -3  -5  -1   11.80    0.44
  -3  -5  -1   10.87    0.84
   3  -5   1   10.51    0.72
  -3  -5  -1   11.60    0.43
  -3   5  -1   10.52    0.83
  -3   5  -1   12.74    0.85
  -3   5  -1   11.46    0.85
   4  -5   1    0.08    0.58
   4  -5   1    0.18    0.59
  -4  -5  -1    0.44    0.22
  -4  -5  -1    0.25    0.52
  -4  -5  -1   -1.22    0.57
  -4  -5  -1    0.00    0.21
  -4   5  -1   -0.42    0.51
  -4   5  -1    0.25    0.48
  -4   5  -1    0.89    0.59
  -5  -5  -1 1328.61   26.97
   5  -5   1 1347.00   26.87
   5  -5   1 1288.33   26.82
   5  -5   1 1265.09   26.75
  -5  -5  -1 1340.57   26.28
  -5   5  -1 1333.47   26.82
  -5   5  -1 1305.75   26.82
  -5   5  -1 1362.70   26.90
  -6  -5  -1  257.76    5.49
   6  -5   1  268.88    6.10
  -6  -5  -1  256.15    6.20
  -6  -5  -1  265.15    5.50
  -6   5  -1  272.84    6.13
  -6   5  -1  260.01    6.08
  -6   5  -1  253.34    6.01
  -7  -5  -1  200.48    4.32
  -7  -5  -1  195.03    5.09
  -7  -5  -1  194.82    4.29
  -7   5  -1  198.96    4.91
  -7   5  -1  191.84    4.82
  -7   5  -1  200.03    4.95
  -8  -5  -1   27.73    2.59
  -8  -5  -1   31.19    1.19
  -8   5  -1   27.65    1.61
  -8   5  -1   30.39    1.84
  -8   5  -1   25.87    1.49
   9  -5   1    8.19    1.14
  -9  -5  -1    7.96    0.79
  -9  -5  -1    8.00    0.88
  -9  -5  -1    9.38    1.51
  -9   5  -1    8.26    1.17
  -9   5  -1    7.69    1.26
 -10  -5  -1  102.42    2.86
 -10  -5  -1  109.39    3.90
 -10  -5  -1  104.38    2.84
  10  -5   1  104.65    3.31
 -10   5  -1  105.03    3.70
 -11  -5  -1   46.90    2.68
  11  -5   1   49.31    2.25
 -11  -5  -1   45.55    1.78
 -11  -5  -1   44.36    1.85
 -11   5  -1   46.60    2.55
 -11   5  -1   51.68    2.50
 -12  -5  -1   -0.10    1.32
  12  -5   1    0.81    0.94
 -12  -5  -1    0.62    0.73
 -12  -5  -1   -0.27    0.71
 -12   5  -1   -0.31    1.04
 -12   5  -1    1.72    1.44
 -13  -5  -1    7.02    1.73
 -13  -5  -1    6.83    0.99
 -13  -5  -1    5.14    0.99
 -13   5  -1    6.50    1.76
 -13   5  -1    6.18    1.53
 -14  -5  -1   -0.22    1.53
 -14  -5  -1    1.24    0.87
 -14   5  -1   -0.87    1.45
 -14   5  -1   -1.62    1.35
 -15  -5  -1    0.63    1.64
 -15  -5  -1    2.28    1.07
 -15   5  -1    1.01    1.41
 -15   5  -1   -1.40    1.52
 -16  -5  -1   18.46    2.56
 -16  -5  -1   24.52    1.90
 -16   5  -1   19.44    2.69
 -16   5  -1   25.08    2.51
 -16  -6   1   24.12    2.90
 -16  -6   1   26.12    1.92
 -16   6   1   29.09    2.67
 -16   6   1   26.08    3.02
 -15  -6   1   55.73    3.51
 -15  -6   1   51.83    2.31
 -15   6   1   55.74    3.17
 -15   6   1   49.04    3.39
 -14  -6   1    3.03    0.91
 -14  -6   1    1.78    0.79
 -14  -6   1    1.42    1.74
 -14   6   1    1.11    2.10
 -14   6   1    2.14    1.66
 -13  -6   1    6.09    0.89
 -13  -6   1    4.62    1.61
 -13  -6   1    6.47    0.98
 -13   6   1    5.47    1.53
 -13   6   1    4.40    1.45
 -12  -6   1   -0.11    0.62
 -12  -6   1    0.37    0.77
 -12  -6   1    0.78    1.31
  12  -6  -1    1.43    1.00
 -12   6   1   -0.52    1.26
 -12   6   1   -2.96    1.03
 -11  -6   1    4.60    0.77
 -11  -6   1    6.58    1.65
  11  -6  -1    4.50    1.11
 -11  -6   1    5.42    0.75
 -11   6   1    2.97    1.23
 -11   6   1    4.30    1.37
 -10  -6   1  221.61    6.10
 -10  -6   1  214.73    4.95
 -10  -6   1  219.03    4.98
 -10   6   1  225.53    5.89
 -10   6   1  219.71    5.75
  -9  -6   1   21.39    0.98
  -9  -6   1   21.63    1.02
   9  -6  -1   17.52    1.63
  -9  -6   1   19.39    1.96
  -9   6   1   20.67    1.72
  -9   6   1   20.93    1.63
  -8  -6   1    6.42    0.56
  -8  -6   1    6.47    0.65
  -8   6   1    5.50    1.04
  -8   6   1    6.34    1.10
   7  -6  -1  428.35    9.60
  -7  -6   1  434.90    8.84
  -7  -6   1  426.87    8.83
  -7  -6   1  425.39    9.80
  -7   6   1  438.13    9.55
  -7   6   1  452.88    9.70
  -6  -6   1  323.45    6.47
   6  -6  -1  319.20    7.26
  -6  -6   1  317.66    6.47
  -6   6   1  324.43    7.31
  -6   6   1  317.40    7.33
  -6   6   1  319.35    7.12
   5  -6  -1  286.39    6.65
   5  -6  -1  303.50    6.70
   5   6  -1  294.10    6.76
  -5   6   1  291.67    6.44
  -5   6   1  300.53    6.70
   4  -6  -1  178.99    4.29
   4  -6  -1  179.02    4.30
  -4  -6   1  176.50    4.53
  -4   6   1  177.97    3.99
  -4   6   1  180.02    4.29
   4   6  -1  181.80    4.32
  -4   6   1  183.01    4.04
   3  -6  -1   71.29    2.12
  -3  -6   1   74.45    1.57
  -3  -6   1   72.51    1.52
  -3  -6   1   67.43    1.99
   3  -6  -1   72.79    2.12
  -3   6   1   72.93    2.10
  -3   6   1   72.22    1.78
   3   6  -1   73.88    2.28
  -3   6   1   69.43    1.73
   2  -6  -1   87.49    2.30
  -2  -6   1   90.92    1.96
  -2  -6   1   89.13    1.95
  -2  -6   1   81.76    2.20
   2  -6  -1   86.35    2.32
  -2   6   1   88.03    1.90
  -2   6   1   86.35    2.32
   2   6  -1   86.97    2.24
  -1  -6   1  695.13   13.76
  -1  -6   1  657.85   13.81
   1  -6  -1  687.10   13.93
   1  -6  -1  677.73   13.94
  -1  -6   1  685.21   13.75
   1   6  -1  676.16   13.59
   1   6  -1  684.61   13.84
  -1   6   1  674.54   13.88
  -1   6   1  695.88   14.08
   1   6  -1  684.30   13.59
   0  -6   1   11.97    0.65
   0  -6  -1   11.81    0.73
   0  -6  -1   11.25    0.71
   0  -6   1   12.74    0.75
   0  -6   1   13.34    0.73
   0  -6  -1   11.58    0.46
   0   6   1   11.28    0.65
   0   6   1   11.24    0.70
   0   6  -1   12.94    0.63
   0   6  -1   12.07    0.63
   0   6  -1   11.96    0.64
  -1  -6  -1  481.74    9.77
  -1  -6  -1  467.51    9.73
   1  -6   1  481.47    9.76
  -1  -6  -1  476.18    9.77
   1  -6   1  483.44    9.95
   1  -6   1  491.86    9.96
  -1   6  -1  479.33    9.89
  -1   6  -1  476.05    9.74
   1   6   1  473.07    9.62
   1   6   1  479.82    9.63
   2  -6   1    0.32    0.39
  -2  -6  -1    0.34    0.44
  -2  -6  -1    0.21    0.28
   2  -6   1    0.84    0.53
   2  -6   1   -0.68    0.47
  -2  -6  -1   -0.63    0.37
  -2  -6  -1    0.19    0.30
  -2   6  -1    0.50    0.41
  -2   6  -1   -0.04    0.46
   3  -6   1   36.16    1.37
  -3  -6  -1   34.77    0.91
   3  -6   1   34.06    1.18
  -3  -6  -1   34.29    1.47
  -3  -6  -1   31.07    1.38
  -3  -6  -1   35.15    0.90
   3  -6   1   31.81    1.39
  -3   6  -1   34.02    1.32
  -3   6  -1   35.35    1.25
  -4  -6  -1  469.82    9.41
   4  -6   1  481.62   10.05
  -4  -6  -1  464.62   10.01
   4  -6   1  471.34   10.03
  -4  -6  -1  451.73    9.95
  -4  -6  -1  472.40    9.41
  -4   6  -1  476.35    9.87
  -4   6  -1  462.05   10.00
   5  -6   1  106.07    2.96
  -5  -6  -1  106.15    2.33
  -5  -6  -1  105.38    3.00
   5  -6   1  104.75    2.94
  -5  -6  -1  109.83    2.33
   5  -6   1  104.18    2.81
  -5   6  -1  109.19    2.92
  -5   6  -1  111.14    2.99
  -6  -6  -1  469.19    9.62
   6  -6   1  474.99   10.34
  -6  -6  -1  479.25    9.63
  -6  -6  -1  470.54   10.43
  -6   6  -1  474.49   10.34
  -6   6  -1  476.88   10.27
  -7  -6  -1   27.43    1.78
   7  -6   1   27.36    1.52
  -7  -6  -1   27.51    0.99
  -7  -6  -1   27.34    0.96
  -7   6  -1   27.51    1.62
  -7   6  -1   29.28    1.69
  -8  -6  -1   12.79    0.85
  -8  -6  -1   12.95    0.80
  -8  -6  -1   13.71    1.78
  -8   6  -1   14.14    1.55
  -8   6  -1   13.29    1.38
  -9  -6  -1    0.02    0.51
  -9  -6  -1    0.69    1.14
  -9  -6  -1   -0.03    0.50
  -9   6  -1   -0.99    0.83
  -9   6  -1    0.21    1.04
  10  -6   1    2.94    1.01
 -10  -6  -1    0.45    0.57
 -10  -6  -1   -0.19    0.59
 -10  -6  -1   -0.85    1.11
 -10   6  -1    1.50    1.13
 -10   6  -1   -0.02    1.19
  11  -6   1    1.62    1.02
 -11  -6  -1    1.07    1.24
 -11  -6  -1    0.46    0.66
 -11  -6  -1    0.46    0.67
 -11   6  -1    1.65    1.10
 -11   6  -1    1.29    1.20
 -12  -6  -1    1.64    1.64
 -12  -6  -1    2.29    0.74
  12  -6   1    1.63    0.98
 -12   6  -1    0.66    1.46
 -12   6  -1    2.21    1.28
 -13  -6  -1    0.49    0.76
 -13  -6  -1    1.51    0.82
 -13  -6  -1    1.74    1.52
 -13   6  -1    1.01    1.31
 -13   6  -1    0.22    1.58
 -14  -6  -1    3.41    0.96
 -14  -6  -1    3.50    1.73
 -14   6  -1    2.99    1.80
 -15  -6  -1   43.08    2.16
 -15  -6  -1   41.27    3.21
 -15   6  -1   46.07    3.37
 -15   6  -1   46.75    2.99
 -15  -7   1    5.93    1.06
 -15  -7   1    4.64    1.93
 -15   7   1    4.36    1.64
 -15   7   1    7.35    1.97
 -14  -7   1   37.71    1.83
 -14  -7   1   38.20    3.18
 -14   7   1   40.06    2.95
 -14   7   1   38.75    3.17
 -13  -7   1    9.48    0.98
 -13  -7   1    6.98    1.69
 -13  -7   1    6.87    0.94
 -13   7   1    7.13    1.70
 -13   7   1    5.26    1.50
 -12  -7   1   26.82    1.36
 -12  -7   1   26.09    2.07
  12  -7  -1   29.10    2.41
 -12   7   1   28.91    2.29
 -12   7   1   30.37    2.36
 -11  -7   1   95.94    3.83
 -11  -7   1   93.17    2.53
 -11  -7   1   91.06    2.55
 -11   7   1   91.69    3.39
 -11   7   1   96.20    3.52
  10  -7  -1   41.82    2.21
 -10  -7   1   38.89    1.41
 -10  -7   1   40.70    2.41
 -10  -7   1   40.35    1.45
 -10   7   1   46.53    2.38
 -10   7   1   39.88    2.28
  -9  -7   1   -0.28    0.42
  -9  -7   1    0.27    0.40
   9  -7  -1   -1.43    0.92
  -9  -7   1    0.39    1.03
  -9   7   1   -0.62    0.86
  -9   7   1   -1.68    0.91
   8  -7  -1  131.44    3.85
  -8  -7   1  137.59    3.03
  -8  -7   1  134.05    4.07
  -8  -7   1  135.54    3.01
  -8   7   1  136.39    3.82
  -8   7   1  140.69    4.00
  -7  -7   1  113.38    3.52
   7  -7  -1  114.80    3.41
  -7  -7   1  112.59    2.47
  -7   7   1  113.14    3.21
  -7   7   1  115.70    3.44
   6  -7  -1   -0.50    0.66
  -6   7   1    0.26    0.65
  -6   7   1    0.29    0.55
   5  -7  -1  188.28    4.66
   5  -7  -1  188.35    4.67
   5   7  -1  189.28    4.71
  -5   7   1  188.85    4.65
  -5   7   1  192.52    4.40
   4  -7  -1  419.73    9.01
   4  -7  -1  414.66    9.02
   4   7  -1  415.85    9.00
  -4   7   1  408.70    8.60
  -4   7   1  405.97    8.97
  -4   7   1  422.17    8.64
   3  -7  -1   11.72    0.92
  -3  -7   1   12.04    0.49
  -3  -7   1   11.20    0.82
  -3  -7   1   11.82    0.51
   3  -7  -1   11.41    0.93
  -3   7   1   12.40    0.58
  -3   7   1   12.48    0.66
   3   7  -1   10.93    0.88
  -3   7   1   11.75    0.98
   2  -7  -1  171.71    4.12
  -2  -7   1  180.66    3.78
  -2  -7   1  182.58    3.79
  -2  -7   1  170.20    3.99
   2  -7  -1  174.05    4.11
  -2   7   1  177.00    3.61
   2   7  -1  177.40    4.03
  -1  -7   1  475.52    9.72
  -1  -7   1  481.21    9.72
  -1  -7   1  461.75    9.74
   1  -7  -1  476.82    9.90
   1  -7  -1  477.43    9.91
  -1   7   1  467.10    9.82
   1   7  -1  472.63    9.76
   0  -7   1 1043.81   20.66
   0  -7   1 1048.22   20.66
   0  -7  -1 1026.25   20.34
   0  -7  -1 1029.60   20.66
   0  -7   1 1015.35   20.52
   0  -7  -1 1025.01   20.65
   0   7  -1 1019.41   20.52
   0   7  -1  998.85   20.52
   0   7   1 1002.41   20.53
  -1  -7  -1    5.58    0.63
  -1  -7  -1    6.18    0.53
  -1  -7  -1    6.32    0.64
   1  -7   1    7.02    0.79
   1  -7   1    7.24    0.63
   1  -7   1    6.56    0.74
   1   7   1    5.44    0.56
  -1   7  -1    7.71    0.70
  -1   7  -1    6.34    0.55
  -2  -7  -1    3.61    0.50
  -2  -7  -1    3.11    0.40
  -2  -7  -1    3.86    0.54
   2  -7   1    2.66    0.59
  -2  -7  -1    3.90    0.42
   2  -7   1    4.75    0.60
   2  -7   1    3.35    0.65
  -2   7  -1    3.79    0.47
   3  -7   1   12.17    0.77
  -3  -7  -1   12.31    0.57
   3  -7   1   11.21    0.94
  -3  -7  -1   13.28    0.82
   3  -7   1   12.49    1.02
  -3   7  -1   11.31    0.82
  -3   7  -1   10.87    0.89
   4  -7   1   47.47    1.80
   4  -7   1   47.39    1.80
  -4  -7  -1   47.19    1.17
  -4  -7  -1   49.58    1.17
  -4  -7  -1   48.35    1.73
  -4   7  -1   45.56    1.70
  -4   7  -1   45.06    1.58
  -5  -7  -1  312.30    6.27
  -5  -7  -1  309.34    6.27
  -5  -7  -1  309.23    7.03
   5  -7   1  305.27    6.77
   5  -7   1  307.77    7.01
   5  -7   1  296.18    6.96
  -5   7  -1  307.88    6.82
  -5   7  -1  309.98    7.00
  -6  -7  -1    9.77    0.57
   6  -7   1    9.19    1.10
  -6  -7  -1    9.83    0.55
  -6  -7  -1   10.58    1.18
  -6   7  -1   10.35    1.23
  -6   7  -1    9.35    1.23
  -7  -7  -1  510.30   10.46
  -7  -7  -1  503.86   11.43
  -7  -7  -1  512.75   10.90
   7  -7   1  522.46   11.35
  -7   7  -1  509.70   11.31
  -7   7  -1  528.50   11.27
  -8  -7  -1    5.98    0.68
  -8  -7  -1    6.26    0.67
  -8  -7  -1    6.79    1.33
  -8   7  -1    6.63    1.18
  -8   7  -1    7.62    1.19
  -9  -7  -1   45.74    2.54
  -9  -7  -1   46.99    1.53
  -9   7  -1   49.49    2.28
  -9   7  -1   47.18    2.35
  10  -7   1   39.48    2.15
 -10  -7  -1   36.19    1.42
 -10  -7  -1   37.21    1.47
 -10  -7  -1   34.45    2.33
 -10   7  -1   38.60    2.14
 -10   7  -1   36.58    2.32
 -11  -7  -1   23.27    1.33
 -11  -7  -1   23.57    2.22
  11  -7   1   24.88    1.96
 -11  -7  -1   23.96    1.29
 -11   7  -1   26.35    2.26
 -11   7  -1   26.52    2.15
 -12  -7  -1    0.34    0.70
 -12  -7  -1   -0.02    0.65
 -12   7  -1   -2.00    1.15
 -12   7  -1    0.85    1.40
 -13  -7  -1    1.52    1.53
 -13  -7  -1    1.52    0.79
 -13  -7  -1    1.14    0.76
 -13   7  -1    0.19    1.57
 -13   7  -1   -0.39    1.16
 -14  -7  -1   20.07    2.50
 -14  -7  -1   23.91    1.64
 -14   7  -1   23.57    2.75
 -15  -7  -1   10.00    2.20
 -15   7  -1   14.67    2.31
 -15   7  -1   13.23    1.96
 -15  -8   1    4.27    2.21
 -15   8   1    2.64    1.61
 -15   8   1    2.10    1.82
 -14  -8   1   30.34    2.85
 -14  -8   1   29.50    1.59
 -14  -8   1   30.33    1.58
 -14   8   1   24.75    2.68
 -14   8   1   25.31    2.53
 -13  -8   1   -0.13    0.61
 -13  -8   1   -0.08    1.60
 -13  -8   1   -0.62    0.65
 -13   8   1    0.09    1.43
 -13   8   1   -0.92    1.33
  12  -8  -1   -0.72    1.07
 -12  -8   1    0.66    0.63
 -12  -8   1   -1.17    1.20
 -12   8   1   -1.40    1.07
 -12   8   1    0.37    1.27
 -11  -8   1   49.06    1.63
 -11  -8   1   46.58    1.61
 -11  -8   1   49.68    2.76
 -11   8   1   48.39    2.66
 -11   8   1   51.15    2.61
 -10  -8   1    2.41    0.53
 -10  -8   1    2.86    1.39
 -10  -8   1    2.46    0.49
  10  -8  -1    0.60    0.91
 -10   8   1    1.80    1.05
 -10   8   1    0.04    1.09
   9  -8  -1   83.30    3.09
  -9  -8   1   83.29    2.06
  -9  -8   1   83.85    3.21
  -9  -8   1   82.46    2.04
  -9   8   1   84.70    2.96
  -9   8   1   84.96    3.13
  -8  -8   1    2.08    0.34
  -8  -8   1    1.93    0.36
  -8  -8   1    2.41    1.13
   8  -8  -1    1.87    0.99
  -8   8   1    2.22    1.00
  -8   8   1    1.67    1.06
   7  -8  -1    0.44    0.84
  -7  -8   1    0.24    0.24
  -7  -8   1   -0.69    0.83
  -7   8   1    1.50    0.95
  -7   8   1    0.94    0.84
   6  -8  -1  292.69    6.72
  -6  -8   1  279.99    6.68
  -6   8   1  284.09    6.32
  -6   8   1  278.90    6.61
  -6   8   1  266.01    6.20
   5  -8  -1   36.48    1.67
   5  -8  -1   39.48    1.72
  -5   8   1   37.55    1.42
  -5   8   1   35.58    1.45
  -5   8   1   38.21    1.68
   5   8  -1   36.64    1.74
   4  -8  -1  194.17    4.75
  -4  -8   1  194.92    4.03
   4  -8  -1  193.88    4.75
  -4  -8   1  202.26    4.03
  -4   8   1  186.43    4.23
   4   8  -1  198.26    4.71
  -4   8   1  195.21    4.70
  -4   8   1  192.77    4.27
   3  -8  -1   17.74    1.11
   3  -8  -1   17.92    1.20
  -3  -8   1   18.73    0.70
  -3  -8   1   19.26    0.73
  -3  -8   1   20.64    1.01
  -3   8   1   18.64    0.69
  -3   8   1   17.57    1.05
   3   8  -1   18.85    1.06
  -3   8   1   18.89    0.67
  -2  -8   1   32.81    1.04
   2  -8  -1   31.66    1.36
   2  -8  -1   31.05    1.38
  -2  -8   1   33.36    1.07
   2   8  -1   31.84    1.23
  -1  -8   1  225.14    4.89
   1  -8  -1  227.25    5.08
  -1  -8   1  229.04    4.91
   1  -8  -1  228.69    5.08
  -1  -8   1  214.89    4.86
   1   8  -1  227.13    4.90
  -1   8   1  222.06    4.97
   1   8  -1  221.19    4.63
   0  -8  -1  686.16   14.09
   0  -8  -1  682.96   13.70
   0  -8   1  695.72   14.08
   0  -8  -1  682.82   14.08
   0  -8  -1  679.17   13.70
   0  -8   1  701.96   14.09
   0  -8   1  678.09   13.90
   0   8  -1  693.23   13.90
   0   8   1  683.20   13.93
   0   8  -1  675.11   13.91
   1  -8   1    1.79    0.44
   1  -8   1    1.13    0.55
  -1  -8  -1    0.75    0.43
   1  -8   1    1.37    0.54
  -1  -8  -1    0.69    0.44
  -1  -8  -1    1.48    0.40
  -1  -8  -1    1.18    0.37
  -1   8  -1    0.80    0.46
  -1   8  -1    1.33    0.38
   1   8   1    1.49    0.29
  -2  -8  -1  422.85    8.83
   2  -8   1  421.87    8.70
   2  -8   1  424.35    9.07
  -2  -8  -1  428.26    8.72
  -2  -8  -1  406.45    8.78
   2  -8   1  431.17    9.08
  -2  -8  -1  421.66    8.71
  -2   8  -1  420.60    8.70
  -3  -8  -1   31.91    1.24
  -3  -8  -1   32.10    1.32
   3  -8   1   30.11    1.12
   3  -8   1   30.88    1.40
  -3  -8  -1   32.33    1.00
   3  -8   1   30.36    1.46
  -3  -8  -1   32.10    0.98
  -3   8  -1   28.89    1.37
  -3   8  -1   31.39    1.13
   4  -8   1   -0.16    0.61
  -4  -8  -1    1.84    0.66
  -4  -8  -1    0.31    0.28
   4  -8   1    0.14    0.61
  -4  -8  -1    0.53    0.29
  -4   8  -1    0.95    0.56
  -4   8  -1    0.28    0.64
   5  -8   1   -0.91    0.66
   5  -8   1    0.81    0.58
   5  -8   1    0.61    0.70
  -5  -8  -1    0.41    0.72
  -5  -8  -1    0.64    0.29
  -5  -8  -1    0.55    0.29
  -5   8  -1   -0.28    0.67
  -5   8  -1   -0.10    0.67
   6  -8   1    2.97    0.92
  -6  -8  -1    3.52    0.40
  -6  -8  -1    2.74    0.97
  -6  -8  -1    3.75    0.39
  -6   8  -1    2.70    0.95
  -6   8  -1    3.61    0.90
  -7  -8  -1  116.74    3.65
  -7  -8  -1  116.72    2.62
   7  -8   1  116.79    3.53
  -7  -8  -1  117.00    2.64
  -7   8  -1  116.36    3.57
  -7   8  -1  118.42    3.40
   8  -8   1    1.49    0.98
  -8  -8  -1    2.30    0.45
  -8  -8  -1    1.87    1.03
  -8  -8  -1    2.41    0.44
  -8   8  -1    2.79    1.10
  -8   8  -1    0.27    0.92
  -9  -8  -1    1.14    1.10
  -9  -8  -1    2.00    0.51
  -9   8  -1    2.84    1.17
  -9   8  -1    2.14    1.17
  10  -8   1   89.39    3.22
 -10  -8  -1   83.46    3.53
 -10  -8  -1   86.87    2.33
 -10  -8  -1   83.96    2.29
 -10   8  -1   84.02    3.31
 -10   8  -1   90.90    3.35
 -11  -8  -1   32.79    2.62
  11  -8   1   33.48    2.07
 -11  -8  -1   29.25    1.34
 -11  -8  -1   31.16    1.39
 -11   8  -1   30.47    2.32
 -11   8  -1   30.21    2.35
  12  -8   1    6.20    1.30
 -12  -8  -1    6.24    1.08
 -12  -8  -1    8.50    1.88
 -12  -8  -1    7.88    0.90
 -12   8  -1    8.13    1.55
 -12   8  -1    7.70    1.72
 -13  -8  -1   27.12    1.52
 -13  -8  -1   24.92    1.45
 -13  -8  -1   24.30    2.53
 -13   8  -1   23.48    2.19
 -13   8  -1   21.92    2.53
 -14  -8  -1    5.31    0.95
 -14  -8  -1    2.42    1.80
 -14  -8  -1    4.83    1.27
 -14   8  -1    3.20    2.50
 -14   8  -1    1.02    1.75
 -15  -8  -1   -0.31    0.90
 -15   8  -1   -0.73    1.71
 -15   8  -1    1.73    1.53
 -15  -9   1    0.69    2.21
 -15  -9   1    1.22    0.84
 -15   9   1   -1.63    1.76
 -15   9   1   -0.26    1.48
 -14  -9   1   27.83    1.46
 -14  -9   1   26.40    3.05
 -14  -9   1   22.82    1.44
 -14   9   1   20.34    2.42
 -14   9   1   25.20    2.65
 -13  -9   1    6.72    1.76
 -13  -9   1    8.80    1.01
 -13  -9   1    6.70    0.84
 -13   9   1    5.88    1.73
 -13   9   1    5.87    1.52
  12  -9  -1    1.45    1.19
 -12  -9   1   -0.13    1.31
 -12  -9   1    0.26    0.55
 -12  -9   1    0.85    0.57
 -12   9   1   -1.26    1.23
 -12   9   1   -0.81    1.34
 -11  -9   1    2.37    0.54
 -11  -9   1    1.99    1.45
 -11  -9   1    1.12    0.49
 -11   9   1    1.33    1.15
 -11   9   1    0.94    1.29
 -10  -9   1    2.95    0.46
  10  -9  -1    1.52    1.15
 -10  -9   1    1.85    1.21
 -10  -9   1    2.92    0.49
 -10   9   1    1.67    1.34
 -10   9   1    3.33    1.25
  -9  -9   1   10.51    0.62
   9  -9  -1    8.48    1.36
  -9  -9   1    7.91    1.41
  -9   9   1    8.56    1.40
  -9   9   1    8.60    1.33
  -8  -9   1   23.56    0.72
   8  -9  -1   21.75    1.71
  -8  -9   1   23.76    0.73
  -8  -9   1   26.24    1.97
  -8   9   1   23.21    1.65
  -8   9   1   23.03    1.90
  -7  -9   1  166.46    4.75
   7  -9  -1  174.08    4.68
  -7   9   1  166.88    4.62
  -7   9   1  173.56    4.31
   6  -9  -1   15.33    1.48
  -6  -9   1   18.44    1.42
  -6   9   1   16.60    1.61
  -6   9   1   18.21    1.28
  -6   9   1   15.59    1.09
   5  -9  -1  204.75    5.31
   5  -9  -1  220.10    5.41
  -5  -9   1  222.86    4.41
  -5  -9   1  218.02    4.40
  -5   9   1  213.71    5.31
   5   9  -1  212.93    5.27
  -5   9   1  212.63    4.79
  -5   9   1  207.13    4.73
  -4  -9   1   89.88    2.09
   4  -9  -1   90.94    2.77
  -4  -9   1   87.44    2.08
   4  -9  -1   93.11    2.82
  -4   9   1   91.50    2.20
  -4   9   1   89.02    2.16
  -4   9   1   90.82    2.70
   4   9  -1   92.26    2.70
  -3  -9   1   20.98    0.84
  -3  -9   1   22.86    1.08
  -3  -9   1   21.66    0.85
   3  -9  -1   22.75    1.36
   3  -9  -1   21.48    1.25
  -3   9   1   20.72    0.65
  -3   9   1   20.52    0.65
   3   9  -1   20.45    1.19
   2  -9  -1  130.19    3.41
  -2  -9   1  136.08    3.10
  -2  -9   1  136.92    3.11
   2  -9  -1  132.81    3.43
  -2  -9   1  134.35    3.41
  -2   9   1  130.76    3.32
  -1  -9   1   64.40    1.77
  -1  -9   1   65.28    1.85
   1  -9  -1   63.82    1.99
   1  -9  -1   67.01    2.02
  -1  -9   1   62.48    1.83
  -1   9   1   62.73    1.87
   1   9  -1   65.37    1.80
   0  -9  -1   25.44    0.73
   0  -9   1   24.37    0.96
   0  -9   1   25.01    1.14
   0  -9   1   23.58    1.15
   0  -9  -1   25.70    1.15
   0  -9  -1   24.14    1.13
   0  -9  -1   24.39    0.71
   0   9   1   24.83    0.98
   0   9  -1   23.96    0.93
   0   9  -1   24.43    0.97
  -1  -9  -1  129.99    2.97
  -1  -9  -1  136.81    3.18
   1  -9   1  132.12    3.33
   1  -9   1  131.06    3.33
  -1  -9  -1  133.32    3.17
  -1  -9  -1  127.25    2.94
   1  -9   1  132.17    2.99
  -1   9  -1  132.49    3.19
  -1   9  -1  131.34    2.96
   2  -9   1   -0.31    0.59
  -2  -9  -1    0.49    0.42
   2  -9   1    0.55    0.40
   2  -9   1   -0.08    0.59
  -2  -9  -1    0.34    0.47
  -2  -9  -1    0.68    0.41
  -2  -9  -1    0.85    0.41
  -2   9  -1    0.53    0.36
  -2   9  -1    0.53    0.54
  -3  -9  -1   20.57    1.13
  -3  -9  -1   19.87    0.84
  -3  -9  -1   19.55    1.02
   3  -9   1   18.76    1.30
   3  -9   1   18.65    0.89
   3  -9   1   19.77    1.30
  -3  -9  -1   19.57    0.84
  -3   9  -1   17.86    0.88
  -4  -9  -1  135.41    3.02
   4  -9   1  134.71    3.68
   4  -9   1  134.19    3.68
  -4  -9  -1  136.49    3.53
   4  -9   1  132.28    3.43
  -4  -9  -1  137.87    3.02
  -4   9  -1  139.11    3.64
  -4   9  -1  134.08    3.27
  -5  -9  -1  133.63    2.96
   5  -9   1  131.28    3.79
   5  -9   1  130.50    3.35
  -5  -9  -1  133.36    3.74
  -5  -9  -1  135.13    2.95
   5  -9   1  137.94    3.82
  -5   9  -1  139.73    3.43
  -5   9  -1  135.35    3.72
  -6  -9  -1   13.30    0.68
   6  -9   1   13.69    1.42
  -6  -9  -1   11.78    1.47
  -6  -9  -1   12.53    0.66
  -6   9  -1   13.83    1.55
  -6   9  -1   15.53    1.35
  -7  -9  -1   19.60    0.76
  -7  -9  -1   18.20    0.76
  -7  -9  -1   17.91    1.52
   7  -9   1   15.93    1.73
  -7   9  -1   18.59    1.56
  -7   9  -1   17.73    1.75
  -8  -9  -1    0.97    1.09
  -8  -9  -1    0.94    0.37
  -8  -9  -1    1.19    0.41
   8  -9   1   -1.39    0.90
  -8   9  -1   -0.07    0.95
  -8   9  -1    0.35    1.05
  -9  -9  -1   12.06    1.64
  -9  -9  -1    9.66    0.77
  -9   9  -1   10.16    1.43
  -9   9  -1    9.84    1.38
 -10  -9  -1   14.59    0.93
 -10  -9  -1   13.65    1.73
  10  -9   1   16.34    1.82
 -10   9  -1   14.65    1.72
 -10   9  -1   11.08    1.46
 -11  -9  -1    0.83    1.31
 -11  -9  -1    0.11    0.52
  11  -9   1    0.66    1.14
 -11   9  -1    0.04    1.28
 -11   9  -1    0.56    1.21
  12  -9   1   21.83    1.98
 -12  -9  -1   23.29    1.24
 -12  -9  -1   20.61    2.30
 -12  -9  -1   22.87    1.29
 -12   9  -1   24.23    2.40
 -12   9  -1   22.27    2.13
 -13  -9  -1   -0.60    0.67
 -13  -9  -1   -0.23    0.61
 -13  -9  -1   -2.25    1.60
 -13   9  -1   -1.35    1.18
 -13   9  -1   -1.37    1.50
 -14  -9  -1   18.55    2.62
 -14  -9  -1   21.20    1.48
 -14  -9  -1   21.50    1.37
 -14   9  -1   20.69    2.48
 -14   9  -1   22.64    2.74
 -14 -10   1   20.44    1.35
 -14 -10   1   19.18    2.47
 -14 -10   1   20.54    1.26
 -14  10   1   13.61    2.02
 -14  10   1   20.41    2.39
 -13 -10   1    9.75    0.98
 -13 -10   1   10.38    0.96
 -13  10   1    8.58    1.70
 -13  10   1    5.35    1.74
 -12 -10   1    1.48    0.52
  12 -10  -1    0.65    1.25
 -12 -10   1   -1.26    1.45
 -12 -10   1    1.29    0.55
 -12  10   1   -0.54    1.16
 -12  10   1    0.12    1.37
 -11 -10   1   73.00    3.81
 -11 -10   1   73.55    1.92
 -11  10   1   77.21    3.85
 -11  10   1   78.61    3.20
 -10 -10   1    1.54    1.22
  10 -10  -1    0.48    1.02
 -10 -10   1    1.32    0.36
 -10 -10   1    1.39    0.40
 -10  10   1   -0.13    1.18
   9 -10  -1   38.42    2.21
  -9 -10   1   42.22    1.04
  -9 -10   1   42.14    2.43
  -9  10   1   40.32    2.11
  -9  10   1   38.53    2.35
  -8 -10   1    4.12    1.23
   8 -10  -1    1.69    1.03
  -8  10   1    2.54    1.17
  -8  10   1    2.82    0.97
  -7 -10   1    9.94    1.50
   7 -10  -1   10.41    1.27
  -7  10   1   11.76    1.28
  -7  10   1    6.86    1.38
  -6 -10   1  127.97    3.73
   6 -10  -1  132.58    3.81
  -6 -10   1  127.99    2.67
  -6  10   1  119.85    3.72
  -6  10   1  120.08    3.12
  -6  10   1  130.96    3.72
  -5 -10   1   16.58    0.68
  -5 -10   1   15.80    0.69
   5 -10  -1   15.30    1.42
   5 -10  -1   14.65    1.48
  -5  10   1   15.32    0.88
  -5  10   1   16.32    0.98
  -5  10   1   14.97    1.46
   4 -10  -1  120.94    3.45
   4 -10  -1  109.72    3.36
  -4 -10   1  118.41    2.69
  -4  10   1  115.53    2.60
   4  10  -1  119.58    3.25
  -4  10   1  118.69    3.28
  -4  10   1  116.56    2.61
  -3 -10   1   57.11    1.65
  -3 -10   1   60.68    1.81
   3 -10  -1   59.66    2.16
   3 -10  -1   57.81    2.15
  -3 -10   1   57.86    2.08
   3  10  -1   58.13    1.95
  -2 -10   1   18.76    1.00
   2 -10  -1   18.30    1.27
  -2 -10   1   19.17    0.99
   2 -10  -1   19.51    1.29
  -2 -10   1   20.23    0.99
   2  10  -1   20.56    1.59
   1 -10  -1   25.83    1.30
  -1 -10   1   26.06    1.16
  -1 -10   1   24.44    1.03
  -1 -10   1   24.52    1.15
   1 -10  -1   25.36    1.31
   1  10  -1   25.94    1.05
  -1  10   1   22.66    1.12
   0 -10  -1  311.54    6.76
   0 -10   1  304.91    6.45
   0 -10   1  301.37    6.74
   0 -10   1  307.31    6.75
   0 -10  -1  314.20    6.76
   0 -10  -1  305.57    6.16
   0  10  -1  309.26    6.44
   0  10   1  293.72    6.52
   0  10  -1  301.92    6.47
   1 -10   1   18.06    1.18
   1 -10   1   18.26    0.84
   1 -10   1   21.67    1.21
  -1 -10  -1   17.95    0.80
  -1 -10  -1   19.75    0.78
  -1 -10  -1   19.57    1.04
  -1 -10  -1   19.86    1.06
  -1  10  -1   18.81    0.81
  -1  10  -1   18.25    1.01
   2 -10   1  206.39    4.99
   2 -10   1  211.69    5.03
  -2 -10  -1  206.75    4.63
  -2 -10  -1  203.51    4.59
   2 -10   1  207.03    4.47
  -2 -10  -1  210.06    4.65
  -2 -10  -1  209.71    4.83
  -2  10  -1  206.99    4.84
  -2  10  -1  205.89    4.46
   3 -10   1    5.52    0.93
  -3 -10  -1    6.01    0.76
  -3 -10  -1    7.27    0.82
  -3 -10  -1    5.86    0.60
   3 -10   1    5.05    0.85
  -3  10  -1    5.78    0.57
  -4 -10  -1    8.72    0.72
   4 -10   1    8.89    0.82
   4 -10   1    7.62    1.02
  -4 -10  -1    9.13    1.00
   4 -10   1    9.47    1.15
  -4 -10  -1    8.12    0.69
  -4  10  -1    7.53    0.83
  -4  10  -1    7.29    0.98
   5 -10   1   25.52    1.21
  -5 -10  -1   26.64    0.94
   5 -10   1   23.73    1.62
   5 -10   1   23.38    1.69
  -5 -10  -1   25.19    1.54
  -5 -10  -1   26.11    0.94
  -5  10  -1   22.71    1.64
  -5  10  -1   25.11    1.34
  -6 -10  -1    8.90    0.62
   6 -10   1   10.02    1.35
  -6 -10  -1    8.65    0.62
  -6 -10  -1    9.79    1.25
  -6  10  -1   10.05    1.27
  -6  10  -1   10.41    1.08
  -7 -10  -1    2.60    0.40
   7 -10   1    0.87    0.98
  -7 -10  -1    2.58    0.39
  -7  10  -1    2.03    1.24
  -7  10  -1    2.63    0.97
  -8 -10  -1    1.76    1.14
   8 -10   1   -0.43    0.90
  -8 -10  -1    1.86    0.41
  -8  10  -1    1.11    1.01
  -8  10  -1   -0.18    1.02
  -9 -10  -1   47.05    2.55
  -9 -10  -1   43.49    1.32
  -9  10  -1   41.37    2.42
  -9  10  -1   44.26    2.34
 -10 -10  -1   71.63    1.88
 -10 -10  -1   71.30    1.92
 -10 -10  -1   69.96    3.12
  10 -10   1   72.08    2.99
 -10  10  -1   64.84    3.09
 -10  10  -1   74.26    3.06
 -11 -10  -1   87.31    2.31
 -11 -10  -1   82.62    2.26
 -11 -10  -1   85.75    4.27
  11 -10   1   86.36    3.38
 -11  10  -1   84.64    3.50
 -11  10  -1   94.48    4.00
 -12 -10  -1   26.39    1.28
 -12 -10  -1   27.97    1.25
  12 -10   1   27.31    2.37
 -12 -10  -1   24.33    2.66
 -12  10  -1   20.01    2.31
 -12  10  -1   24.87    2.23
 -13 -10  -1   25.69    1.37
 -13 -10  -1   22.92    2.62
 -13 -10  -1   24.97    1.27
 -13  10  -1   19.53    2.51
 -13  10  -1   24.06    2.56
 -14 -10  -1    3.86    1.32
 -14 -10  -1    4.32    0.75
 -14 -10  -1    4.96    1.85
 -14  10  -1    4.21    1.89
 -14  10  -1    2.45    1.79
 -14 -11   1   -0.93    1.93
 -14 -11   1    0.95    0.52
 -14 -11   1    0.11    0.63
 -14  11   1   -0.03    1.64
 -14  11   1   -2.79    1.49
 -13 -11   1   17.52    0.95
 -13 -11   1   18.21    2.45
 -13  11   1   13.56    2.03
 -13  11   1   13.89    2.04
 -12 -11   1   20.32    0.86
 -12 -11   1   21.04    0.89
 -12 -11   1   19.83    2.37
 -12  11   1   17.34    2.19
 -12  11   1   15.88    2.03
 -11 -11   1    0.28    0.32
 -11 -11   1   -0.15    0.33
 -11 -11   1   -1.81    1.48
 -11  11   1   -0.16    1.23
 -11  11   1   -1.76    1.41
 -10 -11   1   79.71    3.34
 -10  11   1   78.39    3.01
 -10  11   1   85.42    3.44
  -9 -11   1   12.08    1.56
   9 -11  -1    8.92    1.72
  -9  11   1   11.00    1.57
  -9  11   1   11.34    1.35
  -8 -11   1   73.37    2.96
   8 -11  -1   72.19    3.43
  -8  11   1   73.54    2.48
  -8  11   1   67.39    2.80
  -7 -11   1   59.71    2.55
   7 -11  -1   57.63    2.93
  -7  11   1   54.14    2.47
  -7  11   1   59.05    2.03
  -7  11   1   61.06    2.61
  -6 -11   1   74.47    1.73
  -6 -11   1   72.21    1.73
  -6 -11   1   73.03    2.73
   6 -11  -1   73.70    2.92
  -6  11   1   76.95    2.80
  -6  11   1   74.96    2.23
  -5 -11   1    4.64    0.51
  -5 -11   1    6.30    0.54
  -5 -11   1    7.27    1.07
   5 -11  -1    9.25    1.24
   5 -11  -1    4.82    1.14
  -5  11   1    6.57    0.66
  -5  11   1    6.01    0.99
  -5  11   1    5.49    0.63
   4 -11  -1   15.31    1.52
  -4 -11   1   13.75    0.86
   4 -11  -1   13.26    1.45
  -4 -11   1   13.72    0.85
   3 -11  -1    3.60    0.94
  -3 -11   1    4.02    0.61
   3 -11  -1    3.04    0.80
  -3 -11   1    2.98    0.60
   3  11  -1    3.72    0.78
  -3  11   1    2.81    0.77
  -2 -11   1    2.57    0.56
   2 -11  -1    0.14    0.73
   2 -11  -1   -0.03    0.71
  -2 -11   1   -0.07    0.52
   2  11  -1    0.75    0.57
  -2  11   1    1.24    0.64
   1 -11  -1   12.84    1.22
   1 -11  -1   12.21    1.21
  -1 -11   1   13.55    1.01
  -1 -11   1   14.34    0.88
  -1 -11   1   11.99    1.04
  -1  11   1   11.10    0.95
   1  11  -1   13.71    0.90
   0 -11  -1   85.22    2.47
   0 -11   1   79.82    2.09
   0 -11  -1   81.85    2.43
   0 -11   1   83.79    2.47
   0 -11   1   84.69    2.45
   0  11  -1   81.59    2.07
   1 -11   1   46.76    1.34
  -1 -11  -1   45.02    1.31
  -1 -11  -1   47.22    1.66
  -1 -11  -1   46.96    1.68
  -1 -11  -1   46.54    1.30
   1 -11   1   47.98    1.84
   1 -11   1   44.29    1.80
  -1  11  -1   45.90    1.30
  -1  11  -1   45.32    1.70
   2 -11   1   22.69    1.44
   2 -11   1   21.44    1.43
   2 -11   1   21.38    0.87
  -2 -11  -1   21.82    1.30
  -2 -11  -1   23.39    0.98
  -2 -11  -1   21.32    1.05
  -2 -11  -1   22.09    1.11
  -2  11  -1   21.27    0.84
  -2  11  -1   20.79    1.21
  -3 -11  -1   67.45    1.98
   3 -11   1   68.86    2.45
  -3 -11  -1   66.65    1.92
   3 -11   1   67.50    2.41
  -3 -11  -1   66.44    1.91
   3 -11   1   63.92    1.73
  -3 -11  -1   65.42    2.07
  -3  11  -1   64.73    1.73
  -3  11  -1   64.83    2.20
  -4 -11  -1  387.04    8.43
   4 -11   1  370.54    7.99
  -4 -11  -1  385.83    7.98
  -4 -11  -1  383.96    8.00
   4 -11   1  387.61    8.74
   4 -11   1  382.54    8.71
  -4  11  -1  368.90    7.99
   5 -11   1   37.69    1.94
  -5 -11  -1   38.61    1.88
  -5 -11  -1   42.18    1.28
  -5 -11  -1   39.96    1.26
   5 -11   1   41.83    2.15
  -5  11  -1   39.01    1.97
   6 -11   1    5.58    1.14
  -6 -11  -1    5.52    0.62
  -6 -11  -1    5.90    1.13
  -6 -11  -1    6.68    0.64
  -6  11  -1    6.77    0.90
  -6  11  -1    4.58    1.10
  -7 -11  -1   17.27    0.76
   7 -11   1   17.55    1.82
  -7 -11  -1   14.35    1.61
  -7  11  -1   16.99    1.45
  -7  11  -1   16.60    1.76
  -8 -11  -1   95.33    3.42
  -8 -11  -1   95.36    2.23
   8 -11   1  100.36    3.44
  -8 -11  -1   98.61    2.23
  -8  11  -1   92.60    3.35
  -8  11  -1   96.87    3.12
  -9 -11  -1   14.62    0.74
  -9 -11  -1   15.26    0.71
  -9 -11  -1   17.48    1.94
  -9  11  -1   11.69    1.64
  -9  11  -1   13.03    1.50
 -10 -11  -1   95.35    2.78
 -10 -11  -1   92.60    2.29
  10 -11   1  102.86    3.75
 -10 -11  -1   97.74    3.72
 -10  11  -1   97.18    3.47
 -10  11  -1   95.89    3.61
 -11 -11  -1   23.21    1.03
 -11 -11  -1   22.12    0.99
  11 -11   1   23.92    2.64
 -11 -11  -1   27.55    2.92
 -11  11  -1   20.55    2.26
 -12 -11  -1   25.89    1.18
 -12 -11  -1   26.05    1.13
 -12 -11  -1   30.28    2.76
 -12  11  -1   25.93    2.48
 -12  11  -1   23.89    2.61
 -13 -11  -1   57.21    1.81
 -13 -11  -1   57.29    3.34
 -13  11  -1   60.24    3.38
 -13  11  -1   47.19    3.50
 -13 -12   1   28.18    2.89
 -13  12   1   21.30    2.63
 -12 -12   1    2.61    1.65
  12 -12  -1    1.12    1.25
 -12  12   1   -1.27    1.24
 -12  12   1   -0.10    1.34
 -11  12   1   17.73    1.80
 -11  12   1   14.66    1.84
 -10 -12   1   18.35    2.12
  10 -12  -1   19.30    2.14
 -10  12   1   15.62    1.75
 -10  12   1   13.40    1.73
  -9 -12   1   -0.84    1.10
   9 -12  -1   -2.11    1.07
  -9  12   1    2.54    0.98
  -9  12   1    0.12    1.17
   8 -12  -1    1.20    1.07
  -8 -12   1    1.95    1.12
  -8  12   1    2.14    1.07
  -8  12   1    1.66    0.83
   7 -12  -1    2.10    1.04
  -7 -12   1    1.95    1.03
  -7 -12   1    2.73    0.31
  -7  12   1    1.87    0.98
  -7  12   1    3.04    0.78
  -7  12   1    4.07    0.62
  -6 -12   1   84.97    1.97
   6 -12  -1   80.70    3.13
  -6 -12   1   83.20    2.94
  -6  12   1   81.43    2.08
  -6  12   1   80.62    2.96
  -6  12   1   80.65    2.08
   5 -12  -1   76.70    2.90
  -5 -12   1   81.68    2.74
   5 -12  -1   83.06    3.03
  -5 -12   1   79.40    2.04
  -5 -12   1   81.39    2.05
  -5  12   1   76.01    2.77
  -4 -12   1  429.28    8.95
   4 -12  -1  408.20    9.62
  -4 -12   1  439.95    8.97
  -4 -12   1  422.34    9.41
   4 -12  -1  437.21    9.75
  -3 -12   1   38.39    1.48
   3 -12  -1   39.41    1.94
  -3 -12   1   41.45    1.50
   3 -12  -1   37.49    1.95
  -3  12   1   43.09    1.85
  -2 -12   1    4.28    0.74
   2 -12  -1    3.99    0.94
  -2 -12   1    7.20    0.79
  -2 -12   1    4.66    0.72
   2  12  -1    5.39    0.75
  -2  12   1    3.93    0.79
  -1 -12   1  102.08    2.83
   1 -12  -1  101.02    2.97
  -1 -12   1  102.99    2.84
  -1 -12   1  100.20    2.55
   1 -12  -1  108.03    3.05
  -1  12   1   97.11    2.68
   1  12  -1  101.39    2.56
   0 -12   1   99.11    2.86
   0 -12   1  104.00    2.91
   0 -12  -1  101.74    2.91
   0 -12   1   98.32    2.43
   0 -12  -1  105.93    2.95
   0  12  -1   99.19    2.41
   1 -12   1   50.48    1.94
  -1 -12  -1   48.93    1.79
  -1 -12  -1   47.47    1.30
  -1 -12  -1   47.64    1.30
   1 -12   1   53.34    1.99
  -1 -12  -1   47.21    1.79
   1 -12   1   46.16    1.30
  -1  12  -1   47.28    1.66
  -1  12  -1   48.30    1.30
  -2 -12  -1   10.09    1.10
   2 -12   1   11.58    0.60
  -2 -12  -1   13.02    0.79
  -2 -12  -1   10.44    1.03
  -2 -12  -1   10.85    0.89
   2 -12   1   10.45    1.17
  -2  12  -1   10.47    0.58
  -2  12  -1    9.46    1.06
  -3 -12  -1    5.86    0.74
  -3 -12  -1    5.84    0.83
   3 -12   1    6.63    0.58
   3 -12   1    4.32    1.04
   3 -12   1    6.39    1.03
  -3 -12  -1    4.60    0.70
  -3  12  -1    4.62    0.87
  -3  12  -1    4.85    0.56
   4 -12   1  248.38    6.19
  -4 -12  -1  246.55    5.79
  -4 -12  -1  253.07    5.45
  -4 -12  -1  250.20    5.43
   4 -12   1  239.32    6.11
  -4  12  -1  241.78    5.28
  -5 -12  -1   26.00    1.09
   5 -12   1   25.47    1.81
   5 -12   1   26.15    1.80
  -5 -12  -1   23.95    1.08
  -5 -12  -1   24.70    1.61
  -5  12  -1   24.44    1.70
  -5  12  -1   27.42    1.26
  -6 -12  -1  289.69    6.96
   6 -12   1  292.54    7.26
  -6 -12  -1  295.18    6.10
  -6 -12  -1  300.00    6.12
  -6  12  -1  277.87    7.00
  -6  12  -1  285.91    6.39
  -6  12  -1  278.76    6.39
  -7 -12  -1   -0.39    0.37
  -7 -12  -1   -0.57    0.36
   7 -12   1   -1.81    1.02
  -7 -12  -1   -0.13    0.96
  -7  12  -1    0.92    0.77
  -7  12  -1   -1.80    0.91
  -8 -12  -1    6.45    1.31
   8 -12   1    4.24    1.22
  -8 -12  -1    5.60    0.56
  -8 -12  -1    5.50    0.54
  -8  12  -1    5.31    1.04
  -8  12  -1    3.62    1.25
  -9 -12  -1    1.98    0.39
  -9 -12  -1    1.52    0.35
  -9 -12  -1    1.20    1.17
  -9  12  -1   -0.48    1.15
  -9  12  -1    0.51    1.06
  10 -12   1    7.03    1.47
 -10 -12  -1    5.40    0.53
 -10 -12  -1    7.20    1.58
 -10 -12  -1    6.56    0.58
 -10  12  -1    6.00    1.48
 -10  12  -1    4.18    1.35
 -11 -12  -1   16.42    0.79
 -11 -12  -1   15.97    0.74
  11 -12   1   17.04    1.98
 -11 -12  -1   17.19    2.09
 -11  12  -1   16.23    1.89
 -11  12  -1   16.50    1.96
 -12 -12  -1    0.22    0.44
 -12 -12  -1   -0.76    1.51
  12 -12   1    1.25    1.31
 -12  12  -1   -2.81    1.38
 -13 -12  -1    7.83    0.68
 -13 -12  -1    8.16    0.75
 -13 -12  -1    5.61    1.90
 -13  12  -1    2.02    1.76
 -12 -13   1    4.80    1.70
  12 -13  -1    8.08    2.63
 -11 -13   1    6.51    1.65
  10 -13  -1   -1.27    1.11
 -10 -13   1    1.54    1.24
 -10  13   1   -1.12    0.98
   9 -13  -1   59.19    2.88
  -9 -13   1   59.71    2.94
  -9  13   1   56.41    2.87
  -9  13   1   60.19    2.17
  -8 -13   1   23.61    1.92
   8 -13  -1   19.67    2.07
  -8  13   1   19.91    2.24
  -8  13   1   23.43    1.25
  -7 -13   1    2.78    0.37
   7 -13  -1    1.32    1.03
  -7 -13   1    2.45    1.08
  -7 -13   1    1.88    0.35
  -7  13   1    2.06    1.09
   6 -13  -1   40.70    2.34
  -6 -13   1   39.73    1.24
  -6 -13   1   40.73    1.24
  -6 -13   1   37.73    2.26
  -6  13   1   39.70    2.13
  -5 -13   1    1.48    0.52
   5 -13  -1    4.03    1.03
   5 -13  -1    0.72    0.93
  -5 -13   1    1.87    0.53
  -5 -13   1    1.32    0.91
   4 -13  -1   49.92    2.39
   4 -13  -1   47.63    2.27
  -4 -13   1   51.27    1.66
  -4 -13   1   48.95    1.99
  -4 -13   1   50.62    1.64
  -4  13   1   47.46    2.08
  -3 -13   1    7.92    0.83
   3 -13  -1    8.23    1.18
   3 -13  -1    6.17    1.06
  -3 -13   1    7.78    0.85
  -3 -13   1    8.73    0.96
  -3  13   1    9.91    1.08
  -2 -13   1  121.29    3.22
  -2 -13   1  118.73    3.20
  -2 -13   1  119.78    3.02
   2 -13  -1  121.08    3.57
  -1 -13   1    6.89    0.85
  -1 -13   1    8.91    0.96
  -1 -13   1   10.28    1.01
   1 -13  -1    9.45    1.10
   1 -13  -1   10.25    1.13
   0 -13   1   16.11    1.31
   0 -13  -1   16.99    1.34
   0 -13   1   13.96    0.79
   0 -13   1   15.94    1.27
   0 -13  -1   14.20    1.31
  -1 -13  -1    2.78    0.74
   1 -13   1    2.79    0.86
  -1 -13  -1    2.34    0.79
   1 -13   1    3.05    0.86
   2 -13   1  121.97    4.58
  -2 -13  -1  116.09    3.15
   2 -13   1  122.13    3.54
  -2 -13  -1  115.98    3.16
  -2 -13  -1  118.19    2.84
  -2 -13  -1  113.82    2.78
  -2  13  -1  115.57    4.02
   3 -13   1    6.95    1.18
  -3 -13  -1    9.87    0.90
  -3 -13  -1    9.39    0.92
  -3 -13  -1    8.72    0.87
   3 -13   1    8.35    1.23
  -3  13  -1    8.19    1.02
   4 -13   1   41.57    2.16
   4 -13   1   43.97    2.28
  -4 -13  -1   45.43    1.59
  -4 -13  -1   46.92    1.62
  -4 -13  -1   44.07    1.87
  -4  13  -1   44.70    2.02
  -4  13  -1   44.96    1.23
  -4  13  -1   45.41    1.22
   5 -13   1    0.20    0.99
  -5 -13  -1    1.69    0.89
   5 -13   1    2.40    1.03
  -5 -13  -1    1.11    0.54
  -5 -13  -1    0.66    0.50
  -5  13  -1    2.40    0.48
  -5  13  -1    1.93    0.49
  -6 -13  -1    1.21    0.95
  -6 -13  -1    2.27    0.51
   6 -13   1    0.72    0.98
  -6  13  -1    1.71    1.00
  -7 -13  -1   27.42    1.01
  -7 -13  -1   28.63    1.88
   7 -13   1   28.55    2.02
  -7 -13  -1   26.49    1.02
  -7  13  -1   30.11    1.39
  -7  13  -1   28.18    2.01
  -8 -13  -1   60.81    1.55
  -8 -13  -1   62.19    1.55
   8 -13   1   63.17    2.94
  -8 -13  -1   60.96    2.73
  -8  13  -1   60.60    2.18
  -8  13  -1   59.24    3.10
  -9 -13  -1   33.02    2.35
  -9  13  -1   35.21    2.42
  -9  13  -1   45.24    2.06
  10 -13   1   28.06    2.26
 -10 -13  -1   24.72    2.28
  11 -13   1    0.17    1.37
 -11 -13  -1   -0.69    1.36
 -11  13  -1   -1.77    1.24
 -12 -13  -1   25.18    2.62
 -12 -14   1   14.63    2.19
 -11 -14   1    9.15    1.83
 -10 -14   1    1.38    1.50
  10 -14  -1    1.85    1.45
   9 -14  -1   47.64    2.71
  -9 -14   1   48.85    2.74
  -8 -14   1    3.13    1.20
   8 -14  -1    2.59    1.29
   7 -14  -1    2.75    1.14
  -7 -14   1    0.90    1.04
  -7 -14   1    1.43    0.38
  -6 -14   1   56.04    1.62
  -6 -14   1   55.97    1.62
   6 -14  -1   59.43    2.79
  -6 -14   1   52.86    3.39
  -5 -14   1   36.10    1.39
  -5 -14   1   37.87    1.53
   5 -14  -1   38.58    2.30
  -5 -14   1   36.55    1.85
  -4 -14   1   12.39    1.05
   4 -14  -1   14.12    1.50
  -4 -14   1   14.08    1.09
   4 -14  -1   14.91    1.81
  -4 -14   1   12.97    1.29
  -4  14   1   12.02    1.38
   3 -14  -1   -0.67    0.86
  -3 -14   1   -0.12    0.65
   3 -14  -1   -1.05    0.90
  -3 -14   1   -0.02    0.62
  -3 -14   1   -0.49    0.68
  -3  14   1   -2.00    1.02
  -2 -14   1    0.71    0.69
  -2 -14   1    1.73    0.62
   2 -14  -1    0.43    0.85
   2 -14  -1   -0.60    0.75
  -2 -14   1    0.01    0.68
  -1 -14   1    4.25    0.83
  -1 -14   1    2.35    0.84
   1 -14  -1    4.07    0.98
   1 -14  -1    3.72    0.93
  -1 -14   1    2.81    0.59
  -1 -14   1    4.34    0.57
   0 -14   1   64.80    2.38
   0 -14  -1   63.96    2.38
   0 -14  -1   65.58    2.37
   0 -14   1   69.02    2.39
  -1 -14  -1    0.46    0.72
   1 -14   1    1.18    0.83
  -1 -14  -1   -0.81    0.68
   1 -14   1    0.39    0.85
  -2 -14  -1   38.94    1.31
  -2 -14  -1   44.51    1.82
  -2 -14  -1   43.61    1.77
   2 -14   1   42.96    2.12
  -2 -14  -1   45.41    1.31
   2 -14   1   46.09    2.15
  -3 -14  -1   40.82    1.65
  -3 -14  -1   42.33    1.71
   3 -14   1   43.05    2.10
  -3 -14  -1   48.38    1.54
   3 -14   1   41.82    2.13
  -3 -14  -1   38.50    1.67
  -4 -14  -1   40.16    1.58
  -4 -14  -1   39.16    1.73
  -4 -14  -1   40.01    1.58
   4 -14   1   41.12    2.24
  -4  14  -1   36.71    1.91
   5 -14   1   36.70    2.32
  -5 -14  -1   45.20    1.54
  -5 -14  -1   39.27    1.93
  -5 -14  -1   44.08    1.53
  -6 -14  -1   29.65    1.21
   6 -14   1   29.62    2.24
  -6 -14  -1   26.35    1.85
  -6 -14  -1   29.87    1.21
  -6  14  -1   33.31    1.09
  -7 -14  -1    1.38    0.46
  -7 -14  -1    0.54    1.05
   7 -14   1    0.92    1.09
  -7 -14  -1    1.53    0.71
  -7  14  -1    3.01    0.80
   8 -14   1    0.85    1.10
  -8 -14  -1    0.71    0.36
  -8 -14  -1   -0.17    1.03
  -8 -14  -1    0.39    0.36
  -9 -14  -1   -1.84    1.10
  10 -14   1    6.81    1.63
  11 -14   1    9.58    1.75
 -11 -14  -1    3.60    1.62
 -11 -15   1   12.63    1.97
 -10 -15   1   39.50    2.75
  -9 -15   1    0.27    1.19
   9 -15  -1    1.10    2.32
   8 -15  -1   -1.63    1.38
  -8 -15   1   -0.66    1.10
   7 -15  -1   19.41    1.95
  -7 -15   1   16.91    0.82
  -7 -15   1   16.20    1.79
  -6 -15   1   45.14    1.48
  -6 -15   1   43.25    2.20
   6 -15  -1   46.19    2.59
  -6 -15   1   43.19    1.46
  -5 -15   1   13.92    1.07
   5 -15  -1   14.53    1.66
  -5 -15   1   15.59    1.08
  -5 -15   1   15.27    1.46
   4 -15  -1   61.38    2.76
  -4 -15   1   63.94    2.05
  -4 -15   1   59.78    2.21
  -3 -15   1    3.22    0.78
   3 -15  -1    3.66    1.17
  -3 -15   1    3.64    0.80
  -2 -15   1  158.98    4.30
  -2 -15   1  147.09    3.95
   2 -15  -1  153.84    4.38
   2 -15  -1  145.90    4.28
  -1 -15   1   52.06    1.37
  -1 -15   1   55.36    2.16
   1 -15  -1   50.68    2.20
   1 -15  -1   55.27    2.33
   0 -15  -1   41.12    1.98
   0 -15  -1   41.87    1.97
   0 -15   1   39.47    1.98
   0 -15   1   43.20    1.98
   1 -15   1   72.32    2.67
   1 -15   1   78.96    2.80
  -1 -15  -1   77.85    2.62
  -2 -15  -1    0.63    0.86
  -2 -15  -1    1.62    0.79
   2 -15   1    0.82    0.91
   2 -15   1    0.78    0.93
  -3 -15  -1   19.55    1.33
   3 -15   1   20.32    1.82
  -4 -15  -1   52.51    1.87
  -4 -15  -1   52.60    2.00
   4 -15   1   53.23    2.56
  -4 -15  -1   47.85    1.89
   5 -15   1   13.67    1.59
  -5 -15  -1   14.32    1.10
  -5 -15  -1   11.22    1.35
   6 -15   1    1.62    1.21
  -6 -15  -1   -0.23    0.53
  -6 -15  -1   -0.09    0.54
  -6 -15  -1   -2.39    0.98
  -7 -15  -1   -1.26    1.00
   7 -15   1   -1.28    1.19
  -7 -15  -1    0.56    0.47
  -7 -15  -1    0.11    0.46
  -8 -15  -1   -1.47    1.12
  -8 -15  -1    0.56    0.38
  -9 -15  -1   13.70    1.83
 -10 -15  -1   21.66    2.34
  10 -15   1   27.69    2.69
 -10 -16   1   -1.58    1.27
   9 -16  -1   33.21    2.77
  -9 -16   1   36.83    2.51
   8 -16  -1    4.74    1.60
  -8 -16   1    2.49    1.26
   7 -16  -1   42.49    2.74
  -7 -16   1   45.84    1.38
  -7 -16   1   42.84    2.39
  -6 -16   1    1.38    0.59
  -6 -16   1    0.82    0.59
   6 -16  -1    2.28    1.24
  -6 -16   1    0.25    0.99
  -5 -16   1   62.98    2.41
  -5 -16   1   64.85    2.06
   5 -16  -1   63.59    2.97
  -5 -16   1   63.33    2.05
  -4 -16   1    4.83    0.83
   4 -16  -1    2.63    1.26
  -4 -16   1    2.68    0.86
  -4 -16   1    2.00    0.78
  -3 -16   1   17.94    1.35
  -3 -16   1   15.46    1.32
   3 -16  -1   16.78    1.86
  -3 -16   1   17.64    1.17
  -2 -16   1  115.24    3.37
  -2 -16   1  118.57    3.43
   2 -16  -1  121.99    3.85
  -1 -16   1    0.44    0.77
  -1 -16   1   -0.31    0.80
   1 -16  -1   -1.26    0.83
   0 -16   1   88.67    3.03
   0 -16   1   84.63    2.92
   0 -16  -1   86.64    2.99
   0 -16  -1   84.48    2.99
   1 -16   1   13.18    1.42
  -1 -16  -1   15.81    1.44
  -1 -16  -1   16.04    1.47
  -2 -16  -1  124.48    3.60
   2 -16   1  131.98    4.06
  -2 -16  -1  134.71    3.70
  -3 -16  -1   26.57    1.54
   3 -16   1   29.78    2.09
  -3 -16  -1   30.89    1.65
  -4 -16  -1   79.93    2.51
  -4 -16  -1   81.50    2.55
   4 -16   1   82.91    3.32
  -5 -16  -1    1.90    0.71
  -5 -16  -1    2.88    0.76
  -5 -16  -1    1.84    0.90
   5 -16   1    2.36    1.20
  -6 -16  -1    4.56    0.72
   6 -16   1    5.27    1.42
  -6 -16  -1    6.24    0.78
  -6 -16  -1    5.29    1.33
  -7 -16  -1   14.82    0.94
  -7 -16  -1   13.51    0.94
   7 -16   1   16.70    1.93
  -7 -16  -1   13.28    1.55
  -8 -16  -1   -1.00    1.12
  -8 -16  -1    0.58    0.39
  -8 -16  -1    0.26    0.46
  -9 -16  -1   35.67    2.46
   8 -17  -1    5.14    1.59
   7 -17  -1   -1.35    1.33
  -7 -17   1    0.63    0.47
   6 -17  -1   10.83    1.73
  -6 -17   1   10.13    0.88
  -5 -17   1   24.04    1.35
  -5 -17   1   22.04    1.36
   5 -17  -1   22.99    2.21
  -4 -17   1   22.07    1.43
  -4 -17   1   24.74    1.56
   4 -17  -1   24.89    2.08
  -3 -17   1   18.99    1.45
   3 -17  -1   18.40    1.93
  -3 -17   1   21.38    1.48
  -2 -17   1   -0.69    0.80
  -2 -17   1    0.35    1.09
   2 -17  -1    0.56    1.06
  -1 -17   1   -0.16    0.82
   1 -17  -1    0.31    0.95
   0 -17  -1    4.37    1.09
   0 -17   1    4.67    1.08
   1 -17   1   -0.37    0.93
  -1 -17  -1   -0.75    0.79
   2 -17   1   11.68    1.54
  -2 -17  -1   12.60    1.41
  -3 -17  -1    2.38    0.84
   3 -17   1   -0.98    1.06
  -3 -17  -1    1.16    0.80
   4 -17   1    3.63    1.19
  -4 -17  -1    4.85    0.88
  -4 -17  -1    3.08    1.26
  -5 -17  -1   48.03    1.88
  -5 -17  -1   49.92    1.91
   5 -17   1   52.56    2.84
  -6 -17  -1    2.54    0.68
  -6 -17  -1    3.00    0.72
   6 -17   1    1.26    1.20
  -7 -17  -1   16.87    1.02
  -8 -17  -1   35.21    1.10
  -7 -18   1   17.03    0.97
   7 -18  -1   14.99    1.89
  -7 -18   1   17.93    1.10
   6 -18  -1   27.56    2.53
  -6 -18   1   31.28    1.72
   5 -18  -1    9.24    1.66
  -5 -18   1   10.27    1.02
  -4 -18   1    0.10    0.74
   4 -18  -1    2.11    1.23
  -3 -18   1   14.72    1.46
   3 -18  -1   15.73    1.75
  -2 -18   1    6.03    1.11
   2 -18  -1    7.26    1.41
  -1 -18   1    0.46    0.97
   1 -18  -1   -0.06    1.06
   0 -18   1   32.68    2.13
   0 -18  -1   30.91    2.13
  -1 -18  -1   28.60    1.96
   1 -18   1   30.13    2.10
  -2 -18  -1   13.71    1.40
   2 -18   1    8.78    1.49
   3 -18   1   35.00    2.40
  -3 -18  -1   41.27    2.00
   4 -18   1    5.88    1.47
  -4 -18  -1    8.82    1.08
  -5 -18  -1    4.81    0.87
  -5 -18  -1    5.99    0.98
   5 -18   1    2.81    1.31
  -6 -18  -1   23.61    1.50
  -6 -18  -1   20.67    1.30
   4 -19  -1    2.34    1.58
   3 -19  -1    2.14    1.42
   2 -19  -1    3.55    1.29
   1 -19  -1   -0.57    1.08
   0 -19  -1   10.74    1.62
   0 -19   1   12.82    1.69
   1 -19   1   -0.52    1.23
  -1 -19  -1    0.78    1.61
   2 -19   1    7.72    1.66
   3 -19   1   -0.41    1.24
  -3 -19  -1    1.84    1.39
   4 -19   1    2.36    2.09
  -4 -19  -1    1.36    0.88
 -16   0   2    7.89    2.21
 -16   0   2    9.00    1.52
 -15   0   2  111.50    4.59
 -15   0   2  110.50    3.83
 -14   0   2    2.72    1.52
 -14   0   2    3.66    1.13
 -13   0   2   -0.04    1.48
 -13   0   2    0.16    0.82
 -13   0   2   -0.39    0.91
 -12   0   2   35.66    2.41
 -12   0   2   35.69    1.97
 -12   0   2   35.73    1.84
  11   0  -2   57.89    2.60
 -11   0   2   54.80    2.78
 -11   0   2   56.41    2.23
 -11   0   2   59.47    2.34
 -10   0   2  153.72    4.04
 -10   0   2  152.31    4.59
 -10   0   2  149.84    3.94
  10   0  -2  150.02    3.71
  -9   0   2  641.21   13.50
   9   0  -2  631.60   13.21
  -9   0   2  639.05   14.38
  -9   0   2  635.12   13.40
  -8   0   2  445.61    9.61
  -8   0   2  445.08    9.56
  -8   0   2  449.15   10.08
   8   0  -2  452.53    9.44
  -7   0   2  601.93   13.04
  -7   0   2  609.99   12.64
  -7   0   2  609.83   12.61
   6   0  -2  535.93   11.01
  -6   0   2  534.59   11.07
  -6   0   2  532.63   11.09
  -5   0   2    0.91    0.41
   5   0  -2    1.10    0.57
  -5   0   2    1.73    0.54
  -5   0   2    2.05    0.44
   5   0  -2    1.65    0.40
   5   0  -2    1.99    0.39
  -4   0   2 1188.54   32.99
   4   0  -2 1190.39   33.49
   3   0  -2  811.04   16.57
  -2   0   2  226.32    4.66
   2   0  -2  229.62    4.78
  -2   0   2  222.69    4.76
  -2   0   2  227.43    4.66
   2   0  -2  221.22    4.64
  -1   0   2    0.16    0.09
   0   0   2    0.10    0.08
   0   0  -2   -0.04    0.08
   2   0   2 8998.59  185.62
  -2   0  -2 8911.78  188.57
  -3   0  -2   75.38    2.01
   3   0   2   72.46    1.78
   3   0   2   71.11    1.95
  -3   0  -2   72.79    1.81
  -4   0  -2    3.78    0.65
   4   0   2    3.64    0.59
  -4   0  -2    3.19    0.50
   4   0   2    2.99    0.43
  -5   0  -2  289.22    6.22
  -5   0  -2  286.64    6.52
   6   0   2  112.70    2.80
  -6   0  -2  117.39    3.29
  -6   0  -2  118.60    2.92
  -6   0  -2  115.48    3.14
   7   0   2  883.13   18.37
  -7   0  -2  915.87   18.54
  -7   0  -2  906.32   18.97
  -8   0  -2   56.60    2.33
   8   0   2   52.98    1.75
  -8   0  -2   54.42    1.92
  -9   0  -2  188.17    4.97
   9   0   2  181.29    4.37
  -9   0  -2  182.20    5.12
 -10   0  -2  895.55   18.33
 -10   0  -2  885.50   18.96
  10   0   2  857.17   17.97
 -10   0  -2  845.95   19.40
 -11   0  -2  282.37    7.19
 -11   0  -2  291.04    6.92
 -11   0  -2  286.91    7.56
 -12   0  -2  177.05    4.93
 -12   0  -2  200.72    5.92
 -12   0  -2  188.37    5.07
  12   0   2  181.48    4.59
 -13   0  -2   71.43    3.92
 -13   0  -2   63.51    3.03
 -14   0  -2   -0.43    1.63
 -14   0  -2   -0.17    1.05
 -15   0  -2   40.59    3.14
 -15   0  -2   39.96    2.45
 -16   0  -2   19.93    2.12
 -16   0  -2   16.09    2.89
 -16  -1   2    1.33    1.94
 -16  -1   2    3.07    1.30
 -16   1   2    3.90    1.96
 -16   1   2    5.01    1.41
 -15  -1   2   31.31    2.17
 -15  -1   2   35.43    2.91
 -15   1   2   33.94    2.30
 -15   1   2   34.52    3.04
 -14  -1   2    1.29    1.03
 -14  -1   2    0.43    1.41
 -14   1   2    1.74    1.11
 -14   1   2    1.91    1.47
 -13  -1   2   -1.16    0.87
 -13  -1   2   -0.54    1.29
 -13  -1   2   -0.52    0.77
 -13   1   2   -0.58    1.34
 -13   1   2   -0.15    0.95
 -12  -1   2   11.69    1.75
 -12  -1   2   10.49    1.18
  12  -1  -2   10.84    1.31
 -12  -1   2   11.02    1.22
 -12   1   2    9.92    1.28
 -12   1   2   10.07    1.64
 -12   1   2   11.81    1.28
 -11  -1   2   48.31    2.66
 -11  -1   2   54.61    2.06
 -11  -1   2   54.56    2.14
  11  -1  -2   49.52    1.90
 -11   1   2   54.96    2.30
 -11   1   2   57.20    2.88
 -11   1   2   50.08    2.17
 -10  -1   2   28.75    1.60
  10  -1  -2   27.92    1.39
 -10  -1   2   29.39    1.50
 -10  -1   2   23.86    1.98
 -10   1   2   26.69    1.66
 -10   1   2   24.65    1.98
  10   1  -2   27.87    1.19
 -10   1   2   28.49    1.58
   9  -1  -2    3.74    0.69
  -9  -1   2    3.68    0.68
  -9   1   2    2.63    1.18
  -9   1   2    4.53    0.80
  -9   1   2    4.76    0.81
  -8  -1   2  213.17    4.90
  -8  -1   2  214.43    4.87
  -8  -1   2  209.04    5.39
   8   1  -2  212.68    4.67
  -8   1   2  208.70    4.96
  -8   1   2  213.89    5.03
  -8   1   2  210.43    5.36
  -7  -1   2   77.08    2.09
  -7  -1   2   76.11    2.11
  -7  -1   2   75.48    2.53
   7   1  -2   74.43    1.91
  -7   1   2   74.74    2.46
  -7   1   2   73.35    2.18
  -7   1   2   73.13    2.17
  -6  -1   2  171.30    3.84
  -6  -1   2  171.23    3.83
  -6   1   2  168.72    4.21
  -6   1   2  168.39    3.98
   6   1  -2  170.03    4.25
  -6   1   2  166.39    3.94
   6   1  -2  169.01    3.71
   5  -1  -2   22.00    0.94
   5  -1  -2   22.20    1.11
  -5  -1   2   22.59    0.87
  -5  -1   2   21.47    0.87
  -5  -1   2   22.00    1.12
   5   1  -2   22.01    1.17
  -5   1   2   19.80    1.04
  -5   1   2   21.11    0.92
  -5   1   2   23.76    0.98
   5   1  -2   20.06    0.76
  -4  -1   2   11.86    0.79
   4  -1  -2   11.89    0.68
  -4  -1   2   12.07    0.56
   4  -1  -2   12.92    0.84
  -4   1   2   11.76    0.81
   4   1  -2   12.28    0.51
   4   1  -2   11.41    0.52
  -4   1   2   10.89    0.71
  -4   1   2   11.26    0.70
  -3  -1   2  134.77    3.18
   3  -1  -2  136.75    3.06
   3  -1  -2  137.70    3.06
  -3  -1   2  139.29    2.94
   3  -1  -2  137.91    3.15
  -3  -1   2  138.34    2.94
   3   1  -2  137.86    3.20
  -3   1   2  139.33    3.08
  -3   1   2  134.96    3.13
  -3   1   2  135.80    3.06
   3   1  -2  135.82    2.89
   3   1  -2  142.66    2.90
  -2  -1   2  285.51    5.62
   2  -1  -2  279.04    5.74
  -2  -1   2  279.11    5.61
   2  -1  -2  282.44    5.76
   2  -1  -2  267.16    5.72
  -2  -1   2  276.19    5.82
   2   1  -2  278.59    5.59
  -2   1   2  270.96    5.73
  -2   1   2  270.36    5.74
  -2   1   2  282.38    5.74
   2   1  -2  275.67    5.59
   2   1  -2  277.51    5.83
  -1  -1   2    5.30    0.26
   1   1  -2    4.43    0.22
   1   1  -2    5.47    0.35
   0  -1  -2    0.00    0.11
   0   1   2   -0.06    0.09
  -1  -1  -2    9.15    0.50
   1  -1   2    8.39    0.46
  -1  -1  -2    8.48    0.40
   1  -1   2    8.83    0.56
  -1   1  -2    8.75    0.45
   1   1   2    8.92    0.54
   1   1   2    8.13    0.40
  -1   1  -2    7.30    0.52
   2  -1   2  634.73   12.87
   2  -1   2  640.33   12.96
   3  -1   2  189.26    4.18
  -3  -1  -2  200.99    4.37
  -3  -1  -2  188.96    4.08
  -3  -1  -2  193.64    4.11
   3  -1   2  190.77    4.31
   3  -1   2  191.57    4.17
  -3   1  -2  192.87    4.21
   3   1   2  188.62    4.31
   3   1   2  194.40    4.06
  -3   1  -2  201.47    4.36
   3   1   2  186.95    4.05
   4  -1   2   35.72    1.22
   4  -1   2   37.90    1.38
  -4  -1  -2   38.56    1.13
  -4  -1  -2   37.54    1.43
  -4  -1  -2   38.93    1.16
   4  -1   2   37.73    1.22
  -4   1  -2   39.83    1.29
   4   1   2   38.46    1.10
  -4   1  -2   39.65    1.46
  -4   1  -2   36.91    1.21
   4   1   2   37.55    1.38
   4   1   2   36.41    1.09
  -5  -1  -2   99.42    2.46
   5  -1   2   98.26    2.74
  -5  -1  -2  103.23    2.51
  -5  -1  -2  104.11    2.87
   5  -1   2  103.34    2.55
   5   1   2  101.56    2.40
  -5   1  -2  101.42    2.83
  -5   1  -2  100.61    2.59
  -5   1  -2  100.49    2.58
  -6  -1  -2    0.14    0.47
  -6  -1  -2    2.65    0.82
  -6   1  -2    1.14    0.77
  -6   1  -2    0.29    0.57
   6   1   2    0.94    0.40
  -6   1  -2    0.18    0.52
  -7  -1  -2   11.02    1.26
  -7  -1  -2   11.28    0.92
  -7  -1  -2   11.04    0.88
  -7   1  -2    9.03    0.94
  -7   1  -2   12.26    1.26
  -7   1  -2   12.70    1.06
   7   1   2   12.54    0.78
  -8  -1  -2    0.54    0.87
  -8  -1  -2    0.59    0.55
  -8  -1  -2    0.52    0.52
   8  -1   2    0.39    0.18
  -8   1  -2    1.35    0.92
  -8   1  -2    0.37    0.69
   8   1   2    1.38    0.48
  -8   1  -2    0.60    0.62
  -9  -1  -2    1.84    1.09
   9  -1   2    1.58    0.63
  -9  -1  -2    1.38    0.66
  -9  -1  -2    0.05    0.70
  -9   1  -2    1.38    0.75
   9   1   2    1.23    0.56
  -9   1  -2    1.83    1.08
  -9   1  -2    2.25    1.00
  10  -1   2   26.63    1.47
 -10  -1  -2   25.91    1.51
 -10  -1  -2   28.40    2.11
 -10  -1  -2   27.24    1.60
 -10   1  -2   24.12    2.04
  10   1   2   25.61    1.32
 -10   1  -2   24.39    1.59
 -10   1  -2   27.60    1.73
 -11  -1  -2    0.17    1.19
 -11  -1  -2    1.62    0.81
  11  -1   2    2.78    0.76
 -11   1  -2    1.80    0.80
 -11   1  -2    3.08    0.99
 -11   1  -2    1.07    1.28
 -12  -1  -2   14.18    1.86
 -12  -1  -2   16.19    1.43
  12  -1   2   14.32    1.30
 -12  -1  -2   16.32    1.59
 -12   1  -2   13.80    1.52
 -12   1  -2   14.66    1.90
 -12   1  -2   17.21    1.70
 -13  -1  -2   11.90    1.94
 -13   1  -2   11.22    1.49
 -14  -1  -2    0.48    1.55
 -14  -1  -2    2.10    1.09
 -14   1  -2   -0.23    1.15
 -14   1  -2    0.85    1.52
 -15  -1  -2   17.18    2.44
 -15  -1  -2   18.26    1.93
 -15   1  -2   18.76    2.08
 -15   1  -2   17.13    2.49
 -16  -1  -2   10.16    1.59
 -16   1  -2   10.36    2.27
 -16   1  -2    8.76    1.62
 -16  -2   2   21.47    2.78
 -16  -2   2   17.33    2.00
 -16   2   2   17.33    2.42
 -16   2   2   18.71    2.00
 -15  -2   2    7.06    1.32
 -15  -2   2    7.08    1.89
 -15   2   2    6.67    1.47
 -15   2   2    6.44    1.80
 -14  -2   2   14.06    1.47
 -14  -2   2   15.72    2.13
 -14   2   2   16.10    1.73
 -14   2   2   14.66    2.01
 -13  -2   2   28.77    2.04
 -13  -2   2   27.12    1.72
 -13  -2   2   32.02    2.87
 -13   2   2   24.79    2.53
 -13   2   2   29.94    2.08
 -12  -2   2    0.74    0.81
  12  -2  -2    0.95    0.72
 -12  -2   2   -1.13    0.79
 -12  -2   2   -0.03    1.19
 -12   2   2   -0.29    0.85
 -12   2   2   -0.83    0.96
 -12   2   2   -0.73    1.31
  11  -2  -2  101.36    3.05
 -11  -2   2  105.67    3.82
 -11  -2   2  104.03    3.04
 -11  -2   2  107.85    3.11
 -11   2   2  109.35    3.40
 -11   2   2  105.85    3.24
 -11   2   2  106.86    3.85
 -10  -2   2  132.53    3.51
 -10  -2   2  141.04    3.60
 -10  -2   2  142.55    4.35
 -10   2   2  131.94    4.17
 -10   2   2  130.65    3.77
 -10   2   2  128.99    3.68
  -9  -2   2  209.93    4.84
  -9  -2   2  203.02    5.57
  -9  -2   2  207.62    4.90
  -9   2   2  215.32    5.17
  -9   2   2  209.26    5.47
  -9   2   2  202.73    5.04
  -8  -2   2   -0.04    0.44
  -8  -2   2    1.17    0.81
  -8  -2   2   -0.15    0.48
  -8   2   2    0.26    0.61
  -8   2   2   -0.13    0.65
   8   2  -2    0.22    0.32
  -8   2   2   -0.22    0.85
   7  -2  -2   24.10    1.13
  -7  -2   2   24.68    1.05
  -7  -2   2   24.58    1.04
  -7   2   2   24.07    1.24
  -7   2   2   24.46    1.31
   7   2  -2   24.56    1.09
  -7   2   2   24.46    1.40
  -6  -2   2    3.41    0.47
   6  -2  -2    2.32    0.55
  -6  -2   2    2.65    0.46
  -6   2   2    2.31    0.59
  -6   2   2    2.51    0.61
   6   2  -2    4.07    0.86
   6   2  -2    3.16    0.33
  -6   2   2    3.57    0.74
   5  -2  -2  135.65    3.25
  -5  -2   2  139.40    3.04
  -5  -2   2  139.12    3.05
   5  -2  -2  134.97    3.26
  -5   2   2  136.54    3.30
  -5   2   2  141.61    3.34
   5   2  -2  137.20    3.51
  -5   2   2  137.39    3.40
   5   2  -2  136.84    2.88
   5   2  -2  138.81    2.88
  -5   2   2  131.84    3.36
  -4  -2   2   44.86    1.49
  -4  -2   2   45.41    1.14
  -4  -2   2   46.35    1.16
   4  -2  -2   44.02    1.37
   4  -2  -2   44.14    1.37
  -4   2   2   45.70    1.42
  -4   2   2   43.44    1.39
  -4   2   2   46.91    1.42
   4   2  -2   47.02    1.56
   4   2  -2   45.71    1.00
  -3  -2   2   19.37    0.90
   3  -2  -2   20.56    0.83
   3  -2  -2   19.21    0.85
   3  -2  -2   19.76    0.84
  -3  -2   2   20.54    0.58
  -3  -2   2   20.33    0.58
  -3   2   2   19.95    0.86
   3   2  -2   19.07    0.91
  -3   2   2   19.46    0.88
  -3   2   2   19.84    0.81
  -2  -2   2 2780.86   58.74
   2  -2  -2 2902.53   65.29
   2   2  -2 2694.55   58.65
  -2   2   2 2835.67   64.92
  -1  -2   2  141.94    2.94
   1  -2  -2  143.94    3.08
   1  -2  -2  138.83    3.07
  -1  -2   2  140.14    3.12
   1  -2  -2  140.51    2.94
  -1  -2   2  145.18    2.94
  -1   2   2  146.64    3.09
  -1   2   2  141.62    3.07
  -1   2   2  140.10    2.94
   1   2  -2  140.43    3.12
   1   2  -2  146.46    2.92
   0  -2   2 2680.23   59.40
   0  -2  -2 2690.93   59.52
   0   2   2 2762.13   59.73
   1  -2   2  338.76    7.01
  -1  -2  -2  346.44    6.92
   1  -2   2  338.78    7.05
  -1  -2  -2  337.69    7.01
  -1  -2  -2  340.10    6.92
   1  -2   2  341.13    7.02
   1   2   2  335.82    7.00
   1   2   2  343.41    6.90
   1   2   2  339.17    6.90
  -1   2  -2  349.22    7.03
  -1   2  -2  347.26    7.07
  -1   2  -2  343.56    7.02
   2  -2   2  317.37    6.68
  -2  -2  -2  321.51    6.53
   2  -2   2  318.63    6.73
   2  -2   2  324.05    6.69
  -2  -2  -2  325.80    6.53
  -2  -2  -2  323.45    6.75
  -2   2  -2  320.93    6.68
  -2   2  -2  315.49    6.73
   2   2   2  309.42    6.71
  -2   2  -2  333.41    6.72
   2   2   2  322.20    6.48
   2   2   2  318.30    6.49
  -3  -2  -2  465.53    9.66
   3  -2   2  461.65    9.54
  -3  -2  -2  464.66    9.36
   3  -2   2  455.79    9.61
   3  -2   2  470.25    9.54
  -3  -2  -2  461.68    9.34
  -3   2  -2  465.70    9.64
  -3   2  -2  460.87    9.54
   3   2   2  462.82    9.29
   3   2   2  452.20    9.29
  -3   2  -2  464.90    9.56
   3   2   2  450.76    9.62
   4  -2   2  336.24    7.53
  -4  -2  -2  352.95    7.62
  -4  -2  -2  355.14    7.25
  -4  -2  -2  353.59    7.23
   4  -2   2  346.55    7.42
   4   2   2  340.67    7.14
  -4   2  -2  351.46    7.43
  -4   2  -2  357.66    7.62
   4   2   2  360.11    7.15
  -4   2  -2  351.53    7.46
   4   2   2  345.83    7.57
  -5  -2  -2  771.97   15.70
  -5  -2  -2  778.37   16.15
  -5  -2  -2  779.60   15.68
   5  -2   2  744.11   15.85
   5  -2   2  770.41   15.87
  -5   2  -2  768.22   15.89
  -5   2  -2  793.37   16.13
  -5   2  -2  780.14   15.93
   5   2   2  783.85   15.57
  -6  -2  -2  796.12   16.43
  -6  -2  -2  781.96   15.89
  -6  -2  -2  766.80   15.85
   6  -2   2  768.16   16.03
  -6   2  -2  772.55   16.35
  -6   2  -2  796.96   16.15
   6   2   2  794.66   15.73
  -6   2  -2  756.18   16.49
  -7  -2  -2  236.83    5.79
   7  -2   2  222.22    5.28
  -7  -2  -2  226.32    5.19
  -7   2  -2  233.40    5.40
  -7   2  -2  235.67    5.45
  -7   2  -2  232.79    5.73
   7   2   2  232.25    4.98
  -8  -2  -2    6.37    1.14
  -8  -2  -2    5.77    0.70
   8  -2   2    4.97    0.79
  -8  -2  -2    6.18    0.75
   8   2   2    6.54    0.85
  -8   2  -2    5.85    0.79
  -8   2  -2    6.16    1.18
  -8   2  -2    6.70    0.96
  -9  -2  -2    8.66    0.89
  -9  -2  -2    9.97    1.41
  -9  -2  -2    9.23    0.95
  -9   2  -2    8.79    1.06
   9   2   2    9.01    0.78
  -9   2  -2    8.66    1.14
  -9   2  -2    8.88    1.37
 -10  -2  -2  201.10    5.72
 -10  -2  -2  198.61    4.92
 -10  -2  -2  206.66    4.99
 -10   2  -2  193.88    5.11
 -10   2  -2  204.50    5.67
 -10   2  -2  207.13    5.27
 -11  -2  -2  193.14    4.82
  11  -2   2  178.72    4.66
 -11  -2  -2  191.14    5.67
 -11  -2  -2  180.00    4.69
 -11   2  -2  189.22    5.00
 -11   2  -2  188.47    5.58
 -11   2  -2  176.08    4.84
  12  -2   2   27.67    1.70
 -12  -2  -2   29.91    1.85
 -12  -2  -2   29.57    2.40
 -12  -2  -2   28.33    1.64
 -12   2  -2   31.37    2.39
 -12   2  -2   28.54    1.87
 -12   2  -2   27.00    2.02
 -13  -2  -2    5.71    1.16
 -13  -2  -2    6.67    1.55
 -13  -2  -2    5.43    1.62
 -13   2  -2    2.95    1.25
 -14  -2  -2   -0.36    0.96
 -14  -2  -2   -1.92    1.57
 -14   2  -2   -2.46    1.05
 -14   2  -2   -1.83    1.53
 -15  -2  -2   20.34    1.92
 -15  -2  -2   18.57    2.48
 -15   2  -2   16.43    1.83
 -15   2  -2   17.36    2.40
 -16   2  -2    1.24    1.98
 -16   2  -2    1.94    1.31
 -16  -3   2    0.65    1.69
 -16  -3   2   -0.16    1.03
 -16   3   2    1.12    1.33
 -16   3   2   -0.43    1.61
 -15  -3   2   57.82    2.56
 -15  -3   2   55.35    3.62
 -15   3   2   53.37    2.77
 -15   3   2   55.09    3.48
 -14  -3   2   11.68    1.98
 -14  -3   2   10.93    1.30
 -14   3   2    9.99    1.73
 -14   3   2   13.23    2.10
 -13  -3   2    0.87    0.79
 -13   3   2    0.20    1.44
 -13   3   2    2.38    1.17
 -12  -3   2    9.15    1.09
 -12  -3   2   10.06    1.70
 -12   3   2   10.24    1.41
 -12   3   2   10.46    1.75
 -12   3   2    8.91    1.27
 -11  -3   2   19.15    2.16
 -11  -3   2   20.79    1.33
 -11  -3   2   20.51    1.38
 -11   3   2   18.70    1.59
 -11   3   2   22.45    2.11
 -11   3   2   18.28    1.74
 -10  -3   2   43.04    2.39
 -10  -3   2   45.21    1.74
 -10  -3   2   42.04    1.68
 -10   3   2   42.87    2.00
 -10   3   2   44.37    2.44
 -10   3   2   43.89    2.02
  -9  -3   2  166.60    4.00
  -9  -3   2  170.25    4.03
  -9  -3   2  171.40    4.79
   9  -3  -2  168.51    4.26
  -9   3   2  160.07    4.30
  -9   3   2  170.47    4.72
  -9   3   2  172.73    4.47
  -8  -3   2  197.13    5.23
  -8  -3   2  203.13    4.54
  -8  -3   2  199.36    4.51
   8  -3  -2  202.30    4.85
  -8   3   2  205.28    5.16
  -8   3   2  198.09    4.88
  -8   3   2  198.10    4.90
  -7  -3   2  118.61    2.78
   7  -3  -2  115.48    3.09
  -7  -3   2  115.99    2.75
  -7   3   2  116.96    3.31
  -7   3   2  120.68    3.20
   7   3  -2  113.31    3.37
  -7   3   2  114.24    3.09
  -6  -3   2  332.10    6.97
  -6  -3   2  335.19    6.97
   6  -3  -2  338.41    7.35
  -6   3   2  336.54    7.39
  -6   3   2  334.66    7.46
   6   3  -2  336.76    7.61
  -6   3   2  337.01    7.36
  -5  -3   2   35.36    0.98
   5  -3  -2   34.26    1.31
  -5  -3   2   35.47    0.98
   5  -3  -2   36.72    1.39
   5   3  -2   35.27    1.51
  -5   3   2   34.94    1.32
  -5   3   2   32.87    1.52
  -5   3   2   32.32    1.33
  -5   3   2   36.03    1.43
  -4  -3   2  215.72    5.07
  -4  -3   2  231.38    4.60
   4  -3  -2  221.86    4.97
   4  -3  -2  228.32    5.00
  -4  -3   2  225.47    4.60
  -4   3   2  231.99    5.02
  -4   3   2  223.93    4.98
  -4   3   2  223.93    4.93
   4   3  -2  224.52    5.13
  -4   3   2  225.93    4.96
  -3  -3   2  156.03    3.14
   3  -3  -2  158.46    3.55
  -3  -3   2  157.58    3.14
  -3  -3   2  152.87    3.58
   3  -3  -2  153.30    3.52
  -3   3   2  154.41    3.42
  -3   3   2  149.82    3.51
   3   3  -2  158.75    3.63
  -3   3   2  157.65    3.44
  -3   3   2  156.25    3.54
  -2  -3   2  340.39    6.67
   2  -3  -2  335.04    6.99
  -2  -3   2  322.01    7.01
   2  -3  -2  338.24    6.81
   2  -3  -2  337.17    6.99
   2   3  -2  339.09    7.04
  -2   3   2  331.26    6.98
  -2   3   2  331.68    6.80
  -2   3   2  336.92    6.98
  -1  -3   2    4.17    0.37
   1  -3  -2    4.45    0.48
  -1  -3   2    2.69    0.45
   1  -3  -2    3.40    0.45
  -1  -3   2    4.54    0.35
   1  -3  -2    4.37    0.26
  -1   3   2    3.26    0.44
   1   3  -2    3.97    0.28
  -1   3   2    3.64    0.44
   1   3  -2    3.96    0.27
   1   3  -2    4.59    0.49
   0  -3  -2   34.03    0.82
   0  -3  -2   32.19    0.94
   0  -3   2   31.84    0.94
   0  -3   2   30.78    0.93
   0  -3   2   30.16    1.03
   0  -3  -2   32.16    0.94
   0   3  -2   32.94    0.90
   0   3   2   30.21    0.89
   0   3   2   32.15    0.79
   0   3  -2   32.28    0.91
   0   3  -2   29.87    0.99
   0   3   2   32.02    0.90
   1  -3   2 1467.17   36.75
  -1  -3  -2 1421.53   33.17
  -1   3  -2 1195.68   35.24
   1   3   2 1374.73   33.00
   2  -3   2  900.48   18.31
   2  -3   2  914.62   18.33
  -2   3  -2  909.84   18.31
   3  -3   2  952.59   19.23
   3  -3   2  947.93   19.24
   3   3   2  943.44   19.28
  -3   3  -2  955.58   19.22
   4  -3   2   53.41    1.84
  -4  -3  -2   55.99    1.40
  -4  -3  -2   55.34    1.41
  -4  -3  -2   53.16    1.84
   4  -3   2   55.28    1.77
  -4  -3  -2   56.29    1.75
   4  -3   2   54.16    1.67
  -4   3  -2   55.56    1.67
   4   3   2   52.55    1.22
  -4   3  -2   55.00    1.74
  -4   3  -2   56.16    1.84
   4   3   2   56.69    1.23
   5  -3   2  151.50    3.73
  -5  -3  -2  159.06    3.46
  -5  -3  -2  154.50    3.44
  -5  -3  -2  154.17    3.94
   5  -3   2  151.07    3.72
  -5   3  -2  162.00    3.83
  -5   3  -2  153.74    3.88
  -5   3  -2  157.73    3.76
  -6  -3  -2   77.85    2.54
  -6  -3  -2   75.89    1.98
   6  -3   2   79.23    2.31
  -6  -3  -2   76.98    2.02
   6   3   2   78.92    1.77
  -6   3  -2   78.40    2.33
  -6   3  -2   75.33    2.30
  -6   3  -2   75.20    2.46
  -7  -3  -2    9.13    1.14
  -7  -3  -2    7.68    0.77
   7  -3   2    7.46    0.81
  -7  -3  -2    7.81    0.72
  -7   3  -2    7.84    0.89
  -7   3  -2    7.77    1.05
   7   3   2    7.78    0.51
  -7   3  -2    6.85    0.85
   8  -3   2   28.40    1.49
  -8  -3  -2   29.42    1.94
  -8  -3  -2   32.63    1.34
  -8   3  -2   31.61    1.67
  -8   3  -2   30.50    1.47
  -8   3  -2   33.08    1.94
  -9  -3  -2    2.30    0.68
  -9  -3  -2    1.39    1.07
  -9  -3  -2    1.08    0.61
   9  -3   2    1.78    0.75
  -9   3  -2    0.57    0.91
  -9   3  -2    1.92    1.19
  -9   3  -2    0.49    0.72
 -10  -3  -2    2.57    0.77
 -10  -3  -2    2.94    1.30
  10  -3   2    4.03    0.93
 -10  -3  -2    1.05    0.73
 -10   3  -2    3.41    1.28
 -10   3  -2    2.90    1.02
 -10   3  -2    2.05    0.84
 -11  -3  -2  182.57    5.50
 -11  -3  -2  174.53    4.57
 -11  -3  -2  183.40    4.67
 -11   3  -2  176.73    5.21
 -11   3  -2  188.20    5.45
 -11   3  -2  187.17    5.02
 -12  -3  -2    6.58    1.07
 -12  -3  -2    6.84    1.63
 -12  -3  -2    7.46    1.01
 -12   3  -2    6.81    1.60
 -12   3  -2    6.94    1.34
 -13  -3  -2   68.82    3.44
 -13  -3  -2   65.45    2.52
 -13  -3  -2   67.05    2.58
 -13   3  -2   66.46    2.98
 -14  -3  -2   39.59    2.12
 -14  -3  -2   39.24    3.14
 -14   3  -2   39.47    2.39
 -14   3  -2   41.68    2.94
 -15  -3  -2   -0.29    1.75
 -15  -3  -2   -1.09    0.97
 -15   3  -2   -1.46    1.10
 -15   3  -2   -1.10    1.78
 -16  -3  -2   24.97    2.95
 -16  -3  -2   20.90    3.06
 -16   3  -2   24.45    2.91
 -16   3  -2   24.32    2.36
 -16   4   2    9.70    1.70
 -16   4   2   14.07    2.35
 -15  -4   2   31.52    2.80
 -15  -4   2   32.58    2.00
 -15   4   2   28.09    2.46
 -15   4   2   31.75    2.94
 -14  -4   2   11.29    2.07
 -14  -4   2    8.19    1.17
 -14   4   2    7.58    1.73
 -13  -4   2    9.59    1.79
 -13  -4   2    9.71    1.17
 -13  -4   2   12.46    1.28
 -13   4   2   10.94    1.59
 -13   4   2   12.69    1.81
 -12  -4   2   69.06    2.35
 -12  -4   2   71.41    2.42
 -12  -4   2   76.77    3.51
 -12   4   2   71.87    3.16
 -12   4   2   72.73    3.16
 -12   4   2   70.60    2.86
  11  -4  -2    1.33    0.86
 -11  -4   2    0.62    1.22
 -11  -4   2    2.42    0.75
 -11  -4   2    1.84    0.70
 -11   4   2    0.85    1.25
 -11   4   2   -1.18    0.96
 -11   4   2    1.69    0.85
 -10  -4   2   31.11    2.16
 -10  -4   2   32.49    1.45
 -10  -4   2   30.67    1.62
 -10   4   2   31.42    2.26
 -10   4   2   30.92    1.97
 -10   4   2   30.49    2.14
  -9  -4   2   51.46    2.37
  -9  -4   2   47.35    1.61
   9  -4  -2   46.29    2.03
  -9   4   2   49.27    2.33
  -9   4   2   49.44    2.08
  -8  -4   2  384.59    8.12
   8  -4  -2  389.51    8.60
  -8  -4   2  387.08    8.98
  -8  -4   2  397.75    8.40
  -8   4   2  376.05    8.93
  -8   4   2  384.96    8.66
  -8   4   2  383.93    8.76
  -7  -4   2    0.34    0.38
   7  -4  -2    0.13    0.57
  -7  -4   2    0.26    0.37
  -7   4   2    1.70    0.72
  -7   4   2    0.58    0.57
   7   4  -2    0.67    0.73
  -7   4   2    0.73    0.73
   6  -4  -2   36.26    1.54
  -6  -4   2   36.68    1.04
  -6  -4   2   35.59    1.04
  -6   4   2   38.05    1.61
   6   4  -2   36.08    1.64
  -6   4   2   36.10    1.46
  -6   4   2   33.61    1.43
  -5  -4   2    7.45    0.42
   5  -4  -2    8.43    0.85
   5  -4  -2    7.24    0.82
  -5  -4   2    7.42    0.43
  -5   4   2    6.43    0.73
   5   4  -2    7.58    0.95
  -5   4   2    5.94    0.75
  -5   4   2    7.33    0.94
  -4  -4   2   67.28    1.40
  -4  -4   2   67.32    1.39
   4  -4  -2   66.99    1.94
   4  -4  -2   65.43    1.92
  -4  -4   2   64.78    1.97
  -4   4   2   68.24    1.96
   4   4  -2   68.43    2.08
  -4   4   2   64.16    1.91
  -4   4   2   65.46    1.80
  -4   4   2   67.27    1.83
   3  -4  -2   19.88    0.98
   3  -4  -2   19.50    0.92
  -3   4   2   20.42    0.94
  -3   4   2   21.33    0.91
  -3   4   2   20.44    0.76
   3   4  -2   21.02    0.98
  -3   4   2   20.56    0.78
   2  -4  -2    5.66    0.63
  -2  -4   2    4.56    0.56
   2  -4  -2    5.47    0.58
  -2  -4   2    7.09    0.29
  -2  -4   2    6.17    0.29
   2   4  -2    6.45    0.63
  -2   4   2    5.77    0.38
  -2   4   2    5.45    0.54
  -2   4   2    6.48    0.58
  -2   4   2    6.49    0.35
   1  -4  -2  193.49    4.23
  -1  -4   2  197.98    4.05
  -1  -4   2  196.79    4.06
  -1  -4   2  188.94    4.21
   1  -4  -2  198.70    4.24
   1   4  -2  194.25    3.97
   1   4  -2  198.41    3.97
  -1   4   2  191.29    4.19
   1   4  -2  194.65    4.23
   0  -4   2   78.30    1.91
   0  -4   2   78.82    1.87
   0  -4  -2   78.56    1.68
   0  -4  -2   77.85    1.88
   0  -4  -2   81.09    1.89
   0  -4  -2   77.83    1.68
   0  -4   2   78.24    1.87
   0   4  -2   79.57    1.83
   0   4   2   80.60    1.84
   0   4  -2   78.91    1.90
   0   4  -2   78.88    1.83
   0   4   2   79.87    1.84
  -1  -4  -2   32.29    0.94
   1  -4   2   35.19    1.08
  -1  -4  -2   32.93    0.93
   1  -4   2   32.15    1.07
  -1  -4  -2   32.29    0.95
  -1  -4  -2   33.72    0.93
   1  -4   2   33.32    1.06
  -1   4  -2   31.87    1.00
   1   4   2   33.14    0.87
  -1   4  -2   31.86    1.05
   1   4   2   33.22    0.86
  -2  -4  -2   32.60    0.88
   2  -4   2   33.54    1.14
  -2  -4  -2   31.56    1.05
   2  -4   2   32.09    1.09
   2  -4   2   35.10    1.14
  -2  -4  -2   32.03    1.08
  -2   4  -2   31.86    1.11
  -2   4  -2   35.61    1.14
  -2   4  -2   32.12    1.11
   2   4   2   32.36    0.72
   2   4   2   32.20    0.72
   3  -4   2  409.34    8.89
  -3  -4  -2  408.10    8.90
  -3  -4  -2  427.80    8.93
   3  -4   2  418.91    8.87
  -3  -4  -2  430.07    8.56
  -3  -4  -2  431.77    8.57
   3  -4   2  436.15    8.93
  -3   4  -2  420.50    8.91
  -3   4  -2  421.55    8.88
  -3   4  -2  426.26    8.89
   4  -4   2  207.65    4.74
  -4  -4  -2  208.66    4.83
   4  -4   2  204.69    4.73
   4  -4   2  204.14    4.74
  -4  -4  -2  211.81    4.35
  -4  -4  -2  210.34    4.36
  -4  -4  -2  201.57    4.78
  -4   4  -2  211.27    4.79
  -4   4  -2  201.56    4.75
  -4   4  -2  210.90    4.83
  -5  -4  -2   15.12    1.23
   5  -4   2   13.10    0.97
  -5  -4  -2   12.41    0.68
  -5  -4  -2   12.78    0.65
  -5   4  -2   15.35    1.18
  -5   4  -2   12.71    1.07
  -6  -4  -2 1001.93   20.45
   6  -4   2 1022.18   20.89
  -6  -4  -2 1016.69   20.48
  -6  -4  -2 1013.01   21.13
  -6   4  -2 1026.34   20.95
  -6   4  -2 1023.14   21.04
  -7  -4  -2   55.57    1.63
  -7  -4  -2   55.62    1.66
   7  -4   2   58.94    2.07
  -7  -4  -2   54.49    2.23
  -7   4  -2   63.56    2.36
  -7   4  -2   54.63    2.04
  -7   4  -2   58.80    2.27
  -8  -4  -2   96.23    3.18
   8  -4   2   92.62    2.81
  -8  -4  -2   99.54    3.51
  -8   4  -2   95.47    3.18
  -8   4  -2   90.38    2.90
  -8   4  -2   91.55    2.89
   9  -4   2   85.30    2.73
  -9  -4  -2   83.77    2.41
  -9  -4  -2   89.78    3.24
  -9  -4  -2   85.37    2.46
  -9   4  -2   88.74    3.63
  -9   4  -2   85.00    2.88
  -9   4  -2   81.73    2.75
 -10  -4  -2   36.88    1.66
 -10  -4  -2   35.20    1.58
  10  -4   2   38.20    1.90
 -10  -4  -2   34.21    2.49
 -10   4  -2   38.72    2.41
 -10   4  -2   36.53    1.97
 -10   4  -2   36.81    1.98
 -11  -4  -2  106.50    3.09
 -11  -4  -2  102.60    3.02
  11  -4   2  107.19    3.34
 -11  -4  -2  103.84    3.94
 -11   4  -2  104.95    3.82
 -11   4  -2  105.09    3.44
 -11   4  -2  108.97    3.62
  12  -4   2    1.49    0.90
 -12  -4  -2    1.47    1.36
 -12  -4  -2    0.30    0.84
 -12  -4  -2    0.67    0.80
 -12   4  -2    0.86    1.31
 -12   4  -2    0.74    0.98
 -13  -4  -2    0.42    0.83
 -13  -4  -2    0.37    1.37
 -13   4  -2   -0.21    1.20
 -14  -4  -2   11.48    2.09
 -14  -4  -2   16.93    1.68
 -14   4  -2   14.21    2.12
 -14   4  -2   13.17    1.70
 -15  -4  -2   23.36    2.76
 -15  -4  -2   24.58    1.94
 -15   4  -2   23.50    2.18
 -15   4  -2   21.88    2.70
 -16  -4  -2   35.04    3.19
 -16  -4  -2   33.95    2.26
 -16   4  -2   36.04    2.66
 -16   4  -2   33.47    3.07
 -16  -5   2    3.73    2.14
 -16  -5   2    3.65    1.36
 -16   5   2    1.75    1.51
 -16   5   2    3.66    1.76
 -15  -5   2   12.85    2.33
 -15  -5   2   11.97    1.30
 -15   5   2   14.44    2.13
 -15   5   2   11.39    1.70
 -14  -5   2   45.62    3.05
 -14  -5   2   44.38    2.09
 -14  -5   2   44.67    2.05
 -14   5   2   42.00    2.96
 -13  -5   2   50.61    2.05
 -13  -5   2   48.37    1.97
 -13  -5   2   54.62    3.23
 -13   5   2   48.30    2.97
 -13   5   2   47.15    2.68
 -12  -5   2    6.58    1.54
 -12  -5   2    8.07    0.92
  12  -5  -2    4.99    1.10
 -12  -5   2    5.45    0.89
 -12   5   2    5.55    1.50
 -12   5   2    5.65    1.23
 -11  -5   2    2.98    1.44
 -11  -5   2    3.43    0.72
 -11  -5   2    3.75    0.77
 -11   5   2    3.78    1.29
 -11   5   2    2.13    1.02
 -10  -5   2   20.41    1.13
 -10  -5   2   18.51    1.14
 -10  -5   2   15.90    1.85
  10  -5  -2   21.70    1.58
 -10   5   2   19.95    1.89
   9  -5  -2   32.84    1.71
  -9  -5   2   32.82    1.27
  -9  -5   2   33.46    2.05
  -9  -5   2   33.76    1.30
  -9   5   2   30.96    1.78
  -9   5   2   32.40    2.00
  -9   5   2   34.68    1.72
  -8  -5   2  170.63    5.10
  -8  -5   2  182.88    4.20
  -8  -5   2  181.02    3.99
   8  -5  -2  181.94    4.59
  -8   5   2  176.96    4.57
  -8   5   2  185.64    4.68
  -8   5   2  179.52    4.70
  -7  -5   2    2.05    0.37
  -7  -5   2    2.12    0.39
   7  -5  -2    2.93    0.73
   7   5  -2    2.04    0.82
  -7   5   2    2.02    0.74
  -7   5   2    1.95    0.77
  -7   5   2    1.60    0.72
  -6  -5   2  122.74    2.67
  -6  -5   2  124.12    2.68
   6  -5  -2  123.54    3.30
  -6   5   2  121.03    3.20
  -6   5   2  127.46    3.26
  -6   5   2  125.89    3.34
   6   5  -2  125.85    3.52
  -6   5   2  123.72    3.30
  -5  -5   2   31.30    0.73
   5  -5  -2   28.18    1.40
   5  -5  -2   30.83    1.42
  -5  -5   2   30.08    0.73
  -5   5   2   29.39    1.44
  -5   5   2   29.48    1.38
  -5   5   2   33.15    1.45
   5   5  -2   32.54    1.47
  -5   5   2   29.89    1.38
   4  -5  -2    4.29    0.66
   4  -5  -2    6.55    0.78
  -4  -5   2    5.61    0.74
  -4   5   2    6.13    0.73
  -4   5   2    5.39    0.55
   4   5  -2    6.57    0.83
  -4   5   2    6.38    0.71
  -4   5   2    5.03    0.69
  -3  -5   2    2.78    0.56
   3  -5  -2    1.84    0.53
   3  -5  -2    2.03    0.65
  -3   5   2    2.65    0.59
  -3   5   2    2.50    0.39
  -3   5   2    1.37    0.48
  -3   5   2    2.45    0.36
  -2  -5   2  118.74    2.91
   2  -5  -2  125.29    2.95
  -2  -5   2  126.24    2.60
  -2  -5   2  126.87    2.61
  -2   5   2  121.43    2.56
  -2   5   2  123.28    2.57
  -2   5   2  122.84    2.93
   2   5  -2  123.86    2.95
  -2   5   2  120.30    2.91
  -1  -5   2  111.95    2.44
  -1  -5   2  112.56    2.43
  -1  -5   2  102.20    2.55
   1  -5  -2  111.15    2.64
  -1   5   2  107.68    2.56
   1   5  -2  109.77    2.31
   1   5  -2  108.56    2.58
   1   5  -2  109.79    2.32
   0  -5  -2    2.15    0.26
   0  -5  -2    1.92    0.37
   0  -5   2    1.39    0.38
   0  -5  -2    1.86    0.19
   0  -5  -2    1.90    0.38
   0  -5   2    2.63    0.39
   0  -5   2    1.99    0.36
   0   5  -2    1.70    0.31
   0   5   2    2.47    0.36
   0   5  -2    1.91    0.33
   0   5  -2    1.72    0.39
   0   5   2    2.58    0.35
   1  -5   2  233.87    5.07
   1  -5   2  241.35    5.13
  -1  -5  -2  238.40    4.97
  -1  -5  -2  238.55    4.99
  -1  -5  -2  234.49    4.95
  -1  -5  -2  245.59    4.99
  -1   5  -2  236.43    5.06
  -1   5  -2  234.13    5.08
   1   5   2  235.72    4.89
   1   5   2  234.36    4.89
  -2  -5  -2  557.78   11.20
  -2  -5  -2  549.75   11.00
   2  -5   2  541.86   11.19
  -2  -5  -2  556.33   11.00
  -2  -5  -2  531.46   11.16
   2  -5   2  544.78   11.33
   2  -5   2  557.87   11.31
  -2   5  -2  533.84   11.24
  -2   5  -2  543.98   11.20
  -2   5  -2  533.76   11.26
   3  -5   2 1293.31   26.34
   3  -5   2 1298.94   26.44
   3  -5   2 1373.96   26.78
  -3   5  -2 1250.33   26.38
  -3   5  -2 1330.26   26.45
   4  -5   2  359.82    7.93
  -4  -5  -2  357.46    7.98
  -4  -5  -2  379.77    8.07
  -4  -5  -2  374.12    7.53
  -4  -5  -2  371.99    7.54
   4  -5   2  366.03    8.00
  -4   5  -2  365.11    7.97
  -4   5  -2  371.33    8.01
  -4   5  -2  378.23    8.04
  -5  -5  -2   11.45    0.61
   5  -5   2    9.21    0.96
  -5  -5  -2    9.40    1.15
   5  -5   2   11.28    0.98
  -5  -5  -2   11.65    0.63
  -5   5  -2   10.96    0.99
  -5   5  -2   10.70    1.00
  -5   5  -2    9.75    0.92
  -6  -5  -2   80.16    2.09
  -6  -5  -2   80.61    2.00
  -6  -5  -2   78.51    2.67
  -6   5  -2   81.73    2.55
  -6   5  -2   78.36    2.47
  -6   5  -2   81.94    2.58
   7  -5   2   28.99    1.49
  -7  -5  -2   31.16    1.13
  -7  -5  -2   29.66    1.71
  -7   5  -2   31.01    1.75
  -7   5  -2   29.44    1.56
  -7   5  -2   30.66    1.67
   8  -5   2  141.00    3.87
  -8  -5  -2  136.38    3.34
  -8  -5  -2  141.29    3.36
  -8   5  -2  142.88    3.93
  -8   5  -2  140.22    4.09
  -8   5  -2  137.27    4.91
  -9  -5  -2  372.23    8.14
  -9  -5  -2  375.34    9.11
   9  -5   2  378.69    8.64
  -9   5  -2  391.24    9.58
  -9   5  -2  370.96    8.73
  10  -5   2    0.17    0.76
 -10  -5  -2    0.48    0.63
 -10  -5  -2   -0.27    0.61
 -10  -5  -2   -0.60    1.13
 -10   5  -2    0.49    1.25
 -10   5  -2    1.76    1.11
 -11  -5  -2  114.61    3.23
  11  -5   2  122.63    3.72
 -11  -5  -2  124.96    4.43
 -11  -5  -2  117.67    3.30
 -11   5  -2  115.41    4.09
 -11   5  -2  123.27    3.88
  12  -5   2   66.23    2.65
 -12  -5  -2   65.53    3.24
 -12  -5  -2   59.33    2.23
 -12  -5  -2   65.73    3.35
 -12   5  -2   65.86    2.97
 -12   5  -2   63.39    3.28
 -13  -5  -2   12.47    1.26
 -13  -5  -2   11.15    1.18
 -13  -5  -2   13.07    2.01
 -13   5  -2    9.87    1.63
 -14  -5  -2    9.28    1.98
 -14  -5  -2    8.94    1.21
 -14   5  -2    6.87    1.60
 -15  -5  -2    6.93    1.21
 -15  -5  -2    7.22    2.16
 -15   5  -2    7.98    1.66
 -15   5  -2    4.25    2.01
 -16  -5  -2   58.10    2.59
 -16  -5  -2   47.12    3.79
 -16   5  -2   42.62    3.35
 -16   5  -2   45.48    2.82
 -16  -6   2   19.96    2.61
 -16  -6   2   20.13    1.76
 -16   6   2   16.23    2.04
 -15  -6   2   19.02    1.63
 -15  -6   2   18.12    2.58
 -15   6   2   18.37    2.41
 -15   6   2   18.24    2.05
 -14  -6   2   39.12    1.93
 -14  -6   2   40.85    1.87
 -14  -6   2   44.89    3.06
 -14   6   2   39.53    2.90
 -14   6   2   38.32    3.14
 -13  -6   2   13.65    1.33
 -13  -6   2   12.27    2.11
 -13  -6   2   14.99    1.27
 -13   6   2   16.02    2.00
 -13   6   2   16.88    1.89
  12  -6  -2    0.75    1.00
 -12  -6   2    1.89    0.69
 -12  -6   2    1.18    0.74
 -12  -6   2    0.02    1.29
 -12   6   2    1.69    1.20
 -12   6   2    0.40    1.30
 -11  -6   2   11.70    1.71
 -11  -6   2   13.35    1.12
 -11  -6   2   13.50    1.03
 -11   6   2   13.77    1.72
 -11   6   2   12.19    1.53
  10  -6  -2    0.13    0.93
 -10  -6   2   -0.04    0.55
 -10  -6   2   -0.35    1.10
 -10  -6   2   -0.17    0.53
 -10   6   2    0.59    1.05
 -10   6   2    0.15    1.10
  -9  -6   2   88.99    2.27
  -9  -6   2   88.25    3.24
  -9  -6   2   88.97    2.26
   9  -6  -2   84.54    3.00
  -9   6   2   91.00    3.11
  -9   6   2   88.03    3.04
  -8  -6   2  221.75    4.90
  -8  -6   2  220.46    6.24
  -8  -6   2  222.25    4.74
  -8   6   2  215.68    5.52
  -8   6   2  225.68    5.51
  -7  -6   2   29.61    0.94
  -7  -6   2   31.03    0.95
   7  -6  -2   33.49    1.65
  -7   6   2   33.69    1.59
   7   6  -2   35.04    1.88
  -7   6   2   33.45    1.66
  -6  -6   2    3.38    0.33
  -6  -6   2    3.27    0.28
   6  -6  -2    2.45    0.83
  -6   6   2    4.42    0.91
  -6   6   2    3.49    0.75
   6   6  -2    4.54    0.96
  -6   6   2    4.08    0.67
   5  -6  -2  134.34    3.53
   5  -6  -2  133.79    3.51
  -5   6   2  135.48    3.30
   5   6  -2  136.42    3.62
  -5   6   2  141.80    3.60
   4  -6  -2   84.42    2.45
   4  -6  -2   85.97    2.44
   4   6  -2   85.84    2.47
  -4   6   2   87.93    2.49
  -4   6   2   85.48    2.12
  -4   6   2   87.47    2.17
   3  -6  -2   27.13    1.24
  -3  -6   2   26.17    1.14
  -3  -6   2   26.65    0.68
   3  -6  -2   24.36    1.15
  -3   6   2   28.17    0.86
  -3   6   2   25.21    0.80
   3   6  -2   26.91    1.21
  -3   6   2   25.41    1.15
   2  -6  -2   10.82    0.88
   2  -6  -2    9.87    0.88
  -2  -6   2   11.76    0.78
  -2  -6   2   12.46    0.56
  -2  -6   2   12.00    0.54
  -2   6   2   12.61    0.87
   2   6  -2   11.48    0.82
  -1  -6   2   61.02    1.54
   1  -6  -2   64.13    1.74
   1  -6  -2   58.83    1.73
  -1  -6   2   55.98    1.61
  -1  -6   2   61.06    1.54
   1   6  -2   60.30    1.38
  -1   6   2   53.86    1.60
   1   6  -2   59.74    1.65
   1   6  -2   58.88    1.36
   0  -6  -2   22.99    0.96
   0  -6   2   23.71    0.97
   0  -6  -2   23.24    0.61
   0  -6  -2   24.50    0.63
   0  -6  -2   28.28    0.99
   0  -6   2   24.28    0.95
   0   6  -2   23.58    0.88
   0   6   2   22.71    0.90
   0   6  -2   24.10    0.94
   1  -6   2   49.37    1.49
  -1  -6  -2   46.95    1.27
   1  -6   2   47.47    1.42
  -1  -6  -2   44.70    1.23
   1  -6   2   46.21    1.44
  -1  -6  -2   46.36    1.32
  -1  -6  -2   46.58    1.32
  -1   6  -2   48.04    1.41
   1   6   2   45.70    1.19
  -1   6  -2   46.84    1.37
  -2  -6  -2  531.90   10.95
   2  -6   2  524.85   10.95
   2  -6   2  536.59   11.11
   2  -6   2  524.32   11.10
  -2  -6  -2  534.79   10.80
  -2  -6  -2  535.80   10.79
  -2  -6  -2  522.87   10.92
  -2   6  -2  537.93   10.96
  -2   6  -2  539.20   11.08
  -3  -6  -2   33.06    0.95
  -3  -6  -2   32.33    0.95
   3  -6   2   30.90    1.22
  -3  -6  -2   33.31    1.49
  -3  -6  -2   29.48    1.36
   3  -6   2   32.25    1.37
   3  -6   2   32.46    1.39
  -3   6  -2   34.25    1.38
  -3   6  -2   32.27    1.29
  -4  -6  -2   83.05    2.01
   4  -6   2   83.05    2.41
  -4  -6  -2   83.51    2.42
   4  -6   2   77.80    2.27
  -4  -6  -2   80.85    2.37
  -4  -6  -2   82.64    1.90
   4  -6   2   79.96    2.39
  -4   6  -2   82.69    2.40
  -4   6  -2   85.35    2.37
  -5  -6  -2   61.19    1.50
  -5  -6  -2   58.92    2.11
   5  -6   2   56.69    2.05
   5  -6   2   60.04    2.04
  -5  -6  -2   58.42    1.48
  -5   6  -2   58.15    2.08
  -5   6  -2   58.38    2.00
  -6  -6  -2   10.58    1.21
  -6  -6  -2    8.62    0.62
  -6  -6  -2    9.79    0.65
  -6   6  -2   11.06    1.21
  -6   6  -2    8.45    0.99
  -7  -6  -2   50.10    2.26
  -7  -6  -2   50.13    1.49
  -7  -6  -2   50.41    1.46
  -7   6  -2   48.58    2.04
  -7   6  -2   52.09    2.16
  -8  -6  -2   29.00    1.17
  -8  -6  -2   29.26    1.89
   8  -6   2   27.27    1.63
  -8  -6  -2   28.37    1.13
  -8   6  -2   27.84    1.72
  -8   6  -2   29.09    1.91
  -9  -6  -2   12.22    1.53
  -9  -6  -2   13.53    0.99
  -9   6  -2   11.32    1.42
  -9   6  -2   14.84    1.90
 -10  -6  -2   82.43    3.37
 -10  -6  -2   84.19    2.41
 -10  -6  -2   84.36    2.46
  10  -6   2   82.91    2.96
 -10   6  -2   84.19    3.21
 -11  -6  -2   49.94    2.98
  11  -6   2   48.64    2.27
 -11  -6  -2   49.08    1.90
 -11  -6  -2   50.15    1.87
 -11   6  -2   49.30    2.64
 -11   6  -2   52.75    2.64
 -12  -6  -2    1.86    0.79
  12  -6   2    1.90    1.04
 -12  -6  -2    1.17    0.75
 -12   6  -2   -0.21    1.06
 -12   6  -2    0.22    1.44
 -13  -6  -2   50.58    2.14
 -13  -6  -2   51.27    3.12
 -13  -6  -2   48.76    2.05
 -13   6  -2   49.83    2.85
 -14  -6  -2    4.82    1.03
 -14  -6  -2    3.53    1.95
 -14   6  -2    4.76    1.62
 -14   6  -2    2.70    1.66
 -15  -6  -2   16.65    1.64
 -15  -6  -2   15.14    2.47
 -15   6  -2   15.48    2.29
 -15   6  -2   15.27    2.09
 -15  -7   2   13.99    1.47
 -15  -7   2   11.13    2.36
 -15   7   2    9.84    2.08
 -15   7   2   10.40    1.84
 -14  -7   2    2.41    1.61
 -14  -7   2    1.77    0.82
 -14   7   2    2.18    1.69
 -14   7   2    2.53    1.60
 -13  -7   2   14.50    1.22
 -13  -7   2   18.00    2.33
 -13  -7   2   15.54    1.30
 -13   7   2   15.71    1.89
 -13   7   2   15.04    2.00
 -12  -7   2    0.12    0.61
 -12   7   2   -0.68    1.24
 -12   7   2   -1.16    1.16
 -11  -7   2    6.77    0.75
 -11  -7   2    8.06    1.71
 -11  -7   2    7.02    0.79
  11  -7  -2    7.81    1.23
 -11   7   2    6.93    1.38
 -11   7   2    7.04    1.44
 -10  -7   2  278.25    5.99
 -10  -7   2  277.23    6.01
  10  -7  -2  284.97    6.95
 -10  -7   2  272.52    7.25
 -10   7   2  271.73    6.93
 -10   7   2  275.63    7.45
  -9  -7   2   17.93    0.88
   9  -7  -2   12.98    1.45
  -9  -7   2   17.21    1.71
  -9  -7   2   18.34    0.85
  -9   7   2   14.61    1.69
  -9   7   2   15.51    1.73
   8  -7  -2    0.47    0.81
  -8  -7   2    1.20    0.96
  -8  -7   2    0.94    0.38
  -8  -7   2    1.17    0.37
  -8   7   2    2.10    0.90
  -8   7   2    1.63    0.96
   7  -7  -2    7.25    1.11
  -7  -7   2    5.85    0.43
  -7  -7   2    6.73    0.45
  -7   7   2    7.64    0.98
   7   7  -2    7.23    1.20
  -7   7   2    8.16    1.15
   6  -7  -2  111.82    3.29
  -6   7   2  111.30    2.93
  -6   7   2  113.98    3.02
   6   7  -2  116.32    3.37
  -6   7   2  121.75    3.67
   5  -7  -2  185.18    4.71
   5  -7  -2  196.67    4.74
  -5   7   2  186.66    4.32
  -5   7   2  196.12    4.76
  -5   7   2  197.39    4.40
   5   7  -2  194.57    4.78
   4  -7  -2   34.48    1.52
   4  -7  -2   32.91    1.52
  -4  -7   2   33.61    0.79
  -4  -7   2   33.90    0.79
  -4   7   2   32.84    1.06
  -4   7   2   33.95    1.13
  -4   7   2   31.79    1.43
   4   7  -2   35.98    1.46
  -3  -7   2   42.56    1.06
   3  -7  -2   40.62    1.52
  -3  -7   2   38.32    1.43
   3  -7  -2   40.89    1.57
  -3  -7   2   42.92    1.08
   3   7  -2   40.50    1.51
  -3   7   2   41.49    1.56
  -3   7   2   41.98    1.05
  -3   7   2   42.31    1.08
   2  -7  -2  277.50    6.09
   2  -7  -2  265.44    6.03
  -2  -7   2  277.39    5.72
  -2  -7   2  277.29    5.71
   2   7  -2  270.94    6.03
  -1  -7   2  638.04   12.82
   1  -7  -2  629.92   13.00
   1  -7  -2  628.37   12.99
  -1  -7   2  650.88   12.83
  -1  -7   2  611.22   12.88
   1   7  -2  632.85   12.92
  -1   7   2  614.63   12.91
   0  -7  -2   39.42    0.91
   0  -7   2   39.57    1.29
   0  -7  -2   40.18    1.33
   0  -7  -2   40.42    1.33
   0  -7   2   40.00    1.33
   0  -7   2   39.31    1.31
   0   7  -2   39.14    1.28
   0   7  -2   40.76    1.22
   0   7   2   41.13    1.25
   1  -7   2  663.18   13.63
  -1  -7  -2  663.01   13.34
   1  -7   2  660.73   13.48
  -1  -7  -2  647.27   13.32
  -1  -7  -2  672.54   13.47
   1  -7   2  669.15   13.63
  -1  -7  -2  659.61   13.46
  -1   7  -2  651.38   13.54
  -1   7  -2  663.07   13.47
   1   7   2  660.77   13.29
  -2  -7  -2    2.05    0.46
  -2  -7  -2    1.55    0.50
   2  -7   2    1.76    0.60
  -2  -7  -2    1.39    0.38
   2  -7   2    1.99    0.53
   2  -7   2    1.35    0.57
  -2  -7  -2    1.92    0.40
  -2   7  -2    1.24    0.47
  -3  -7  -2    0.51    0.31
  -3  -7  -2    0.10    0.45
   3  -7   2   -0.04    0.47
   3  -7   2    0.87    0.59
  -3  -7  -2    0.02    0.29
   3  -7   2    0.78    0.61
  -3   7  -2   -0.08    0.47
  -3   7  -2    0.43    0.53
  -4  -7  -2    8.56    1.01
  -4  -7  -2    9.20    0.56
  -4  -7  -2    8.81    0.54
   4  -7   2    9.64    0.96
   4  -7   2    9.42    0.96
   4  -7   2    9.77    0.84
  -4   7  -2   10.32    1.07
  -4   7  -2    9.53    0.91
  -5  -7  -2    4.16    0.41
   5  -7   2    4.25    0.81
   5  -7   2    2.67    0.83
  -5  -7  -2    3.83    0.40
  -5  -7  -2    3.85    0.87
  -5   7  -2    3.63    0.82
  -5   7  -2    5.67    0.86
  -6  -7  -2  158.22    4.25
   6  -7   2  152.01    4.11
  -6  -7  -2  159.16    3.46
  -6  -7  -2  156.96    3.44
  -6   7  -2  154.54    4.07
  -6   7  -2  159.88    4.22
  -7  -7  -2  260.45    6.44
  -7  -7  -2  257.99    5.50
  -7  -7  -2  259.72    5.55
  -7   7  -2  255.98    6.28
  -7   7  -2  258.43    6.25
  -8  -7  -2   21.68    0.99
  -8  -7  -2   20.64    1.00
   8  -7   2   19.91    1.67
  -8  -7  -2   23.58    1.76
  -8   7  -2   20.51    1.61
  -8   7  -2   23.71    1.80
   9  -7   2   99.76    3.26
  -9  -7  -2  105.21    3.69
  -9  -7  -2   98.63    2.56
  -9  -7  -2   97.64    2.58
  -9   7  -2   96.11    3.31
  -9   7  -2   99.28    3.92
 -10  -7  -2   85.81    2.45
 -10  -7  -2   84.12    3.43
 -10  -7  -2   83.78    2.39
  10  -7   2   85.35    3.11
 -10   7  -2   90.83    3.43
 -10   7  -2   87.04    3.27
 -11  -7  -2  176.13    5.54
 -11  -7  -2  168.44    4.25
 -11  -7  -2  168.27    4.19
  11  -7   2  179.99    5.00
 -11   7  -2  178.42    5.34
 -11   7  -2  169.98    5.12
 -12  -7  -2   16.24    2.12
 -12  -7  -2   20.31    1.34
 -12  -7  -2   20.66    1.38
 -12   7  -2   19.48    2.15
 -12   7  -2   20.67    2.23
 -13  -7  -2    6.94    1.02
 -13  -7  -2    4.16    1.69
 -13  -7  -2    7.60    0.98
 -13   7  -2    7.29    1.49
 -14  -7  -2   -2.96    1.68
 -14  -7  -2    0.04    0.82
 -14   7  -2   -1.48    1.68
 -15  -7  -2   -2.20    2.98
 -15   7  -2   -0.50    1.87
 -15   7  -2    0.46    1.31
 -15  -8   2   26.32    3.46
 -15   8   2   29.47    2.78
 -15   8   2   22.67    2.77
 -14  -8   2    2.50    0.77
 -14  -8   2    4.21    1.75
 -14  -8   2    2.09    0.78
 -14   8   2    0.85    1.42
 -14   8   2    1.50    1.61
 -13  -8   2   18.58    1.28
 -13  -8   2   20.64    2.39
 -13  -8   2   20.74    1.26
 -13   8   2   18.82    2.14
 -13   8   2   18.24    1.96
 -12  -8   2   13.21    1.32
 -12  -8   2   14.25    2.08
 -12  -8   2   14.32    1.09
 -12   8   2   13.63    1.83
 -12   8   2   12.29    1.67
  11  -8  -2   19.71    1.85
 -11  -8   2   18.08    1.06
 -11  -8   2   18.71    2.04
 -11  -8   2   15.78    1.15
 -11   8   2   18.23    2.02
 -11   8   2   17.29    1.87
  10  -8  -2    7.22    1.23
 -10  -8   2    6.94    0.73
 -10  -8   2    5.54    1.39
 -10  -8   2    9.13    0.78
 -10   8   2    6.67    1.31
  -9  -8   2   20.07    0.85
  -9  -8   2   19.82    1.98
  -9  -8   2   19.89    0.82
   9  -8  -2   19.89    1.80
  -9   8   2   19.51    1.68
  -9   8   2   18.49    1.74
  -8  -8   2    0.32    0.30
   8  -8  -2   -0.87    0.82
  -8  -8   2    0.61    0.29
  -8  -8   2   -0.25    1.01
  -8   8   2    0.80    0.94
  -8   8   2   -1.27    0.80
   7  -8  -2  138.79    3.95
  -7   8   2  138.52    3.67
  -7   8   2  140.93    3.96
   6  -8  -2  547.90   11.60
   6   8  -2  533.38   11.63
  -6   8   2  527.89   11.53
  -6   8   2  531.61   11.14
  -6   8   2  503.63   11.05
   5  -8  -2   39.09    1.82
   5  -8  -2   41.55    1.86
  -5   8   2   40.01    1.33
   5   8  -2   43.46    1.86
  -5   8   2   39.89    1.82
  -5   8   2   41.10    1.40
  -4  -8   2   11.46    0.53
  -4  -8   2   10.60    0.50
   4  -8  -2   11.83    1.16
   4  -8  -2   12.12    1.07
  -4   8   2   12.83    1.05
  -4   8   2   11.60    0.64
  -4   8   2   10.46    0.72
   4   8  -2   12.87    1.13
  -3  -8   2   80.65    1.82
  -3  -8   2   76.26    1.82
   3  -8  -2   75.32    2.29
  -3  -8   2   74.87    2.19
   3  -8  -2   74.21    2.33
   3   8  -2   77.67    2.26
  -3   8   2   76.78    2.29
  -2  -8   2   -0.13    0.35
   2  -8  -2   -0.21    0.52
  -2  -8   2   -0.02    0.33
  -2  -8   2    0.39    0.41
   2  -8  -2   -0.45    0.54
  -2   8   2   -0.31    0.13
   2   8  -2   -0.05    0.52
   1  -8  -2    0.21    0.50
  -1  -8   2    0.78    0.44
   1  -8  -2    0.35    0.48
  -1  -8   2    0.76    0.46
  -1  -8   2    0.38    0.41
   1   8  -2    0.94    0.27
   1   8  -2    0.71    0.47
  -1   8   2    0.57    0.46
   0  -8  -2  316.28    6.78
   0  -8   2  318.41    6.79
   0  -8  -2  313.46    6.80
   0  -8   2  316.10    6.79
   0  -8   2  313.39    6.69
   0   8   2  312.35    6.64
   0   8  -2  315.31    6.68
   0   8  -2  311.91    6.62
   1  -8   2   19.09    1.04
   1  -8   2   18.03    1.02
   1  -8   2   16.81    0.91
  -1  -8  -2   16.51    0.69
  -1  -8  -2   17.85    0.74
  -1  -8  -2   16.11    0.87
  -1  -8  -2   17.54    0.90
  -1   8  -2   17.45    0.90
  -1   8  -2   17.28    0.84
   1   8   2   15.69    0.72
   2  -8   2  256.92    5.91
  -2  -8  -2  262.27    5.67
  -2  -8  -2  267.96    5.61
  -2  -8  -2  268.19    5.62
   2  -8   2  264.61    5.96
  -2  -8  -2  254.31    5.63
   2  -8   2  262.57    5.68
  -2   8  -2  262.05    5.66
  -3  -8  -2  275.80    6.26
   3  -8   2  282.21    6.29
   3  -8   2  288.87    6.45
  -3  -8  -2  270.91    6.18
   3  -8   2  282.51    6.43
  -3  -8  -2  293.26    6.12
  -3  -8  -2  289.34    5.96
  -3   8  -2  281.98    6.37
  -3   8  -2  279.89    6.14
  -4  -8  -2   72.09    2.26
   4  -8   2   73.42    2.13
   4  -8   2   76.75    2.39
   4  -8   2   72.24    2.41
  -4  -8  -2   75.49    1.81
  -4  -8  -2   73.00    1.81
  -4   8  -2   74.13    2.32
  -4   8  -2   72.65    2.17
  -5  -8  -2  281.77    5.86
   5  -8   2  286.06    6.61
  -5  -8  -2  279.88    6.53
   5  -8   2  275.46    6.54
  -5  -8  -2  282.58    5.85
  -5   8  -2  277.58    6.36
  -5   8  -2  278.95    6.57
  -6  -8  -2   28.70    0.99
   6  -8   2   29.56    1.67
  -6  -8  -2   29.00    1.64
  -6   8  -2   29.93    1.66
  -6   8  -2   29.06    1.68
  -7  -8  -2   18.08    1.55
  -7  -8  -2   17.30    0.83
  -7  -8  -2   18.60    0.87
  -7   8  -2   16.38    1.64
  -7   8  -2   19.25    1.67
  -8  -8  -2   17.89    0.94
  -8  -8  -2   16.83    0.87
  -8  -8  -2   18.26    1.83
  -8   8  -2   15.83    1.70
  -8   8  -2   15.34    1.72
  -9  -8  -2    1.07    1.20
  -9  -8  -2    0.40    0.48
   9  -8   2    0.88    0.95
  -9  -8  -2    0.83    0.53
  -9   8  -2    0.39    0.95
  -9   8  -2    0.62    1.35
 -10  -8  -2   57.63    1.85
 -10  -8  -2   57.30    2.86
  10  -8   2   59.26    2.65
 -10   8  -2   57.71    2.77
 -10   8  -2   58.91    2.83
 -11  -8  -2   58.91    1.93
  11  -8   2   55.43    2.60
 -11  -8  -2   59.64    2.71
 -11  -8  -2   57.66    3.02
 -11   8  -2   61.27    2.87
 -11   8  -2   61.17    2.94
 -12  -8  -2  120.81    3.32
  12  -8   2  132.60    4.25
 -12  -8  -2  131.37    4.82
 -12  -8  -2  124.66    3.39
 -12   8  -2  126.77    4.53
 -12   8  -2  123.91    4.39
 -13  -8  -2    5.96    0.95
 -13  -8  -2    0.62    1.55
 -13   8  -2    4.32    1.35
 -14  -8  -2    6.61    1.98
 -14  -8  -2    7.28    1.05
 -14   8  -2    6.82    2.10
 -15  -8  -2    0.82    0.89
 -15  -8  -2   -4.91    2.67
 -15   8  -2   -1.84    1.82
 -15   8  -2    1.39    1.47
 -15  -9   2   55.22    2.36
 -15  -9   2   55.87    4.13
 -15   9   2   51.89    3.13
 -15   9   2   50.31    3.52
 -14  -9   2   58.93    2.04
 -14  -9   2   61.58    2.11
 -14  -9   2   59.82    3.78
 -14   9   2   56.55    3.33
 -14   9   2   64.63    3.26
 -13  -9   2   30.74    2.90
 -13  -9   2   32.20    1.42
 -13  -9   2   34.44    1.48
 -13   9   2   36.83    2.53
 -13   9   2   31.68    2.69
 -12  -9   2    0.90    0.57
 -12  -9   2    0.05    0.53
 -12  -9   2    1.16    1.40
 -12   9   2   -0.28    1.25
 -12   9   2   -1.33    1.29
 -11  -9   2    8.39    0.81
 -11  -9   2    7.76    1.74
 -11  -9   2    7.17    0.76
  11  -9  -2    6.37    1.36
 -11   9   2    7.86    1.45
 -11   9   2    7.52    1.49
 -10  -9   2   62.32    1.67
 -10  -9   2   61.36    2.91
  10  -9  -2   65.64    2.84
 -10  -9   2   63.63    1.66
 -10   9   2   68.05    3.14
 -10   9   2   61.75    2.88
  -9  -9   2   17.23    0.71
  -9  -9   2   19.66    0.80
   9  -9  -2   16.26    1.61
  -9  -9   2   20.78    1.82
  -9   9   2   17.19    1.66
  -9   9   2   17.51    1.66
   8  -9  -2    8.38    1.26
  -8  -9   2   11.43    1.49
  -8   9   2   11.27    1.23
  -8   9   2    8.77    1.26
   7  -9  -2   -2.50    0.95
  -7   9   2    0.64    0.77
  -7   9   2   -1.45    0.83
   6  -9  -2  911.32   18.92
   6   9  -2  889.60   18.91
  -6   9   2  878.54   18.28
  -6   9   2  906.56   18.88
   5  -9  -2  170.26    4.56
  -5  -9   2  181.96    3.68
   5  -9  -2  178.81    4.63
  -5  -9   2  184.09    3.69
   5   9  -2  176.89    4.60
  -5   9   2  175.50    4.59
  -5   9   2  172.24    3.95
  -5   9   2  179.87    4.01
  -4  -9   2 1263.14   24.74
  -4  -9   2 1251.24   24.75
   4  -9  -2 1260.19   25.53
   4  -9  -2 1209.90   25.45
  -4   9   2 1256.02   25.43
  -4   9   2 1203.93   24.71
  -4   9   2 1224.70   24.72
   4   9  -2 1262.52   25.43
  -3  -9   2  192.60    4.11
  -3  -9   2  192.61    4.12
   3  -9  -2  187.14    4.63
   3  -9  -2  188.98    4.64
   3   9  -2  184.97    4.53
  -2  -9   2  187.47    4.44
  -2  -9   2  197.50    4.29
  -2  -9   2  197.85    4.30
   2  -9  -2  193.38    4.65
   2  -9  -2  192.81    4.63
   2   9  -2  197.23    4.50
  -2   9   2  188.57    4.51
   1  -9  -2  371.40    7.95
   1  -9  -2  360.84    7.91
  -1  -9   2  364.31    7.74
  -1  -9   2  366.54    7.74
  -1   9   2  361.34    7.77
   1   9  -2  360.24    7.75
   0  -9   2  288.74    6.28
   0  -9   2  292.01    6.28
   0  -9   2  280.48    6.12
   0  -9  -2  283.11    6.28
   0  -9  -2  284.30    6.26
   0   9  -2  286.74    6.12
   0   9  -2  283.52    6.06
   0   9   2  276.53    6.06
  -1  -9  -2  258.58    5.38
   1  -9   2  256.60    5.55
  -1  -9  -2  247.60    5.34
  -1  -9  -2  258.80    5.64
   1  -9   2  264.56    5.83
   1  -9   2  259.91    5.80
  -1  -9  -2  261.70    5.65
   1   9   2  248.86    5.34
  -1   9  -2  256.74    5.53
  -1   9  -2  251.00    5.63
  -2  -9  -2  347.00    7.18
   2  -9   2  331.52    7.15
  -2  -9  -2  336.05    7.15
  -2  -9  -2  322.89    7.11
  -2  -9  -2  339.25    7.16
   2  -9   2  350.25    7.54
   2  -9   2  333.98    7.49
  -2   9  -2  341.28    7.38
  -2   9  -2  336.50    7.15
   3  -9   2    1.49    0.67
   3  -9   2    1.11    0.62
  -3  -9  -2    2.52    0.55
   3  -9   2    2.10    0.73
  -3  -9  -2    2.40    0.45
  -3  -9  -2    1.89    0.61
  -3  -9  -2    2.00    0.44
  -3   9  -2    1.77    0.54
  -4  -9  -2   48.83    1.41
   4  -9   2   48.43    1.68
   4  -9   2   51.68    1.97
  -4  -9  -2   51.50    1.43
  -4  -9  -2   51.43    1.88
   4  -9   2   48.21    1.96
  -4   9  -2   47.90    1.87
  -4   9  -2   51.09    1.75
  -5  -9  -2 1133.14   23.33
   5  -9   2 1101.05   23.42
   5  -9   2 1132.91   23.48
  -5  -9  -2 1149.81   22.65
  -5   9  -2 1134.25   23.11
  -5   9  -2 1136.69   23.41
  -6  -9  -2   26.59    0.95
   6  -9   2   21.30    1.78
  -6  -9  -2   22.93    1.68
  -6  -9  -2   24.40    0.92
  -6   9  -2   24.93    1.57
  -6   9  -2   24.97    1.76
  -7  -9  -2  161.81    3.58
   7  -9   2  161.05    4.50
  -7  -9  -2  165.57    4.63
  -7  -9  -2  160.20    3.59
  -7   9  -2  159.25    4.49
  -7   9  -2  163.25    4.37
  -8  -9  -2    0.15    0.42
  -8  -9  -2    0.38    0.44
  -8  -9  -2    0.00    0.95
  -8   9  -2   -0.52    0.89
  -8   9  -2   -0.15    1.02
  -9  -9  -2    5.24    0.60
  -9  -9  -2    4.29    0.61
  -9  -9  -2    5.50    1.40
   9  -9   2    4.54    1.16
  -9   9  -2    5.21    1.30
 -10  -9  -2   70.57    3.34
 -10  -9  -2   78.60    2.18
  10  -9   2   81.91    3.18
 -10   9  -2   76.96    3.09
 -10   9  -2   77.19    3.15
 -11  -9  -2   34.74    2.68
  11  -9   2   39.23    2.35
 -11  -9  -2   31.12    1.92
 -11  -9  -2   30.88    1.42
 -11   9  -2   31.42    2.39
 -12  -9  -2   12.70    1.16
 -12  -9  -2   12.46    1.94
  12  -9   2    9.67    1.46
 -12  -9  -2   10.53    1.08
 -12   9  -2   10.62    1.92
 -12   9  -2    9.19    1.66
 -13  -9  -2    2.18    0.77
 -13  -9  -2    2.24    0.71
 -13  -9  -2   -0.43    1.66
 -13   9  -2    0.65    1.34
 -14  -9  -2   32.42    2.95
 -14  -9  -2   35.99    1.78
 -14   9  -2   31.91    3.02
 -14 -10   2    7.22    2.15
 -14 -10   2    7.48    1.21
 -14 -10   2    6.98    0.82
 -14  10   2    3.55    1.82
 -14  10   2    7.10    1.82
 -13 -10   2   21.55    2.47
 -13 -10   2   20.38    1.09
 -13 -10   2   19.08    1.11
 -13  10   2   16.53    2.14
 -13  10   2   18.48    2.10
 -12 -10   2   29.85    2.71
 -12 -10   2   29.59    1.14
 -12 -10   2   30.45    1.17
 -12  10   2   33.09    2.39
 -12  10   2   27.05    2.38
 -11 -10   2    0.01    0.39
 -11 -10   2    1.40    1.33
 -11 -10   2    1.32    0.69
  11 -10  -2   -1.06    1.12
 -11  10   2    0.35    1.95
 -11  10   2   -0.49    1.19
 -10 -10   2   63.16    1.54
 -10 -10   2   64.12    1.55
  10 -10  -2   61.86    2.89
 -10 -10   2   63.68    3.11
 -10  10   2   65.94    2.69
 -10  10   2   63.52    2.96
  -9 -10   2   31.64    2.12
   9 -10  -2   34.09    2.09
  -9  10   2   32.58    2.21
  -9  10   2   33.51    1.92
   8 -10  -2   10.68    1.36
  -8 -10   2   10.72    1.50
  -8  10   2    9.84    1.20
  -8  10   2    7.50    1.36
   7 -10  -2   16.03    1.58
  -7 -10   2   15.43    1.64
  -7  10   2   21.61    1.34
  -7  10   2   16.58    1.33
  -7  10   2   23.73    2.15
   6 -10  -2   45.02    2.22
   6  10  -2   45.26    2.15
  -6  10   2   41.82    1.58
  -6  10   2   45.78    2.14
   5 -10  -2   31.65    1.83
   5 -10  -2   32.88    1.78
  -5 -10   2   32.07    0.97
  -5 -10   2   33.05    0.96
  -5  10   2   33.27    1.80
   5  10  -2   32.83    1.83
  -5  10   2   29.73    1.04
  -5  10   2   30.91    1.12
   4 -10  -2   24.51    1.61
  -4 -10   2   19.23    0.90
   4 -10  -2   22.46    1.45
   4  10  -2   22.69    1.50
  -4  10   2   22.50    1.47
   3 -10  -2  107.17    3.07
   3 -10  -2  102.33    3.02
  -3 -10   2  102.05    2.51
   3  10  -2   98.46    2.83
  -2 -10   2    5.67    0.65
   2 -10  -2    6.03    0.89
  -2 -10   2    7.12    0.77
  -2 -10   2    5.65    0.71
   2 -10  -2    5.41    0.86
   2  10  -2    5.51    0.74
  -2  10   2    6.17    0.79
   1 -10  -2  134.61    3.54
   1 -10  -2  139.55    3.58
  -1 -10   2  145.91    3.43
  -1 -10   2  141.67    3.41
   1  10  -2  140.39    3.60
  -1  10   2  136.06    3.38
   0 -10  -2    3.56    0.68
   0 -10  -2    0.62    0.56
   0 -10   2    0.18    0.52
   0 -10   2    0.99    0.56
   0 -10   2    0.59    0.55
   0  10   2    0.60    0.63
   0  10  -2   -0.34    0.44
   0  10  -2    0.84    0.42
  -1 -10  -2   31.39    1.32
  -1 -10  -2   31.22    0.98
  -1 -10  -2   31.43    1.30
  -1 -10  -2   30.63    0.94
   1 -10   2   31.84    1.45
   1 -10   2   28.91    1.18
   1 -10   2   31.00    1.43
  -1  10  -2   30.99    1.27
  -1  10  -2   30.78    1.14
   2 -10   2    5.62    0.81
   2 -10   2    5.91    0.66
  -2 -10  -2    5.42    0.65
  -2 -10  -2    5.64    0.65
   2 -10   2    5.86    0.89
  -2 -10  -2    5.56    0.65
  -2  10  -2    5.85    0.61
  -2  10  -2    6.51    0.79
  -3 -10  -2  112.54    2.70
  -3 -10  -2  106.90    2.64
  -3 -10  -2  101.91    2.73
   3 -10   2  105.96    3.09
  -3 -10  -2  106.58    2.84
   3 -10   2  106.95    2.89
   3 -10   2  111.97    3.19
  -3  10  -2  107.07    2.69
  -4 -10  -2    2.75    0.80
   4 -10   2    2.53    0.86
  -4 -10  -2    3.10    0.52
   4 -10   2    3.05    0.67
  -4 -10  -2    3.71    0.53
   4 -10   2    3.58    0.88
  -4  10  -2    3.02    0.72
  -4  10  -2    2.35    0.82
  -5 -10  -2   -0.22    0.42
   5 -10   2    0.77    0.82
  -5 -10  -2   -0.32    0.80
   5 -10   2   -0.14    0.83
  -5 -10  -2    0.01    0.42
  -5  10  -2    0.12    0.84
  -5  10  -2    0.14    0.70
  -6 -10  -2   20.54    1.68
  -6 -10  -2   20.22    0.89
  -6 -10  -2   21.14    0.89
   6 -10   2   21.98    1.80
  -6  10  -2   20.28    1.51
  -6  10  -2   21.64    1.72
  -7 -10  -2   24.68    0.95
   7 -10   2   22.99    1.73
  -7 -10  -2   24.75    0.97
  -7  10  -2   22.61    1.96
  -7  10  -2   24.71    1.69
  -8 -10  -2  125.13    2.86
  -8 -10  -2  122.06    2.88
  -8 -10  -2  120.87    3.96
  -8  10  -2  120.27    3.94
  -8  10  -2  128.13    3.77
  -9 -10  -2   27.97    1.12
   9 -10   2   29.40    2.14
  -9 -10  -2   26.73    2.16
  -9  10  -2   28.26    2.01
 -10 -10  -2   46.41    2.79
 -10 -10  -2   45.37    1.55
  10 -10   2   51.54    2.55
 -10  10  -2   51.96    2.75
 -10  10  -2   46.39    2.54
  11 -10   2   10.06    1.58
 -11 -10  -2    8.88    0.95
 -11 -10  -2    8.01    0.89
 -11  10  -2    8.03    1.65
 -11  10  -2    9.23    1.56
 -12 -10  -2    6.01    0.77
 -12 -10  -2    6.98    1.87
 -12 -10  -2    6.18    0.82
  12 -10   2    7.65    1.49
 -12  10  -2    2.81    1.60
 -12  10  -2    4.00    1.36
 -13 -10  -2   -2.29    1.44
 -13 -10  -2    0.88    0.62
 -13 -10  -2   -0.80    0.68
 -13  10  -2   -0.62    1.25
 -13  10  -2   -3.61    1.73
 -14 -10  -2    1.22    1.87
 -14  10  -2    2.26    1.79
 -14 -11   2   17.33    2.36
 -14 -11   2   22.03    1.04
 -14 -11   2   22.55    1.07
 -14  11   2   17.33    2.23
 -14  11   2   21.26    2.71
 -13 -11   2    3.51    0.53
 -13 -11   2    3.32    1.64
 -13  11   2   -0.75    1.53
 -13  11   2    3.38    1.60
 -12 -11   2    0.20    1.51
 -12 -11   2    0.91    0.38
 -12 -11   2    1.33    0.42
 -12  11   2   -1.19    1.35
 -12  11   2   -0.24    1.22
 -11 -11   2    1.76    1.66
 -11  11   2   -0.94    1.49
 -11  11   2   -0.99    1.15
 -10 -11   2   98.33    3.80
 -10  11   2   94.73    3.23
 -10  11   2   92.87    3.67
  -9 -11   2   -0.66    1.12
  -9  11   2   -0.50    0.95
  -9  11   2   -0.88    1.15
  -8 -11   2   25.65    1.96
   8 -11  -2   24.98    2.34
  -8  11   2   23.25    1.51
  -8  11   2   24.27    2.00
   7 -11  -2   -1.53    1.13
  -7 -11   2   -0.01    0.95
  -7  11   2   -0.37    0.69
  -7  11   2   -1.13    0.94
  -7  11   2    0.36    0.53
  -6 -11   2   69.04    1.58
  -6 -11   2   66.91    1.57
   6 -11  -2   66.74    2.69
  -6  11   2   67.78    2.56
  -6  11   2   65.47    1.85
  -6  11   2   64.83    1.81
  -5 -11   2  185.94    3.93
  -5 -11   2  184.05    3.93
   5 -11  -2  190.16    4.98
   5 -11  -2  172.80    4.81
  -5  11   2  173.58    3.76
  -5  11   2  178.19    3.77
   5  11  -2  185.72    4.79
  -5  11   2  181.30    4.76
   4 -11  -2  174.65    4.60
   4 -11  -2  163.47    4.50
  -4 -11   2  171.90    3.81
  -4 -11   2  169.15    3.80
   4  11  -2  169.31    4.34
  -3 -11   2  215.54    4.75
  -3 -11   2  213.54    4.75
   3 -11  -2  219.98    5.35
   3 -11  -2  213.10    5.28
  -3  11   2  200.31    5.07
   3  11  -2  214.61    5.07
   2 -11  -2    0.01    0.73
   2 -11  -2    1.54    0.76
  -2 -11   2    0.48    0.52
   2  11  -2    2.33    0.66
  -2  11   2    0.86    0.65
  -1 -11   2    2.28    0.65
   1 -11  -2    1.38    0.69
   1 -11  -2    2.24    0.75
  -1 -11   2    3.24    0.63
  -1 -11   2    2.00    0.61
  -1  11   2    2.94    0.65
   0 -11   2   81.83    2.23
   0 -11   2   82.27    2.47
   0 -11  -2   81.34    2.45
   0 -11  -2   84.04    2.49
   0 -11   2   90.25    2.49
   0  11   2   77.02    2.17
   0  11  -2   78.80    2.17
  -1 -11  -2  373.90    7.73
   1 -11   2  390.88    8.45
  -1 -11  -2  378.17    8.22
   1 -11   2  373.62    7.99
   1 -11   2  381.88    8.41
  -1 -11  -2  397.61    8.28
  -1 -11  -2  378.63    7.74
  -1  11  -2  379.72    7.99
  -1  11  -2  367.35    8.21
  -2 -11  -2    2.95    0.59
   2 -11   2    2.44    0.59
   2 -11   2    3.59    0.84
   2 -11   2    3.18    0.89
  -2 -11  -2    2.47    0.64
  -2 -11  -2    2.68    0.66
  -2 -11  -2    3.40    0.52
  -2  11  -2    1.64    0.68
  -2  11  -2    2.75    0.54
  -3 -11  -2   40.27    1.44
   3 -11   2   39.17    1.41
  -3 -11  -2   41.44    1.44
   3 -11   2   40.14    1.91
   3 -11   2   41.69    1.93
  -3 -11  -2   41.41    1.58
  -3 -11  -2   40.37    1.43
  -3  11  -2   37.84    1.68
  -3  11  -2   37.40    1.35
  -4 -11  -2   22.02    1.09
   4 -11   2   25.21    1.76
  -4 -11  -2   25.19    1.11
  -4 -11  -2   22.47    1.43
   4 -11   2   24.69    1.60
   4 -11   2   23.13    1.17
  -4  11  -2   25.37    1.77
   5 -11   2   53.64    2.37
   5 -11   2   56.81    2.02
  -5 -11  -2   56.44    1.64
   5 -11   2   59.18    2.50
  -5 -11  -2   58.16    1.64
  -5 -11  -2   55.44    2.20
  -5  11  -2   57.05    2.32
  -5  11  -2   54.45    1.89
  -6 -11  -2  125.95    3.75
   6 -11   2  130.93    4.02
  -6 -11  -2  125.98    2.99
  -6 -11  -2  130.28    2.99
  -6  11  -2  137.25    3.94
  -6  11  -2  124.44    3.45
  -7 -11  -2    7.06    0.60
   7 -11   2    4.73    1.23
  -7 -11  -2    7.08    0.60
  -7 -11  -2    5.39    1.21
  -7  11  -2    8.69    1.13
  -7  11  -2    5.21    1.25
  -8 -11  -2    1.85    1.14
  -8 -11  -2    3.11    0.47
  -8 -11  -2    2.94    0.49
  -8  11  -2    2.39    1.18
  -8  11  -2    2.53    1.09
  -9 -11  -2    7.45    0.68
  -9 -11  -2    7.21    1.48
   9 -11   2    3.58    1.30
  -9 -11  -2    6.69    0.72
  -9  11  -2    7.45    1.48
 -10 -11  -2    5.60    0.64
 -10 -11  -2    4.20    1.54
  10 -11   2    4.95    1.39
 -10  11  -2    5.71    1.45
 -10  11  -2    6.36    1.34
  11 -11   2   47.83    2.69
 -11 -11  -2   48.94    1.56
 -11 -11  -2   48.00    2.86
 -11 -11  -2   48.04    1.58
 -11  11  -2   48.12    2.83
 -12 -11  -2   47.76    3.16
 -12 -11  -2   45.87    1.58
 -12 -11  -2   44.83    1.63
  12 -11   2   47.39    3.20
 -12  11  -2   48.28    2.94
 -12  11  -2   43.35    3.03
 -13 -11  -2   -0.30    0.60
 -13 -11  -2    2.06    1.59
 -13 -11  -2    0.69    0.62
 -13  11  -2   -2.32    1.73
 -13  11  -2    1.05    1.48
 -13 -12   2   -1.89    1.38
 -13  12   2   -3.20    1.66
 -12 -12   2   74.37    3.69
 -12  12   2   73.67    3.58
 -12  12   2   67.41    3.10
  11 -12  -2    3.37    1.43
 -11 -12   2    4.05    1.55
 -11  12   2    5.49    1.62
 -11  12   2    2.39    1.28
  10 -12  -2    9.32    1.57
 -10 -12   2   10.69    1.70
 -10  12   2   10.98    1.38
 -10  12   2   10.33    1.62
  -9 -12   2    0.56    1.14
   9 -12  -2    2.10    1.14
  -9  12   2    0.29    1.16
  -9  12   2   -0.71    0.86
  -8 -12   2    0.02    1.04
   8 -12  -2   -0.43    0.97
  -8  12   2   -1.87    0.90
  -8  12   2   -0.27    0.72
   7 -12  -2   14.97    1.65
  -7 -12   2   14.99    1.58
  -7  12   2   16.85    1.09
  -7  12   2   13.55    1.50
   6 -12  -2   22.13    1.82
  -6 -12   2   26.03    0.89
  -6 -12   2   25.36    1.71
  -6  12   2   20.49    1.77
  -6  12   2   26.02    0.83
  -6  12   2   26.68    0.84
   5 -12  -2   22.11    1.84
  -5 -12   2   20.72    0.97
   5 -12  -2   23.90    1.78
  -5 -12   2   20.20    0.97
  -5  12   2   23.01    1.67
  -4 -12   2   28.39    1.20
  -4 -12   2   28.74    1.23
   4 -12  -2   30.10    1.84
   4 -12  -2   32.88    1.93
   4  12  -2   28.20    1.64
   3 -12  -2   62.43    2.43
   3 -12  -2   65.42    2.49
  -3 -12   2   66.64    1.97
  -3 -12   2   63.65    1.94
   3  12  -2   65.54    2.22
  -3  12   2   62.85    2.29
  -2 -12   2   16.35    1.10
  -2 -12   2   18.45    1.16
   2 -12  -2   15.61    1.38
  -2 -12   2   16.45    1.17
   2 -12  -2   16.52    1.49
   2  12  -2   18.12    1.17
  -2  12   2   14.61    1.19
  -1 -12   2  124.23    3.28
   1 -12  -2  125.38    3.43
  -1 -12   2  126.40    3.29
   1 -12  -2  126.54    3.47
  -1 -12   2  121.06    3.09
  -1  12   2  121.71    3.13
   0 -12   2    4.30    0.71
   0 -12   2    5.50    0.86
   0 -12  -2    5.04    0.86
   0 -12   2    5.76    0.87
   0 -12  -2    4.80    0.83
   0  12  -2    6.20    0.67
   1 -12   2    6.12    0.94
  -1 -12  -2    5.23    0.79
   1 -12   2    5.87    0.93
  -1 -12  -2    5.46    0.83
   1 -12   2    5.32    0.68
  -1  12  -2    5.50    0.62
  -1  12  -2    6.04    0.74
  -2 -12  -2    8.57    0.80
  -2 -12  -2   11.57    0.73
   2 -12   2    8.95    1.07
   2 -12   2    7.67    1.23
   2 -12   2    7.79    0.79
  -2 -12  -2   10.52    1.04
  -2  12  -2    7.66    0.91
  -2  12  -2    8.88    0.78
  -3 -12  -2   76.83    2.21
  -3 -12  -2   78.48    2.26
  -3 -12  -2   81.13    2.27
   3 -12   2   74.23    2.68
  -3 -12  -2   75.58    2.14
   3 -12   2   77.46    2.73
   3 -12   2   74.85    2.06
  -3  12  -2   74.24    2.47
  -3  12  -2   77.04    2.05
  -4 -12  -2    6.46    0.99
   4 -12   2    5.51    1.04
   4 -12   2    4.77    1.13
  -4 -12  -2    7.42    0.75
  -4 -12  -2    7.88    0.76
   5 -12   2   48.60    2.43
   5 -12   2   48.00    2.31
  -5 -12  -2   50.63    1.59
   5 -12   2   49.07    1.71
  -5 -12  -2   53.31    2.14
  -5 -12  -2   53.84    1.63
  -5  12  -2   52.77    2.26
  -5  12  -2   49.62    1.75
  -6 -12  -2   43.61    1.42
   6 -12   2   40.76    2.37
  -6 -12  -2   41.91    1.38
  -6 -12  -2   41.86    2.07
  -6  12  -2   44.36    1.72
  -6  12  -2   43.12    2.19
  -7 -12  -2   -0.04    0.43
   7 -12   2    0.64    0.96
  -7 -12  -2   -0.72    0.97
  -7 -12  -2    0.28    0.46
  -7  12  -2    1.40    0.81
  -7  12  -2    0.01    1.00
  -8 -12  -2    9.01    0.68
  -8 -12  -2    8.82    0.70
  -8 -12  -2    9.83    1.47
  -8  12  -2    8.72    1.25
  -8  12  -2    7.42    1.38
   9 -12   2    2.51    1.28
  -9 -12  -2    2.18    0.43
  -9 -12  -2    1.42    1.23
  -9  12  -2   -0.33    1.14
  -9  12  -2    0.44    1.25
 -10 -12  -2   56.00    1.62
  10 -12   2   56.49    3.01
 -10 -12  -2   58.71    3.02
 -10  12  -2   64.68    3.09
 -10  12  -2   56.56    2.77
 -11 -12  -2    1.04    0.49
  11 -12   2    0.09    1.18
 -11 -12  -2   -0.04    1.38
 -11 -12  -2    0.31    0.44
 -11  12  -2   -1.26    1.28
 -11  12  -2   -1.00    1.14
 -12 -12  -2   -0.24    1.53
 -12 -12  -2    1.13    0.53
 -13 -12  -2   12.39    1.13
 -13 -12  -2   13.99    0.91
 -13 -12  -2   11.08    2.02
 -13  12  -2   10.32    2.28
 -12 -13   2    7.25    1.69
 -11 -13   2    4.90    1.55
  11 -13  -2    2.22    1.29
  10 -13  -2    2.00    1.37
 -10 -13   2    5.13    1.63
 -10  13   2    3.45    2.18
 -10  13   2    2.36    1.07
  -9 -13   2    6.86    1.48
   9 -13  -2    6.24    1.47
  -9  13   2    4.75    1.28
  -9  13   2    4.97    0.93
   8 -13  -2   25.98    2.04
  -8 -13   2   25.68    1.99
  -8  13   2   28.63    3.23
  -7 -13   2   14.32    1.68
   7 -13  -2   10.39    1.43
  -7 -13   2   11.77    0.55
  -7 -13   2   11.16    0.56
  -7  13   2   12.20    1.51
  -7  13   2   14.29    0.59
  -6 -13   2   54.72    2.66
  -6 -13   2   55.87    1.53
   6 -13  -2   54.22    2.64
  -6 -13   2   55.51    1.53
  -6  13   2   61.22    2.54
   5 -13  -2   88.20    3.20
  -5 -13   2   93.32    2.36
  -5 -13   2   93.48    2.35
  -5 -13   2   90.07    2.99
   5 -13  -2   94.17    3.32
   4 -13  -2    1.01    0.89
   4 -13  -2    1.11    1.01
  -4 -13   2    2.28    0.60
  -4 -13   2    3.28    0.65
  -4  13   2    2.04    0.89
  -3 -13   2   34.40    1.49
   3 -13  -2   35.13    1.84
  -3 -13   2   35.76    1.49
   3 -13  -2   34.94    1.86
   3  13  -2   34.22    1.65
  -3  13   2   32.55    1.68
   2 -13  -2  131.40    3.78
  -2 -13   2  129.09    4.00
  -2 -13   2  129.56    3.39
  -2 -13   2  129.60    3.39
   2  13  -2  129.56    3.34
   1 -13  -2   11.30    1.15
  -1 -13   2    9.87    1.04
  -1 -13   2   10.46    1.13
   1 -13  -2   11.61    1.28
  -1 -13   2   10.54    1.05
   0 -13   2   25.97    1.47
   0 -13  -2   25.67    1.52
   0 -13   2   24.13    1.46
   0 -13   2   21.50    1.12
   0 -13  -2   23.81    1.51
   0  13  -2   25.78    1.08
   1 -13   2   50.05    1.56
  -1 -13  -2   54.56    1.99
   1 -13   2   55.28    2.16
   1 -13   2   54.07    2.19
  -1 -13  -2   55.25    2.01
  -1  13  -2   56.22    1.56
  -2 -13  -2   24.93    0.89
   2 -13   2   21.64    1.60
  -2 -13  -2   19.85    0.96
  -2 -13  -2   21.22    1.30
  -2 -13  -2   19.48    1.29
   2 -13   2   19.48    0.92
  -2  13  -2   20.85    0.93
  -2  13  -2   19.28    1.89
   3 -13   2   17.07    0.87
   3 -13   2   16.79    1.60
  -3 -13  -2   19.08    1.19
   3 -13   2   21.37    1.67
  -3 -13  -2   19.65    1.22
  -3 -13  -2   16.65    1.17
  -3  13  -2   14.80    1.30
  -3  13  -2   15.83    0.87
  -4 -13  -2  226.13    5.01
  -4 -13  -2  217.78    4.95
  -4 -13  -2  217.36    5.18
   4 -13   2  207.52    5.00
   4 -13   2  209.66    5.58
   4 -13   2  227.35    5.78
  -4  13  -2  216.07    5.42
  -4  13  -2  214.45    4.78
   5 -13   2   14.31    1.51
  -5 -13  -2   13.58    1.42
  -5 -13  -2   16.87    1.03
  -5 -13  -2   18.04    1.05
   5 -13   2   16.13    1.77
   6 -13   2    0.50    1.07
  -6 -13  -2   -0.66    0.90
  -6 -13  -2    0.97    0.52
  -6  13  -2   -0.61    0.94
  -6  13  -2    1.83    0.63
  -7 -13  -2    0.61    0.47
  -7 -13  -2    0.80    0.47
  -7 -13  -2    1.32    1.08
  -7  13  -2    0.06    1.02
  -7  13  -2    2.77    0.77
  -8 -13  -2    2.55    1.18
  -8 -13  -2    4.19    0.50
  -8  13  -2    3.82    0.92
  -8  13  -2    1.15    1.72
  -9 -13  -2    4.25    1.41
  -9 -13  -2    3.86    0.47
   9 -13   2    3.29    1.35
  -9 -13  -2    4.03    0.50
  -9  13  -2    4.69    1.11
 -10 -13  -2   24.38    0.92
  10 -13   2   23.55    2.37
 -10 -13  -2   21.80    2.21
 -10  13  -2   21.47    1.96
  11 -13   2   20.97    2.18
 -11 -13  -2   20.95    1.11
 -11 -13  -2   21.29    0.86
 -11 -13  -2   19.77    2.36
 -11  13  -2   17.48    2.16
 -12 -13  -2    8.53    0.66
 -12 -13  -2    8.71    1.90
 -12 -13  -2    9.41    0.62
 -12  13  -2    5.96    2.07
 -12 -14   2    0.13    1.50
  11 -14  -2    1.57    1.47
 -11 -14   2    2.11    1.47
  10 -14  -2    3.93    1.45
 -10 -14   2    4.02    1.45
  -9 -14   2    7.73    1.53
   9 -14  -2    5.91    1.53
   8 -14  -2   45.00    2.69
  -8 -14   2   53.88    2.59
  -7 -14   2   31.51    0.97
   7 -14  -2   31.63    2.15
  -7 -14   2   31.98    0.99
  -7 -14   2   31.43    1.98
  -6 -14   2    1.23    0.97
  -6 -14   2    0.76    0.48
   6 -14  -2    1.76    1.20
  -6  14   2    0.48    1.67
  -5 -14   2   85.12    2.29
  -5 -14   2   83.95    2.83
  -5 -14   2   83.11    2.56
   5 -14  -2   86.97    3.20
  -4 -14   2    1.73    0.64
  -4 -14   2    1.50    0.61
   4 -14  -2    2.64    1.10
  -4  14   2    1.27    0.90
   3 -14  -2   28.68    1.90
  -3 -14   2   30.89    1.48
  -3 -14   2   32.18    1.47
   3 -14  -2   29.76    1.87
  -3  14   2   29.33    1.82
   2 -14  -2   50.43    2.55
  -2 -14   2   52.70    1.97
   2 -14  -2   53.20    2.30
  -2 -14   2   51.05    2.38
  -2 -14   2   53.60    1.96
   1 -14  -2   65.23    2.47
  -1 -14   2   66.94    2.32
   1 -14  -2   65.93    2.47
  -1 -14   2   67.83    2.31
   0 -14   2    2.34    0.82
   0 -14  -2    3.04    0.86
   0 -14   2    2.93    0.84
   0 -14   2    2.58    0.60
   0 -14  -2    3.06    0.87
   0  14  -2    2.56    0.53
   1 -14   2   13.97    1.38
   1 -14   2   10.57    0.69
  -1 -14  -2   10.70    1.21
   1 -14   2   11.15    1.20
  -1 -14  -2   11.24    1.23
  -1  14  -2   10.93    0.69
   2 -14   2   13.22    0.62
  -2 -14  -2   16.40    0.66
   2 -14   2   13.74    1.48
   2 -14   2   13.25    1.49
  -2 -14  -2   13.10    1.25
  -2 -14  -2   13.52    1.21
  -2  14  -2   13.78    0.65
   3 -14   2  134.13    4.08
  -3 -14  -2  135.05    3.53
   3 -14   2  132.98    3.96
  -3 -14  -2  137.48    3.56
  -3  14  -2  146.75    4.74
  -3  14  -2  134.65    2.98
  -4 -14  -2   85.89    2.45
  -4 -14  -2   81.12    2.39
   4 -14   2   84.46    3.15
  -4 -14  -2   79.93    2.50
  -4  14  -2   80.81    2.88
  -4  14  -2   80.03    2.00
  -5 -14  -2   36.11    1.44
  -5 -14  -2   35.92    1.45
   5 -14   2   32.94    2.11
  -5 -14  -2   33.62    1.77
  -5  14  -2   36.86    1.28
   6 -14   2   73.40    3.03
  -6 -14  -2   69.72    2.65
  -6 -14  -2   76.29    2.09
  -6  14  -2   76.12    2.35
  -7 -14  -2   -0.48    1.02
  -7 -14  -2   -0.06    0.48
  -7 -14  -2   -0.14    0.45
  -8 -14  -2   30.04    1.08
  -8 -14  -2   26.80    2.08
  -8 -14  -2   28.88    1.09
  -8  14  -2   29.81    1.52
  -9 -14  -2   67.68    3.08
  -9 -14  -2   72.29    1.78
   9 -14   2   70.27    3.22
  -9 -14  -2   71.98    1.75
  -9  14  -2   69.81    2.66
  10 -14   2    0.70    1.28
 -11 -14  -2   15.08    2.04
  11 -14   2   15.39    1.97
 -11 -15   2   34.45    2.69
 -10 -15   2    4.00    1.47
  -9 -15   2   26.31    2.14
   9 -15  -2   18.31    3.08
  -8 -15   2    4.13    1.30
   8 -15  -2    5.36    1.53
   7 -15  -2    0.32    1.28
  -7 -15   2   -0.23    0.38
  -7 -15   2    1.00    1.08
  -7 -15   2    0.50    0.37
   6 -15  -2    5.75    1.30
  -6 -15   2    8.47    0.83
  -6 -15   2    7.95    1.26
   5 -15  -2   22.19    2.03
  -5 -15   2   23.25    1.66
  -5 -15   2   24.16    1.22
  -5 -15   2   20.06    1.19
   4 -15  -2   67.12    2.87
  -4 -15   2   69.13    2.15
  -4 -15   2   64.61    2.33
  -4 -15   2   65.88    2.83
  -3 -15   2    7.79    0.96
  -3 -15   2    6.38    0.88
   3 -15  -2    8.10    1.27
  -2 -15   2   27.90    1.85
  -2 -15   2   30.12    1.60
   2 -15  -2   29.85    1.88
  -2 -15   2   26.87    1.31
   2 -15  -2   29.05    1.87
   1 -15  -2    2.00    0.89
  -1 -15   2    3.84    0.89
   1 -15  -2    3.87    1.02
   0 -15   2    3.06    0.92
   0 -15   2    1.24    0.90
   0 -15  -2    4.17    0.99
   0 -15  -2    4.70    0.96
  -1 -15  -2    0.16    0.79
   1 -15   2   -0.65    0.81
  -1 -15  -2    0.12    0.92
   1 -15   2   -0.13    0.86
  -2 -15  -2    3.08    0.84
   2 -15   2    2.04    1.18
   2 -15   2    2.70    0.98
   3 -15   2    2.40    1.09
  -3 -15  -2    4.08    0.82
  -3 -15  -2    2.73    0.62
  -4 -15  -2    2.74    0.75
  -4 -15  -2    0.56    0.75
  -4 -15  -2    2.22    0.72
   4 -15   2    2.84    1.21
  -5 -15  -2   61.98    2.33
   5 -15   2   67.53    2.87
  -5 -15  -2   67.53    2.11
   6 -15   2    0.04    1.14
  -6 -15  -2    0.66    0.59
  -6 -15  -2   -0.15    0.93
  -6 -15  -2    0.25    0.55
  -7 -15  -2   61.50    1.81
  -7 -15  -2   58.69    2.64
  -7 -15  -2   62.40    1.82
  -8 -15  -2    2.85    0.52
  -8 -15  -2    2.74    1.27
  -9 -15  -2   19.22    2.17
  -9 -15  -2   22.74    0.86
   9 -15   2   19.04    2.52
  10 -15   2    2.02    1.48
 -10 -15  -2    2.06    1.41
 -10 -16   2    3.68    1.48
  10 -16  -2    4.10    1.64
   9 -16  -2   -3.65    1.29
  -8 -16   2   16.34    1.93
   8 -16  -2   16.42    1.92
   7 -16  -2   47.32    2.80
  -7 -16   2   40.60    1.29
  -7 -16   2   39.42    1.26
  -7 -16   2   37.74    2.21
  -6 -16   2    2.11    1.03
  -6 -16   2    1.27    0.58
   6 -16  -2    0.37    1.21
  -5 -16   2  118.36    3.11
   5 -16  -2  125.23    4.18
  -5 -16   2  114.15    3.52
   4 -16  -2   52.27    2.68
  -4 -16   2   48.76    1.97
  -4 -16   2   48.55    2.01
  -4 -16   2   48.78    1.91
  -3 -16   2    1.61    0.79
  -3 -16   2    2.54    0.76
  -3 -16   2    0.80    0.74
   3 -16  -2    0.07    1.08
   2 -16  -2    0.71    1.01
  -2 -16   2    1.53    0.82
  -2 -16   2    0.90    0.81
  -1 -16   2    1.60    0.81
   1 -16  -2    0.23    0.92
  -1 -16   2    1.97    0.87
   0 -16   2   -1.68    0.98
   0 -16   2   -0.19    0.83
   0 -16  -2   -1.23    1.14
   0 -16  -2    1.16    0.89
  -1 -16  -2   11.63    1.24
  -1 -16  -2   10.44    1.30
   1 -16   2   10.38    1.32
  -2 -16  -2   10.34    1.16
  -2 -16  -2   10.89    1.15
   2 -16   2   10.43    1.41
   3 -16   2   -0.62    1.08
  -3 -16  -2    0.72    0.78
  -3 -16  -2    0.81    0.79
  -4 -16  -2   44.22    1.83
   4 -16   2   40.81    2.51
  -4 -16  -2   47.48    1.89
   5 -16   2    4.11    1.33
  -5 -16  -2    9.77    1.08
  -5 -16  -2    7.95    0.91
  -6 -16  -2   57.03    1.85
  -6 -16  -2   48.87    2.24
  -6 -16  -2   53.75    1.85
  -7 -16  -2   29.85    1.26
  -7 -16  -2   24.74    1.97
  -7 -16  -2   29.52    1.27
   8 -16   2    0.75    1.35
  -8 -16  -2   -2.32    1.12
  -8 -16  -2    0.33    0.45
   9 -16   2    4.23    1.50
  -9 -16  -2    3.27    1.44
  -8 -17   2    1.14    1.82
   8 -17  -2   -0.24    1.35
  -7 -17   2    3.11    0.52
   7 -17  -2    1.68    1.30
   6 -17  -2    5.33    1.40
  -6 -17   2    4.73    0.73
  -6 -17   2    5.79    0.73
   5 -17  -2    1.73    1.23
  -5 -17   2    3.92    0.77
  -4 -17   2   52.98    2.04
   4 -17  -2   54.97    2.66
   3 -17  -2    0.10    1.09
  -3 -17   2    1.66    0.82
  -3 -17   2    0.54    0.80
  -2 -17   2   98.05    3.16
   2 -17  -2   99.97    3.56
  -1 -17   2   32.38    1.88
   1 -17  -2   30.32    1.99
   0 -17   2   34.13    2.04
   0 -17  -2   32.42    2.02
   1 -17   2    2.10    1.06
  -1 -17  -2    5.35    1.04
  -2 -17  -2    5.87    1.07
   2 -17   2    5.44    1.30
  -3 -17  -2   -0.04    0.77
   3 -17   2   -0.69    1.06
  -3 -17  -2   -0.51    0.76
  -4 -17  -2    6.01    0.95
   4 -17   2    4.85    1.29
  -5 -17  -2    3.57    0.79
  -5 -17  -2    3.29    0.79
  -6 -17  -2    4.33    0.78
  -6 -17  -2    4.19    0.74
  -7 -17  -2   34.83    1.42
   8 -17   2   12.39    1.78
  -8 -17  -2   11.70    0.83
  -8 -17  -2   12.86    0.84
   7 -18  -2    0.38    1.33
  -7 -18   2    0.70    0.48
  -7 -18   2    0.07    0.51
  -6 -18   2    9.81    1.01
   6 -18  -2    7.31    1.69
  -6 -18   2    9.64    1.16
   5 -18  -2    4.35    1.43
  -5 -18   2    4.74    0.83
  -5 -18   2    3.43    0.82
   4 -18  -2   23.74    2.31
   3 -18  -2   11.30    1.62
  -2 -18   2    3.63    1.03
   2 -18  -2    3.30    1.27
   1 -18  -2   72.81    3.03
  -1 -18   2   71.13    2.79
   0 -18  -2   84.64    3.25
   0 -18   2   89.22    3.26
   1 -18   2   22.72    2.03
  -1 -18  -2   23.22    1.85
   2 -18   2   73.14    3.09
  -2 -18  -2   75.12    2.79
  -3 -18  -2    2.45    0.94
   3 -18   2    3.15    1.27
  -4 -18  -2    1.49    0.82
  -5 -18  -2    0.44    0.73
  -6 -18  -2    3.60    0.76
   4 -19  -2   57.75    4.34
   3 -19  -2   -0.56    1.25
   2 -19  -2   30.12    2.52
   1 -19  -2   21.01    2.36
   0 -19  -2   16.69    2.51
  -3 -19  -2    9.02    1.53
  -4 -19  -2   74.15    2.66
 -17   0   3    1.32    1.27
 -17   0   3   -1.75    1.79
 -16   0   3   -3.23    1.01
 -16   0   3   -1.02    1.56
 -15   0   3    0.37    1.10
 -15   0   3    0.18    1.65
 -14   0   3   -1.23    0.92
 -14   0   3   -0.45    1.34
 -13   0   3   -1.01    0.76
 -13   0   3   -0.80    1.28
 -13   0   3   -0.15    0.93
 -12   0   3   -0.81    0.75
 -12   0   3   -0.39    1.16
 -12   0   3   -1.23    0.85
  11   0  -3    0.07    0.87
 -11   0   3   -1.62    0.79
 -11   0   3   -1.46    1.28
 -11   0   3   -2.32    0.72
 -10   0   3    0.41    1.08
 -10   0   3    0.96    0.70
  10   0  -3    1.08    0.62
 -10   0   3    0.85    0.83
   9   0  -3    2.01    0.60
  -9   0   3    1.66    0.72
  -9   0   3    1.88    1.09
  -9   0   3    1.72    0.75
  -8   0   3    0.21    0.50
  -8   0   3    0.81    0.57
  -8   0   3    3.22    0.91
   7   0  -3    1.08    0.69
   7   0  -3   -0.26    0.42
  -7   0   3    0.05    0.51
  -7   0   3   -0.36    0.49
  -6   0   3   -0.69    0.46
  -6   0   3   -0.54    0.44
   6   0  -3   -0.64    0.37
   6   0  -3   -0.50    0.56
   5   0  -3    0.26    0.35
   5   0  -3    0.17    0.53
  -5   0   3   -0.12    0.37
  -5   0   3   -1.15    0.45
  -5   0   3   -0.24    0.37
   5   0  -3    0.08    0.35
   4   0  -3    0.01    0.23
  -4   0   3   -0.45    0.47
  -4   0   3    0.39    0.33
   4   0  -3   -0.07    0.52
  -4   0   3    0.11    0.39
   4   0  -3    0.28    0.32
  -3   0   3    0.70    0.47
   3   0  -3    0.15    0.30
  -3   0   3    0.25    0.33
   3   0  -3   -0.12    0.43
  -3   0   3    0.73    0.33
  -2   0   3    0.29    0.32
   2   0  -3   -0.17    0.46
  -2   0   3   -0.18    0.41
   2   0  -3    0.19    0.33
  -1   0   3    0.23    0.25
   1   0  -3    0.34    0.28
   1   0  -3    1.00    0.24
  -1   0   3    0.50    0.36
   1   0  -3    0.10    0.33
  -1   0   3    0.74    0.27
   0   0   3    0.44    0.22
   0   0   3    0.66    0.26
   0   0  -3    0.08    0.17
   0   0  -3    0.49    0.25
   0   0   3    0.45    0.36
   0   0  -3    0.27    0.33
  -1   0  -3    1.98    0.54
   1   0   3    2.31    0.53
  -1   0  -3    1.48    0.34
   1   0   3    1.71    0.37
  -1   0  -3    1.21    0.33
   1   0   3    1.52    0.37
  -2   0  -3    1.10    0.56
  -2   0  -3    0.02    0.32
  -2   0  -3    0.46    0.39
   2   0   3   -0.19    0.33
   2   0   3    0.04    0.46
   2   0   3    0.56    0.37
  -3   0  -3    0.20    0.37
  -3   0  -3   -0.21    0.47
   3   0   3    1.26    0.36
   3   0   3    0.35    0.37
  -3   0  -3    0.27    0.35
   3   0   3    0.35    0.53
  -4   0  -3   -0.34    0.34
  -4   0  -3   -0.06    0.37
  -4   0  -3    0.52    0.56
   4   0   3   -0.45    0.35
   4   0   3    0.36    0.51
  -5   0  -3   -0.11    0.45
  -5   0  -3    0.50    0.68
  -5   0  -3   -0.76    0.44
  -6   0  -3    0.22    0.78
  -6   0  -3    0.03    0.52
   6   0   3   -0.09    0.28
  -7   0  -3   -0.13    0.57
  -7   0  -3   -1.16    0.77
  -7   0  -3   -0.27    0.50
   7   0   3    0.38    0.48
  -8   0  -3   -0.37    0.51
  -8   0  -3   -0.99    0.60
   8   0   3   -0.27    0.49
  -8   0  -3    1.05    0.91
   9   0   3   -0.11    0.57
  -9   0  -3    0.43    1.04
  -9   0  -3   -0.39    0.63
  -9   0  -3   -0.64    0.73
 -10   0  -3    2.76    1.44
 -10   0  -3   -0.31    0.81
 -10   0  -3    0.55    0.85
  10   0   3    0.89    0.69
  11   0   3    1.16    0.74
 -11   0  -3    0.04    0.87
 -11   0  -3    0.19    0.85
 -11   0  -3    2.82    1.37
 -12   0  -3    1.75    1.50
  12   0   3    2.84    0.87
 -12   0  -3    0.41    0.84
 -12   0  -3    3.24    1.10
 -13   0  -3    0.92    1.42
 -14   0  -3    0.16    1.02
 -14   0  -3   -1.45    1.46
 -15   0  -3    0.74    1.21
 -15   0  -3   -2.16    1.71
 -16   0  -3   -0.84    1.17
 -17  -1   3    3.86    1.37
 -17  -1   3    4.68    2.22
 -17   1   3    0.64    1.41
 -17   1   3   -0.91    1.86
 -16  -1   3    3.94    1.83
 -16  -1   3    0.77    1.19
 -16   1   3    0.47    1.21
 -16   1   3    1.38    1.86
 -15  -1   3   41.81    2.47
 -15  -1   3   47.14    3.37
 -15   1   3   45.07    3.08
 -15   1   3   48.64    2.59
 -14  -1   3   24.91    2.46
 -14  -1   3   21.87    1.81
 -14   1   3   24.73    2.00
 -14   1   3   20.19    2.57
 -13  -1   3   14.79    2.08
 -13  -1   3   13.83    1.42
 -13  -1   3   14.03    1.41
 -13   1   3   14.46    1.55
 -13   1   3   14.41    1.95
 -12  -1   3    1.70    0.91
 -12  -1   3    0.79    1.26
 -12  -1   3    1.98    0.83
  12  -1  -3    2.56    1.13
 -12   1   3    4.43    1.40
 -12   1   3    0.12    0.83
 -12   1   3    0.50    0.94
  11  -1  -3   93.97    2.74
 -11  -1   3   95.76    2.93
 -11  -1   3   90.45    3.54
 -11  -1   3   91.49    2.85
 -11   1   3   87.54    2.90
 -11   1   3   94.26    3.08
 -11   1   3  101.98    3.61
 -10  -1   3  443.79   10.48
 -10  -1   3  457.37    9.82
 -10  -1   3  447.36    9.76
  10  -1  -3  451.17    9.70
 -10   1   3  457.92   10.49
 -10   1   3  445.05    9.87
 -10   1   3  451.41    9.96
  10   1  -3  437.44    9.42
  -9  -1   3  463.42   10.04
  -9   1   3  464.65   10.20
  -9   1   3  469.09   10.18
  -9   1   3  480.71   10.71
  -8  -1   3  262.95    5.88
   8  -1  -3  258.38    5.88
  -8  -1   3  262.77    5.87
  -8  -1   3  267.12    6.45
  -8   1   3  263.03    6.01
  -8   1   3  265.26    6.41
  -8   1   3  260.87    5.99
   8   1  -3  261.24    5.67
  -7  -1   3   51.86    1.66
  -7  -1   3   54.46    1.68
  -7   1   3   54.36    2.04
  -7   1   3   54.06    1.77
   7   1  -3   52.75    2.06
  -7   1   3   54.78    1.78
  -6  -1   3  105.80    2.55
   6  -1  -3  102.18    2.87
  -6  -1   3  101.47    2.53
   6   1  -3  103.94    2.42
  -6   1   3   98.29    2.61
   6   1  -3  104.19    2.94
  -6   1   3  103.40    2.69
  -5  -1   3   23.10    1.34
  -5  -1   3   22.35    0.91
   5  -1  -3   25.73    1.20
   5  -1  -3   23.24    0.99
  -5  -1   3   24.43    0.94
   5   1  -3   22.93    1.22
  -5   1   3   23.95    1.04
  -5   1   3   23.60    1.01
   5   1  -3   25.33    0.94
   5   1  -3   23.59    0.83
  -5   1   3   23.25    1.11
  -4  -1   3  249.30    5.28
   4  -1  -3  241.10    5.40
  -4  -1   3  250.40    5.14
  -4  -1   3  234.97    5.40
   4  -1  -3  239.66    5.23
   4  -1  -3  247.96    5.40
  -4   1   3  234.27    5.54
   4   1  -3  248.13    5.08
  -4   1   3  245.39    5.27
  -4   1   3  240.78    5.24
   4   1  -3  239.58    5.07
   4   1  -3  255.63    5.73
   3  -1  -3 2767.06   64.50
  -3  -1   3 2595.15   60.87
  -3   1   3 2763.47   64.23
   3   1  -3 2736.26   61.38
  -2  -1   3 3394.48   74.20
   2  -1  -3 3382.84   76.76
   2   1  -3 3489.18   74.37
  -2   1   3 3460.57   76.85
  -1  -1   3  120.18    2.77
   1  -1  -3  123.87    2.71
   1  -1  -3  120.80    2.70
  -1  -1   3  127.54    2.67
  -1  -1   3  123.00    2.64
   1  -1  -3  124.20    2.71
  -1   1   3  123.08    2.70
   1   1  -3  121.29    2.78
  -1   1   3  125.37    2.71
   1   1  -3  124.73    2.64
  -1   1   3  124.55    2.71
   0  -1   3  584.84   11.85
  -1  -1  -3  513.10   10.20
   1  -1   3  498.69   10.32
   1  -1   3  489.43   10.23
  -1   1  -3  501.06   10.22
  -1   1  -3  532.96   10.35
   1   1   3  494.23   10.18
   1   1   3  500.17   10.28
  -1   1  -3  503.94   10.24
   2  -1   3  905.69   18.32
   3  -1   3  579.66   12.37
   3  -1   3  596.13   12.00
   3  -1   3  596.04   12.01
  -3  -1  -3  592.71   12.17
  -3  -1  -3  576.32   11.91
  -3  -1  -3  601.74   11.94
  -3   1  -3  620.05   12.05
   3   1   3  568.29   12.35
  -3   1  -3  595.21   12.00
   3   1   3  536.41   11.86
  -3   1  -3  593.40   12.17
   4  -1   3   14.02    0.93
   4  -1   3   13.34    0.80
  -4  -1  -3   13.63    0.71
   4  -1   3   12.14    0.75
  -4  -1  -3   12.75    0.98
  -4  -1  -3   13.54    0.74
   4   1   3   13.75    0.71
   4   1   3   12.93    0.66
   4   1   3   12.66    0.92
  -4   1  -3   13.10    0.81
  -4   1  -3   13.33    0.99
  -5  -1  -3   87.84    2.62
   5  -1   3   89.23    2.33
  -5  -1  -3   85.38    2.23
  -5  -1  -3   89.33    2.29
  -5   1  -3   87.34    2.33
   5   1   3   88.27    2.19
  -5   1  -3   89.21    2.41
  -5   1  -3   86.83    2.61
   6  -1   3  217.26    5.17
  -6  -1  -3  217.02    5.36
  -6  -1  -3  217.59    4.91
  -6  -1  -3  221.47    4.95
  -6   1  -3  215.93    5.34
  -6   1  -3  219.17    5.01
   6   1   3  219.22    4.82
  -6   1  -3  222.72    5.07
  -7  -1  -3  239.24    5.49
  -7  -1  -3  240.07    5.96
   7   1   3  240.25    5.32
  -7   1  -3  242.12    5.98
  -7   1  -3  242.39    5.56
  -7   1  -3  244.23    5.62
  -8  -1  -3   10.28    1.30
  -8  -1  -3    9.55    1.07
  -8  -1  -3    8.80    0.94
   8   1   3    9.14    0.82
  -8   1  -3    9.69    1.03
  -8   1  -3    9.26    1.26
  -8   1  -3    7.89    0.92
  -9  -1  -3   29.60    2.01
  -9  -1  -3   32.01    1.61
  -9  -1  -3   29.38    1.46
   9  -1   3   27.02    1.35
  -9   1  -3   33.20    2.21
  -9   1  -3   29.55    1.50
   9   1   3   29.95    1.31
  10  -1   3  176.61    4.49
 -10  -1  -3  186.18    5.33
 -10  -1  -3  180.53    4.66
 -10  -1  -3  175.41    4.55
 -10   1  -3  180.53    5.28
 -10   1  -3  184.98    4.80
 -10   1  -3  175.26    4.63
  10   1   3  179.95    4.99
 -11  -1  -3   18.36    1.48
 -11  -1  -3   18.07    1.55
 -11  -1  -3   17.50    2.05
  11  -1   3   21.91    1.43
 -11   1  -3   17.72    2.05
  11   1   3   17.43    1.51
 -11   1  -3   18.90    1.70
 -11   1  -3   18.38    1.42
  12  -1   3   76.53    2.56
 -12  -1  -3   77.39    2.72
 -12  -1  -3   73.66    2.80
 -12  -1  -3   75.16    3.45
 -12   1  -3   78.98    2.98
 -12   1  -3   78.25    3.49
 -12   1  -3   72.76    2.79
 -13  -1  -3   18.09    2.02
 -13  -1  -3   17.39    2.31
 -13   1  -3   20.76    1.92
 -13   1  -3   16.48    2.16
 -14  -1  -3   -0.12    1.03
 -14  -1  -3   -0.04    1.50
 -14   1  -3    0.45    1.73
 -14   1  -3   -0.46    0.98
 -15  -1  -3   -0.46    1.09
 -15  -1  -3    1.80    1.87
 -15   1  -3    0.91    1.20
 -15   1  -3    1.87    1.78
 -16   1  -3   24.49    2.32
 -16  -2   3    3.24    1.81
 -16  -2   3    0.11    1.13
 -16   2   3    1.47    1.66
 -16   2   3    1.26    1.31
 -15  -2   3   27.12    1.97
 -15  -2   3   30.64    2.75
 -15   2   3   28.06    2.89
 -15   2   3   25.23    2.23
 -14  -2   3   37.10    2.77
 -14  -2   3   35.90    2.12
 -14   2   3   34.64    2.65
 -14   2   3   32.32    2.27
 -13  -2   3   39.65    1.90
 -13  -2   3   38.10    3.24
 -13  -2   3   36.77    2.17
 -13   2   3   41.61    2.31
 -13   2   3   37.66    2.58
 -12  -2   3  134.87    3.75
 -12  -2   3  131.85    4.53
 -12  -2   3  135.10    3.68
  12  -2  -3  136.25    3.69
 -12   2   3  133.07    4.52
 -12   2   3  127.35    3.98
 -12   2   3  126.58    3.82
 -11  -2   3    1.17    0.78
 -11  -2   3    1.09    1.25
  11  -2  -3    0.28    0.74
 -11  -2   3    1.21    0.75
 -11   2   3    2.72    1.19
 -11   2   3    0.47    0.79
 -11   2   3    2.14    0.99
 -10  -2   3   47.69    1.86
 -10  -2   3   46.09    1.77
 -10  -2   3   42.28    2.36
 -10   2   3   46.93    2.11
 -10   2   3   44.49    1.98
 -10   2   3   44.50    2.49
  -9  -2   3    1.37    0.97
  -9  -2   3    0.97    0.62
  -9  -2   3    0.68    0.56
  -9   2   3   -0.54    0.75
  -9   2   3   -0.57    0.89
  -9   2   3    0.12    0.62
  -8  -2   3  120.81    3.02
  -8  -2   3  119.47    3.01
  -8   2   3  123.12    3.28
   8   2  -3  126.01    3.67
  -8   2   3  115.37    3.19
   8   2  -3  120.73    2.73
  -8   2   3  121.04    3.52
   7  -2  -3   30.88    1.32
  -7  -2   3   26.89    1.12
  -7  -2   3   29.30    1.15
  -7   2   3   30.21    1.50
  -7   2   3   29.08    1.35
   7   2  -3   31.37    1.69
   7   2  -3   29.84    1.21
  -7   2   3   32.74    1.45
  -6  -2   3  224.58    4.94
  -6  -2   3  230.37    4.94
   6  -2  -3  235.16    5.18
   6   2  -3  229.31    5.48
   6   2  -3  229.00    4.76
  -6   2   3  224.97    5.17
  -6   2   3  225.56    5.21
  -5  -2   3   65.35    1.69
   5  -2  -3   67.15    1.90
  -5  -2   3   68.36    1.69
   5  -2  -3   66.52    1.92
   5  -2  -3   67.18    2.05
  -5   2   3   69.48    2.00
  -5   2   3   65.36    2.00
  -5   2   3   66.84    1.95
   5   2  -3   66.98    1.55
   5   2  -3   69.53    2.16
  -4  -2   3   -0.82    0.42
   4  -2  -3    0.14    0.37
   4  -2  -3    0.32    0.45
  -4  -2   3    0.56    0.27
  -4  -2   3    0.29    0.27
  -4   2   3   -0.23    0.43
   4   2  -3    0.33    0.18
  -4   2   3    0.16    0.38
   4   2  -3    0.58    0.19
   4   2  -3   -0.52    0.51
  -4   2   3   -0.21    0.41
  -3  -2   3  364.18    7.30
   3  -2  -3  358.11    7.50
   3  -2  -3  356.12    7.51
   3  -2  -3  365.76    7.53
  -3  -2   3  364.84    7.31
  -3  -2   3  343.91    7.61
  -3   2   3  366.63    7.54
   3   2  -3  361.64    7.66
  -3   2   3  366.46    7.53
  -3   2   3  351.54    7.48
   3   2  -3  367.80    7.23
   3   2  -3  353.64    7.22
   2  -2  -3 1771.22   45.45
  -2  -2   3 1790.69   41.02
  -2   2   3 1840.67   45.95
   2   2  -3 1783.88   41.03
   1  -2  -3  292.85    6.00
  -1  -2   3  285.18    6.07
  -1  -2   3  290.72    5.89
   1  -2  -3  285.20    5.90
   1  -2  -3  286.60    5.99
  -1  -2   3  297.84    5.91
  -1   2   3  286.82    5.99
  -1   2   3  286.20    5.90
  -1   2   3  285.80    5.99
   1   2  -3  290.04    6.08
   1   2  -3  293.51    5.88
   1   2  -3  280.83    5.87
   0  -2  -3  209.00    4.62
   0  -2   3  219.01    4.51
   0  -2  -3  219.56    4.50
   0  -2   3  210.75    4.61
   0  -2  -3  214.12    4.52
   0   2   3  223.31    4.50
   0   2  -3  215.73    4.62
   0   2   3  212.69    4.50
   0   2   3  214.02    4.87
   0   2  -3  211.02    4.48
   1  -2   3  250.73    5.23
  -1  -2  -3  251.64    5.24
  -1  -2  -3  247.04    5.15
   1  -2   3  242.77    5.21
  -1  -2  -3  248.27    5.14
   1  -2   3  246.23    5.30
  -1   2  -3  246.05    5.20
   1   2   3  245.77    5.22
  -1   2  -3  250.54    5.22
   1   2   3  246.87    5.13
  -1   2  -3  249.46    5.31
  -2  -2  -3  265.63    5.47
   2  -2   3  257.10    5.65
   2  -2   3  258.55    5.58
  -2  -2  -3  269.90    5.46
  -2  -2  -3  263.07    5.64
   2  -2   3  264.02    5.58
   2   2   3  267.33    5.43
  -2   2  -3  267.01    5.68
  -2   2  -3  268.66    5.61
   2   2   3  254.42    5.62
  -2   2  -3  257.22    5.57
   2   2   3  259.74    5.42
  -3  -2  -3   35.36    1.01
  -3  -2  -3   33.14    1.26
   3  -2   3   31.98    1.18
   3  -2   3   32.59    1.14
  -3   2  -3   34.45    1.28
  -3   2  -3   34.06    1.18
   3   2   3   31.85    0.95
   3   2   3   35.05    0.97
   4  -2   3  453.45    9.81
   4  -2   3  466.82    9.67
  -4  -2  -3  468.21    9.51
  -4  -2  -3  465.71    9.49
   4  -2   3  448.25    9.66
  -4  -2  -3  465.05    9.87
   4   2   3  477.23    9.43
   4   2   3  445.71    9.80
  -4   2  -3  467.98    9.85
  -4   2  -3  470.44    9.72
   4   2   3  452.67    9.41
  -4   2  -3  462.15    9.68
  -5  -2  -3   64.31    1.75
  -5  -2  -3   61.91    1.73
  -5  -2  -3   63.43    2.15
   5  -2   3   62.76    1.87
  -5   2  -3   63.76    2.14
  -5   2  -3   63.02    1.94
   5   2   3   63.84    1.64
  -5   2  -3   62.42    1.89
   6  -2   3  232.06    5.28
  -6  -2  -3  233.69    5.64
  -6  -2  -3  223.92    5.09
  -6  -2  -3  231.53    5.14
  -6   2  -3  234.41    5.33
  -6   2  -3  233.12    5.37
  -6   2  -3  229.74    5.58
   6   2   3  232.08    4.98
   7  -2   3   29.47    1.31
  -7  -2  -3   32.98    1.84
  -7  -2  -3   31.23    1.28
  -7  -2  -3   30.04    1.25
   7   2   3   30.74    1.10
  -7   2  -3   31.00    1.52
  -7   2  -3   29.62    1.67
  -7   2  -3   27.87    1.40
  -8  -2  -3   75.20    2.30
  -8  -2  -3   76.51    2.81
   8  -2   3   73.80    2.34
  -8   2  -3   77.90    2.80
  -8   2  -3   73.01    2.36
  -8   2  -3   75.75    2.52
  -9  -2  -3  196.65    4.72
  -9  -2  -3  196.35    4.78
  -9  -2  -3  197.66    5.44
  -9   2  -3  202.07    5.07
  -9   2  -3  192.23    4.90
  -9   2  -3  191.72    5.37
   9   2   3  194.99    4.43
 -10  -2  -3   84.09    3.35
 -10  -2  -3   89.43    2.69
 -10  -2  -3   87.92    2.78
 -10   2  -3   87.75    3.38
 -10   2  -3   88.18    2.94
 -10   2  -3   78.96    2.84
  11  -2   3   21.40    1.35
 -11  -2  -3   23.10    2.15
 -11  -2  -3   22.24    1.50
 -11  -2  -3   27.27    1.71
 -11   2  -3   25.26    1.71
 -11   2  -3   24.26    2.17
 -11   2  -3   25.08    1.73
 -12  -2  -3   71.33    2.67
 -12  -2  -3   72.79    3.38
 -12  -2  -3   69.36    2.54
  12  -2   3   71.27    2.54
 -12   2  -3   70.49    3.34
 -12   2  -3   74.65    2.99
 -13  -2  -3    6.79    1.18
 -13  -2  -3    7.31    1.89
 -13   2  -3    5.56    1.29
 -13   2  -3    6.80    1.75
 -14  -2  -3    5.16    1.79
 -14  -2  -3    6.58    1.26
 -14   2  -3    6.87    1.87
 -14   2  -3    5.50    1.44
 -15  -2  -3    3.27    1.24
 -15  -2  -3    4.92    2.03
 -15   2  -3    2.59    1.96
 -15   2  -3    3.30    1.34
 -16  -2  -3   15.51    2.83
 -16   2  -3   23.41    2.36
 -16  -3   3   56.97    3.82
 -16  -3   3   57.91    2.70
 -16   3   3   51.36    3.61
 -16   3   3   57.30    3.06
 -15  -3   3   14.45    1.48
 -15  -3   3   10.54    2.09
 -15   3   3   12.17    1.64
 -15   3   3   11.50    2.15
 -14  -3   3   92.07    3.15
 -14  -3   3   93.37    4.24
 -14   3   3   89.28    3.96
 -14   3   3   98.32    4.02
 -13  -3   3   33.30    1.70
 -13   3   3   33.52    2.47
 -13   3   3   30.42    2.20
 -12  -3   3    1.73    0.77
 -12  -3   3    1.25    1.27
  12  -3  -3    2.36    0.63
 -12  -3   3    2.46    0.86
 -12   3   3    1.46    1.11
 -12   3   3    1.69    0.90
 -12   3   3    2.44    1.42
 -11  -3   3    1.65    0.74
 -11  -3   3    3.34    0.81
 -11  -3   3    2.10    1.28
 -11   3   3    3.65    1.35
 -11   3   3    2.38    0.96
 -11   3   3    2.37    0.99
 -10  -3   3  102.61    3.62
 -10  -3   3  104.80    2.87
 -10  -3   3   99.20    2.81
 -10   3   3  103.29    3.47
 -10   3   3  102.38    3.20
 -10   3   3   99.38    3.16
  -9  -3   3  113.94    2.95
   9  -3  -3  111.97    3.21
  -9  -3   3  115.38    2.94
  -9  -3   3  112.40    3.66
  -9   3   3  113.02    3.29
  -9   3   3  113.61    3.31
  -9   3   3  115.66    3.63
  -8  -3   3   68.80    1.95
  -8  -3   3   68.80    1.95
   8  -3  -3   67.88    2.19
  -8   3   3   67.22    2.27
  -8   3   3   67.54    2.29
  -8   3   3   69.52    2.46
   8   3  -3   71.66    2.69
  -7  -3   3   39.10    1.28
  -7  -3   3   38.73    1.26
   7  -3  -3   39.54    1.53
  -7   3   3   40.00    1.69
  -7   3   3   40.31    1.61
  -7   3   3   38.96    1.54
   7   3  -3   38.63    1.89
  -6  -3   3   18.64    0.79
   6  -3  -3   17.33    1.12
  -6  -3   3   20.21    0.82
   6   3  -3   17.89    1.27
  -6   3   3   18.07    1.11
  -6   3   3   16.63    1.12
  -6   3   3   18.83    1.13
  -5  -3   3    5.88    0.50
   5  -3  -3    4.72    0.65
  -5  -3   3    5.34    0.50
   5  -3  -3    6.20    0.69
  -5   3   3    4.97    0.75
  -5   3   3    4.57    0.64
  -5   3   3    5.39    0.68
   5   3  -3    4.35    0.86
  -4  -3   3    8.71    0.80
   4  -3  -3    8.45    0.72
   4  -3  -3   10.17    0.75
  -4  -3   3    9.59    0.47
  -4  -3   3    9.81    0.46
   4  -3  -3    8.94    0.73
  -4   3   3    8.14    0.71
  -4   3   3   10.58    0.72
  -4   3   3    9.10    0.78
   4   3  -3    8.08    0.84
   3  -3  -3   20.37    0.89
   3  -3  -3   19.10    0.92
  -3  -3   3   20.76    0.60
  -3  -3   3   19.70    0.59
   3  -3  -3   21.81    0.80
  -3   3   3   19.72    0.89
  -3   3   3   19.94    0.87
   3   3  -3   19.11    0.96
  -3   3   3   19.23    0.78
   2  -3  -3    9.72    0.64
  -2  -3   3   10.41    0.45
  -2  -3   3   11.42    0.44
   2  -3  -3   11.61    0.66
   2  -3  -3   10.19    0.51
  -2  -3   3   11.57    0.69
  -2   3   3   10.61    0.63
   2   3  -3   10.54    0.31
  -2   3   3    9.80    0.65
   2   3  -3   10.73    0.31
   2   3  -3    9.29    0.73
  -2   3   3    9.95    0.50
   1  -3  -3  184.24    3.97
  -1  -3   3  176.55    4.02
  -1  -3   3  183.51    3.85
  -1  -3   3  184.86    3.84
   1  -3  -3  181.06    3.78
   1  -3  -3  185.59    3.98
   1   3  -3  187.45    3.81
  -1   3   3  183.65    3.96
   1   3  -3  183.52    3.80
  -1   3   3  182.37    3.78
   1   3  -3  187.41    4.04
  -1   3   3  177.24    3.95
   0  -3   3   94.15    2.20
   0  -3   3   97.62    2.22
   0  -3  -3   97.71    2.14
   0  -3   3   96.70    2.33
   0  -3  -3   96.53    2.22
   0  -3  -3   95.02    2.21
   0   3  -3   99.82    2.19
   0   3  -3   93.98    2.29
   0   3   3   92.35    2.19
   0   3   3   97.47    2.12
  -1  -3  -3  194.85    4.08
  -1  -3  -3  189.01    4.12
  -1  -3  -3  190.40    4.07
   1  -3   3  194.76    4.25
   1  -3   3  194.40    4.19
   1  -3   3  190.78    4.17
  -1   3  -3  195.25    4.25
   1   3   3  190.33    4.12
   1   3   3  190.06    4.04
  -1   3  -3  191.68    4.15
   1   3   3  194.93    4.05
  -1   3  -3  194.48    4.17
  -2  -3  -3 1329.15   34.06
   2  -3   3 1320.90   38.36
  -2   3  -3 1361.74   38.74
   2   3   3 1309.08   34.01
  -3  -3  -3  503.63   10.08
   3  -3   3  493.38   10.31
   3  -3   3  492.75   10.32
  -3  -3  -3  505.66   10.40
  -3  -3  -3  493.27   10.09
  -3   3  -3  493.10   10.39
   3   3   3  501.86    9.99
  -3   3  -3  500.13   10.33
  -3   3  -3  492.34   10.30
   3   3   3  482.62    9.98
  -4  -3  -3    5.27    0.57
  -4  -3  -3    5.84    0.78
  -4  -3  -3    5.47    0.54
   4  -3   3    5.55    0.69
   4  -3   3    5.39    0.79
   4   3   3    6.24    0.76
  -4   3  -3    5.00    0.64
  -4   3  -3    4.98    0.67
   4   3   3    5.67    0.51
   4   3   3    4.98    0.45
  -4   3  -3    5.77    0.87
  -5  -3  -3   62.88    1.71
  -5  -3  -3   63.91    1.69
   5  -3   3   62.51    1.92
  -5  -3  -3   63.85    2.15
   5  -3   3   60.90    1.99
   5   3   3   62.69    1.53
  -5   3  -3   64.63    2.12
  -5   3  -3   61.78    1.97
  -5   3  -3   61.04    1.92
  -6  -3  -3   54.66    1.64
   6  -3   3   56.62    1.89
  -6  -3  -3   56.18    1.60
  -6  -3  -3   53.05    2.10
  -6   3  -3   56.14    1.97
  -6   3  -3   53.28    1.84
  -6   3  -3   57.50    2.10
  -7  -3  -3   68.95    1.95
   7  -3   3   67.85    2.20
  -7  -3  -3   67.78    2.50
  -7  -3  -3   67.35    1.98
  -7   3  -3   66.12    2.30
   7   3   3   69.18    1.71
  -7   3  -3   64.22    2.21
  -7   3  -3   68.87    2.47
   8  -3   3   28.74    1.52
  -8  -3  -3   29.53    2.14
  -8   3  -3   27.07    1.66
  -8   3  -3   28.39    1.94
  -8   3  -3   32.03    1.59
  -9  -3  -3   34.24    1.47
  -9  -3  -3   37.10    1.61
  -9  -3  -3   35.60    2.14
   9  -3   3   33.98    1.64
  -9   3  -3   39.07    2.16
  -9   3  -3   35.20    1.83
  -9   3  -3   31.55    1.67
 -10  -3  -3   41.60    2.44
 -10  -3  -3   39.48    1.78
  10  -3   3   38.83    1.87
 -10  -3  -3   37.90    1.72
 -10   3  -3   40.24    2.55
 -10   3  -3   41.07    2.16
 -10   3  -3   40.75    2.03
 -11  -3  -3  114.90    3.35
 -11  -3  -3  112.81    4.10
 -11  -3  -3  110.66    3.23
 -11   3  -3  112.99    3.63
 -11   3  -3  110.71    4.03
 -12  -3  -3   57.51    2.30
 -12  -3  -3   57.88    2.38
 -12  -3  -3   61.46    3.14
 -12   3  -3   59.84    3.10
 -12   3  -3   58.33    2.73
 -13  -3  -3   44.81    2.95
 -13  -3  -3   44.17    2.22
 -13   3  -3   44.45    3.41
 -13   3  -3   44.87    2.57
 -14  -3  -3    6.89    1.22
 -14  -3  -3    5.52    1.77
 -14   3  -3    5.86    1.47
 -14   3  -3    7.63    1.89
 -15  -3  -3    1.15    1.71
 -15  -3  -3    0.82    1.07
 -15   3  -3    0.56    1.71
 -15   3  -3    1.21    1.22
 -16  -3  -3   56.67    2.87
 -16  -3  -3   57.80    3.97
 -16   3  -3   59.80    3.19
 -16   4   3   16.59    1.98
 -16   4   3   16.37    2.48
 -15  -4   3    2.62    1.82
 -15  -4   3    2.89    1.05
 -15   4   3    2.80    1.75
 -15   4   3    1.58    1.42
 -14  -4   3    0.24    0.86
 -14  -4   3   -0.80    1.37
 -14   4   3   -0.24    1.48
 -13  -4   3    1.47    0.86
 -13  -4   3    1.67    1.44
 -13  -4   3    1.50    0.78
 -13   4   3    2.13    1.37
 -13   4   3    0.62    1.19
 -12  -4   3    9.27    1.03
 -12  -4   3    8.10    0.97
 -12  -4   3    8.64    1.77
 -12   4   3    7.19    1.48
 -12   4   3    7.81    1.37
 -12   4   3    6.20    1.41
 -11  -4   3    2.09    1.28
 -11  -4   3    3.75    0.78
 -11  -4   3    4.95    0.82
 -11   4   3    2.91    1.00
 -11   4   3    4.38    1.26
 -11   4   3    3.22    1.08
  10  -4  -3  125.79    3.63
 -10  -4   3  127.55    4.19
 -10  -4   3  125.38    3.47
 -10  -4   3  133.49    3.34
 -10   4   3  120.34    4.00
 -10   4   3  135.88    4.03
 -10   4   3  137.92    4.39
  -9  -4   3  108.94    2.85
   9  -4  -3  111.83    3.30
  -9  -4   3  117.45    3.77
  -9   4   3  113.47    3.58
  -9   4   3  114.77    3.38
   8  -4  -3  136.42    3.67
  -8  -4   3  138.10    3.45
  -8  -4   3  139.16    3.26
  -8   4   3  140.79    3.90
  -8   4   3  140.09    3.81
   8   4  -3  142.20    4.07
  -8   4   3  133.08    3.72
  -7  -4   3   78.11    1.97
   7  -4  -3   76.85    2.42
  -7  -4   3   77.82    1.96
  -7   4   3   78.16    2.45
  -7   4   3   79.52    2.45
   7   4  -3   78.83    2.67
  -7   4   3   77.70    2.39
  -6  -4   3  125.18    2.81
  -6  -4   3  129.42    2.82
   6  -4  -3  122.49    3.27
  -6   4   3  128.08    3.33
  -6   4   3  130.32    3.32
   6   4  -3  128.35    3.56
  -6   4   3  125.44    3.50
  -6   4   3  125.01    3.31
  -5  -4   3   13.54    0.55
  -5  -4   3   13.85    0.56
   5  -4  -3   13.71    1.05
   5  -4  -3   12.18    0.92
  -5   4   3   11.67    0.91
  -5   4   3   12.31    0.92
   5   4  -3   14.89    1.11
  -4  -4   3   20.81    0.61
  -4  -4   3   21.11    0.60
  -4  -4   3   20.21    1.06
   4  -4  -3   20.20    1.03
   4  -4  -3   19.05    1.01
  -4   4   3   19.71    0.90
  -4   4   3   19.12    1.00
  -4   4   3   21.27    0.96
  -4   4   3   19.75    1.13
   4   4  -3   21.68    1.21
  -3  -4   3   34.26    0.83
   3  -4  -3   33.37    1.21
  -3  -4   3   32.62    1.27
   3  -4  -3   33.10    1.21
  -3  -4   3   35.04    0.84
   3  -4  -3   34.27    1.03
   3   4  -3   35.62    1.46
  -3   4   3   33.12    1.23
  -3   4   3   34.97    1.28
  -3   4   3   33.80    1.02
  -2  -4   3    2.37    0.26
   2  -4  -3    2.44    0.28
  -2  -4   3    2.03    0.44
   2  -4  -3    2.78    0.47
   2  -4  -3    2.74    0.49
  -2   4   3    2.56    0.48
   2   4  -3    2.26    0.47
  -2   4   3    2.18    0.27
  -2   4   3    1.97    0.41
  -1  -4   3   95.87    2.38
  -1  -4   3   98.07    2.21
   1  -4  -3   97.29    2.05
   1  -4  -3  102.02    2.37
  -1  -4   3   97.68    2.21
   1  -4  -3   97.98    2.34
   1   4  -3   98.90    2.14
  -1   4   3   95.17    2.41
  -1   4   3   98.85    2.35
  -1   4   3   97.29    2.06
   1   4  -3   98.96    2.40
   0  -4  -3  533.41   10.58
   0  -4  -3  530.85   10.76
   0  -4   3  512.43   10.73
   0  -4   3  525.46   10.82
   0  -4  -3  533.75   10.75
   0   4   3  526.30   10.58
   0   4   3  518.73   10.71
   0   4  -3  523.53   10.70
   0   4  -3  542.24   10.84
   1  -4   3  256.79    5.51
  -1  -4  -3  258.18    5.41
   1  -4   3  250.54    5.53
  -1  -4  -3  257.30    5.39
   1   4   3  261.89    5.35
  -1   4  -3  262.57    5.67
   1   4   3  257.64    5.36
   1   4   3  256.03    5.40
  -1   4  -3  260.00    5.55
   2  -4   3    9.28    0.76
  -2  -4  -3    8.94    0.53
  -2  -4  -3    9.26    0.68
  -2  -4  -3   10.01    0.53
   2  -4   3    8.38    0.68
   2  -4   3    8.75    0.70
   2   4   3   11.27    0.69
   2   4   3    9.08    0.45
  -2   4  -3   10.22    0.81
  -2   4  -3    7.98    0.68
   2   4   3    8.79    0.44
   3  -4   3   73.71    2.04
  -3  -4  -3   74.20    2.10
  -3  -4  -3   73.28    1.76
   3  -4   3   71.62    2.27
  -3  -4  -3   71.94    1.75
   3  -4   3   72.18    2.04
   3   4   3   74.74    1.60
  -3   4  -3   70.85    2.03
   3   4   3   70.79    1.59
  -3   4  -3   74.61    2.13
   3   4   3   72.40    2.22
   4  -4   3    4.95    0.72
  -4  -4  -3    7.77    0.59
  -4  -4  -3    5.58    0.84
   4  -4   3    6.70    0.85
  -4  -4  -3    5.68    0.55
   4  -4   3    5.51    0.74
  -4   4  -3    4.63    0.69
   4   4   3    5.00    0.44
  -4   4  -3    5.69    0.86
  -5  -4  -3   63.54    2.18
  -5  -4  -3   65.32    1.71
   5  -4   3   63.12    2.01
   5  -4   3   62.75    2.01
  -5  -4  -3   64.88    1.69
   5   4   3   64.86    1.39
  -5   4  -3   66.76    2.33
  -5   4  -3   68.26    2.18
  -6  -4  -3   97.28    2.38
  -6  -4  -3   95.17    2.40
   6  -4   3   96.44    2.72
  -6  -4  -3   94.87    2.96
  -6   4  -3   92.59    2.77
  -6   4  -3  100.00    2.97
  -6   4  -3   95.32    2.78
   7  -4   3  141.49    3.78
  -7  -4  -3  145.44    3.48
  -7  -4  -3  145.59    3.44
  -7  -4  -3  148.42    4.14
  -7   4  -3  149.46    4.11
  -7   4  -3  152.53    3.96
  -7   4  -3  142.27    3.81
  -8  -4  -3   23.44    1.21
   8  -4   3   23.94    1.51
  -8  -4  -3   25.79    1.20
  -8   4  -3   24.85    1.55
  -8   4  -3   24.55    1.88
  -8   4  -3   21.71    1.39
  -9  -4  -3   11.93    1.55
  -9  -4  -3   11.30    1.09
   9  -4   3   10.80    1.19
  -9   4  -3   11.25    1.25
  -9   4  -3   12.34    1.53
  -9   4  -3   12.72    1.27
 -10  -4  -3  187.61    4.63
 -10  -4  -3  193.73    4.70
 -10  -4  -3  189.12    5.54
  10  -4   3  193.21    4.97
 -10   4  -3  188.99    5.11
 -10   4  -3  185.61    5.04
 -10   4  -3  194.57    5.48
 -11  -4  -3    3.24    0.82
 -11  -4  -3    4.47    1.46
 -11  -4  -3    3.86    0.88
  11  -4   3    5.12    1.05
 -11   4  -3    3.60    1.11
 -11   4  -3    4.22    1.51
 -11   4  -3    2.76    1.18
  12  -4   3    3.29    0.97
 -12  -4  -3    0.42    1.34
 -12  -4  -3    1.07    0.94
 -12  -4  -3   -0.24    0.73
 -12   4  -3   -2.01    1.01
 -12   4  -3   -1.13    1.25
 -13  -4  -3   21.36    1.69
 -13  -4  -3   16.86    2.20
 -13  -4  -3   16.88    1.93
 -13   4  -3   19.80    2.13
 -13   4  -3   22.03    2.39
 -14  -4  -3    3.00    1.69
 -14  -4  -3    1.30    1.00
 -14   4  -3   -1.95    1.70
 -14   4  -3   -0.83    1.21
 -15  -4  -3   -1.03    1.85
 -15  -4  -3    0.87    1.01
 -15   4  -3   -0.67    1.67
 -15   4  -3    0.75    1.30
 -16  -4  -3    2.74    1.20
 -16  -4  -3   -1.00    1.73
 -16   4  -3    1.99    1.44
 -16   5   3    5.83    1.61
 -16   5   3    6.60    2.04
 -15  -5   3    0.58    1.62
 -15  -5   3    0.60    0.91
 -15   5   3    0.28    1.66
 -15   5   3    1.21    1.38
 -14  -5   3   17.00    1.49
 -14  -5   3   15.13    1.39
 -14  -5   3   16.83    2.36
 -14   5   3   11.40    2.00
 -13  -5   3    4.82    1.57
 -13  -5   3    6.20    0.97
 -13  -5   3    6.16    0.95
 -13   5   3    5.24    1.41
 -13   5   3    3.31    1.54
 -12  -5   3    1.47    0.76
 -12  -5   3    2.44    1.39
 -12  -5   3    3.54    0.77
 -12   5   3    4.24    1.46
 -12   5   3    1.85    1.09
 -11  -5   3   -0.67    0.58
  11  -5  -3    1.15    0.89
 -11  -5   3    1.10    1.23
 -11  -5   3    0.58    0.66
 -11   5   3    0.20    1.03
 -11   5   3   -0.32    1.01
 -10  -5   3   50.08    1.73
 -10  -5   3   48.86    2.55
  10  -5  -3   47.14    2.16
 -10  -5   3   51.20    1.71
 -10   5   3   52.97    2.40
   9  -5  -3  154.62    4.15
  -9  -5   3  153.83    3.60
  -9  -5   3  156.11    4.58
  -9  -5   3  153.84    3.61
  -9   5   3  154.43    4.26
  -9   5   3  157.07    4.36
  -9   5   3  147.21    4.14
  -8  -5   3   64.17    1.70
   8  -5  -3   61.45    2.20
  -8   5   3   62.74    2.33
  -8   5   3   62.11    2.36
   8   5  -3   57.60    2.79
  -8   5   3   58.35    2.18
   7  -5  -3   28.31    1.50
  -7  -5   3   28.14    0.93
  -7  -5   3   27.01    0.94
  -7   5   3   28.66    1.48
  -7   5   3   26.53    1.39
  -7   5   3   26.79    1.46
   7   5  -3   28.44    1.63
  -6  -5   3    0.47    0.28
   6  -5  -3    0.24    0.68
  -6  -5   3    1.31    0.30
  -6   5   3    0.93    0.59
  -6   5   3    0.57    0.53
  -6   5   3    0.63    0.63
   6   5  -3   -0.13    0.67
  -6   5   3    0.44    0.64
   5  -5  -3   84.32    2.44
   5  -5  -3   85.00    2.47
  -5  -5   3   87.74    1.87
  -5  -5   3   87.44    1.87
  -5   5   3   82.97    2.43
  -5   5   3   88.63    2.33
   5   5  -3   85.53    2.60
  -5   5   3   85.98    2.49
  -4  -5   3   41.01    0.95
   4  -5  -3   41.38    1.52
   4  -5  -3   38.72    1.47
  -4   5   3   41.69    1.52
   4   5  -3   41.59    1.57
  -4   5   3   41.28    1.47
  -4   5   3   42.92    1.31
  -4   5   3   40.38    1.25
  -3  -5   3  188.14    4.56
  -3  -5   3  208.12    4.13
   3  -5  -3  203.58    4.60
  -3  -5   3  203.62    4.12
  -3   5   3  191.91    4.53
  -3   5   3  199.50    4.25
  -3   5   3  202.48    4.27
   3   5  -3  204.08    4.65
  -3   5   3  207.42    4.60
  -2  -5   3    6.12    0.43
   2  -5  -3    6.16    0.71
   2  -5  -3    6.24    0.66
  -2  -5   3    5.29    0.66
  -2   5   3    5.69    0.60
  -2   5   3    6.16    0.65
   2   5  -3    5.63    0.72
  -2   5   3    5.98    0.34
  -2   5   3    5.30    0.32
   1  -5  -3  193.32    4.24
  -1  -5   3  184.77    4.24
  -1  -5   3  197.62    4.09
  -1  -5   3  193.92    4.08
   1  -5  -3  187.09    4.25
   1   5  -3  190.90    4.27
  -1   5   3  189.36    4.20
   1   5  -3  191.78    3.99
   1   5  -3  189.64    3.98
   0  -5   3  314.20    6.70
   0  -5  -3  311.93    6.64
   0  -5  -3  327.44    6.67
   0  -5  -3  314.19    6.40
   0  -5   3  319.12    6.65
   0  -5   3  318.63    6.64
   0   5  -3  316.60    6.57
   0   5   3  312.69    6.59
   0   5  -3  310.14    6.58
   0   5  -3  320.70    6.71
   0   5   3  314.67    6.59
   1  -5   3  145.39    3.54
  -1  -5  -3  150.66    3.31
  -1  -5  -3  150.44    3.27
   1  -5   3  148.18    3.43
  -1  -5  -3  149.40    3.30
   1  -5   3  151.25    3.44
   1   5   3  148.47    3.22
  -1   5  -3  150.46    3.43
  -1   5  -3  147.87    3.37
   1   5   3  148.31    3.22
  -2  -5  -3   56.08    1.45
  -2  -5  -3   52.53    1.55
  -2  -5  -3   57.10    1.59
   2  -5   3   53.74    1.66
   2  -5   3   54.32    1.65
   2  -5   3   57.48    1.73
  -2  -5  -3   55.89    1.43
   2   5   3   54.32    1.28
  -2   5  -3   54.64    1.67
  -2   5  -3   56.12    1.69
  -2   5  -3   53.25    1.63
   2   5   3   54.91    1.29
   3  -5   3  342.60    7.34
   3  -5   3  336.41    7.31
  -3  -5  -3  339.78    6.99
  -3  -5  -3  328.65    7.28
  -3  -5  -3  338.76    6.97
  -3   5  -3  344.37    7.34
  -3   5  -3  335.16    7.29
  -4  -5  -3  232.94    4.90
  -4  -5  -3  234.03    5.38
   4  -5   3  227.36    5.30
  -4  -5  -3  235.26    4.92
   4  -5   3  226.29    5.28
  -4  -5  -3  220.39    5.30
  -4   5  -3  239.59    5.36
  -4   5  -3  226.69    5.27
  -4   5  -3  238.03    5.36
  -5  -5  -3   86.39    2.14
  -5  -5  -3   87.98    2.66
  -5  -5  -3   86.28    2.12
   5  -5   3   86.06    2.53
  -5   5  -3   90.67    2.66
  -5   5  -3   86.85    2.55
  -5   5  -3   88.95    2.66
   6  -5   3   22.83    1.37
  -6  -5  -3   19.74    0.89
  -6  -5  -3   20.32    0.92
  -6  -5  -3   19.85    1.40
  -6   5  -3   19.20    1.27
  -6   5  -3   20.31    1.36
  -6   5  -3   24.63    1.45
  -7  -5  -3   37.46    1.32
  -7  -5  -3   37.95    2.02
  -7  -5  -3   37.27    1.28
   7  -5   3   33.69    1.71
  -7   5  -3   37.34    1.95
  -7   5  -3   37.04    1.75
  -7   5  -3   38.92    2.52
  -8  -5  -3    6.78    0.82
  -8  -5  -3    6.03    0.71
  -8  -5  -3    6.21    1.35
   8  -5   3    5.99    0.98
  -8   5  -3    5.78    1.19
  -8   5  -3    5.93    1.10
   9  -5   3   65.11    2.41
  -9  -5  -3   63.08    2.06
  -9  -5  -3   67.01    2.96
  -9   5  -3   60.49    2.50
  -9   5  -3   64.78    2.73
 -10  -5  -3    4.92    0.81
  10  -5   3    7.01    1.13
 -10  -5  -3    5.93    0.86
 -10   5  -3    5.03    1.34
 -10   5  -3    7.61    1.32
 -11  -5  -3   10.36    1.74
  11  -5   3   10.72    1.28
 -11  -5  -3   12.15    1.29
 -11  -5  -3   12.65    1.19
 -11   5  -3   12.47    1.73
 -11   5  -3   13.82    1.62
 -12  -5  -3   51.96    2.09
  12  -5   3   54.39    2.44
 -12  -5  -3   50.02    2.98
 -12   5  -3   55.24    2.77
 -12   5  -3   56.62    3.15
 -13  -5  -3   15.90    1.44
 -13  -5  -3   16.64    2.20
 -13  -5  -3   19.55    1.57
 -13   5  -3   18.80    1.97
 -13   5  -3   16.46    2.15
 -14  -5  -3   -0.36    1.73
 -14  -5  -3    0.56    0.87
 -14   5  -3    0.82    1.36
 -14   5  -3   -2.08    1.52
 -15  -5  -3    7.19    1.28
 -15  -5  -3    7.75    2.09
 -15   5  -3    5.97    2.00
 -15   5  -3    6.23    1.51
 -16  -6   3    8.21    2.30
 -16  -6   3    8.75    1.24
 -16   6   3    9.58    1.86
 -16   6   3    8.51    1.93
 -15  -6   3    3.83    1.77
 -15  -6   3    6.00    1.08
 -15   6   3    4.74    1.85
 -15   6   3    7.35    1.65
 -14  -6   3    5.12    0.97
 -14  -6   3    5.78    1.95
 -14  -6   3    6.06    0.98
 -14   6   3    5.96    1.78
 -14   6   3    5.23    1.90
 -13  -6   3   23.11    1.41
 -13  -6   3   24.27    1.48
 -13  -6   3   22.80    2.36
 -13   6   3   22.49    2.21
 -13   6   3   20.78    2.33
 -12  -6   3   23.34    1.38
 -12  -6   3   22.96    1.31
 -12  -6   3   24.08    2.25
 -12   6   3   23.62    2.17
 -12   6   3   21.64    2.06
 -11  -6   3   39.81    2.48
  11  -6  -3   36.94    1.97
 -11  -6   3   36.84    1.50
 -11  -6   3   39.34    1.55
 -11   6   3   35.42    2.13
 -11   6   3   41.15    2.38
 -10  -6   3   -0.11    0.55
 -10  -6   3    0.32    1.12
  10  -6  -3    0.12    0.84
 -10  -6   3    0.25    0.56
 -10   6   3    1.74    1.29
 -10   6   3    1.32    0.96
  -9  -6   3  101.40    2.52
  -9  -6   3  105.79    2.53
  -9  -6   3  100.14    3.53
   9  -6  -3   97.38    3.21
  -9   6   3  101.70    3.29
  -9   6   3  104.93    3.33
  -8  -6   3  208.59    4.46
  -8  -6   3  201.66    4.51
   8   6  -3  202.73    5.53
  -8   6   3  213.52    5.21
  -8   6   3  205.20    5.25
   7  -6  -3   15.99    1.26
  -7  -6   3   16.21    0.67
  -7  -6   3   15.34    0.67
  -7   6   3   15.30    1.27
   7   6  -3   16.37    1.41
  -7   6   3   16.01    1.30
   6  -6  -3   84.84    2.62
  -6  -6   3   84.32    1.88
  -6  -6   3   85.31    1.88
  -6   6   3   89.70    2.67
  -6   6   3   81.57    2.35
   6   6  -3   87.89    2.82
  -6   6   3   85.76    2.43
  -5  -6   3  317.20    6.43
  -5  -6   3  313.04    6.43
   5  -6  -3  320.53    7.19
   5  -6  -3  314.25    7.15
  -5   6   3  328.25    6.92
   5   6  -3  329.12    7.34
  -5   6   3  312.74    6.87
  -5   6   3  328.94    7.21
  -4  -6   3   85.77    1.77
   4  -6  -3   83.44    2.43
   4  -6  -3   78.59    2.36
  -4  -6   3   81.78    1.76
  -4   6   3   80.29    2.02
  -4   6   3   83.32    2.40
   4   6  -3   83.47    2.48
  -4   6   3   85.22    2.09
  -3  -6   3  120.80    2.52
   3  -6  -3  114.20    2.96
   3  -6  -3  118.56    3.02
  -3  -6   3  113.55    2.97
   3   6  -3  115.17    3.02
  -3   6   3  115.45    2.53
  -3   6   3  116.05    2.99
  -3   6   3  118.54    2.56
   2  -6  -3   18.16    0.96
  -2  -6   3   18.66    0.70
   2  -6  -3   17.27    1.01
  -2  -6   3   17.41    0.95
  -2  -6   3   18.38    0.70
  -2   6   3   18.50    1.01
  -1  -6   3  299.93    6.28
  -1  -6   3  283.66    6.42
   1  -6  -3  306.32    6.47
  -1  -6   3  302.88    6.28
   1   6  -3  303.37    6.46
   1   6  -3  301.47    6.15
   0  -6   3  966.38   18.92
   0  -6   3  961.44   18.92
   0  -6  -3  923.62   18.90
   0  -6   3  911.57   18.94
   0  -6  -3  940.25   18.92
   0  -6  -3  927.89   18.58
   0  -6  -3  908.08   18.57
   0   6   3  942.46   18.84
   0   6  -3  943.40   18.95
   0   6  -3  931.74   18.82
   1  -6   3   19.94    0.96
   1  -6   3   17.03    0.94
  -1  -6  -3   16.99    0.82
  -1  -6  -3   16.82    0.77
  -1  -6  -3   16.27    0.71
  -1  -6  -3   17.01    0.82
   1   6   3   16.93    0.70
  -1   6  -3   15.97    0.88
   2  -6   3  419.50    8.77
  -2  -6  -3  410.01    8.48
  -2  -6  -3  407.13    8.59
   2  -6   3  419.50    8.78
  -2  -6  -3  410.15    8.46
  -2  -6  -3  398.95    8.56
   2  -6   3  404.71    8.66
  -2   6  -3  413.87    8.68
  -2   6  -3  416.94    8.72
   3  -6   3  131.15    3.29
   3  -6   3  132.44    3.35
  -3  -6  -3  133.65    2.99
  -3  -6  -3  133.81    2.97
  -3  -6  -3  130.05    3.23
   3  -6   3  133.99    3.38
  -3   6  -3  138.91    3.38
   4  -6   3    5.05    0.81
  -4  -6  -3    5.91    0.56
   4  -6   3    7.95    0.90
  -4  -6  -3    5.47    0.82
  -4  -6  -3    5.21    0.55
  -4   6  -3    5.93    0.83
  -4   6  -3    5.30    0.81
  -5  -6  -3   34.38    1.12
  -5  -6  -3   36.39    1.25
   5  -6   3   34.39    1.60
  -5  -6  -3   34.32    1.66
  -5   6  -3   36.30    1.65
  -5   6  -3   33.74    1.52
  -6  -6  -3  190.89    4.89
  -6  -6  -3  192.32    4.21
   6  -6   3  185.39    4.73
  -6  -6  -3  188.31    4.21
  -6   6  -3  198.28    4.84
  -6   6  -3  189.36    4.81
   7  -6   3   -1.60    0.75
  -7  -6  -3   -0.12    0.94
  -7  -6  -3   -0.62    0.41
  -7  -6  -3   -0.25    0.52
  -7   6  -3    0.59    0.93
  -7   6  -3   -1.42    0.71
  -8  -6  -3   68.10    1.95
  -8  -6  -3   71.79    2.78
  -8  -6  -3   66.72    1.98
   8  -6   3   66.29    2.55
  -8   6  -3   69.95    2.68
  -8   6  -3   66.22    2.56
  -9  -6  -3    0.67    0.58
  -9  -6  -3    1.31    1.12
  -9  -6  -3    1.19    0.63
   9  -6   3    0.49    0.98
  -9   6  -3    1.47    1.23
  -9   6  -3    0.23    1.00
  10  -6   3    3.68    1.25
 -10  -6  -3    4.72    0.79
 -10  -6  -3    3.09    1.48
 -10   6  -3    3.61    1.30
  11  -6   3  136.43    4.04
 -11  -6  -3  131.43    4.56
 -11  -6  -3  126.01    3.49
 -11  -6  -3  132.16    3.58
 -11   6  -3  138.31    4.50
 -11   6  -3  134.93    4.24
 -12  -6  -3    5.34    0.90
 -12  -6  -3    5.25    1.82
 -12  -6  -3    3.46    0.89
 -12   6  -3    3.17    1.51
 -12   6  -3    2.49    1.23
 -13  -6  -3    2.83    0.91
 -13  -6  -3    2.86    1.71
 -13  -6  -3    2.10    0.88
 -13   6  -3    3.35    1.76
 -13   6  -3    1.96    1.38
 -14  -6  -3   27.31    1.82
 -14  -6  -3   27.07    2.75
 -14   6  -3   22.89    2.91
 -14   6  -3   26.85    2.49
 -15  -6  -3   14.88    2.44
 -15   6  -3   14.56    2.02
 -15   6  -3   12.50    2.39
 -15  -7   3    2.12    0.90
 -15  -7   3    0.82    1.65
 -15   7   3    0.61    1.46
 -15   7   3    2.35    1.40
 -14  -7   3   29.39    3.00
 -14  -7   3   32.23    1.70
 -14   7   3   29.02    3.04
 -14   7   3   29.14    2.39
 -13  -7   3   33.50    1.57
 -13  -7   3   31.68    2.63
 -13  -7   3   32.81    1.61
 -13   7   3   34.51    2.56
 -13   7   3   32.28    2.46
 -12  -7   3   12.52    1.08
 -12   7   3   11.41    1.64
 -12   7   3   10.68    1.68
  11  -7  -3   52.38    2.71
 -11  -7   3   52.36    2.98
 -11  -7   3   51.60    1.73
 -11  -7   3   54.02    1.78
 -11   7   3   55.69    2.72
 -11   7   3   53.97    2.71
 -10  -7   3   22.61    1.11
 -10  -7   3   24.85    1.15
  10  -7  -3   24.63    1.88
 -10  -7   3   25.66    2.27
 -10   7   3   28.27    2.03
  -9  -7   3   80.95    2.03
  -9  -7   3   80.47    3.20
  -9  -7   3   82.19    2.03
   9  -7  -3   78.89    2.91
  -9   7   3   77.40    2.87
  -9   7   3   78.38    2.88
  -8  -7   3    2.74    0.42
   8  -7  -3    2.73    1.01
  -8  -7   3    3.19    0.45
  -8   7   3    4.53    1.02
  -8   7   3    3.37    0.96
   8   7  -3    4.08    1.11
   7  -7  -3  143.05    3.99
  -7  -7   3  144.24    3.06
  -7  -7   3  140.28    3.05
  -7   7   3  146.07    3.75
   7   7  -3  143.19    4.11
  -7   7   3  146.03    4.04
  -6  -7   3   14.97    0.48
   6  -7  -3   16.47    1.26
  -6  -7   3   15.52    0.48
  -6   7   3   13.35    1.42
   6   7  -3   14.98    1.29
  -6   7   3   15.17    0.98
  -6   7   3   15.51    1.07
  -5  -7   3   15.87    0.46
   5  -7  -3   14.25    1.27
  -5  -7   3   16.45    0.47
   5  -7  -3   14.54    1.25
  -5   7   3   16.23    0.93
  -5   7   3   15.93    0.85
  -5   7   3   14.45    1.27
   5   7  -3   15.11    1.29
   4  -7  -3    1.02    0.61
   4  -7  -3    0.08    0.62
  -4  -7   3    1.14    0.24
   4   7  -3    1.50    0.66
  -4   7   3    0.82    0.40
  -4   7   3    0.42    0.33
  -4   7   3    0.05    0.64
   3  -7  -3    1.49    0.56
   3  -7  -3    1.02    0.56
  -3  -7   3    1.97    0.30
  -3  -7   3    1.47    0.55
  -3   7   3    1.31    0.23
   3   7  -3    1.37    0.59
  -3   7   3    0.91    0.52
  -3   7   3    1.60    0.27
  -2  -7   3  669.06   14.52
   2  -7  -3  690.64   14.58
  -2  -7   3  715.15   14.27
   2  -7  -3  734.79   14.64
  -2  -7   3  714.46   14.27
   2   7  -3  712.56   14.60
  -1  -7   3    6.10    0.63
   1  -7  -3    6.18    0.70
   1  -7  -3    7.65    0.72
  -1  -7   3    7.77    0.68
   1   7  -3    7.53    0.49
  -1   7   3    6.80    0.72
   1   7  -3    6.87    0.71
   0  -7   3  638.69   13.04
   0  -7  -3  622.80   12.58
   0  -7   3  633.06   13.02
   0  -7  -3  624.74   13.01
   0  -7  -3  626.78   13.03
   0  -7   3  647.31   13.03
   0   7  -3  638.54   12.91
   0   7  -3  642.03   13.04
   0   7   3  628.12   12.92
   1  -7   3  131.44    3.20
  -1  -7  -3  130.87    2.92
   1  -7   3  132.81    3.14
  -1  -7  -3  129.81    3.07
  -1  -7  -3  124.83    2.88
   1  -7   3  130.12    3.18
  -1  -7  -3  132.51    3.06
   1   7   3  129.82    2.90
  -1   7  -3  130.64    3.13
  -1   7  -3  130.86    3.12
  -2  -7  -3  327.79    6.91
   2  -7   3  321.26    7.20
  -2  -7  -3  319.79    6.95
  -2  -7  -3  333.78    6.99
  -2  -7  -3  329.67    6.92
   2  -7   3  332.99    7.33
   2  -7   3  342.87    7.25
  -2   7  -3  330.87    7.08
   2   7   3  324.86    6.62
  -3  -7  -3   41.57    1.53
  -3  -7  -3   40.56    1.23
  -3  -7  -3   40.85    1.45
   3  -7   3   39.94    1.50
   3  -7   3   40.44    1.63
   3  -7   3   41.43    1.63
  -3  -7  -3   38.51    1.20
  -3   7  -3   42.01    1.71
  -3   7  -3   42.97    1.59
  -4  -7  -3  128.82    3.37
   4  -7   3  128.37    3.43
   4  -7   3  129.42    3.43
  -4  -7  -3  128.44    2.92
   4  -7   3  123.57    3.25
  -4  -7  -3  135.76    3.09
  -4   7  -3  125.93    3.31
  -4   7  -3  127.97    3.41
   5  -7   3   99.58    2.97
  -5  -7  -3  104.64    2.43
  -5  -7  -3  103.54    2.45
  -5  -7  -3  102.47    3.03
  -5   7  -3  102.99    2.97
  -5   7  -3  107.12    3.02
  -6  -7  -3  149.10    4.12
  -6  -7  -3  150.68    3.44
  -6  -7  -3  152.67    3.42
  -6   7  -3  152.54    4.12
  -6   7  -3  152.64    4.07
  -7  -7  -3   46.12    1.43
  -7  -7  -3   42.36    1.37
  -7  -7  -3   42.75    2.21
   7  -7   3   42.06    1.96
  -7   7  -3   44.30    2.13
  -7   7  -3   39.45    1.98
  -8  -7  -3   15.77    1.79
  -8  -7  -3   13.76    0.97
  -8  -7  -3   13.13    0.91
   8  -7   3   12.28    1.39
  -8   7  -3   12.40    1.35
  -8   7  -3   14.59    1.53
  -9  -7  -3  111.45    3.90
  -9  -7  -3  110.00    2.88
  -9  -7  -3  107.26    2.81
   9  -7   3  109.37    3.54
  -9   7  -3  114.13    3.69
  -9   7  -3  108.77    3.75
  10  -7   3  117.33    3.70
 -10  -7  -3  118.28    3.12
 -10  -7  -3  119.80    4.22
 -10   7  -3  109.96    4.16
 -10   7  -3  115.32    4.03
  11  -7   3   23.74    1.95
 -11  -7  -3   21.78    1.33
 -11  -7  -3   24.48    1.42
 -11  -7  -3   17.59    2.10
 -11   7  -3   24.35    2.15
 -11   7  -3   24.49    2.35
 -12  -7  -3   34.01    1.70
  12  -7   3   38.44    2.49
 -12  -7  -3   35.46    2.63
 -12  -7  -3   34.60    1.65
 -12   7  -3   31.41    2.68
 -12   7  -3   36.90    2.51
 -13  -7  -3   35.39    1.81
 -13  -7  -3   32.46    1.68
 -13  -7  -3   30.26    2.97
 -13   7  -3   30.79    2.85
 -13   7  -3   31.79    2.37
 -14  -7  -3    2.20    1.90
 -14  -7  -3    0.65    0.87
 -14   7  -3    2.62    1.72
 -14   7  -3    0.73    1.51
 -15  -7  -3   23.79    1.90
 -15   7  -3   19.35    2.66
 -15   7  -3   24.23    2.63
 -15  -8   3  112.57    4.32
 -15  -8   3  114.70    5.53
 -15   8   3  105.80    4.48
 -15   8   3  110.28    4.45
 -14  -8   3   22.68    1.45
 -14  -8   3   20.43    2.54
 -14  -8   3   21.91    1.40
 -14   8   3   19.20    3.33
 -14   8   3   24.48    2.28
 -13  -8   3   10.44    1.13
 -13  -8   3    8.40    1.86
 -13  -8   3   10.56    1.08
 -13   8   3    8.39    1.63
 -13   8   3   10.01    1.79
  12  -8  -3   29.93    2.05
 -12  -8   3   33.15    1.42
 -12  -8   3   30.09    1.42
 -12  -8   3   34.89    2.74
 -12   8   3   33.53    2.34
 -12   8   3   33.68    2.26
 -11  -8   3   16.13    1.00
 -11  -8   3   12.30    1.41
  11  -8  -3   16.70    1.83
 -11  -8   3   15.03    1.90
 -11   8   3   18.56    1.86
 -11   8   3   14.61    1.78
  10  -8  -3    3.28    1.03
 -10  -8   3    4.72    0.56
 -10  -8   3    3.76    0.54
 -10  -8   3    4.77    1.37
 -10   8   3    5.25    1.22
 -10   8   3    3.59    1.22
  -9  -8   3  174.33    5.08
  -9  -8   3  173.14    3.78
   9  -8  -3  172.52    4.80
  -9  -8   3  172.80    3.78
  -9   8   3  176.72    4.87
  -9   8   3  174.82    4.69
   8  -8  -3   11.32    1.36
  -8  -8   3    8.89    0.55
  -8  -8   3    8.91    0.54
  -8   8   3   10.33    1.35
   8   8  -3    8.47    1.39
  -8   8   3    9.76    1.13
  -7  -8   3   58.97    1.39
   7  -8  -3   62.63    2.49
  -7  -8   3   60.53    1.39
  -7   8   3   63.34    2.42
  -7   8   3   65.65    2.18
   7   8  -3   63.38    2.52
   6  -8  -3   41.77    2.00
  -6   8   3   44.65    2.27
  -6   8   3   39.82    1.88
   6   8  -3   39.56    1.92
  -6   8   3   40.54    1.46
   5  -8  -3  169.14    4.39
   5  -8  -3  171.54    4.43
  -5  -8   3  177.48    3.58
   5   8  -3  173.04    4.50
  -5   8   3  168.57    3.87
  -5   8   3  177.56    4.43
  -5   8   3  175.31    3.92
  -4  -8   3  899.81   17.81
   4  -8  -3  896.46   18.53
   4  -8  -3  885.42   18.49
  -4  -8   3  920.76   17.81
   4   8  -3  901.07   18.53
  -4   8   3  859.17   17.83
  -4   8   3  889.38   17.85
  -4   8   3  878.53   18.46
  -3  -8   3    7.19    0.54
   3  -8  -3    6.13    0.84
   3  -8  -3    6.43    0.80
  -3  -8   3    6.00    0.55
   3   8  -3    6.82    0.81
  -3   8   3    5.57    0.73
   2  -8  -3    1.87    0.63
  -2  -8   3    2.81    0.43
  -2  -8   3    3.01    0.57
   2  -8  -3    1.70    0.57
  -2  -8   3    2.47    0.44
   2   8  -3    1.93    0.61
  -1  -8   3    4.02    0.61
   1  -8  -3    4.87    0.67
  -1  -8   3    5.34    0.59
  -1  -8   3    4.37    0.54
   1  -8  -3    4.79    0.66
  -1   8   3    5.15    0.61
   1   8  -3    4.38    0.39
   0  -8  -3   31.78    1.25
   0  -8  -3   31.41    1.26
   0  -8   3   32.88    1.43
   0  -8   3   31.92    1.28
   0  -8   3   34.84    1.27
   0   8  -3   32.93    1.13
   0   8   3   30.60    1.14
   0   8  -3   32.13    1.23
   1  -8   3    0.90    0.52
  -1  -8  -3    0.31    0.31
  -1  -8  -3   -0.05    0.44
   1  -8   3   -0.25    0.54
  -1  -8  -3    1.73    0.40
   1  -8   3    0.73    0.49
  -1  -8  -3   -0.28    0.43
  -1   8  -3    0.91    0.47
  -1   8  -3   -0.18    0.43
  -2  -8  -3  412.68    8.63
  -2  -8  -3  412.90    8.60
   2  -8   3  424.01    8.95
  -2  -8  -3  402.64    8.59
  -2  -8  -3  415.71    8.64
   2  -8   3  409.93    8.91
  -2   8  -3  408.70    8.75
  -3  -8  -3   84.88    2.11
  -3  -8  -3   86.12    2.13
   3  -8   3   90.09    2.60
  -3  -8  -3   81.85    2.29
   3  -8   3   83.24    2.50
   3  -8   3   81.72    2.33
  -3  -8  -3   84.16    2.36
  -3   8  -3   84.78    2.48
  -3   8  -3   83.08    2.35
   4  -8   3  187.03    4.53
   4  -8   3  187.23    4.69
   4  -8   3  189.00    4.71
  -4  -8  -3  195.29    4.17
  -4  -8  -3  188.13    4.17
  -4  -8  -3  197.83    4.65
  -4   8  -3  188.64    4.66
  -4   8  -3  189.60    4.54
   5  -8   3   40.07    1.80
  -5  -8  -3   39.46    1.24
   5  -8   3   37.27    1.76
  -5  -8  -3   39.48    1.24
  -5  -8  -3   38.59    1.82
  -5   8  -3   43.63    1.82
  -5   8  -3   39.55    1.78
  -6  -8  -3   12.55    0.80
  -6  -8  -3   14.87    0.83
  -6  -8  -3   13.34    1.49
  -6   8  -3   13.52    1.55
  -6   8  -3   12.74    1.39
  -7  -8  -3  318.96    6.76
  -7  -8  -3  318.23    7.70
  -7  -8  -3  320.07    6.79
   7  -8   3  319.76    7.60
  -7   8  -3  317.64    7.52
  -7   8  -3  321.80    7.62
  -8  -8  -3   61.16    2.73
   8  -8   3   59.60    2.47
  -8  -8  -3   56.19    1.78
  -8  -8  -3   58.01    1.74
  -8   8  -3   57.60    2.48
  -8   8  -3   62.10    2.61
  -9  -8  -3    0.74    0.52
   9  -8   3    0.09    0.87
  -9  -8  -3    1.39    1.25
  -9  -8  -3    0.84    0.57
  -9   8  -3    0.59    1.06
  -9   8  -3   -0.15    1.20
 -10  -8  -3   54.36    2.90
  10  -8   3   52.01    2.57
 -10  -8  -3   52.49    1.83
 -10   8  -3   54.62    2.80
 -10   8  -3   53.68    2.58
 -11  -8  -3   27.08    1.39
 -11  -8  -3   25.67    1.79
 -11  -8  -3   28.43    2.33
  11  -8   3   25.72    1.91
 -11   8  -3   25.71    2.23
 -11   8  -3   28.08    2.44
 -12  -8  -3   78.09    2.51
 -12  -8  -3   80.49    2.59
  12  -8   3   88.48    3.39
 -12  -8  -3   85.10    3.93
 -12   8  -3   83.62    3.76
 -12   8  -3   77.17    3.46
 -13  -8  -3    9.15    1.07
 -13  -8  -3    6.18    1.84
 -13   8  -3    9.32    2.04
 -14  -8  -3   -1.52    1.80
 -14   8  -3    1.04    1.54
 -14   8  -3   -0.71    1.69
 -15  -8  -3    0.73    1.79
 -15  -8  -3   -0.31    0.89
 -15   8  -3    2.29    1.63
 -15   8  -3   -1.30    1.90
 -15  -9   3   -2.04    2.74
 -15  -9   3    2.84    1.04
 -15   9   3    1.92    1.74
 -15   9   3    1.37    1.55
 -14  -9   3    6.21    0.88
 -14  -9   3    8.66    0.89
 -14  -9   3    6.13    1.89
 -14   9   3    7.13    1.78
 -13  -9   3   16.15    1.14
 -13  -9   3   16.06    1.10
 -13  -9   3   14.92    2.25
 -13   9   3   14.01    1.93
 -13   9   3   12.54    1.89
 -12  -9   3   -0.30    0.53
  12  -9  -3   -1.94    1.09
 -12  -9   3    0.26    0.51
 -12  -9   3    0.01    1.29
 -12   9   3   -3.07    1.10
 -12   9   3   -2.14    1.11
  11  -9  -3    6.62    1.34
 -11  -9   3    9.38    0.76
 -11  -9   3    7.10    0.66
 -11  -9   3    5.51    1.64
 -11   9   3    7.07    1.40
 -11   9   3    6.29    1.40
  10  -9  -3    5.19    1.25
 -10  -9   3    3.28    1.41
 -10  -9   3    2.90    0.47
 -10  -9   3    3.17    0.48
 -10   9   3    2.47    1.23
 -10   9   3    2.69    1.17
  -9  -9   3    3.52    0.43
   9  -9  -3    2.71    1.01
  -9  -9   3    5.37    1.38
  -9  -9   3    3.46    0.39
  -9   9   3    2.80    1.04
  -9   9   3    2.91    1.08
   8  -9  -3   49.36    2.44
  -8   9   3   52.79    2.14
  -8   9   3   52.41    2.36
   7  -9  -3   29.91    1.85
  -7   9   3   34.55    1.58
  -7   9   3   34.09    1.59
  -7   9   3   30.17    1.96
   6  -9  -3   40.64    2.00
  -6   9   3   43.44    2.09
   6   9  -3   42.71    2.12
  -6   9   3   40.21    1.56
   5  -9  -3   17.13    1.41
  -5  -9   3   20.40    0.70
   5  -9  -3   14.61    1.44
  -5   9   3   18.99    1.42
  -5   9   3   20.55    0.87
   5   9  -3   20.32    1.40
  -5   9   3   20.06    0.97
  -4  -9   3  151.45    3.29
   4  -9  -3  149.81    3.99
  -4  -9   3  153.68    3.30
   4  -9  -3  149.24    3.95
  -4   9   3  147.85    3.93
   4   9  -3  150.31    3.96
  -3  -9   3   84.84    2.10
  -3  -9   3   85.25    2.09
   3  -9  -3   82.26    2.53
   3  -9  -3   84.53    2.60
   3   9  -3   85.17    2.51
  -3   9   3   83.79    2.73
   2  -9  -3  178.15    4.33
  -2  -9   3  168.88    4.14
  -2  -9   3  177.27    3.97
   2  -9  -3  176.48    4.29
  -2  -9   3  176.76    3.96
  -2   9   3  172.84    4.18
   2   9  -3  177.19    4.21
   1  -9  -3   29.23    1.32
   1  -9  -3   29.62    1.33
  -1  -9   3   31.04    1.20
  -1  -9   3   29.37    1.25
  -1  -9   3   29.94    1.20
   1   9  -3   28.41    1.24
  -1   9   3   28.52    1.23
   0  -9   3    0.34    0.51
   0  -9  -3   -0.04    0.51
   0  -9   3    0.26    0.60
   0  -9   3   -0.11    0.48
   0  -9  -3    0.26    0.52
   0   9  -3    0.35    0.56
   0   9   3   -0.03    0.42
   0   9  -3    0.76    0.42
  -1  -9  -3   25.67    0.89
  -1  -9  -3   26.82    1.17
   1  -9   3   29.93    1.32
  -1  -9  -3   25.86    1.16
  -1  -9  -3   25.85    0.84
   1  -9   3   27.04    1.29
  -1   9  -3   26.04    1.16
  -1   9  -3   26.61    1.15
   1   9   3   24.25    0.89
  -2  -9  -3   13.58    0.80
  -2  -9  -3   15.91    0.89
   2  -9   3   15.24    1.18
  -2  -9  -3   15.59    0.89
  -2  -9  -3   17.63    0.92
   2  -9   3   15.00    1.06
   2  -9   3   15.33    1.12
  -2   9  -3   15.04    1.01
  -3  -9  -3    8.29    0.79
   3  -9   3    7.91    0.97
   3  -9   3    6.69    0.79
   3  -9   3    7.70    0.93
  -3  -9  -3    8.05    0.71
  -3  -9  -3    7.76    0.88
  -3  -9  -3    8.36    0.84
  -3   9  -3    7.04    0.88
  -4  -9  -3   44.40    1.35
   4  -9   3   42.28    1.82
  -4  -9  -3   43.01    1.75
   4  -9   3   40.00    1.62
  -4  -9  -3   44.04    1.82
   4  -9   3   39.99    1.93
  -4   9  -3   44.05    1.84
  -4   9  -3   41.05    1.66
  -5  -9  -3   62.42    1.72
   5  -9   3   60.29    2.45
  -5  -9  -3   60.15    2.30
  -5  -9  -3   62.43    1.71
   5  -9   3   61.01    2.35
  -5   9  -3   64.48    2.41
  -5   9  -3   65.12    2.24
  -6  -9  -3   13.98    0.84
  -6  -9  -3   12.80    0.83
  -6  -9  -3   13.02    1.49
  -6   9  -3   13.39    1.49
  -6   9  -3   16.67    1.59
  -7  -9  -3   95.74    3.73
  -7  -9  -3   96.70    2.41
   7  -9   3   97.30    3.24
  -7  -9  -3   97.83    2.43
  -7   9  -3   96.73    3.13
  -7   9  -3   95.20    3.22
  -8  -9  -3    0.13    0.50
  -8  -9  -3    0.03    0.46
   8  -9   3   -0.49    0.89
  -8  -9  -3    0.75    1.14
  -8   9  -3   -0.86    1.02
  -8   9  -3   -0.20    1.09
  -9  -9  -3    1.45    0.54
  -9  -9  -3    1.52    1.22
  -9  -9  -3    0.81    0.55
   9  -9   3    2.48    1.09
  -9   9  -3    1.51    1.25
  -9   9  -3   -0.08    1.10
 -10  -9  -3    0.62    0.54
 -10  -9  -3    0.65    1.32
 -10  -9  -3    0.65    0.57
  10  -9   3    1.50    1.12
 -10   9  -3   -0.78    1.21
 -10   9  -3   -1.30    1.00
 -11  -9  -3   15.17    2.07
 -11  -9  -3   11.25    1.13
  11  -9   3   17.95    1.75
 -11   9  -3   13.43    1.74
 -11   9  -3   13.28    1.89
  12  -9   3   13.44    1.72
 -12  -9  -3   11.65    1.91
 -12  -9  -3   11.13    1.23
 -12  -9  -3   14.97    1.20
 -12   9  -3   11.75    1.77
 -12   9  -3   12.80    1.91
 -13  -9  -3    0.66    1.72
 -13  -9  -3   -0.10    0.72
 -13  -9  -3    0.89    0.75
 -13   9  -3   -1.65    1.39
 -13   9  -3   -1.94    1.54
 -14  -9  -3   10.17    1.74
 -14  -9  -3    2.83    1.83
 -14   9  -3    4.83    1.95
 -14 -10   3   13.82    2.24
 -14 -10   3   13.34    1.09
 -14  10   3   13.27    1.96
 -13 -10   3   99.33    2.54
 -13 -10   3  103.48    4.45
 -13 -10   3   99.04    2.54
 -13  10   3   90.64    3.90
  12 -10  -3   22.28    2.06
 -12 -10   3   28.11    1.08
 -12 -10   3   29.09    1.11
 -12 -10   3   29.28    2.69
 -12  10   3   24.54    2.27
 -12  10   3   24.00    2.43
  11 -10  -3   29.51    2.15
 -11 -10   3   28.99    1.13
 -11 -10   3   29.21    2.70
 -11 -10   3   26.36    0.97
 -11  10   3   26.91    2.11
 -11  10   3   28.77    2.58
 -10 -10   3    2.68    1.38
  10 -10  -3    2.88    1.23
 -10 -10   3    2.63    0.37
 -10 -10   3    2.25    0.36
 -10  10   3    0.41    1.09
 -10  10   3    2.50    1.26
   9 -10  -3  150.29    4.52
  -9 -10   3  145.63    4.63
  -9  10   3  142.55    4.03
  -9  10   3  148.05    4.50
   8 -10  -3    1.92    1.04
  -8  10   3    0.21    0.86
  -8  10   3   -1.48    0.91
   7 -10  -3    5.48    1.22
  -7  10   3    5.96    1.41
   7  10  -3    7.18    1.36
  -7  10   3    8.33    0.90
  -7  10   3    7.44    0.94
  -6 -10   3  181.52    3.82
  -6 -10   3  189.55    3.84
   6 -10  -3  186.43    4.94
  -6  10   3  186.33    4.93
   6  10  -3  189.72    4.99
  -6  10   3  175.48    4.11
  -6  10   3  185.59    4.20
   5 -10  -3   14.57    1.42
  -5 -10   3   15.47    0.72
   5 -10  -3   13.64    1.49
  -5  10   3   14.59    1.49
   5  10  -3   12.89    1.43
  -5  10   3   15.15    0.65
  -5  10   3   14.91    0.73
   4 -10  -3  571.36   12.80
  -4 -10   3  595.74   12.12
   4 -10  -3  614.62   12.91
  -4 -10   3  604.77   12.15
  -4  10   3  588.10   12.76
   4  10  -3  596.84   12.77
   3 -10  -3   70.92    2.41
  -3 -10   3   71.58    1.92
   3 -10  -3   70.77    2.42
   3  10  -3   68.69    2.30
  -2 -10   3  289.07    6.18
   2 -10  -3  280.59    6.48
   2 -10  -3  286.38    6.55
   2  10  -3  282.29    6.37
  -2  10   3  279.67    6.36
   1 -10  -3   16.21    1.14
  -1 -10   3   16.34    1.03
   1 -10  -3   16.31    1.13
  -1 -10   3   15.37    1.15
  -1 -10   3   14.82    1.01
   1  10  -3   16.35    1.07
  -1  10   3   15.10    1.00
   0 -10   3  124.28    3.22
   0 -10  -3  124.84    3.26
   0 -10  -3  122.72    3.17
   0 -10   3  123.79    3.20
   0 -10   3  119.01    3.06
   0  10  -3  121.25    2.92
  -1 -10  -3    9.60    0.92
  -1 -10  -3    9.96    0.52
   1 -10   3    9.18    1.06
   1 -10   3    8.93    0.93
   1 -10   3    9.37    1.01
  -1 -10  -3    8.66    0.58
  -1  10  -3    7.90    0.88
  -2 -10  -3  128.47    3.09
  -2 -10  -3  125.17    2.98
   2 -10   3  126.66    3.39
  -2 -10  -3  128.24    3.37
   2 -10   3  123.87    3.40
   2 -10   3  124.45    3.14
  -2 -10  -3  120.95    2.92
  -2  10  -3  121.85    3.22
   3 -10   3  161.73    4.17
  -3 -10  -3  154.05    3.77
   3 -10   3  149.94    3.75
   3 -10   3  158.79    4.10
  -3 -10  -3  159.19    3.67
  -3 -10  -3  158.46    3.65
  -3 -10  -3  149.08    3.69
  -3  10  -3  152.78    3.74
   4 -10   3   63.32    2.45
   4 -10   3   61.88    2.34
  -4 -10  -3   69.54    2.25
   4 -10   3   70.62    2.54
  -4 -10  -3   67.02    1.85
  -4 -10  -3   67.83    1.89
  -4  10  -3   65.50    2.13
  -4  10  -3   68.90    2.39
   5 -10   3  336.82    7.99
  -5 -10  -3  346.11    7.26
   5 -10   3  344.46    8.01
  -5 -10  -3  338.14    7.80
  -5 -10  -3  344.16    7.23
  -5  10  -3  336.54    7.63
  -5  10  -3  351.35    7.94
  -6 -10  -3   11.68    0.84
  -6 -10  -3   11.52    1.32
  -6 -10  -3   11.56    0.82
  -6  10  -3   13.88    1.39
  -6  10  -3   11.02    1.24
  -7 -10  -3   15.39    1.86
  -7 -10  -3   12.67    0.85
  -7 -10  -3   12.37    0.85
  -7  10  -3   12.24    1.44
  -7  10  -3   12.20    1.45
  -8 -10  -3    2.78    0.54
  -8 -10  -3    2.31    0.55
   8 -10   3    3.20    1.15
  -8 -10  -3    2.76    1.19
  -8  10  -3    2.76    1.10
  -8  10  -3    1.90    1.04
  -9 -10  -3   -0.36    0.50
  -9 -10  -3   -0.83    0.99
   9 -10   3   -0.65    1.06
  -9 -10  -3    0.44    0.51
  -9  10  -3   -0.76    1.17
  -9  10  -3   -0.91    0.98
 -10 -10  -3   31.97    1.31
  10 -10   3   33.44    2.18
 -10 -10  -3   28.56    2.22
 -10  10  -3   30.97    2.44
 -10  10  -3   30.21    2.35
  11 -10   3   20.31    2.11
 -11 -10  -3   18.86    1.20
 -11 -10  -3   15.66    1.12
 -11  10  -3   15.87    1.81
 -11  10  -3   21.46    2.29
 -12 -10  -3   20.16    1.34
  12 -10   3   22.29    2.09
 -12 -10  -3   23.04    1.29
 -12 -10  -3   22.19    2.49
 -12  10  -3   20.74    2.65
 -12  10  -3   21.43    2.20
 -13 -10  -3   27.61    1.45
 -13 -10  -3   27.43    2.69
 -13 -10  -3   26.58    1.52
 -13  10  -3   24.53    2.78
 -13  10  -3   27.59    2.69
 -14 -10  -3   13.10    1.47
 -14 -10  -3   17.70    2.89
 -14  10  -3   12.37    2.32
 -14 -11   3   -0.10    0.48
 -14 -11   3    1.41    2.15
 -14  11   3    0.17    1.71
 -13 -11   3    1.43    0.46
 -13 -11   3    2.10    1.72
 -13 -11   3    1.55    0.56
 -13  11   3    1.83    1.41
 -13  11   3   -2.47    1.44
  12 -11  -3    1.06    1.43
 -12 -11   3   -0.34    1.51
 -12 -11   3    0.63    0.53
 -12  11   3   -0.89    1.39
 -12  11   3   -2.63    1.25
 -11 -11   3   -0.96    1.19
 -11  11   3   -1.80    1.27
 -11  11   3   -2.48    1.14
 -10 -11   3    2.53    1.41
 -10  11   3    2.69    1.35
 -10  11   3    0.91    1.10
  -9 -11   3   13.42    1.67
  -9  11   3   11.91    1.46
  -9  11   3    9.59    1.57
  -8 -11   3   -0.11    0.90
   8 -11  -3   -0.45    1.22
  -8  11   3   -0.93    0.78
  -8  11   3    0.80    1.08
   7 -11  -3   47.01    2.62
   7  11  -3   49.55    2.40
  -7  11   3   43.51    2.20
   6 -11  -3    9.31    1.29
  -6 -11   3   10.82    0.58
  -6 -11   3   11.53    0.61
  -6  11   3   11.93    1.39
   6  11  -3   11.37    1.40
  -6  11   3   11.34    0.67
  -6  11   3    9.81    0.76
   5 -11  -3    6.39    1.21
   5 -11  -3    6.35    1.07
  -5 -11   3    6.64    0.67
  -5  11   3    4.74    1.04
   5  11  -3    6.90    1.19
   4 -11  -3    8.95    1.16
  -4 -11   3   11.25    0.86
   4 -11  -3   11.74    1.31
  -4 -11   3   10.25    0.80
   4  11  -3   10.62    1.19
   3 -11  -3   49.97    2.01
  -3 -11   3   49.75    1.64
  -3 -11   3   48.87    1.60
   3 -11  -3   52.39    2.15
   3  11  -3   50.59    1.96
  -2 -11   3   17.28    1.02
   2 -11  -3   14.02    1.29
   2 -11  -3   15.40    1.32
  -2  11   3   13.88    1.13
   2  11  -3   16.16    1.15
   1 -11  -3    6.56    0.91
  -1 -11   3    7.39    0.81
  -1 -11   3    5.98    0.81
  -1 -11   3    6.75    0.78
   1 -11  -3    6.26    0.86
  -1  11   3    5.70    0.72
   1  11  -3    6.18    0.78
   0 -11   3   -0.20    0.63
   0 -11  -3   -0.63    0.60
   0 -11   3   -1.12    0.58
   0 -11  -3   -0.12    0.61
   0 -11   3    0.29    0.60
   0  11  -3   -0.45    0.52
   0  11   3   -0.50    0.44
  -1 -11  -3    7.70    0.85
   1 -11   3    7.42    0.95
  -1 -11  -3    8.18    0.85
   1 -11   3    7.99    0.95
   1 -11   3   10.08    1.05
  -1  11  -3    9.56    0.85
  -2 -11  -3  608.02   12.71
   2 -11   3  596.92   12.65
  -2 -11  -3  586.52   12.46
  -2 -11  -3  611.61   12.51
   2 -11   3  614.43   13.08
   2 -11   3  635.08   13.13
  -2 -11  -3  628.06   12.77
  -2  11  -3  604.99   12.86
  -3 -11  -3   -0.25    0.62
  -3 -11  -3    0.86    0.51
   3 -11   3   -1.54    0.79
   3 -11   3    0.30    0.81
  -3 -11  -3    0.57    0.54
   3 -11   3   -0.84    0.60
  -3 -11  -3    0.07    0.53
  -3  11  -3    0.38    0.59
  -4 -11  -3  379.69    8.08
   4 -11   3  373.12    8.73
   4 -11   3  383.43    8.47
  -4 -11  -3  386.90    8.12
  -4 -11  -3  379.59    8.39
   4 -11   3  392.26    8.83
  -4  11  -3  371.98    8.23
   5 -11   3   36.44    1.95
  -5 -11  -3   36.71    1.34
  -5 -11  -3   34.49    1.81
  -5 -11  -3   36.64    1.36
   5 -11   3   35.69    2.04
  -5  11  -3   38.04    1.95
  -5  11  -3   36.59    1.66
  -6 -11  -3   39.43    1.37
  -6 -11  -3   37.99    2.06
  -6 -11  -3   37.77    1.32
  -6  11  -3   39.69    1.82
  -6  11  -3   38.74    1.99
  -7 -11  -3   -0.25    1.03
  -7 -11  -3    0.43    0.48
  -7 -11  -3    0.88    0.48
  -7  11  -3    0.44    0.93
  -7  11  -3    0.13    0.90
  -8 -11  -3    1.12    0.49
  -8 -11  -3    0.28    1.11
   8 -11   3    0.01    0.97
  -8  11  -3    0.39    1.12
  -8  11  -3   -0.26    1.03
  -9 -11  -3    9.18    1.52
   9 -11   3    6.36    1.44
  -9 -11  -3    9.39    0.81
  -9 -11  -3    8.70    0.87
  -9  11  -3    9.05    1.53
  -9  11  -3    7.82    1.45
  10 -11   3    4.25    1.38
 -10 -11  -3    2.73    1.38
 -10 -11  -3    4.07    0.67
 -10 -11  -3    5.03    0.64
 -10  11  -3    3.39    1.40
 -10  11  -3    0.54    1.24
 -11 -11  -3   18.37    2.34
 -11 -11  -3   17.66    1.12
  11 -11   3   15.21    1.79
 -11  11  -3   15.23    1.96
 -12 -11  -3   -0.50    1.57
 -12 -11  -3    0.47    0.64
 -12 -11  -3    0.72    0.58
  12 -11   3    3.66    2.06
 -12  11  -3   -3.75    1.48
 -12  11  -3    0.85    1.34
 -13 -11  -3   35.79    1.59
 -13 -11  -3   35.95    3.07
 -13 -11  -3   35.78    1.52
 -13  11  -3   28.89    2.82
 -13  11  -3   35.75    2.94
 -13 -12   3    1.03    1.73
  12 -12  -3    9.03    1.69
 -12 -12   3    9.49    1.90
 -12  12   3   10.24    1.81
 -12  12   3    7.40    1.59
  11 -12  -3    2.65    1.38
 -11 -12   3    0.62    1.38
 -11  12   3   -1.86    1.17
  10 -12  -3   11.05    1.60
 -10 -12   3   11.62    1.78
 -10  12   3   11.68    1.34
 -10  12   3    9.77    1.53
   9 -12  -3   39.84    2.34
  -9 -12   3   40.93    2.46
  -9  12   3   37.92    2.30
  -9  12   3   37.96    1.82
   8 -12  -3   53.04    2.54
  -8 -12   3   49.34    2.50
  -8  12   3   49.92    2.55
  -8  12   3   47.69    1.83
   7 -12  -3   13.50    1.54
  -7  12   3   19.91    0.82
  -7  12   3   15.41    1.76
  -7  12   3   14.46    0.87
  -6 -12   3    1.35    0.39
   6 -12  -3   -0.27    1.01
  -6  12   3   -0.85    0.97
   5 -12  -3  383.42    9.08
   5 -12  -3  394.59    9.18
  -5 -12   3  398.80    8.21
  -5  12   3  390.66    9.02
   5  12  -3  400.64    9.02
  -4 -12   3    1.14    0.58
   4 -12  -3    1.94    1.04
  -4 -12   3    1.69    0.57
  -4  12   3    1.52    1.00
   4  12  -3    1.20    0.84
   3 -12  -3  191.02    4.93
  -3 -12   3  190.22    4.35
  -3 -12   3  184.66    4.34
   3 -12  -3  183.34    4.81
   3  12  -3  184.98    4.64
  -3  12   3  184.15    4.67
  -2 -12   3   13.56    1.12
   2 -12  -3   14.87    1.38
  -2 -12   3   13.93    1.11
   2 -12  -3   14.96    1.37
   2  12  -3   15.03    1.15
  -2  12   3   14.53    1.21
  -1 -12   3    0.22    0.68
  -1 -12   3   -0.59    0.58
  -1 -12   3   -0.02    0.65
   1 -12  -3   -0.67    0.71
   1 -12  -3   -1.00    0.66
   1  12  -3    0.36    0.62
  -1  12   3   -0.30    0.57
   0 -12   3   33.63    1.47
   0 -12  -3   37.68    1.66
   0 -12   3   36.83    1.66
   0 -12  -3   35.64    1.68
   0 -12   3   38.71    1.69
   0  12  -3   38.08    1.44
   1 -12   3   14.12    1.27
   1 -12   3   10.39    1.10
  -1 -12  -3   12.21    1.15
  -1  12  -3   10.50    1.01
  -2 -12  -3   40.71    1.60
   2 -12   3   37.90    1.56
  -2 -12  -3   37.93    1.30
   2 -12   3   38.65    1.87
  -2 -12  -3   40.51    1.21
   2 -12   3   37.59    1.88
  -2 -12  -3   39.85    1.70
  -2  12  -3   37.44    1.64
   3 -12   3   31.38    1.40
  -3 -12  -3   32.57    1.45
  -3 -12  -3   37.37    1.32
  -3 -12  -3   34.62    1.44
   3 -12   3   32.68    1.86
   3 -12   3   30.52    1.89
  -3 -12  -3   34.63    1.42
  -3  12  -3   31.40    1.69
  -3  12  -3   32.87    1.36
  -4 -12  -3   92.14    2.75
   4 -12   3   88.43    2.58
   4 -12   3   99.69    3.26
   4 -12   3   90.93    3.12
  -4 -12  -3   95.00    2.54
  -4 -12  -3   92.49    2.50
  -4  12  -3   89.67    2.54
  -5 -12  -3    2.27    0.60
  -5 -12  -3    1.56    0.90
   5 -12   3    5.69    1.16
   5 -12   3    0.44    1.08
  -5 -12  -3    2.50    0.61
  -5  12  -3    2.27    0.96
  -5  12  -3    2.19    0.73
  -6 -12  -3  291.59    6.26
  -6 -12  -3  289.02    6.95
  -6 -12  -3  294.91    6.24
  -6  12  -3  280.50    6.61
  -6  12  -3  284.28    7.06
  -7 -12  -3    8.65    0.84
  -7 -12  -3    9.99    1.34
  -7  12  -3    9.73    1.16
  -7  12  -3    7.37    1.23
  -8 -12  -3   90.76    2.34
   8 -12   3   90.34    3.40
  -8 -12  -3   91.67    2.31
  -8 -12  -3   91.47    3.40
  -8  12  -3   86.87    3.38
  -8  12  -3   91.35    3.09
   9 -12   3   14.72    1.73
  -9 -12  -3   15.71    0.90
  -9 -12  -3   15.09    0.95
  -9 -12  -3   18.65    1.96
  -9  12  -3   11.62    1.55
  -9  12  -3   15.08    1.81
  10 -12   3    9.78    1.61
 -10 -12  -3    8.13    0.81
 -10 -12  -3    8.57    1.67
 -10 -12  -3    8.80    0.86
 -10  12  -3    6.53    1.61
 -10  12  -3    6.64    1.52
 -11 -12  -3   30.44    2.62
  11 -12   3   31.09    2.49
 -11 -12  -3   26.53    1.20
 -11 -12  -3   29.74    1.26
 -11  12  -3   28.74    2.89
 -11  12  -3   22.72    2.40
 -12 -12  -3    0.59    0.60
 -12 -12  -3    0.54    0.66
 -12 -12  -3   -0.31    1.54
 -12  12  -3    0.70    1.59
  12 -13  -3   -0.50    1.73
 -12 -13   3    0.42    1.48
  11 -13  -3    4.94    1.59
 -11 -13   3    5.39    1.61
  10 -13  -3    0.36    1.19
   9 -13  -3    0.95    1.13
  -9 -13   3    0.95    1.19
  -9  13   3   -1.44    0.85
  -9  13   3    0.01    1.17
   8 -13  -3    6.29    1.35
  -8 -13   3    6.82    1.32
  -8  13   3    9.67    0.78
   7 -13  -3   15.28    1.71
  -7 -13   3   17.19    0.64
  -7 -13   3   17.17    0.66
  -7 -13   3   17.66    1.64
  -7  13   3   16.12    1.63
  -6 -13   3    9.50    0.73
   6 -13  -3    8.72    1.40
  -6 -13   3    8.62    0.69
  -6  13   3    9.22    1.33
   5 -13  -3    8.58    1.34
  -5 -13   3    8.06    0.72
   5 -13  -3    7.96    1.17
   5  13  -3    7.04    1.21
   4 -13  -3   -0.17    1.02
  -4 -13   3    1.41    0.60
   4 -13  -3    1.80    0.96
  -4 -13   3    1.36    0.60
  -4  13   3    1.28    0.85
   4  13  -3    1.16    0.90
   3 -13  -3  112.52    3.50
   3 -13  -3  104.50    3.31
  -3 -13   3  112.42    2.91
  -3 -13   3  110.64    2.92
   3  13  -3  106.69    3.12
  -3  13   3  104.48    3.15
   2 -13  -3   29.19    2.02
  -2 -13   3   27.89    1.49
   2 -13  -3   30.03    1.79
  -2 -13   3   29.01    1.47
   2  13  -3   27.63    1.46
   1 -13  -3  102.56    3.09
  -1 -13   3   98.26    2.85
  -1 -13   3   95.03    2.85
   1 -13  -3   93.73    2.96
  -1 -13   3   95.93    2.85
   1  13  -3   97.04    2.67
   0 -13   3    0.96    0.74
   0 -13  -3    0.64    0.75
   0 -13  -3    1.13    0.74
   0 -13   3   -0.95    0.66
   0 -13   3    1.68    0.82
   0  13  -3    0.24    0.56
   1 -13   3   -2.34    0.91
   1 -13   3    0.06    0.78
  -1 -13  -3   -0.53    0.66
  -1 -13  -3    0.17    0.67
   1 -13   3   -0.10    0.77
  -2 -13  -3    5.50    0.66
  -2 -13  -3    8.21    1.09
   2 -13   3    9.30    1.22
  -2 -13  -3    7.89    0.92
  -2  13  -3    9.19    1.47
  -3 -13  -3   18.75    1.26
   3 -13   3   17.27    1.22
  -3 -13  -3   20.43    1.25
   3 -13   3   22.95    1.72
  -3 -13  -3   24.78    1.28
   3 -13   3   19.12    1.65
  -3  13  -3   17.83    1.37
  -4 -13  -3   36.81    1.75
   4 -13   3   41.39    1.56
  -4 -13  -3   42.65    1.64
  -4 -13  -3   41.66    1.63
   4 -13   3   43.13    2.19
   4 -13   3   45.12    2.31
  -4  13  -3   41.85    1.54
  -4  13  -3   47.53    2.06
   5 -13   3    2.18    1.00
  -5 -13  -3    0.69    0.60
  -5 -13  -3    1.72    0.61
  -5 -13  -3    2.04    0.91
  -5  13  -3    2.84    0.68
  -6 -13  -3   10.26    0.93
  -6 -13  -3    9.91    0.93
  -6  13  -3   10.80    1.10
  -6  13  -3   11.22    1.35
  -7 -13  -3   10.34    1.03
  -7 -13  -3    8.31    1.36
  -7 -13  -3    7.73    0.83
  -7  13  -3    8.13    1.36
  -7  13  -3   11.02    1.21
  -8 -13  -3   35.37    2.30
  -8 -13  -3   38.86    1.35
  -8 -13  -3   40.20    1.34
   8 -13   3   38.98    2.52
  -8  13  -3   38.13    1.93
  -9 -13  -3    7.13    0.67
  -9 -13  -3    8.51    0.75
   9 -13   3    4.35    1.42
  -9 -13  -3    4.36    1.38
  -9  13  -3    6.56    1.29
 -10 -13  -3   36.28    1.26
  10 -13   3   38.29    2.70
 -10 -13  -3   38.67    3.12
 -10 -13  -3   36.52    1.29
 -10  13  -3   35.68    2.26
  11 -13   3   12.24    1.88
 -11 -13  -3   12.09    0.88
 -11 -13  -3    9.88    1.88
 -11  13  -3   10.39    1.70
 -12 -13  -3    4.70    0.63
 -12 -13  -3    3.14    1.68
 -12 -13  -3    4.84    0.59
 -12  13  -3    2.82    1.64
 -12 -14   3    3.91    1.70
 -11 -14   3    6.59    1.70
  10 -14  -3   -1.61    1.31
 -10 -14   3    1.28    1.37
   9 -14  -3   30.60    2.31
  -9 -14   3   33.33    2.44
  -8 -14   3    1.45    1.11
   8 -14  -3    2.43    1.18
  -7 -14   3    1.30    0.35
  -7 -14   3    0.86    0.37
  -7 -14   3    1.56    1.03
   7 -14  -3    0.15    1.16
  -6 -14   3   41.18    2.11
  -6 -14   3   38.65    1.31
   6 -14  -3   37.79    2.40
  -6 -14   3   37.31    1.28
   5 -14  -3    7.96    1.33
  -5 -14   3    9.15    1.01
   4 -14  -3   43.39    2.29
  -4 -14   3   41.67    1.60
  -4  14   3   41.68    2.01
   4  14  -3   42.05    1.94
   3 -14  -3  124.24    3.88
  -3 -14   3  125.74    3.31
  -3 -14   3  131.66    3.35
   3 -14  -3  124.35    3.80
  -3  14   3  117.28    3.51
   3  14  -3  128.73    3.48
  -2 -14   3    8.30    0.97
  -2 -14   3    8.83    0.99
   2 -14  -3   10.46    1.28
  -2  14   3    7.02    1.43
   2  14  -3    9.77    0.99
  -1 -14   3   12.74    1.31
  -1 -14   3   14.72    1.29
   1 -14  -3   13.57    1.50
   1 -14  -3   11.73    1.33
  -1 -14   3   10.86    1.24
   1  14  -3   14.25    1.07
   0 -14  -3   52.17    2.07
   0 -14  -3   51.44    2.13
   0 -14   3   45.93    1.76
   0 -14   3   48.99    2.10
   0 -14   3   52.29    2.08
  -1 -14  -3   20.51    1.43
   1 -14   3   24.51    1.64
   1 -14   3   22.39    1.57
  -1 -14  -3   23.76    1.50
  -1  14  -3   22.08    1.29
   2 -14   3   29.39    1.82
  -2 -14  -3   22.36    1.41
   2 -14   3   18.27    1.50
  -2 -14  -3   25.89    1.47
  -2  14  -3   24.21    1.10
  -3 -14  -3    3.80    0.81
   3 -14   3    2.81    1.11
   3 -14   3    2.26    1.01
  -3 -14  -3    1.95    0.73
  -3 -14  -3    3.45    0.81
  -3  14  -3    3.37    0.72
  -4 -14  -3   14.65    1.28
   4 -14   3   15.56    1.57
  -4 -14  -3   15.56    1.17
  -4 -14  -3   17.62    1.23
  -4  14  -3   15.37    2.07
  -5 -14  -3   10.78    1.41
  -5 -14  -3    9.30    1.02
  -5 -14  -3    6.89    1.08
  -5  14  -3   12.66    0.95
  -6 -14  -3    6.86    0.82
  -6 -14  -3    5.84    1.13
  -6 -14  -3    7.40    0.84
  -7 -14  -3   12.67    0.95
  -7 -14  -3   10.83    0.96
  -7 -14  -3   11.93    1.47
   7 -14   3   10.52    1.52
  -8 -14  -3   -0.19    0.48
  -8 -14  -3   -0.94    1.12
   8 -14   3   -0.46    1.21
  -8 -14  -3    0.47    0.48
   9 -14   3   -0.54    1.34
  -9 -14  -3    1.65    1.34
  -9 -14  -3    3.17    0.54
 -10 -14  -3   25.64    2.72
  10 -14   3   28.12    2.56
 -10 -14  -3   27.83    1.08
 -11 -14  -3   20.96    2.40
 -11 -14  -3   21.37    0.85
  11 -14   3   26.60    2.60
 -11 -14  -3   21.90    0.90
 -11 -15   3   69.60    3.45
  11 -15  -3   65.58    3.87
 -10 -15   3    8.95    1.68
  -9 -15   3    0.89    1.19
  -8 -15   3    1.98    1.20
   8 -15  -3   -1.02    1.24
  -7 -15   3   26.42    0.93
  -7 -15   3   26.87    2.01
  -7 -15   3   24.94    0.95
   7 -15  -3   25.65    2.28
  -6 -15   3    0.87    0.96
  -6 -15   3    0.51    0.49
  -6 -15   3    1.41    0.53
   6 -15  -3    1.48    1.11
  -5 -15   3   72.24    3.68
   5 -15  -3   73.43    3.12
  -5 -15   3   78.19    2.23
   4 -15  -3   -0.32    0.98
   3 -15  -3  101.96    3.50
  -3 -15   3  100.31    2.89
   2 -15  -3   47.00    2.27
  -2 -15   3   47.24    1.98
   2  15  -3   47.07    1.80
   1 -15  -3   -0.05    0.86
  -1 -15   3   -1.26    0.82
   1 -15  -3    0.56    0.84
   1  15  -3    0.21    0.62
   0 -15  -3  135.40    3.89
   0 -15  -3  126.70    3.77
   0 -15   3  137.91    3.91
   0 -15   3  130.09    3.76
   1 -15   3    4.12    1.07
  -1 -15  -3    2.78    1.40
   1 -15   3    3.77    0.98
  -1  15  -3    4.84    0.58
   2 -15   3   -0.51    0.87
  -2 -15  -3    0.50    0.73
  -2  15  -3    0.94    0.40
   3 -15   3   -0.51    0.98
  -3 -15  -3    0.97    0.73
  -3 -15  -3    0.71    0.71
  -3  15  -3    1.33    0.42
  -4 -15  -3   13.01    1.20
  -4 -15  -3   16.03    1.28
  -4 -15  -3   14.53    1.24
   4 -15   3   15.41    1.63
  -4  15  -3   17.13    0.84
  -5 -15  -3    1.77    0.93
  -5 -15  -3    2.66    0.79
  -5 -15  -3    2.43    0.72
  -6 -15  -3    4.45    0.73
  -6 -15  -3    2.08    1.08
  -6 -15  -3    5.31    0.78
  -7 -15  -3   16.32    1.73
  -7 -15  -3   19.43    1.13
  -7 -15  -3   20.14    1.11
  -8 -15  -3    8.66    1.50
  -8 -15  -3   10.05    0.88
  -8 -15  -3    9.58    0.88
  -9 -15  -3   16.06    0.91
   9 -15   3   13.64    1.88
  -9 -15  -3   14.30    1.84
  10 -15   3    4.22    1.45
 -10 -15  -3    5.11    0.57
 -10 -15  -3    1.30    1.49
 -10 -16   3    7.79    1.68
  10 -16  -3    8.97    1.84
   9 -16  -3    8.97    1.73
  -8 -16   3    5.14    1.38
   8 -16  -3    5.12    1.58
  -7 -16   3   84.30    2.11
  -7 -16   3   83.20    2.11
  -7 -16   3   87.85    3.24
   7 -16  -3   84.54    3.51
  -6 -16   3   99.38    2.53
  -6 -16   3   94.52    2.52
   6 -16  -3   98.05    3.79
  -6 -16   3   92.48    3.25
  -5 -16   3    0.72    0.67
   5 -16  -3    1.31    1.25
  -5 -16   3    1.28    0.65
  -4 -16   3   93.61    2.94
  -4 -16   3   92.87    2.85
   4 -16  -3   95.71    3.57
  -3 -16   3   15.28    1.36
   3 -16  -3   11.54    1.52
  -3 -16   3   18.36    1.31
  -2 -16   3    0.26    0.76
   2 -16  -3    0.02    1.00
  -2 -16   3   -0.76    0.75
  -1 -16   3    5.62    1.04
  -1 -16   3    6.20    1.03
   1 -16  -3    5.99    1.15
   0 -16   3   15.53    1.55
   0 -16  -3   15.16    1.50
   1 -16   3   36.29    2.01
  -1 -16  -3   35.43    1.84
  -2 -16  -3    7.70    1.09
  -2 -16  -3    7.25    1.07
   2 -16   3    6.48    1.25
   3 -16   3  115.45    3.83
  -3 -16  -3  115.61    3.32
  -3 -16  -3  107.73    3.23
  -4 -16  -3   10.11    1.07
  -4 -16  -3   11.13    1.09
  -5 -16  -3   73.47    2.34
  -5 -16  -3   74.88    2.38
  -6 -16  -3    2.14    0.71
  -6 -16  -3    2.21    0.68
  -7 -16  -3    2.30    0.64
  -7 -16  -3    3.38    0.66
  -7 -16  -3    0.66    1.23
   7 -16   3    3.79    1.37
  -8 -16  -3   19.61    1.06
  -8 -16  -3   17.17    1.86
   8 -16   3   21.69    2.20
   9 -16   3   11.69    1.95
  -9 -16  -3   13.73    0.81
  -9 -16  -3   15.32    0.80
  -9 -16  -3   10.27    1.69
   8 -17  -3    5.30    1.62
  -8 -17   3    9.30    1.48
   7 -17  -3    6.63    1.63
  -7 -17   3    6.72    1.33
  -7 -17   3    7.80    0.75
  -6 -17   3   25.85    2.04
  -6 -17   3   24.07    1.26
  -6 -17   3   24.09    1.21
   6 -17  -3   27.31    2.41
  -5 -17   3   -0.48    0.63
   5 -17  -3   -0.48    1.23
  -5 -17   3    1.32    0.67
  -4 -17   3    2.07    0.76
   4 -17  -3    0.36    1.14
  -3 -17   3   -0.36    0.76
   3 -17  -3    0.39    1.04
   2 -17  -3    2.02    1.14
   1 -17  -3    4.25    1.14
   0 -17  -3    3.92    1.05
  -1 -17  -3   17.43    1.62
  -2 -17  -3    4.94    1.05
  -3 -17  -3   28.16    1.71
  -4 -17  -3   10.65    1.13
  -5 -17  -3    6.24    0.91
  -5 -17  -3    6.37    0.93
  -6 -17  -3    4.88    0.83
  -6 -17  -3    6.59    0.85
   6 -17   3    5.10    1.46
  -7 -17  -3    6.93    0.85
  -7 -17  -3    6.62    0.80
   7 -17   3    3.83    1.45
   8 -17   3   11.59    1.83
  -8 -17  -3   12.49    0.94
  -8 -17  -3   11.31    1.22
  -7 -18   3    5.91    0.65
  -7 -18   3    6.68    0.74
   7 -18  -3    2.79    1.43
   6 -18  -3    6.35    1.61
  -6 -18   3   11.25    1.26
  -6 -18   3   11.44    1.05
  -5 -18   3    1.73    0.75
   5 -18  -3    1.37    1.27
  -5 -18   3    1.92    0.73
   4 -18  -3    9.24    1.59
  -4 -18   3    9.41    1.06
   3 -18  -3   11.34    1.63
   2 -18  -3   13.28    1.65
   1 -18  -3    4.11    1.24
   0 -18  -3    0.30    1.06
  -1 -18  -3   16.01    1.70
  -2 -18  -3   21.16    1.74
  -3 -18  -3  104.35    3.31
  -4 -18  -3   -0.01    0.77
  -5 -18  -3   14.23    1.61
   5 -18   3   13.27    1.79
   6 -18   3    2.37    1.34
   4 -19  -3   58.93    4.56
  -4 -19   3   63.13    2.36
  -3 -19   3   -0.43    1.27
   3 -19  -3    0.72    1.37
   2 -19  -3    1.51    1.31
   1 -19  -3    0.56    1.89
  -2 -19  -3   12.55    2.03
  -3 -19  -3   15.40    1.61
  -4 -19  -3    7.42    1.14
 -17   0   4   30.51    3.35
 -17   0   4   37.74    2.66
 -16   0   4   12.90    2.21
 -16   0   4    9.86    1.60
 -15   0   4   18.78    1.92
 -15   0   4   19.89    2.44
 -14   0   4    4.27    1.74
 -14   0   4    1.91    1.07
 -13   0   4  191.78    5.16
 -13   0   4  197.85    5.27
 -13   0   4  195.10    5.94
 -12   0   4   82.36    2.88
 -12   0   4   80.55    3.40
 -12   0   4   81.88    2.79
 -11   0   4    6.42    1.09
 -11   0   4    4.98    1.03
 -11   0   4    7.31    1.51
  11   0  -4    5.29    1.28
  10   0  -4  326.74    7.14
 -10   0   4  328.24    8.02
 -10   0   4  314.41    7.36
 -10   0   4  329.91    7.46
  -9   0   4  720.38   15.28
  -9   0   4  705.97   16.40
  -9   0   4  769.06   15.79
  -8   0   4  360.74    7.87
   8   0  -4  356.24    8.33
   8   0  -4  360.07    7.74
  -8   0   4  365.08    7.90
   7   0  -4  134.99    3.69
  -7   0   4  133.26    3.32
   7   0  -4  136.12    3.23
  -7   0   4  133.87    3.33
  -6   0   4  151.32    3.56
   6   0  -4  149.15    3.45
  -6   0   4  148.44    3.53
   6   0  -4  149.49    3.85
  -5   0   4   56.55    1.61
  -5   0   4   52.64    1.84
   5   0  -4   54.54    1.54
   5   0  -4   55.20    1.89
  -5   0   4   57.11    1.63
  -4   0   4   98.03    2.52
  -4   0   4   99.62    2.34
   4   0  -4   93.69    2.29
  -4   0   4   96.47    2.55
   4   0  -4   99.71    2.80
  -3   0   4 1224.97   33.77
   2   0  -4 2653.03   61.70
   1   0  -4  191.51    4.12
  -1   0   4  195.58    4.15
   1   0  -4  202.87    4.15
   1   0  -4  193.12    4.22
  -1   0   4  192.15    4.12
  -1   0   4  187.26    4.20
   0   0   4  407.27    8.40
   0   0   4  411.85    8.50
   0   0   4  416.41    8.40
   0   0  -4  417.59    8.41
   0   0  -4  407.51    8.49
   0   0  -4  401.90    8.38
   1   0   4 2657.91   63.45
  -1   0  -4 2787.13   63.86
   2   0   4  479.88   10.13
  -2   0  -4  480.77    9.98
  -2   0  -4  487.96   10.00
  -2   0  -4  493.15   10.17
   2   0   4  498.48    9.99
   2   0   4  482.29    9.98
   3   0   4   35.31    1.31
  -3   0  -4   33.38    1.11
  -3   0  -4   36.25    1.54
  -3   0  -4   34.51    1.15
   3   0   4   33.69    1.13
  -4   0  -4   44.85    1.42
  -4   0  -4   47.82    1.48
   4   0   4   46.97    1.45
  -4   0  -4   49.30    1.74
   4   0   4   46.26    1.88
   4   0   4   46.60    1.68
  -5   0  -4  205.08    4.66
  -5   0  -4  203.65    4.96
  -5   0  -4  202.64    4.62
  -6   0  -4   52.03    1.77
  -6   0  -4   53.13    1.73
  -6   0  -4   54.56    2.11
  -7   0  -4  103.02    2.80
   7   0   4   91.95    2.56
  -7   0  -4   98.16    3.13
   8   0   4  159.04    3.93
  -8   0  -4  165.90    4.10
  -8   0  -4  158.95    4.13
  -8   0  -4  162.02    5.06
  -9   0  -4    9.36    1.10
  -9   0  -4   11.49    1.11
   9   0   4    9.72    1.01
  -9   0  -4   11.51    1.62
 -10   0  -4  340.20    8.37
  10   0   4  318.31    7.36
 -10   0  -4  321.97    7.61
 -10   0  -4  338.69    7.73
 -11   0  -4    7.98    1.64
 -11   0  -4   10.16    1.27
 -11   0  -4    7.64    1.12
  11   0   4   13.30    1.19
 -12   0  -4  420.29    9.70
 -12   0  -4  396.50    9.54
 -12   0  -4  434.08   10.56
 -13   0  -4   16.87    2.32
 -13   0  -4   15.63    1.86
 -14   0  -4   12.57    1.62
 -14   0  -4   14.38    2.19
 -15   0  -4   44.49    3.33
 -15   0  -4   47.77    2.67
 -16   0  -4    1.41    2.03
 -16   0  -4    2.88    2.21
 -17  -1   4   -0.18    1.96
 -17  -1   4   -0.10    1.20
 -17   1   4   -1.38    1.89
 -17   1   4    1.10    1.46
 -16  -1   4   73.07    3.18
 -16  -1   4   70.75    3.88
 -16   1   4   67.93    3.18
 -16   1   4   70.79    3.82
 -15  -1   4    3.58    1.21
 -15  -1   4    1.69    1.62
 -15   1   4    3.22    1.24
 -15   1   4    2.34    1.73
 -14  -1   4   11.91    2.03
 -14  -1   4    8.20    1.28
 -14   1   4    9.09    1.36
 -14   1   4    8.48    1.76
 -13  -1   4   59.07    3.12
 -13  -1   4   60.64    2.56
 -13  -1   4   59.99    2.39
 -13   1   4   60.29    2.64
 -13   1   4   61.77    3.26
 -12  -1   4   12.72    1.76
 -12  -1   4   13.78    1.34
  12  -1  -4   11.70    1.53
 -12  -1   4   13.38    1.41
 -12   1   4    8.49    1.12
 -12   1   4   12.61    1.73
 -12   1   4   11.05    1.37
  11  -1  -4    4.64    0.87
 -11  -1   4    3.84    1.41
 -11  -1   4    3.38    0.94
 -11  -1   4    2.87    0.86
 -11   1   4    3.21    1.02
 -11   1   4    3.74    1.31
 -11   1   4    2.17    0.93
 -10  -1   4   81.21    3.20
 -10  -1   4   87.06    2.63
 -10  -1   4   86.75    2.69
  10   1  -4   83.63    2.32
 -10   1   4   88.23    2.78
 -10   1   4   82.79    3.19
 -10   1   4   89.85    2.85
  -9  -1   4  117.64    3.12
  -9  -1   4  112.47    3.91
   9  -1  -4  120.01    3.12
  -9   1   4  112.99    3.23
  -9   1   4  117.32    3.73
  -9   1   4  119.20    3.30
   8  -1  -4   30.86    1.39
  -8  -1   4   37.01    1.49
  -8  -1   4   33.92    1.39
  -8   1   4   36.99    1.59
  -8   1   4   35.24    1.54
   8   1  -4   38.35    1.92
  -7  -1   4  191.94    4.41
   7  -1  -4  197.53    4.84
  -7  -1   4  194.42    4.42
  -7   1   4  188.68    4.52
   7   1  -4  189.54    4.25
   7   1  -4  196.48    4.91
  -7   1   4  190.88    4.55
   6  -1  -4  221.63    5.20
  -6  -1   4  215.62    4.83
  -6  -1   4  220.58    4.83
   6   1  -4  216.17    5.24
  -6   1   4  218.95    4.95
   6   1  -4  220.12    4.71
  -6   1   4  215.11    4.95
  -5  -1   4 1066.37   21.58
   5  -1  -4 1078.58   21.90
   5  -1  -4 1069.94   21.69
   5   1  -4 1083.04   21.51
  -5   1   4 1063.56   21.71
   5   1  -4 1093.14   21.98
  -5   1   4 1071.75   21.87
  -5   1   4 1057.07   21.70
  -4  -1   4    1.76    0.36
  -4  -1   4    1.63    0.35
  -4  -1   4    1.06    0.51
   4  -1  -4    1.24    0.49
   4  -1  -4    1.38    0.42
   4  -1  -4    0.99    0.36
   4   1  -4    0.76    0.52
  -4   1   4    1.49    0.44
  -4   1   4    2.20    0.64
   4   1  -4    1.29    0.31
   4   1  -4    1.82    0.33
  -4   1   4    1.80    0.43
  -3  -1   4  174.09    3.75
  -3  -1   4  168.47    3.98
   3  -1  -4  170.39    3.81
   3  -1  -4  174.69    3.91
  -3  -1   4  172.54    3.75
   3  -1  -4  176.64    3.84
  -3   1   4  166.75    3.88
   3   1  -4  175.87    3.71
  -3   1   4  180.94    3.86
   3   1  -4  178.30    4.00
   3   1  -4  177.39    3.73
  -3   1   4  170.71    3.83
  -2  -1   4 1724.18   41.83
   2  -1  -4 1671.34   43.43
  -2   1   4 1699.44   43.62
  -1  -1   4  102.87    2.27
   1  -1  -4  100.57    2.30
  -1  -1   4   94.92    2.39
   1  -1  -4   95.40    2.27
   1  -1  -4   97.80    2.31
  -1  -1   4  104.59    2.42
  -1   1   4   98.97    2.29
   1   1  -4   97.05    2.23
   1   1  -4   98.65    2.42
  -1   1   4   94.77    2.30
  -1   1   4   99.55    2.30
   0  -1   4 2756.82   63.48
   0  -1  -4 2820.86   63.65
   0   1   4 2722.20   63.47
   0   1  -4 2692.73   63.17
  -1  -1  -4    1.87    0.55
  -1  -1  -4    0.64    0.34
   1  -1   4    2.31    0.58
   1  -1   4    1.50    0.44
  -1  -1  -4    0.64    0.34
   1  -1   4    1.27    0.41
   1   1   4    1.01    0.34
   1   1   4    1.98    0.56
  -1   1  -4    1.60    0.57
  -1   1  -4    0.89    0.36
  -1   1  -4    1.31    0.42
   1   1   4    0.98    0.33
   2  -1   4   31.10    1.04
   2  -1   4   32.12    1.21
  -2  -1  -4   29.93    1.11
  -2  -1  -4   31.15    1.01
   2  -1   4   30.07    1.08
  -2  -1  -4   33.52    1.27
   2   1   4   32.12    1.15
   2   1   4   31.27    1.01
  -2   1  -4   29.69    1.03
  -2   1  -4   32.19    1.12
  -2   1  -4   32.34    1.23
   3  -1   4   69.86    1.89
  -3  -1  -4   73.77    2.29
  -3  -1  -4   71.15    1.99
   3  -1   4   72.69    1.89
   3  -1   4   69.04    2.04
  -3   1  -4   69.18    1.88
  -3   1  -4   72.44    2.27
   3   1   4   73.33    1.82
   3   1   4   72.78    2.08
  -3   1  -4   71.75    1.95
  -4  -1  -4  395.99    8.49
  -4  -1  -4  388.83    8.14
   4  -1   4  396.46    8.22
   4  -1   4  394.85    8.22
  -4  -1  -4  397.82    8.18
   4  -1   4  387.20    8.46
  -4   1  -4  411.17    8.33
   4   1   4  385.74    8.12
   4   1   4  331.79    8.03
  -4   1  -4  391.21    8.22
   4   1   4  383.24    8.45
  -4   1  -4  396.04    8.47
  -5  -1  -4   19.86    1.01
   5  -1   4   21.21    1.00
  -5  -1  -4   20.36    0.98
  -5  -1  -4   20.68    1.32
  -5   1  -4   19.95    1.12
  -5   1  -4   20.34    1.32
   5   1   4   19.65    0.93
  -5   1  -4   19.67    1.06
   6  -1   4   91.20    2.51
  -6  -1  -4   88.14    2.42
  -6  -1  -4   92.71    2.51
  -6  -1  -4   95.45    2.93
  -6   1  -4   94.09    2.63
  -6   1  -4   92.46    2.90
   6   1   4   95.74    2.39
  -7  -1  -4   17.82    1.06
  -7  -1  -4   17.81    1.14
  -7  -1  -4   18.91    1.47
  -7   1  -4   18.31    1.47
  -7   1  -4   19.43    1.28
   7   1   4   16.87    0.97
  -7   1  -4   18.24    1.18
  -8  -1  -4    9.98    1.10
  -8   1  -4   12.00    1.15
   8   1   4   11.99    0.96
  -8   1  -4   11.62    1.48
  -8   1  -4   12.75    1.14
  -9  -1  -4    3.53    0.83
   9  -1   4    2.27    0.47
  -9  -1  -4    2.91    0.87
  -9  -1  -4    2.79    1.23
  -9   1  -4    2.35    0.82
   9   1   4    2.88    0.69
  -9   1  -4    1.50    0.88
  -9   1  -4    3.07    1.22
 -10  -1  -4    0.62    0.79
 -10  -1  -4    1.20    1.33
  10  -1   4    1.98    0.77
 -10  -1  -4    2.03    0.85
 -10   1  -4    0.39    0.77
 -10   1  -4    1.02    1.26
 -10   1  -4    2.28    0.96
 -11  -1  -4   66.87    2.50
 -11  -1  -4   69.67    2.60
  11  -1   4   66.23    2.34
 -11  -1  -4   76.28    3.29
 -11   1  -4   70.57    2.74
 -11   1  -4   72.08    3.25
 -11   1  -4   64.45    2.56
  11   1   4   71.10    2.22
 -12  -1  -4   39.47    2.73
 -12  -1  -4   45.19    2.22
 -12  -1  -4   38.84    2.02
 -12   1  -4   41.88    2.79
 -12   1  -4   43.37    2.33
 -13  -1  -4   42.76    2.39
 -13  -1  -4   46.25    3.20
 -13   1  -4   49.25    3.06
 -14  -1  -4   15.86    2.28
 -14  -1  -4   16.23    1.85
 -14   1  -4   13.62    2.21
 -15  -1  -4    2.97    1.86
 -15  -1  -4    3.93    1.29
 -15   1  -4    2.23    1.26
 -15   1  -4    1.98    1.99
 -16  -1  -4   -2.14    1.95
 -16   1  -4   -0.15    1.82
 -16   1  -4   -0.27    1.39
 -16  -2   4    4.02    1.27
 -16  -2   4    4.34    1.82
 -16   2   4    5.58    2.05
 -16   2   4    4.05    1.42
 -15  -2   4    6.93    1.82
 -15  -2   4    8.42    1.37
 -15   2   4    6.18    1.79
 -15   2   4    7.34    1.49
 -14  -2   4   19.30    2.36
 -14  -2   4   20.90    1.82
 -14   2   4   21.30    2.03
 -14   2   4   18.56    2.26
 -13  -2   4   35.91    1.84
 -13  -2   4   35.26    2.93
 -13  -2   4   35.44    2.28
 -13   2   4   33.38    2.17
 -13   2   4   32.73    2.44
 -12  -2   4   -0.63    1.17
  12  -2  -4    2.29    0.79
 -12  -2   4   -0.43    0.78
 -12  -2   4   -1.16    0.78
 -12   2   4    0.09    0.85
 -12   2   4   -0.15    1.31
 -12   2   4    1.49    1.02
 -11  -2   4  104.28    3.80
 -11  -2   4  105.05    3.07
 -11  -2   4  103.70    3.03
 -11   2   4  109.84    3.73
 -11   2   4  105.32    3.29
 -11   2   4   97.79    3.17
 -10  -2   4    0.20    1.07
 -10  -2   4    1.25    0.71
  10  -2  -4    0.96    0.47
 -10  -2   4    0.54    0.68
 -10   2   4    1.33    0.94
 -10   2   4    2.41    0.86
 -10   2   4    0.73    1.09
  -9  -2   4  480.35   10.13
  -9  -2   4  481.07   10.16
  -9   2   4  467.67   10.71
  -9   2   4  472.22   10.38
  -9   2   4  476.68   10.42
   9   2  -4  475.59   10.87
  -8  -2   4   62.84    1.91
  -8  -2   4   65.81    1.93
  -8   2   4   63.82    2.20
   8   2  -4   64.14    1.65
   8   2  -4   63.42    2.46
  -8   2   4   64.31    2.11
  -8   2   4   63.36    2.43
   7  -2  -4   84.10    2.62
  -7  -2   4   84.57    2.21
  -7  -2   4   82.55    2.19
   7  -2  -4   81.36    2.35
  -7   2   4   82.33    2.42
  -7   2   4   79.84    2.40
   7   2  -4   82.18    2.70
   6  -2  -4  207.72    4.96
   6  -2  -4  210.70    4.79
  -6  -2   4  209.67    4.59
  -6  -2   4  203.39    4.57
   6   2  -4  209.38    5.10
  -6   2   4  207.21    4.82
  -6   2   4  215.67    4.86
   6   2  -4  208.65    4.41
   5  -2  -4 1153.29   23.26
   5  -2  -4 1168.47   23.39
  -5  -2   4 1146.92   23.04
   5  -2  -4 1132.31   23.24
   5   2  -4 1157.66   22.91
  -5   2   4 1147.96   23.28
  -5   2   4 1105.07   23.32
   5   2  -4 1176.81   23.55
  -5   2   4 1159.27   23.30
  -4  -2   4  153.28    3.80
   4  -2  -4  161.94    3.67
   4  -2  -4  154.67    3.86
   4  -2  -4  161.45    3.73
  -4  -2   4  163.35    3.47
  -4  -2   4  157.73    3.46
  -4   2   4  159.66    3.68
  -4   2   4  153.44    3.70
   4   2  -4  161.72    3.37
  -4   2   4  164.08    3.72
   4   2  -4  161.84    3.87
   4   2  -4  162.62    3.38
   3  -2  -4  866.31   17.00
   3  -2  -4  828.11   16.97
   3  -2  -4  849.61   16.97
  -3  -2   4  811.95   17.34
  -3  -2   4  851.06   16.80
   3   2  -4  842.17   16.73
  -3   2   4  843.32   16.99
   3   2  -4  828.03   17.16
  -3   2   4  836.38   16.99
  -3   2   4  825.40   16.95
   2  -2  -4  212.91    4.49
  -2  -2   4  211.20    4.33
   2  -2  -4  198.84    4.46
  -2  -2   4  198.65    4.54
  -2  -2   4  207.01    4.32
   2  -2  -4  205.83    4.41
  -2   2   4  202.61    4.46
   2   2  -4  204.32    4.28
   2   2  -4  209.92    4.60
  -2   2   4  204.43    4.40
   2   2  -4  211.04    4.29
  -2   2   4  202.59    4.46
  -1  -2   4   66.06    1.59
   1  -2  -4   64.32    1.66
  -1  -2   4   65.61    1.80
   1  -2  -4   63.66    1.61
  -1  -2   4   68.48    1.61
   1  -2  -4   68.23    1.71
  -1   2   4   68.28    1.70
   1   2  -4   60.12    1.65
  -1   2   4   64.70    1.62
   1   2  -4   62.37    1.75
  -1   2   4   65.44    1.66
   1   2  -4   65.87    1.57
   0  -2  -4   49.66    1.38
   0  -2   4   48.67    1.36
   0  -2   4   51.73    1.55
   0  -2   4   47.85    1.32
   0  -2  -4   50.19    1.36
   0  -2  -4   51.02    1.37
   0   2   4   49.80    1.33
   0   2   4   51.69    1.38
   0   2   4   49.09    1.32
   0   2  -4   46.38    1.45
   0   2  -4   49.14    1.32
   0   2  -4   49.89    1.32
   1  -2   4   28.53    1.03
  -1  -2  -4   27.87    0.95
   1  -2   4   29.43    0.99
   1  -2   4   29.55    1.14
  -1  -2  -4   31.31    1.10
  -1   2  -4   27.36    0.98
  -1   2  -4   27.50    0.99
   1   2   4   30.03    0.94
  -1   2  -4   28.75    1.12
   1   2   4   30.45    1.05
   2  -2   4    3.25    0.48
  -2  -2  -4    4.04    0.43
  -2  -2  -4    3.59    0.56
   2  -2   4    4.04    0.49
   2  -2   4    4.05    0.60
  -2  -2  -4    2.59    0.39
  -2   2  -4    2.90    0.59
   2   2   4    4.78    0.43
  -2   2  -4    2.62    0.48
   2   2   4    4.07    0.59
  -2   2  -4    3.24    0.52
   3  -2   4  231.86    5.32
  -3  -2  -4  239.13    5.07
  -3  -2  -4  242.03    5.61
   3  -2   4  237.34    5.20
   3  -2   4  236.26    5.21
  -3  -2  -4  242.03    5.10
   3   2   4  234.69    5.31
   3   2   4  242.42    5.03
  -3   2  -4  237.15    5.40
  -3   2  -4  227.79    5.18
   3   2   4  234.90    5.02
  -3   2  -4  241.99    5.25
  -4  -2  -4   61.84    1.70
  -4  -2  -4   62.21    1.74
  -4  -2  -4   62.66    2.05
   4  -2   4   62.28    1.87
   4  -2   4   61.68    2.23
   4  -2   4   59.97    1.83
  -4   2  -4   62.13    2.10
  -4   2  -4   64.53    2.14
   4   2   4   64.26    1.65
   4   2   4   63.32    2.27
  -5  -2  -4  162.42    3.73
  -5  -2  -4  162.24    3.77
   5  -2   4  162.74    3.90
  -5  -2  -4  162.33    4.16
  -5   2  -4  161.71    3.90
   5   2   4  165.08    3.66
  -5   2  -4  165.44    3.95
  -5   2  -4  161.08    4.18
   6  -2   4   65.96    2.05
  -6  -2  -4   66.55    2.36
  -6  -2  -4   65.56    1.88
  -6  -2  -4   63.68    1.94
   6   2   4   66.12    1.79
  -6   2  -4   63.61    2.12
  -6   2  -4   65.12    2.34
  -6   2  -4   65.76    2.09
   7  -2   4   24.46    1.29
  -7  -2  -4   24.52    1.18
  -7  -2  -4   22.22    1.22
  -7  -2  -4   23.03    1.59
  -7   2  -4   22.87    1.31
  -7   2  -4   23.70    1.42
   7   2   4   23.05    1.00
  -7   2  -4   25.93    1.76
   8  -2   4   -0.27    0.58
  -8   2  -4   -0.36    0.58
   8   2   4    0.25    0.52
  -8   2  -4    0.43    0.80
  -8   2  -4    0.12    0.98
  -9  -2  -4   -0.45    0.62
  -9  -2  -4    0.13    0.70
  -9  -2  -4    1.25    1.10
  -9   2  -4   -1.42    0.71
   9   2   4   -0.60    0.49
  -9   2  -4   -0.51    1.20
 -10  -2  -4   53.96    2.72
 -10  -2  -4   53.92    2.09
 -10  -2  -4   55.17    2.19
 -10   2  -4   47.47    2.19
 -10   2  -4   51.89    2.87
 -10   2  -4   55.77    2.29
 -11  -2  -4   93.00    3.67
 -11  -2  -4   94.15    2.98
 -11  -2  -4   85.09    2.82
 -11   2  -4   86.48    3.60
 -11   2  -4   83.06    3.01
 -11   2  -4   88.57    3.10
 -12  -2  -4   81.47    2.87
 -12  -2  -4   87.17    3.76
  12  -2   4   86.27    3.07
 -12  -2  -4   92.27    3.08
 -12   2  -4   84.53    3.16
 -12   2  -4   92.26    3.81
 -13  -2  -4   11.48    2.11
 -13  -2  -4    9.58    1.34
 -13   2  -4   13.61    2.16
 -13   2  -4   10.10    1.55
 -14  -2  -4    6.14    1.28
 -14  -2  -4    6.02    1.87
 -14   2  -4    6.75    2.02
 -14   2  -4    5.42    1.43
 -15  -2  -4   -0.98    1.59
 -15  -2  -4    2.44    1.19
 -15   2  -4    3.00    1.40
 -15   2  -4   -1.27    1.67
 -16  -2  -4   17.88    2.66
 -16  -2  -4   18.37    2.00
 -16   2  -4   14.53    1.86
 -16   2  -4   15.37    2.85
 -16  -3   4    7.00    1.33
 -16  -3   4    8.16    2.07
 -16   3   4    5.07    1.46
 -16   3   4    3.33    1.94
 -15  -3   4   25.30    2.89
 -15  -3   4   24.78    1.89
 -15   3   4   21.77    2.22
 -15   3   4   23.25    2.50
 -14  -3   4   11.35    2.00
 -14  -3   4   11.49    1.33
 -14   3   4   13.23    2.11
 -14   3   4   11.15    1.81
 -13  -3   4    1.60    0.81
 -13   3   4   -0.57    1.19
 -13   3   4    0.22    1.07
 -12  -3   4    8.38    1.05
 -12  -3   4    8.91    1.64
  12  -3  -4    5.76    0.82
 -12  -3   4    9.48    1.06
 -12   3   4    6.60    1.59
 -12   3   4    7.22    1.21
 -12   3   4    8.07    1.36
 -11  -3   4   13.24    1.19
 -11  -3   4   12.52    1.70
 -11  -3   4   12.85    1.25
 -11   3   4   11.09    1.25
 -11   3   4   14.31    1.46
 -11   3   4   12.67    1.58
 -10  -3   4   31.77    1.51
 -10  -3   4   31.82    1.49
 -10  -3   4   28.57    2.10
 -10   3   4   37.94    2.23
 -10   3   4   27.71    1.75
 -10   3   4   34.60    1.93
  -9  -3   4   32.29    1.36
   9  -3  -4   28.67    1.58
  -9  -3   4   31.29    1.38
  -9   3   4   32.27    1.67
  -9   3   4   32.16    1.98
   9   3  -4   31.60    1.95
  -9   3   4   28.91    1.56
   8  -3  -4  153.50    3.92
  -8  -3   4  152.90    3.62
  -8  -3   4  151.38    3.60
   8   3  -4  154.64    4.32
  -8   3   4  154.13    4.18
  -8   3   4  148.19    3.94
  -8   3   4  156.97    4.04
  -7  -3   4  289.52    6.14
  -7  -3   4  281.82    6.14
   7  -3  -4  288.22    6.46
  -7   3   4  281.96    6.63
  -7   3   4  293.37    6.54
  -7   3   4  281.27    6.49
   7   3  -4  287.94    6.83
  -6  -3   4   17.57    0.81
  -6  -3   4   16.94    0.79
   6  -3  -4   14.90    1.01
   6  -3  -4   15.76    1.14
   6   3  -4   16.27    1.25
  -6   3   4   17.58    1.19
  -6   3   4   15.52    1.02
   5  -3  -4  525.32   10.76
  -5  -3   4  515.05   10.39
  -5  -3   4  516.68   10.39
   5  -3  -4  501.73   10.71
   5  -3  -4  499.57   10.70
  -5   3   4  507.99   10.73
   5   3  -4  509.08   10.96
  -5   3   4  521.86   10.78
  -5   3   4  494.79   10.69
  -4  -3   4   91.70    2.07
  -4  -3   4   86.35    2.46
   4  -3  -4   90.91    2.37
  -4  -3   4   91.44    2.06
   4  -3  -4   89.42    2.32
  -4   3   4   91.62    2.40
  -4   3   4   89.22    2.38
   4   3  -4   91.18    2.53
  -4   3   4   88.39    2.29
   3  -3  -4  852.09   17.24
  -3  -3   4  858.28   17.08
   3  -3  -4  830.87   17.33
  -3  -3   4  833.39   17.44
   3  -3  -4  880.18   17.38
  -3   3   4  857.16   17.35
   3   3  -4  874.44   16.98
  -3   3   4  876.78   17.38
  -3   3   4  835.81   17.22
   3   3  -4  855.27   16.95
   3   3  -4  839.94   17.51
   2  -3  -4    0.24    0.29
   2  -3  -4    0.69    0.41
  -2  -3   4    0.27    0.26
  -2  -3   4   -0.53    0.38
   2  -3  -4    1.03    0.41
  -2  -3   4   -0.15    0.24
   2   3  -4   -0.10    0.20
   2   3  -4    0.11    0.23
  -2   3   4   -0.07    0.28
   2   3  -4    1.63    0.51
  -2   3   4   -0.26    0.34
  -2   3   4    1.37    0.40
   1  -3  -4  555.46   11.26
  -1  -3   4  548.60   11.14
   1  -3  -4  555.10   11.24
   1  -3  -4  551.69   11.10
  -1  -3   4  527.25   11.31
  -1  -3   4  558.95   11.15
   1   3  -4  566.88   11.36
  -1   3   4  554.46   11.24
  -1   3   4  552.77   11.10
   1   3  -4  554.72   11.11
   1   3  -4  527.71   11.08
  -1   3   4  545.33   11.23
   0  -3  -4  187.40    4.02
   0  -3   4  188.14    4.00
   0  -3  -4  185.98    3.95
   0  -3  -4  174.62    4.08
   0  -3   4  185.33    4.13
   0   3  -4  183.76    4.13
   0   3  -4  184.04    3.97
   0   3   4  185.85    3.95
   0   3   4  185.51    4.00
  -1  -3  -4  199.65    4.27
  -1  -3  -4  206.38    4.35
   1  -3   4  197.98    4.45
   1  -3   4  205.35    4.38
  -1  -3  -4  201.90    4.29
   1  -3   4  200.43    4.35
  -1   3  -4  199.29    4.35
  -1   3  -4  209.07    4.49
   1   3   4  197.71    4.31
  -1   3  -4  198.40    4.33
   1   3   4  198.89    4.24
   1   3   4  173.61    4.54
  -2  -3  -4    2.77    0.39
   2  -3   4    1.12    0.50
   2  -3   4    2.16    0.47
   2  -3   4    2.56    0.65
  -2  -3  -4    3.17    0.55
  -2  -3  -4    3.34    0.41
  -2   3  -4    1.57    0.51
   2   3   4    2.15    0.47
  -2   3  -4    3.14    0.59
   2   3   4    2.52    0.35
   2   3   4    2.24    0.34
   3  -3   4  306.78    6.86
   3  -3   4  303.61    6.77
  -3  -3  -4  316.30    6.61
  -3  -3  -4  316.13    7.12
   3  -3   4  323.40    6.81
  -3  -3  -4  319.71    6.58
   3   3   4  308.00    6.83
   3   3   4  303.76    6.50
  -3   3  -4  319.94    6.93
  -3   3  -4  319.60    6.78
   3   3   4  318.63    6.51
  -3   3  -4  317.65    6.80
  -4  -3  -4  734.41   15.54
   4  -3   4  738.04   15.39
  -4  -3  -4  748.38   15.16
   4  -3   4  742.40   15.40
  -4  -3  -4  762.00   15.20
  -4   3  -4  747.09   15.56
   4   3   4  768.76   15.07
  -4   3  -4  751.87   15.44
  -4   3  -4  735.49   15.39
   5  -3   4  106.04    2.81
  -5  -3  -4  102.09    2.55
  -5  -3  -4  101.93    2.52
  -5  -3  -4  103.77    2.99
  -5   3  -4  102.77    2.78
   5   3   4  105.02    2.40
  -5   3  -4   98.07    2.95
  -5   3  -4  104.92    2.81
  -6  -3  -4  143.99    3.44
  -6  -3  -4  144.76    3.41
  -6  -3  -4  141.17    3.92
   6  -3   4  141.67    3.66
  -6   3  -4  147.03    3.93
   6   3   4  143.79    3.24
  -6   3  -4  144.10    3.66
  -6   3  -4  142.82    3.70
  -7  -3  -4  203.33    4.68
   7  -3   4  200.71    4.87
  -7  -3  -4  199.08    4.64
  -7  -3  -4  204.96    5.28
  -7   3  -4  207.29    5.28
  -7   3  -4  207.13    5.03
   7   3   4  197.70    4.42
  -7   3  -4  198.66    4.90
   8  -3   4   25.87    1.48
  -8  -3  -4   28.28    1.31
  -8  -3  -4   26.50    2.12
  -8  -3  -4   26.17    1.36
   8   3   4   25.26    1.11
  -8   3  -4   25.62    1.95
  -8   3  -4   23.85    1.53
  -8   3  -4   25.63    1.43
  -9  -3  -4    1.25    0.71
  -9  -3  -4    1.70    1.15
   9  -3   4    0.41    0.80
  -9   3  -4    0.51    0.82
  -9   3  -4   -0.19    1.13
  -9   3  -4    1.47    0.95
 -10  -3  -4   14.95    1.25
 -10  -3  -4   19.17    1.93
  10  -3   4   16.54    1.42
 -10  -3  -4   16.29    1.32
 -10   3  -4   16.19    1.93
 -10   3  -4   15.34    1.52
 -11  -3  -4   23.57    1.51
 -11  -3  -4   25.29    1.66
 -11  -3  -4   23.56    2.20
 -11   3  -4   23.52    2.21
 -11   3  -4   24.95    1.96
 -11   3  -4   25.58    1.77
 -12  -3  -4   28.32    1.73
 -12  -3  -4   28.88    1.78
 -12  -3  -4   28.16    2.92
 -12   3  -4   26.66    2.11
 -12   3  -4   27.26    2.65
 -13  -3  -4    3.37    1.62
 -13  -3  -4    5.18    1.16
 -13   3  -4    5.49    1.84
 -13   3  -4    4.06    1.22
 -14  -3  -4    2.98    1.12
 -14  -3  -4    0.52    1.60
 -14   3  -4    1.29    1.33
 -14   3  -4    1.30    1.79
 -15  -3  -4   64.63    2.84
 -15  -3  -4   63.16    3.97
 -15   3  -4   61.75    3.05
 -15   3  -4   61.19    3.95
 -16  -3  -4   11.66    1.64
 -16  -3  -4   14.20    2.50
 -16   3  -4   14.45    1.98
 -16   3  -4   14.52    2.96
 -16   4   4    1.86    1.80
 -16   4   4    0.73    1.41
 -15  -4   4   19.26    2.43
 -15  -4   4   15.79    1.65
 -15   4   4   16.82    2.19
 -15   4   4   16.08    1.89
 -14  -4   4   -0.75    0.83
 -14  -4   4   -0.39    1.54
 -14   4   4    0.02    1.53
 -13  -4   4   -0.23    1.47
 -13  -4   4    0.98    0.76
 -13  -4   4   -0.23    0.78
 -13   4   4   -0.54    1.13
 -13   4   4   -0.90    1.35
 -12  -4   4    3.33    1.31
 -12  -4   4    2.49    0.82
 -12  -4   4    1.55    0.76
 -12   4   4    0.84    1.14
 -12   4   4    2.57    1.60
 -12   4   4    1.30    1.23
 -11  -4   4    4.35    0.80
 -11  -4   4    3.43    1.45
 -11  -4   4    2.82    0.76
  11  -4  -4    3.41    0.94
 -11   4   4    3.77    1.14
 -11   4   4    2.31    1.28
 -11   4   4    2.97    0.98
 -10  -4   4    9.47    1.05
 -10  -4   4    8.34    1.49
  10  -4  -4    8.79    1.08
 -10  -4   4    9.41    0.93
 -10   4   4    8.89    1.30
 -10   4   4   11.19    1.28
 -10   4   4    9.61    1.24
   9  -4  -4  534.22   11.80
  -9  -4   4  534.76   11.37
  -9   4   4  561.45   11.95
   9   4  -4  539.69   12.31
  -9   4   4  553.06   12.09
  -8  -4   4   96.72    2.50
   8  -4  -4   97.45    2.89
  -8  -4   4   99.27    2.51
  -8   4   4   99.71    3.24
   8   4  -4   95.82    3.26
  -8   4   4   99.51    3.08
  -8   4   4   98.32    2.97
   7  -4  -4   11.98    1.11
  -7  -4   4   11.91    0.71
  -7  -4   4   11.67    0.71
  -7   4   4   10.87    1.12
  -7   4   4    9.62    1.05
  -7   4   4   10.17    0.99
   7   4  -4   10.75    1.35
  -6  -4   4   29.83    0.98
   6  -4  -4   30.49    1.37
  -6  -4   4   30.81    0.98
  -6   4   4   27.08    1.46
  -6   4   4   29.23    1.37
  -6   4   4   29.80    1.41
   6   4  -4   31.05    1.64
  -6   4   4   30.46    1.36
  -5  -4   4  180.36    3.78
   5  -4  -4  178.42    4.23
   5  -4  -4  173.10    4.19
  -5  -4   4  177.61    3.78
   5  -4  -4  179.76    4.39
  -5   4   4  169.72    4.19
   5   4  -4  185.92    4.48
  -5   4   4  173.72    4.10
   4  -4  -4  177.30    4.25
   4  -4  -4  177.87    4.23
   4  -4  -4  183.00    4.10
  -4  -4   4  185.15    3.83
  -4  -4   4  183.11    3.83
  -4   4   4  175.37    4.05
  -4   4   4  185.80    4.29
   4   4  -4  188.40    4.43
  -4   4   4  180.67    4.24
  -3  -4   4   17.09    0.62
  -3  -4   4   17.32    0.63
   3  -4  -4   17.68    0.98
   3  -4  -4   18.47    0.99
  -3  -4   4   15.77    0.99
   3  -4  -4   17.06    0.76
  -3   4   4   17.17    0.92
  -3   4   4   15.99    0.73
  -3   4   4   17.69    0.91
   3   4  -4   16.26    1.05
  -2  -4   4  198.70    4.12
   2  -4  -4  194.62    4.09
  -2  -4   4  192.54    4.10
   2  -4  -4  188.99    4.34
   2  -4  -4  198.63    4.37
   2   4  -4  193.20    3.99
  -2   4   4  192.29    4.09
  -2   4   4  188.60    4.52
  -2   4   4  196.82    4.34
   2   4  -4  200.16    3.99
   2   4  -4  193.95    4.46
   1  -4  -4   58.42    1.57
   1  -4  -4   58.62    1.59
   1  -4  -4   55.40    1.34
  -1  -4   4   56.85    1.46
  -1  -4   4   56.44    1.47
  -1  -4   4   55.42    1.65
  -1   4   4   57.71    1.36
   1   4  -4   55.31    1.64
  -1   4   4   57.43    1.58
   1   4  -4   56.81    1.41
   1   4  -4   55.85    1.39
   0  -4   4   34.80    1.10
   0  -4  -4   33.04    1.10
   0  -4   4   32.73    1.18
   0  -4  -4   34.64    0.99
   0   4  -4   34.00    1.22
   0   4  -4   34.10    1.05
   0   4   4   34.59    1.07
   0   4  -4   32.44    1.02
   0   4   4   34.96    0.99
  -1  -4  -4  137.23    3.08
  -1  -4  -4  134.98    3.05
   1  -4   4  135.97    3.17
   1  -4   4  138.42    3.19
   1  -4   4  134.31    3.24
  -1  -4  -4  135.06    3.07
  -1   4  -4  131.02    3.10
   1   4   4  134.83    3.01
   1   4   4  138.17    3.02
  -1   4  -4  137.24    3.15
   1   4   4  135.44    3.06
  -1   4  -4  135.62    3.23
   2  -4   4  182.15    4.18
  -2  -4  -4  185.68    4.00
  -2  -4  -4  185.83    4.15
  -2  -4  -4  182.22    3.97
   2  -4   4  188.76    4.20
   2   4   4  182.41    4.12
   2   4   4  186.49    3.91
   2   4   4  177.48    3.90
  -2   4  -4  174.50    4.11
  -2   4  -4  187.97    4.29
  -2   4  -4  181.15    4.16
  -3  -4  -4   18.80    0.78
   3  -4   4   17.04    0.99
  -3  -4  -4   17.31    0.80
   3  -4   4   16.14    0.97
   3  -4   4   17.88    1.12
  -3  -4  -4   18.07    1.02
   3   4   4   16.50    0.94
  -3   4  -4   16.64    0.93
  -3   4  -4   16.46    1.07
   3   4   4   17.09    0.66
  -3   4  -4   19.74    1.22
  -4  -4  -4   99.40    2.37
   4  -4   4   89.15    2.85
  -4  -4  -4  100.63    2.40
  -4  -4  -4  100.18    2.76
   4  -4   4  100.08    2.69
  -4   4  -4  100.96    2.83
  -4   4  -4   94.17    2.61
   4   4   4  100.93    2.21
  -4   4  -4   99.24    2.68
  -5  -4  -4    0.11    0.37
  -5  -4  -4    0.18    0.40
   5  -4   4   -0.98    0.63
   5  -4   4   -0.94    0.56
  -5  -4  -4   -0.06    0.66
  -5   4  -4   -0.29    0.60
  -5   4  -4   -0.40    0.56
  -5   4  -4   -0.08    0.76
   5   4   4   -0.15    0.27
  -6  -4  -4    0.53    0.76
   6  -4   4    0.18    0.57
  -6  -4  -4    0.31    0.42
  -6  -4  -4    0.55    0.44
  -6   4  -4   -0.11    0.61
  -6   4  -4    1.41    0.79
  -6   4  -4    0.40    0.65
   6   4   4    0.36    0.29
  -7  -4  -4    0.61    0.51
  -7  -4  -4    1.05    0.49
  -7  -4  -4    1.06    0.88
   7  -4   4    1.20    0.75
  -7   4  -4   -0.16    0.75
  -7   4  -4    1.92    0.91
  -7   4  -4    0.22    0.73
  -8  -4  -4   58.16    2.53
  -8  -4  -4   58.10    1.94
  -8  -4  -4   59.25    1.89
   8  -4   4   58.27    2.25
  -8   4  -4   59.19    2.30
  -8   4  -4   58.17    2.26
  -8   4  -4   61.37    2.67
  -9  -4  -4  145.95    3.76
  -9  -4  -4  146.68    4.51
  -9  -4  -4  145.96    3.70
   9  -4   4  145.38    4.03
  -9   4  -4  139.47    4.02
  -9   4  -4  149.87    4.24
  -9   4  -4  148.75    4.55
  10  -4   4   51.10    2.20
 -10  -4  -4   43.84    1.85
 -10  -4  -4   51.21    2.68
 -10  -4  -4   46.69    1.89
 -10   4  -4   45.00    2.14
 -10   4  -4   48.95    2.28
 -10   4  -4   52.47    2.80
  11  -4   4   18.02    1.46
 -11  -4  -4   18.85    1.46
 -11  -4  -4   16.07    1.36
 -11  -4  -4   15.09    1.91
 -11   4  -4   16.24    1.85
 -11   4  -4   20.44    2.32
  12  -4   4   -0.61    0.88
 -12  -4  -4    1.15    0.78
 -12   4  -4   -1.83    1.28
 -12   4  -4    0.31    1.14
 -13  -4  -4   74.92    2.81
 -13  -4  -4   75.81    3.69
 -13   4  -4   73.84    3.14
 -13   4  -4   70.31    3.77
 -14  -4  -4   26.04    1.88
 -14  -4  -4   24.20    2.96
 -14   4  -4   25.57    2.36
 -14   4  -4   20.30    2.59
 -15  -4  -4    0.81    1.11
 -15  -4  -4   -1.42    1.61
 -15   4  -4    1.05    1.32
 -15   4  -4   -1.50    1.87
 -16  -5   4   24.97    4.32
 -16   5   4   22.06    2.47
 -16   5   4   25.92    2.90
 -15  -5   4    8.45    1.22
 -15  -5   4    9.41    2.07
 -15   5   4    8.15    1.69
 -15   5   4    5.87    1.88
 -14  -5   4   43.92    2.08
 -14  -5   4   42.16    1.93
 -14  -5   4   47.24    3.05
 -14   5   4   40.76    3.12
 -13  -5   4   40.01    1.87
 -13  -5   4   38.82    2.71
 -13  -5   4   38.85    1.81
 -13   5   4   37.10    2.47
 -13   5   4   41.17    2.56
 -12  -5   4   57.35    3.00
 -12  -5   4   55.54    2.01
 -12  -5   4   59.61    2.11
 -12   5   4   55.86    2.88
 -12   5   4   57.76    2.62
  11  -5  -4   49.10    2.13
 -11  -5   4   46.31    1.74
 -11  -5   4   45.15    1.73
 -11  -5   4   43.87    2.58
 -11   5   4   47.95    2.53
 -11   5   4   46.13    2.40
  10  -5  -4  144.80    4.10
 -10  -5   4  147.37    4.60
 -10  -5   4  141.62    3.57
 -10  -5   4  148.50    3.59
 -10   5   4  149.43    4.78
  -9  -5   4    0.74    0.52
  -9  -5   4    0.57    0.52
   9  -5  -4    0.41    0.87
  -9   5   4    1.30    0.89
   9   5  -4    0.83    1.14
  -9   5   4   -0.34    0.77
  -9   5   4    1.03    0.99
   8  -5  -4   55.02    2.11
  -8  -5   4   58.98    1.65
  -8   5   4   56.82    2.19
  -8   5   4   58.03    2.31
  -8   5   4   58.88    2.25
   7  -5  -4    1.72    0.69
  -7  -5   4    2.64    0.42
  -7  -5   4    1.65    0.38
   7   5  -4    1.76    0.91
  -7   5   4    2.41    0.76
  -7   5   4    1.67    0.67
  -7   5   4    1.52    0.72
  -6  -5   4   60.64    1.47
  -6  -5   4   58.19    1.46
   6  -5  -4   56.84    2.00
   6   5  -4   60.41    2.26
  -6   5   4   59.30    1.92
  -6   5   4   55.86    1.83
  -6   5   4   56.04    1.96
  -6   5   4   57.01    2.08
  -5  -5   4   92.17    2.03
   5  -5  -4   87.41    2.55
  -5  -5   4   91.66    2.13
   5  -5  -4   86.81    2.53
  -5   5   4   91.28    2.43
  -5   5   4   93.00    2.60
   5   5  -4   93.35    2.74
  -5   5   4   86.30    2.52
   4  -5  -4    8.55    0.96
  -4  -5   4   10.09    0.49
  -4  -5   4    8.94    0.47
   4  -5  -4   10.19    1.05
  -4   5   4   10.51    0.92
   4   5  -4   10.64    0.97
  -4   5   4    7.58    0.81
  -4   5   4    8.29    0.68
   3  -5  -4  269.50    5.58
   3  -5  -4  268.56    6.19
  -3  -5   4  265.21    5.50
  -3  -5   4  253.91    5.92
  -3  -5   4  275.54    5.52
   3  -5  -4  264.03    5.90
  -3   5   4  268.57    5.92
  -3   5   4  265.37    5.88
  -3   5   4  262.75    5.56
   3   5  -4  274.05    6.03
   2  -5  -4    7.22    0.42
   2  -5  -4    7.89    0.79
  -2  -5   4    6.76    0.52
   2  -5  -4    7.69    0.71
  -2  -5   4    6.47    0.68
  -2  -5   4    6.91    0.50
  -2   5   4    6.98    0.78
   2   5  -4    6.69    0.84
   2   5  -4    7.18    0.32
   2   5  -4    7.66    0.33
  -2   5   4    6.61    0.43
  -2   5   4    7.48    0.66
  -1  -5   4    5.61    0.53
   1  -5  -4    6.22    0.69
   1  -5  -4    4.73    0.35
  -1  -5   4    5.65    0.54
   1  -5  -4    5.86    0.60
  -1   5   4    6.73    0.39
  -1   5   4    5.64    0.62
   1   5  -4    5.50    0.47
   1   5  -4    5.63    0.67
   1   5  -4    5.95    0.44
   0  -5   4  246.03    5.30
   0  -5   4  243.81    5.41
   0  -5  -4  246.04    5.09
   0  -5  -4  246.42    5.32
   0  -5  -4  245.61    5.30
   0  -5   4  245.75    5.29
   0   5  -4  240.64    5.22
   0   5  -4  242.81    5.39
   0   5   4  244.07    5.25
   0   5   4  246.25    5.09
   0   5   4  252.82    5.27
   0   5  -4  247.88    5.25
   1  -5   4  209.74    4.94
   1  -5   4  211.88    4.65
  -1  -5  -4  208.71    4.50
   1  -5   4  209.78    4.66
  -1  -5  -4  210.06    4.55
  -1  -5  -4  205.83    4.52
   1   5   4  213.16    4.61
   1   5   4  208.53    4.46
  -1   5  -4  200.35    4.57
   1   5   4  206.01    4.49
  -1   5  -4  208.75    4.70
   2  -5   4  552.49   11.17
  -2  -5  -4  532.64   10.91
  -2  -5  -4  535.54   11.06
   2  -5   4  531.75   11.14
   2  -5   4  529.68   11.16
  -2  -5  -4  535.05   10.94
   2   5   4  517.83   11.02
  -2   5  -4  525.43   11.11
   2   5   4  539.13   10.80
  -2   5  -4  538.46   11.10
   3  -5   4   34.80    1.45
   3  -5   4   34.01    1.39
   3  -5   4   36.05    1.39
  -3  -5  -4   36.33    1.15
  -3  -5  -4   33.85    1.11
  -3  -5  -4   37.10    1.43
  -3   5  -4   36.62    1.45
   3   5   4   35.13    1.36
  -3   5  -4   34.69    1.44
   3   5   4   35.69    0.96
  -3   5  -4   34.09    1.38
  -4  -5  -4  175.26    3.91
  -4  -5  -4  175.58    3.89
   4  -5   4  176.95    4.26
  -4  -5  -4  175.81    4.32
  -4   5  -4  176.57    4.27
  -4   5  -4  176.47    4.35
   4   5   4  177.91    3.62
  -4   5  -4  177.28    4.30
  -5  -5  -4  218.44    4.84
   5  -5   4  225.61    5.32
   5  -5   4  220.69    5.23
  -5  -5  -4  217.76    4.81
  -5  -5  -4  222.58    5.34
  -5   5  -4  218.86    5.31
  -5   5  -4  224.64    5.56
  -6  -5  -4   50.49    2.15
  -6  -5  -4   50.45    1.56
  -6  -5  -4   50.46    1.54
  -6   5  -4   52.16    2.07
  -6   5  -4   51.49    2.03
  -7  -5  -4   72.63    2.72
   7  -5   4   70.05    2.42
  -7  -5  -4   68.12    1.98
  -7   5  -4   67.20    2.43
  -7   5  -4   71.55    2.69
   8  -5   4  293.90    6.92
  -8  -5  -4  293.70    7.25
  -8  -5  -4  285.49    6.42
  -8  -5  -4  287.50    6.47
  -8   5  -4  291.70    7.28
  -8   5  -4  297.52    7.04
  -9  -5  -4    3.34    1.33
  -9  -5  -4    0.87    0.63
  -9  -5  -4    1.60    0.70
   9  -5   4    2.15    0.95
  -9   5  -4    1.97    1.05
  -9   5  -4    1.59    1.30
 -10  -5  -4   14.40    1.24
  10  -5   4   14.70    1.42
 -10  -5  -4   15.50    1.91
 -10   5  -4   15.71    1.62
 -10   5  -4   14.60    1.86
 -11  -5  -4  143.24    4.80
  11  -5   4  141.38    4.20
 -11  -5  -4  147.82    3.88
 -11  -5  -4  133.98    4.08
 -11   5  -4  144.18    4.72
 -11   5  -4  138.30    4.33
 -12  -5  -4    3.52    0.89
 -12  -5  -4    3.41    0.91
 -12  -5  -4    6.56    2.69
  12  -5   4    4.33    1.04
 -12   5  -4    2.11    1.14
 -12   5  -4    3.84    1.54
 -13  -5  -4   17.02    1.56
 -13  -5  -4   16.81    2.22
 -13   5  -4   17.00    2.36
 -13   5  -4   17.34    1.95
 -14  -5  -4    0.84    1.65
 -14  -5  -4    2.07    1.00
 -14   5  -4   -0.61    1.77
 -14   5  -4    1.18    1.33
 -15  -5  -4    0.66    1.65
 -15  -5  -4    2.39    1.93
 -15   5  -4    1.62    2.01
 -15   5  -4    0.27    1.36
 -16  -6   4    7.41    1.21
 -16  -6   4    6.62    2.12
 -16   6   4    6.75    1.95
 -16   6   4    6.89    1.62
 -15  -6   4  100.42    4.44
 -15  -6   4   96.04    3.15
 -15   6   4   94.53    4.00
 -15   6   4   96.93    4.25
 -14  -6   4    1.14    0.76
 -14  -6   4    0.64    0.80
 -14  -6   4    2.13    1.61
 -14   6   4    0.93    1.39
 -13  -6   4   39.00    2.71
 -13  -6   4   33.14    1.61
 -13  -6   4   35.55    1.70
 -13   6   4   32.33    2.45
 -13   6   4   34.17    2.57
 -12  -6   4   31.97    2.45
  12  -6  -4   29.26    1.97
 -12  -6   4   32.69    1.52
 -12  -6   4   35.49    1.59
 -12   6   4   33.10    2.35
 -12   6   4   31.70    2.27
  11  -6  -4   12.16    1.35
 -11  -6   4   11.25    1.03
 -11  -6   4   13.64    1.80
 -11  -6   4   10.43    1.06
 -11   6   4   13.30    1.51
 -11   6   4   11.62    1.51
  10  -6  -4  118.34    3.62
 -10  -6   4  118.51    2.99
 -10  -6   4  120.92    2.99
 -10  -6   4  118.22    4.05
 -10   6   4  119.28    3.86
  -9  -6   4   13.36    0.90
  -9  -6   4   14.45    0.91
   9  -6  -4   12.41    1.37
  -9   6   4   15.91    1.51
  -9   6   4   12.13    1.51
   9   6  -4   14.76    1.86
  -8  -6   4   31.58    1.11
  -8  -6   4   31.23    1.11
  -8   6   4   32.82    1.77
   8   6  -4   31.06    1.92
  -8   6   4   32.38    1.70
   7  -6  -4    1.74    0.84
  -7  -6   4    2.97    0.39
  -7  -6   4    2.73    0.39
  -7   6   4    1.57    0.79
  -7   6   4    2.08    0.76
   7   6  -4    3.01    1.01
  -6  -6   4  135.09    2.86
  -6  -6   4  132.31    2.86
   6  -6  -4  131.64    3.56
   6   6  -4  131.38    3.71
  -6   6   4  135.36    3.36
  -6   6   4  132.40    3.61
  -6   6   4  126.29    3.26
   5  -6  -4   24.35    1.38
   5  -6  -4   23.18    1.35
  -5  -6   4   24.31    0.72
  -5  -6   4   24.58    0.74
  -5   6   4   23.84    1.04
  -5   6   4   24.53    1.09
   5   6  -4   23.74    1.46
  -5   6   4   22.60    1.40
   4  -6  -4   55.32    1.93
  -4  -6   4   58.86    1.39
  -4  -6   4   60.47    1.42
   4  -6  -4   58.01    1.98
  -4   6   4   59.17    1.98
  -4   6   4   56.94    1.54
   4   6  -4   56.56    1.97
  -4   6   4   59.08    1.59
   3  -6  -4   26.36    1.20
  -3  -6   4   26.27    0.85
  -3  -6   4   24.42    1.31
   3  -6  -4   23.53    1.23
  -3  -6   4   25.66    0.82
  -3   6   4   26.30    0.80
  -3   6   4   27.49    1.27
  -3   6   4   26.15    0.82
   3   6  -4   26.92    1.24
  -2  -6   4  184.82    3.99
  -2  -6   4  186.82    4.00
   2  -6  -4  188.52    4.30
  -2  -6   4  180.31    4.30
   2  -6  -4  184.60    4.31
   2   6  -4  187.74    4.35
  -2   6   4  179.02    4.24
  -2   6   4  187.03    3.74
  -1  -6   4   23.08    1.11
  -1  -6   4   26.69    0.95
  -1  -6   4   25.66    0.98
   1  -6  -4   25.40    1.11
   1  -6  -4   25.59    1.12
   1   6  -4   25.79    0.85
   0  -6   4  589.92   12.13
   0  -6  -4  571.29   12.13
   0  -6  -4  591.13   11.84
   0  -6  -4  594.60   12.17
   0  -6   4  597.50   12.15
   0   6  -4  598.60   12.24
   0   6  -4  580.34   12.05
   0   6   4  597.02   12.08
   1  -6   4  200.80    4.83
  -1  -6  -4  204.68    4.35
   1  -6   4  201.34    4.59
  -1  -6  -4  198.40    4.43
  -1  -6  -4  196.23    4.41
  -1   6  -4  199.35    4.60
   1   6   4  202.96    4.33
  -2  -6  -4  495.59   10.19
  -2  -6  -4  490.33   10.10
   2  -6   4  494.95   10.34
   2  -6   4  484.70   10.31
   2  -6   4  503.72   10.36
  -2  -6  -4  480.73   10.06
  -2   6  -4  491.52   10.59
  -2   6  -4  478.16   10.27
   2   6   4  485.54    9.91
  -3  -6  -4  666.44   13.72
   3  -6   4  633.72   13.73
  -3  -6  -4  644.05   13.67
  -3  -6  -4  665.69   13.47
   3  -6   4  674.28   13.82
   3  -6   4  682.11   13.82
  -3  -6  -4  672.29   13.45
   3   6   4  652.86   13.16
  -3   6  -4  648.65   13.76
  -3   6  -4  670.06   13.79
   4  -6   4  369.76    8.07
  -4  -6  -4  361.81    7.63
   4  -6   4  368.83    8.10
  -4  -6  -4  362.41    8.04
  -4  -6  -4  367.41    7.61
  -4   6  -4  356.91    8.03
  -4   6  -4  365.42    8.05
  -5  -6  -4    9.11    0.70
  -5  -6  -4   11.17    1.08
   5  -6   4    9.72    1.04
   5  -6   4   10.48    1.04
  -5  -6  -4    9.86    0.74
  -5   6  -4   10.69    1.05
  -5   6  -4    9.89    1.12
   6  -6   4    8.60    1.04
  -6  -6  -4    8.31    0.74
  -6  -6  -4    6.75    1.05
  -6  -6  -4    7.54    0.75
  -6   6  -4    8.53    1.18
  -6   6  -4    6.57    0.95
  -7  -6  -4    5.99    0.69
   7  -6   4    5.63    1.07
  -7  -6  -4    5.48    0.75
  -7  -6  -4    4.93    1.10
  -7   6  -4    4.74    1.06
  -7   6  -4    6.70    1.26
   8  -6   4    0.51    0.93
  -8  -6  -4    1.38    1.17
  -8  -6  -4    0.44    0.55
  -8  -6  -4    0.35    0.60
  -8   6  -4    1.49    0.95
  -8   6  -4    1.81    1.35
  -9  -6  -4   27.59    1.42
  -9  -6  -4   28.87    2.08
  -9  -6  -4   27.66    1.32
   9  -6   4   29.36    1.88
  -9   6  -4   27.10    2.03
  -9   6  -4   31.63    1.90
 -10  -6  -4   40.26    1.71
 -10  -6  -4   41.01    2.50
 -10   6  -4   40.52    2.37
 -10   6  -4   41.45    2.43
 -11  -6  -4   13.90    1.33
 -11  -6  -4   13.76    1.29
 -11  -6  -4   11.96    1.79
  11  -6   4   16.98    1.69
 -11   6  -4   14.83    1.87
 -11   6  -4   12.02    1.58
  12  -6   4  129.55    4.15
 -12  -6  -4  128.69    3.69
 -12  -6  -4  125.13    3.60
 -12  -6  -4  133.72    4.76
 -12   6  -4  135.58    4.69
 -12   6  -4  129.92    4.31
 -13  -6  -4    4.83    1.02
 -13  -6  -4   10.24    2.10
 -13   6  -4    3.32    1.65
 -13   6  -4    7.22    1.54
 -14  -6  -4   23.15    2.70
 -14  -6  -4   20.12    1.70
 -14   6  -4   21.71    2.27
 -14   6  -4   19.82    2.60
 -15  -6  -4    0.89    1.48
 -15   6  -4    1.03    2.02
 -15   6  -4    3.77    1.47
 -15  -7   4    5.36    1.02
 -15  -7   4    5.43    1.87
 -15   7   4    4.86    1.68
 -15   7   4    5.48    1.84
 -14  -7   4   50.45    2.03
 -14  -7   4   47.48    2.43
 -14  -7   4   50.26    3.23
 -14   7   4   49.89    3.32
 -13  -7   4   -1.27    0.66
 -13  -7   4    0.32    1.36
 -13  -7   4    0.35    0.67
 -13   7   4   -0.56    1.14
 -13   7   4   -0.41    1.29
 -12  -7   4   14.30    1.13
  12  -7  -4   14.68    1.72
 -12   7   4   13.18    1.64
 -12   7   4   14.70    1.79
 -11  -7   4    4.27    0.72
 -11  -7   4    4.53    0.69
  11  -7  -4    5.61    1.28
 -11  -7   4    6.22    1.65
 -11   7   4    3.99    1.25
 -11   7   4    3.95    1.28
 -10  -7   4   29.94    1.23
  10  -7  -4   29.39    1.86
 -10  -7   4   29.74    2.19
 -10  -7   4   30.81    1.26
 -10   7   4   29.78    2.11
 -10   7   4   32.34    2.30
   9  -7  -4    2.36    0.97
  -9  -7   4    3.30    0.51
  -9  -7   4    2.72    0.50
  -9   7   4    3.02    1.14
  -9   7   4    3.22    1.09
   9   7  -4    3.21    1.17
  -8  -7   4  634.84   13.23
   8  -7  -4  656.93   14.15
  -8  -7   4  653.06   13.23
   8   7  -4  651.56   14.44
  -8   7   4  661.28   14.21
  -8   7   4  669.10   13.99
  -7  -7   4   53.29    1.35
  -7  -7   4   54.38    1.35
   7  -7  -4   51.76    2.13
  -7   7   4   57.03    2.00
   7   7  -4   52.02    2.29
  -7   7   4   49.01    2.22
  -6  -7   4  167.06    3.47
   6  -7  -4  167.81    4.30
  -6  -7   4  164.49    3.46
   6   7  -4  165.59    4.46
  -6   7   4  158.34    3.87
  -6   7   4  165.51    4.35
  -6   7   4  164.68    3.97
  -5  -7   4   17.19    0.60
   5  -7  -4   15.80    1.20
   5  -7  -4   15.38    1.26
  -5  -7   4   16.74    0.58
  -5   7   4   15.76    0.84
  -5   7   4   15.83    1.20
  -5   7   4   17.45    0.95
   5   7  -4   16.11    1.32
  -4  -7   4  132.88    2.90
  -4  -7   4  134.55    2.91
   4  -7  -4  137.40    3.52
   4  -7  -4  135.89    3.51
  -4   7   4  126.87    2.96
  -4   7   4  137.39    3.53
   4   7  -4  136.26    3.59
  -4   7   4  134.36    3.01
  -3  -7   4  302.58    6.18
  -3  -7   4  302.68    6.19
   3  -7  -4  283.75    6.60
   3  -7  -4  297.81    6.66
  -3   7   4  297.18    6.01
  -3   7   4  285.92    6.00
  -3   7   4  305.07    6.64
   3   7  -4  305.42    6.72
   2  -7  -4    6.91    0.76
   2  -7  -4    6.20    0.75
  -2  -7   4    6.01    0.62
  -2  -7   4    6.73    0.78
  -2   7   4    8.21    0.96
   2   7  -4    6.77    0.84
  -1  -7   4    0.54    0.52
   1  -7  -4   -0.67    0.47
  -1  -7   4    1.07    0.43
  -1   7   4    0.43    0.45
   1   7  -4    0.94    0.31
   1   7  -4    0.04    0.51
   0  -7  -4  264.29    5.46
   0  -7   4  275.23    5.90
   0  -7  -4  269.51    5.88
   0  -7  -4  271.83    5.91
   0  -7  -4  267.09    5.47
   0  -7   4  262.79    5.95
   0   7   4  267.54    5.79
   0   7  -4  275.96    5.78
  -1  -7  -4  106.07    2.47
  -1  -7  -4  108.33    2.64
  -1  -7  -4  107.07    2.50
  -1  -7  -4  109.99    2.66
   1  -7   4  104.92    2.76
   1   7   4  104.68    2.49
  -1   7  -4  106.11    2.68
   2  -7   4  930.79   18.97
  -2  -7  -4  908.52   18.74
  -2  -7  -4  929.19   18.77
  -2  -7  -4  950.74   18.82
  -2  -7  -4  930.69   18.78
   2  -7   4  939.22   19.04
  -2   7  -4  931.72   18.97
   2   7   4  896.81   18.55
  -3  -7  -4  298.93    6.34
  -3  -7  -4  299.12    6.56
  -3  -7  -4  299.71    6.32
   3  -7   4  300.01    6.71
   3  -7   4  290.86    6.61
  -3  -7  -4  287.70    6.51
  -3   7  -4  300.05    6.67
  -3   7  -4  303.59    6.65
  -4  -7  -4    1.87    0.43
  -4  -7  -4    1.68    0.70
   4  -7   4    2.60    0.71
  -4  -7  -4    1.83    0.44
   4  -7   4    1.60    0.73
  -4   7  -4    0.99    0.73
  -4   7  -4    2.11    0.74
  -5  -7  -4  155.20    3.54
   5  -7   4  149.09    4.03
   5  -7   4  151.45    4.04
  -5  -7  -4  155.64    4.07
  -5   7  -4  157.33    4.07
  -5   7  -4  160.20    4.10
  -6  -7  -4   32.14    1.21
  -6  -7  -4   36.11    1.88
   6  -7   4   30.27    1.67
  -6  -7  -4   30.55    1.36
  -6   7  -4   30.59    1.69
  -6   7  -4   34.71    1.74
  -7  -7  -4   32.07    1.89
  -7  -7  -4   34.58    1.34
  -7  -7  -4   32.64    1.27
   7  -7   4   33.78    1.81
  -7   7  -4   36.93    2.07
  -7   7  -4   35.52    1.87
  -8  -7  -4   54.38    1.74
  -8  -7  -4   52.62    1.78
  -8  -7  -4   55.71    2.64
   8  -7   4   54.07    2.31
  -8   7  -4   52.20    2.34
  -8   7  -4   58.85    2.99
   9  -7   4   28.05    1.79
  -9  -7  -4   27.46    1.37
  -9  -7  -4   22.32    1.24
  -9  -7  -4   26.62    2.04
  -9   7  -4   26.69    1.85
  -9   7  -4   26.56    2.21
 -10  -7  -4    6.15    0.86
 -10  -7  -4    6.69    1.51
 -10  -7  -4    7.50    0.85
  10  -7   4    6.69    1.18
 -10   7  -4    6.33    1.59
  11  -7   4   76.26    3.06
 -11  -7  -4   72.38    3.37
 -11   7  -4   74.97    3.11
 -11   7  -4   75.21    3.33
 -12  -7  -4   14.72    2.04
 -12  -7  -4   14.12    1.33
 -12  -7  -4   14.19    1.39
  12  -7   4   15.44    1.69
 -12   7  -4   13.37    2.06
 -12   7  -4   14.04    1.76
 -13  -7  -4    4.77    1.91
 -13  -7  -4    4.37    0.98
 -13   7  -4    6.22    1.80
 -13   7  -4    3.92    1.39
 -14  -7  -4   33.91    3.02
 -14  -7  -4   37.80    2.04
 -14   7  -4   37.75    2.63
 -14   7  -4   34.22    3.21
 -15  -7  -4    1.50    2.23
 -15  -7  -4    3.66    1.08
 -15   7  -4    3.55    1.61
 -15   7  -4    0.67    1.75
 -15  -8   4   10.17    1.73
 -15  -8   4   10.31    2.51
 -15   8   4    9.61    2.01
 -15   8   4   10.29    1.82
 -14  -8   4    4.50    0.81
 -14  -8   4    3.48    1.83
 -14  -8   4    4.18    0.85
 -14   8   4    3.64    1.58
 -13  -8   4   49.97    3.27
 -13  -8   4   49.19    1.81
 -13  -8   4   49.79    1.85
 -13   8   4   54.51    3.01
 -13   8   4   45.63    2.78
 -12  -8   4    0.06    0.59
 -12  -8   4   -0.80    1.23
  12  -8  -4   -2.30    1.01
 -12  -8   4    0.01    0.59
 -12   8   4   -1.94    1.12
 -12   8   4   -1.98    1.18
  11  -8  -4   -0.48    1.04
 -11  -8   4   -0.27    0.52
 -11  -8   4   -0.88    0.78
 -11  -8   4    0.56    1.22
 -11   8   4    0.46    1.11
 -11   8   4   -3.50    1.07
 -10  -8   4    2.66    1.23
 -10  -8   4    2.63    0.51
 -10  -8   4    2.46    0.51
  10  -8  -4    1.09    0.95
 -10   8   4    3.66    1.22
 -10   8   4    2.86    1.11
  -9  -8   4   29.30    1.02
   9  -8  -4   30.85    1.90
  -9  -8   4   29.18    1.05
   9   8  -4   31.43    2.28
  -9   8   4   26.25    1.80
  -9   8   4   31.31    2.07
  -8  -8   4    6.99    0.57
   8  -8  -4    5.41    1.07
  -8  -8   4    6.65    0.55
  -8   8   4    8.90    1.09
   8   8  -4    6.01    1.22
  -8   8   4    7.76    1.21
  -7  -8   4   15.44    0.60
   7  -8  -4   15.69    1.44
  -7   8   4   14.78    1.19
  -7   8   4   14.97    1.58
   6  -8  -4  214.26    5.46
  -6  -8   4  223.03    4.54
  -6  -8   4  220.31    4.53
  -6   8   4  215.32    5.02
  -6   8   4  229.16    5.94
   6   8  -4  219.17    5.62
  -5  -8   4   70.20    1.63
   5  -8  -4   70.05    2.39
   5  -8  -4   66.17    2.32
  -5  -8   4   71.28    1.64
  -5   8   4   69.57    1.89
  -5   8   4   68.54    2.43
  -5   8   4   68.91    1.82
   5   8  -4   73.90    2.54
  -4  -8   4   17.35    0.70
   4  -8  -4   16.07    1.20
  -4  -8   4   18.34    0.73
   4  -8  -4   18.13    1.34
  -4   8   4   16.55    0.70
  -4   8   4   16.70    0.63
   4   8  -4   16.94    1.31
  -4   8   4   16.30    1.29
   3  -8  -4    2.05    0.65
   3  -8  -4    2.83    0.72
   3   8  -4    1.77    0.66
  -3   8   4    3.15    0.65
   2  -8  -4   15.42    1.02
  -2  -8   4   16.72    1.16
   2  -8  -4   14.13    1.06
  -2  -8   4   15.92    0.83
   2   8  -4   14.59    1.07
   1  -8  -4   23.18    1.17
   1  -8  -4   22.62    1.25
  -1  -8   4   22.36    1.14
  -1  -8   4   23.91    1.06
  -1   8   4   21.89    1.09
   1   8  -4   21.83    0.99
   1   8  -4   21.92    1.16
   0  -8   4  230.96    5.32
   0  -8  -4  235.18    5.28
   0  -8  -4  240.01    5.32
   0  -8   4  239.31    5.30
   0  -8   4  240.46    5.30
   0   8   4  233.74    5.17
   0   8  -4  231.53    5.13
   0   8  -4  237.16    5.33
   1  -8   4   38.81    1.51
  -1  -8  -4   37.79    1.38
  -1  -8  -4   39.78    1.18
  -1  -8  -4   37.65    1.12
   1  -8   4   40.91    1.51
   1  -8   4   40.15    1.50
  -1  -8  -4   39.92    1.36
  -1   8  -4   39.93    1.42
   1   8   4   39.04    1.21
  -1   8  -4   37.63    1.46
   2  -8   4   93.76    2.56
  -2  -8  -4   94.53    2.39
  -2  -8  -4   92.99    2.34
  -2  -8  -4   95.88    2.42
  -2  -8  -4   94.83    2.41
   2  -8   4   94.11    2.64
  -2   8  -4   93.59    2.56
   2   8   4   87.58    2.31
   3  -8   4  275.78    6.29
  -3  -8  -4  277.88    5.88
  -3  -8  -4  274.27    5.90
  -3  -8  -4  269.95    6.04
   3  -8   4  274.40    6.18
  -3  -8  -4  274.14    6.09
  -3   8  -4  258.20    6.18
  -3   8  -4  277.18    6.17
  -4  -8  -4  137.36    3.59
  -4  -8  -4  138.13    3.20
   4  -8   4  134.37    3.70
  -4   8  -4  138.32    3.61
  -4   8  -4  133.53    3.65
   5  -8   4  235.10    5.69
  -5  -8  -4  236.18    5.65
  -5  -8  -4  229.48    5.06
   5  -8   4  219.61    5.62
  -5   8  -4  233.90    5.68
  -5   8  -4  237.96    5.61
  -6  -8  -4   16.14    1.55
  -6  -8  -4   16.90    0.94
  -6  -8  -4   17.50    0.97
   6  -8   4   16.64    1.58
  -6   8  -4   17.66    1.65
   7  -8   4    1.20    0.99
  -7  -8  -4   -0.46    0.50
  -7  -8  -4   -0.25    1.19
  -7  -8  -4    0.29    0.53
  -7   8  -4    1.13    1.05
  -7   8  -4    0.26    0.87
  -8  -8  -4    3.35    1.15
  -8  -8  -4    2.56    0.63
  -8  -8  -4    1.58    0.60
   8  -8   4    2.50    1.08
  -8   8  -4    3.22    1.04
  -9  -8  -4   51.47    1.72
   9  -8   4   49.77    2.43
  -9  -8  -4   49.83    1.79
  -9  -8  -4   52.39    2.72
  -9   8  -4   48.56    2.63
  -9   8  -4   52.21    2.44
 -10  -8  -4    4.13    0.78
 -10  -8  -4    3.65    1.50
  10  -8   4    3.41    1.19
 -10  -8  -4    4.48    0.74
 -10   8  -4    2.39    1.37
 -10   8  -4    2.16    1.12
 -11  -8  -4   10.58    1.05
  11  -8   4   10.29    1.41
 -11  -8  -4   11.60    1.95
 -11   8  -4    9.67    1.81
 -11   8  -4   11.00    1.60
  12  -8   4   38.41    2.42
 -12  -8  -4   32.77    1.71
 -12  -8  -4   31.80    2.85
 -12  -8  -4   31.05    1.62
 -12   8  -4   32.15    2.52
 -12   8  -4   32.82    2.57
 -13  -8  -4    1.88    1.65
 -13  -8  -4    2.64    0.91
 -13   8  -4    2.73    1.52
 -13   8  -4    3.68    1.84
 -14  -8  -4   11.53    2.18
 -14  -8  -4    9.64    1.22
 -14   8  -4    8.69    1.87
 -14   8  -4    7.99    2.14
 -15  -9   4   25.37    3.28
 -15  -9   4   23.39    2.23
 -15   9   4   23.08    2.68
 -15   9   4   29.18    2.79
 -14  -9   4    0.57    0.64
 -14  -9   4   -0.99    1.49
 -14  -9   4   -0.98    0.66
 -14   9   4    1.28    1.47
 -13  -9   4   15.72    2.20
 -13  -9   4   22.77    1.27
 -13  -9   4   20.18    1.19
 -13   9   4   19.46    2.34
 -13   9   4   22.08    2.22
 -12  -9   4    2.14    0.60
  12  -9  -4    0.80    1.21
 -12  -9   4    1.28    1.52
 -12  -9   4    2.16    0.58
 -12   9   4    1.68    1.23
 -12   9   4    2.14    1.31
 -11  -9   4   -0.68    0.46
  11  -9  -4   -0.49    1.11
 -11  -9   4    0.22    1.36
 -11  -9   4   -0.01    0.44
 -11   9   4   -0.28    1.21
 -11   9   4   -1.08    1.09
 -10  -9   4  117.07    2.75
 -10  -9   4  119.72    2.76
 -10  -9   4  121.85    4.29
  10  -9  -4  119.33    3.94
 -10   9   4  119.03    3.66
 -10   9   4  123.25    4.07
   9  -9  -4    1.48    0.97
  -9  -9   4    0.21    0.36
  -9   9   4    0.17    0.93
   9   9  -4    0.25    1.08
  -9   9   4    1.47    1.00
  -8  -9   4  286.68    5.92
   8  -9  -4  297.00    7.18
  -8  -9   4  282.21    5.91
   8   9  -4  290.50    7.36
  -8   9   4  289.62    6.67
  -8   9   4  291.27    7.17
  -7  -9   4   99.43    2.10
   7  -9  -4   92.94    3.23
  -7  -9   4   98.05    2.09
  -7   9   4   96.86    2.73
  -7   9   4   93.10    3.14
  -7   9   4   93.61    2.59
   7   9  -4   94.74    3.26
   6  -9  -4    2.65    1.12
  -6  -9   4    4.64    0.45
  -6   9   4    4.34    0.61
  -6   9   4    4.97    0.73
  -6   9   4    3.40    0.99
   6   9  -4    4.14    1.03
  -5  -9   4  176.06    3.75
   5  -9  -4  169.23    4.56
   5  -9  -4  174.49    4.66
  -5  -9   4  179.24    3.75
  -5   9   4  172.86    4.53
  -5   9   4  178.08    3.84
  -5   9   4  171.27    3.79
   5   9  -4  180.04    4.65
  -4  -9   4  555.68   11.12
   4  -9  -4  527.95   11.75
  -4  -9   4  547.80   11.10
   4  -9  -4  548.77   11.81
   4   9  -4  539.30   11.79
  -4   9   4  552.34   11.75
  -3  -9   4   10.17    0.76
   3  -9  -4   10.81    1.07
   3  -9  -4    8.79    0.98
  -3   9   4   10.39    1.08
   3   9  -4   11.79    1.10
   2  -9  -4  144.11    3.71
  -2  -9   4  145.06    3.38
   2  -9  -4  137.42    3.65
   2   9  -4  146.47    3.68
  -1  -9   4   28.17    1.14
   1  -9  -4   26.38    1.29
  -1  -9   4   27.13    1.27
  -1  -9   4   27.83    1.20
   1  -9  -4   26.95    1.32
   1   9  -4   26.25    0.89
   1   9  -4   27.07    1.28
  -1   9   4   26.62    1.19
   0  -9   4   35.70    1.46
   0  -9   4   38.27    1.44
   0  -9  -4   36.14    1.42
   0  -9   4   36.33    1.47
   0  -9  -4   37.94    1.46
   0   9  -4   35.91    1.44
   0   9  -4   38.96    1.28
   0   9   4   38.87    1.30
  -1  -9  -4  360.79    7.59
  -1  -9  -4  360.57    7.56
   1  -9   4  349.99    7.62
  -1  -9  -4  350.18    7.22
   1  -9   4  347.56    7.70
  -1  -9  -4  342.30    7.19
   1  -9   4  344.62    7.70
   1   9   4  349.33    7.30
  -1   9  -4  352.43    7.60
  -1   9  -4  343.98    7.54
  -2  -9  -4   23.58    1.09
   2  -9   4   21.03    1.32
  -2  -9  -4   24.79    1.08
   2  -9   4   22.68    1.26
   2  -9   4   25.25    1.34
  -2  -9  -4   24.63    1.11
  -2  -9  -4   23.10    0.98
  -2   9  -4   22.40    1.16
  -2   9  -4   23.07    1.19
  -3  -9  -4   55.14    1.83
   3  -9   4   52.40    2.04
  -3  -9  -4   52.79    1.71
  -3  -9  -4   57.27    1.70
  -3  -9  -4   54.35    1.65
  -3   9  -4   55.73    2.59
  -3   9  -4   52.29    1.85
  -4  -9  -4  419.15    8.69
  -4  -9  -4  422.82    8.75
   4  -9   4  420.31    9.28
  -4  -9  -4  413.07    9.06
  -4   9  -4  407.39    9.04
  -4   9  -4  404.40    9.15
  -5  -9  -4  143.27    3.35
  -5  -9  -4  141.55    3.89
   5  -9   4  140.56    4.01
  -5  -9  -4  143.53    3.37
   5  -9   4  142.82    3.98
  -5   9  -4  145.67    3.99
  -5   9  -4  143.06    3.87
  -6  -9  -4  115.62    3.54
   6  -9   4  121.08    3.66
  -6  -9  -4  120.92    2.88
  -6  -9  -4  114.27    2.87
  -6   9  -4  115.33    3.57
  -6   9  -4  115.81    3.47
   7  -9   4  593.02   12.98
  -7  -9  -4  575.15   12.10
  -7  -9  -4  580.55   12.07
  -7   9  -4  594.82   12.95
  -7   9  -4  581.36   12.82
  -8  -9  -4   50.70    1.67
  -8  -9  -4   50.35    1.70
  -8  -9  -4   52.66    2.57
   8  -9   4   51.70    2.50
  -8   9  -4   52.18    2.41
  -9  -9  -4    8.05    0.92
  -9  -9  -4    9.02    0.97
  -9  -9  -4    7.89    1.40
   9  -9   4    7.14    1.37
  -9   9  -4    8.31    1.54
  -9   9  -4    9.19    1.37
 -10  -9  -4   63.38    3.05
 -10  -9  -4   71.75    2.10
 -10  -9  -4   67.89    2.89
  10  -9   4   67.77    2.95
 -10   9  -4   65.27    3.08
 -10   9  -4   62.50    2.87
  11  -9   4    7.63    1.38
 -11  -9  -4    7.00    0.90
 -11   9  -4    8.42    1.61
 -11   9  -4    6.62    1.64
  12  -9   4  119.72    4.30
 -12  -9  -4  127.29    3.44
 -12  -9  -4  118.95    4.60
 -12  -9  -4  120.27    3.83
 -12   9  -4  122.19    4.46
 -12   9  -4  122.63    4.60
 -13  -9  -4    3.18    0.90
 -13  -9  -4    0.25    1.73
 -13  -9  -4    3.01    1.02
 -13   9  -4    1.35    1.78
 -13   9  -4    4.89    1.64
 -14  -9  -4   -0.09    1.87
 -14  -9  -4    1.20    1.39
 -14   9  -4    0.49    1.54
 -14   9  -4   -1.63    1.77
 -14 -10   4    0.59    1.79
 -14 -10   4    2.40    0.66
 -14  10   4    2.20    1.62
 -14  10   4   -1.54    1.70
 -13 -10   4    7.48    0.75
 -13 -10   4    8.79    1.99
 -13 -10   4    7.51    0.74
 -13  10   4    7.94    1.59
 -13  10   4    6.93    1.70
 -12 -10   4   16.60    0.90
 -12 -10   4   17.00    2.15
 -12 -10   4   14.60    0.90
  12 -10  -4   14.35    1.85
 -12  10   4   15.09    1.83
 -12  10   4   15.43    1.81
  11 -10  -4   76.15    3.29
 -11 -10   4   80.22    1.96
 -11 -10   4   76.82    2.37
 -11  10   4   84.07    3.99
 -11  10   4   79.57    3.06
  10 -10  -4   65.13    2.81
 -10 -10   4   63.86    1.55
 -10 -10   4   62.97    1.55
 -10 -10   4   58.70    3.05
 -10  10   4   64.36    2.61
 -10  10   4   64.64    2.86
   9 -10  -4    3.84    1.27
  -9  10   4    4.34    1.29
  -9  10   4    4.29    1.07
   8 -10  -4   16.81    1.65
   8  10  -4   15.24    1.69
  -8  10   4   20.10    1.74
  -8  10   4   17.95    1.40
   7 -10  -4   -0.96    0.85
  -7 -10   4   -0.76    0.29
  -7  10   4   -1.42    0.88
   7  10  -4   -0.03    1.06
  -7  10   4   -0.20    0.86
  -7  10   4    1.07    0.55
   6 -10  -4   15.23    1.68
  -6 -10   4   18.95    0.69
  -6 -10   4   19.22    0.72
  -6  10   4   16.63    1.49
   6  10  -4   17.71    1.70
  -6  10   4   17.38    1.00
  -6  10   4   17.34    0.86
  -5 -10   4   57.86    1.49
  -5 -10   4   56.72    1.51
   5 -10  -4   56.06    2.40
   5 -10  -4   55.26    2.31
   5  10  -4   54.71    2.31
  -5  10   4   56.41    2.31
   4 -10  -4    5.49    1.04
   4 -10  -4    1.12    0.83
  -4 -10   4    2.50    0.53
  -4  10   4    3.74    0.93
   4  10  -4    2.77    0.95
  -3 -10   4   74.05    2.03
   3 -10  -4   74.87    2.51
   3 -10  -4   75.50    2.54
   3  10  -4   74.30    2.43
  -2 -10   4  532.25   10.90
   2 -10  -4  527.63   11.26
   2 -10  -4  505.04   11.19
  -2 -10   4  537.07   11.13
   2  10  -4  517.00   11.13
  -2  10   4  507.74   11.06
   1 -10  -4   29.37    1.42
  -1 -10   4   28.09    1.25
   1 -10  -4   28.22    1.44
  -1  10   4   25.93    1.27
   1  10  -4   27.01    1.34
   0 -10   4   70.32    2.18
   0 -10  -4   72.04    2.20
   0 -10   4   70.87    2.18
   0  10  -4   69.95    2.13
   0  10  -4   67.53    2.03
  -1 -10  -4  188.49    3.97
   1 -10   4  195.91    4.97
  -1 -10  -4  185.47    3.94
   1 -10   4  189.09    4.59
  -1 -10  -4  182.62    4.41
   1 -10   4  184.48    4.45
  -1 -10  -4  191.99    4.76
  -1  10  -4  188.61    4.43
  -1  10  -4  184.74    4.38
  -2 -10  -4   37.96    1.42
   2 -10   4   32.20    1.50
  -2 -10  -4   36.22    1.30
  -2 -10  -4   36.11    1.22
   2 -10   4   37.57    1.84
   2 -10   4   36.29    1.70
  -2 -10  -4   37.86    1.44
  -2  10  -4   36.86    1.53
  -2  10  -4   35.63    1.47
   3 -10   4  108.20    3.14
  -3 -10  -4  102.87    2.94
  -3 -10  -4  104.40    2.75
  -3 -10  -4  108.99    2.84
  -3 -10  -4  107.07    2.74
  -3  10  -4  104.28    2.88
  -4 -10  -4    0.08    0.51
  -4 -10  -4   -1.52    0.71
   4 -10   4   -0.34    0.74
  -4 -10  -4    0.19    0.52
  -4  10  -4   -0.82    0.70
  -4  10  -4   -1.29    0.71
  -5 -10  -4  104.72    2.64
  -5 -10  -4  102.79    2.65
  -5 -10  -4  106.06    3.14
   5 -10   4  103.15    3.34
  -5  10  -4  102.04    3.06
  -5  10  -4  103.95    3.25
  -6 -10  -4    1.97    1.01
  -6 -10  -4    2.89    0.60
   6 -10   4    1.79    0.96
  -6 -10  -4    2.05    0.58
  -6  10  -4    3.81    1.06
  -6  10  -4    2.62    1.02
  -7 -10  -4    8.54    1.36
   7 -10   4    7.09    1.21
  -7 -10  -4    6.88    0.73
  -7 -10  -4    7.29    0.83
  -7  10  -4    4.63    1.12
  -7  10  -4    6.65    1.23
  -8 -10  -4   44.56    1.57
  -8 -10  -4   44.30    2.44
   8 -10   4   44.84    2.30
  -8 -10  -4   44.59    1.51
  -8  10  -4   42.87    2.41
   9 -10   4   20.48    1.84
  -9 -10  -4   21.83    2.09
  -9 -10  -4   21.71    1.18
  -9 -10  -4   24.90    1.15
  -9  10  -4   21.47    1.89
  -9  10  -4   21.12    1.99
 -10 -10  -4   97.25    2.73
  10 -10   4  100.10    3.63
 -10 -10  -4  101.49    3.96
 -10  10  -4   98.35    3.79
 -10  10  -4  103.16    3.78
 -11 -10  -4   59.83    2.05
 -11 -10  -4   58.62    3.58
  11 -10   4   60.67    2.87
 -11  10  -4   61.19    3.28
 -11  10  -4   58.00    3.07
  12 -10   4   17.37    2.78
 -12 -10  -4   20.02    1.38
 -12 -10  -4   21.52    2.67
 -12 -10  -4   21.04    1.31
 -12  10  -4   17.91    2.10
 -12  10  -4   16.03    2.19
 -13 -10  -4   -1.58    0.71
 -13 -10  -4    0.45    1.57
 -13 -10  -4    0.67    0.82
 -13  10  -4   -2.37    1.63
 -13  10  -4    0.00    1.44
 -14 -11   4   22.33    1.00
 -14 -11   4   21.39    3.78
 -14 -11   4   22.90    1.01
 -14  11   4   21.00    2.44
 -14  11   4   17.05    2.25
 -13 -11   4    1.44    1.70
 -13  11   4    4.24    1.62
 -13  11   4   -0.81    1.47
  12 -11  -4    2.62    1.65
 -12 -11   4    1.01    1.43
 -12  11   4    0.55    1.30
 -12  11   4   -2.16    1.29
 -11 -11   4    9.22    1.74
 -10 -11   4   10.51    1.72
 -10  11   4   14.35    1.65
 -10  11   4   11.65    1.57
  -9 -11   4    6.62    1.44
  -9  11   4    3.82    1.03
  -9  11   4    1.92    1.22
   8 -11  -4   23.34    2.34
  -8  11   4   22.80    1.98
  -8  11   4   21.23    1.40
  -8  11   4   26.13    1.74
   8  11  -4   21.13    1.97
   7 -11  -4   19.32    1.73
  -7 -11   4   21.57    0.67
  -7 -11   4   21.94    0.70
   7  11  -4   18.89    1.82
  -7  11   4   25.13    1.09
  -7  11   4   17.95    1.13
  -7  11   4   21.88    1.74
  -6 -11   4    4.46    0.44
  -6 -11   4    4.12    0.46
   6 -11  -4    1.92    1.11
  -6  11   4    3.03    0.41
  -6  11   4    5.13    0.44
  -6  11   4    1.20    1.01
   5 -11  -4    5.36    1.09
  -5 -11   4    7.13    0.67
  -5 -11   4    7.06    0.61
   5 -11  -4    5.18    1.03
   5  11  -4    7.50    1.19
  -5  11   4    6.11    1.07
   4 -11  -4  519.39   11.14
  -4 -11   4  508.52   10.35
   4 -11  -4  479.03   10.98
  -4  11   4  478.08   11.22
   4  11  -4  508.45   10.99
  -3 -11   4   22.60    1.15
   3 -11  -4   22.73    1.61
   3 -11  -4   21.66    1.57
   3  11  -4   23.29    1.49
   2 -11  -4  113.14    3.27
   2 -11  -4  117.98    3.34
  -2 -11   4  112.12    2.99
  -2 -11   4  117.61    2.96
   2  11  -4  113.71    3.15
  -2  11   4  110.08    3.10
   1 -11  -4   13.97    1.21
   1 -11  -4   17.84    1.28
  -1 -11   4   16.18    1.11
  -1 -11   4   15.43    1.11
   1  11  -4   14.51    1.13
  -1  11   4   13.66    1.05
   0 -11   4   84.67    2.57
   0 -11  -4   84.43    2.60
   0 -11   4   89.15    2.60
   0 -11   4   87.06    2.79
   0 -11  -4   83.97    2.56
   0  11   4   86.20    2.27
   0  11  -4   83.42    2.43
   0  11  -4   82.28    2.71
   1 -11   4   34.82    1.67
  -1 -11  -4   38.05    1.58
   1 -11   4   37.73    1.67
  -1 -11  -4   36.58    1.55
   1 -11   4   34.06    1.52
  -1  11  -4   35.52    1.45
  -1  11  -4   35.36    1.48
   2 -11   4   21.47    1.52
  -2 -11  -4   21.44    1.06
  -2 -11  -4   21.52    1.22
  -2 -11  -4   21.03    0.92
   2 -11   4   24.04    1.50
  -2 -11  -4   20.63    1.20
   2 -11   4   21.87    1.43
  -2  11  -4   21.88    1.23
  -2  11  -4   21.66    1.34
  -3 -11  -4   79.45    2.23
  -3 -11  -4   73.07    2.13
  -3 -11  -4   76.77    2.26
  -3 -11  -4   79.46    2.24
   3 -11   4   77.09    2.67
  -3  11  -4   74.16    2.29
  -3  11  -4   66.06    2.34
  -4 -11  -4   37.03    1.42
  -4 -11  -4   38.03    1.44
   4 -11   4   34.58    1.86
  -4 -11  -4   38.34    1.70
  -4  11  -4   35.37    1.63
  -4  11  -4   35.81    2.61
  -5 -11  -4  201.26    4.49
  -5 -11  -4  198.02    4.98
  -5 -11  -4  200.26    4.52
   5 -11   4  192.71    5.23
  -5  11  -4  191.73    5.05
  -5  11  -4  194.42    4.84
  -6 -11  -4    9.92    1.31
  -6 -11  -4    9.70    0.93
   6 -11   4    7.88    1.23
  -6 -11  -4    8.68    0.91
  -6  11  -4   10.65    1.35
  -6  11  -4    8.22    1.26
  -7 -11  -4   44.01    1.54
  -7 -11  -4   47.29    1.54
   7 -11   4   44.06    2.41
  -7 -11  -4   44.90    2.28
  -7  11  -4   43.71    2.56
  -7  11  -4   44.40    2.17
  -8 -11  -4    4.74    0.66
   8 -11   4    4.09    1.28
  -8 -11  -4    0.81    1.13
  -8 -11  -4    3.49    0.61
  -9 -11  -4    1.01    1.19
   9 -11   4    0.46    1.18
  -9 -11  -4    0.53    0.55
  -9  11  -4   -1.62    1.16
  -9  11  -4   -0.19    1.16
 -10 -11  -4    8.60    0.93
  10 -11   4    8.27    1.54
 -10 -11  -4    6.40    1.64
 -10 -11  -4    8.82    0.85
 -10  11  -4    7.75    1.64
 -10  11  -4    6.08    1.55
 -11 -11  -4   60.71    3.31
  11 -11   4   60.04    3.07
 -11 -11  -4   59.77    2.03
 -11  11  -4   63.66    3.16
 -11  11  -4   60.64    3.03
 -12 -11  -4   10.95    2.13
 -12 -11  -4   12.02    1.21
 -12 -11  -4   13.36    1.11
 -12  11  -4   12.14    2.36
 -12  11  -4   11.52    1.98
 -13 -11  -4    3.26    0.83
 -13 -11  -4    3.03    1.87
 -13  11  -4   -0.45    1.70
 -13 -12   4    9.23    2.01
 -12 -12   4   55.24    3.13
  12 -12  -4   60.13    3.07
 -12  12   4   54.53    3.03
 -12  12   4   48.44    2.71
 -11 -12   4    2.73    1.59
  11 -12  -4    2.38    1.31
 -11  12   4    0.54    1.20
 -11  12   4    1.72    1.47
 -10 -12   4   39.58    2.59
  10 -12  -4   34.40    2.48
 -10  12   4   34.05    2.47
 -10  12   4   31.72    1.89
  -9 -12   4    0.08    1.02
   9 -12  -4    0.98    1.15
  -9  12   4   -1.79    0.80
  -9  12   4   -1.33    1.10
   8 -12  -4    1.83    1.21
  -8  12   4    2.47    1.22
  -7 -12   4    1.26    0.32
  -7 -12   4    1.24    0.34
   7 -12  -4    0.99    1.06
  -7  12   4    1.47    0.38
   7  12  -4    1.05    1.10
  -7  12   4    0.68    1.04
  -6 -12   4   19.68    0.81
  -6 -12   4   18.15    1.24
   6 -12  -4   14.34    1.65
  -6  12   4   17.74    1.72
   6  12  -4   17.46    1.68
   5 -12  -4   11.15    1.42
  -5 -12   4    9.77    0.84
  -5 -12   4    9.74    0.80
   5 -12  -4   10.07    1.31
  -5  12   4   10.34    1.24
   5  12  -4   11.16    1.35
  -4 -12   4   33.43    1.32
   4 -12  -4   28.23    1.87
   4 -12  -4   29.37    1.96
   4  12  -4   33.60    1.75
   3 -12  -4    1.67    0.98
  -3 -12   4    2.32    0.68
   3 -12  -4    1.80    0.95
   3  12  -4    2.51    0.85
  -3  12   4    3.84    0.91
  -2 -12   4  240.64    6.38
   2 -12  -4  237.18    5.85
   2 -12  -4  245.58    5.93
   2  12  -4  244.60    5.71
  -2  12   4  241.94    5.67
   1 -12  -4  156.42    4.12
  -1 -12   4  157.63    3.98
   1 -12  -4  155.66    4.17
  -1 -12   4  162.60    3.96
  -1  12   4  146.96    3.97
   1  12  -4  158.79    3.95
   0 -12  -4   51.62    1.97
   0 -12   4   53.97    1.99
   0 -12   4   49.58    2.02
   0 -12  -4   53.49    2.05
   0  12  -4   55.30    1.87
  -1 -12  -4    8.93    0.95
   1 -12   4    9.25    1.05
   1 -12   4    8.24    1.06
  -1 -12  -4    7.67    0.92
   1 -12   4    8.23    1.10
  -1  12  -4    7.91    0.83
  -1  12  -4    7.84    1.00
   2 -12   4   13.20    1.37
  -2 -12  -4    8.25    0.82
  -2 -12  -4   10.26    1.10
  -2 -12  -4   12.78    0.70
   2 -12   4    9.37    1.19
   2 -12   4   11.57    1.54
  -2 -12  -4   11.71    1.12
  -2  12  -4   11.59    1.04
  -2  12  -4   10.19    1.02
  -3 -12  -4   44.12    1.65
  -3 -12  -4   41.94    1.70
  -3 -12  -4   43.60    1.63
   3 -12   4   40.55    2.06
  -3 -12  -4   39.93    1.43
  -3  12  -4   41.67    1.63
  -3  12  -4   41.82    1.84
  -4 -12  -4  124.81    3.11
  -4 -12  -4  116.36    3.25
  -4 -12  -4  119.81    3.07
   4 -12   4  117.23    3.67
  -4  12  -4  113.62    3.17
  -5 -12  -4  182.20    4.63
  -5 -12  -4  180.92    4.23
  -5 -12  -4  178.88    4.18
   5 -12   4  175.08    4.93
  -5  12  -4  174.54    4.44
  -5  12  -4  177.08    4.77
  -6 -12  -4   13.49    1.01
   6 -12   4   17.72    1.83
  -6 -12  -4   14.08    1.60
  -6 -12  -4   14.76    1.05
  -6  12  -4   15.39    1.35
  -6  12  -4   14.94    1.61
  -7 -12  -4    0.81    0.54
  -7 -12  -4    0.35    1.02
   7 -12   4   -0.33    1.10
  -7 -12  -4    0.19    0.52
  -7  12  -4   -0.46    0.87
  -7  12  -4    0.31    0.90
  -8 -12  -4    2.50    1.24
   8 -12   4    2.16    1.17
  -8 -12  -4    1.72    0.55
  -8  12  -4   -0.12    1.06
  -9 -12  -4   41.22    2.52
  -9 -12  -4   40.98    1.46
   9 -12   4   42.47    2.46
  -9 -12  -4   41.91    1.52
  -9  12  -4   38.93    2.40
  -9  12  -4   38.54    2.31
 -10 -12  -4   11.99    0.96
 -10 -12  -4   10.39    1.76
  10 -12   4   13.13    1.67
 -10 -12  -4   12.73    1.03
 -10  12  -4   12.40    1.75
 -10  12  -4   11.01    1.68
  11 -12   4    7.37    1.55
 -11 -12  -4    4.76    1.68
 -11 -12  -4    6.23    0.80
 -11  12  -4    0.80    1.56
 -12 -12  -4   -1.58    1.54
 -12 -12  -4    0.38    0.60
 -12 -12  -4    1.32    0.67
  12 -13  -4   66.69    4.88
 -12 -13   4   62.40    3.52
 -11 -13   4    1.90    1.34
  11 -13  -4    6.44    1.63
  10 -13  -4   28.72    2.44
   9 -13  -4   -0.46    1.13
  -9 -13   4    0.33    1.17
  -9  13   4   -1.61    1.09
  -8 -13   4   10.29    1.47
   8 -13  -4    9.77    1.57
   7 -13  -4    0.44    1.11
  -7 -13   4    1.71    0.36
   7  13  -4    0.36    1.03
  -7  13   4    0.43    1.05
   6 -13  -4   -0.28    1.03
  -6 -13   4   -0.32    0.42
  -6 -13   4    0.05    0.41
   6  13  -4   -0.71    0.96
  -6  13   4   -2.17    0.92
   5 -13  -4  122.13    3.90
  -5 -13   4  120.47    2.96
  -5 -13   4  122.90    2.95
   5 -13  -4  112.29    3.75
   5  13  -4  125.54    3.75
  -4 -13   4  142.70    3.48
   4 -13  -4  145.56    4.19
   4 -13  -4  151.39    4.26
  -4  13   4  123.95    3.84
   4  13  -4  147.03    4.01
   3 -13  -4  238.20    6.03
   3 -13  -4  245.17    6.13
  -3 -13   4  239.30    5.53
   3  13  -4  246.18    5.85
  -3  13   4  240.87    5.82
  -2 -13   4   12.44    1.17
   2 -13  -4   10.73    1.21
   2 -13  -4   10.64    1.28
   2  13  -4   11.69    1.19
   1 -13  -4    4.54    0.96
   1 -13  -4    5.00    0.95
  -1 -13   4    5.31    0.86
  -1 -13   4    4.07    0.84
   1  13  -4    6.16    0.88
   0 -13  -4   22.64    1.46
   0 -13   4   24.90    1.51
   0 -13   4   23.16    1.48
   0 -13  -4   24.89    1.52
   0  13  -4   20.88    1.25
   1 -13   4   48.96    2.02
   1 -13   4   39.32    1.88
  -1 -13  -4   44.80    1.89
   1 -13   4   44.21    1.98
  -1 -13  -4   45.26    1.81
  -1  13  -4   42.70    1.62
   2 -13   4   10.72    1.24
  -2 -13  -4    5.55    0.49
  -2 -13  -4    6.77    0.91
   2 -13   4    5.33    1.01
   2 -13   4    5.15    0.95
  -2  13  -4    5.65    0.79
  -2  13  -4    5.64    1.30
  -3 -13  -4   20.08    1.28
  -3 -13  -4   19.77    1.24
   3 -13   4   15.62    1.45
  -3  13  -4   18.83    1.19
  -3  13  -4   17.50    1.43
  -4 -13  -4   93.57    2.62
  -4 -13  -4   96.11    2.67
   4 -13   4   91.12    3.22
  -4 -13  -4   89.44    2.71
  -4  13  -4   90.23    2.61
  -4  13  -4   95.06    2.99
  -5 -13  -4   48.60    1.73
  -5 -13  -4   46.95    2.07
  -5 -13  -4   50.02    1.77
  -5  13  -4   52.62    1.92
   6 -13   4   71.76    2.96
  -6 -13  -4   74.19    2.75
  -6 -13  -4   73.55    2.16
  -6 -13  -4   74.83    2.19
  -6  13  -4   72.73    2.45
  -6  13  -4   74.09    2.87
  -7 -13  -4   15.45    1.12
   7 -13   4   15.49    1.77
  -7 -13  -4   14.47    1.43
  -7 -13  -4   14.54    1.70
  -7  13  -4   17.45    1.68
  -7  13  -4   16.83    1.41
  -8 -13  -4    6.09    0.72
   8 -13   4    3.31    1.36
  -8 -13  -4    1.93    1.26
  -8 -13  -4    7.22    0.72
  -9 -13  -4    2.63    1.38
  -9 -13  -4    2.86    0.59
   9 -13   4    2.80    1.25
  -9 -13  -4    2.27    0.61
  -9  13  -4    1.95    1.09
 -10 -13  -4    0.91    0.53
 -10 -13  -4    0.38    0.56
  10 -13   4   -0.12    1.19
 -10  13  -4   -0.06    1.21
 -11 -13  -4    1.49    1.51
  11 -13   4    4.20    1.42
 -11  13  -4    2.51    1.47
 -12 -13  -4   -1.34    1.65
 -12 -13  -4    0.94    0.56
 -12 -14   4    2.49    1.56
  11 -14  -4   28.51    2.46
 -11 -14   4   30.86    2.61
  10 -14  -4   -2.35    1.25
 -10 -14   4   -1.11    1.20
   9 -14  -4    6.57    1.58
  -9 -14   4    8.97    1.57
   8 -14  -4   39.90    2.56
  -8 -14   4   34.75    2.36
  -7 -14   4   10.47    0.69
  -7 -14   4   10.84    1.44
  -7 -14   4   11.63    0.77
   7 -14  -4   12.68    1.67
  -6 -14   4  121.37    2.90
  -6 -14   4  119.93    2.90
   6 -14  -4  120.08    4.01
   6  14  -4  122.45    3.83
  -5 -14   4    1.59    0.60
   5 -14  -4    0.86    1.03
  -5 -14   4    0.44    0.52
  -5  14   4   -0.83    0.91
  -4 -14   4   18.71    1.16
  -4 -14   4   18.13    1.20
   4 -14  -4   21.21    1.70
   4  14  -4   16.88    1.50
  -4  14   4   16.57    1.62
   3 -14  -4    7.09    1.20
  -3 -14   4    8.92    0.97
   3 -14  -4    6.90    1.19
   3  14  -4    8.51    1.09
  -3  14   4    5.56    1.04
   2 -14  -4    8.36    1.36
   2 -14  -4    8.94    1.22
  -2 -14   4    8.71    1.02
  -2  14   4    7.50    1.04
   2  14  -4   10.24    1.07
   1 -14  -4    5.41    0.97
   1 -14  -4    3.66    0.97
  -1 -14   4    3.68    0.90
   1  14  -4    5.46    0.85
   0 -14  -4   -0.18    0.73
   0 -14  -4   -0.46    0.73
   0 -14   4   -0.64    0.77
   0  14  -4    0.44    0.62
   1 -14   4    9.81    1.19
   1 -14   4    8.21    1.05
  -1 -14  -4    9.50    1.09
  -1 -14  -4   11.27    1.27
  -1  14  -4    9.15    1.01
  -2 -14  -4   68.51    2.40
  -2 -14  -4   75.39    2.47
  -2  14  -4   74.06    2.17
  -3 -14  -4  153.14    3.63
  -3 -14  -4  159.86    4.03
  -3 -14  -4  164.53    4.11
   3 -14   4  153.63    4.72
  -3  14  -4  159.14    3.84
  -4 -14  -4   23.49    1.37
  -4 -14  -4   20.58    1.39
  -4 -14  -4   22.71    1.41
  -4  14  -4   25.26    1.29
  -5 -14  -4   93.66    2.64
  -5 -14  -4   88.75    2.89
   5 -14   4  101.54    3.46
  -5  14  -4   91.95    2.66
   6 -14   4    5.34    1.35
  -6 -14  -4    4.18    1.11
  -6 -14  -4    5.22    0.76
   7 -14   4   32.32    2.27
  -7 -14  -4   34.97    1.44
  -7 -14  -4   37.48    1.49
  -7 -14  -4   31.89    2.09
  -7  14  -4   39.27    1.74
  -8 -14  -4   20.34    2.03
  -8 -14  -4   21.08    1.18
  -8 -14  -4   22.37    1.15
   8 -14   4   19.60    2.06
  -8  14  -4   26.21    1.71
   9 -14   4    1.44    1.39
  -9 -14  -4    1.26    0.54
  -9 -14  -4    0.94    0.57
  -9 -14  -4    1.06    1.37
  -9  14  -4    2.36    1.04
 -10 -14  -4    0.65    0.53
 -10 -14  -4   -0.42    1.37
  10 -14   4    0.65    1.32
 -10  14  -4    3.40    1.30
 -11 -14  -4   -0.18    0.51
  11 -14   4    3.00    1.55
 -11 -14  -4   -1.55    1.40
  11 -15  -4   24.91    2.83
 -11 -15   4   22.13    2.38
 -10 -15   4   13.05    1.84
   9 -15  -4   12.04    2.90
  -8 -15   4   70.50    3.03
   8 -15  -4   67.15    3.80
  -7 -15   4   24.36    0.94
  -7 -15   4   24.21    1.96
   7 -15  -4   23.35    2.09
  -7 -15   4   24.46    0.96
  -6 -15   4    0.88    0.49
   6 -15  -4    1.09    1.16
  -6 -15   4    0.05    0.51
  -5 -15   4    9.69    1.01
   5 -15  -4    8.25    1.44
  -5 -15   4    9.46    0.95
  -4 -15   4   10.55    1.12
  -4 -15   4    9.72    1.04
[truncated: 1,002,587 more chars]
