# Supplementary material for: Planting the Seeds of a Decision Tree for Ionic Liquids: Steric and Electronic Impacts on Melting Points of Triarylphosponium Ionic Liquids
Source: J Phys Chem B. 2024 Jun 7;128(24):5895–907. doi: 10.1021/acs.jpcb.4c02196 (PMC11194809; doi:10.1021/acs.jpcb.4c02196)
Supplement: Supplementary file 1 — jp4c02196_si_001.zip [file jp4c02196_si_001.zip › 4CF3 Iodo Finalized.cif]

data_fgcupch0128_0m
_audit_creation_date               2023-10-28
_audit_creation_method
;
Olex2 1.5
(compiled 2023.08.24 svn.re1ec1418 for OlexSys, GUI svn.r6817)
;
_shelx_SHELXL_version_number       '2019/3'
_audit_contact_author_address      ?
_audit_contact_author_email        ?
_audit_contact_author_name         ''
_audit_contact_author_phone        ?
_publ_contact_author_id_orcid      ?
_publ_section_acknowledgements
;
Parts of this material is based upon work supported by the National Science Foundation 
through the Major Research Instrumentation Program under Grant No. 1919785 
(funding for the instrument)
;
_publ_section_references
;
Allen, F. H., Johnson, O., Shields, G. P., Smith, B. R., Towler, M. (2004). 
J. Appl. Cryst., 37, 335--338.

Bruker (2019). Apex3 v2019.1-0, SAINT V8.40A, Bruker AXS 
Inc.: Madison (WI), USA, 2019.

D. Kratzert, I. Krossing, (2018), J. Appl. Cryst. 51, 928-934. 

Dolomanov, O.V., Bourhis, L.J., Gildea, R.J, Howard, J.A.K. & Puschmann, H.
 (2009), J. Appl. Cryst. 42, 339-341.

H\"ubschle, C. B., Sheldrick, G. M. and Dittrich, B. (2011). J. Appl. Cryst., 
44, 1281--1284.

Kratzert, D., Holstein, J.J. & Krossing, I. (2015). J. Appl. Cryst. 48, 933-938.

Sheldrick G. M. (2015). "Crystal structure refinement with SHELXL", Acta Cryst., 
C71, 3-8.

Sheldrick, G. M. (2012). TWINABS. Ver. 2012/1. 

Sheldrick, G. M. (2015). "SHELXT--Integrated space-group and
crystal-structure determination", Acta Cryst. A71, 3-8.

Sheldrick, G. M. (2018). SHELXL2018. University of G\"ottingen, Germany.

Sheldrick, G.M. (2008). Acta Cryst., A64, 112--122.

Sheldrick, G.M. (2015). Acta Cryst. A71, 3-8.

Sheldrick, G.M. (2015). Acta Cryst. C71, 3-8.
;
_chemical_name_common              ?
_chemical_name_systematic          ?
_chemical_formula_moiety           'I, C25 H21 F9 P, 0.5(C2 H6 O)'
_chemical_formula_sum              'C26 H24 F9 I O0.50 P'
_chemical_formula_weight           673.32
_chemical_melting_point            ?
loop_
  _atom_type_symbol
  _atom_type_description
  _atom_type_scat_dispersion_real
  _atom_type_scat_dispersion_imag
  _atom_type_scat_source
 'C' 'C' 0.0033 0.0016 'International Tables Vol C Tables 4.2.6.8 and 6.1.1.4'
 'H' 'H' 0.0000 0.0000 'International Tables Vol C Tables 4.2.6.8 and 6.1.1.4'
 'F' 'F' 0.0171 0.0103 'International Tables Vol C Tables 4.2.6.8 and 6.1.1.4'
 'I' 'I' -0.4742 1.8119 'International Tables Vol C Tables 4.2.6.8 and 6.1.1.4'
 'O' 'O' 0.0106 0.0060 'International Tables Vol C Tables 4.2.6.8 and 6.1.1.4'
 'P' 'P' 0.1023 0.0942 'International Tables Vol C Tables 4.2.6.8 and 6.1.1.4'

_shelx_space_group_comment
;
The symmetry employed for this shelxl refinement is uniquely defined
by the following loop, which should always be used as a source of
symmetry information in preference to the above space-group names.
They are only intended as comments.
;
_space_group_crystal_system        'monoclinic'
_space_group_IT_number             15
_space_group_name_H-M_alt          'C 1 2/c 1'
_space_group_name_Hall             '-C 2yc'
loop_
  _space_group_symop_operation_xyz
 'x, y, z'
 '-x, y, -z+1/2'
 'x+1/2, y+1/2, z'
 '-x+1/2, y+1/2, -z+1/2'
 '-x, -y, -z'
 'x, -y, z-1/2'
 '-x+1/2, -y+1/2, -z'
 'x+1/2, -y+1/2, z-1/2'

_cell_length_a                     15.6186(4)
_cell_length_b                     14.8511(4)
_cell_length_c                     23.9557(6)
_cell_angle_alpha                  90
_cell_angle_beta                   103.7490(10)
_cell_angle_gamma                  90
_cell_volume                       5397.4(2)
_cell_formula_units_Z              8
_cell_measurement_reflns_used      9955
_cell_measurement_temperature      150(2)
_cell_measurement_theta_max        30.56
_cell_measurement_theta_min        2.69
_shelx_estimated_absorpt_T_max     0.896
_shelx_estimated_absorpt_T_min     0.788
_exptl_absorpt_coefficient_mu      1.324
_exptl_absorpt_correction_T_max    0.7461
_exptl_absorpt_correction_T_min    0.6636
_exptl_absorpt_correction_type     multi-scan
_exptl_absorpt_process_details
;
SADABS-2016/2 (Bruker,2016/2) was used for absorption correction.
wR2(int) was 0.0601 before and 0.0463 after correction.
The Ratio of minimum to maximum transmission is 0.8894.
The \l/2 correction factor is Not present.
;
_exptl_absorpt_special_details     ?
_exptl_crystal_colour              yellow
_exptl_crystal_colour_primary      yellow
_exptl_crystal_density_diffrn      1.657
_exptl_crystal_density_meas        ?
_exptl_crystal_density_method      ?
_exptl_crystal_description         plates
_exptl_crystal_F_000               2664
loop_
  _exptl_crystal_face_index_h
  _exptl_crystal_face_index_k
  _exptl_crystal_face_index_l
  _exptl_crystal_face_perp_dist
 1.00 0.00 0.00 0.0600
 2.00 -2.00 -1.00 0.0400
 -2.00 2.00 1.00 0.0520
 1.00 -2.00 0.00 0.0250
 -1.00 2.00 0.00 0.0500
 0.00 -1.00 0.00 0.0210
 0.00 1.00 0.00 0.0420
 0.00 0.00 1.00 0.0730
 0.00 0.00 -1.00 0.0940
 -1.00 -2.00 1.00 0.0280
 1.00 2.00 0.00 0.0590
 -2.00 -1.00 2.00 0.0350

_exptl_crystal_size_max            0.189
_exptl_crystal_size_mid            0.168
_exptl_crystal_size_min            0.085
_exptl_transmission_factor_max     ?
_exptl_transmission_factor_min     ?
_diffrn_reflns_av_R_equivalents    0.0362
_diffrn_reflns_av_unetI/netI       0.0262
_diffrn_reflns_Laue_measured_fraction_full  0.999
_diffrn_reflns_Laue_measured_fraction_max  0.998
_diffrn_reflns_limit_h_max         22
_diffrn_reflns_limit_h_min         -22
_diffrn_reflns_limit_k_max         21
_diffrn_reflns_limit_k_min         -21
_diffrn_reflns_limit_l_max         34
_diffrn_reflns_limit_l_min         -33
_diffrn_reflns_number              55872
_diffrn_reflns_point_group_measured_fraction_full  0.999
_diffrn_reflns_point_group_measured_fraction_max  0.998
_diffrn_reflns_theta_full          25.242
_diffrn_reflns_theta_max           30.601
_diffrn_reflns_theta_min           2.238
_diffrn_ambient_temperature        150.00
_diffrn_detector                   'Bruker PhotonII CPAD'
_diffrn_detector_area_resol_mean   7.4074
_diffrn_detector_type
;
charge-integrating pixel array detector (CPAD)
;
_diffrn_measured_fraction_theta_full  0.999
_diffrn_measured_fraction_theta_max  0.998
_diffrn_measurement_device         'three-circle diffractometer'
_diffrn_measurement_device_type
;
Bruker AXS D8 Quest Eco diffractometer with PhotonII charge-integrating pixel 
array detector (CPAD)
;
_diffrn_measurement_method         '\w and \f scans'
_diffrn_radiation_type             MoK\a
_diffrn_radiation_wavelength       0.71073
_diffrn_source                     '1 kW fine focus sealed tube X-ray source'
_diffrn_source_current             20.0
_diffrn_source_power               1.0
_diffrn_source_voltage             50.0
_diffrn_standards_number           0
_reflns_Friedel_coverage           0.000
_reflns_Friedel_fraction_full      .
_reflns_Friedel_fraction_max       .
_reflns_number_gt                  7091
_reflns_number_total               8297
_reflns_special_details
;
 Reflections were merged by SHELXL according to the crystal
 class for the calculation of statistics and refinement.
 
 _reflns_Friedel_fraction is defined as the number of unique
 Friedel pairs measured divided by the number that would be
 possible theoretically, ignoring centric projections and
 systematic absences.
;
_reflns_threshold_expression       'I > 2\s(I)'
_computing_cell_refinement         'SAINT V8.40A (Bruker, 2019)'
_computing_data_collection         'Apex3 v2019.1-0 (Bruker, 2019)'
_computing_data_reduction          'SAINT V8.40A (Bruker, 2019)'
_computing_molecular_graphics      'Olex2 1.5 (Dolomanov et al., 2009)'
_computing_publication_material    'Olex2 1.5 (Dolomanov et al., 2009)'
_computing_structure_refinement    'SHELXL 2019/3 (Sheldrick, 2015)'
_computing_structure_solution      'SHELXT 2014/5 (Sheldrick, 2014)'
_refine_diff_density_max           0.741
_refine_diff_density_min           -0.926
_refine_diff_density_rms           0.084
_refine_ls_extinction_coef         .
_refine_ls_extinction_method       none
_refine_ls_goodness_of_fit_ref     1.171
_refine_ls_hydrogen_treatment      constr
_refine_ls_matrix_type             full
_refine_ls_number_parameters       355
_refine_ls_number_reflns           8297
_refine_ls_number_restraints       9
_refine_ls_R_factor_all            0.0579
_refine_ls_R_factor_gt             0.0454
_refine_ls_restrained_S_all        1.173
_refine_ls_shift/su_max            0.002
_refine_ls_shift/su_mean           0.000
_refine_ls_structure_factor_coef   Fsqd
_refine_ls_weighting_details      
 'w=1/[\s^2^(Fo^2^)+(0.0186P)^2^+17.0922P] where P=(Fo^2^+2Fc^2^)/3'
_refine_ls_weighting_scheme        calc
_refine_ls_wR_factor_gt            0.0785
_refine_ls_wR_factor_ref           0.0819
_refine_special_details            
;
An ethanol molecule is sitting on an inversion center within the asymmetric unit.
;
_olex2_refinement_description
;
1. Fixed Uiso
 At 1.2 times of:
  All C(H) groups, All C(H,H) groups
 At 1.5 times of:
  All C(H,H,H) groups, All O(H) groups
2. Rigid body (RIGU) restrains
 O1, C1A, H1AA, H1AB, C1B, H1BA, H1BB, H1BC
 with sigma for 1-2 distances of 0.004 and sigma for 1-3 distances of 0.004
3. Others
 Fixed Sof: O1(0.5) H1(0.5) C1A(0.5) H1AA(0.5) H1AB(0.5) C1B(0.5) H1BA(0.5)
 H1BB(0.5) H1BC(0.5)
4.a Secondary CH2 refined with riding coordinates:
 C1(H1A,H1B), C2(H2A,H2B), C3(H3A,H3B), C1A(H1AA,H1AB)
4.b Aromatic/amide H refined with riding coordinates:
 C6A(H6A), C6B(H6B), C6C(H6C), C7A(H7A), C7B(H7B), C7C(H7C), C9A(H9A),
 C9B(H9B), C9C(H9C), C10A(H10A), C10B(H10B), C10C(H10C)
4.c Idealised Me refined as rotating group:
 C4(H4A,H4B,H4C), C1B(H1BA,H1BB,H1BC)
4.d Idealised tetrahedral OH refined as rotating group:
 O1(H1)
;
_atom_sites_solution_hydrogens     geom
_atom_sites_solution_primary       dual
_atom_sites_solution_secondary     difmap
loop_
  _atom_site_label
  _atom_site_type_symbol
  _atom_site_fract_x
  _atom_site_fract_y
  _atom_site_fract_z
  _atom_site_U_iso_or_equiv
  _atom_site_adp_type
  _atom_site_occupancy
  _atom_site_site_symmetry_order
  _atom_site_calc_flag
  _atom_site_refinement_flags_posn
  _atom_site_refinement_flags_adp
  _atom_site_refinement_flags_occupancy
  _atom_site_disorder_assembly
  _atom_site_disorder_group
 I1 I 0.64079(2) 0.36089(2) 0.59482(2) 0.03059(5) Uani 1 1 d . . . . .
 P1 P 0.31884(4) 0.57231(4) 0.60229(2) 0.01575(11) Uani 1 1 d . . . . .
 F1A F 0.4033(2) 0.20521(16) 0.46322(10) 0.0768(8) Uani 1 1 d . . . . .
 F1B F 0.65412(12) 0.85983(13) 0.67378(10) 0.0544(6) Uani 1 1 d . . . . .
 F1C F 0.08189(14) 0.61013(18) 0.80039(9) 0.0644(7) Uani 1 1 d . . . . .
 F2A F 0.33418(13) 0.14508(13) 0.52061(11) 0.0608(6) Uani 1 1 d . . . . .
 F2B F 0.67975(16) 0.7809(2) 0.75035(8) 0.0862(10) Uani 1 1 d . . . . .
 F2C F 0.0992(2) 0.46820(19) 0.79972(12) 0.0957(11) Uani 1 1 d . . . . .
 F3A F 0.47133(13) 0.16944(13) 0.54856(10) 0.0535(6) Uani 1 1 d . . . . .
 F3B F 0.72968(12) 0.74036(14) 0.67933(10) 0.0518(5) Uani 1 1 d . . . . .
 F3C F 0.19680(13) 0.55194(17) 0.85162(8) 0.0558(6) Uani 1 1 d . . . . .
 C1 C 0.25185(16) 0.63172(16) 0.54236(10) 0.0202(4) Uani 1 1 d . . . . .
 H1A H 0.229723 0.687872 0.556243 0.024 Uiso 1 1 calc R U . . .
 H1B H 0.288374 0.648560 0.515405 0.024 Uiso 1 1 calc R U . . .
 C2 C 0.17336(18) 0.57495(18) 0.51039(11) 0.0264(5) Uani 1 1 d . . . . .
 H2A H 0.195833 0.518707 0.496865 0.032 Uiso 1 1 calc R U . . .
 H2B H 0.137197 0.558117 0.537572 0.032 Uiso 1 1 calc R U . . .
 C3 C 0.11546(17) 0.62281(18) 0.45952(11) 0.0278(5) Uani 1 1 d . . . . .
 H3A H 0.151155 0.640143 0.432170 0.033 Uiso 1 1 calc R U . . .
 H3B H 0.091572 0.678480 0.472784 0.033 Uiso 1 1 calc R U . . .
 C4 C 0.03975(18) 0.5628(2) 0.42922(11) 0.0303(6) Uani 1 1 d . . . . .
 H4A H 0.002864 0.595459 0.396702 0.046 Uiso 1 1 calc R U . . .
 H4B H 0.004205 0.545917 0.456229 0.046 Uiso 1 1 calc R U . . .
 H4C H 0.063360 0.508419 0.415207 0.046 Uiso 1 1 calc R U . . .
 C5A C 0.34108(15) 0.46186(15) 0.57862(9) 0.0177(4) Uani 1 1 d . . . . .
 C5B C 0.42157(15) 0.62992(16) 0.62868(9) 0.0182(4) Uani 1 1 d . . . . .
 C5C C 0.26534(15) 0.56554(15) 0.66081(10) 0.0176(4) Uani 1 1 d . . . . .
 C6A C 0.37306(17) 0.45581(17) 0.52898(10) 0.0239(5) Uani 1 1 d . . . . .
 H6A H 0.381845 0.508815 0.508849 0.029 Uiso 1 1 calc R U . . .
 C6B C 0.41881(17) 0.71496(17) 0.65376(10) 0.0225(5) Uani 1 1 d . . . . .
 H6B H 0.364029 0.740584 0.656066 0.027 Uiso 1 1 calc R U . . .
 C6C C 0.18298(16) 0.60443(18) 0.65624(11) 0.0240(5) Uani 1 1 d . . . . .
 H6C H 0.154285 0.634959 0.622057 0.029 Uiso 1 1 calc R U . . .
 C7A C 0.39181(18) 0.37236(19) 0.50936(11) 0.0289(5) Uani 1 1 d . . . . .
 H7A H 0.414288 0.367687 0.475939 0.035 Uiso 1 1 calc R U . . .
 C7B C 0.49671(17) 0.76111(18) 0.67509(11) 0.0250(5) Uani 1 1 d . . . . .
 H7B H 0.495599 0.818249 0.692730 0.030 Uiso 1 1 calc R U . . .
 C7C C 0.14296(17) 0.59826(19) 0.70213(12) 0.0280(5) Uani 1 1 d . . . . .
 H7C H 0.086825 0.624840 0.699528 0.034 Uiso 1 1 calc R U . . .
 C8A C 0.37773(17) 0.29595(17) 0.53855(11) 0.0251(5) Uani 1 1 d . . . . .
 C8B C 0.57619(16) 0.72416(17) 0.67075(10) 0.0229(5) Uani 1 1 d . . . . .
 C8C C 0.18520(17) 0.55330(18) 0.75153(11) 0.0246(5) Uani 1 1 d . . . . .
 C9A C 0.34553(19) 0.30130(17) 0.58723(12) 0.0286(5) Uani 1 1 d . . . . .
 H9A H 0.335810 0.247983 0.606748 0.034 Uiso 1 1 calc R U . . .
 C9B C 0.57967(16) 0.64022(18) 0.64596(11) 0.0253(5) Uani 1 1 d . . . . .
 H9B H 0.634629 0.615496 0.643242 0.030 Uiso 1 1 calc R U . . .
 C9C C 0.26773(16) 0.51487(17) 0.75684(10) 0.0223(5) Uani 1 1 d . . . . .
 H9C H 0.295765 0.483882 0.790991 0.027 Uiso 1 1 calc R U . . .
 C10A C 0.32743(17) 0.38445(17) 0.60756(11) 0.0243(5) Uani 1 1 d . . . . .
 H10A H 0.305696 0.388528 0.641296 0.029 Uiso 1 1 calc R U . . .
 C10B C 0.50173(16) 0.59248(17) 0.62505(10) 0.0216(5) Uani 1 1 d . . . . .
 H10B H 0.503374 0.534632 0.608409 0.026 Uiso 1 1 calc R U . . .
 C10C C 0.30877(15) 0.52225(16) 0.71171(10) 0.0194(4) Uani 1 1 d . . . . .
 H10C H 0.366122 0.498066 0.715245 0.023 Uiso 1 1 calc R U . . .
 C11A C 0.3974(2) 0.2040(2) 0.51761(14) 0.0369(7) Uani 1 1 d . . . . .
 C11B C 0.65945(18) 0.7762(2) 0.69384(12) 0.0315(6) Uani 1 1 d . . . . .
 C11C C 0.1403(2) 0.5447(2) 0.80055(13) 0.0365(7) Uani 1 1 d . . . . .
 O1 O 0.4801(3) 0.4118(3) 0.79615(18) 0.0380(10) Uani 0.5 1 d . . P A -1
 H1 H 0.475963 0.453989 0.772274 0.057 Uiso 0.5 1 calc R U P A -1
 C1A C 0.4720(11) 0.3279(9) 0.7668(5) 0.034(2) Uani 0.5 1 d . . P A -1
 H1AA H 0.409469 0.315231 0.748174 0.040 Uiso 0.5 1 calc R U P A -1
 H1AB H 0.495095 0.278364 0.793859 0.040 Uiso 0.5 1 calc R U P A -1
 C1B C 0.5330(10) 0.3385(8) 0.7162(5) 0.043(2) Uani 0.5 1 d . . P A -1
 H1BA H 0.524415 0.285114 0.691436 0.065 Uiso 0.5 1 calc R U P A -1
 H1BB H 0.595589 0.344168 0.735491 0.065 Uiso 0.5 1 calc R U P A -1
 H1BC H 0.513950 0.392232 0.692810 0.065 Uiso 0.5 1 calc R U P A -1

loop_
  _atom_site_aniso_label
  _atom_site_aniso_U_11
  _atom_site_aniso_U_22
  _atom_site_aniso_U_33
  _atom_site_aniso_U_23
  _atom_site_aniso_U_13
  _atom_site_aniso_U_12
 I1 0.03541(10) 0.02823(9) 0.03072(9) 0.00091(7) 0.01302(7) 0.00007(8)
 P1 0.0170(3) 0.0138(3) 0.0175(2) 0.0005(2) 0.0063(2) -0.0003(2)
 F1A 0.136(2) 0.0479(13) 0.0552(13) -0.0167(11) 0.0393(15) 0.0284(15)
 F1B 0.0354(10) 0.0315(10) 0.0883(16) 0.0041(10) -0.0011(10) -0.0149(8)
 F1C 0.0500(12) 0.1067(19) 0.0472(11) 0.0106(12) 0.0329(10) 0.0327(13)
 F2A 0.0439(11) 0.0287(10) 0.1085(19) -0.0310(11) 0.0154(12) -0.0068(9)
 F2B 0.0640(15) 0.164(3) 0.0256(9) -0.0071(13) 0.0016(9) -0.0689(17)
 F2C 0.144(3) 0.0847(19) 0.0916(19) -0.0304(15) 0.094(2) -0.0702(19)
 F3A 0.0383(10) 0.0295(9) 0.0862(16) -0.0122(10) 0.0021(10) 0.0140(8)
 F3B 0.0246(9) 0.0474(12) 0.0836(15) 0.0002(11) 0.0136(9) -0.0088(8)
 F3C 0.0476(11) 0.0975(18) 0.0277(9) 0.0085(10) 0.0197(8) 0.0115(11)
 C1 0.0236(11) 0.0168(11) 0.0208(10) 0.0026(9) 0.0065(9) 0.0008(9)
 C2 0.0296(13) 0.0220(12) 0.0242(11) 0.0033(10) -0.0005(10) -0.0013(10)
 C3 0.0226(12) 0.0300(14) 0.0295(12) 0.0094(10) 0.0033(10) 0.0022(10)
 C4 0.0242(13) 0.0388(16) 0.0258(12) 0.0052(11) 0.0016(10) 0.0011(11)
 C5A 0.0187(11) 0.0158(10) 0.0189(10) -0.0015(8) 0.0049(8) 0.0008(8)
 C5B 0.0189(10) 0.0182(11) 0.0185(9) 0.0016(8) 0.0064(8) -0.0024(9)
 C5C 0.0176(10) 0.0167(10) 0.0200(10) -0.0012(8) 0.0079(8) -0.0021(8)
 C6A 0.0309(13) 0.0209(12) 0.0225(11) 0.0019(9) 0.0118(10) 0.0019(10)
 C6B 0.0236(12) 0.0209(12) 0.0257(11) -0.0019(9) 0.0111(9) -0.0012(9)
 C6C 0.0211(12) 0.0268(12) 0.0257(11) 0.0051(10) 0.0087(9) 0.0047(10)
 C7A 0.0333(14) 0.0288(14) 0.0276(12) -0.0047(10) 0.0135(11) 0.0019(11)
 C7B 0.0296(13) 0.0223(12) 0.0245(11) -0.0017(10) 0.0094(10) -0.0053(10)
 C7C 0.0211(12) 0.0341(14) 0.0324(13) 0.0016(11) 0.0132(10) 0.0049(11)
 C8A 0.0217(12) 0.0197(12) 0.0321(13) -0.0086(10) 0.0030(10) 0.0034(9)
 C8B 0.0225(12) 0.0260(12) 0.0190(10) 0.0043(9) 0.0027(9) -0.0069(10)
 C8C 0.0255(12) 0.0270(13) 0.0252(11) -0.0036(10) 0.0139(10) -0.0054(10)
 C9A 0.0391(15) 0.0160(11) 0.0327(13) -0.0001(10) 0.0124(11) -0.0013(11)
 C9B 0.0204(11) 0.0275(12) 0.0285(12) 0.0062(11) 0.0069(9) 0.0028(10)
 C9C 0.0249(12) 0.0230(12) 0.0197(10) -0.0013(9) 0.0066(9) -0.0041(9)
 C10A 0.0313(13) 0.0195(11) 0.0249(11) -0.0007(9) 0.0122(10) -0.0023(10)
 C10B 0.0202(11) 0.0197(11) 0.0253(11) -0.0006(9) 0.0064(9) 0.0005(9)
 C10C 0.0166(10) 0.0206(11) 0.0212(10) -0.0021(9) 0.0047(8) -0.0010(9)
 C11A 0.0362(16) 0.0255(14) 0.0480(17) -0.0083(13) 0.0082(13) 0.0069(12)
 C11B 0.0259(13) 0.0389(16) 0.0272(13) 0.0018(11) 0.0017(10) -0.0118(12)
 C11C 0.0341(15) 0.0481(18) 0.0332(14) -0.0012(13) 0.0195(12) -0.0034(13)
 O1 0.043(2) 0.035(2) 0.036(2) -0.0005(18) 0.0103(19) -0.002(2)
 C1A 0.041(4) 0.030(4) 0.031(5) -0.006(3) 0.012(4) 0.002(3)
 C1B 0.039(5) 0.024(5) 0.055(7) -0.018(4) -0.011(5) 0.006(4)

_geom_special_details
;
 All esds (except the esd in the dihedral angle between two l.s. planes)
 are estimated using the full covariance matrix.  The cell esds are taken
 into account individually in the estimation of esds in distances, angles
 and torsion angles; correlations between esds in cell parameters are only
 used when they are defined by crystal symmetry.  An approximate (isotropic)
 treatment of cell esds is used for estimating esds involving l.s. planes.
;
loop_
  _geom_bond_atom_site_label_1
  _geom_bond_atom_site_label_2
  _geom_bond_distance
  _geom_bond_site_symmetry_2
  _geom_bond_publ_flag
 P1 C1 1.794(2) . ?
 P1 C5A 1.796(2) . ?
 P1 C5B 1.796(2) . ?
 P1 C5C 1.798(2) . ?
 F1A C11A 1.328(4) . ?
 F1B C11B 1.327(3) . ?
 F1C C11C 1.332(4) . ?
 F2A C11A 1.334(4) . ?
 F2B C11B 1.317(3) . ?
 F2C C11C 1.303(4) . ?
 F3A C11A 1.319(4) . ?
 F3B C11B 1.337(4) . ?
 F3C C11C 1.332(4) . ?
 C1 H1A 0.9900 . ?
 C1 H1B 0.9900 . ?
 C1 C2 1.534(3) . ?
 C2 H2A 0.9900 . ?
 C2 H2B 0.9900 . ?
 C2 C3 1.511(3) . ?
 C3 H3A 0.9900 . ?
 C3 H3B 0.9900 . ?
 C3 C4 1.520(4) . ?
 C4 H4A 0.9800 . ?
 C4 H4B 0.9800 . ?
 C4 H4C 0.9800 . ?
 C5A C6A 1.398(3) . ?
 C5A C10A 1.385(3) . ?
 C5B C6B 1.404(3) . ?
 C5B C10B 1.391(3) . ?
 C5C C6C 1.390(3) . ?
 C5C C10C 1.403(3) . ?
 C6A H6A 0.9500 . ?
 C6A C7A 1.381(4) . ?
 C6B H6B 0.9500 . ?
 C6B C7B 1.384(3) . ?
 C6C H6C 0.9500 . ?
 C6C C7C 1.391(3) . ?
 C7A H7A 0.9500 . ?
 C7A C8A 1.378(4) . ?
 C7B H7B 0.9500 . ?
 C7B C8B 1.384(4) . ?
 C7C H7C 0.9500 . ?
 C7C C8C 1.382(4) . ?
 C8A C9A 1.378(4) . ?
 C8A C11A 1.511(4) . ?
 C8B C9B 1.387(4) . ?
 C8B C11B 1.501(4) . ?
 C8C C9C 1.388(4) . ?
 C8C C11C 1.509(4) . ?
 C9A H9A 0.9500 . ?
 C9A C10A 1.381(3) . ?
 C9B H9B 0.9500 . ?
 C9B C10B 1.395(3) . ?
 C9C H9C 0.9500 . ?
 C9C C10C 1.386(3) . ?
 C10A H10A 0.9500 . ?
 C10B H10B 0.9500 . ?
 C10C H10C 0.9500 . ?
 O1 H1 0.8400 . ?
 O1 C1A 1.422(12) . ?
 C1A H1AA 0.9900 . ?
 C1A H1AB 0.9900 . ?
 C1A C1B 1.719(12) . ?
 C1B H1BA 0.9800 . ?
 C1B H1BB 0.9800 . ?
 C1B H1BC 0.9800 . ?

loop_
  _geom_angle_atom_site_label_1
  _geom_angle_atom_site_label_2
  _geom_angle_atom_site_label_3
  _geom_angle
  _geom_angle_site_symmetry_1
  _geom_angle_site_symmetry_3
  _geom_angle_publ_flag
 C1 P1 C5A 108.43(11) . . ?
 C1 P1 C5B 110.48(11) . . ?
 C1 P1 C5C 111.14(11) . . ?
 C5A P1 C5C 110.84(11) . . ?
 C5B P1 C5A 108.83(11) . . ?
 C5B P1 C5C 107.10(10) . . ?
 P1 C1 H1A 109.2 . . ?
 P1 C1 H1B 109.2 . . ?
 H1A C1 H1B 107.9 . . ?
 C2 C1 P1 111.96(16) . . ?
 C2 C1 H1A 109.2 . . ?
 C2 C1 H1B 109.2 . . ?
 C1 C2 H2A 108.9 . . ?
 C1 C2 H2B 108.9 . . ?
 H2A C2 H2B 107.7 . . ?
 C3 C2 C1 113.5(2) . . ?
 C3 C2 H2A 108.9 . . ?
 C3 C2 H2B 108.9 . . ?
 C2 C3 H3A 109.4 . . ?
 C2 C3 H3B 109.4 . . ?
 C2 C3 C4 111.0(2) . . ?
 H3A C3 H3B 108.0 . . ?
 C4 C3 H3A 109.4 . . ?
 C4 C3 H3B 109.4 . . ?
 C3 C4 H4A 109.5 . . ?
 C3 C4 H4B 109.5 . . ?
 C3 C4 H4C 109.5 . . ?
 H4A C4 H4B 109.5 . . ?
 H4A C4 H4C 109.5 . . ?
 H4B C4 H4C 109.5 . . ?
 C6A C5A P1 117.52(18) . . ?
 C10A C5A P1 122.39(18) . . ?
 C10A C5A C6A 120.1(2) . . ?
 C6B C5B P1 117.63(18) . . ?
 C10B C5B P1 121.98(18) . . ?
 C10B C5B C6B 120.4(2) . . ?
 C6C C5C P1 120.55(18) . . ?
 C6C C5C C10C 120.4(2) . . ?
 C10C C5C P1 119.03(17) . . ?
 C5A C6A H6A 120.2 . . ?
 C7A C6A C5A 119.6(2) . . ?
 C7A C6A H6A 120.2 . . ?
 C5B C6B H6B 120.3 . . ?
 C7B C6B C5B 119.3(2) . . ?
 C7B C6B H6B 120.3 . . ?
 C5C C6C H6C 120.3 . . ?
 C5C C6C C7C 119.4(2) . . ?
 C7C C6C H6C 120.3 . . ?
 C6A C7A H7A 120.2 . . ?
 C8A C7A C6A 119.6(2) . . ?
 C8A C7A H7A 120.2 . . ?
 C6B C7B H7B 119.9 . . ?
 C8B C7B C6B 120.1(2) . . ?
 C8B C7B H7B 119.9 . . ?
 C6C C7C H7C 120.1 . . ?
 C8C C7C C6C 119.7(2) . . ?
 C8C C7C H7C 120.1 . . ?
 C7A C8A C11A 120.4(2) . . ?
 C9A C8A C7A 121.1(2) . . ?
 C9A C8A C11A 118.5(3) . . ?
 C7B C8B C9B 121.0(2) . . ?
 C7B C8B C11B 118.8(2) . . ?
 C9B C8B C11B 120.1(2) . . ?
 C7C C8C C9C 121.4(2) . . ?
 C7C C8C C11C 119.4(2) . . ?
 C9C C8C C11C 119.2(2) . . ?
 C8A C9A H9A 120.1 . . ?
 C8A C9A C10A 119.8(2) . . ?
 C10A C9A H9A 120.1 . . ?
 C8B C9B H9B 120.3 . . ?
 C8B C9B C10B 119.4(2) . . ?
 C10B C9B H9B 120.3 . . ?
 C8C C9C H9C 120.4 . . ?
 C10C C9C C8C 119.2(2) . . ?
 C10C C9C H9C 120.4 . . ?
 C5A C10A H10A 120.1 . . ?
 C9A C10A C5A 119.8(2) . . ?
 C9A C10A H10A 120.1 . . ?
 C5B C10B C9B 119.7(2) . . ?
 C5B C10B H10B 120.1 . . ?
 C9B C10B H10B 120.1 . . ?
 C5C C10C H10C 120.1 . . ?
 C9C C10C C5C 119.8(2) . . ?
 C9C C10C H10C 120.1 . . ?
 F1A C11A F2A 106.7(3) . . ?
 F1A C11A C8A 112.4(3) . . ?
 F2A C11A C8A 111.3(2) . . ?
 F3A C11A F1A 107.5(3) . . ?
 F3A C11A F2A 105.9(3) . . ?
 F3A C11A C8A 112.7(2) . . ?
 F1B C11B F3B 105.2(2) . . ?
 F1B C11B C8B 112.0(2) . . ?
 F2B C11B F1B 107.6(3) . . ?
 F2B C11B F3B 106.1(3) . . ?
 F2B C11B C8B 112.5(2) . . ?
 F3B C11B C8B 113.1(2) . . ?
 F1C C11C C8C 112.4(3) . . ?
 F2C C11C F1C 107.5(3) . . ?
 F2C C11C F3C 107.5(3) . . ?
 F2C C11C C8C 112.3(3) . . ?
 F3C C11C F1C 104.3(3) . . ?
 F3C C11C C8C 112.3(2) . . ?
 C1A O1 H1 109.5 . . ?
 O1 C1A H1AA 110.6 . . ?
 O1 C1A H1AB 110.6 . . ?
 O1 C1A C1B 105.6(11) . . ?
 H1AA C1A H1AB 108.8 . . ?
 C1B C1A H1AA 110.6 . . ?
 C1B C1A H1AB 110.6 . . ?
 C1A C1B H1BA 109.5 . . ?
 C1A C1B H1BB 109.5 . . ?
 C1A C1B H1BC 109.5 . . ?
 H1BA C1B H1BB 109.5 . . ?
 H1BA C1B H1BC 109.5 . . ?
 H1BB C1B H1BC 109.5 . . ?

loop_
  _geom_torsion_atom_site_label_1
  _geom_torsion_atom_site_label_2
  _geom_torsion_atom_site_label_3
  _geom_torsion_atom_site_label_4
  _geom_torsion
  _geom_torsion_site_symmetry_1
  _geom_torsion_site_symmetry_2
  _geom_torsion_site_symmetry_3
  _geom_torsion_site_symmetry_4
  _geom_torsion_publ_flag
 P1 C1 C2 C3 -179.90(19) . . . . ?
 P1 C5A C6A C7A 179.5(2) . . . . ?
 P1 C5A C10A C9A 179.8(2) . . . . ?
 P1 C5B C6B C7B 179.41(19) . . . . ?
 P1 C5B C10B C9B 179.68(18) . . . . ?
 P1 C5C C6C C7C 180.0(2) . . . . ?
 P1 C5C C10C C9C -178.73(18) . . . . ?
 C1 P1 C5A C6A 50.4(2) . . . . ?
 C1 P1 C5A C10A -129.5(2) . . . . ?
 C1 P1 C5B C6B 66.3(2) . . . . ?
 C1 P1 C5B C10B -114.0(2) . . . . ?
 C1 P1 C5C C6C -0.7(2) . . . . ?
 C1 P1 C5C C10C -179.18(18) . . . . ?
 C1 C2 C3 C4 179.2(2) . . . . ?
 C5A P1 C1 C2 48.2(2) . . . . ?
 C5A P1 C5B C6B -174.76(18) . . . . ?
 C5A P1 C5B C10B 4.9(2) . . . . ?
 C5A P1 C5C C6C -121.3(2) . . . . ?
 C5A P1 C5C C10C 60.2(2) . . . . ?
 C5A C6A C7A C8A 0.8(4) . . . . ?
 C5B P1 C1 C2 167.41(17) . . . . ?
 C5B P1 C5A C6A -69.9(2) . . . . ?
 C5B P1 C5A C10A 110.3(2) . . . . ?
 C5B P1 C5C C6C 120.1(2) . . . . ?
 C5B P1 C5C C10C -58.4(2) . . . . ?
 C5B C6B C7B C8B 1.1(4) . . . . ?
 C5C P1 C1 C2 -73.8(2) . . . . ?
 C5C P1 C5A C6A 172.61(19) . . . . ?
 C5C P1 C5A C10A -7.2(2) . . . . ?
 C5C P1 C5B C6B -54.9(2) . . . . ?
 C5C P1 C5B C10B 124.8(2) . . . . ?
 C5C C6C C7C C8C -0.3(4) . . . . ?
 C6A C5A C10A C9A 0.0(4) . . . . ?
 C6A C7A C8A C9A -0.3(4) . . . . ?
 C6A C7A C8A C11A 179.7(3) . . . . ?
 C6B C5B C10B C9B -0.6(4) . . . . ?
 C6B C7B C8B C9B -1.0(4) . . . . ?
 C6B C7B C8B C11B 179.5(2) . . . . ?
 C6C C5C C10C C9C 2.7(4) . . . . ?
 C6C C7C C8C C9C 0.9(4) . . . . ?
 C6C C7C C8C C11C -178.4(3) . . . . ?
 C7A C8A C9A C10A -0.4(4) . . . . ?
 C7A C8A C11A F1A -18.0(4) . . . . ?
 C7A C8A C11A F2A -137.6(3) . . . . ?
 C7A C8A C11A F3A 103.6(3) . . . . ?
 C7B C8B C9B C10B 0.1(4) . . . . ?
 C7B C8B C11B F1B -51.6(3) . . . . ?
 C7B C8B C11B F2B 69.7(4) . . . . ?
 C7B C8B C11B F3B -170.3(2) . . . . ?
 C7C C8C C9C C10C 0.4(4) . . . . ?
 C7C C8C C11C F1C -25.1(4) . . . . ?
 C7C C8C C11C F2C 96.3(4) . . . . ?
 C7C C8C C11C F3C -142.4(3) . . . . ?
 C8A C9A C10A C5A 0.5(4) . . . . ?
 C8B C9B C10B C5B 0.8(4) . . . . ?
 C8C C9C C10C C5C -2.2(4) . . . . ?
 C9A C8A C11A F1A 161.9(3) . . . . ?
 C9A C8A C11A F2A 42.4(4) . . . . ?
 C9A C8A C11A F3A -76.4(4) . . . . ?
 C9B C8B C11B F1B 128.9(3) . . . . ?
 C9B C8B C11B F2B -109.9(3) . . . . ?
 C9B C8B C11B F3B 10.2(3) . . . . ?
 C9C C8C C11C F1C 155.6(3) . . . . ?
 C9C C8C C11C F2C -83.0(4) . . . . ?
 C9C C8C C11C F3C 38.3(4) . . . . ?
 C10A C5A C6A C7A -0.7(4) . . . . ?
 C10B C5B C6B C7B -0.3(4) . . . . ?
 C10C C5C C6C C7C -1.5(4) . . . . ?
 C11A C8A C9A C10A 179.6(3) . . . . ?
 C11B C8B C9B C10B 179.6(2) . . . . ?
 C11C C8C C9C C10C 179.6(2) . . . . ?

_shelx_res_file
;
TITL fgcupch0128_0m_a.res in C2/c
    fgcupch0128_0m.res
    created by SHELXL-2019/3 at 10:46:33 on 28-Oct-2023
CELL 0.71073 15.6186 14.8511 23.9557 90 103.749 90
ZERR 8 0.0004 0.0004 0.0006 0 0.001 0
LATT 7
SYMM -X,+Y,0.5-Z
SFAC C H F I O P
UNIT 208 192 72 8 4 8
RIGU O1 C1A H1Aa H1Ab C1B H1Ba H1Bb H1Bc

L.S. 10
PLAN  5 0 0
SIZE 0.085 0.168 0.189
TEMP -123.15
CONF
LIST 4
HTAB
MORE -1
BOND $H
fmap 2
acta
REM <olex2.extras>
REM <HklSrc "%.\\fgcupch0128_0m.hkl">
REM </olex2.extras>

WGHT    0.018600   17.092201
FVAR       0.16153
I1    4    0.640785    0.360886    0.594818    11.00000    0.03541    0.02823 =
         0.03072    0.00091    0.01302    0.00007
P1    6    0.318843    0.572310    0.602285    11.00000    0.01702    0.01384 =
         0.01750    0.00051    0.00629   -0.00025
F1A   3    0.403349    0.205213    0.463223    11.00000    0.13580    0.04788 =
         0.05515   -0.01667    0.03925    0.02842
F1B   3    0.654116    0.859825    0.673775    11.00000    0.03540    0.03152 =
         0.08826    0.00408   -0.00114   -0.01492
F1C   3    0.081886    0.610129    0.800394    11.00000    0.05004    0.10672 =
         0.04718    0.01060    0.03294    0.03265
F2A   3    0.334179    0.145075    0.520608    11.00000    0.04389    0.02869 =
         0.10853   -0.03100    0.01539   -0.00685
F2B   3    0.679746    0.780891    0.750350    11.00000    0.06404    0.16439 =
         0.02556   -0.00707    0.00160   -0.06895
F2C   3    0.099164    0.468202    0.799719    11.00000    0.14370    0.08468 =
         0.09160   -0.03045    0.09351   -0.07022
F3A   3    0.471330    0.169438    0.548561    11.00000    0.03831    0.02947 =
         0.08620   -0.01215    0.00207    0.01397
F3B   3    0.729684    0.740358    0.679326    11.00000    0.02464    0.04743 =
         0.08360    0.00022    0.01362   -0.00878
F3C   3    0.196799    0.551942    0.851620    11.00000    0.04758    0.09754 =
         0.02772    0.00847    0.01966    0.01150
C1    1    0.251850    0.631718    0.542362    11.00000    0.02357    0.01684 =
         0.02076    0.00264    0.00651    0.00076
AFIX  23
H1A   2    0.229723    0.687872    0.556243    11.00000   -1.20000
H1B   2    0.288374    0.648560    0.515405    11.00000   -1.20000
AFIX   0
C2    1    0.173355    0.574952    0.510394    11.00000    0.02960    0.02202 =
         0.02424    0.00326   -0.00046   -0.00128
AFIX  23
H2A   2    0.195833    0.518707    0.496865    11.00000   -1.20000
H2B   2    0.137197    0.558117    0.537572    11.00000   -1.20000
AFIX   0
C3    1    0.115461    0.622807    0.459523    11.00000    0.02260    0.02995 =
         0.02952    0.00935    0.00327    0.00217
AFIX  23
H3A   2    0.151155    0.640143    0.432170    11.00000   -1.20000
H3B   2    0.091572    0.678480    0.472784    11.00000   -1.20000
AFIX   0
C4    1    0.039747    0.562822    0.429224    11.00000    0.02415    0.03885 =
         0.02582    0.00519    0.00159    0.00106
AFIX 137
H4A   2    0.002864    0.595459    0.396702    11.00000   -1.50000
H4B   2    0.004205    0.545917    0.456229    11.00000   -1.50000
H4C   2    0.063360    0.508419    0.415207    11.00000   -1.50000
AFIX   0
C5A   1    0.341078    0.461856    0.578618    11.00000    0.01871    0.01577 =
         0.01887   -0.00152    0.00485    0.00081
C5B   1    0.421570    0.629919    0.628684    11.00000    0.01888    0.01815 =
         0.01847    0.00162    0.00638   -0.00240
C5C   1    0.265337    0.565540    0.660811    11.00000    0.01763    0.01674 =
         0.02002   -0.00118    0.00786   -0.00212
C6A   1    0.373056    0.455813    0.528982    11.00000    0.03091    0.02094 =
         0.02252    0.00190    0.01180    0.00189
AFIX  43
H6A   2    0.381845    0.508815    0.508849    11.00000   -1.20000
AFIX   0
C6B   1    0.418813    0.714960    0.653758    11.00000    0.02357    0.02095 =
         0.02571   -0.00192    0.01106   -0.00117
AFIX  43
H6B   2    0.364029    0.740584    0.656066    11.00000   -1.20000
AFIX   0
C6C   1    0.182979    0.604430    0.656240    11.00000    0.02106    0.02680 =
         0.02572    0.00511    0.00865    0.00466
AFIX  43
H6C   2    0.154285    0.634959    0.622057    11.00000   -1.20000
AFIX   0
C7A   1    0.391813    0.372361    0.509357    11.00000    0.03329    0.02883 =
         0.02758   -0.00469    0.01349    0.00191
AFIX  43
H7A   2    0.414288    0.367687    0.475939    11.00000   -1.20000
AFIX   0
C7B   1    0.496706    0.761110    0.675086    11.00000    0.02960    0.02231 =
         0.02448   -0.00166    0.00935   -0.00534
AFIX  43
H7B   2    0.495599    0.818249    0.692730    11.00000   -1.20000
AFIX   0
C7C   1    0.142963    0.598262    0.702126    11.00000    0.02114    0.03410 =
         0.03236    0.00159    0.01322    0.00491
AFIX  43
H7C   2    0.086825    0.624840    0.699528    11.00000   -1.20000
AFIX   0
C8A   1    0.377726    0.295946    0.538547    11.00000    0.02172    0.01974 =
         0.03207   -0.00861    0.00298    0.00340
C8B   1    0.576186    0.724160    0.670749    11.00000    0.02249    0.02601 =
         0.01902    0.00430    0.00268   -0.00689
C8C   1    0.185201    0.553304    0.751531    11.00000    0.02546    0.02705 =
         0.02517   -0.00355    0.01393   -0.00536
C9A   1    0.345530    0.301305    0.587230    11.00000    0.03907    0.01599 =
         0.03271   -0.00012    0.01238   -0.00127
AFIX  43
H9A   2    0.335810    0.247983    0.606748    11.00000   -1.20000
AFIX   0
C9B   1    0.579668    0.640222    0.645957    11.00000    0.02044    0.02750 =
         0.02854    0.00615    0.00689    0.00276
AFIX  43
H9B   2    0.634629    0.615496    0.643242    11.00000   -1.20000
AFIX   0
C9C   1    0.267734    0.514871    0.756841    11.00000    0.02488    0.02296 =
         0.01966   -0.00126    0.00657   -0.00415
AFIX  43
H9C   2    0.295765    0.483882    0.790991    11.00000   -1.20000
AFIX   0
C10A  1    0.327435    0.384446    0.607561    11.00000    0.03129    0.01949 =
         0.02490   -0.00066    0.01216   -0.00231
AFIX  43
H10A  2    0.305696    0.388528    0.641296    11.00000   -1.20000
AFIX   0
C10B  1    0.501732    0.592476    0.625055    11.00000    0.02022    0.01973 =
         0.02528   -0.00063    0.00635    0.00055
AFIX  43
H10B  2    0.503374    0.534632    0.608409    11.00000   -1.20000
AFIX   0
C10C  1    0.308770    0.522249    0.711713    11.00000    0.01658    0.02062 =
         0.02125   -0.00211    0.00470   -0.00103
AFIX  43
H10C  2    0.366122    0.498066    0.715245    11.00000   -1.20000
AFIX   0
C11A  1    0.397417    0.204001    0.517611    11.00000    0.03622    0.02546 =
         0.04801   -0.00834    0.00822    0.00690
C11B  1    0.659450    0.776188    0.693843    11.00000    0.02594    0.03887 =
         0.02724    0.00178    0.00166   -0.01178
C11C  1    0.140297    0.544733    0.800546    11.00000    0.03407    0.04807 =
         0.03322   -0.00122    0.01951   -0.00338

PART -1
O1    5    0.480091    0.411844    0.796153    10.50000    0.04309    0.03513 =
         0.03626   -0.00049    0.01027   -0.00167
AFIX 147
H1    2    0.475963    0.453989    0.772274    10.50000   -1.50000
AFIX   0
C1A   1    0.471957    0.327893    0.766814    10.50000    0.04122    0.03028 =
         0.03070   -0.00552    0.01171    0.00236
AFIX  23
H1AA  2    0.409469    0.315231    0.748174    10.50000   -1.20000
H1AB  2    0.495095    0.278364    0.793859    10.50000   -1.20000
AFIX   0
C1B   1    0.533043    0.338491    0.716197    10.50000    0.03911    0.02420 =
         0.05541   -0.01826   -0.01063    0.00572
AFIX 137
H1BA  2    0.524415    0.285114    0.691436    10.50000   -1.50000
H1BB  2    0.595589    0.344168    0.735491    10.50000   -1.50000
H1BC  2    0.513950    0.392232    0.692810    10.50000   -1.50000
AFIX   0
HKLF 4


REM  fgcupch0128_0m_a.res in C2/c
REM wR2 = 0.0819, GooF = S = 1.171, Restrained GooF = 1.173 for all data
REM R1 = 0.0454 for 7091 Fo > 4sig(Fo) and 0.0579 for all 8297 data
REM 355 parameters refined using 9 restraints

END

WGHT      0.0186     17.0938

REM Instructions for potential hydrogen bonds
EQIV $1 x-1/2, y+1/2, z
HTAB C1 I1_$1
EQIV $2 -x+1, -y+1, -z+1
HTAB C1 I1_$2
EQIV $3 -x+1/2, -y+1/2, -z+1
HTAB C2 F2A_$3
HTAB C6A I1_$2
EQIV $4 -x+1, y, -z+3/2
HTAB C6B F2B_$4
HTAB C10C O1

REM Highest difference peak  0.741,  deepest hole -0.926,  1-sigma level  0.084
Q1    1   0.5538  0.3458  0.6953  11.00000  0.05    0.74
Q2    1   0.6930  0.3621  0.6093  11.00000  0.05    0.67
Q3    1   0.6002  0.3582  0.5634  11.00000  0.05    0.64
Q4    1   0.1717  0.4992  0.8398  11.00000  0.05    0.57
Q5    1   0.7235  0.7404  0.7165  11.00000  0.05    0.51
;
_shelx_res_checksum                72002
_shelx_hkl_file
;
   2   0   0 1388.68   26.03
   2   0   0 1405.29   26.64
  -2   0   0 1387.63   25.92
  -2   0   0 1421.61   26.06
   4   0   0 9000.09  159.06
  -4   0   0 8786.33  158.84
   6   0   0 3358.53   63.53
   6   0   0 3451.37   64.36
   6   0   0 3351.90   64.11
  -6   0   0 3433.57   65.31
  -6   0   0 3476.98   64.12
  -6   0   0 3435.72   64.20
   6   0   0 3343.33   65.09
   8   0   0  290.95    9.48
   8   0   0  300.97   10.16
  -8   0   0  304.79   11.44
   8   0   0  298.51   10.34
  -8   0   0  315.22   10.64
  -8   0   0  303.30   10.35
  10   0   0  488.58   14.99
 -10   0   0  510.98   15.30
 -10   0   0  504.75   16.56
  10   0   0  500.16   15.29
  10   0   0  498.03   14.24
 -12   0   0  159.58    9.29
 -12   0   0  155.72   10.48
  12   0   0  149.42    9.11
 -12   0   0  157.54    9.87
  12   0   0  140.95    7.76
  12   0   0  146.57    8.54
 -14   0   0   94.50    9.17
  14   0   0  127.02   11.02
 -14   0   0  125.04   10.46
 -14   0   0  126.28    8.84
 -16   0   0   26.88    6.67
 -16   0   0   15.39    7.34
  16   0   0   21.79    6.16
 -16   0   0   30.31    6.91
  18   0   0  195.51   13.23
 -18   0   0  171.73   13.68
 -18   0   0  210.78   11.48
 -20   0   0   12.69    6.98
  -3  -1   0  475.34   10.65
  -3  -1   0  443.31   10.38
  -3  -1   0  484.86   11.85
   3  -1   0  456.09   11.23
   3  -1   0  467.96   10.50
  -3  -1   0  457.40   10.81
   3  -1   0  470.60   10.57
   3   1   0  458.62   10.95
  -3   1   0  450.14   11.30
   3   1   0  471.43   10.63
  -3   1   0  469.00    9.56
  -3   1   0  467.58    9.53
  -3   1   0  465.70   10.58
   3   1   0  452.47   10.51
   3   1   0  473.70   11.33
  -3   1   0  462.19   10.48
  -5  -1   0    4.03    2.89
   5  -1   0    4.47    2.45
   5  -1   0    4.39    1.65
  -5  -1   0   10.92    3.26
  -5  -1   0    3.11    2.04
   5  -1   0    6.20    2.40
  -5  -1   0    5.68    2.44
   5   1   0    0.75    2.08
  -5   1   0    5.70    1.94
   5   1   0    6.37    2.86
   5   1   0    6.68    2.54
   5   1   0    5.50    2.44
  -5   1   0    5.37    2.46
  -5   1   0    0.50    2.70
  -5   1   0    7.45    2.40
  -7  -1   0  479.05   13.09
  -7  -1   0  515.51   14.75
  -7  -1   0  500.31   13.47
   7  -1   0  493.89   13.33
   7  -1   0  503.06   13.56
   7  -1   0  509.68   12.13
  -7  -1   0  494.68   14.33
  -7   1   0  488.78   14.59
   7   1   0  483.26   13.53
  -7   1   0  481.92   13.06
   7   1   0  486.07   16.09
   7   1   0  501.02   13.59
  -7   1   0  511.63   12.63
   7   1   0  524.10   14.10
  -7   1   0  496.14   13.32
   9  -1   0   52.50    4.18
  -9  -1   0   56.48    6.42
   9  -1   0   49.69    4.87
  -9  -1   0   56.66    6.27
  -9  -1   0   55.76    5.60
   9  -1   0   44.74    4.97
   9   1   0   51.94    5.05
   9   1   0   53.66    5.14
  -9   1   0   56.87    6.73
   9   1   0   50.72    5.57
  -9   1   0   53.76    5.43
  -9   1   0   48.69    5.35
 -11  -1   0  200.59    9.77
 -11  -1   0  192.88   10.95
  11  -1   0  201.80    9.70
 -11  -1   0  201.04   10.61
  11   1   0  190.36   11.11
  11   1   0  199.26    9.68
 -11   1   0  214.05   11.22
 -11   1   0  192.85    9.47
 -11   1   0  195.91    9.27
 -13  -1   0  104.76   10.04
  13  -1   0  105.93    8.43
 -13  -1   0   90.24    9.09
 -13  -1   0  115.58    8.76
  13  -1   0   83.63    7.50
 -13   1   0   99.18    6.56
  13   1   0  101.81    7.90
 -13   1   0   97.26    8.60
 -13   1   0   99.91    7.83
 -13   1   0  100.66    9.65
  13   1   0   98.15    8.29
 -15  -1   0   73.31   10.67
  15  -1   0   55.00    8.56
 -15  -1   0   61.70    8.85
 -15  -1   0   69.47    8.49
  15   1   0   76.31    9.64
 -15   1   0   68.59    7.38
 -15   1   0   70.58   10.22
 -15   1   0   56.72    7.84
 -15   1   0   68.78    9.49
  17  -1   0   -5.43    4.43
 -17  -1   0   -7.28    5.92
 -17  -1   0    6.52    6.44
 -17  -1   0    0.79    6.06
 -17   1   0    1.58    4.90
  17   1   0    4.02    5.52
 -17   1   0    4.95    6.56
 -19  -1   0   83.54    9.39
 -19  -1   0   75.61   11.93
  19  -1   0   74.34   10.61
 -19   1   0   53.40   10.97
  19   1   0   69.46   10.05
 -21  -1   0   35.98    9.37
  21  -1   0   34.07    8.18
 -21   1   0   40.91   10.76
  21   1   0   34.98    8.35
   0  -2   0   43.67    3.26
   0   2   0   57.43    3.22
   0   2   0   55.89    2.33
   0   2   0   55.96    2.62
   2  -2   0  831.41   16.28
  -2  -2   0  835.41   17.11
  -2  -2   0  844.48   16.71
  -2  -2   0  863.49   18.82
  -2  -2   0  817.16   16.91
   2  -2   0  851.76   16.98
   2  -2   0  831.58   17.41
   2  -2   0  835.21   16.87
   2   2   0  845.57   17.01
  -2   2   0  816.86   16.30
  -2   2   0  866.44   17.01
   2   2   0  836.04   17.07
  -2   2   0  863.14   17.56
   2   2   0  829.14   18.59
   2   2   0  847.03   16.74
  -2   2   0  853.69   16.91
   4  -2   0  119.52    5.69
  -4  -2   0  122.97    5.10
   4  -2   0  120.25    4.84
  -4  -2   0  121.97    5.05
  -4  -2   0  116.83    4.80
  -4  -2   0  131.15    6.58
   4  -2   0  124.83    5.05
   4   2   0  117.32    6.32
  -4   2   0  125.62    5.15
   4   2   0  117.10    4.93
   4   2   0  122.14    5.07
  -4   2   0  121.39    4.86
  -4   2   0  116.48    3.68
  -4   2   0  119.73    5.72
   4   2   0  121.87    5.09
   6  -2   0  148.68    7.22
  -6  -2   0  162.97    6.64
  -6  -2   0  152.83    6.89
  -6  -2   0  156.86    7.87
   6  -2   0  154.17    6.36
  -6  -2   0  147.47    7.21
   6  -2   0  161.27    6.89
   6   2   0  159.17    7.09
   6   2   0  171.13    6.93
  -6   2   0  155.14    6.35
   6   2   0  153.21    6.75
  -6   2   0  162.61    7.55
  -6   2   0  161.08    5.15
  -6   2   0  157.39    4.96
  -6   2   0  140.18    6.02
   6   2   0  146.46    7.37
  -8  -2   0  244.11   10.11
   8  -2   0  256.74    9.42
  -8  -2   0  239.70    9.43
   8  -2   0  240.22    8.97
  -8  -2   0  252.16   11.06
   8   2   0  236.57    9.98
   8   2   0  247.85    9.61
  -8   2   0  247.50    7.80
  -8   2   0  243.60   10.40
  -8   2   0  238.37    7.22
   8   2   0  251.89    9.53
  -8   2   0  249.13    9.35
 -10  -2   0   60.79    8.22
  10  -2   0   45.89    5.12
 -10  -2   0   56.15    6.70
  10  -2   0   54.26    5.62
 -10  -2   0   56.91    5.55
  10   2   0   58.75    6.65
 -10   2   0   55.44    5.89
 -10   2   0   46.44    5.04
 -10   2   0   54.84    3.96
 -10   2   0   62.77    7.57
  10   2   0   70.09    6.66
  12  -2   0   24.32    4.98
  12  -2   0   14.72    4.95
 -12  -2   0   18.84    6.79
 -12  -2   0   12.00    4.68
  12   2   0   15.15    5.24
 -12   2   0   16.40    4.70
 -12   2   0   15.73    6.11
 -12   2   0   10.13    4.57
 -12   2   0   17.43    3.36
  12   2   0   14.65    4.70
 -14  -2   0   85.09    8.04
  14  -2   0  101.28   14.71
 -14  -2   0   78.35   10.32
 -14  -2   0   85.39    9.98
 -14   2   0   88.60    7.80
  14   2   0   86.64   10.81
 -14   2   0   94.29    9.76
 -14   2   0   87.66   11.25
  16  -2   0   64.64    9.17
 -16  -2   0   59.72    8.86
 -16  -2   0   47.95    9.03
 -16  -2   0   69.13    9.76
  16   2   0   48.96    8.04
 -16   2   0   67.88   10.89
 -16   2   0   67.47    8.60
 -18  -2   0    0.71    6.32
 -18  -2   0    6.77    7.21
  18  -2   0    2.62    6.23
  18   2   0    6.81    5.94
 -18   2   0   -0.67    5.92
  20  -2   0    0.15    5.93
 -20  -2   0    8.16    7.42
 -20   2   0    8.22    7.25
   1  -3   0  884.97   18.86
  -1  -3   0  898.65   18.67
   1  -3   0  898.19   18.29
  -1  -3   0  888.22   18.41
   1  -3   0  893.89   18.19
   1  -3   0  904.06   18.27
  -1  -3   0  897.99   20.30
   1   3   0  867.93   18.50
   1   3   0  881.96   18.43
   1   3   0  889.94   17.68
   1   3   0  891.88   20.20
   1   3   0  889.49   17.75
  -1   3   0  894.39   18.23
  -1   3   0  909.18   18.49
  -1   3   0  897.32   18.98
  -1   3   0  909.85   18.32
   3  -3   0  335.27    8.99
  -3  -3   0  350.76   11.38
  -3  -3   0  321.98    8.85
   3  -3   0  335.75    8.12
   3  -3   0  343.09    8.92
  -3  -3   0  335.26    9.18
   3  -3   0  327.87    9.51
  -3  -3   0  341.05    8.69
   3   3   0  341.85    8.74
  -3   3   0  360.01    9.83
   3   3   0  340.01   10.96
  -3   3   0  347.23    9.07
  -3   3   0  328.60    8.16
   3   3   0  339.83    9.07
   3   3   0  337.98    9.13
  -3   3   0  354.37    9.11
  -5  -3   0  811.97   18.63
   5  -3   0  851.10   16.80
  -5  -3   0  825.25   18.95
  -5  -3   0  856.42   21.63
  -5  -3   0  854.81   19.01
   5  -3   0  846.67   18.80
   5  -3   0  884.04   19.13
   5  -3   0  831.12   19.71
   5   3   0  812.42   18.79
   5   3   0  828.41   18.91
  -5   3   0  843.10   16.76
   5   3   0  868.74   19.16
   5   3   0  756.91   26.01
  -5   3   0  833.20   18.72
  -5   3   0  852.08   20.06
   7  -3   0  327.65   10.56
  -7  -3   0  363.02   13.27
   7  -3   0  368.21   11.28
  -7  -3   0  330.35   10.66
  -7  -3   0  344.90   11.14
  -7  -3   0  343.59   11.36
   7   3   0  331.28   11.05
   7   3   0  332.58   12.15
  -7   3   0  325.49    8.27
  -7   3   0  311.04   14.03
  -7   3   0  336.35   10.64
   7   3   0  352.82   11.04
  -7   3   0  342.19   12.17
  -7   3   0  356.77    8.62
   7   3   0  349.22   11.03
   9  -3   0    5.24    3.16
  -9  -3   0    5.94    3.42
  -9  -3   0    8.90    5.45
  -9  -3   0    6.93    3.75
   9  -3   0    1.82    3.11
  -9   3   0    3.50    2.36
  -9   3   0    3.98    3.24
   9   3   0    5.13    3.28
  -9   3   0    1.69    4.04
   9   3   0   -0.19    3.02
  -9   3   0    7.47    1.93
  11  -3   0  525.35   16.85
 -11  -3   0  507.57   16.44
 -11  -3   0  501.61   17.31
 -11  -3   0  528.49   19.14
  11   3   0  530.51   16.45
 -11   3   0  518.60   13.52
  11   3   0  532.15   16.93
 -11   3   0  512.52   16.02
 -11   3   0  491.86   12.35
 -13  -3   0   79.27    8.05
 -13  -3   0   73.64    8.97
  13  -3   0   85.92    7.72
  13  -3   0   90.03    8.20
 -13  -3   0   81.63   10.72
  13   3   0   78.84    7.81
 -13   3   0   77.86    6.32
 -13   3   0   92.58   10.68
 -13   3   0   91.86    4.70
 -13   3   0   80.86    7.81
  15  -3   0  350.60   15.58
 -15  -3   0  332.95   15.86
 -15  -3   0  329.93   17.10
 -15  -3   0  309.40   14.09
 -15   3   0  311.79   16.67
 -15   3   0  318.36    9.31
 -15   3   0  337.19   14.55
 -15   3   0  317.54   10.26
  15   3   0  350.63   15.34
 -17  -3   0  146.77   11.90
 -17  -3   0  137.68   13.01
  17  -3   0  126.92   10.45
 -17  -3   0  124.03   10.28
 -17   3   0  124.45   12.24
 -17   3   0  145.93    6.20
 -17   3   0  131.75   11.01
  17   3   0  114.83   10.29
 -19  -3   0   48.37    9.40
 -19  -3   0   54.12   10.35
  19  -3   0   35.87    8.69
 -19   3   0   45.05   10.17
  19   3   0   50.38    9.24
  21  -3   0   28.26    8.18
 -21  -3   0   25.88    8.65
  21   3   0   35.97    8.99
   0  -4   0 4973.26   90.53
   0  -4   0 4936.90   91.94
   0  -4   0 4999.53   89.78
   0  -4   0 5027.21   90.46
   0   4   0 4908.52   89.84
   0   4   0 5028.27   90.53
   0   4   0 4889.16   91.88
   0   4   0 4907.74   90.36
  -2  -4   0   17.10    2.53
  -2  -4   0   17.38    3.16
   2  -4   0   20.26    2.85
  -2  -4   0   20.97    4.64
   2  -4   0   15.78    2.96
   2  -4   0   14.99    3.01
  -2  -4   0   11.98    2.68
   2  -4   0   17.34    3.18
   2   4   0   18.13    3.23
   2   4   0   17.86    2.52
  -2   4   0   17.92    3.52
  -2   4   0   17.77    2.92
   2   4   0   19.70    4.41
  -2   4   0   17.71    3.24
   2   4   0   17.40    3.14
  -2   4   0   17.37    2.76
   4  -4   0 3247.04   59.80
  -4  -4   0 3094.67   61.04
  -4  -4   0 3306.01   67.80
  -4  -4   0 3303.71   61.69
  -4  -4   0 3304.45   60.81
   4  -4   0 3346.31   61.29
   4  -4   0 3155.95   61.87
   4  -4   0 3326.80   61.45
  -4   4   0 3225.14   59.86
   4   4   0 3177.78   64.13
   4   4   0 3257.00   60.77
  -4   4   0 3238.65   61.38
   4   4   0 3188.17   61.44
  -4   4   0 3300.87   61.20
   4   4   0 3224.98   61.42
   6  -4   0 1080.27   21.03
   6  -4   0 1056.97   23.67
   6  -4   0 1020.40   23.34
  -6  -4   0 1021.44   23.69
  -6  -4   0 1078.07   27.24
  -6  -4   0 1003.49   23.32
  -6  -4   0 1072.85   23.89
  -6   4   0 1049.21   23.40
   6   4   0 1049.17   26.58
   6   4   0 1035.30   23.50
  -6   4   0 1064.72   25.13
   6   4   0 1062.31   25.95
   6   4   0 1044.76   23.80
  -6   4   0 1042.12   23.37
  -6   4   0 1028.50   20.93
   8  -4   0  486.28   14.27
  -8  -4   0  487.19   14.49
  -8  -4   0  477.95   16.90
   8  -4   0  460.49   13.87
  -8  -4   0  492.30   14.59
  -8   4   0  467.97   10.86
  -8   4   0  467.64   13.96
  -8   4   0  442.13   15.33
  -8   4   0  463.19   10.72
   8   4   0  460.85   14.18
   8   4   0  465.75   14.16
 -10  -4   0  845.92   22.39
 -10  -4   0  858.67   25.51
 -10  -4   0  844.70   23.07
  10  -4   0  816.25   21.86
  10  -4   0  866.89   22.78
 -10   4   0  896.39   25.07
  10   4   0  866.19   22.69
 -10   4   0  849.20   17.68
 -10   4   0  869.55   22.24
 -10   4   0  846.13   18.11
  10   4   0  824.44   22.25
 -12  -4   0   -1.31    5.74
 -12  -4   0   10.14    5.13
  12  -4   0   14.44    4.61
 -12  -4   0    3.76    7.10
  12  -4   0   -0.19    4.14
 -12   4   0    3.35    5.51
 -12   4   0   10.02    2.13
 -12   4   0    5.36    3.04
  12   4   0    4.25    4.42
 -12   4   0    3.89    3.85
 -14  -4   0  132.11   10.41
  14  -4   0  164.82   10.96
 -14  -4   0  153.30   12.93
 -14  -4   0  160.28   10.56
 -14   4   0  174.23   10.41
 -14   4   0  155.48    4.91
 -14   4   0  148.55   11.86
 -14   4   0  144.99    5.51
 -16  -4   0    5.45    7.95
  16  -4   0   -0.61    4.87
 -16  -4   0   -2.90    6.01
 -16  -4   0   -2.67    5.50
 -16   4   0   -1.02    4.92
  16   4   0   -5.97    4.88
 -16   4   0    2.53    6.33
 -18  -4   0  154.50   13.87
 -18  -4   0  163.46   13.61
  18  -4   0  160.56   12.50
 -18   4   0  147.76   13.82
  18   4   0  178.15   13.22
  20  -4   0    4.60    7.22
 -20  -4   0   18.84    8.74
 -20  -4   0    6.02    7.71
  20   4   0   12.79    7.53
 -20   4   0   15.76    8.63
   1  -5   0  293.03    8.76
  -1  -5   0  311.55   11.41
   1  -5   0  294.48   10.04
  -1  -5   0  289.09    9.10
   1  -5   0  308.86    9.08
   1  -5   0  295.94    8.61
  -1  -5   0  286.56    9.13
   1   5   0  315.05    9.41
   1   5   0  305.20    8.35
  -1   5   0  308.24    9.01
  -1   5   0  299.06   10.27
  -1   5   0  297.76    8.84
   1   5   0  294.51    9.06
   3  -5   0    2.45    2.58
  -3  -5   0    0.82    2.80
  -3  -5   0   -2.22    2.10
   3  -5   0    2.81    2.44
  -3  -5   0    2.42    2.18
   3  -5   0    2.32    2.42
  -3  -5   0    5.11    4.46
   3   5   0    2.27    1.99
   3   5   0   -2.43    3.69
   3   5   0   -0.40    2.24
  -3   5   0   -0.20    2.30
  -3   5   0    5.92    3.23
  -3   5   0    5.62    2.85
   3   5   0    2.06    2.49
  -3   5   0    2.31    2.85
   5  -5   0   28.66    3.27
  -5  -5   0   39.04    7.02
  -5  -5   0   31.39    4.44
  -5  -5   0   32.45    4.02
   5  -5   0   32.23    4.29
  -5  -5   0   29.41    3.89
   5  -5   0   31.77    4.35
  -5   5   0   37.47    4.45
  -5   5   0   34.97    4.09
  -5   5   0   33.10    5.66
   5   5   0   25.99    4.09
   5   5   0   24.91    4.37
  -5   5   0   33.75    3.75
   5   5   0   37.48    4.52
   7  -5   0  215.67    6.56
   7  -5   0  219.71    8.97
  -7  -5   0  218.57   11.89
   7  -5   0  212.88    8.89
  -7  -5   0  206.79    8.74
  -7  -5   0  205.35    8.92
   7   5   0  203.98    8.70
   7   5   0  218.41    8.98
  -7   5   0  209.44    8.55
  -7   5   0  218.03   10.55
   7   5   0  212.81   10.09
  -7   5   0  209.21    6.58
  -9  -5   0    1.71    3.67
  -9  -5   0    9.48    6.08
   9  -5   0    3.73    3.22
   9  -5   0    1.24    3.37
  -9  -5   0    4.82    3.87
  -9   5   0   -1.12    1.77
  -9   5   0    4.10    1.84
   9   5   0   -2.09    3.34
  -9   5   0    4.56    4.57
   9   5   0    2.42    3.43
  -9   5   0    2.03    3.02
  11  -5   0   19.62    5.22
 -11  -5   0   28.58    7.70
  11  -5   0   18.94    4.74
 -11  -5   0   20.30    6.08
 -11  -5   0   19.52    5.05
 -11   5   0   25.93    2.58
  11   5   0   27.88    5.92
 -11   5   0   22.37    3.10
 -11   5   0   27.82    6.90
 -11   5   0   35.63    5.93
 -13  -5   0    5.30    4.83
 -13  -5   0    8.31    8.81
 -13  -5   0   -0.65    4.06
 -13   5   0    4.35    5.97
  13   5   0   -2.58    4.87
 -13   5   0    0.26    4.77
 -15  -5   0    9.31    6.68
 -15  -5   0   -7.24    7.38
  15  -5   0    9.31    5.74
 -15  -5   0    1.23    5.81
  15   5   0    1.64    5.53
 -15   5   0    2.26    5.83
 -15   5   0    3.35    5.21
  17  -5   0   12.54    6.16
 -17  -5   0   -4.93    7.37
 -17  -5   0   -1.85    5.25
 -17   5   0    4.02    6.44
  17   5   0    0.28    5.96
 -19  -5   0    2.83    6.81
 -19  -5   0    9.15    8.07
  19   5   0   -1.41    6.92
 -19   5   0    3.30    7.27
  21  -5   0    9.06    7.75
 -21  -5   0   27.36    9.40
 -21  -5   0   43.09   14.72
 -21   5   0   12.48    9.70
  21   5   0   20.00    9.12
   0  -6   0   15.56    2.95
   0  -6   0   11.73    4.82
   0  -6   0   21.21    3.61
   0  -6   0   10.88    3.03
   0   6   0   17.05    3.38
   0   6   0   18.61    3.28
   0   6   0   13.24    4.42
   0   6   0   15.54    3.23
   2  -6   0   81.39    6.07
   2  -6   0   87.23    5.28
  -2  -6   0   79.43    5.59
   2  -6   0   85.99    5.45
  -2  -6   0   92.85    7.83
  -2  -6   0   85.97    5.63
  -2   6   0   89.62    6.09
   2   6   0   86.70    4.82
   2   6   0   74.54    5.55
   2   6   0   84.52    5.40
   2   6   0   86.71    4.57
  -2   6   0   89.03    6.60
  -2   6   0   81.98    5.47
  -2   6   0   95.51    5.31
   2   6   0   91.90    7.58
   4  -6   0  883.87   21.29
   4  -6   0  855.29   19.88
   4  -6   0  873.82   20.40
   4  -6   0  879.64   20.71
  -4  -6   0  834.53   22.52
  -4  -6   0  879.80   24.44
  -4  -6   0  887.11   19.63
  -4  -6   0  877.17   21.18
   4   6   0  852.93   20.69
   4   6   0  848.44   20.90
  -4   6   0  862.79   20.34
  -4   6   0  849.39   20.15
   4   6   0  862.00   19.54
  -4   6   0  897.73   21.75
  -4   6   0  883.90   20.38
  -6  -6   0    5.57    3.05
  -6  -6   0    4.86    5.59
   6  -6   0    3.87    2.33
  -6  -6   0    5.27    3.36
   6  -6   0    5.71    3.10
  -6  -6   0    2.57    2.83
   6  -6   0    1.46    3.08
  -6   6   0    1.32    2.69
   6   6   0    4.75    3.23
  -6   6   0   -2.98    3.89
  -6   6   0    6.15    3.11
   6   6   0    2.32    2.56
   8  -6   0  377.05   12.86
  -8  -6   0  376.33   16.29
  -8  -6   0  377.43   13.25
  -8  -6   0  344.06   11.99
   8  -6   0  347.66   12.17
   8  -6   0  373.97    9.63
  -8   6   0  369.57   14.30
  -8   6   0  351.99    9.67
  -8   6   0  344.12   12.15
   8   6   0  360.56   12.63
   8   6   0  356.52   12.70
 -10  -6   0  395.17   13.99
  10  -6   0  378.27   15.36
 -10  -6   0  394.01   17.77
 -10  -6   0  373.61   14.30
  10  -6   0  390.15   14.40
 -10   6   0  389.96    9.32
  10   6   0  379.47   14.19
 -10   6   0  407.45   19.07
 -10   6   0  372.61    9.29
 -10   6   0  373.60   13.45
  12  -6   0  112.64    9.22
 -12  -6   0  114.36    9.09
  12  -6   0  104.93    7.99
 -12  -6   0  100.32    9.70
 -12   6   0  119.93   11.54
 -12   6   0   96.16    8.32
  12   6   0  107.83    8.65
  14  -6   0  104.99    9.15
 -14  -6   0   97.38   12.74
 -14  -6   0  107.79    9.79
 -14   6   0  110.96   10.90
 -14   6   0   92.34    8.25
  14   6   0  105.08    9.46
 -16  -6   0   91.83   11.47
 -16  -6   0   89.11   12.89
  16  -6   0   85.71   10.48
 -16  -6   0   81.89    9.32
 -16   6   0   89.93   12.53
  16   6   0   89.36    9.60
 -16   6   0   86.07    9.45
  18  -6   0   61.18    9.57
 -18  -6   0   56.86    9.83
 -18  -6   0   53.82   11.44
 -18   6   0   77.93   12.14
 -20  -6   0   32.33    8.59
  20  -6   0   10.26    7.53
 -20  -6   0   12.17    9.07
  20   6   0   37.27    9.21
  -1  -7   0  763.96   21.85
   1  -7   0  751.86   19.00
  -1  -7   0  735.83   18.60
   1  -7   0  745.69   20.23
   1  -7   0  746.84   18.45
  -1   7   0  748.94   18.58
   1   7   0  762.56   18.88
  -1   7   0  736.95   18.44
  -1   7   0  741.07   18.28
   1   7   0  737.42   20.36
   1   7   0  760.64   17.73
  -1   7   0  735.59   20.31
  -3  -7   0  957.60   22.78
   3  -7   0  917.53   22.00
  -3  -7   0  955.54   26.02
   3  -7   0  945.68   22.03
  -3  -7   0  826.01   23.60
   3  -7   0  923.43   22.05
   3   7   0  969.62   22.56
  -3   7   0  954.73   22.78
   3   7   0  914.04   20.55
  -3   7   0  954.61   23.09
  -3   7   0  939.39   21.83
   3   7   0  862.06   24.05
  -3   7   0  936.56   21.94
   3   7   0  936.38   20.81
   5  -7   0  270.29    9.88
  -5  -7   0  270.65    9.41
  -5  -7   0  261.26   10.09
   5  -7   0  262.99    9.25
  -5  -7   0  269.68   10.88
   5  -7   0  275.81   10.21
  -5  -7   0  274.62   13.54
  -5   7   0  254.53    9.67
   5   7   0  251.89   10.16
   5   7   0  268.84   10.41
  -5   7   0  285.92   11.31
  -5   7   0  266.91    9.81
   5   7   0  272.34    9.33
  -7  -7   0  582.95   21.03
   7  -7   0  599.99   14.70
   7  -7   0  552.30   16.54
  -7  -7   0  589.85   17.54
   7  -7   0  593.26   17.32
  -7  -7   0  603.43   16.40
   7   7   0  592.26   17.30
  -7   7   0  572.39   14.90
  -7   7   0  597.19   18.74
   7   7   0  612.53   17.45
  -7   7   0  587.92   16.67
  -9  -7   0    7.80    4.90
  -9  -7   0    3.64    6.58
   9  -7   0    9.02    4.54
   9  -7   0   10.21    4.36
  -9  -7   0    7.36    4.21
   9  -7   0    4.20    2.47
  -9   7   0   12.61    5.89
   9   7   0    4.38    4.09
  -9   7   0    2.39    3.00
  -9   7   0    8.34    4.02
  11  -7   0  491.70   16.94
 -11  -7   0  534.16   22.62
  11  -7   0  526.49   17.89
 -11  -7   0  539.40   17.72
 -11   7   0  505.88   17.14
  11   7   0  552.01   18.40
 -11   7   0  502.03   11.29
 -11   7   0  521.49   20.03
 -11   7   0  518.93   11.13
  13  -7   0   31.61    6.50
 -13  -7   0   43.56    7.27
 -13  -7   0   37.18   10.72
 -13  -7   0   42.54    8.14
  13   7   0   30.95    6.88
 -13   7   0   38.89    8.66
 -13   7   0   29.21    5.80
 -15  -7   0  154.78   15.04
  15  -7   0  168.28   11.20
 -15  -7   0  140.83   10.52
 -15  -7   0  164.82   11.49
  15   7   0  163.17   11.59
 -15   7   0  165.26   13.55
 -15   7   0  166.63   11.41
 -17  -7   0  145.55   15.24
  17  -7   0  156.93   12.64
 -17  -7   0  146.51   12.16
 -17   7   0  178.56   14.48
  17   7   0  168.94   12.13
 -19  -7   0    9.64    7.05
  19  -7   0   13.92    7.17
  19   7   0   32.30   10.49
 -19   7   0    9.85    8.36
   0  -8   0  962.32   22.98
   0  -8   0  906.99   21.52
   0  -8   0  961.60   25.70
   0  -8   0  958.20   25.38
   0   8   0  947.83   22.82
   0   8   0  948.78   22.93
   2  -8   0   77.60    6.60
  -2  -8   0   65.28    7.44
  -2  -8   0   69.19    5.53
  -2  -8   0   63.32    8.09
   2  -8   0   68.51    5.71
   2  -8   0   70.35    5.60
   2  -8   0   66.14    5.40
   2   8   0   63.15    5.85
   2   8   0   68.53    5.67
  -2   8   0   67.62    6.25
  -2   8   0   76.06    9.08
   2   8   0   67.60    5.06
  -2   8   0   64.02    5.90
   4  -8   0  698.52   18.50
   4  -8   0  702.69   18.76
  -4  -8   0  710.46   22.86
  -4  -8   0  677.85   18.59
   4  -8   0  668.29   18.53
  -4  -8   0  722.13   19.67
   4   8   0  686.50   18.83
   4   8   0  718.80   18.95
  -4   8   0  681.36   19.02
   4   8   0  664.22   16.91
  -4   8   0  720.01   18.49
  -4   8   0  710.25   19.41
  -6  -8   0    7.58    5.00
   6  -8   0    6.31    3.94
   6  -8   0    6.96    3.97
  -6  -8   0    4.19    3.41
  -6  -8   0   13.96    6.79
   6  -8   0    3.15    3.11
   6   8   0    4.76    3.49
  -6   8   0    8.79    3.83
   6   8   0   10.17    3.98
   6   8   0   11.24    3.32
  -6   8   0    1.92    4.21
  -6   8   0    5.06    4.62
   8  -8   0  444.33   15.35
  -8  -8   0  439.21   19.38
  -8  -8   0  442.47   14.38
   8  -8   0  446.36   14.96
   8  -8   0  442.13   12.28
  -8   8   0  427.82   12.91
  -8   8   0  441.61   16.82
   8   8   0  466.84   15.59
  -8   8   0  419.48   14.52
 -10  -8   0  289.24   12.12
 -10  -8   0  325.39   18.21
  10  -8   0  287.27   12.83
  10  -8   0  259.31   11.73
 -10  -8   0  290.62   13.27
 -10   8   0  280.03   12.19
 -10   8   0  271.96    9.12
 -10   8   0  283.66   14.69
  10   8   0  265.37   12.58
  12  -8   0   -1.35    3.93
 -12  -8   0   -3.66    4.63
 -12  -8   0   -7.88    6.93
  12   8   0   -0.98    4.86
 -12   8   0    8.70    6.84
 -12   8   0   -0.55    4.42
 -14  -8   0  396.68   17.26
 -14  -8   0  404.94   21.17
  14  -8   0  392.26   17.29
 -14  -8   0  410.79   17.04
 -14   8   0  397.38   16.36
  14   8   0  413.09   17.48
 -14   8   0  411.15   19.79
 -16  -8   0    6.54    6.33
 -16  -8   0    2.15    8.78
 -16  -8   0   -5.31    6.18
  16  -8   0   11.36    6.73
  16   8   0   16.61    6.83
 -16   8   0    9.42    7.86
 -18  -8   0   36.17    8.18
 -18  -8   0   38.81   13.62
  18   8   0   44.10    9.10
 -18   8   0   43.33   10.97
  20  -8   0    7.74    7.83
 -20  -8   0   20.15    7.74
 -20  -8   0   25.87    9.91
  20   8   0    5.86    8.36
 -20   8   0   30.11    9.86
   1  -9   0   21.93    6.12
  -1  -9   0   27.71    4.85
  -1  -9   0   31.02    4.65
  -1  -9   0   29.43    6.69
   1  -9   0   27.44    5.21
   1  -9   0   25.15    4.15
   1  -9   0   28.52    4.91
  -1   9   0   24.86    4.90
   1   9   0   23.81    4.46
   1   9   0   31.87    4.74
  -1   9   0   24.71    4.88
   3  -9   0   42.73    5.86
  -3  -9   0   31.22    5.47
  -3  -9   0   23.38    6.93
   3  -9   0   33.71    5.78
  -3  -9   0   30.76    4.87
  -3   9   0   34.72    5.01
   3   9   0   29.07    4.12
   3   9   0   33.73    4.58
  -3   9   0   32.53    5.39
   5  -9   0   22.82    5.13
   5  -9   0   16.59    4.24
  -5  -9   0   15.62    6.91
  -5  -9   0   22.25    5.52
   5  -9   0   21.57    5.03
  -5   9   0   18.30    4.77
  -5   9   0    7.87    4.89
   5   9   0   21.45    3.84
   5   9   0   20.50    5.15
  -5   9   0   14.68    5.66
   5   9   0   18.46    3.85
  -7  -9   0   17.99    4.32
   7  -9   0   12.06    4.53
  -7  -9   0   13.27    5.07
   7  -9   0   13.25    3.79
   7  -9   0   14.95    5.22
  -7   9   0   10.67    4.77
  -7   9   0   13.00    4.71
  -7   9   0   18.14    6.07
   7   9   0    8.51    4.57
   9  -9   0   -2.54    4.85
  -9  -9   0    9.78    4.68
   9  -9   0    8.36    3.05
   9  -9   0    3.30    3.92
  -9  -9   0    7.63    5.58
  -9  -9   0    3.86    7.48
  -9   9   0    2.11    5.67
  -9   9   0   10.98    4.39
   9   9   0   14.07    5.61
  -9   9   0    3.52    4.68
 -11  -9   0    5.04    5.06
 -11  -9   0   13.35    4.97
 -11  -9   0   44.27   10.52
  11  -9   0   14.82    6.28
 -11   9   0    8.32    3.43
 -11   9   0   15.10    7.70
 -11   9   0   16.35    2.70
  11   9   0   12.73    5.89
 -11   9   0   19.45    5.87
  13  -9   0    4.43    5.35
 -13  -9   0    9.21    5.98
 -13  -9   0    6.67    5.38
 -13  -9   0   -2.81    9.00
 -13   9   0    4.12    4.78
 -13   9   0   -1.23    7.06
  13   9   0    3.86    5.16
 -15  -9   0    2.49    5.61
  15  -9   0   13.77    6.53
 -15  -9   0  -10.50    6.42
 -15  -9   0   -7.24    8.65
 -15   9   0    2.51    6.33
  15   9   0    2.93    5.88
 -15   9   0   11.71    7.66
 -17  -9   0    0.39    9.14
 -17  -9   0   15.42    7.56
  17  -9   0   12.92    7.09
 -17   9   0   20.53    8.42
  17   9   0    6.47    6.00
  19  -9   0   -6.30    5.88
 -19  -9   0    3.15    9.79
 -19  -9   0   10.84    6.54
  19   9   0    0.60    7.56
   0 -10   0 1352.07   34.88
   0 -10   0 1318.92   31.20
   0 -10   0 1343.82   31.75
   0 -10   0 1333.76   31.72
   0  10   0 1341.62   30.21
   0  10   0 1305.56   31.17
  -2 -10   0  197.71   12.67
   2 -10   0  192.43   11.23
   2 -10   0  217.74   10.06
  -2 -10   0  199.99   10.48
   2 -10   0  209.69   10.02
   2  10   0  209.05    9.04
  -2  10   0  209.43   10.08
   2  10   0  216.19    8.48
  -2  10   0  227.82    9.93
   4 -10   0  320.27   13.07
  -4 -10   0  301.60   15.95
  -4 -10   0  320.70   13.24
   4 -10   0  311.81   12.28
   4 -10   0  298.60   12.61
  -4  10   0  306.89   12.64
   4  10   0  316.22   11.12
  -4  10   0  312.59   12.32
   4  10   0  310.70   10.76
   4  10   0  311.39   12.54
   6 -10   0  339.79   12.78
   6 -10   0  352.85   13.95
  -6 -10   0  352.57   17.96
   6 -10   0  334.94   12.95
  -6 -10   0  331.27   13.85
   6  10   0  329.98   13.94
  -6  10   0  348.12   13.34
  -6  10   0  342.43   14.52
   6  10   0  335.89   11.80
   8 -10   0   99.14    8.83
  -8 -10   0  116.91    7.70
   8 -10   0  108.88    6.98
  -8 -10   0  126.80   12.96
  -8 -10   0  109.63    9.15
   8 -10   0  110.39    9.16
   8  10   0  123.88    9.03
  -8  10   0   99.16    8.21
  -8  10   0  118.59    8.11
  -8  10   0  101.88   10.62
 -10 -10   0  373.61   20.11
  10 -10   0  342.05   11.09
 -10 -10   0  352.51   13.93
 -10 -10   0  369.19   15.77
 -10  10   0  364.38   14.43
  10  10   0  385.68   16.12
 -10  10   0  346.65   17.06
 -12 -10   0   42.78    7.42
 -12 -10   0   42.78    8.36
 -12 -10   0   49.81   11.40
  12 -10   0   44.20    8.03
 -12  10   0   37.42    9.59
 -12  10   0   43.69    7.09
  12  10   0   40.20    8.87
 -14 -10   0   93.35   11.35
 -14 -10   0   78.92    8.51
 -14 -10   0   77.21   13.54
  14 -10   0   84.77   10.18
  14  10   0   66.67    9.47
 -14  10   0   85.67   14.22
 -14  10   0   77.77    9.85
 -16 -10   0    9.46    6.04
  16 -10   0   11.94    7.26
 -16 -10   0    5.89    9.16
 -16  10   0  -14.20    7.37
  16  10   0    7.68    5.85
 -18 -10   0   51.90    8.46
  18 -10   0   53.51   10.56
 -18 -10   0   53.41   12.41
  18  10   0   50.41   10.00
 -18  10   0   77.30   13.35
   1 -11   0  307.15   14.70
  -1 -11   0  299.51   15.40
  -1 -11   0  312.25   13.00
   1 -11   0  300.04   12.75
   1  11   0  304.47   11.61
  -1  11   0  311.65   12.83
   1  11   0  322.79   14.21
  -1  11   0  329.19   12.47
   3 -11   0  356.80   13.90
   3 -11   0  366.44   14.52
   3 -11   0  372.77   15.45
   3  11   0  367.10   12.70
   3  11   0  376.04   14.47
  -3  11   0  371.53   13.99
  -3  11   0  368.19   14.37
  -5 -11   0  446.73   20.48
   5 -11   0  439.69   15.96
   5 -11   0  432.73   17.55
  -5 -11   0  437.06   16.37
   5 -11   0  420.25   15.95
  -5  11   0  450.58   17.00
   5  11   0  441.03   16.15
  -5  11   0  448.12   15.77
   5  11   0  431.38   14.09
   7 -11   0  176.36   10.49
  -7 -11   0  188.34   11.07
   7 -11   0  175.35    9.64
  -7 -11   0  196.48   15.19
  -7  11   0  191.21   10.54
   7  11   0  186.56   10.94
  -7  11   0  186.50   13.62
   7  11   0  188.48    9.19
  -9 -11   0   -5.03    8.37
   9 -11   0    5.93    3.57
  -9 -11   0    3.36    5.04
  -9  11   0    3.36    4.24
  -9  11   0    5.96    6.37
   9  11   0    0.07    5.39
 -11 -11   0  373.64   14.88
 -11 -11   0  365.95   16.52
  11 -11   0  345.62   15.72
 -11 -11   0  400.32   21.47
  11 -11   0  357.75   10.95
 -11  11   0  354.28   15.41
 -11  11   0  356.33   18.64
 -11  11   0  378.14   17.23
  11  11   0  366.16   16.67
 -13 -11   0   89.11    8.66
 -13 -11   0  119.08   16.19
  13 -11   0   95.92    9.57
 -13 -11   0  101.81   10.44
 -13  11   0  102.76   13.30
 -13  11   0   85.81    9.04
  13  11   0   96.66   11.28
 -15 -11   0   75.47   11.15
 -15 -11   0   79.06   14.39
 -15 -11   0   79.11    9.26
  15 -11   0   85.13   11.13
  15  11   0   74.12   10.09
 -15  11   0   95.91   13.62
 -17 -11   0   73.77   14.22
 -17 -11   0  100.31   15.37
  17 -11   0   72.42   11.30
 -17  11   0   92.13   13.95
  17  11   0   80.44   11.11
   0 -12   0  596.16   19.56
   0 -12   0  613.66   22.65
   0  12   0  583.60   17.87
   0  12   0  586.62   19.11
   2 -12   0   28.05    6.69
  -2 -12   0   29.34    6.29
  -2 -12   0   31.18    9.36
   2 -12   0   21.60    7.04
  -2  12   0   21.30    6.78
  -2  12   0   31.15    6.61
   2  12   0   27.53    5.51
   2  12   0   29.81    5.78
   4 -12   0 1212.52   32.44
   4 -12   0 1206.43   31.50
  -4 -12   0 1231.95   36.80
  -4  12   0 1212.17   31.30
   4  12   0 1254.23   29.07
  -4  12   0 1203.72   30.82
   4  12   0 1219.12   31.40
  -6 -12   0   31.53    9.56
   6 -12   0   32.34    6.12
  -6 -12   0   33.45    7.23
   6 -12   0   32.83    6.49
  -6  12   0   38.38    6.78
   6  12   0   33.76    6.62
   6  12   0   34.89    5.84
  -8 -12   0  144.72   15.48
   8 -12   0  140.22   11.83
  -8 -12   0  142.73   10.65
   8 -12   0  142.78    8.84
  -8  12   0  131.03   11.25
  -8  12   0  137.08    9.17
   8  12   0  139.83   10.38
   8  12   0  142.61    8.78
  10 -12   0   65.58    6.09
 -10 -12   0   87.39   10.32
 -10 -12   0   87.10   14.23
  10 -12   0   57.32    8.61
 -10  12   0   79.87   11.16
 -10  12   0   63.88    8.32
  12 -12   0    4.07    5.94
 -12 -12   0    3.44   14.18
 -12 -12   0    9.54    5.49
 -12 -12   0    4.07    5.78
  12  12   0   -4.57    4.93
 -12  12   0    2.42    6.39
 -12  12   0    5.24    7.17
 -14 -12   0   59.53   12.23
 -14 -12   0   63.69   10.19
  14 -12   0   64.98    9.39
 -14 -12   0   70.82    8.31
  14  12   0   62.28    9.98
 -14  12   0   63.43   12.14
 -16 -12   0    6.14    8.77
 -16 -12   0    6.77    5.69
  16 -12   0    5.45    7.11
 -16  12   0    8.93    8.20
  16  12   0    3.13    6.97
   1 -13   0   61.26    8.26
  -1 -13   0   55.22    7.98
   1 -13   0   60.89    9.58
  -1 -13   0   64.69   10.44
   1  13   0   61.41    7.95
   1  13   0   70.91    7.93
  -1  13   0   65.51    8.03
  -1  13   0   64.21    8.23
  -3 -13   0   63.72    8.28
   3 -13   0   74.92    9.28
  -3 -13   0   61.07   11.02
   3 -13   0   63.02    9.49
  -3  13   0   61.36    8.32
   3  13   0   71.41    7.46
   3  13   0   63.10    7.25
   5 -13   0   10.35    5.64
  -5 -13   0   18.34    8.31
   5 -13   0    5.05    5.78
  -5  13   0   10.01    5.65
   5  13   0    6.72    4.56
   5  13   0    6.68    5.06
  -7 -13   0    6.36    5.61
   7 -13   0    0.88    4.33
  -7 -13   0   -1.51    8.48
   7 -13   0   -1.34    4.96
  -7  13   0    6.53    6.95
  -7  13   0    8.96    4.68
   7  13   0    7.74    5.44
   7  13   0    7.44    4.17
  -9 -13   0   28.60   10.08
   9 -13   0   32.38    5.40
  -9 -13   0   36.77    7.34
   9 -13   0   54.79    8.78
   9  13   0   29.64    7.45
  -9  13   0   29.71    8.21
  -9  13   0   35.53    7.23
   9  13   0   30.42    5.92
  11 -13   0   11.59    3.47
 -11 -13   0    3.53    6.65
 -11 -13   0    2.97   11.26
  11 -13   0    8.07    6.74
  11  13   0    4.69    5.97
 -11  13   0    4.56    7.89
 -11  13   0    5.32    6.24
  11  13   0    5.88    5.55
 -13 -13   0    1.09    7.48
  13 -13   0   14.62    7.25
 -13 -13   0    3.37    9.62
 -13  13   0   -4.62    6.79
  13  13   0   10.28    6.56
  15 -13   0   13.37    8.33
 -15 -13   0    5.23    9.14
 -15 -13   0   23.86    6.75
  15  13   0   20.99    7.66
 -15  13   0   20.45    9.66
 -17 -13   0    5.53   10.42
  17 -13   0   13.08    7.33
 -17 -13   0   17.30    7.10
 -17  13   0    6.89    8.81
   0 -14   0 1087.81   30.56
   0 -14   0 1073.44   33.84
   0  14   0 1104.56   30.14
   0  14   0 1094.69   28.43
   2 -14   0   93.02    9.23
  -2 -14   0   93.28    9.36
  -2 -14   0   90.73   11.96
   2 -14   0   98.23   11.31
  -2  14   0  112.45    9.66
  -2  14   0  121.95    9.32
   2  14   0  107.17    8.90
   2  14   0  102.26    8.17
   4 -14   0  544.08   19.94
  -4 -14   0  528.02   19.63
  -4 -14   0  560.17   25.14
   4 -14   0  552.96   21.25
   4  14   0  540.96   17.32
  -4  14   0  531.67   19.40
   4  14   0  543.77   19.84
   6 -14   0   89.30   10.39
  -6 -14   0   77.13   12.81
   6 -14   0   82.45    8.65
   6  14   0   69.46    9.13
  -6  14   0   82.67   10.64
   6  14   0   71.92    7.41
  -8 -14   0    0.65    5.65
  -8 -14   0   10.02    8.31
   8 -14   0   15.90    5.12
   8 -14   0    4.58    5.57
   8  14   0    6.01    4.95
  -8  14   0   10.23    6.48
  -8  14   0   18.17    6.79
   8  14   0   14.70    6.69
 -10 -14   0  162.23   13.23
  10 -14   0  161.27    8.86
  10 -14   0  159.29   12.50
 -10 -14   0  162.17   16.37
  10  14   0  142.15   13.75
  10  14   0  165.22   11.40
 -10  14   0  163.94   13.53
 -10  14   0  148.88   11.62
 -12 -14   0   -3.14    7.11
 -12 -14   0    2.26    9.49
  12 -14   0    6.85    6.25
  12  14   0    3.47    6.75
  12  14   0   11.81    5.26
 -12  14   0   24.63    8.95
  14 -14   0   18.60   11.39
 -14 -14   0   35.28   11.16
  14  14   0   30.36    6.77
 -14  14   0   31.99   10.52
  14  14   0   30.99    9.17
 -16 -14   0   22.28   12.71
  16 -14   0    9.03    6.88
  16  14   0   18.81   10.99
  -1 -15   0  171.62   11.68
  -1 -15   0  178.63   14.49
   1 -15   0  180.82   13.69
   1 -15   0  181.97   12.01
   1  15   0  179.48   10.82
   1  15   0  191.36   11.68
  -1  15   0  177.24   11.09
  -1  15   0  159.03   10.94
  -3 -15   0  361.75   20.77
  -3 -15   0  321.87   15.46
   3 -15   0  323.45   16.94
  -3  15   0  334.12   15.34
  -3  15   0  324.22   17.31
   3  15   0  317.46   15.45
   3  15   0  323.48   13.52
  -5 -15   0    5.61    8.97
  -5 -15   0    2.58    5.07
   5 -15   0    5.79    5.69
   5 -15   0    3.00    5.51
   5  15   0    3.64    5.30
   5  15   0    8.43    5.68
  -5  15   0   12.75    6.90
  -5  15   0   15.06    5.84
   7 -15   0  149.14   12.57
   7 -15   0  134.19   11.51
  -7  15   0  123.93   10.98
   7  15   0  111.84    8.84
  -7  15   0  136.63   17.16
   7  15   0  138.65   11.19
   9 -15   0    7.74    6.62
  -9 -15   0   14.55    6.88
   9 -15   0   19.16    4.89
  -9 -15   0   -1.42    8.83
  -9  15   0    0.99    6.39
   9  15   0    8.72    5.55
 -11 -15   0   43.08    9.83
  11 -15   0   30.41    7.58
 -11 -15   0   28.56   11.42
  11  15   0   37.36    7.27
  11  15   0   41.80    9.26
 -11  15   0   51.62   10.11
 -13 -15   0   25.90   11.18
  13  15   0    9.84    6.27
  13  15   0   15.21    8.54
 -13  15   0   26.09    9.86
  15 -15   0   37.46    8.45
  15  15   0   36.91   11.53
 -15  15   0   28.55    9.46
   0 -16   0   54.37   10.87
   0  16   0   33.61    7.45
   0  16   0   49.33    8.80
  -2 -16   0   46.61    8.16
   2 -16   0   56.22    9.09
   2 -16   0   64.73   10.89
  -2 -16   0   55.42   10.79
  -2  16   0   61.60    8.98
   2  16   0   65.64    8.25
   2  16   0   61.45    8.74
  -2  16   0   48.38    7.99
   4 -16   0    7.18    5.92
  -4 -16   0    4.34    5.81
   4 -16   0    5.86    6.09
  -4 -16   0    1.59    7.11
   4  16   0    4.09    5.15
  -4  16   0    2.52    6.12
   4  16   0   -8.63    5.15
  -4  16   0   -5.34    5.56
   6 -16   0    3.27    5.32
   6 -16   0    8.56    6.21
  -6 -16   0    3.06    8.62
  -6 -16   0    6.21    5.43
   6  16   0    2.98    5.36
  -6  16   0    9.50    7.00
  -6  16   0    7.47    6.94
   6  16   0   -3.84    4.97
   8 -16   0    9.72    6.06
  -8 -16   0    8.78    8.98
   8  16   0   12.58    5.77
  -8  16   0   -3.98    7.47
  -8  16   0   -2.19    6.82
  10 -16   0    3.70    7.22
  10 -16   0   16.70    4.50
 -10 -16   0   11.21   10.04
  10  16   0    0.81    5.69
  10  16   0    2.86    7.50
 -10  16   0    3.47    7.59
  12 -16   0    7.89    8.03
 -12 -16   0   13.62   10.37
  12  16   0   11.36    7.81
 -12  16   0    1.03    7.80
  12  16   0    1.17    6.49
 -14 -16   0   29.43   10.97
  14 -16   0   25.92    9.29
  14  16   0   30.65   11.53
 -14  16   0   21.84    8.21
  -1 -17   0  114.70   12.84
  -1 -17   0  105.33   11.32
   1 -17   0  111.10   12.93
   1 -17   0   97.56   12.22
  -1  17   0  103.35   10.26
   1  17   0   93.78    9.21
  -1  17   0  101.28   10.62
   1  17   0   91.67   10.82
  -3 -17   0   15.58    8.69
  -3 -17   0   18.00    7.50
   3 -17   0   33.63    9.12
   3 -17   0   27.74    7.43
   3  17   0   33.30    7.57
  -3  17   0   17.56    7.28
   3  17   0   18.15    6.37
  -3  17   0   15.89    6.60
  -5 -17   0    8.79    8.51
   5 -17   0    8.96    5.78
  -5 -17   0    9.89    7.32
   5 -17   0    3.48    5.91
   5  17   0   -0.84    5.40
  -5  17   0   -6.36    5.45
  -5  17   0    6.26    6.42
   5  17   0   -0.93    5.76
  -7 -17   0  140.23   16.02
   7 -17   0  131.63   11.78
  -7 -17   0   96.64   16.48
   7 -17   0  148.81   11.00
  -7  17   0  110.59   12.01
   7  17   0  117.00    9.95
  -9 -17   0   13.90   10.79
  -9 -17   0    2.32    8.81
   9 -17   0    6.96    7.05
   9  17   0   -8.08    6.39
  -9  17   0   -8.99    6.77
  11 -17   0   27.18    8.32
 -11 -17   0   41.49   12.48
 -11  17   0   39.26   10.09
  11  17   0   40.22    9.83
  13 -17   0  -14.90    6.07
 -13  17   0   26.07    9.86
   0 -18   0  304.73   16.32
   0 -18   0  328.77   19.88
   0  18   0  325.07   16.20
   0  18   0  316.08   14.85
  -2 -18   0   32.27    7.84
  -2 -18   0   47.37   11.61
   2 -18   0   36.43    8.20
   2 -18   0   35.27    9.06
  -2  18   0   21.50    7.24
  -2  18   0   28.64    7.39
   2  18   0   31.74    8.00
  -4 -18   0  205.43   13.72
  -4 -18   0  221.38   17.69
   4 -18   0  220.60   14.69
   4 -18   0  220.36   15.18
  -4  18   0  189.61   13.53
   4  18   0  206.10   14.31
   4  18   0  172.91   12.40
  -6 -18   0   73.66   14.10
  -6 -18   0   70.61   10.78
   6 -18   0   70.92   10.26
   6  18   0   53.18    8.87
  -6  18   0   68.25   11.06
  -8 -18   0  107.62   16.76
  -8 -18   0   87.23   13.01
   8 -18   0   99.12    9.90
   8 -18   0   98.44   12.76
  -8  18   0   91.58   12.00
   8  18   0   85.92   12.77
  10 -18   0   34.49    9.80
 -10  18   0   58.06   10.59
   1 -19   0   63.45   10.92
  -1 -19   0   51.86   10.85
   1 -19   0   62.58   11.42
  -1 -19   0   45.59    9.23
   1  19   0   56.09    8.46
  -1  19   0   47.22    8.57
   3 -19   0  137.15   13.18
   3 -19   0   99.95   12.72
  -3 -19   0   99.62   12.71
  -3 -19   0  116.21   14.62
   3  19   0  110.09   10.00
   3  19   0  140.33   19.54
  -3  19   0  158.00   11.82
   5 -19   0    8.46    6.91
  -5 -19   0    8.04    7.69
  -5 -19   0   10.87    8.86
  -5  19   0    0.72    6.45
  -7 -19   0    5.90    8.91
  -7 -19   0    6.29   14.75
  -7  19   0    3.48    7.10
   9 -19   0    5.50    8.70
  -9 -19   0   28.09   10.99
  -9  19   0   13.20    7.85
   0 -20   0    0.16    8.04
   0 -20   0   24.29    9.33
   0  20   0   -3.92    6.46
   2 -20   0   23.99    8.06
  -2 -20   0    4.85    7.46
  -2 -20   0    6.34    8.28
   2 -20   0    7.70    8.21
  -2  20   0    1.48    7.09
  -4 -20   0   -5.70    9.39
   4 -20   0   39.14    8.66
   4 -20   0   41.93    8.52
  -4 -20   0   29.57   11.47
  -4  20   0   27.48    8.67
   6 -20   0   15.91    8.94
  -6  20   0    4.85    7.09
  -1 -21   0   31.59    9.70
  -1 -21   0   25.70   10.60
   1 -21   0   41.04    9.48
   1 -21   0    3.48    9.18
  -3 -21   0   27.26   14.82
   3 -21   0    3.71   10.28
 -20   0   1    2.98    6.59
  20   0  -1    2.37    6.62
 -18   0   1   10.47    7.40
  18   0  -1   10.14    6.12
 -18   0   1    4.32    6.23
 -18   0   1    7.00    7.16
 -16   0   1    2.88    5.37
 -16   0   1    8.91    6.78
 -16   0   1    3.31    6.52
  16   0  -1   -6.19    4.49
 -14   0   1    3.04    4.38
 -14   0   1    3.85    5.81
 -14   0   1   -6.29    5.08
  14   0  -1    0.45    4.65
  12   0  -1   -0.01    3.67
  12   0  -1    5.52    4.37
 -12   0   1    5.54    4.03
 -12   0   1   -3.08    4.84
  12   0  -1    5.32    3.65
 -10   0   1    6.43    4.18
 -10   0   1    1.02    3.94
 -10   0   1   -2.12    3.26
  10   0  -1    1.59    3.14
  10   0  -1   -1.13    2.42
  -8   0   1    2.06    3.37
   8   0  -1    3.46    2.96
   8   0  -1    1.11    3.20
  -8   0   1   -3.89    3.14
  -8   0   1   -2.06    2.69
  -8   0   1    3.92    2.63
   8   0  -1   -1.57    2.60
   6   0  -1    1.57    2.22
  -6   0   1    2.70    2.57
  -6   0   1    1.69    3.10
  -6   0   1    1.91    2.15
   6   0  -1    0.86    2.33
  -6   0   1    1.56    2.31
   6   0  -1   -1.23    2.59
   6   0  -1    2.69    2.39
  -4   0   1   -2.94    2.60
   4   0  -1    2.65    2.21
  -4   0   1    0.68    2.20
  -4   0   1    3.95    2.38
   4   0  -1    0.20    2.75
   4   0  -1   -0.29    2.10
   4   0  -1    1.56    2.19
  -4   0   1    3.61    2.12
   2   0  -1    1.16    1.04
   2   0  -1    2.24    1.31
  -2   0   1    2.59    1.13
  -2   0   1    0.85    1.06
   2   0   1    0.53    1.05
   2   0   1    2.29    1.63
  -2   0  -1    0.07    1.52
  -2   0  -1    0.45    1.18
   4   0   1    3.06    2.16
   4   0   1    1.50    2.06
   4   0   1   -1.71    2.02
   4   0   1   -1.78    1.88
  -4   0  -1    3.37    2.48
  -4   0  -1    0.82    2.14
  -4   0  -1   -1.35    2.53
  -4   0  -1    0.23    1.90
  -6   0  -1    2.77    2.86
  -6   0  -1   -0.41    2.16
  -6   0  -1    1.53    2.33
  -6   0  -1    0.21    3.17
   6   0   1    0.55    2.08
   6   0   1    0.89    2.30
   6   0   1    7.47    3.08
   8   0   1    2.90    3.23
  -8   0  -1    1.07    3.37
   8   0   1    0.79    3.16
   8   0   1    1.33    2.45
  -8   0  -1    2.61    2.90
  -8   0  -1   -3.51    3.18
 -10   0  -1    3.12    4.21
  10   0   1    1.66    2.89
  10   0   1    3.12    3.35
 -10   0  -1   -0.05    3.02
 -10   0  -1   -1.94    3.87
 -12   0  -1   -4.49    3.18
  12   0   1    0.04    3.11
 -12   0  -1    1.41    4.95
  12   0   1   -0.68    3.82
 -12   0  -1    1.00    4.91
  14   0   1    5.15    5.48
 -14   0  -1   -4.60    4.81
 -14   0  -1    2.51    5.16
  14   0   1    2.85    4.74
 -14   0  -1    7.34    4.59
 -16   0  -1    1.79    5.64
 -16   0  -1    6.35    5.11
 -16   0  -1    8.67    4.94
  16   0   1    1.73    5.03
 -18   0  -1    3.45    6.03
  18   0   1   -0.20    5.35
  20   0   1   -2.38    6.49
 -20   0  -1    6.26    7.34
 -21  -1   1   48.53   10.74
  21  -1  -1   63.03   10.26
 -21   1   1   44.49    9.95
  21   1  -1   42.48    9.52
 -19  -1   1   41.68   10.17
  19  -1  -1   57.94    9.65
 -19  -1   1   38.09    8.56
 -19   1   1   46.12    9.67
  19   1  -1   48.18    8.20
 -17  -1   1  320.07   16.17
 -17  -1   1  335.33   23.18
 -17  -1   1  324.33   17.45
  17  -1  -1  323.65   15.79
 -17   1   1  328.38   17.70
 -17   1   1  338.52   14.33
 -17   1   1  356.70   15.61
  17   1  -1  335.67   16.06
 -15  -1   1   35.44    8.23
  15  -1  -1   33.54    7.09
 -15  -1   1   20.17    5.97
 -15  -1   1   19.81    7.68
 -15   1   1   15.26    6.80
 -15   1   1   25.36    6.71
  15   1  -1   29.97    7.82
 -15   1   1   26.00    5.95
 -13  -1   1   72.51    7.12
  13  -1  -1   67.80    7.21
 -13  -1   1   70.46    9.50
 -13  -1   1   70.48    9.06
 -13   1   1   65.71    6.06
 -13   1   1   82.58    8.95
 -13   1   1   59.16    7.89
 -13   1   1   70.22    7.01
  13   1  -1   78.92    8.66
 -11  -1   1  108.16    7.62
  11  -1  -1   86.34    6.75
  11  -1  -1  102.69    7.37
 -11  -1   1   92.79    8.76
 -11  -1   1   96.00    7.98
  11   1  -1  106.75    7.86
 -11   1   1   89.05    6.81
 -11   1   1   98.89    8.26
  11   1  -1   94.92    7.31
 -11   1   1   92.15    5.81
  -9  -1   1  553.70   16.37
  -9  -1   1  562.09   16.62
  -9  -1   1  532.74   15.32
   9  -1  -1  527.16   15.44
   9  -1  -1  531.43   15.34
  -9   1   1  558.17   14.83
   9   1  -1  559.14   15.71
  -9   1   1  537.16   16.64
  -9   1   1  538.13   15.38
   9   1  -1  534.84   15.27
   9   1  -1  516.82   15.24
  -7  -1   1  854.76   20.49
   7  -1  -1  862.29   21.70
  -7  -1   1  834.10   20.17
  -7  -1   1  794.54   19.09
  -7  -1   1  840.37   19.68
   7  -1  -1  823.01   19.32
  -7   1   1  840.78   20.72
  -7   1   1  835.59   18.62
   7   1  -1  808.62   19.96
   7   1  -1  836.93   19.58
   7   1  -1  832.71   19.56
  -7   1   1  801.91   19.19
  -7   1   1  829.51   19.39
   7   1  -1  795.23   19.61
  -5  -1   1   99.58    5.23
  -5  -1   1   98.20    5.50
   5  -1  -1   94.47    4.65
   5  -1  -1   92.30    6.05
  -5  -1   1   87.42    4.39
  -5  -1   1   98.43    4.72
   5  -1  -1   87.75    4.67
  -5   1   1   93.64    4.74
   5   1  -1   94.49    4.90
   5   1  -1  102.86    5.01
  -5   1   1   96.06    4.25
  -5   1   1   96.77    5.40
   5   1  -1   87.89    4.91
   5   1  -1   89.97    4.60
  -5   1   1   92.53    4.10
  -5   1   1   97.57    4.65
  -3  -1   1    9.49    2.96
   3  -1  -1    7.02    2.27
  -3  -1   1    4.27    2.36
   3  -1  -1    9.65    3.06
   3  -1  -1    8.21    2.36
  -3  -1   1    7.64    2.42
  -3  -1   1    5.59    2.60
  -3   1   1    3.91    1.98
   3   1  -1    4.45    2.39
   3   1  -1    2.71    2.23
   3   1  -1    4.31    2.23
  -3   1   1    4.94    1.91
  -3   1   1    8.34    2.53
  -3   1   1    5.06    2.33
  -3   1   1    2.64    3.04
   3   1  -1   13.07    2.96
  -1   1  -1   80.23    3.17
  -3  -1  -1  494.62   11.13
  -3  -1  -1  494.64   11.26
  -3  -1  -1  519.67   12.66
   3  -1   1  495.79   12.10
   3  -1   1  498.37   12.06
   3  -1   1  511.87    9.74
   3  -1   1  509.46   11.21
  -3  -1  -1  504.26   11.92
   3   1   1  495.47   11.89
   3   1   1  513.86   12.49
  -3   1  -1  504.87   12.12
   3   1   1  500.26   11.34
   3   1   1  504.62   11.33
  -3   1  -1  491.41   11.05
  -3   1  -1  525.95    9.91
  -3   1  -1  518.69   12.04
   5  -1   1  828.31   19.66
   5  -1   1  867.46   17.07
  -5  -1  -1  829.67   18.37
   5  -1   1  868.33   18.79
  -5  -1  -1  882.58   18.72
  -5  -1  -1  848.05   19.48
   5  -1   1  842.65   18.51
  -5  -1  -1  850.95   19.59
  -5   1  -1  868.05   18.70
   5   1   1  850.07   19.15
   5   1   1  880.95   18.79
  -5   1  -1  866.58   18.57
   5   1   1  867.56   18.74
  -5   1  -1  860.31   17.38
   7  -1   1  641.52   16.01
  -7  -1  -1  620.22   15.50
   7  -1   1  628.71   15.88
  -7  -1  -1  632.05   17.03
  -7  -1  -1  623.50   16.96
   7  -1   1  628.26   14.12
  -7  -1  -1  615.80   15.72
  -7   1  -1  643.24   14.90
  -7   1  -1  634.24   17.33
  -7   1  -1  631.13   15.79
   7   1   1  641.18   15.98
  -7   1  -1  613.76   15.55
   7   1   1  642.69   16.07
   7   1   1  621.16   15.95
  -9  -1  -1  202.63    8.54
   9  -1   1  206.26    8.54
   9  -1   1  196.45    7.00
   9  -1   1  197.61    8.96
  -9  -1  -1  185.38    9.41
  -9   1  -1  207.70    8.68
   9   1   1  195.86    8.69
   9   1   1  202.95    8.39
  -9   1  -1  210.94   10.07
  -9   1  -1  198.23    8.18
   9   1   1  194.71    8.44
  11  -1   1  508.07   16.26
  11  -1   1  485.15   15.72
 -11  -1  -1  517.27   17.71
 -11  -1  -1  517.15   17.04
 -11  -1  -1  530.70   16.24
  11   1   1  536.34   16.41
 -11   1  -1  527.16   15.17
 -11   1  -1  519.55   16.04
 -11   1  -1  504.27   17.85
  11   1   1  513.99   16.38
  11   1   1  523.76   15.78
 -13  -1  -1  340.94   15.50
  13  -1   1  387.39   15.08
  13  -1   1  381.64   14.59
 -13  -1  -1  351.51   13.90
 -13  -1  -1  329.72   14.77
 -13   1  -1  344.55   13.45
 -13   1  -1  359.76   16.13
  13   1   1  357.26   14.38
 -13   1  -1  354.59   11.90
  13   1   1  338.03   14.04
 -15  -1  -1   68.78    9.21
  15  -1   1   86.89    9.76
 -15  -1  -1   57.32    7.94
 -15  -1  -1   62.85   10.33
 -15   1  -1   64.08    6.92
 -15   1  -1   61.07    5.64
 -15   1  -1   76.65    8.14
 -15   1  -1   62.23   10.10
  15   1   1   74.70    9.25
  17  -1   1    9.45    5.72
 -17  -1  -1    6.85    5.58
 -17  -1  -1    2.23    5.31
 -17   1  -1    6.92    7.41
 -17   1  -1   17.07    4.52
  17   1   1    5.90    5.03
 -17   1  -1    2.08    6.13
 -19  -1  -1   77.05    8.54
  19  -1   1   57.31   10.10
 -19  -1  -1   46.33   10.30
  19   1   1   51.13    8.94
 -19   1  -1   50.71   10.90
  21  -1   1    9.23    7.15
 -21  -1  -1   10.06    9.22
  21   1   1   22.20    7.56
 -20  -2   1  229.23   15.06
 -20  -2   1  216.01   16.24
  20   2  -1  220.38   15.35
 -20   2   1  200.19   16.31
 -18  -2   1   -0.10    5.17
 -18  -2   1   -9.47    7.08
  18  -2  -1    1.99    6.10
  18   2  -1   -9.35    4.70
 -18   2   1    3.63    6.91
 -18   2   1   12.64    7.12
 -18   2   1    2.88    4.60
  16  -2  -1  449.30   18.32
 -16  -2   1  445.32   19.10
 -16  -2   1  446.43   19.24
 -16   2   1  432.74   13.81
  16   2  -1  422.49   17.71
 -16   2   1  440.11   17.54
 -16   2   1  421.20   14.93
 -16   2   1  453.43   20.08
 -14  -2   1   72.55    9.70
 -14  -2   1   80.65   10.29
  14  -2  -1   87.90    9.49
 -14  -2   1   71.94    8.37
 -14   2   1   65.71    7.82
  14   2  -1   61.07    8.05
 -14   2   1   70.86    5.60
 -14   2   1   72.07    8.11
 -14   2   1   72.09    9.82
  12  -2  -1   27.67    5.34
 -12  -2   1   28.02    5.76
 -12  -2   1   18.24    6.77
 -12  -2   1   21.00    5.72
  12  -2  -1   17.69    4.68
 -12   2   1   27.72    5.20
  12   2  -1   45.24    7.35
 -12   2   1   29.18    6.89
  12   2  -1   25.91    5.83
 -12   2   1   26.85    5.50
  10  -2  -1 1025.30   25.37
  10  -2  -1 1042.03   27.37
 -10  -2   1 1037.41   25.14
 -10  -2   1 1038.98   26.00
 -10  -2   1 1036.99   26.97
  10   2  -1  985.22   24.86
 -10   2   1  997.24   24.73
  10   2  -1 1046.37   25.40
 -10   2   1 1048.14   27.03
 -10   2   1  986.77   22.42
 -10   2   1 1023.30   23.24
  -8  -2   1   16.35    5.07
  -8  -2   1    8.67    3.52
  -8  -2   1    8.19    3.16
   8  -2  -1   14.86    3.70
   8  -2  -1   13.87    3.67
  -8  -2   1   10.76    3.77
  -8   2   1   12.46    3.03
  -8   2   1   13.77    3.56
   8   2  -1   12.83    3.99
   8   2  -1    3.94    3.20
   8   2  -1   10.19    3.46
  -8   2   1    8.36    4.29
  -8   2   1   12.78    2.51
  -6  -2   1 2024.52   40.78
  -6  -2   1 2078.94   41.09
   6  -2  -1 2146.10   41.25
   6  -2  -1 2033.46   40.77
   6  -2  -1 2110.71   42.32
  -6  -2   1 2076.35   42.78
  -6  -2   1 2047.28   43.07
  -6   2   1 2050.49   39.30
   6   2  -1 2063.73   44.47
   6   2  -1 2098.39   41.15
   6   2  -1 2062.72   41.00
   6   2  -1 2070.95   43.05
  -6   2   1 2067.87   40.89
  -6   2   1 2060.14   39.41
  -6   2   1 2072.21   42.29
  -4  -2   1  114.00    4.77
   4  -2  -1  107.22    5.51
   4  -2  -1  116.87    4.23
   4  -2  -1  109.58    4.73
  -4  -2   1  109.26    4.91
   4  -2  -1  119.15    4.96
  -4  -2   1  119.95    6.26
  -4  -2   1  115.39    4.87
  -4   2   1  108.30    4.10
  -4   2   1  127.32    4.94
  -4   2   1  112.17    5.03
  -4   2   1  109.52    5.60
   4   2  -1  107.88    5.07
   4   2  -1  113.78    4.84
   4   2  -1  110.50    4.86
   4   2  -1  108.75    6.03
   2  -2  -1 1514.29   29.36
   2  -2  -1 1527.13   28.78
  -2  -2   1 1510.47   30.27
   2  -2  -1 1477.75   28.54
  -2  -2   1 1519.92   28.84
  -2  -2   1 1496.05   28.66
  -2  -2   1 1516.79   27.96
   2  -2  -1 1495.11   28.68
   2   2  -1 1517.22   28.72
  -2   2   1 1499.69   28.69
   2   2  -1 1489.82   27.94
  -2   2   1 1503.95   28.58
  -2   2   1 1566.50   29.44
   2   2  -1 1485.29   30.13
   2   2  -1 1530.73   28.81
  -2   2   1 1530.28   28.74
   0  -2   1   42.04    2.28
   0  -2   1   42.22    2.88
   0  -2  -1   36.83    2.69
   0  -2  -1   48.06    2.39
   0   2  -1   45.47    1.97
   0   2   1   40.83    2.94
   0   2  -1   42.24    2.14
   0   2  -1   51.69    3.00
   0   2  -1   40.27    2.86
   0   2   1   48.30    2.60
   0   2   1   43.04    2.34
  -2  -2  -1 2673.75   49.40
  -2  -2  -1 2674.15   49.64
   2  -2   1 2657.07   49.82
  -2  -2  -1 2685.59   49.62
  -2  -2  -1 2732.51   51.28
   2  -2   1 2678.07   48.28
   2  -2   1 2715.04   49.36
  -2   2  -1 2749.28   50.09
   2   2   1 2665.67   49.65
  -2   2  -1 2670.78   49.88
   2   2   1 2675.33   49.61
  -2   2  -1 2728.51   49.30
   2   2   1 2623.39   51.07
  -2   2  -1 2695.48   48.43
   2   2   1 2759.14   49.56
   4  -2   1 2562.29   48.74
  -4  -2  -1 2507.39   47.70
   4  -2   1 2499.92   47.46
  -4  -2  -1 2513.58   47.57
  -4  -2  -1 2551.25   48.26
   4  -2   1 2511.81   47.60
  -4  -2  -1 2563.72   49.64
  -4   2  -1 2539.48   45.15
   4   2   1 2537.80   48.25
   4   2   1 2566.75   47.77
  -4   2  -1 2509.96   47.40
  -4   2  -1 2559.78   48.76
   4   2   1 2549.50   47.81
  -4   2  -1 2433.09   45.11
  -4   2  -1 2502.00   47.43
   4   2   1 2514.79   49.37
   6  -2   1  338.36   11.21
  -6  -2  -1  321.62    9.83
   6  -2   1  325.96    9.82
  -6  -2  -1  340.31   10.11
   6  -2   1  337.91   10.07
  -6  -2  -1  341.59   10.79
  -6  -2  -1  351.18   12.03
  -6   2  -1  338.74   11.22
  -6   2  -1  347.35   10.08
  -6   2  -1  343.79    7.97
   6   2   1  326.40   10.52
  -6   2  -1  348.41    9.98
   6   2   1  338.97   11.24
  -6   2  -1  342.28    7.68
   6   2   1  329.04   10.21
  -8  -2  -1 2936.76   59.24
   8  -2   1 2925.03   60.96
   8  -2   1 2945.44   57.41
  -8  -2  -1 2859.28   57.15
  -8  -2  -1 2947.08   58.61
  -8   2  -1 2872.25   53.75
  -8   2  -1 2915.26   54.43
   8   2   1 2954.85   57.54
   8   2   1 2867.52   57.21
  -8   2  -1 2964.21   59.48
   8   2   1 2851.06   58.00
  -8   2  -1 2900.92   56.89
 -10  -2  -1  248.70   11.28
 -10  -2  -1  245.58   10.34
  10  -2   1  264.82   10.55
 -10  -2  -1  228.84   11.63
  10  -2   1  254.36   10.14
 -10   2  -1  239.57    7.42
 -10   2  -1  255.78   10.19
 -10   2  -1  249.48    8.64
 -10   2  -1  247.54   11.68
  10   2   1  247.22   10.16
  10   2   1  258.62   10.55
  12  -2   1  801.20   22.63
 -12  -2  -1  806.80   24.51
 -12  -2  -1  817.88   22.38
 -12  -2  -1  792.94   23.94
  12   2   1  853.28   23.35
 -12   2  -1  775.53   18.12
 -12   2  -1  828.94   22.29
  12   2   1  794.91   22.33
 -12   2  -1  778.99   24.50
 -12   2  -1  803.79   19.22
 -14  -2  -1   96.50    9.46
 -14  -2  -1   86.02   10.14
  14  -2   1   86.26    8.94
  14  -2   1   84.59    7.36
 -14  -2  -1   98.16    8.13
 -14   2  -1  100.67   10.38
 -14   2  -1   78.89    7.49
 -14   2  -1  109.01    5.47
  14   2   1  109.86    8.98
 -14   2  -1  101.14    6.62
 -16  -2  -1   59.01    8.97
  16  -2   1   48.38    8.36
 -16  -2  -1   62.29    9.58
 -16  -2  -1   50.93    7.84
  16   2   1   56.59    7.96
 -16   2  -1   68.84    7.77
 -16   2  -1   43.54    7.33
 -16   2  -1   64.10   10.02
 -16   2  -1   69.09    5.26
 -18  -2  -1    7.87    6.71
  18  -2   1    3.52    6.20
 -18  -2  -1   22.75    7.13
  18   2   1    6.60    5.84
 -18   2  -1   14.62    8.27
  20  -2   1   14.90    7.52
 -20  -2  -1   26.83    9.39
 -20   2  -1   27.64    8.40
  20   2   1   26.90    8.98
  21  -3  -1   34.63    8.80
 -21  -3   1   64.04   11.17
  21   3  -1   47.45    8.85
 -19  -3   1   10.34    7.26
  19  -3  -1    1.26    5.98
 -19  -3   1   -1.88    7.18
  19   3  -1   10.53    7.06
 -19   3   1   -2.69    6.71
 -17  -3   1  137.62   11.18
 -17  -3   1  109.58   12.82
  17  -3  -1  118.23   10.14
 -17  -3   1  118.83   11.84
  17   3  -1  120.75   10.47
 -17   3   1  113.34   15.78
 -17   3   1  121.99    7.83
 -17   3   1  103.15   10.49
 -15  -3   1   95.54    9.31
 -15  -3   1   90.44   12.15
  15  -3  -1   84.63    8.59
 -15   3   1   90.70   10.56
 -15   3   1   82.64    7.96
  15   3  -1  112.61   10.99
 -15   3   1   89.12    8.36
 -13  -3   1  108.45    8.32
 -13  -3   1   86.71    9.18
 -13  -3   1   83.52   10.43
  13  -3  -1   96.90    8.33
 -13   3   1  103.33    5.61
 -13   3   1   83.81   10.08
 -13   3   1   97.40    7.27
 -13   3   1  103.17    7.93
  13   3  -1   95.02    8.13
  11  -3  -1    6.29    3.97
 -11  -3   1   16.85    4.56
 -11  -3   1    6.70    6.15
 -11  -3   1   10.10    4.71
  11  -3  -1    9.33    4.19
 -11   3   1   15.26    2.84
 -11   3   1   22.06    4.73
  11   3  -1   11.88    4.24
  11   3  -1   11.87    4.28
 -11   3   1   11.24    3.52
 -11   3   1    7.93    5.83
   9  -3  -1  308.55   10.85
  -9  -3   1  304.28   11.42
  -9  -3   1  314.19   11.74
  -9  -3   1  312.28   13.52
   9  -3  -1  307.84   11.23
  -9   3   1  310.26    9.21
  -9   3   1  308.39   11.17
   9   3  -1  299.04   12.90
  -9   3   1  307.60   12.54
   9   3  -1  308.37   11.38
  -9   3   1  298.28    8.74
   7  -3  -1   35.21    4.52
   7  -3  -1   42.76    4.85
  -7  -3   1   38.31    4.40
  -7  -3   1   37.29    4.69
  -7  -3   1   38.51    4.75
  -7  -3   1   37.25    6.02
   7   3  -1   40.27    4.67
  -7   3   1   37.65    4.60
  -7   3   1   33.22    5.50
  -7   3   1   38.46    4.32
   7   3  -1   31.85    4.48
  -7   3   1   33.84    3.22
  -7   3   1   32.58    3.36
   7   3  -1   31.24    4.36
   7   3  -1   46.37    6.10
  -5  -3   1  392.74   10.61
   5  -3  -1  400.25   11.83
  -5  -3   1  420.07   14.82
  -5  -3   1  369.30   10.63
   5  -3  -1  394.93    9.65
  -5  -3   1  408.02   11.11
   5  -3  -1  403.84   11.00
   5  -3  -1  410.10   10.87
   5   3  -1  396.00   14.17
  -5   3   1  395.97    9.61
   5   3  -1  403.53   11.16
   5   3  -1  408.41   11.16
  -5   3   1  414.96   12.21
  -5   3   1  383.42   10.75
  -5   3   1  401.64   10.84
   5   3  -1  390.71   10.58
   3  -3  -1 1941.66   38.02
   3  -3  -1 1921.28   37.25
   3  -3  -1 1922.79   36.81
  -3  -3   1 1890.10   37.25
  -3  -3   1 1979.76   39.84
  -3  -3   1 1939.42   37.49
   3  -3  -1 1963.98   37.43
  -3  -3   1 1954.99   36.44
  -3   3   1 1912.34   36.84
   3   3  -1 1960.98   37.46
   3   3  -1 1909.66   39.42
   3   3  -1 1956.41   36.48
  -3   3   1 1935.00   37.28
  -3   3   1 1934.67   37.29
   3   3  -1 1985.95   37.46
  -3   3   1 1981.89   38.29
  -1  -3   1  232.12    6.76
  -1  -3   1  243.16    8.81
   1  -3  -1  221.14    6.74
  -1  -3   1  234.33    6.97
   1  -3  -1  224.21    6.65
   1  -3  -1  210.72    7.20
   1  -3  -1  240.34    7.26
  -1   3   1  225.99    6.63
   1   3  -1  220.94    5.61
   1   3  -1  230.44    6.80
   1   3  -1  234.04    8.54
  -1   3   1  222.76    6.63
  -1   3   1  233.76    7.17
   1   3  -1  229.26    5.67
  -1   3   1  221.80    7.74
   1   3  -1  225.61    7.02
  -1  -3  -1 6187.72  113.72
  -1  -3  -1 6425.28  114.09
   1  -3   1 6380.54  113.64
   1  -3   1 6327.53  114.08
   1   3   1 6304.70  114.00
  -1   3  -1 6454.92  113.59
  -1   3  -1 6298.86  114.12
   1   3   1 6349.42  113.87
   1   3   1 6358.31  113.58
   1   3   1 6232.29  115.43
  -3  -3  -1  492.65   14.05
  -3  -3  -1  485.69   11.74
   3  -3   1  493.86   12.31
   3  -3   1  511.79   11.86
   3  -3   1  511.30   11.89
  -3  -3  -1  501.93   12.12
   3  -3   1  495.56   10.45
  -3  -3  -1  509.76   12.04
   3   3   1  500.08   11.93
   3   3   1  484.63   13.88
   3   3   1  493.48   12.07
  -3   3  -1  500.90   11.73
  -3   3  -1  511.64   11.76
  -3   3  -1  512.83   12.62
  -3   3  -1  504.92   10.68
   3   3   1  492.48   11.93
  -5  -3  -1   64.76    4.47
   5  -3   1   69.19    4.59
   5  -3   1   72.53    5.14
  -5  -3  -1   65.44    4.60
  -5  -3  -1   76.57    6.96
   5  -3   1   72.26    5.55
  -5   3  -1   68.04    4.11
  -5   3  -1   68.54    4.48
   5   3   1   68.43    4.50
  -5   3  -1   65.91    2.51
  -5   3  -1   65.63    5.30
   5   3   1   74.98    4.56
   5   3   1   66.68    6.51
   7  -3   1   51.58    4.96
  -7  -3  -1   58.82    6.82
  -7  -3  -1   59.24    5.25
  -7  -3  -1   53.16    4.82
   7  -3   1   51.73    4.71
  -7   3  -1   51.78    5.82
  -7   3  -1   50.60    4.85
  -7   3  -1   48.67    2.76
   7   3   1   42.56    4.62
   7   3   1   40.38    4.45
  -7   3  -1   47.22    2.40
   7   3   1   47.05    6.32
   9  -3   1   79.78    6.12
  -9  -3  -1   87.01    8.52
  -9  -3  -1   72.48    5.88
  -9  -3  -1   81.04    6.48
   9  -3   1   88.56    6.25
  -9   3  -1   85.16    7.33
  -9   3  -1   78.55    4.19
  -9   3  -1   79.30    3.40
   9   3   1   76.44    5.92
   9   3   1   75.54    5.71
  -9   3  -1   88.08    6.28
 -11  -3  -1   71.40    9.17
  11  -3   1   66.32    7.07
 -11  -3  -1   69.97    7.32
 -11  -3  -1   72.67    6.96
  11  -3   1   75.14    6.38
 -11   3  -1   67.67    4.65
  11   3   1   72.34    7.12
 -11   3  -1   76.55   10.38
 -11   3  -1   69.98    3.55
  11   3   1   62.85    6.84
 -11   3  -1   71.22    6.63
 -13  -3  -1   39.21    7.81
 -13  -3  -1   44.52    7.04
 -13  -3  -1   50.70    8.85
  13  -3   1   33.02    6.00
  13   3   1   38.16    6.92
 -13   3  -1   35.47    7.99
 -13   3  -1   41.84    3.22
 -13   3  -1   34.21    4.05
 -13   3  -1   46.56    6.90
  13   3   1   48.14    7.00
 -15  -3  -1    2.25    6.34
 -15  -3  -1   11.86    4.72
 -15  -3  -1   11.63    6.11
  15  -3   1   11.91    6.22
 -15   3  -1   20.65    2.69
 -15   3  -1    1.03    5.33
 -15   3  -1    1.83    5.71
  15   3   1    5.50    5.12
 -17  -3  -1   -6.23    6.12
  17  -3   1   -2.05    5.43
 -17  -3  -1    2.01    6.27
 -17   3  -1    6.04    7.01
 -17   3  -1    0.44    7.27
  17   3   1    2.64    5.22
 -19  -3  -1   16.56    6.77
 -19  -3  -1   23.55    8.05
  19   3   1   16.12    7.17
 -19   3  -1   11.87    7.76
  21  -3   1   38.38    9.14
 -21  -3  -1   25.54    9.38
 -21   3  -1   26.52    8.49
  21   3   1   24.06    7.56
  20  -4  -1    7.55    7.84
 -20  -4   1   16.82    8.56
 -20  -4   1   12.84    6.79
 -20   4   1   10.60    8.03
  20   4  -1   -2.71    6.72
 -18  -4   1   17.58    9.27
 -18  -4   1   21.74    8.45
  18  -4  -1   16.11    7.91
 -18  -4   1   15.79    7.33
 -18   4   1   16.00    8.12
  18   4  -1   20.88    7.07
 -16  -4   1    5.95    5.05
 -16  -4   1    2.99    7.51
  16  -4  -1    6.70    6.10
 -16  -4   1   -2.91    5.18
 -16   4   1    6.99    6.72
 -16   4   1    5.19    5.91
  16   4  -1    6.87    5.22
 -16   4   1    5.66    3.15
 -14  -4   1   22.34    8.78
 -14  -4   1   22.24    6.21
 -14   4   1   15.36    4.89
 -14   4   1   14.47    7.15
 -14   4   1   13.42    4.22
  14   4  -1   14.49    5.38
  12  -4  -1   67.20    6.69
 -12  -4   1   71.77    8.54
 -12  -4   1   62.96    6.82
  12  -4  -1   69.80    7.29
 -12  -4   1   82.77   10.98
 -12   4   1   61.67    8.79
  12   4  -1   68.92    7.18
 -12   4   1   58.99    7.01
 -12   4   1   58.07    5.17
 -12   4   1   67.30    4.27
  10  -4  -1  177.04   10.34
 -10  -4   1  212.38   12.69
 -10  -4   1  217.72    9.82
  10  -4  -1  187.98    9.40
 -10  -4   1  180.26    9.20
 -10   4   1  195.27    9.21
 -10   4   1  191.74   10.81
 -10   4   1  191.61    6.59
  10   4  -1  197.49    9.47
 -10   4   1  199.71    7.13
  10   4  -1  197.40    9.35
  -8  -4   1  428.72   13.24
  -8  -4   1  426.60   16.22
   8  -4  -1  424.82   13.41
   8  -4  -1  416.77   12.91
  -8  -4   1  426.25   13.31
  -8   4   1  426.32   10.83
  -8   4   1  412.45   10.62
  -8   4   1  415.72   14.56
  -8   4   1  410.84   12.88
   8   4  -1  433.42   13.36
  -6  -4   1 2433.59   50.57
  -6  -4   1 2426.70   47.37
  -6  -4   1 2189.24   48.65
   6  -4  -1 2402.06   45.02
   6  -4  -1 2332.24   46.78
  -6  -4   1 2418.25   46.80
  -6   4   1 2389.21   46.87
   6   4  -1 2355.14   50.06
   6   4  -1 2335.46   47.10
  -6   4   1 2429.74   47.07
  -6   4   1 2309.96   44.82
   6   4  -1 2360.11   48.40
  -6   4   1 2425.51   48.83
   6   4  -1 2379.74   47.16
  -4  -4   1  503.53   11.91
   4  -4  -1  506.50   12.93
   4  -4  -1  490.94   13.40
  -4  -4   1  494.20   12.73
  -4  -4   1  524.04   17.71
   4  -4  -1  516.04   12.81
  -4  -4   1  512.00   13.03
   4  -4  -1  485.39   11.94
  -4   4   1  505.19   12.68
   4   4  -1  471.42   14.78
   4   4  -1  499.03   11.89
  -4   4   1  494.44   12.73
  -4   4   1  495.90   12.02
   4   4  -1  518.71   12.90
   4   4  -1  496.40   12.85
  -2  -4   1 4200.38   75.87
   2  -4  -1 4082.54   75.79
  -2  -4   1 4121.51   75.49
  -2  -4   1 4205.21   78.31
   2  -4  -1 4147.44   75.46
   2  -4  -1 4063.75   75.77
   2  -4  -1 3994.76   75.22
  -2   4   1 4176.99   75.43
   2   4  -1 4068.35   75.57
  -2   4   1 4089.58   75.30
  -2   4   1 3997.01   75.71
   2   4  -1 3997.05   77.78
   2   4  -1 4127.72   75.57
  -2   4   1 4073.05   75.96
   2   4  -1 4062.48   73.96
   0  -4   1 3000.02   57.05
   0  -4  -1 2899.98   55.16
   0  -4  -1 2976.67   57.06
   0  -4  -1 3051.36   55.67
   0  -4   1 3036.86   54.46
   0  -4   1 3005.85   55.43
   0  -4  -1 2946.24   55.52
   0   4  -1 2909.20   54.48
   0   4  -1 3005.27   55.36
   0   4  -1 2925.76   55.39
   0   4   1 2909.35   56.90
   0   4   1 2984.00   55.59
   0   4  -1 2887.19   56.81
   0   4   1 2942.56   55.34
   0   4   1 3026.51   55.59
   2  -4   1    8.66    2.57
   2  -4   1    4.93    2.62
  -2  -4  -1    5.66    3.80
  -2  -4  -1    4.09    2.25
  -2  -4  -1    5.05    2.25
   2  -4   1    3.43    2.12
  -2  -4  -1    7.53    2.70
   2  -4   1    4.73    2.59
  -2   4  -1    5.28    2.33
  -2   4  -1    4.30    2.73
   2   4   1    9.72    4.05
   2   4   1   12.31    2.64
   2   4   1    3.83    2.33
  -2   4  -1    7.04    2.38
  -2   4  -1    3.04    2.43
   2   4   1    0.96    2.59
  -4  -4  -1    6.47    2.70
  -4  -4  -1    2.43    2.46
   4  -4   1    5.33    2.28
   4  -4   1    2.34    1.67
   4  -4   1    2.95    2.36
  -4  -4  -1   -0.01    3.96
   4  -4   1    2.01    2.73
  -4  -4  -1    4.47    2.32
   4   4   1    0.28    2.38
   4   4   1    4.73    2.50
   4   4   1    1.83    3.78
  -4   4  -1   -0.08    2.03
  -4   4  -1    1.82    2.39
  -4   4  -1    5.05    2.12
   4   4   1    2.23    2.41
  -6  -4  -1  298.67    9.69
  -6  -4  -1  311.31   10.18
  -6  -4  -1  287.78    9.92
   6  -4   1  295.16    9.68
  -6  -4  -1  305.83   12.70
   6  -4   1  311.22   10.01
   6   4   1  300.40   10.02
   6   4   1  291.90   12.10
   6   4   1  307.69   10.10
   6   4   1  288.63    9.98
  -6   4  -1  304.68   11.28
  -6   4  -1  286.91    7.01
  -6   4  -1  293.13    9.53
   8  -4   1  153.62    7.91
  -8  -4  -1  171.65    8.34
  -8  -4  -1  162.10   10.07
  -8  -4  -1  147.77    7.62
   8  -4   1  155.51    7.41
   8   4   1  162.92    7.88
  -8   4  -1  153.72    8.99
  -8   4  -1  145.04    7.17
  -8   4  -1  159.54    4.37
   8   4   1  163.69    7.90
  -8   4  -1  157.62    4.18
  10  -4   1   38.80    6.05
 -10  -4  -1   55.54    8.46
 -10  -4  -1   43.86    5.71
  10  -4   1   37.52    5.49
 -10  -4  -1   40.00    6.14
 -10   4  -1   45.76    7.17
 -10   4  -1   44.66    5.90
  10   4   1   44.20    6.14
 -12  -4  -1   37.52    8.52
  12  -4   1   20.87    5.68
  12  -4   1   13.22    6.03
 -12  -4  -1   24.82    5.71
 -12  -4  -1   46.84    8.60
  12   4   1   22.42    5.71
  12   4   1   31.42    5.60
 -12   4  -1   24.88    7.09
 -12   4  -1   24.54    5.35
  14  -4   1   12.35    5.96
 -14  -4  -1   10.79    6.07
  14  -4   1    8.70    5.61
 -14  -4  -1   11.45    7.13
 -14  -4  -1   17.88    5.18
 -14   4  -1    6.98    5.30
 -14   4  -1    7.04    6.54
  14   4   1   16.28    5.50
 -16  -4  -1   97.82   10.26
 -16  -4  -1  104.48   12.06
 -16  -4  -1   88.82    9.87
  16  -4   1   94.60    9.82
  16   4   1   93.07    9.39
 -16   4  -1   85.56    9.37
 -16   4  -1  104.91   14.62
  18  -4   1   67.51   10.19
 -18  -4  -1   69.13   10.58
 -18  -4  -1   74.29   11.02
  18   4   1   92.90   11.28
 -18   4  -1   81.53   12.53
 -20  -4  -1   15.35    7.52
  20  -4   1    9.31    6.63
 -20  -4  -1   12.79    7.75
 -20   4  -1    5.92    8.25
  20   4   1    4.12    7.37
 -21  -5   1   27.64   10.60
  21  -5  -1   18.98    8.86
 -21  -5   1   24.03    8.80
 -21   5   1   31.65   10.01
  21   5  -1   14.86    8.30
 -19  -5   1   12.85    8.26
  19  -5  -1    4.02    5.92
 -19  -5   1   21.34    7.33
  19   5  -1   -1.13    6.42
 -19   5   1    9.71    7.53
 -17  -5   1   44.19   10.81
 -17  -5   1   67.72    9.63
  17  -5  -1   62.25    8.91
 -17  -5   1   58.76    9.65
 -17   5   1   56.82   10.73
 -17   5   1   67.45    9.13
  17   5  -1   53.16    8.85
 -15  -5   1  100.84   12.72
 -15  -5   1   92.70    9.00
 -15  -5   1   95.60    9.06
  15  -5  -1   99.00    9.17
 -15   5   1   97.41    9.30
  15   5  -1  130.04   10.02
 -15   5   1  110.85   13.28
 -13  -5   1  801.14   23.98
 -13  -5   1  850.25   27.09
  13  -5  -1  753.71   23.46
 -13  -5   1  799.15   30.70
 -13   5   1  767.12   22.75
 -13   5   1  760.06   17.59
 -13   5   1  775.19   25.78
 -13   5   1  742.80   16.62
  13   5  -1  779.01   23.49
  11  -5  -1   29.20    5.43
 -11  -5   1   29.63    6.22
 -11  -5   1   32.15    8.70
 -11  -5   1   30.46    6.23
  11  -5  -1   17.42    4.87
 -11   5   1   24.98    3.54
  11   5  -1   18.75    5.34
 -11   5   1   27.08    3.26
 -11   5   1   20.79    5.23
 -11   5   1   18.49    6.64
  -9  -5   1  515.69   15.73
   9  -5  -1  529.04   15.94
  -9  -5   1  487.65   15.62
  -9  -5   1  520.45   19.16
  -9   5   1  511.59   15.40
  -9   5   1  500.02   12.41
  -9   5   1  524.51   17.68
   9   5  -1  524.61   15.97
   9   5  -1  519.57   15.89
  -9   5   1  493.74   12.50
   7  -5  -1 1176.61   26.83
   7  -5  -1 1158.52   26.44
  -7  -5   1 1168.12   30.49
   7  -5  -1 1170.59   24.25
  -7  -5   1 1139.85   26.39
  -7  -5   1 1165.33   26.94
  -7  -5   1 1160.38   25.97
   7   5  -1 1157.00   26.08
  -7   5   1 1137.05   24.13
   7   5  -1 1186.24   27.29
   7   5  -1 1137.90   28.17
  -7   5   1 1232.90   28.86
  -7   5   1 1174.10   26.54
  -5  -5   1 1075.42   24.43
  -5  -5   1 1087.82   27.80
  -5  -5   1 1044.13   24.11
   5  -5  -1 1049.34   23.82
  -5  -5   1 1076.78   22.96
   5  -5  -1 1059.33   26.13
   5  -5  -1 1068.18   22.84
   5   5  -1 1099.45   23.10
   5   5  -1 1091.99   24.37
  -5   5   1 1062.44   22.92
  -5   5   1 1107.17   25.77
   5   5  -1 1081.37   24.22
  -5   5   1 1092.38   24.01
  -5   5   1 1080.71   23.99
  -3  -5   1  682.90   14.55
   3  -5  -1  681.91   16.04
  -3  -5   1  676.82   16.30
   3  -5  -1  646.41   15.74
  -3  -5   1  668.80   19.02
   3  -5  -1  666.73   15.91
   3  -5  -1  652.07   17.76
  -3  -5   1  655.60   15.88
   3   5  -1  632.99   15.88
  -3   5   1  646.94   15.68
  -3   5   1  630.48   15.81
  -3   5   1  669.95   18.19
  -3   5   1  671.65   15.81
   3   5  -1  654.33   14.42
   3   5  -1  640.13   15.81
   3   5  -1  650.57   18.47
   1  -5  -1   55.94    3.91
   1  -5  -1   61.32    4.07
   1  -5  -1   56.64    4.11
  -1  -5   1   64.66    4.21
  -1  -5   1   57.55    5.82
   1  -5  -1   55.25    4.82
  -1  -5   1   58.50    3.20
  -1  -5   1   64.62    4.79
  -1   5   1   55.07    4.34
  -1   5   1   59.71    5.52
   1   5  -1   57.72    3.43
  -1   5   1   59.36    4.02
   1   5  -1   55.97    6.42
   1   5  -1   54.52    4.43
   1   5  -1   57.18    4.13
  -1   5   1   61.31    4.61
  -1  -5  -1 3169.61   64.26
   1  -5   1 3108.49   58.39
   1  -5   1 3211.63   59.29
   1  -5   1 3108.82   60.29
  -1  -5  -1 3091.29   59.26
   1  -5   1 3095.10   58.89
  -1  -5  -1 3161.07   59.55
   1   5   1 3225.50   58.87
  -1   5  -1 3089.12   58.92
  -1   5  -1 3022.25   60.14
   1   5   1 3209.66   59.58
   1   5   1 3049.15   59.36
  -1   5  -1 3028.96   58.49
   1   5   1 3204.31   58.82
  -1   5  -1 3204.90   59.03
   1   5   1 3123.83   64.00
  -3  -5  -1   22.58    3.32
   3  -5   1   25.69    3.45
   3  -5   1   26.68    3.34
  -3  -5  -1   30.35    3.96
   3  -5   1   26.29    3.46
  -3  -5  -1   25.20    5.45
  -3  -5  -1   21.99    3.27
  -3   5  -1   21.08    3.19
  -3   5  -1   23.84    3.52
  -3   5  -1   24.92    3.78
   3   5   1   23.88    3.40
  -3   5  -1   24.10    3.83
   3   5   1   24.45    5.18
   3   5   1   22.88    3.48
   3   5   1   19.45    3.43
  -5  -5  -1  512.63   17.26
  -5  -5  -1  512.27   15.49
   5  -5   1  532.33   14.15
  -5  -5  -1  526.65   14.05
   5  -5   1  511.72   11.91
  -5  -5  -1  544.27   14.56
   5  -5   1  510.20   13.78
  -5   5  -1  527.30   13.99
  -5   5  -1  519.20   13.77
   5   5   1  530.04   14.39
   5   5   1  503.01   13.86
  -5   5  -1  517.65   12.39
  -5   5  -1  516.57   15.16
  -7  -5  -1  169.38    8.33
   7  -5   1  159.88    7.48
  -7  -5  -1  165.92    7.81
   7  -5   1  185.23    8.36
  -7  -5  -1  163.89   10.46
  -7   5  -1  166.39    9.05
  -7   5  -1  165.07    7.67
   7   5   1  163.61    7.92
   7   5   1  169.93    7.95
  -7   5  -1  166.05    5.26
   9  -5   1 1055.47   26.11
   9  -5   1 1033.75   25.61
  -9  -5  -1 1060.54   26.17
  -9  -5  -1 1092.15   26.74
  -9  -5  -1 1069.54   29.97
   9   5   1 1093.91   26.65
  -9   5  -1 1104.41   28.58
  -9   5  -1 1040.30   25.40
  11  -5   1  241.77   12.38
 -11  -5  -1  247.53   12.18
 -11  -5  -1  242.45   11.13
  11  -5   1  259.42   11.86
 -11  -5  -1  238.58   14.05
  11   5   1  245.41   11.20
  11   5   1  250.90   11.94
 -11   5  -1  255.90   11.21
 -11   5  -1  250.21   13.23
 -13  -5  -1  333.96   14.12
  13  -5   1  348.64   14.73
 -13  -5  -1  357.98   15.35
 -13  -5  -1  331.26   17.57
  13  -5   1  339.07   14.10
  13   5   1  344.13   16.81
 -13   5  -1  332.60   16.47
 -13   5  -1  330.77   13.92
 -15  -5  -1  135.98   10.89
 -15  -5  -1  137.64   13.31
  15  -5   1  126.55   10.10
 -15  -5  -1  133.00   10.64
  15   5   1  131.66   10.99
 -15   5  -1  103.87   11.25
 -15   5  -1  125.37    9.22
  17  -5   1   89.29    9.77
 -17  -5  -1   86.07   11.41
 -17  -5  -1   90.56   12.83
 -17  -5  -1   80.78   12.73
  17   5   1   90.76   11.04
 -17   5  -1   91.04   12.73
  19  -5   1  144.13   12.12
 -19  -5  -1  145.27   14.06
 -19  -5  -1  138.11   12.17
 -19   5  -1  139.80   14.06
  19   5   1  193.32   25.35
 -20  -6   1   22.82    8.23
 -20  -6   1   43.59   16.16
  20  -6  -1   21.64    7.60
 -20   6   1   38.06   11.57
  18  -6  -1   14.05    6.12
 -18  -6   1   12.87    9.13
 -18  -6   1   14.62    7.00
 -18   6   1    9.59    8.71
  18   6  -1   24.02    8.13
  16  -6  -1   92.06   10.69
 -16  -6   1   78.16    8.81
 -16  -6   1   85.93   13.08
 -16  -6   1   77.85    9.34
  16   6  -1   87.59    9.30
 -16   6   1   92.69   10.03
 -16   6   1   98.49   14.49
 -14  -6   1   53.77    7.75
  14  -6  -1   51.45    7.78
 -14  -6   1   60.91    8.82
 -14  -6   1   57.00   11.44
 -14   6   1   67.19    8.58
 -14   6   1   57.34    9.61
  14   6  -1   63.82    8.42
  12  -6  -1  333.83   13.84
 -12  -6   1  315.86   13.63
 -12  -6   1  298.37   20.32
 -12  -6   1  297.90   13.59
 -12   6   1  304.45   15.51
  12   6  -1  318.55   13.72
 -12   6   1  302.28    8.35
 -12   6   1  312.99    8.85
 -12   6   1  307.16   13.00
  10  -6  -1  629.58   19.04
 -10  -6   1  628.93   23.02
 -10  -6   1  635.10   18.59
  10  -6  -1  645.88   18.70
 -10   6   1  608.51   14.69
  10   6  -1  645.26   19.24
 -10   6   1  643.30   15.00
 -10   6   1  637.50   18.62
   8  -6  -1  488.75   12.61
   8  -6  -1  479.35   16.59
  -8  -6   1  494.44   14.56
  -8  -6   1  491.25   18.90
  -8  -6   1  508.28   15.74
   8  -6  -1  496.83   15.27
  -8   6   1  474.99   12.51
   8   6  -1  469.00   14.97
  -8   6   1  491.00   16.92
   8   6  -1  471.39   15.07
  -8   6   1  516.12   15.10
  -6  -6   1 1692.68   36.05
   6  -6  -1 1667.46   35.29
   6  -6  -1 1656.85   35.61
   6  -6  -1 1652.98   33.82
  -6  -6   1 1678.56   40.21
  -6  -6   1 1602.29   35.23
   6   6  -1 1602.35   34.11
  -6   6   1 1634.45   33.83
  -6   6   1 1643.13   35.23
  -6   6   1 1724.46   37.52
   6   6  -1 1623.78   35.67
   6   6  -1 1774.88   38.92
   4  -6  -1   35.88    4.64
   4  -6  -1   39.31    4.30
  -4  -6   1   34.78    4.49
   4  -6  -1   41.63    5.27
   4  -6  -1   42.07    5.41
  -4  -6   1   39.86    4.93
  -4  -6   1   35.79    7.05
  -4  -6   1   35.11    3.53
  -4   6   1   41.08    4.95
  -4   6   1   40.02    4.24
   4   6  -1   40.94    4.74
  -4   6   1   43.30    5.69
   4   6  -1   35.22    3.64
  -4   6   1   47.82    5.08
   2  -6  -1 2904.78   56.87
  -2  -6   1 2885.95   57.08
   2  -6  -1 2966.15   58.16
  -2  -6   1 3048.40   57.80
   2  -6  -1 2899.58   58.89
  -2  -6   1 3011.45   60.67
   2  -6  -1 3046.29   57.29
   2   6  -1 2829.24   57.36
  -2   6   1 2981.80   57.04
  -2   6   1 3000.46   59.71
   2   6  -1 3043.38   55.46
   2   6  -1 2987.99   57.34
   2   6  -1 2875.69   60.04
   2   6  -1 2918.56   55.19
  -2   6   1 3004.25   57.08
   0  -6  -1  531.74   13.84
   0  -6  -1  510.52   12.99
   0  -6  -1  506.76   13.52
   0  -6   1  512.85   13.63
   0  -6   1  509.42   13.67
   0  -6   1  496.34   12.33
   0  -6  -1  507.75   15.38
   0   6   1  522.85   13.67
   0   6  -1  495.95   13.31
   0   6  -1  495.93   15.16
   0   6   1  523.13   13.40
   0   6   1  491.22   15.31
   0   6   1  518.53   13.66
   0   6  -1  524.53   12.70
  -2  -6  -1   43.46    4.61
  -2  -6  -1   38.81    4.16
   2  -6   1   48.85    5.69
   2  -6   1   37.38    3.92
  -2  -6  -1   50.97    6.83
   2  -6   1   51.22    4.60
   2  -6   1   42.87    5.09
   2   6   1   45.02    4.04
   2   6   1   40.22    4.43
   2   6   1   44.55    6.56
   2   6   1   51.02    4.19
  -2   6  -1   47.31    4.43
  -2   6  -1   46.15    4.06
   2   6   1   43.57    4.89
  -2   6  -1   49.10    4.58
  -2   6  -1   51.05    5.75
  -4  -6  -1  576.12   16.22
  -4  -6  -1  602.40   16.03
   4  -6   1  574.67   15.04
   4  -6   1  577.05   15.09
   4  -6   1  550.86   14.09
   4  -6   1  549.02   15.30
  -4  -6  -1  551.07   14.90
  -4  -6  -1  547.66   18.45
  -4   6  -1  566.98   14.68
   4   6   1  551.25   15.79
   4   6   1  561.46   17.15
   4   6   1  550.20   15.29
  -4   6  -1  577.15   15.90
  -4   6  -1  569.52   14.69
  -4   6  -1  560.83   16.07
   6  -6   1  131.15    5.27
  -6  -6  -1  131.53    7.74
   6  -6   1  140.46    7.45
  -6  -6  -1  126.09    6.82
  -6  -6  -1  127.56   10.04
   6  -6   1  120.73    6.55
  -6   6  -1  130.29    6.63
   6   6   1  125.22    6.56
  -6   6  -1  130.11    5.92
   6   6   1  134.80    7.47
  -6   6  -1  124.87    8.02
   6   6   1  135.08    7.20
  -8  -6  -1 1361.07   31.03
   8  -6   1 1329.35   30.86
   8  -6   1 1355.04   30.56
  -8  -6  -1 1357.90   35.26
  -8  -6  -1 1349.61   31.26
  -8   6  -1 1288.55   30.01
   8   6   1 1369.19   31.34
  -8   6  -1 1372.60   33.13
   8   6   1 1285.39   32.56
  -8   6  -1 1316.15   26.09
 -10  -6  -1   17.11    7.93
  10  -6   1    8.42    4.08
 -10  -6  -1    6.33    4.88
 -10  -6  -1    6.80    4.68
  10  -6   1    6.88    4.28
  10   6   1   20.41    4.92
 -10   6  -1    4.12    6.05
 -10   6  -1   10.06    4.03
  10   6   1    1.44    4.28
 -12  -6  -1 1031.71   28.84
 -12  -6  -1 1006.33   27.35
  12  -6   1  983.01   26.86
 -12   6  -1 1051.42   30.62
  12   6   1 1030.48   28.11
 -12   6  -1 1004.27   26.78
 -14  -6  -1   40.95   10.12
  14  -6   1   36.31    7.33
 -14  -6  -1   40.59    7.25
 -14  -6  -1   37.23    7.37
 -14   6  -1   36.28    8.51
  14   6   1   37.91    7.30
 -14   6  -1   30.96    6.40
 -16  -6  -1  187.89   15.31
 -16  -6  -1  194.46   12.79
  16  -6   1  181.51   12.83
 -16  -6  -1  199.84   13.46
 -16   6  -1  186.23   14.37
  16   6   1  201.63   12.79
 -16   6  -1  206.95   12.90
  18  -6   1   98.78   13.76
 -18  -6  -1   93.23   11.85
 -18  -6  -1   80.98   12.90
  18   6   1   86.44   11.30
 -18   6  -1   86.17   13.12
 -20  -6  -1   25.66    8.10
 -20  -6  -1   26.80    9.14
  20  -6   1   19.66    7.91
  20   6   1   21.12    8.05
 -19  -7   1   12.68    6.57
  19  -7  -1   -7.77    6.41
  19   7  -1   21.55    8.56
 -19   7   1   18.84    8.60
  17  -7  -1   11.13    6.77
 -17  -7   1    5.35    9.54
 -17  -7   1   18.13    7.11
 -17  -7   1   16.20    6.72
  17   7  -1   19.01    6.24
 -17   7   1   15.62    8.22
 -15  -7   1    3.92    8.42
 -15  -7   1    0.49    5.77
 -15  -7   1    5.28    5.27
  15  -7  -1   -1.09    5.11
 -15   7   1    8.94    5.42
 -15   7   1   -4.18    5.76
  15   7  -1    2.38    4.77
  13  -7  -1   -2.92    4.37
 -13  -7   1   -6.54    5.00
 -13  -7   1   -1.72    4.72
 -13  -7   1   -7.02    7.81
 -13   7   1   -2.10    6.16
 -13   7   1   -1.38    4.31
  13   7  -1   -5.51    4.19
 -11  -7   1    6.06    5.21
 -11  -7   1    9.53    7.80
  11  -7  -1    0.61    4.34
 -11  -7   1    4.78    3.95
 -11   7   1    2.52    2.97
 -11   7   1    1.17    2.38
 -11   7   1    0.39    5.57
 -11   7   1    1.97    4.14
  11   7  -1    7.21    4.58
   9  -7  -1  186.76    9.73
  -9  -7   1  201.79    9.30
  -9  -7   1  199.60   10.64
   9  -7  -1  186.38    9.33
  -9  -7   1  197.26   13.53
   9  -7  -1  197.73    7.41
  -9   7   1  200.23    9.92
   9   7  -1  195.91    9.98
  -9   7   1  182.11    7.43
  -9   7   1  190.09   11.46
  -7  -7   1   17.08    3.82
   7  -7  -1   15.77    4.21
   7  -7  -1   17.48    3.31
  -7  -7   1   22.89    7.17
   7   7  -1   21.48    4.01
   7   7  -1   13.04    3.97
  -7   7   1   11.61    5.23
  -7   7   1   16.18    3.66
  -7   7   1   17.52    4.10
   7   7  -1   18.00    4.39
   5  -7  -1    1.86    2.96
   5  -7  -1    0.50    3.00
  -5  -7   1    0.30    3.15
   5  -7  -1    4.29    3.37
  -5  -7   1    1.63    5.54
  -5  -7   1    3.90    2.82
  -5  -7   1    4.06    3.52
  -5   7   1    3.61    3.10
   5   7  -1    7.40    3.45
  -5   7   1    3.66    4.48
   5   7  -1    7.31    3.42
   3  -7  -1  278.87   10.04
  -3  -7   1  263.18    9.76
  -3  -7   1  277.97   13.10
   3  -7  -1  265.84    9.55
   3  -7  -1  267.63   10.41
  -3  -7   1  289.13   10.49
   3   7  -1  271.57   10.01
  -3   7   1  261.81   10.32
  -3   7   1  273.92   10.83
  -3   7   1  288.22    9.80
  -3   7   1  283.61   10.05
   3   7  -1  271.66    8.29
   3   7  -1  282.02    8.52
   3   7  -1  262.36    9.85
  -1  -7   1  325.69   10.48
   1  -7  -1  314.17   10.62
   1  -7  -1  288.65   11.99
  -1  -7   1  291.26   12.62
   1  -7  -1  288.35    9.80
  -1  -7   1  283.23    8.61
   1  -7  -1  281.29    9.91
   1   7  -1  308.18    9.23
  -1   7   1  293.36   10.12
  -1   7   1  276.77   11.66
   1   7  -1  298.78   10.21
   1   7  -1  301.18   10.22
  -1   7   1  282.01   13.70
  -1  -7  -1  150.88    9.62
  -1  -7  -1  154.50    7.58
   1  -7   1  164.11    6.78
   1  -7   1  150.98    9.11
   1  -7   1  155.65    7.11
   1  -7   1  172.16    7.69
  -1  -7  -1  153.77    8.82
  -1   7  -1  144.51    7.01
  -1   7  -1  151.69    7.06
   1   7   1  164.60    7.99
   1   7   1  154.63    7.05
   1   7   1  158.25    7.55
   1   7   1  151.97    7.43
  -1   7  -1  153.27    8.68
  -1   7  -1  154.31    7.13
  -3  -7  -1    8.94    3.72
   3  -7   1   11.36    3.86
  -3  -7  -1   13.33    3.84
   3  -7   1   11.31    4.18
  -3  -7  -1   13.41    5.92
   3  -7   1   10.14    3.37
   3  -7   1   12.46    3.43
   3   7   1   10.52    3.91
   3   7   1   11.37    3.54
   3   7   1   12.43    3.80
  -3   7  -1   12.42    3.96
  -3   7  -1   14.97    3.51
   3   7   1   14.93    3.99
  -5  -7  -1  555.01   19.93
  -5  -7  -1  547.27   16.35
   5  -7   1  547.37   15.71
   5  -7   1  526.61   15.15
   5  -7   1  550.15   14.33
  -5  -7  -1  542.51   15.01
   5   7   1  574.71   16.23
  -5   7  -1  544.66   14.83
   5   7   1  565.63   15.08
  -5   7  -1  572.62   16.97
  -5   7  -1  539.22   15.09
   7  -7   1    0.37    2.99
  -7  -7  -1    1.86    3.58
   7  -7   1    0.06    2.17
   7  -7   1    0.75    3.31
  -7  -7  -1   -4.42    3.07
  -7  -7  -1   12.08    6.81
  -7   7  -1   -0.30    2.88
   7   7   1    5.71    3.38
   7   7   1    3.99    3.45
  -7   7  -1    0.24    2.99
  -7   7  -1   -0.30    3.97
  -9  -7  -1   52.23    6.56
   9  -7   1   66.84    7.46
  -9  -7  -1   69.71   10.69
  -9  -7  -1   57.38    7.03
   9  -7   1   60.44    6.80
  -9   7  -1   55.23    6.26
   9   7   1   57.79    6.81
  -9   7  -1   42.92    3.76
   9   7   1   58.33    7.33
  -9   7  -1   56.26    8.12
 -11  -7  -1    3.97    4.96
 -11  -7  -1    0.80    7.80
  11  -7   1   12.01    5.60
 -11  -7  -1   19.13    5.45
  11  -7   1   11.48    4.70
 -11   7  -1   -1.40    5.67
  11   7   1    6.76    5.16
 -11   7  -1    6.63    4.93
  13  -7   1   10.96    5.36
 -13  -7  -1    9.32    5.66
 -13  -7  -1   11.30    8.74
 -13  -7  -1    3.82    4.72
 -13   7  -1   -0.05    4.87
  13   7   1    9.49    5.84
 -13   7  -1   11.09    6.98
 -15  -7  -1    1.96    7.49
 -15  -7  -1    5.77    6.92
 -15  -7  -1   -5.21    5.11
  15  -7   1    5.40    5.04
  15   7   1    3.30    5.35
 -15   7  -1    4.98    8.29
 -15   7  -1   -4.06    5.63
  17  -7   1    5.88    6.04
 -17  -7  -1   10.85    8.19
  17   7   1   18.66    6.77
 -17   7  -1    9.03    7.73
 -19  -7  -1    5.02    7.57
  19  -7   1    4.59    6.65
 -19   7  -1   17.61    8.33
  19   7   1   -2.17    6.85
 -20  -8   1   27.76   10.32
 -20  -8   1   22.31    7.78
  20  -8  -1    4.79    8.23
  20   8  -1   15.47    8.93
 -20   8   1   29.90   10.89
 -18  -8   1   12.02    6.49
  18  -8  -1    9.80    6.56
 -18  -8   1    0.13   10.00
 -18   8   1   12.79    8.49
  18   8  -1    2.78    6.62
 -16  -8   1   42.53   11.40
 -16  -8   1   56.23    8.99
  16  -8  -1   64.35    9.35
 -16  -8   1   53.94    8.38
  16   8  -1   50.38    8.85
 -16   8   1   72.18   12.02
 -16   8   1   46.93    9.25
 -14  -8   1   70.81    8.53
  14  -8  -1   80.80    9.87
 -14  -8   1   89.29   13.94
 -14  -8   1   85.65    9.03
  14   8  -1   92.79   12.37
 -14   8   1   74.48    8.96
 -14   8   1   81.78   11.74
 -12  -8   1  145.54    9.41
 -12  -8   1  135.30   10.03
 -12  -8   1  145.24   13.94
 -12   8   1  125.44   11.34
 -12   8   1  128.12    9.02
  12   8  -1  151.17   10.14
 -12   8   1  124.16    6.08
 -12   8   1  138.28    5.46
  10  -8  -1  401.32   15.36
 -10  -8   1  405.63   20.18
 -10  -8   1  388.05   15.59
  10  -8  -1  370.72   11.07
 -10  -8   1  378.23   13.80
 -10   8   1  359.62   11.47
 -10   8   1  387.93   16.99
  10   8  -1  391.51   15.03
 -10   8   1  363.48   14.02
  -8  -8   1  164.00    8.10
   8  -8  -1  169.16    7.52
   8  -8  -1  163.46    9.09
  -8  -8   1  159.12   12.79
  -8  -8   1  162.32    9.47
   8  -8  -1  180.92    9.44
  -8   8   1  171.56    9.26
  -8   8   1  168.63   10.79
   8   8  -1  151.05    9.03
  -6  -8   1  101.98    5.92
   6  -8  -1  105.30    7.34
  -6  -8   1  116.18    7.63
   6  -8  -1   87.03    6.91
  -6  -8   1  109.95   10.43
   6  -8  -1   99.91    6.33
   6   8  -1  107.95    7.63
  -6   8   1  107.51    7.17
  -6   8   1  107.59    7.23
   6   8  -1  104.42    5.94
  -6   8   1  106.74    7.99
  -4  -8   1   19.96    4.42
   4  -8  -1   11.64    3.81
  -4  -8   1   15.29    3.77
  -4  -8   1    8.93    5.90
   4  -8  -1   10.08    4.02
  -4   8   1    8.51    4.78
  -4   8   1   12.87    3.81
   4   8  -1   13.04    4.11
   4   8  -1    8.99    3.38
  -4   8   1    6.16    4.41
   4   8  -1    7.87    3.62
   4   8  -1   11.30    3.10
   2  -8  -1  362.69   13.46
  -2  -8   1  378.53   12.56
  -2  -8   1  365.62   15.09
  -2  -8   1  346.95   12.09
   2  -8  -1  364.49   12.40
   2  -8  -1  359.06   11.98
   2   8  -1  356.62   12.02
   2   8  -1  356.79   10.25
   2   8  -1  359.09   12.02
  -2   8   1  349.75   11.85
   2   8  -1  368.23   10.62
  -2   8   1  359.38   12.46
   0  -8   1  473.99   16.88
   0  -8  -1  454.69   14.26
   0  -8  -1  485.66   14.51
   0  -8   1  483.08   14.73
   0  -8  -1  459.23   13.26
   0  -8   1  466.60   14.12
   0  -8  -1  486.21   17.05
   0  -8   1  491.53   14.35
   0   8  -1  480.90   13.40
   0   8  -1  467.49   14.05
   0   8   1  506.93   14.61
   0   8   1  500.64   14.17
   0   8   1  504.16   14.66
   0   8  -1  519.68   16.38
  -2  -8  -1  537.22   15.80
   2  -8   1  569.69   17.39
  -2  -8  -1  580.88   19.55
   2  -8   1  585.68   16.50
   2  -8   1  564.00   15.79
   2  -8   1  557.86   15.30
   2   8   1  573.29   16.35
  -2   8  -1  602.22   16.02
   2   8   1  561.60   15.01
   2   8   1  617.92   15.84
   2   8   1  589.35   16.73
  -2   8  -1  556.48   17.42
  -2   8  -1  599.48   16.22
  -4  -8  -1 1307.59   30.03
   4  -8   1 1251.60   28.73
   4  -8   1 1267.27   28.75
   4  -8   1 1263.01   29.09
  -4  -8  -1 1321.78   33.97
   4   8   1 1256.16   29.52
  -4   8  -1 1228.22   29.06
   4   8   1 1271.58   29.45
  -4   8  -1 1292.30   28.76
   4   8   1 1227.01   27.75
  -4   8  -1 1268.70   29.63
   4   8   1 1262.14   27.94
   6  -8   1   73.26    6.22
  -6  -8  -1   88.80    6.18
  -6  -8  -1   89.89    7.00
   6  -8   1   81.71    5.29
   6  -8   1   97.08    6.83
  -6  -8  -1   89.65    9.84
  -6   8  -1   82.60    6.51
  -6   8  -1   75.73    6.33
   6   8   1   87.63    6.64
   6   8   1   93.34    6.93
  -6   8  -1   84.41    7.46
   8  -8   1  736.31   20.75
   8  -8   1  753.17   17.54
  -8  -8  -1  784.79   21.09
   8  -8   1  781.56   21.62
  -8  -8  -1  771.88   21.97
  -8  -8  -1  800.62   26.62
   8   8   1  787.04   22.00
  -8   8  -1  771.54   23.37
  -8   8  -1  770.57   18.24
  -8   8  -1  749.13   20.60
  10  -8   1   -3.92    4.17
 -10  -8  -1   11.82    8.93
  10  -8   1   -6.93    3.90
 -10  -8  -1    4.34    4.00
 -10  -8  -1    2.47    4.37
 -10   8  -1    6.78    6.03
 -10   8  -1   -0.49    2.23
 -10   8  -1   -0.47    4.13
 -10   8  -1    2.45    1.67
  10   8   1    3.09    4.96
  12  -8   1  118.48    9.67
 -12  -8  -1  121.81   12.75
  12  -8   1  107.84    9.87
 -12  -8  -1  121.50    9.58
 -12  -8  -1  109.71   10.37
  12   8   1  115.33    9.33
 -12   8  -1  115.62    9.05
 -12   8  -1  110.88   11.81
  14  -8   1   38.55    7.90
 -14  -8  -1   40.66    9.98
 -14  -8  -1   46.50    7.66
 -14   8  -1   45.16    9.81
  14   8   1   39.74    7.73
 -14   8  -1   43.23    7.78
 -16  -8  -1   31.09    7.96
 -16  -8  -1   37.40   10.39
 -16  -8  -1   33.44    9.11
  16  -8   1   38.39    7.73
  16   8   1   38.62    8.42
 -16   8  -1   33.70    9.83
 -18  -8  -1   14.97    6.62
  18  -8   1   10.46    7.23
 -18  -8  -1    0.90    9.85
  18   8   1   22.83    8.70
 -18   8  -1   18.47    9.22
  19  -9  -1   40.46    8.94
 -19  -9   1   60.04    9.61
 -19  -9   1   43.18   11.60
  19   9  -1   40.72   10.38
 -17  -9   1  109.05   10.19
  17  -9  -1  114.74   11.38
 -17  -9   1  106.40   13.92
  17   9  -1   82.32   10.55
 -17   9   1  117.48   15.07
 -15  -9   1    5.54    6.72
 -15  -9   1   28.45    6.80
 -15  -9   1    4.43    8.50
  15  -9  -1   24.13    7.22
 -15   9   1   24.56    6.99
  15   9  -1   21.67    6.62
 -15   9   1   10.12    8.19
  13  -9  -1  248.92   13.22
 -13  -9   1  228.61   13.20
 -13  -9   1  258.18   12.64
 -13  -9   1  232.06   17.28
 -13   9   1  244.56   13.01
  13   9  -1  250.60   13.24
 -13   9   1  248.16   15.71
 -11  -9   1   81.37   12.61
  11  -9  -1   67.29    8.52
 -11  -9   1   77.94    9.36
 -11  -9   1   66.79    7.17
 -11   9   1   69.46   10.40
 -11   9   1   52.19    6.12
  11   9  -1   66.22    8.55
 -11   9   1   75.63    8.55
  -9  -9   1  895.29   30.02
  -9  -9   1  867.26   22.87
  -9  -9   1  893.32   25.26
   9  -9  -1  893.82   24.68
  -9   9   1  878.97   23.93
   9   9  -1  906.15   25.03
  -9   9   1  816.90   21.64
  -9   9   1  888.25   26.91
   7  -9  -1 1381.41   32.80
  -7  -9   1 1414.48   33.65
  -7  -9   1 1387.16   30.67
   7  -9  -1 1342.06   30.73
   7  -9  -1 1337.53   32.31
  -7   9   1 1304.60   31.09
  -7   9   1 1380.01   32.26
   7   9  -1 1440.82   33.53
  -7   9   1 1343.41   34.32
   5  -9  -1  162.38    8.46
  -5  -9   1  162.46    9.19
   5  -9  -1  163.63    9.02
  -5  -9   1  166.91   12.20
   5  -9  -1  172.81    9.12
   5   9  -1  167.57    8.96
   5   9  -1  168.86    7.41
  -5   9   1  179.35    8.84
   5   9  -1  171.96    7.30
  -5   9   1  176.59   10.28
  -3  -9   1 1353.97   35.30
   3  -9  -1 1321.90   32.05
   3  -9  -1 1312.74   30.51
  -3  -9   1 1300.66   30.67
   3  -9  -1 1321.07   30.92
  -3  -9   1 1317.66   31.37
  -3   9   1 1348.87   30.75
   3   9  -1 1333.46   30.98
  -3   9   1 1346.73   31.36
   3   9  -1 1370.40   28.83
  -1  -9   1   78.36    8.48
  -1  -9   1   77.32    6.35
   1  -9  -1   77.08    6.76
   1  -9  -1   74.48    7.51
   1  -9  -1   69.48    5.76
  -1   9   1   72.45    5.99
   1   9  -1   81.27    6.58
  -1   9   1   75.22    6.47
  -1  -9  -1  269.10   13.23
   1  -9   1  263.03   12.14
   1  -9   1  262.85    9.41
  -1  -9  -1  265.96   10.43
   1  -9   1  259.48   10.66
  -1  -9  -1  267.99   12.45
   1  -9   1  263.73   10.35
  -1   9  -1  253.62    9.93
  -1   9  -1  266.27   10.38
   1   9   1  277.52    9.74
   1   9   1  272.84   10.86
   1   9   1  276.23   10.18
  -3  -9  -1   13.63    5.06
   3  -9   1   13.42    3.54
   3  -9   1    4.79    4.07
  -3  -9  -1    5.59    5.77
   3  -9   1    8.59    4.08
   3   9   1    8.19    4.29
   3   9   1    6.87    3.41
  -3   9  -1    9.75    4.40
   3   9   1   10.36    4.38
  -3   9  -1   12.85    3.99
   3   9   1    7.89    3.12
  -5  -9  -1  408.46   15.97
  -5  -9  -1  369.92   17.27
   5  -9   1  370.49   13.24
   5  -9   1  366.92   12.62
   5  -9   1  390.53   13.37
  -5   9  -1  372.86   13.44
  -5   9  -1  374.11   12.77
   5   9   1  377.16   12.44
   5   9   1  375.83   13.63
   5   9   1  343.04   14.96
  -5   9  -1  387.98   14.43
   7  -9   1   -2.93    3.77
  -7  -9  -1    0.75    5.86
  -7  -9  -1   -1.39    3.45
  -7   9  -1    4.41    4.14
  -7   9  -1   -3.28    5.64
   7   9   1    2.18    4.43
  -7   9  -1   -0.07    4.31
   9  -9   1  293.31    9.20
  -9  -9  -1  310.44   17.70
   9  -9   1  314.07   13.18
   9  -9   1  295.90   12.54
  -9  -9  -1  302.58   12.65
   9   9   1  325.97   13.73
  -9   9  -1  292.45   14.79
  -9   9  -1  299.84   10.21
  -9   9  -1  321.23   12.92
  11  -9   1   54.07    8.43
 -11  -9  -1   42.74   10.81
 -11  -9  -1   67.27    9.53
 -11  -9  -1   56.91   10.12
  11  -9   1   54.79    8.03
 -11   9  -1   46.65    8.52
  11   9   1   47.80    7.95
 -11   9  -1   47.24    6.59
 -13  -9  -1  232.15   13.13
 -13  -9  -1  223.94   16.68
 -13  -9  -1  236.02   13.18
  13  -9   1  249.27   13.76
 -13   9  -1  264.46   15.95
 -13   9  -1  240.78   12.62
  13   9   1  261.31   13.75
 -15  -9  -1  140.57   11.21
 -15  -9  -1  135.47   15.57
  15  -9   1  151.48   12.11
 -15  -9  -1  132.03   12.30
  15   9   1  152.67   11.88
 -15   9  -1  149.60   13.60
 -17  -9  -1   20.68    9.93
 -17  -9  -1   37.24    9.48
  17  -9   1   33.69   12.68
  17   9   1   26.67    8.23
 -17   9  -1   29.07   10.13
 -19  -9  -1   71.18   10.29
 -19  -9  -1   82.34   13.18
  19  -9   1   60.74   10.88
  19   9   1   63.52   10.96
 -19   9  -1   63.09   15.08
  18 -10  -1   63.82   10.79
 -18 -10   1   47.66   12.30
  18  10  -1   62.00   10.35
 -18  10   1   74.51   12.98
 -16 -10   1   52.69    8.82
  16 -10  -1   61.71    9.59
 -16 -10   1   41.41   10.27
 -16 -10   1   46.25   12.34
 -16  10   1   56.34   11.75
  16  10  -1   67.84    9.64
 -14 -10   1    7.61    5.06
 -14 -10   1   -1.56    9.42
 -14 -10   1   -4.38    5.47
  14 -10  -1   -4.21    5.16
 -14  10   1    0.34    5.87
  14  10  -1   13.31    6.06
 -12 -10   1  191.60   12.56
 -12 -10   1  198.10   17.49
 -12 -10   1  218.53   12.73
  12 -10  -1  181.87   12.05
 -12  10   1  205.80    7.37
 -12  10   1  189.50   13.71
 -12  10   1  176.26    8.40
 -12  10   1  199.74   11.77
  12  10  -1  215.21   12.90
  10 -10  -1  102.86    7.04
 -10 -10   1  112.07   14.56
  10 -10  -1   99.14    8.62
 -10 -10   1   87.63    7.79
  10  10  -1  104.94    9.19
 -10  10   1   95.19    8.69
 -10  10   1   83.16    8.04
 -10  10   1   96.44   11.23
   8 -10  -1    2.11    4.23
   8 -10  -1    5.06    3.72
  -8 -10   1    3.65    7.94
  -8 -10   1   14.57    5.33
  -8 -10   1    7.53    4.11
  -8  10   1    9.19    7.11
  -8  10   1    5.19    4.59
   8  10  -1   12.73    5.61
  -6 -10   1 1297.16   37.39
  -6 -10   1 1274.89   32.46
   6 -10  -1 1282.77   30.90
   6 -10  -1 1346.37   34.69
   6 -10  -1 1225.86   31.25
  -6  10   1 1304.33   33.28
   6  10  -1 1277.59   31.77
   6  10  -1 1299.63   28.90
  -6  10   1 1288.67   31.08
  -4 -10   1  204.27   10.43
   4 -10  -1  182.39   10.07
   4 -10  -1  185.85    9.59
   4 -10  -1  207.42   10.41
  -4 -10   1  190.87   13.16
   4  10  -1  197.08    8.24
  -4  10   1  183.53    9.42
  -4  10   1  196.59   10.39
   4  10  -1  201.43   10.33
   4  10  -1  182.59    7.61
   2 -10  -1  318.67   12.45
   2 -10  -1  331.77   12.53
  -2 -10   1  328.43   15.65
  -2 -10   1  318.54   12.20
   2 -10  -1  316.04   14.03
   2  10  -1  302.42   11.99
  -2  10   1  319.84   12.22
   2  10  -1  314.67   10.20
   2  10  -1  312.34   10.65
  -2  10   1  332.35   12.74
   0 -10   1  207.40    9.98
   0 -10   1  208.65   12.61
   0 -10  -1  208.70   10.08
   0 -10   1  207.61    9.68
   0 -10   1  227.56    8.67
   0 -10  -1  204.91   12.00
   0  10  -1  210.70   10.02
   0  10   1  214.06    9.77
   0  10  -1  211.55    9.28
   2 -10   1    0.38    4.67
  -2 -10  -1   -2.26    3.71
   2 -10   1    3.69    3.83
  -2 -10  -1    3.40    5.55
   2 -10   1    6.90    3.99
  -2  10  -1    4.48    3.53
  -2  10  -1   -0.14    3.95
   2  10   1    0.97    3.53
   2  10   1    0.83    3.63
  -4 -10  -1  264.62   11.70
   4 -10   1  249.57   12.47
   4 -10   1  255.26   11.18
  -4 -10  -1  280.67   15.34
   4 -10   1  250.57   11.47
   4  10   1  247.10   11.31
   4  10   1  267.36   10.44
  -4  10  -1  254.00   10.73
  -4  10  -1  268.00   11.86
   6 -10   1   27.57    4.95
   6 -10   1   37.77    6.20
  -6 -10  -1   37.16    9.03
  -6 -10  -1   38.52    6.77
   6 -10   1   36.46    5.89
  -6  10  -1   26.22    7.13
   6  10   1   32.89    5.33
   6  10   1   32.59    6.14
  -6  10  -1   42.03    6.19
   8 -10   1  190.11    9.42
  -8 -10  -1  199.78   11.51
   8 -10   1  174.27   10.14
   8 -10   1  156.20    9.45
  -8 -10  -1  186.62   10.09
  -8 -10  -1  173.93   15.35
  -8  10  -1  186.16   11.74
  -8  10  -1  192.25   10.19
   8  10   1  177.13   10.60
  -8  10  -1  157.55    8.99
  10 -10   1    5.70    2.66
  10 -10   1    3.85    5.48
 -10 -10  -1    7.89    7.81
 -10 -10  -1    8.11    5.04
 -10 -10  -1    4.71    4.77
  10  10   1   -0.82    4.62
 -10  10  -1   -5.25    3.21
 -10  10  -1    1.93    4.84
 -12 -10  -1  243.14   12.85
 -12 -10  -1  246.15   13.36
  12 -10   1  252.92   13.36
 -12 -10  -1  260.91   17.80
  12  10   1  248.73   13.39
 -12  10  -1  241.20   12.63
 -12  10  -1  243.87   15.48
  14 -10   1    8.31    6.01
 -14 -10  -1    2.55    9.28
 -14 -10  -1    7.91    6.60
 -14 -10  -1    1.49    5.35
 -14  10  -1    9.47    8.33
 -14  10  -1   -1.88    6.58
  14  10   1    6.11    5.30
 -16 -10  -1  138.01   16.11
  16 -10   1  114.47   14.36
 -16 -10  -1  113.31   10.59
 -16  10  -1  120.85   14.32
  16  10   1  136.61   12.26
 -18 -10  -1   26.30    7.38
  18 -10   1   25.11    8.27
 -18 -10  -1   10.96    9.80
 -18  10  -1   21.32   10.48
  18  10   1   17.69    9.23
  17 -11  -1   16.40    8.51
 -17 -11   1   15.99   11.01
 -17 -11   1   28.59    7.13
  17  11  -1   26.28    8.12
 -17  11   1   18.37    9.05
  15 -11  -1   41.51    8.80
 -15 -11   1   23.09    8.18
 -15 -11   1   45.84    8.02
 -15 -11   1   32.77   11.30
 -15  11   1   49.41   10.97
  15  11  -1   50.66    8.74
 -13 -11   1   12.85    9.55
 -13 -11   1   10.76    5.34
  13 -11  -1   26.61    7.09
 -13 -11   1   18.79    6.47
  13  11  -1   12.07    6.04
 -13  11   1   22.18    6.53
 -13  11   1    8.41    7.60
 -11 -11   1    6.63    8.83
 -11 -11   1    5.42    4.67
  11 -11  -1    7.31    3.60
  11 -11  -1   16.87    6.01
 -11 -11   1    3.69    5.99
 -11  11   1    8.06    7.01
 -11  11   1    2.39    4.37
 -11  11   1   -8.83    4.81
  11  11  -1    9.87    5.62
  -9 -11   1   -2.98    8.14
   9 -11  -1    8.00    3.79
  -9 -11   1    5.79    5.64
   9 -11  -1    5.36    4.94
  -9  11   1   -2.21    6.00
  -9  11   1    6.68    4.95
   9  11  -1    5.18    4.81
   7 -11  -1    4.29    4.32
  -7 -11   1    6.18    8.10
  -7 -11   1   10.65    6.02
   7 -11  -1    6.37    5.16
   7  11  -1    9.55    3.94
  -7  11   1    3.10    5.59
   7  11  -1    0.84    5.24
  -7  11   1   11.30    4.75
  -5 -11   1   33.79    6.64
  -5 -11   1   34.02    9.25
   5 -11  -1   31.02    6.21
   5 -11  -1   40.50    6.62
   5  11  -1   33.64    6.68
   5  11  -1   33.33    5.15
  -5  11   1   33.89    7.50
  -5  11   1   39.94    6.13
   3 -11  -1   -4.11    4.39
   3 -11  -1   -0.13    4.48
   3  11  -1    1.78    3.78
  -3  11   1    5.24    4.85
   3  11  -1   -0.47    4.07
   3  11  -1    1.89    2.88
   1 -11  -1  136.82   10.61
   1 -11  -1  151.15    9.25
  -1 -11   1  148.22    9.24
  -1 -11   1  153.73   12.85
  -1 -11   1  150.44   11.59
   1  11  -1  143.03    8.13
  -1  11   1  145.75    9.13
   1  11  -1  161.69    8.59
   1  11  -1  152.34    9.30
  -1  11   1  158.92    9.04
  -1 -11  -1  231.02   11.24
  -1 -11  -1  235.06   14.46
   1 -11   1  232.42   11.17
   1 -11   1  229.50   13.23
   1 -11   1  230.58   11.04
   1  11   1  249.55   11.66
  -1  11  -1  234.89   10.45
   1  11   1  241.33   10.60
  -1  11  -1  230.71   11.01
   3 -11   1  113.18    8.44
   3 -11   1  130.09    8.54
   3 -11   1  112.01    8.78
  -3 -11  -1  121.19   13.58
  -3 -11  -1  115.11    8.93
  -3  11  -1  125.66    8.93
   3  11   1  122.17    7.71
  -3  11  -1  120.19    7.94
   3  11   1  139.39    8.99
  -5 -11  -1  352.07   18.55
   5 -11   1  345.55   13.54
   5 -11   1  360.99   14.28
   5 -11   1  357.81   14.10
  -5 -11  -1  346.12   14.65
  -5  11  -1  366.19   14.74
   5  11   1  341.09   14.62
  -5  11  -1  358.38   13.54
   5  11   1  354.98   12.97
   7 -11   1    2.52    4.99
   7 -11   1    0.45    3.85
  -7 -11  -1    6.73    7.61
   7 -11   1    4.35    3.92
  -7 -11  -1    5.30    4.88
  -7  11  -1   -2.28    6.84
   7  11   1    0.91    4.14
   7  11   1   11.45    5.79
  -7  11  -1   10.49    4.36
  -9 -11  -1    1.10    4.92
  -9 -11  -1    9.48    5.55
   9 -11   1    6.42    3.40
  -9 -11  -1    0.80    7.85
   9 -11   1   13.15    5.37
  -9  11  -1   -7.13    4.34
  -9  11  -1   10.23    5.18
   9  11   1   23.21    6.03
  -9  11  -1    5.78    6.45
 -11 -11  -1   21.45    6.17
 -11 -11  -1   13.63    8.53
  11 -11   1   29.25    6.83
 -11 -11  -1   27.55    7.37
 -11  11  -1    9.43    3.37
  11  11   1   13.30    9.92
 -11  11  -1   15.10    7.61
 -11  11  -1   21.37    6.22
 -13 -11  -1   -8.67    6.01
 -13 -11  -1   18.73    9.70
  13 -11   1    2.06    5.06
 -13 -11  -1    3.81    5.37
  13  11   1   17.99    6.67
 -13  11  -1    8.68    6.39
 -13  11  -1    7.56    8.14
 -15 -11  -1    4.92    9.53
  15 -11   1   19.84    7.11
 -15 -11  -1   13.23    6.49
  15  11   1    2.52    6.14
 -15  11  -1   -7.54    6.29
 -17 -11  -1   27.75    7.03
  17 -11   1   12.78    7.25
 -17 -11  -1   27.04   10.99
  17  11   1   13.33    6.97
 -17  11  -1   17.02    9.11
  18 -12  -1   10.40    7.96
 -18 -12   1   42.10    8.68
 -18 -12   1   12.45   11.00
 -18  12   1   12.09    9.46
 -16 -12   1   24.45   11.41
 -16 -12   1   18.20    6.60
 -16  12   1   13.32    8.76
  16  12  -1   26.28    8.19
 -14 -12   1   71.37   14.40
  14 -12  -1   76.40   10.33
 -14 -12   1   65.04   10.86
 -14 -12   1   83.01    8.34
 -14  12   1   51.66   11.17
  14  12  -1   79.31   11.26
 -12 -12   1   20.06   11.21
  12 -12  -1   13.91    6.77
 -12 -12   1   15.93    6.01
 -12 -12   1   20.84    6.90
 -12  12   1    7.58    8.19
 -12  12   1   14.29    7.68
 -10 -12   1   89.03   10.34
  10 -12  -1   89.72    6.87
  10 -12  -1   90.60    9.69
 -10 -12   1   95.79   14.12
 -10  12   1  106.04   11.88
  10  12  -1   99.40    7.75
 -10  12   1   81.94   11.02
  10  12  -1   88.09   10.57
   8 -12  -1   18.29    4.80
  -8 -12   1   12.17    6.43
   8 -12  -1   17.63    6.41
  -8 -12   1   10.39    8.63
   8  12  -1   16.29    4.65
  -8  12   1   20.90    6.66
  -8  12   1    9.59    7.00
   8  12  -1   10.00    5.38
   6 -12  -1  713.00   22.44
   6 -12  -1  691.52   21.76
  -6 -12   1  685.66   22.51
  -6 -12   1  724.96   27.50
   6  12  -1  723.49   19.52
   6  12  -1  670.30   22.22
  -6  12   1  726.20   23.58
   4 -12  -1   84.99    9.25
   4 -12  -1   81.17    8.11
  -4 -12   1   89.50   11.69
  -4  12   1   83.77    9.37
  -4  12   1   89.16   10.41
   4  12  -1   90.56    8.27
   4  12  -1   79.85    6.99
   2 -12  -1  821.00   24.14
  -2 -12   1  830.10   27.79
  -2 -12   1  797.70   23.75
   2 -12  -1  779.90   25.87
   2  12  -1  814.22   23.49
  -2  12   1  817.61   23.64
  -2  12   1  846.26   23.52
   2  12  -1  830.41   21.29
   0 -12   1  122.24    9.12
   0 -12  -1  126.74    9.25
   0 -12   1  101.22   11.51
   0  12   1  112.97    9.05
   0  12  -1  116.79    8.60
   0  12   1  122.63    8.81
   0  12  -1  112.23    8.95
   2 -12   1  772.57   24.91
   2 -12   1  767.94   23.15
  -2 -12  -1  762.60   22.93
  -2 -12  -1  795.04   27.24
  -2  12  -1  777.29   21.89
   2  12   1  762.70   22.55
   2  12   1  779.03   21.22
  -2  12  -1  728.09   22.08
  -4 -12  -1  981.32   31.95
   4 -12   1  955.20   26.99
   4 -12   1  931.33   27.35
  -4  12  -1  951.92   25.95
  -4  12  -1  955.49   26.57
   4  12   1  985.03   25.04
   4  12   1 1012.27   27.35
   6 -12   1    1.21    4.24
  -6 -12  -1    8.74    4.86
   6 -12   1    2.26    5.22
  -6 -12  -1    6.12    7.59
  -6  12  -1   -2.35    3.92
   6  12   1    4.74    4.37
   6  12   1    0.61    4.60
  -8 -12  -1  662.01   27.36
   8 -12   1  663.19   19.21
   8 -12   1  652.85   21.89
  -8 -12  -1  693.92   22.87
   8  12   1  705.50   20.36
  -8  12  -1  666.80   21.13
  -8  12  -1  696.16   23.97
   8  12   1  699.41   23.04
  10 -12   1   64.83    5.97
  10 -12   1   56.03    8.86
 -10 -12  -1   53.09    8.61
 -10 -12  -1   68.66   12.53
  10  12   1   55.35    9.71
 -10  12  -1   52.90    6.84
 -10  12  -1   55.81   10.30
 -10  12  -1   63.16    8.31
  12 -12   1  178.11   12.22
 -12 -12  -1  192.55   11.56
 -12 -12  -1  198.80   13.76
 -12  12  -1  190.01   14.38
  12  12   1  187.51   13.17
 -12  12  -1  189.79   12.38
 -14 -12  -1   65.71    8.77
 -14 -12  -1   44.51   11.57
  14 -12   1   55.29    9.17
 -14 -12  -1   61.03   11.16
 -14  12  -1   50.28   11.25
  14  12   1   47.84    9.53
  16 -12   1    9.93    6.56
 -16 -12  -1   16.43    7.38
 -16 -12  -1   19.75    9.75
 -16  12  -1   31.35    9.82
  16  12   1    4.67    6.84
 -17 -13   1   28.17   12.46
  17 -13  -1   29.38    8.75
  17  13  -1   31.32    9.97
 -15 -13   1   11.19    5.78
 -15 -13   1    4.13    9.73
  15 -13  -1    3.62    7.75
  15  13  -1    2.63    6.69
 -15  13   1   23.31    9.50
  13 -13  -1   48.28    9.19
 -13 -13   1   42.91   13.53
 -13 -13   1   35.15    8.69
 -13  13   1   43.42   10.01
  13  13  -1   59.75    9.27
 -11 -13   1   16.90    6.92
  11 -13  -1   12.04    6.42
 -11 -13   1    5.17   16.68
  11 -13  -1   17.66    4.10
  11  13  -1   18.41    7.00
  11  13  -1    7.30    4.67
 -11  13   1    1.96    7.32
  -9 -13   1  119.89   14.25
  -9 -13   1  107.15   10.04
   9 -13  -1  114.80   10.53
   9 -13  -1  117.82    8.40
  -9  13   1  103.01   12.28
   9  13  -1  150.65    8.76
   9  13  -1  108.04    9.86
  -7 -13   1   85.24    8.94
  -7 -13   1  104.81   13.28
   7 -13  -1   84.23    8.47
   7 -13  -1   80.74    8.56
   7  13  -1   71.42    7.04
  -7  13   1   90.33   11.29
   7  13  -1   86.47    9.31
  -5 -13   1   99.45   13.71
   5 -13  -1   90.63    9.62
   5 -13  -1   95.84    8.82
   5  13  -1  102.19    8.84
  -5  13   1   81.42    9.00
   5  13  -1   95.62    7.48
  -5  13   1   90.66    9.08
  -3 -13   1  166.58   10.71
  -3 -13   1  160.35   14.81
   3 -13  -1  182.25   11.02
  -3  13   1  179.79   10.64
   3  13  -1  181.14    9.66
   3  13  -1  186.01   10.97
  -3  13   1  176.80   11.52
  -1 -13   1   77.09    8.15
   1 -13  -1   89.00   11.25
   1 -13  -1   90.12    8.54
  -1 -13   1   82.20   11.40
   1  13  -1   87.57    7.81
  -1  13   1   91.10    8.76
  -1  13   1   84.10    8.48
   1  13  -1   80.08    7.79
   1 -13   1  225.03   12.65
  -1 -13  -1  253.67   12.75
  -1 -13  -1  236.89   15.99
   1 -13   1  243.14   15.05
  -1  13  -1  240.19   11.48
   1  13   1  236.15   12.44
  -1  13  -1  225.74   14.22
   1  13   1  241.77   11.50
  -3 -13  -1   70.42   11.52
  -3 -13  -1   74.57    8.24
   3 -13   1   68.42    9.43
   3 -13   1   78.71    9.22
  -3  13  -1   70.05    8.30
   3  13   1   74.16    7.81
   3  13   1   72.48    7.78
  -3  13  -1   83.22    8.95
  -5 -13  -1   30.01    9.27
   5 -13   1   36.54    8.31
   5 -13   1   24.43    6.43
  -5  13  -1   53.25    7.50
   5  13   1   40.99    7.33
   5  13   1   33.37    6.31
  -5  13  -1   32.19    8.45
  -7 -13  -1  146.65   10.50
   7 -13   1  128.05    9.02
   7 -13   1  121.14    9.90
  -7 -13  -1  132.26   14.11
  -7  13  -1  131.40   11.54
   7  13   1  140.91   11.09
   7  13   1  128.24    8.67
  -7  13  -1  131.55    9.75
   9 -13   1  375.68   13.62
   9 -13   1  373.72   16.57
  -9 -13  -1  382.22   17.61
  -9 -13  -1  407.35   23.05
   9  13   1  403.50   18.22
  -9  13  -1  372.75   15.57
  -9  13  -1  416.31   18.73
   9  13   1  381.73   14.92
 -11 -13  -1  110.14   12.30
  11 -13   1  106.29   10.84
 -11 -13  -1  122.06   14.69
  11  13   1  116.02   11.47
  11  13   1  133.97    9.42
 -11  13  -1  108.01    9.98
 -11  13  -1  112.14   12.05
 -13 -13  -1   14.98   10.14
 -13 -13  -1   30.91    8.46
  13 -13   1   38.32    8.38
 -13  13  -1   25.63    9.49
  13  13   1   29.40    7.71
 -15 -13  -1   73.97    9.63
  15 -13   1   84.72   11.01
 -15 -13  -1   88.00   15.27
 -15  13  -1   73.55   13.46
  15  13   1   58.68   10.10
  17 -13   1   23.77    7.55
  17  13   1   21.56   10.03
 -16 -14   1   21.49   11.37
  16 -14  -1   24.97    8.34
  16  14  -1   32.46   10.82
 -16  14   1   21.29   11.05
 -14 -14   1   -6.18    8.91
  14 -14  -1   -6.22    6.06
  14  14  -1    4.13    7.67
  14  14  -1   12.32    5.85
 -14  14   1    1.34    9.22
  12 -14  -1   43.68    9.22
 -12 -14   1   26.57    7.78
 -12 -14   1   13.44   10.72
  12  14  -1    9.14    6.38
 -12  14   1   10.92    9.14
  12  14  -1   23.10    5.97
 -10 -14   1   12.92    9.69
  10 -14  -1   19.92    7.21
  10 -14  -1   25.63    5.19
 -10 -14   1   25.79    8.56
  10  14  -1   27.16    5.62
 -10  14   1   11.85    8.56
  10  14  -1   34.38    8.48
 -10  14   1   24.70    6.80
  -8 -14   1   35.56   11.06
  -8 -14   1   36.68    7.62
   8 -14  -1   38.00    6.70
   8 -14  -1   31.82    7.98
   8  14  -1   40.48    6.40
  -8  14   1   45.03    8.00
  -8  14   1   47.29    9.16
   8  14  -1   40.48    8.12
   6 -14  -1   32.21    8.30
  -6 -14   1   26.82   10.04
  -6  14   1   28.95    6.72
  -6  14   1   42.68    8.53
   6  14  -1   30.13    5.81
   6  14  -1   48.61    7.98
   4 -14  -1   24.45    7.59
  -4 -14   1   24.57    9.70
  -4 -14   1   24.35    6.13
   4 -14  -1   15.91    6.43
  -4  14   1   24.86    6.07
  -4  14   1   22.52    7.21
   4  14  -1   14.00    5.16
   4  14  -1   24.00    6.34
  -2 -14   1   31.03    7.01
  -2 -14   1   31.97    9.28
   2 -14  -1   34.01    8.75
   2 -14  -1   40.40    7.66
  -2  14   1   42.94    7.43
  -2  14   1   36.38    7.35
   2  14  -1   29.46    6.10
   2  14  -1   41.32    7.20
   0 -14   1   49.54    7.63
   0 -14   1   37.55    9.18
   0 -14  -1   40.09    8.96
   0 -14  -1   35.84    7.46
   0  14   1   54.30    7.94
   0  14   1   40.07    7.43
   0  14  -1   44.61    7.67
   0  14  -1   44.59    6.92
   2 -14   1   12.90    7.00
  -2 -14  -1    7.83    8.03
  -2 -14  -1    8.28    5.72
   2 -14   1   10.64    6.12
   2  14   1    7.23    5.73
  -2  14  -1    3.62    5.46
   2  14   1   13.38    5.92
  -4 -14  -1   31.14    9.59
   4 -14   1   40.10    8.69
  -4 -14  -1   38.56    7.08
   4  14   1   39.07    6.72
  -4  14  -1   25.04    7.92
  -4  14  -1   42.06    7.19
   4  14   1   33.25    6.91
   6 -14   1   -2.21    4.66
  -6 -14  -1    2.35    7.89
   6 -14   1    6.05    5.26
  -6  14  -1    8.26    5.37
   6  14   1    4.83    4.74
   6  14   1    7.81    5.81
  -6  14  -1    6.37    6.37
   8 -14   1   10.82    6.70
  -8 -14  -1    3.71    8.09
  -8 -14  -1    6.25    5.29
   8 -14   1   14.66    4.62
   8  14   1    9.42    5.80
  -8  14  -1   14.12    6.95
   8  14   1    8.73    5.35
  -8  14  -1    2.65    5.14
  10 -14   1   25.70    7.08
 -10 -14  -1   19.53    7.09
 -10 -14  -1    5.91    8.39
  10 -14   1   41.57    5.49
  10  14   1   25.90    6.32
  10  14   1   23.66    7.26
 -10  14  -1   27.26    7.15
 -10  14  -1   32.33    9.09
  12 -14   1   59.88    9.58
 -12 -14  -1   62.75   12.99
 -12  14  -1   51.29   10.72
  12  14   1   50.84    8.03
  12  14   1   74.66   10.79
 -14 -14  -1   14.28    9.94
  14 -14   1   12.44    7.88
  14  14   1   11.00    7.62
  14  14   1   20.78    6.30
 -14  14  -1    8.32    8.47
  16 -14   1   16.58    7.15
 -16 -14  -1   74.05   21.42
  16  14   1   46.17   11.54
  15 -15  -1    2.89    6.83
 -15  15   1   14.55    8.17
  15  15  -1   -0.34    9.97
 -13 -15   1    0.78    9.28
  13 -15  -1   10.84    6.95
  13  15  -1   15.84    6.43
  13  15  -1    0.26    6.88
 -13  15   1   24.98    9.77
  11 -15  -1   88.63    7.35
 -11 -15   1   76.12   14.28
 -11 -15   1   66.93   10.48
  11 -15  -1   77.60   10.84
  11  15  -1   77.22   11.35
 -11  15   1   89.92   13.31
  -9 -15   1    7.30    8.31
  -9 -15   1   -1.56    5.66
   9 -15  -1   10.26    5.67
   9  15  -1    0.19    4.71
   9  15  -1    4.33    6.20
  -9  15   1    3.27    6.16
  -9  15   1    4.00    7.98
   7 -15  -1   28.38    6.69
   7 -15  -1   32.92    6.94
  -7  15   1   19.22    6.53
   7  15  -1   26.93    7.18
  -7  15   1   26.50    7.48
   7  15  -1   29.44    6.09
   5 -15  -1   20.40    7.20
  -5 -15   1   27.99    7.04
   5 -15  -1   37.55    7.84
  -5 -15   1   37.28   11.17
  -5  15   1   39.56    8.58
   5  15  -1   39.26    7.55
   5  15  -1   40.60    6.49
  -5  15   1   26.35    6.75
  -3 -15   1   10.50    6.20
  -3 -15   1    1.82    8.70
   3 -15  -1    9.18    6.05
   3 -15  -1    0.36    6.27
  -3  15   1    3.04    6.34
   3  15  -1    4.46    5.26
  -3  15   1    6.94    5.64
   3  15  -1    2.78    4.93
   1 -15  -1  140.68   12.43
  -1 -15   1  117.01   10.93
   1 -15  -1  131.23   11.07
  -1 -15   1  145.78   13.39
  -1  15   1  138.40   10.89
   1  15  -1  135.37   10.04
   1  15  -1  134.87    9.47
  -1  15   1  123.71   10.09
  -1 -15  -1   79.13   11.88
   1 -15   1   69.79   11.03
  -1 -15  -1   70.79    9.40
   1  15   1   65.91    8.44
   1  15   1   84.29    9.81
  -1  15  -1   77.10    8.12
  -1  15  -1   71.79    7.97
   3 -15   1   28.28    7.72
   3 -15   1   21.19    6.69
  -3 -15  -1   26.27    6.63
  -3 -15  -1   23.29    9.75
   3  15   1   26.90    6.58
  -3  15  -1   32.31   10.68
  -3  15  -1   31.31    7.93
   3  15   1   36.37    7.08
   5 -15   1  227.75   13.85
   5 -15   1  209.57   13.51
  -5 -15  -1  207.11   13.01
  -5 -15  -1  206.09   17.52
   5  15   1  211.03   13.08
  -5  15  -1  206.13   13.05
   5  15   1  209.08   11.35
  -5  15  -1  200.64   12.16
   7 -15   1  103.62   11.07
   7 -15   1   98.37    9.67
   7  15   1   92.65    8.89
  -7  15  -1  101.22   11.04
   7  15   1  103.27   10.22
  -7  15  -1  123.34   10.68
  -9 -15  -1   74.17    9.61
   9 -15   1   75.94    9.96
  -9 -15  -1   67.11   13.51
   9 -15   1   70.87    6.80
   9  15   1   87.31   10.63
  -9  15  -1   72.55   11.06
  -9  15  -1   83.53   13.40
   9  15   1   82.53   10.40
 -11 -15  -1   88.59   15.11
  11 -15   1   82.02   10.81
 -11 -15  -1   81.66   11.83
  11  15   1   90.68    8.86
 -11  15  -1   89.74   12.88
  11  15   1  104.08   13.12
 -13 -15  -1   23.46   10.62
  13 -15   1    4.17    7.34
 -13  15  -1   23.56    9.29
  13  15   1    9.48    6.09
  13  15   1    6.47    8.18
  15 -15   1   21.70    7.68
  15  15   1   21.30    7.89
 -15  15  -1   18.28    7.71
  14 -16  -1   51.36   11.24
 -14 -16   1   60.55   16.61
 -14  16   1   47.98   11.36
  12 -16  -1   10.88    8.26
 -12 -16   1    3.96    9.39
  12  16  -1   -0.31    8.63
 -12  16   1   14.71    8.97
  10 -16  -1   80.74   11.25
 -10 -16   1  109.14   16.14
  10  16  -1   81.62    9.11
  10  16  -1   96.32   10.85
 -10  16   1   87.08   11.75
   8 -16  -1    7.85    6.28
   8 -16  -1    9.28    4.94
  -8 -16   1    0.06    8.65
   8  16  -1    3.34    5.20
  -8  16   1   -0.26    7.24
  -8  16   1   -4.55    6.19
   8  16  -1   15.97    6.92
  -6 -16   1  211.60   17.59
   6 -16  -1  212.97   13.73
  -6 -16   1  209.13   21.50
   6 -16  -1  214.15   14.01
   6  16  -1  223.91   13.71
  -6  16   1  202.28   13.84
  -6  16   1  182.86   13.20
   6  16  -1  196.05   10.75
   4 -16  -1    2.33    6.21
   4 -16  -1   -5.98    4.49
  -4 -16   1   -6.50    7.73
  -4  16   1   -2.02    5.64
  -4  16   1    1.83    6.33
   4  16  -1   -3.40    5.59
   4  16  -1   -2.44    4.66
  -2 -16   1  441.03   21.52
   2 -16  -1  471.19   21.57
  -2 -16   1  451.95   22.59
   2  16  -1  444.39   18.25
  -2  16   1  461.47   18.49
   2  16  -1  459.48   16.36
  -2  16   1  460.43   18.96
   0 -16   1   52.06   10.83
   0 -16  -1   43.26    8.21
   0 -16   1   46.60    8.32
   0 -16  -1   59.01   10.63
   0  16  -1   36.47    6.95
   0  16  -1   42.82    8.46
   0  16   1   43.43    7.36
   2 -16   1  377.76   17.34
  -2 -16  -1  405.64   17.69
   2 -16   1  367.18   19.36
  -2 -16  -1  375.51   20.91
   2  16   1  362.07   16.86
  -2  16  -1  344.16   16.36
   2  16   1  373.13   15.60
  -4 -16  -1  442.49   19.53
   4 -16   1  438.66   19.79
  -4 -16  -1  509.22   27.85
   4 -16   1  455.93   20.45
  -4  16  -1  488.18   19.00
   4  16   1  455.79   17.39
  -4  16  -1  476.12   20.81
   4  16   1  472.30   18.99
   6 -16   1   52.12    9.03
  -6 -16  -1   31.08    7.63
  -6 -16  -1   50.34   12.36
   6 -16   1   38.82    7.65
   6  16   1   54.84    9.21
  -6  16  -1   42.06    8.59
   6  16   1   37.72    7.29
  -6  16  -1   35.99   10.41
  -8 -16  -1  201.73   14.48
   8 -16   1  214.91   13.18
  -8 -16  -1  190.62   18.46
   8 -16   1  224.02   15.08
   8  16   1  219.59   14.72
  -8  16  -1  236.98   15.38
   8  16   1  212.44   14.15
 -10 -16  -1   65.46   14.05
  10 -16   1   61.18   10.24
 -10  16  -1   88.35   12.42
  10  16   1   71.03    8.50
  10  16   1   43.32    9.00
 -12 -16  -1  110.53   16.85
  12 -16   1  100.15   12.52
  12  16   1   81.24   10.22
 -12  16  -1   92.80   12.89
  12  16   1  105.19   12.86
 -14 -16  -1   42.24   12.19
  14 -16   1   19.91    8.03
 -14  16  -1   21.16    8.62
  14  16   1   37.70   12.50
 -13 -17   1   32.47   12.12
  13 -17  -1   10.13    7.70
 -13  17   1   35.08   10.91
 -11 -17   1    5.87    9.73
 -11  17   1   14.27    8.22
  11  17  -1   -4.31    7.95
   9 -17  -1   31.43    6.24
   9 -17  -1   30.94    8.22
  -9 -17   1   37.75   13.06
   9  17  -1   27.71    8.30
  -9  17   1   10.40    8.25
   9  17  -1   12.35    7.58
  -7 -17   1    4.27    8.08
   7 -17  -1    3.25    6.51
  -7 -17   1    9.24    6.76
   7  17  -1    8.81    7.59
   7  17  -1   -3.73    5.06
  -7  17   1    1.78   11.70
  -7  17   1    8.61    7.91
   5 -17  -1   22.04    7.72
   5 -17  -1   -6.28    5.45
  -5 -17   1    1.32    5.67
  -5 -17   1   10.92    9.69
  -5  17   1    2.18    6.14
   5  17  -1   12.48    6.27
  -5  17   1    7.67    6.96
   5  17  -1   -7.36    4.36
   3 -17  -1   14.26    7.37
  -3 -17   1    4.59    9.66
  -3 -17   1    4.69    6.71
   3 -17  -1   14.44    7.08
  -3  17   1    9.54    6.45
   3  17  -1    6.06    5.66
  -3  17   1    8.36    6.25
   3  17  -1    5.29    5.19
  -1 -17   1  201.68   13.30
   1 -17  -1  176.15   13.01
   1 -17  -1  227.08   16.00
  -1 -17   1  219.46   17.27
   1  17  -1  194.84   13.10
  -1  17   1  187.29   12.65
   1  17  -1  179.90   11.17
  -1  17   1  229.53   13.35
   1 -17   1  196.76   15.74
  -1 -17  -1  172.19   15.14
   1 -17   1  182.33   12.73
  -1  17  -1  171.75   12.64
   1  17   1  189.87   12.21
   1  17   1  175.56   12.22
   3 -17   1   16.38    7.06
   3 -17   1   20.79    6.75
  -3 -17  -1   16.44    6.31
  -3 -17  -1   15.07    8.46
   3  17   1   25.51    7.49
  -3  17  -1   10.37    6.76
  -3  17  -1   10.90    6.23
   5 -17   1  280.52   15.83
  -5 -17  -1  277.98   16.19
  -5 -17  -1  235.69   18.35
   5 -17   1  232.49   14.53
   5  17   1  250.98   15.32
  -5  17  -1  236.83   14.42
  -5  17  -1  252.10   14.64
  -7 -17  -1  114.92   14.60
  -7 -17  -1  119.99   12.73
   7 -17   1  135.63   10.47
   7 -17   1  110.36   11.71
   7  17   1   98.63   11.78
   7  17   1  127.18   13.97
  -7  17  -1   90.44   10.91
   9 -17   1   40.34    9.04
   9 -17   1   76.17    7.56
  -9 -17  -1   60.18   13.36
  -9 -17  -1   33.31   10.53
  -9  17  -1   51.18   11.30
   9  17   1   54.21   10.21
   9  17   1   54.27    9.04
 -11 -17  -1   55.43   12.71
  11 -17   1   72.26   11.60
  11  17   1   91.41   12.85
 -11  17  -1   51.23   11.51
  11  17   1   68.57   14.26
  10 -18  -1   -3.11    7.48
 -10 -18   1   33.08   17.58
 -10  18   1    8.80    8.47
  -8 -18   1    8.62    7.77
   8 -18  -1   12.39    7.84
  -8 -18   1   10.51    9.76
  -8  18   1    9.96    8.10
   8  18  -1   15.30    8.12
   6 -18  -1   18.19    6.64
   6 -18  -1    2.00    6.96
  -6 -18   1    9.65    9.44
  -6 -18   1   18.56    7.42
   6  18  -1    5.12    8.07
  -6  18   1    2.14    6.63
   6  18  -1  -15.43    5.51
   4 -18  -1   43.80    8.81
  -4 -18   1   32.48   11.01
  -4 -18   1   34.00    8.75
   4 -18  -1   35.82    8.27
   4  18  -1   20.58    6.76
   4  18  -1   25.95    6.54
  -4  18   1   20.02    8.35
  -4  18   1   27.47    8.35
  -2 -18   1   12.60    8.57
   2 -18  -1   35.73    8.93
  -2 -18   1   18.59    6.53
   2  18  -1   12.91    6.83
   2  18  -1   14.89    6.03
  -2  18   1   17.17    6.63
  -2  18   1   24.15    7.25
   0 -18  -1   36.31   10.46
   0 -18   1   24.32   10.51
   0 -18   1   35.59    8.58
   0 -18  -1   32.72    7.71
   0  18   1   24.59    7.12
   0  18  -1   20.42    7.52
   0  18  -1   42.45    8.23
   0  18   1   21.20    7.50
   2 -18   1   60.29   10.47
  -2 -18  -1   73.76   12.48
  -2 -18  -1   64.67   10.47
   2 -18   1   70.64   11.62
   2  18   1   53.72    9.57
  -2  18  -1   46.74    9.49
   2  18   1   50.10    8.35
  -2  18  -1   56.39    8.56
  -4 -18  -1   40.29    8.38
   4 -18   1   52.36    9.49
  -4 -18  -1   48.13   12.10
   4 -18   1   26.20    9.17
  -4  18  -1   30.61    7.59
   4  18   1   29.32    7.46
   4  18   1   22.64    8.65
   6 -18   1   17.77    8.70
  -6 -18  -1   21.36    9.54
  -6 -18  -1    5.06    6.86
   6 -18   1   22.35    6.23
   6  18   1   -3.70    6.28
   6  18   1    6.39    7.38
  -6  18  -1   16.68    7.66
   8 -18   1   34.77    6.32
  -8 -18  -1   26.56    9.84
  -8  18  -1   23.82    9.73
   8  18   1   11.73    8.15
   8  18   1   10.71    7.71
  10 -18   1   -1.77    7.67
  10  18   1  -15.09    7.98
 -10  18  -1    9.54    7.91
   9 -19  -1   56.20   10.42
  -9 -19   1   74.29   15.43
  -9  19   1   68.27   11.45
  -7 -19   1   12.94    8.24
   7 -19  -1   37.03    9.45
  -7 -19   1   27.02   10.59
   7 -19  -1   31.71    7.17
  -7  19   1   28.85    8.71
   5 -19  -1    7.45    7.91
  -5 -19   1   26.83   11.01
  -5 -19   1   -1.00    7.49
  -5  19   1   12.62    7.34
   3 -19  -1  146.49   13.05
   3 -19  -1  123.66   13.37
  -3 -19   1  145.54   16.58
  -3 -19   1  138.50   13.44
   3  19  -1   95.50   10.31
  -3  19   1  128.04   11.48
  -1 -19   1   57.00   12.04
   1 -19  -1   40.19    9.35
  -1 -19   1   36.63    9.71
   1  19  -1   33.12    7.50
  -1  19   1   26.05    8.03
  -1  19   1   33.51   10.65
   1 -19   1   21.04    7.42
  -1 -19  -1   28.03    8.10
   1 -19   1   15.06    8.15
  -1 -19  -1   23.15    9.22
  -1  19  -1   15.11    6.74
   1  19   1    5.58    6.62
   1  19   1   20.41    9.32
   3 -19   1   60.83   11.02
  -3 -19  -1   64.14   13.16
  -3 -19  -1   51.89   10.45
   3 -19   1   56.34   10.14
   3  19   1   37.25    8.26
  -3  19  -1   65.51    9.42
  -5 -19  -1    8.54    8.42
   5 -19   1   27.84    7.06
  -5 -19  -1    6.84   10.04
   5 -19   1   24.01    8.28
  -5  19  -1   14.05    7.24
   5  19   1  -12.48    6.82
   5  19   1   -6.58    7.85
   7 -19   1   11.48    8.14
   7 -19   1   31.65    6.81
  -7 -19  -1   15.35   10.04
  -7  19  -1    0.86    8.51
  -9 -19  -1   35.42   12.10
   9 -19   1   26.01    9.36
  -9  19  -1   40.02    8.80
  -6  20   1  112.77   11.97
  -4 -20   1   12.42    9.31
   4 -20  -1   19.74    7.24
  -4 -20   1    3.86    8.52
   4 -20  -1   15.59    9.84
  -4  20   1   18.71    7.64
   2 -20  -1   81.64   11.99
  -2 -20   1  105.79   14.31
  -2 -20   1   74.79   11.50
   2 -20  -1  118.31   12.70
  -2  20   1  103.77   11.31
   0 -20  -1   59.74   10.69
   0 -20   1  104.57   13.09
   0 -20   1   89.20   11.84
   0 -20  -1  101.71   13.49
   0  20   1   69.99    9.95
  -2 -20  -1    4.89    9.10
   2 -20   1   14.40    8.13
   2 -20   1   38.10    9.16
  -2 -20  -1   39.55   11.41
   2  20   1    0.90    7.76
  -2  20  -1    3.97    6.71
  -4 -20  -1   96.04   14.82
  -4  20  -1   71.57   10.06
   6 -20   1   12.47    9.06
  -6 -20  -1   16.77   12.55
  -6  20  -1   17.05    8.12
   3 -21  -1  -17.36    8.29
  -3 -21   1    2.84    9.83
  -3  21   1    8.13    8.68
   1 -21  -1   36.49   10.25
  -1 -21   1   41.02   10.20
   1 -21  -1   59.08   11.91
  -1 -21   1   33.03   11.64
  -1 -21  -1   34.08    9.51
   1 -21   1    7.56    9.97
   1 -21   1   41.21    9.24
   3 -21   1   -3.28    8.25
   3 -21   1   35.97    9.04
  -3 -21  -1   20.46   10.31
  22   0  -2   27.66    8.84
  20   0  -2    8.56    6.53
 -20   0   2   15.87    7.68
 -18   0   2   22.33    8.00
 -18   0   2   30.78    8.36
  18   0  -2   30.75    7.36
 -18   0   2   37.43    8.76
  16   0  -2  352.92   15.97
 -16   0   2  368.51   17.48
 -16   0   2  388.45   16.15
 -16   0   2  369.91   16.63
 -14   0   2   32.21    7.23
 -14   0   2   33.66    7.76
 -14   0   2   39.20   10.86
  14   0  -2   29.18    6.48
 -12   0   2 2179.45   47.31
 -12   0   2 2092.61   46.71
 -12   0   2 2214.53   52.55
  12   0  -2 2218.49   47.58
  10   0  -2  220.27    9.26
  10   0  -2  218.29    9.05
  10   0  -2  225.69    9.63
 -10   0   2  206.15    9.57
 -10   0   2  235.15    9.98
 -10   0   2  241.46   10.72
  -8   0   2 2535.16   49.37
  -8   0   2 2334.54   48.66
  -8   0   2 2479.57   50.25
   8   0  -2 2454.13   50.95
  -8   0   2 2508.53   49.45
   8   0  -2 2492.10   49.19
   6   0  -2 1430.02   29.61
   6   0  -2 1431.75   29.68
   6   0  -2 1426.33   30.26
  -6   0   2 1414.71   29.54
   6   0  -2 1457.11   29.80
  -6   0   2 1491.30   30.08
  -6   0   2 1475.22   29.80
  -4   0   2 2898.15   53.70
   4   0  -2 2842.94   54.01
   4   0  -2 2847.27   54.06
  -4   0   2 2907.24   54.19
   4   0  -2 2981.95   53.86
  -4   0   2 2879.36   53.71
  -4   0   2 2947.02   54.21
   4   0  -2 2834.67   53.62
  -2   0   2  442.85    9.12
   2   0  -2  440.36    9.33
  -2   0   2  435.83    9.70
  -2   0   2  407.86    9.67
   2   0  -2  435.73    9.05
   2   0   2   41.67    2.28
   2   0   2   37.46    2.65
  -2   0  -2   44.92    3.22
  -2   0  -2   34.76    2.46
  -2   0  -2   45.58    2.21
   2   0   2   45.06    2.27
  -2   0  -2   41.32    2.52
   2   0   2   39.06    3.11
   4   0   2 1229.70   26.26
  -4   0  -2 1280.81   26.51
   4   0   2 1273.32   25.00
  -4   0  -2 1290.86   24.99
   4   0   2 1271.78   25.24
  -4   0  -2 1286.03   25.05
  -6   0  -2 2805.38   53.24
  -6   0  -2 2792.29   53.55
  -6   0  -2 2799.76   55.36
   6   0   2 2798.33   55.22
   6   0   2 2849.27   53.79
  -6   0  -2 2738.00   53.27
   6   0   2 2893.94   53.93
   6   0   2 2802.84   52.86
  -8   0  -2   12.35    3.63
  -8   0  -2   -0.02    3.54
   8   0   2   -1.09    2.96
   8   0   2   -1.60    2.16
   8   0   2    5.74    2.92
  -8   0  -2    2.49    3.00
  10   0   2 1254.92   28.21
 -10   0  -2 1228.17   30.69
  10   0   2 1193.57   28.43
 -10   0  -2 1208.75   27.68
  10   0   2 1240.67   28.98
 -10   0  -2 1222.74   28.27
  12   0   2  570.85   18.32
  12   0   2  592.56   18.46
 -12   0  -2  601.15   17.45
 -12   0  -2  594.27   20.35
 -12   0  -2  578.32   17.64
  12   0   2  591.96   16.21
  14   0   2   33.59    6.08
 -14   0  -2   31.57    5.56
  14   0   2   23.69    6.29
 -14   0  -2   25.31    7.63
  14   0   2   30.51    6.00
 -14   0  -2   31.00    5.98
 -16   0  -2  294.27   12.02
  16   0   2  263.19   13.82
 -16   0  -2  269.66   13.19
 -16   0  -2  279.12   16.05
 -18   0  -2   91.43    7.11
  18   0   2   66.26    9.64
 -18   0  -2   50.21   10.99
 -20   0  -2   29.84   10.30
  20   0   2   20.65    8.24
 -21  -1   2   21.81    8.01
  21  -1  -2   25.49    8.42
 -21   1   2   17.44    7.64
  21   1  -2   14.64   11.96
 -19  -1   2   81.32   11.37
  19  -1  -2  100.44   11.90
  19   1  -2   75.06   10.46
 -19   1   2   90.39   12.61
 -19   1   2   71.24    9.65
  17  -1  -2    5.59    5.63
 -17  -1   2    0.70    5.53
 -17  -1   2    6.40    6.02
 -17  -1   2    2.10    7.07
 -17   1   2    6.82    5.93
  17   1  -2   -0.49    4.92
 -17   1   2   -4.95    6.39
 -17   1   2   10.07    7.04
  15  -1  -2  501.98   19.05
 -15  -1   2  523.15   20.33
 -15  -1   2  494.95   19.59
 -15  -1   2  470.32   17.94
  15   1  -2  504.77   18.57
 -15   1   2  482.97   17.78
 -15   1   2  507.37   20.20
 -13  -1   2  300.74   14.34
 -13  -1   2  257.63   13.82
  13  -1  -2  275.77   12.45
 -13  -1   2  261.58   13.22
 -13   1   2  267.39   12.49
 -13   1   2  281.99   12.62
  13   1  -2  279.09   13.00
 -13   1   2  284.80   13.98
  11  -1  -2   16.65    4.95
 -11  -1   2    7.00    5.06
 -11  -1   2   16.15    4.91
 -11  -1   2   20.77    5.09
  11  -1  -2   15.90    4.42
  11   1  -2   16.08    4.33
 -11   1   2   14.65    4.43
 -11   1   2   14.52    3.70
 -11   1   2   10.85    5.51
 -11   1   2   11.69    4.25
  11   1  -2   17.60    4.58
  -9  -1   2  377.61   12.44
   9  -1  -2  404.20   12.74
   9  -1  -2  392.78   14.07
  -9  -1   2  397.33   13.24
  -9  -1   2  396.38   13.42
  -9   1   2  380.80   11.71
   9   1  -2  386.37   12.79
  -9   1   2  392.37   13.62
  -9   1   2  382.76   12.00
  -9   1   2  389.84   12.51
   9   1  -2  381.86   12.57
   7  -1  -2   42.13    4.81
  -7  -1   2   39.24    4.31
   7  -1  -2   33.68    4.25
  -7  -1   2   43.13    5.30
  -7  -1   2   37.77    6.57
  -7  -1   2   42.46    4.89
   7   1  -2   38.88    4.19
  -7   1   2   36.88    4.61
  -7   1   2   34.69    3.97
  -7   1   2   35.66    4.21
   7   1  -2   38.02    4.40
   7   1  -2   41.18    4.97
  -7   1   2   41.89    5.34
  -5  -1   2  762.15   16.87
   5  -1  -2  727.82   17.50
  -5  -1   2  751.19   17.71
  -5  -1   2  753.48   16.87
   5  -1  -2  769.99   16.92
  -5  -1   2  757.82   16.76
   5  -1  -2  726.64   16.67
  -5   1   2  787.82   17.76
   5   1  -2  763.95   16.90
  -5   1   2  740.11   16.65
   5   1  -2  749.81   16.89
  -5   1   2  764.21   16.88
  -5   1   2  751.26   16.59
   5   1  -2  737.56   16.68
  -5   1   2  751.25   16.47
   5   1  -2  707.98   17.21
  -3  -1   2   20.47    2.87
  -3  -1   2   20.74    3.37
   3  -1  -2   21.99    3.60
   3  -1  -2   21.73    2.72
  -3  -1   2   19.21    2.85
   3  -1  -2   15.89    2.60
  -3  -1   2   22.89    2.82
   3  -1  -2   18.72    2.76
  -3   1   2   21.86    3.56
   3   1  -2   22.52    3.55
  -3   1   2   16.75    2.75
  -3   1   2   23.09    2.82
   3   1  -2   25.38    2.82
   3   1  -2   25.45    2.98
   3   1  -2   24.71    3.06
  -3   1   2   19.53    2.67
  -1  -1   2  207.86    5.53
  -1   1   2  247.56    5.34
  -1  -1  -2  172.76    5.23
   1  -1   2  196.86    4.49
  -1  -1  -2  207.71    5.73
  -1  -1  -2  211.91    5.09
   1   1   2  210.78    5.52
  -1   1  -2  212.23    4.52
  -1   1  -2  210.71    5.20
  -1   1  -2  208.31    4.43
   1   1   2  210.44    4.76
   3  -1   2 6006.35  107.21
  -3  -1  -2 5892.29  107.12
   3   1   2 6048.02  107.33
  -3   1  -2 5930.89  107.01
  -3   1  -2 6026.93  105.61
  -5  -1  -2  322.16    9.02
   5  -1   2  325.01    7.39
  -5  -1  -2  298.88    9.71
   5  -1   2  319.06    8.99
   5  -1   2  325.00    9.24
   5  -1   2  314.01    9.93
  -5  -1  -2  342.35    9.94
   5   1   2  319.17    9.13
   5   1   2  316.73    9.62
  -5   1  -2  316.30    7.61
   5   1   2  316.84    9.90
   5   1   2  332.33    9.20
  -5   1  -2  316.17   10.26
  -5   1  -2  329.74    8.97
  -7  -1  -2  776.34   18.47
   7  -1   2  777.70   16.46
   7  -1   2  763.54   18.42
   7  -1   2  792.16   18.69
  -7  -1  -2  788.08   20.08
  -7  -1  -2  774.45   19.35
   7   1   2  759.48   18.62
  -7   1  -2  748.20   18.20
  -7   1  -2  777.81   20.22
   7   1   2  820.85   18.96
  -7   1  -2  761.95   16.93
   7   1   2  789.74   18.67
  -9  -1  -2  733.06   20.66
  -9  -1  -2  722.20   18.87
   9  -1   2  723.53   16.62
   9  -1   2  753.41   19.09
   9  -1   2  760.73   19.43
   9   1   2  732.82   19.06
  -9   1  -2  729.39   18.68
   9   1   2  753.08   19.43
   9   1   2  742.78   18.99
  -9   1  -2  739.78   20.98
  -9   1  -2  754.10   17.44
 -11  -1  -2   60.22    5.81
  11  -1   2   58.64    7.02
  11  -1   2   61.55    4.58
 -11  -1  -2   70.55    7.61
  11  -1   2   65.83    5.94
 -11  -1  -2   62.86    7.97
  11   1   2   57.90    5.78
  11   1   2   77.41    6.73
  11   1   2   71.83    6.65
 -11   1  -2   60.65    5.85
 -11   1  -2   65.18    6.35
 -13  -1  -2  448.68   15.98
  13  -1   2  493.73   19.61
 -13  -1  -2  462.94   18.60
 -13  -1  -2  448.15   16.32
  13   1   2  468.43   16.47
 -13   1  -2  462.52   13.88
 -13   1  -2  453.25   18.36
 -13   1  -2  452.54   15.83
 -15  -1  -2   18.36    5.97
  15  -1   2   14.36    6.14
 -15  -1  -2   20.44    5.93
 -15  -1  -2   16.65    7.24
  15  -1   2   21.74   10.05
 -15   1  -2   20.08    7.34
  15   1   2   14.44    6.35
 -15   1  -2   27.30    5.89
 -15   1  -2   17.30    5.61
 -17  -1  -2   30.51    9.21
  17  -1   2   46.00    7.94
 -17  -1  -2   38.32   10.63
 -17  -1  -2   46.55    7.01
  17   1   2   40.78    8.73
 -17   1  -2   31.77    9.08
 -19  -1  -2   40.68    9.43
  19  -1   2   33.90    9.38
 -19   1  -2   41.24   10.10
  21  -1   2    5.69    7.46
  21   1   2    6.38    6.90
 -21   1  -2    2.78    7.55
 -20  -2   2   18.79    7.37
 -20  -2   2   12.45    8.45
  20  -2  -2    2.53    6.59
  20   2  -2   -0.87    6.67
 -20   2   2   19.23    8.02
  18  -2  -2    3.25    5.64
 -18  -2   2    6.42    6.07
 -18  -2   2   -3.88    7.34
 -18   2   2    2.65    6.50
  18   2  -2    9.57    5.56
 -18   2   2  -11.46    5.05
 -18   2   2   -1.25    6.25
 -16  -2   2   -1.18    6.97
 -16  -2   2    5.77    5.66
  16  -2  -2    7.21    6.26
 -16  -2   2   -3.16    5.10
 -16   2   2    2.38    5.71
  16   2  -2   -0.72    4.75
 -16   2   2    6.55    6.22
 -14  -2   2    7.84    5.02
 -14  -2   2   -2.40    6.68
  14  -2  -2   -0.72    4.41
 -14  -2   2   -2.75    5.73
  14   2  -2    2.31    4.37
 -14   2   2    2.81    3.29
 -14   2   2    8.10    5.26
 -14   2   2   -0.91    4.69
 -14   2   2    2.64    5.92
 -12  -2   2  125.77    8.75
  12  -2  -2  118.14    8.58
 -12  -2   2  117.56   10.71
 -12  -2   2  110.09    8.53
  12   2  -2   96.04    7.86
 -12   2   2  109.70    9.20
 -12   2   2  101.07    7.38
 -12   2   2  104.34    6.09
 -12   2   2   91.55    7.97
 -10  -2   2    0.43    4.54
 -10  -2   2    9.22    3.60
 -10  -2   2    2.11    3.93
  10  -2  -2    2.96    3.43
  10  -2  -2    6.33    3.49
 -10   2   2    0.07    2.97
  10   2  -2    7.80    3.79
 -10   2   2    5.27    3.42
  10   2  -2    3.95    2.92
 -10   2   2   -1.90    4.00
 -10   2   2    4.54    2.61
   8  -2  -2   42.14    4.85
   8  -2  -2   44.84    5.37
  -8  -2   2   32.56    4.47
  -8  -2   2   43.83    5.21
  -8  -2   2   38.94    5.69
  -8  -2   2   40.46    4.85
  -8   2   2   45.70    5.09
  -8   2   2   36.30    5.65
  -8   2   2   34.43    3.94
  -8   2   2   39.93    4.79
   8   2  -2   43.67    5.52
  -8   2   2   34.75    3.81
   8   2  -2   39.56    5.33
  -6  -2   2   41.62    4.08
  -6  -2   2   38.98    3.74
   6  -2  -2   41.42    3.83
   6  -2  -2   44.35    4.99
  -6  -2   2   45.84    5.00
   6  -2  -2   44.70    4.00
  -6  -2   2   35.98    3.72
  -6   2   2   45.08    3.46
   6   2  -2   44.55    4.36
   6   2  -2   45.44    5.08
  -6   2   2   43.39    3.61
  -6   2   2   41.94    3.85
   6   2  -2   39.46    3.81
  -6   2   2   41.34    3.97
  -6   2   2   43.10    5.11
   4  -2  -2 1337.30   27.31
  -4  -2   2 1324.33   27.96
   4  -2  -2 1294.78   26.18
   4  -2  -2 1323.63   26.36
  -4  -2   2 1310.00   26.24
  -4  -2   2 1295.59   25.72
   4  -2  -2 1310.78   25.96
  -4  -2   2 1305.87   26.35
   4   2  -2 1291.21   26.22
   4   2  -2 1271.95   27.58
   4   2  -2 1333.68   26.34
  -4   2   2 1283.28   26.23
   4   2  -2 1288.14   25.71
  -4   2   2 1342.32   27.36
  -4   2   2 1325.40   26.31
  -4   2   2 1309.29   25.89
   2  -2  -2 1305.86   25.58
  -2  -2   2 1275.36   25.04
  -2  -2   2 1324.04   23.93
   2  -2  -2 1310.91   25.11
   2  -2  -2 1310.10   25.96
   2  -2  -2 1332.02   25.22
  -2  -2   2 1316.27   25.15
  -2  -2   2 1312.04   26.64
   2   2  -2 1283.82   23.90
   2   2  -2 1279.15   25.02
  -2   2   2 1316.71   25.22
  -2   2   2 1274.60   25.50
   2   2  -2 1282.89   25.02
  -2   2   2 1340.91   26.09
  -2   2   2 1357.18   25.26
   2   2  -2 1267.76   26.47
   0  -2   2  290.41    7.39
   0  -2  -2  293.37    7.97
   0  -2  -2  291.01    7.40
   0  -2   2  294.01    6.66
   0  -2  -2  313.30    7.60
   0  -2   2  288.13    6.12
   0  -2   2  304.02    6.91
   0  -2  -2  285.79    7.00
   0   2  -2  293.26    7.49
   0   2   2  290.97    7.41
   0   2   2  284.04    7.90
   0   2  -2  297.95    6.18
   0   2  -2  302.42    6.83
   0   2   2  296.56    7.02
   2  -2   2 1839.46   35.67
   2  -2   2 1885.58   34.14
  -2  -2  -2 1891.86   36.96
  -2  -2  -2 1924.58   36.08
   2  -2   2 1912.69   35.11
   2  -2   2 1874.10   35.01
  -2  -2  -2 1882.81   35.22
  -2   2  -2 1833.98   33.93
  -2   2  -2 1904.39   34.99
   2   2   2 1858.85   36.94
  -2   2  -2 1887.35   35.88
   2   2   2 1844.36   35.89
   2   2   2 1926.62   35.41
  -4  -2  -2   67.83    3.65
   4  -2   2   67.97    4.61
  -4  -2  -2   67.05    4.05
  -4  -2  -2   64.91    5.48
  -4  -2  -2   72.33    4.46
   4  -2   2   64.95    3.94
  -4   2  -2   68.73    3.71
  -4   2  -2   58.47    4.47
   4   2   2   67.48    5.10
   4   2   2   70.29    3.92
   4   2   2   64.10    4.33
   4   2   2   63.35    3.72
  -6  -2  -2  397.60   12.00
  -6  -2  -2  380.08   10.95
  -6  -2  -2  374.60   10.59
   6  -2   2  364.93   10.57
  -6  -2  -2  366.58   12.39
   6  -2   2  375.08   10.78
  -6   2  -2  393.06   12.29
   6   2   2  365.92   11.84
   6   2   2  372.67   11.03
   6   2   2  378.35   11.06
   6   2   2  366.14   12.05
  -6   2  -2  386.15   10.60
  -6   2  -2  382.77    7.93
  -6   2  -2  373.46   10.55
  -6   2  -2  377.83    7.71
   8  -2   2   64.85    5.46
  -8  -2  -2   62.07    7.23
  -8  -2  -2   53.41    4.81
   8  -2   2   77.12    5.77
  -8  -2  -2   50.01    6.06
   8   2   2   52.80    5.28
   8   2   2   53.99    5.71
   8   2   2   59.91    5.11
  -8   2  -2   55.96    2.95
  -8   2  -2   59.05    3.62
  -8   2  -2   55.46    4.67
  -8   2  -2   52.70    6.08
  10  -2   2   24.85    5.02
  10  -2   2   24.61    4.66
 -10  -2  -2   31.65    6.20
 -10  -2  -2   34.19    6.17
 -10  -2  -2   18.14    4.63
  10   2   2   25.29    4.81
 -10   2  -2   27.56    6.00
 -10   2  -2   27.68    3.41
  10   2   2   23.13    4.76
 -10   2  -2   28.42    2.78
 -10   2  -2   32.49    5.00
 -12  -2  -2    1.38    4.97
  12  -2   2    0.92    3.78
 -12  -2  -2    5.45    5.47
 -12  -2  -2   10.33    4.59
  12  -2   2    7.90    4.62
 -12   2  -2    4.26    2.90
 -12   2  -2    6.52    2.33
 -12   2  -2    2.77    5.57
  12   2   2   -0.22    4.24
 -12   2  -2    3.65    3.98
 -14  -2  -2   -2.87    5.06
  14  -2   2    4.03    4.60
 -14  -2  -2    0.09    5.50
  14  -2   2   -2.65    5.09
 -14  -2  -2    7.16    4.59
 -14   2  -2    6.75    2.35
 -14   2  -2    8.96    4.57
 -14   2  -2    7.60    2.70
 -14   2  -2   -0.30    5.86
  14   2   2    6.72    4.70
  14   2   2    3.41    4.88
 -16  -2  -2    9.79    5.90
 -16  -2  -2    2.21    6.92
  16  -2   2    1.02    5.40
 -16  -2  -2    5.52    5.27
  16   2   2    5.75    5.20
 -16   2  -2    7.35    5.30
 -16   2  -2   11.25    6.94
 -18  -2  -2   50.06    7.48
  18  -2   2   28.11    7.25
 -18  -2  -2   33.98    9.51
 -18   2  -2   30.35    8.44
 -20  -2  -2   19.60    7.96
  20  -2   2   16.99    8.01
  20   2   2   34.25    8.26
 -20   2  -2   24.77    9.68
 -21  -3   2    8.07    7.19
  21  -3  -2   23.42    8.37
 -21  -3   2    2.45   14.16
  21   3  -2   12.77    7.34
 -21   3   2   19.73    9.21
 -19  -3   2   27.03    9.54
 -19  -3   2   35.04    9.44
  19  -3  -2   44.57    9.10
 -19   3   2   45.81   10.49
 -17  -3   2   46.28   10.47
 -17  -3   2   38.60    7.42
  17  -3  -2   45.89    8.05
 -17  -3   2   48.49    8.83
 -17   3   2   42.50   11.76
  17   3  -2   45.38    7.93
 -17   3   2   36.04    7.25
 -15  -3   2  202.53   14.43
  15  -3  -2  224.56   14.48
 -15  -3   2  224.85   12.18
 -15  -3   2  212.20   13.03
 -15   3   2  202.46   14.07
 -15   3   2  211.18    8.51
 -15   3   2  193.62   10.75
  15   3  -2  188.31   12.07
 -15   3   2  190.96   13.36
 -13  -3   2   59.58    8.10
 -13  -3   2   64.45   10.01
  13  -3  -2   67.72    8.33
 -13  -3   2   67.36    7.83
 -13   3   2   71.81    9.87
 -13   3   2   64.94    5.16
 -13   3   2   60.29    7.30
  13   3  -2   60.02    7.80
  11  -3  -2  177.19    9.27
  11  -3  -2  167.95    8.70
 -11  -3   2  158.64    9.62
 -11  -3   2  185.96   11.84
 -11  -3   2  165.43    9.23
 -11   3   2  191.66   11.08
  11   3  -2  179.04    9.32
 -11   3   2  167.73    7.81
 -11   3   2  177.34    7.30
 -11   3   2  167.11    9.25
  -9  -3   2  836.54   23.71
   9  -3  -2  855.72   21.35
  -9  -3   2  841.35   21.38
  -9  -3   2  823.78   21.29
  -9   3   2  833.66   22.84
  -9   3   2  840.72   19.28
   9   3  -2  803.90   20.87
  -9   3   2  826.21   21.10
   9   3  -2  849.75   21.29
  -9   3   2  803.33   18.79
  -7  -3   2  116.65    7.26
   7  -3  -2  122.03    7.10
  -7  -3   2  124.84    6.58
  -7  -3   2  117.63    8.62
  -7  -3   2  119.91    6.90
   7  -3  -2  118.43    6.17
  -7   3   2  112.01    5.32
  -7   3   2  125.77    7.70
   7   3  -2  127.87    6.38
   7   3  -2  126.03    6.51
  -7   3   2  117.57    6.16
   7   3  -2  114.42    7.34
  -7   3   2  125.27    5.50
  -7   3   2  114.97    6.31
   7   3  -2  111.65    6.22
  -5  -3   2  434.51   11.50
  -5  -3   2  420.55   11.51
   5  -3  -2  428.38   10.79
   5  -3  -2  424.35   11.29
   5  -3  -2  418.39   12.23
  -5  -3   2  440.87   10.92
   5  -3  -2  421.04   11.45
  -5   3   2  438.06   11.45
   5   3  -2  427.98   11.47
  -5   3   2  429.86   11.44
   5   3  -2  414.57   11.34
   5   3  -2  422.92   10.81
  -5   3   2  424.21   12.53
  -5   3   2  413.40   10.55
   5   3  -2  417.83   13.06
   3  -3  -2   55.65    3.91
   3  -3  -2   58.37    4.54
  -3  -3   2   63.95    5.49
  -3  -3   2   56.44    3.77
   3  -3  -2   46.87    3.76
   3  -3  -2   60.65    4.12
  -3  -3   2   54.36    3.90
  -3  -3   2   51.05    2.85
   3   3  -2   52.69    3.63
   3   3  -2   52.92    2.86
  -3   3   2   54.41    4.65
  -3   3   2   51.00    3.77
   3   3  -2   59.63    5.08
   3   3  -2   58.22    3.66
  -3   3   2   63.38    4.17
  -3   3   2   58.88    4.01
   1  -3  -2  113.51    4.61
   1  -3  -2  108.37    5.20
  -1  -3   2  113.91    5.07
   1  -3  -2   96.11    5.83
   1  -3  -2  113.66    4.69
  -1  -3   2  140.25    7.22
  -1  -3   2  109.53    4.65
  -1   3   2  105.66    5.64
   1   3  -2  116.34    4.96
   1   3  -2  118.50    3.30
  -1   3   2  113.07    4.68
  -1   3   2  115.49    5.05
   1   3  -2  112.97    4.65
   1   3  -2  115.69    6.11
  -1   3   2  120.61    5.58
  -1  -3  -2 1160.26   23.00
  -1  -3  -2 1096.79   22.65
   1  -3   2 1164.05   23.29
  -1  -3  -2 1137.47   24.63
   1  -3   2 1135.80   22.32
   1  -3   2 1157.76   22.63
   1  -3   2 1160.54   23.41
   1   3   2 1132.97   22.94
   1   3   2 1174.43   23.12
  -1   3  -2 1148.80   23.03
   1   3   2 1119.06   24.55
  -1   3  -2 1123.49   22.37
   1   3   2 1153.85   23.27
   3  -3   2 2100.72   41.76
  -3  -3  -2 2204.48   43.80
   3  -3   2 2200.95   41.24
  -3  -3  -2 2113.89   41.17
  -3  -3  -2 2171.79   41.89
   3  -3   2 2155.50   39.40
  -3  -3  -2 2218.53   41.74
   3   3   2 2130.77   43.64
   3   3   2 2145.27   41.89
   3   3   2 2221.34   41.53
  -3   3  -2 2181.18   42.06
  -3   3  -2 2149.85   39.52
  -3   3  -2 2203.10   41.05
   3   3   2 2155.26   41.58
   5  -3   2  961.44   20.92
   5  -3   2  926.44   22.03
  -5  -3  -2  973.27   21.34
  -5  -3  -2  965.13   20.96
   5  -3   2  982.04   21.19
  -5  -3  -2 1000.67   22.45
  -5  -3  -2  982.01   25.78
  -5   3  -2  936.63   22.32
   5   3   2  995.11   21.49
  -5   3  -2  971.57   20.81
   5   3   2  953.49   21.84
  -5   3  -2  947.96   22.03
   5   3   2  927.52   25.21
  -7  -3  -2  168.62    8.11
   7  -3   2  164.94    7.11
  -7  -3  -2  161.81    7.28
  -7  -3  -2  180.95    9.45
   7  -3   2  164.61    7.57
   7   3   2  169.13    9.22
  -7   3  -2  171.39    8.76
  -7   3  -2  169.42    7.30
   7   3   2  164.94    7.74
   7   3   2  176.29    7.59
  -9  -3  -2  780.70   21.75
   9  -3   2  814.74   20.73
  -9  -3  -2  788.05   20.34
   9  -3   2  773.80   20.12
  -9  -3  -2  815.21   22.82
   9   3   2  805.18   20.62
   9   3   2  777.44   20.47
  -9   3  -2  802.01   22.46
  -9   3  -2  750.76   19.60
  11  -3   2   69.48    6.74
 -11  -3  -2   69.51    6.23
 -11  -3  -2   70.39    8.85
  11  -3   2   67.34    7.43
 -11  -3  -2   67.32    7.56
 -11   3  -2   66.65    6.53
 -11   3  -2   70.99    2.83
 -11   3  -2   80.36    8.41
  11   3   2   76.17    6.52
  11   3   2   66.15    7.18
 -13  -3  -2  382.57   14.65
  13  -3   2  372.26   14.83
 -13  -3  -2  339.13   15.97
 -13  -3  -2  371.98   16.62
 -13   3  -2  366.37   14.17
  13   3   2  350.27   14.36
 -13   3  -2  332.31   16.25
  15  -3   2    0.19    4.71
 -15  -3  -2   -3.38    5.18
 -15  -3  -2    0.87    6.05
 -15  -3  -2   11.95    6.76
 -15   3  -2    0.93    5.18
  15   3   2    6.70    5.40
 -15   3  -2    9.35    6.58
  17  -3   2   67.68    9.83
 -17   3  -2   62.67   11.22
  17   3   2   77.50    9.91
  19  -3   2   26.96    7.95
 -19  -3  -2   32.37    7.48
 -19  -3  -2   32.67    9.43
 -19   3  -2   22.11    8.44
  21  -3   2   59.33   10.22
 -21   3  -2   61.84   12.35
  21   3   2   53.23    9.99
 -20  -4   2   63.35   10.15
  20  -4  -2   56.98   11.59
 -20  -4   2   38.98   10.82
 -20   4   2   61.47   11.71
  20   4  -2   41.51    9.24
 -18  -4   2   35.73   10.53
  18  -4  -2   39.94    8.61
 -18  -4   2   46.75    9.12
 -18   4   2   40.26   11.32
  18   4  -2   47.04    8.31
 -18   4   2   41.73   10.55
  16  -4  -2  466.61   18.54
 -16  -4   2  429.82   21.19
 -16  -4   2  445.28   18.83
 -16  -4   2  454.10   18.12
 -16   4   2  396.56   19.54
 -16   4   2  437.88   14.45
  16   4  -2  426.29   17.77
 -14  -4   2   31.96    7.12
  14  -4  -2   25.36    6.29
 -14  -4   2   35.64    6.75
 -14  -4   2   35.89    9.49
 -14   4   2   16.82    4.82
 -14   4   2   27.71    7.31
 -14   4   2   33.99    6.69
  14   4  -2   29.25    6.85
  12  -4  -2  440.89   16.03
 -12  -4   2  436.10   18.87
 -12  -4   2  426.96   15.58
 -12  -4   2  414.98   15.53
 -12   4   2  424.81   12.01
 -12   4   2  436.78   12.83
 -12   4   2  412.74   15.25
 -12   4   2  431.49   17.45
  12   4  -2  441.35   15.98
 -10  -4   2   84.82    7.70
  10  -4  -2   95.75    7.41
  10  -4  -2   92.23    6.58
 -10  -4   2   91.49    7.06
 -10  -4   2   79.32    9.54
 -10   4   2   82.94    5.35
  10   4  -2   94.85    7.86
  10   4  -2   77.27    7.04
 -10   4   2   84.45    6.98
 -10   4   2   80.83    4.66
 -10   4   2   86.90    8.00
   8  -4  -2 1729.24   37.39
  -8  -4   2 1794.27   37.07
  -8  -4   2 1722.64   37.10
  -8  -4   2 1751.57   40.78
  -8  -4   2 1780.26   37.67
   8  -4  -2 1769.45   37.55
   8   4  -2 1847.61   40.42
   8   4  -2 1728.10   37.34
  -8   4   2 1767.07   35.22
   8   4  -2 1742.17   39.29
  -8   4   2 1689.78   34.86
  -8   4   2 1751.88   37.28
  -8   4   2 1766.92   39.38
   6  -4  -2  967.22   22.34
   6  -4  -2  992.34   21.15
  -6  -4   2  993.67   21.50
   6  -4  -2  930.91   21.94
  -6  -4   2  959.35   22.10
  -6  -4   2 1002.21   25.47
  -6  -4   2  968.98   22.54
   6   4  -2  950.64   22.42
   6   4  -2  965.76   21.41
   6   4  -2 1002.98   22.50
  -6   4   2  982.51   22.25
  -6   4   2  949.88   22.04
  -6   4   2  996.90   23.99
  -6   4   2  949.59   20.90
   6   4  -2  983.99   27.44
  -4  -4   2  683.04   18.76
   4  -4  -2  684.22   16.07
  -4  -4   2  692.81   14.65
  -4  -4   2  697.04   16.32
  -4  -4   2  648.95   15.76
   4  -4  -2  654.12   15.74
   4  -4  -2  685.25   15.70
   4  -4  -2  696.46   16.96
  -4   4   2  698.55   19.03
   4   4  -2  677.41   16.02
  -4   4   2  691.21   16.03
  -4   4   2  671.58   15.71
   4   4  -2  686.88   14.68
   4   4  -2  641.16   17.98
  -4   4   2  665.64   15.88
   4   4  -2  675.16   15.94
  -2  -4   2  609.77   14.24
   2  -4  -2  606.11   14.75
  -2  -4   2  634.12   16.71
   2  -4  -2  609.56   14.17
   2  -4  -2  607.30   14.02
  -2  -4   2  598.27   14.01
   2  -4  -2  587.79   14.48
  -2   4   2  601.96   14.01
   2   4  -2  603.17   12.19
  -2   4   2  614.66   14.15
   2   4  -2  604.49   14.10
   2   4  -2  601.33   14.01
  -2   4   2  591.80   14.74
  -2   4   2  612.66   14.84
   2   4  -2  591.05   12.14
   2   4  -2  590.14   15.94
   0  -4  -2 2904.95   55.44
   0  -4   2 2934.05   55.30
   0  -4   2 2966.48   55.12
   0  -4  -2 2949.67   55.35
   0  -4  -2 2997.34   57.12
   0  -4   2 2891.07   53.86
   0  -4  -2 2998.70   55.50
   0  -4   2 2966.01   56.83
   0   4  -2 2985.01   55.03
   0   4  -2 3028.08   54.03
   0   4  -2 2930.79   55.15
   0   4   2 2960.90   55.50
   0   4   2 3018.74   55.75
   0   4   2 2965.45   57.05
   0   4  -2 2839.54   56.48
   0   4   2 2981.34   55.40
  -2  -4  -2 6693.97  120.72
   2  -4   2 6417.01  117.41
   2  -4   2 6507.66  117.41
   2  -4   2 6625.46  117.36
  -2  -4  -2 6429.71  117.59
  -2  -4  -2 6592.96  118.14
   2  -4   2 6606.08  117.52
  -2   4  -2 6608.37  117.32
   2   4   2 6496.77  117.80
  -2   4  -2 6459.42  117.90
   2   4   2 6285.62  120.31
   2   4   2 6397.76  118.01
   2   4   2 6441.75  117.79
  -2   4  -2 6385.69  117.40
   4  -4   2  290.07    9.16
  -4  -4  -2  324.04    9.78
  -4  -4  -2  302.03   11.63
  -4  -4  -2  289.57    8.94
  -4  -4  -2  299.63    9.36
   4  -4   2  313.28    9.08
   4  -4   2  272.85    9.33
   4  -4   2  295.04    7.11
  -4   4  -2  297.33    8.71
   4   4   2  294.37   11.75
  -4   4  -2  304.16    7.51
   4   4   2  315.62    9.48
  -4   4  -2  298.84    8.91
   4   4   2  320.03    9.70
   6  -4   2 2369.96   46.75
  -6  -4  -2 2386.39   47.80
  -6  -4  -2 2354.29   47.14
  -6  -4  -2 2410.86   50.57
   6  -4   2 2380.89   47.03
   6   4   2 2371.12   47.29
   6   4   2 2351.37   48.00
  -6   4  -2 2382.11   48.75
  -6   4  -2 2356.07   46.42
   6   4   2 2283.32   47.04
   6   4   2 2388.28   53.60
  -8  -4  -2  569.84   16.81
  -8  -4  -2  558.63   16.02
   8  -4   2  563.44   15.89
  -8  -4  -2  551.94   18.44
   8  -4   2  561.58   15.63
   8   4   2  566.70   16.03
   8   4   2  593.94   16.47
  -8   4  -2  570.66   17.68
  -8   4  -2  570.44   15.56
  10  -4   2  374.75   13.31
  10  -4   2  401.59   13.86
 -10  -4  -2  391.87   14.66
 -10  -4  -2  422.99   16.76
 -10  -4  -2  394.61   13.52
  10   4   2  396.75   13.87
 -10   4  -2  387.21   15.42
  10   4   2  390.55   14.00
 -10   4  -2  373.86   12.79
 -12  -4  -2  341.33   16.32
 -12  -4  -2  323.47   13.44
 -12  -4  -2  356.81   15.01
  12  -4   2  315.42   12.89
  12   4   2  351.51   13.93
 -12   4  -2  342.30   15.78
  12   4   2  328.45   13.33
 -12   4  -2  321.31   12.69
 -14  -4  -2   37.94    7.94
 -14  -4  -2   43.57    6.79
  14  -4   2   40.31    7.33
 -14  -4  -2   34.71    8.24
  14  -4   2   33.02    7.55
 -14   4  -2   41.28    6.93
  14   4   2   26.44    6.51
 -14   4  -2   27.31    7.95
 -16  -4  -2  185.69   12.94
  16  -4   2  175.72   11.95
 -16  -4  -2  172.51   13.23
 -16  -4  -2  147.32   10.82
  16   4   2  180.96   11.79
 -16   4  -2  184.98   11.96
 -18  -4  -2   21.40    7.95
 -18  -4  -2   16.88    7.59
  18  -4   2    4.57    7.11
  18   4   2   18.15    7.36
 -18   4  -2    6.75    7.13
 -20  -4  -2   59.96   11.24
  20  -4   2   27.33    8.27
 -20  -4  -2   53.75   10.10
  20   4   2   50.39   10.68
 -20   4  -2   46.59   11.10
 -21  -5   2   53.16   10.47
 -21  -5   2   60.33   13.84
  21  -5  -2   46.88   10.44
  21   5  -2   50.06   10.45
 -21   5   2   43.95   11.52
 -19  -5   2   61.49   11.69
 -19  -5   2   72.33   10.78
  19  -5  -2   67.99   10.61
  19   5  -2   57.92    9.71
 -19   5   2   68.91   12.49
 -17  -5   2   14.47    8.49
 -17  -5   2   12.85    6.48
  17  -5  -2   15.52    5.87
 -17  -5   2   16.50    6.67
  17   5  -2    7.94    6.59
 -17   5   2   16.69    7.54
 -15  -5   2   89.77   12.60
 -15  -5   2   90.59    9.43
  15  -5  -2   95.75    9.10
 -15  -5   2  114.43   10.16
  15   5  -2  112.12   11.16
 -15   5   2   89.22   10.53
 -15   5   2   79.24    6.28
 -15   5   2   95.54   10.10
 -13  -5   2   76.63    7.92
  13  -5  -2  110.47    9.39
 -13   5   2  109.13    8.32
  13   5  -2   90.01    8.26
 -13   5   2  109.55    5.43
 -13   5   2   93.86    6.18
 -13   5   2   92.09   10.85
 -11  -5   2   11.27    7.44
 -11  -5   2    2.10    4.28
 -11  -5   2    2.27    4.51
  11  -5  -2    3.86    4.14
  11  -5  -2    2.30    4.57
 -11   5   2    6.56    2.99
 -11   5   2    2.49    4.08
  11   5  -2    4.39    4.38
 -11   5   2    8.65    2.49
 -11   5   2    4.42    5.58
   9  -5  -2  372.20   12.81
   9  -5  -2  359.52   12.61
  -9  -5   2  367.19   12.32
  -9  -5   2  348.53   15.51
  -9   5   2  357.74   10.50
   9   5  -2  362.90   14.40
   9   5  -2  357.98   12.68
  -9   5   2  351.67   10.23
  -9   5   2  361.11   12.54
  -9   5   2  348.09   14.19
   7  -5  -2  498.49   14.61
   7  -5  -2  477.74   12.69
  -7  -5   2  514.41   14.69
   7  -5  -2  467.71   13.84
  -7  -5   2  495.57   13.44
  -7  -5   2  479.68   17.74
  -7  -5   2  460.95   13.81
   7   5  -2  479.31   14.22
   7   5  -2  482.70   14.19
   7   5  -2  469.68   13.32
  -7   5   2  484.37   14.08
  -7   5   2  499.83   15.92
  -7   5   2  469.90   12.59
   5  -5  -2  469.44   13.00
   5  -5  -2  473.92   12.70
  -5  -5   2  454.62   12.96
  -5  -5   2  488.14   16.44
  -5  -5   2  485.63   13.68
  -5  -5   2  476.06   11.84
   5  -5  -2  486.53   13.51
   5   5  -2  460.06   13.12
  -5   5   2  468.14   14.80
  -5   5   2  471.14   12.73
  -5   5   2  482.83   14.60
   5   5  -2  474.01   11.92
  -5   5   2  469.39   13.11
  -3  -5   2  327.54    9.66
   3  -5  -2  313.39    9.45
  -3  -5   2  319.95   12.15
   3  -5  -2  320.93    9.63
  -3  -5   2  327.51    9.93
   3  -5  -2  318.58   10.00
   3  -5  -2  310.89   10.11
  -3  -5   2  328.27    7.99
  -3   5   2  307.14    9.97
   3   5  -2  315.79    7.95
   3   5  -2  314.68    9.77
   3   5  -2  317.06   11.78
  -3   5   2  317.21    9.54
   3   5  -2  308.15    9.53
  -3   5   2  321.37    9.59
  -1  -5   2  324.78    9.61
  -1  -5   2  313.64    7.69
   1  -5  -2  322.35    9.52
  -1  -5   2  332.20   11.50
   1  -5  -2  304.13    9.36
   1  -5  -2  312.35   10.42
  -1  -5   2  312.33    9.29
   1  -5  -2  314.84    9.38
  -1   5   2  316.03    9.70
   1   5  -2  339.72    9.62
  -1   5   2  317.12   10.55
   1   5  -2  316.75    9.32
  -1   5   2  327.06    9.50
   1   5  -2  322.43    7.93
  -1   5   2  327.07    9.48
   1   5  -2  314.29   12.80
   1  -5   2  278.32    7.88
   1  -5   2  278.15    9.65
   1  -5   2  270.08    8.29
  -1  -5  -2  273.66    8.63
   1  -5   2  273.38    8.57
  -1   5  -2  276.23    8.24
  -1   5  -2  281.92    9.55
  -1   5  -2  271.52    7.99
  -1   5  -2  256.43    9.28
   1   5   2  262.30    8.36
   1   5   2  259.70    8.34
   1   5   2  263.98    8.64
   1   5   2  272.97    8.70
   1   5   2  274.39   10.37
   3  -5   2  552.82   14.12
  -3  -5  -2  588.56   14.77
   3  -5   2  564.79   13.83
  -3  -5  -2  563.70   14.20
  -3  -5  -2  574.35   17.16
   3  -5   2  564.45   13.52
   3   5   2  557.63   14.51
   3   5   2  558.07   14.25
  -3   5  -2  534.53   13.61
  -3   5  -2  552.42   13.73
   3   5   2  547.27   16.88
  -3   5  -2  562.12   13.72
   3   5   2  542.96   14.23
  -3   5  -2  562.94   14.58
  -5  -5  -2   37.42    4.60
   5  -5   2   37.32    4.62
  -5  -5  -2   45.18    7.15
   5  -5   2   31.38    2.70
  -5  -5  -2   33.44    4.11
  -5  -5  -2   43.58    5.22
   5  -5   2   40.75    4.64
   5   5   2   43.30    4.49
   5   5   2   42.82    4.96
  -5   5  -2   35.31    3.57
   5   5   2   39.10    4.97
  -5   5  -2   38.93    4.44
  -5   5  -2   38.54    5.47
   7  -5   2   -0.02    2.71
   7  -5   2    3.46    3.02
  -7  -5  -2    5.94    5.59
  -7  -5  -2   -2.74    2.80
  -7  -5  -2   -2.29    3.05
   7   5   2    5.54    3.24
  -7   5  -2   -0.50    3.62
  -7   5  -2    2.03    3.00
   7   5   2   -4.65    3.02
  -9  -5  -2   71.80    9.62
  -9  -5  -2   72.46    7.02
   9  -5   2   65.89    5.86
  -9  -5  -2   61.14    5.85
   9  -5   2   68.00    6.49
   9   5   2   70.26    6.12
  -9   5  -2   79.49    6.14
   9   5   2   66.73    6.60
  -9   5  -2   68.97    7.41
  11  -5   2   11.88    4.99
  11  -5   2    5.23    4.49
 -11  -5  -2   -3.33    4.35
 -11  -5  -2    0.51    3.72
 -11  -5  -2    8.06    6.33
  11   5   2    5.18    4.69
 -11   5  -2   -1.67    5.86
  11   5   2   -2.91    3.74
 -11   5  -2    6.56    3.74
 -13  -5  -2  154.13   12.83
  13  -5   2  150.58    9.07
 -13  -5  -2  162.86   10.24
  13  -5   2  169.41   10.44
 -13  -5  -2  150.87   11.25
 -13   5  -2  159.45   12.01
  13   5   2  151.04   10.67
 -13   5  -2  139.94    9.37
  15  -5   2   61.98    8.43
 -15  -5  -2   58.51   10.22
 -15  -5  -2   62.68    7.98
 -15  -5  -2   59.35    8.96
 -15   5  -2   58.52   10.28
 -15   5  -2   57.97    7.82
  15   5   2   55.50    8.67
 -17  -5  -2    9.34    7.69
  17  -5   2   10.41    6.11
  17   5   2   14.83    6.97
 -17   5  -2   16.76    8.67
  19  -5   2   -0.01    5.62
 -19  -5  -2   24.76    7.58
 -19  -5  -2   16.07    7.44
 -19   5  -2   21.78    8.17
  19   5   2    0.21    5.86
  20  -6  -2   39.41    9.45
 -20  -6   2   46.53    9.23
  20   6  -2   35.36    9.63
 -20   6   2   25.63    9.75
 -18  -6   2    0.76    8.97
 -18  -6   2  -11.47    6.45
  18  -6  -2   -6.87    4.58
  18   6  -2   12.28    6.87
 -18   6   2    5.71    7.17
 -16  -6   2    9.75    6.02
 -16  -6   2   -0.44    5.43
 -16  -6   2    6.15    9.03
  16  -6  -2    4.56    5.47
  16   6  -2   14.70    5.73
 -14  -6   2    2.33    5.12
  14  -6  -2    2.06    5.56
 -14  -6   2   13.42    8.03
 -14  -6   2    7.40    5.35
 -14   6   2   -2.03    6.91
 -14   6   2    6.41    3.36
  14   6  -2    6.43    5.29
 -14   6   2   -5.74    4.40
 -12  -6   2   48.49   11.47
  12  -6  -2   45.21    7.14
 -12  -6   2   37.62    6.38
 -12  -6   2   40.57    6.65
 -12   6   2   34.84    4.33
 -12   6   2   47.27    6.77
 -12   6   2   54.62    4.27
 -12   6   2   46.07    8.70
  12   6  -2   44.75    6.89
 -10  -6   2   31.75    5.96
 -10  -6   2   46.19    6.15
  10  -6  -2   33.14    5.41
  10  -6  -2   30.24    5.61
 -10  -6   2   34.71    8.47
 -10   6   2   47.47    6.46
  10   6  -2   38.20    5.87
 -10   6   2   38.86    4.28
 -10   6   2   40.97    4.16
  -8  -6   2  456.16   18.24
   8  -6  -2  463.71   14.39
   8  -6  -2  453.84   14.69
  -8  -6   2  489.06   17.44
  -8  -6   2  467.34   13.69
   8  -6  -2  479.58   12.95
  -8   6   2  456.88   12.68
  -8   6   2  489.64   14.80
   8   6  -2  492.72   15.12
   8   6  -2  454.80   15.36
  -8   6   2  466.85   16.47
  -6  -6   2   52.19    4.87
  -6  -6   2   71.60    9.22
   6  -6  -2   50.42    4.59
  -6  -6   2   50.78    4.41
   6  -6  -2   52.11    5.28
  -6  -6   2   59.56    7.16
   6  -6  -2   62.37    5.24
   6   6  -2   55.48    5.19
   6   6  -2   67.11    5.39
  -6   6   2   55.38    4.93
   6   6  -2   48.54    4.88
  -6   6   2   53.77    5.14
  -6   6   2   42.76    4.76
  -6   6   2   58.05    6.58
   4  -6  -2  488.20   13.70
  -4  -6   2  493.02   11.70
  -4  -6   2  500.79   14.04
   4  -6  -2  480.60   16.04
   4  -6  -2  492.17   13.48
  -4  -6   2  484.61   16.97
  -4  -6   2  461.44   13.32
   4  -6  -2  472.16   13.44
   4   6  -2  474.43   11.58
  -4   6   2  477.86   15.29
  -4   6   2  480.09   14.65
   4   6  -2  479.54   13.71
  -4   6   2  475.27   15.56
  -4   6   2  486.73   13.48
   4   6  -2  468.29   13.49
  -2  -6   2  727.44   20.51
   2  -6  -2  709.99   17.79
  -2  -6   2  759.02   18.25
   2  -6  -2  746.60   17.79
   2  -6  -2  688.17   17.18
  -2  -6   2  683.07   17.38
   2   6  -2  722.65   15.37
  -2   6   2  764.03   17.75
   2   6  -2  701.05   19.92
  -2   6   2  739.17   20.07
  -2   6   2  720.97   18.74
   2   6  -2  717.41   17.55
  -2   6   2  725.35   17.50
   2   6  -2  705.32   17.64
   2   6  -2  748.71   15.61
   0  -6   2  716.85   17.41
   0  -6  -2  709.16   19.09
   0  -6  -2  684.33   17.04
   0  -6  -2  683.14   16.83
   0  -6  -2  694.60   17.12
   0  -6   2  704.65   16.82
   0  -6   2  690.03   15.30
   0   6  -2  683.13   15.56
   0   6   2  703.08   17.11
   0   6   2  687.44   17.01
   0   6  -2  681.57   18.68
   0   6  -2  694.17   16.82
   0   6   2  715.73   17.15
   0   6  -2  697.95   16.74
   0   6   2  676.51   18.84
   2  -6   2  741.61   17.55
  -2  -6  -2  756.61   18.56
   2  -6   2  759.30   18.11
  -2  -6  -2  748.73   21.12
   2  -6   2  758.10   17.95
  -2  -6  -2  733.63   19.85
   2  -6   2  741.60   18.75
   2   6   2  770.27   18.66
  -2   6  -2  769.34   17.99
  -2   6  -2  746.97   18.87
   2   6   2  772.72   18.06
  -2   6  -2  753.81   17.61
   2   6   2  791.05   19.84
   2   6   2  766.34   18.71
  -4  -6  -2  140.10    6.62
  -4  -6  -2  130.14    6.70
   4  -6   2  140.21    6.99
   4  -6   2  123.87    6.37
   4  -6   2  126.52    7.27
  -4  -6  -2  130.38    9.57
   4  -6   2  126.10    6.07
  -4  -6  -2  144.77    7.21
   4   6   2  143.68    7.27
   4   6   2  132.99    6.68
  -4   6  -2  138.66    6.60
  -4   6  -2  139.55    7.76
  -4   6  -2  133.22    6.72
   4   6   2  126.74    6.86
  -6  -6  -2  295.69   10.89
   6  -6   2  285.80    7.80
  -6  -6  -2  300.79   10.89
   6  -6   2  304.08   10.42
  -6  -6  -2  311.93   14.10
   6  -6   2  293.77   10.50
  -6   6  -2  315.04   10.46
   6   6   2  303.76   11.14
   6   6   2  299.91   10.83
  -6   6  -2  302.91   12.11
  -6   6  -2  294.16    8.47
  -8  -6  -2    8.63    4.05
  -8  -6  -2    3.61    3.47
  -8  -6  -2    0.55    6.01
   8  -6   2    5.78    3.68
   8  -6   2    6.38    3.46
   8   6   2    5.72    3.76
  -8   6  -2    1.74    4.59
  -8   6  -2    5.78    3.55
   8   6   2    7.78    3.73
  10  -6   2   19.62    4.99
 -10  -6  -2   11.28    7.62
 -10  -6  -2    8.11    4.75
  10  -6   2    7.16    4.42
 -10  -6  -2    8.67    4.47
  10   6   2   17.11    5.53
 -10   6  -2   17.72    6.71
  10   6   2   18.80    4.89
 -10   6  -2   16.03    4.41
 -12  -6  -2   22.31    5.73
 -12  -6  -2   21.70    5.34
  12  -6   2   20.15    5.94
 -12   6  -2   26.04    5.74
 -12   6  -2   19.78    7.18
  12   6   2   19.82    5.96
 -14  -6  -2   81.70    8.57
 -14  -6  -2   98.40   10.18
  14  -6   2   87.68    8.68
 -14  -6  -2   99.40   12.14
  14  -6   2   88.98   10.41
 -14   6  -2   92.36   11.79
 -14   6  -2   88.03    7.91
  14   6   2   83.17    8.69
 -16  -6  -2   15.43    6.82
 -16  -6  -2   13.07    6.17
 -16  -6  -2   21.35    7.73
  16  -6   2    7.80    6.61
  16   6   2   13.31    6.24
 -16   6  -2   21.18    7.74
  18  -6   2   18.57    7.09
 -18  -6  -2   19.53    8.13
 -18  -6  -2   26.28    8.41
  18   6   2   23.07    7.72
 -18   6  -2    9.47    7.88
  20  -6   2   41.15    8.57
 -20  -6  -2   41.16    9.17
 -20  -6  -2   52.81   10.50
  20   6   2   48.59    8.50
 -20   6  -2   42.96   12.39
 -19  -7   2   22.31    7.04
  19  -7  -2   24.01    8.50
 -19  -7   2   13.06   15.44
  19   7  -2   43.15    9.09
 -19   7   2   21.81    8.29
 -17  -7   2    4.09    9.62
 -17  -7   2    5.27    5.52
 -17  -7   2    1.23    6.44
  17  -7  -2    2.21    5.71
  17   7  -2   -3.21    5.84
 -17   7   2    5.60    7.36
 -15  -7   2   50.06    8.35
 -15  -7   2   52.73    8.70
  15  -7  -2   39.57    8.21
 -15  -7   2   46.51   11.44
 -15   7   2   37.25    9.11
  15   7  -2   39.63    8.47
  13  -7  -2    3.31    5.02
 -13  -7   2    7.27    9.16
 -13  -7   2    7.86    5.45
 -13   7   2    6.34    3.03
 -13   7   2    4.37    6.64
  13   7  -2    7.90    4.95
 -13   7   2   14.76    5.34
  11  -7  -2  253.02   12.43
 -11  -7   2  283.57   12.89
 -11  -7   2  263.52   16.25
 -11  -7   2  265.37   11.57
 -11   7   2  256.01    8.94
 -11   7   2  272.40   11.97
 -11   7   2  257.94   14.41
  11   7  -2  276.66   12.53
 -11   7   2  254.49    8.96
  -9  -7   2  765.73   19.66
   9  -7  -2  690.68   20.07
   9  -7  -2  745.26   18.21
  -9  -7   2  788.31   21.63
   9  -7  -2  733.24   20.93
  -9  -7   2  745.39   25.86
   9   7  -2  714.49   20.75
  -9   7   2  715.74   19.06
  -9   7   2  708.30   22.70
  -9   7   2  750.64   20.76
  -7  -7   2   26.80    4.06
   7  -7  -2   25.31    4.72
   7  -7  -2   31.22    4.44
  -7  -7   2   27.93    5.09
  -7  -7   2   26.15    7.26
   7  -7  -2   32.06    4.84
  -7   7   2   32.18    6.12
   7   7  -2   26.99    5.29
  -7   7   2   36.07    5.47
   7   7  -2   32.84    4.14
  -5  -7   2 3814.85   78.98
  -5  -7   2 3655.03   75.49
  -5  -7   2 3869.94   71.51
  -5  -7   2 3867.51   74.71
   5  -7  -2 3890.82   74.20
   5  -7  -2 3824.11   76.31
   5   7  -2 3801.02   71.41
   5   7  -2 3824.42   74.21
  -5   7   2 3746.89   73.64
  -5   7   2 3870.83   75.78
   5   7  -2 3863.36   74.26
  -5   7   2 3855.89   74.35
  -5   7   2 3899.19   74.04
  -3  -7   2  588.44   16.11
  -3  -7   2  618.99   19.87
   3  -7  -2  660.41   18.28
   3  -7  -2  577.83   16.02
  -3  -7   2  597.40   16.86
   3  -7  -2  588.73   16.79
   3   7  -2  610.79   14.02
  -3   7   2  627.90   17.17
  -3   7   2  600.72   17.33
   3   7  -2  596.67   13.79
   3   7  -2  580.58   16.05
  -3   7   2  609.74   16.26
  -3   7   2  608.96   16.09
   3   7  -2  598.11   16.21
  -1  -7   2 2745.65   52.25
  -1  -7   2 2887.92   58.33
   1  -7  -2 2745.28   56.92
   1  -7  -2 2731.20   54.53
  -1  -7   2 2809.14   55.13
  -1  -7   2 2778.71   54.74
   1  -7  -2 2798.59   54.92
   1   7  -2 2708.39   54.58
  -1   7   2 2825.98   55.23
   1   7  -2 2801.11   52.64
  -1   7   2 2705.14   57.05
   1   7  -2 2822.67   54.68
  -1   7   2 2805.85   54.84
  -1   7   2 2821.47   54.96
   1  -7   2 1031.75   25.49
  -1  -7  -2 1055.60   24.11
  -1  -7  -2 1005.40   23.64
   1  -7   2  995.36   22.19
  -1  -7  -2 1037.79   26.77
   1  -7   2 1036.64   23.77
   1  -7   2 1002.82   23.32
  -1   7  -2 1066.82   22.86
  -1   7  -2 1029.34   23.75
   1   7   2 1028.84   23.32
   1   7   2 1047.21   24.04
  -1   7  -2 1034.13   23.39
   1   7   2 1016.59   23.85
  -1   7  -2  998.65   25.03
   3  -7   2  391.41   11.68
   3  -7   2  385.81   11.88
  -3  -7  -2  373.93   15.01
  -3  -7  -2  372.61   12.34
   3  -7   2  369.83   11.90
  -3  -7  -2  355.64   11.60
   3  -7   2  348.35   11.25
  -3   7  -2  364.73   11.77
  -3   7  -2  370.26   14.03
   3   7   2  382.89   12.15
   3   7   2  357.33   11.29
  -3   7  -2  369.90   11.43
   3   7   2  362.92   12.03
   3   7   2  363.70   11.39
  -5  -7  -2  413.02   12.92
   5  -7   2  425.78   13.18
  -5  -7  -2  413.05   13.50
   5  -7   2  414.27   11.51
  -5  -7  -2  413.25   17.13
   5  -7   2  419.58   12.94
  -5   7  -2  408.01   12.08
  -5   7  -2  436.63   14.08
  -5   7  -2  407.43   12.56
   5   7   2  419.28   13.46
   5   7   2  401.95   13.16
   7  -7   2   10.49    2.26
   7  -7   2   11.77    3.72
   7  -7   2   11.94    4.23
  -7  -7  -2    7.75    4.12
  -7  -7  -2    8.92    4.22
  -7  -7  -2   13.59    6.59
  -7   7  -2    8.76    3.70
  -7   7  -2    8.80    2.80
  -7   7  -2   21.62    5.65
   7   7   2    8.19    4.13
  -9  -7  -2  189.13    9.97
  -9  -7  -2  176.33    9.92
   9  -7   2  176.17    9.39
  -9  -7  -2  178.81   12.96
   9  -7   2  194.01    9.77
  -9   7  -2  188.17    9.25
   9   7   2  191.32    9.77
  -9   7  -2  149.48   12.14
   9   7   2  189.91   10.34
 -11  -7  -2   -3.84    4.74
 -11  -7  -2    3.18    6.95
  11  -7   2   -0.81    4.39
 -11   7  -2    6.50    4.76
  11   7   2    5.11    4.56
 -11   7  -2   -2.39    5.61
 -13  -7  -2  220.94   12.54
  13  -7   2  260.59   13.32
  13  -7   2  205.35   11.33
 -13  -7  -2  239.67   15.70
 -13  -7  -2  243.12   12.84
  13   7   2  242.47   13.28
 -13   7  -2  246.77   14.98
 -13   7  -2  252.03   12.14
 -15  -7  -2   11.39    6.73
 -15  -7  -2    3.01    5.82
  15  -7   2    9.57    5.73
 -15  -7  -2    4.13    7.51
 -15   7  -2   -0.91    6.05
  15   7   2   -2.81    5.04
 -17  -7  -2  156.59   14.95
  17  -7   2  145.59   11.96
 -17  -7  -2  149.89   12.23
 -17   7  -2  144.35   13.89
  17   7   2  168.75   12.64
 -19  -7  -2   24.05    8.80
  19  -7   2   21.94    8.41
 -19   7  -2   33.80    9.80
  19   7   2   18.84    8.76
 -20  -8   2   49.24    9.22
 -20  -8   2   48.41   11.93
  20  -8  -2   36.23   10.03
 -20   8   2   42.23   10.87
  18  -8  -2    5.68    7.10
 -18  -8   2   -5.27    9.57
  18   8  -2   -0.35    6.40
 -18   8   2   -0.79    7.80
 -16  -8   2   49.03    8.51
  16  -8  -2   44.15    8.21
 -16  -8   2   55.94    8.53
 -16  -8   2   47.30   12.52
  16   8  -2   51.62    8.86
 -16   8   2   65.76   11.51
 -14  -8   2    4.14    5.69
 -14  -8   2   -3.27    8.98
 -14  -8   2    6.23    5.32
  14  -8  -2   -0.74    4.90
 -14   8   2    1.28    6.59
  14   8  -2   -0.16    5.58
 -14   8   2   -6.31    2.38
 -12  -8   2  289.40   14.18
 -12  -8   2  268.24   17.35
 -12  -8   2  279.80   12.36
  12  -8  -2  276.27   13.29
 -12   8   2  272.91   13.26
 -12   8   2  283.81    9.30
 -12   8   2  256.37    9.29
 -12   8   2  267.55   15.50
  12   8  -2  283.86   13.96
 -10  -8   2    8.75    4.25
  10  -8  -2   12.39    5.12
 -10  -8   2    3.21    4.71
 -10  -8   2   12.31    8.97
  10  -8  -2    3.45    5.14
 -10   8   2   11.97    6.59
  10   8  -2    3.06    4.78
 -10   8   2    6.86    4.82
  -8  -8   2  809.58   20.24
  -8  -8   2  789.63   22.51
   8  -8  -2  806.38   22.18
   8  -8  -2  835.93   22.37
  -8  -8   2  810.52   27.48
   8  -8  -2  781.14   20.22
  -8   8   2  816.88   21.79
  -8   8   2  774.96   23.81
  -8   8   2  765.61   20.13
   8   8  -2  829.71   22.60
   6  -8  -2   48.27    5.59
   6  -8  -2   47.67    5.03
   6  -8  -2   43.39    5.73
  -6  -8   2   49.29    5.33
  -6  -8   2   68.20   10.03
   6   8  -2   46.64    4.14
  -6   8   2   46.47    5.70
  -6   8   2   53.12    7.12
  -6   8   2   45.20    5.59
  -4  -8   2 1171.37   30.56
   4  -8  -2 1237.42   28.73
   4  -8  -2 1231.20   28.31
  -4  -8   2 1242.92   29.31
   4  -8  -2 1235.33   29.17
  -4  -8   2 1246.93   33.08
  -4   8   2 1280.55   32.40
  -4   8   2 1260.00   29.87
   4   8  -2 1238.42   25.90
   4   8  -2 1215.49   25.67
   4   8  -2 1236.53   28.76
  -4   8   2 1270.84   28.75
  -2  -8   2 1428.29   35.38
  -2  -8   2 1451.29   32.08
   2  -8  -2 1439.61   31.68
   2  -8  -2 1398.19   33.21
  -2  -8   2 1373.14   31.29
   2  -8  -2 1406.93   31.36
   2   8  -2 1418.56   31.49
  -2   8   2 1409.13   31.52
  -2   8   2 1382.52   31.72
   2   8  -2 1449.32   29.04
   2   8  -2 1415.57   28.69
   0  -8   2   25.51    4.54
   0  -8  -2   19.86    3.89
   0  -8   2   23.89    3.42
   0  -8  -2   24.77    4.63
   0  -8   2   31.08    4.43
   0  -8   2   24.69    6.47
   0  -8  -2   24.43    5.75
   0  -8  -2   31.01    4.40
   0   8  -2   20.58    4.50
   0   8  -2   22.89    3.89
   0   8   2   23.08    4.26
   0   8   2   22.65    4.34
   0   8   2   17.46    4.48
   2  -8   2 2138.77   45.36
   2  -8   2 2114.72   42.90
   2  -8   2 2146.99   44.26
  -2  -8  -2 2180.05   48.68
   2  -8   2 2128.70   43.75
  -2  -8  -2 2072.77   44.34
   2   8   2 2094.57   44.41
   2   8   2 2161.98   43.68
   2   8   2 2087.29   43.28
  -2   8  -2 2111.40   45.39
  -2   8  -2 2149.62   43.55
  -2   8  -2 2144.09   43.42
   4  -8   2  261.14    9.88
  -4  -8  -2  279.18   11.27
  -4  -8  -2  264.11   13.62
   4  -8   2  275.21   10.58
  -4   8  -2  245.96   10.38
   4   8   2  261.78   11.16
   4   8   2  243.85   10.19
   4   8   2  253.59    9.66
  -4   8  -2  249.65    9.69
  -4   8  -2  248.86   10.35
  -6  -8  -2  223.96    9.66
   6  -8   2  224.84   10.05
  -6  -8  -2  226.86   13.55
   6  -8   2  212.19    9.36
   6  -8   2  205.52    7.84
  -6  -8  -2  197.75    9.86
  -6   8  -2  209.01    8.65
  -6   8  -2  215.35   10.56
  -6   8  -2  226.23    9.43
   6   8   2  219.10    9.97
   6   8   2  203.07    9.72
  -8  -8  -2  112.39    8.18
   8  -8   2  106.14    7.24
  -8  -8  -2  109.56    7.92
  -8  -8  -2  104.08   12.11
   8  -8   2  118.61    8.39
   8  -8   2  113.98    5.01
   8   8   2  115.81    8.67
  -8   8  -2  103.75    8.95
  -8   8  -2  105.79    5.54
  -8   8  -2  118.54    7.65
   8   8   2  120.50    8.00
 -10  -8  -2  255.31   12.09
 -10  -8  -2  257.06   16.03
 -10  -8  -2  265.16   12.77
 -10   8  -2  286.30   12.04
 -10   8  -2  271.09   14.33
  10   8   2  280.26   13.10
 -12  -8  -2   92.13   11.93
  12  -8   2   97.25    8.84
 -12  -8  -2   87.32    9.03
 -12  -8  -2  103.21    9.14
  12  -8   2   83.49    9.74
  12   8   2  104.44    8.85
 -12   8  -2  117.81   11.40
 -12   8  -2   94.41    8.44
 -14  -8  -2   29.57    7.38
  14  -8   2   24.17    7.09
 -14  -8  -2   13.87    8.22
 -14  -8  -2   25.73    6.64
  14   8   2   10.71    5.84
 -14   8  -2   29.03    6.78
 -14   8  -2   33.52    8.80
 -16  -8  -2   25.41   10.26
  16  -8   2   21.42    7.46
 -16  -8  -2   24.93    7.73
  16   8   2   32.52    8.48
 -16   8  -2   10.54    7.75
 -18  -8  -2   26.49    8.29
 -18  -8  -2    3.27    9.04
  18  -8   2   14.68    7.66
 -18   8  -2   17.14    8.99
 -19  -9   2   38.04    7.77
  19  -9  -2   26.42    8.24
 -19  -9   2   18.76   11.25
 -19   9   2   20.56   10.07
  19   9  -2   27.75    9.43
 -17  -9   2   -6.08    8.84
 -17  -9   2   -5.43    8.76
 -17  -9   2   15.09    6.03
  17  -9  -2    6.74    6.85
 -17   9   2   18.13    8.76
  17   9  -2    4.53    6.40
 -15  -9   2   26.91    6.28
  15  -9  -2   32.86    7.42
 -15  -9   2   14.02   10.63
 -15  -9   2   15.25    6.88
  15   9  -2   23.76    6.87
 -15   9   2   33.72    9.08
 -13  -9   2   17.06    9.37
 -13  -9   2    1.66    5.32
 -13  -9   2    6.80    6.22
  13  -9  -2    5.30    5.08
  13   9  -2   14.28    6.41
 -13   9   2   -5.49    6.32
 -13   9   2    2.47    2.74
 -11  -9   2    4.35    9.02
  11  -9  -2   11.91    5.98
 -11  -9   2    7.94    5.50
 -11  -9   2    5.17    4.24
 -11   9   2   19.56    7.43
 -11   9   2    8.19    5.46
 -11   9   2    6.41    5.53
  11   9  -2    6.32    5.03
   9  -9  -2   53.51    5.75
  -9  -9   2   69.31    8.58
  -9  -9   2   66.33   11.15
  -9  -9   2   60.22    6.20
   9  -9  -2   71.27    8.22
   9   9  -2   59.12    7.52
  -9   9   2   52.61    6.83
  -9   9   2   87.80    7.98
  -9   9   2   56.67    9.25
  -7  -9   2    5.06    3.36
   7  -9  -2    6.09    4.15
   7  -9  -2    5.64    3.59
  -7  -9   2    7.01    4.65
  -7   9   2    6.42    5.56
   7   9  -2    6.52    4.09
  -7   9   2    9.27    4.64
   7   9  -2    9.06    3.23
  -5  -9   2   59.51    7.32
  -5  -9   2   53.37    9.05
   5  -9  -2   59.37    5.69
  -5  -9   2   50.64    6.37
   5  -9  -2   47.19    5.74
   5  -9  -2   46.07    6.31
   5   9  -2   49.43    6.05
   5   9  -2   59.57    4.65
  -5   9   2   64.43    6.93
  -5   9   2   54.02    7.67
   3  -9  -2    1.19    3.49
  -3  -9   2    9.64    3.86
   3  -9  -2    3.49    3.72
  -3  -9   2    3.56    5.98
   3  -9  -2    2.83    3.67
  -3  -9   2    4.22    4.16
  -3   9   2    5.21    4.32
   3   9  -2    6.09    3.90
  -3   9   2    9.18    3.79
   3   9  -2    2.66    2.90
   3   9  -2    2.15    2.30
  -1  -9   2    4.83    3.31
   1  -9  -2   11.95    3.99
   1  -9  -2    3.67    4.36
  -1  -9   2    9.40    2.56
  -1  -9   2    5.17    6.00
  -1  -9   2    3.82    3.95
  -1   9   2    3.51    3.42
   1   9  -2    1.90    3.22
  -1   9   2    2.20    4.19
   1   9  -2    2.29    3.06
   1  -9   2   65.25    5.11
   1  -9   2   63.65    5.92
   1  -9   2   73.60    5.82
  -1  -9  -2   68.03    6.24
   1  -9   2   71.77    8.16
  -1  -9  -2   63.16    7.90
  -1   9  -2   62.12    5.62
   1   9   2   61.55    5.92
  -1   9  -2   74.85    6.28
   1   9   2   67.32    6.27
   1   9   2   64.46    5.56
  -3  -9  -2  190.70   16.54
   3  -9   2  198.35    9.59
   3  -9   2  189.92    9.78
   3  -9   2  201.29    9.08
  -3   9  -2  193.45    9.00
   3   9   2  193.60    8.93
   3   9   2  195.01    9.45
   3   9   2  191.12    9.21
  -3   9  -2  195.03    9.29
  -5  -9  -2   12.02    4.71
   5  -9   2    9.89    3.74
  -5  -9  -2    5.02    6.13
   5  -9   2   16.45    4.52
   5  -9   2   14.84    4.49
   5   9   2    8.72    3.76
   5   9   2    9.16    4.33
  -5   9  -2   13.55    5.14
  -5   9  -2    4.55    4.33
  -5   9  -2    4.06    3.46
   5   9   2   17.17    5.01
   7  -9   2   75.95    5.39
  -7  -9  -2   70.48    6.85
  -7  -9  -2   84.09   13.18
   7  -9   2   67.56    7.61
  -7  -9  -2   72.62    7.26
   7  -9   2   72.51    6.44
   7   9   2   72.38    7.14
  -7   9  -2   82.49    6.80
  -7   9  -2   67.11    6.09
  -7   9  -2   85.89    8.31
   7   9   2   78.25    9.32
   9  -9   2    4.85    2.15
   9  -9   2   -3.37    4.89
  -9  -9  -2    4.91    4.62
  -9  -9  -2    1.06    7.30
  -9  -9  -2    6.10    4.71
  -9   9  -2    1.91    2.87
  -9   9  -2   -3.62    5.02
   9   9   2    6.63    5.04
  -9   9  -2    0.80    4.11
 -11  -9  -2    6.70    5.25
 -11  -9  -2    7.93    5.32
  11  -9   2    6.25    5.32
 -11  -9  -2   13.70    8.92
  11  -9   2    7.56    4.32
 -11   9  -2    2.90    4.57
 -11   9  -2    2.43    6.19
  13  -9   2    5.94    5.51
 -13  -9  -2    3.32    8.00
 -13  -9  -2    8.66    5.84
 -13  -9  -2   10.41    6.40
  13   9   2   12.37    5.99
 -13   9  -2   11.07    5.64
 -13   9  -2   -0.17    6.01
 -15  -9  -2   12.42    6.08
  15  -9   2    9.49    6.02
 -15  -9  -2    9.54    8.14
 -15  -9  -2    2.75    7.33
 -15   9  -2   12.06    7.47
  15   9   2   12.98    6.72
  17  -9   2    1.14    7.02
 -17  -9  -2   18.52    6.97
 -17  -9  -2   12.75    9.24
 -17   9  -2   10.20    7.97
  17   9   2    7.06    6.52
 -19  -9  -2    1.71    6.55
 -19  -9  -2   26.59    9.16
  19  -9   2   10.39    7.10
 -19   9  -2   -0.21    7.31
  19   9   2   18.09    8.86
 -18 -10   2   27.82   10.27
 -18 -10   2   29.70   12.08
  18  10  -2   29.08    9.09
 -18  10   2   51.01   11.06
 -16 -10   2   78.62   11.83
  16 -10  -2   74.89    9.69
 -16 -10   2   62.87   14.27
 -16 -10   2   81.37    9.00
  16  10  -2   69.79   10.20
 -16  10   2   69.93   12.54
 -14 -10   2   24.99    6.15
 -14 -10   2   12.69    9.53
 -14 -10   2   29.08    7.10
  14 -10  -2   28.79    7.67
  14  10  -2   13.66    8.01
 -14  10   2   36.16    8.28
  12 -10  -2  223.67   12.61
 -12 -10   2  234.54   13.34
 -12 -10   2  251.98   17.90
 -12 -10   2  236.92   11.60
  12  10  -2  232.14   12.87
 -12  10   2  224.53   15.75
  10 -10  -2   26.06    4.76
  10 -10  -2   21.29    6.46
 -10 -10   2   21.40    5.17
 -10 -10   2   13.76    9.22
  10  10  -2   17.11    5.78
 -10  10   2   18.23    7.48
 -10  10   2    9.53    6.15
  -8 -10   2  163.46   10.81
   8 -10  -2  132.38    8.25
  -8 -10   2  169.20   14.21
  -8 -10   2  152.42    8.12
   8 -10  -2  151.91   10.01
   8  10  -2  141.22    9.50
  -8  10   2  136.15   11.71
   6 -10  -2  111.18    8.12
   6 -10  -2  127.64    8.66
  -6 -10   2  143.99   12.73
  -6 -10   2  135.39    9.32
   6  10  -2  124.02    8.62
  -6  10   2  123.99    9.84
   6  10  -2  132.60    6.85
   6  10  -2  133.49    6.69
  -4 -10   2  106.71    8.62
  -4 -10   2  112.89    8.17
   4 -10  -2  113.83    8.29
  -4 -10   2   99.29   10.76
   4 -10  -2  120.35    8.71
   4  10  -2  113.26    6.55
   4  10  -2  123.16    8.38
   4  10  -2  120.02    7.10
  -4  10   2  127.90    8.91
  -2 -10   2  390.23   17.16
   2 -10  -2  413.46   16.22
  -2 -10   2  390.86   13.79
   2 -10  -2  399.99   14.41
  -2  10   2  409.92   14.33
   2  10  -2  399.42   13.81
   2  10  -2  411.88   13.35
  -2  10   2  415.86   14.67
   2  10  -2  395.96   15.21
   0 -10   2   63.14    6.37
   0 -10  -2   53.59    8.06
   0 -10   2   68.16    9.09
   0 -10  -2   54.09    6.83
   0 -10   2   52.51    4.41
   0  10  -2   47.65    5.55
   0  10  -2   58.19    5.71
   0  10   2   57.11    6.56
   0  10   2   57.98    6.36
   2 -10   2  540.11   18.50
   2 -10   2  541.70   16.55
  -2 -10  -2  537.63   20.44
   2 -10   2  532.25   16.95
  -2 -10  -2  546.40   23.52
   2  10   2  547.75   17.07
  -2  10  -2  554.82   16.22
  -2  10  -2  547.33   16.52
   2  10   2  551.26   16.34
  -4 -10  -2    1.17    5.92
   4 -10   2   -3.14    3.00
   4 -10   2   -2.06    3.50
  -4 -10  -2   -1.05    6.97
   4 -10   2    1.81    3.92
  -4  10  -2    3.11    4.64
   4  10   2   -1.55    4.18
  -4  10  -2    6.00    3.97
   4  10   2    2.70    3.86
  -6 -10  -2  768.40   26.70
  -6 -10  -2  683.31   24.16
   6 -10   2  690.22   21.06
   6 -10   2  733.36   19.58
   6 -10   2  724.55   22.92
   6  10   2  774.75   22.26
  -6  10  -2  726.17   20.28
  -6  10  -2  733.18   22.42
   6  10   2  734.62   20.31
  -6  10  -2  714.35   20.16
   8 -10   2   58.13    7.35
  -8 -10  -2   63.92   10.98
  -8 -10  -2   59.93    9.26
   8 -10   2   51.65    5.26
  -8 -10  -2   68.98    7.27
   8 -10   2   65.33    8.86
   8  10   2   68.87    8.53
  -8  10  -2   58.88    8.76
  -8  10  -2   71.02    7.76
 -10 -10  -2  259.08   14.51
  10 -10   2  246.02   13.02
  10 -10   2  238.39   11.72
 -10 -10  -2  244.68   17.66
 -10  10  -2  261.44   12.16
 -10  10  -2  238.73    7.21
 -10  10  -2  281.29   15.15
  10  10   2  264.72   13.16
 -12 -10  -2  213.51   17.23
 -12 -10  -2  204.59   12.28
  12 -10   2  180.12   11.72
 -12  10  -2  198.14   11.58
 -12  10  -2  212.86   15.23
  12  10   2  193.42   12.34
  14 -10   2    8.24    6.05
 -14 -10  -2    6.80    6.24
 -14 -10  -2   11.77    8.73
 -14 -10  -2    8.18   10.91
 -14  10  -2   24.90    9.11
  14  10   2   14.79    6.20
  16 -10   2   76.45   11.89
 -16 -10  -2   69.96   13.35
 -16 -10  -2   94.20   12.82
 -16  10  -2   92.08   13.26
  16  10   2   70.25   10.48
 -18 -10  -2   19.32    7.06
  18 -10   2   13.55    7.99
 -18 -10  -2   19.56    8.82
 -18  10  -2   12.54    9.70
  18  10   2   12.59    8.21
  17 -11  -2   25.92    8.58
 -17 -11   2   10.91    6.08
 -17 -11   2    8.36   11.15
  17  11  -2   22.73    8.76
 -17  11   2   38.28   11.48
 -15 -11   2   52.17   12.57
 -15 -11   2   32.60    6.78
 -15 -11   2   40.42    8.39
  15 -11  -2   37.27    8.04
  15  11  -2   44.64    9.32
 -15  11   2   32.11    9.57
 -13 -11   2  162.49   10.38
 -13 -11   2  165.47   16.31
  13 -11  -2  167.07   12.19
 -13 -11   2  159.05   12.86
 -13  11   2  156.21   13.60
  13  11  -2  158.43   12.44
 -13  11   2  163.61    9.87
 -13  11   2  168.86   11.24
  11 -11  -2   75.67    9.72
 -11 -11   2   75.31   10.31
 -11 -11   2   94.02   14.34
 -11 -11   2   72.52    7.17
  11 -11  -2   76.71    6.39
 -11  11   2   99.69   12.61
 -11  11   2   73.16    9.03
  11  11  -2   85.96   10.06
   9 -11  -2  326.99   14.38
  -9 -11   2  292.36   14.42
   9 -11  -2  307.37   12.36
  -9 -11   2  338.88   19.47
  -9  11   2  318.87   13.95
   9  11  -2  326.92   15.03
  -9  11   2  289.62   16.38
   7 -11  -2  185.35   10.68
  -7 -11   2  169.89   14.69
   7 -11  -2  187.11   10.37
  -7 -11   2  167.19   10.85
  -7  11   2  182.85   10.43
   7  11  -2  183.90    8.46
  -7  11   2  182.90   11.99
   7  11  -2  175.19   10.55
   5 -11  -2  580.03   19.67
  -5 -11   2  642.70   24.43
  -5 -11   2  622.02   20.13
   5 -11  -2  619.91   19.74
   5  11  -2  584.20   19.36
   5  11  -2  640.96   16.61
  -5  11   2  636.48   19.41
   5  11  -2  597.55   15.97
  -5  11   2  639.03   21.04
   3 -11  -2    1.32    5.28
  -3 -11   2    7.04    7.36
   3 -11  -2   10.44    5.20
  -3  11   2    4.49    5.10
  -3  11   2    8.36    4.47
   3  11  -2    4.05    4.45
   3  11  -2    2.55    3.41
   3  11  -2    0.51    2.45
   1 -11  -2 1425.77   38.07
  -1 -11   2 1542.49   39.27
   1 -11  -2 1451.77   35.19
  -1 -11   2 1463.27   34.83
  -1 -11   2 1499.78   35.47
   1  11  -2 1469.86   34.67
  -1  11   2 1508.09   34.87
   1  11  -2 1498.31   32.39
  -1  11   2 1519.46   35.28
   1 -11   2  111.72    7.75
  -1 -11  -2  118.84    8.96
   1 -11   2   99.12   10.12
  -1 -11  -2  114.44   10.59
   1 -11   2  114.52    8.21
   1  11   2  121.78    8.28
  -1  11  -2  110.24    7.66
  -1  11  -2  111.30    7.54
   1  11   2  126.75    8.44
  -3 -11  -2  489.43   20.92
   3 -11   2  472.84   16.59
   3 -11   2  477.87   16.37
  -3 -11  -2  516.44   17.27
   3 -11   2  492.71   17.78
  -3  11  -2  469.85   16.11
   3  11   2  507.39   17.06
   3  11   2  501.12   15.93
  -3  11  -2  510.13   16.38
   5 -11   2  613.17   19.29
   5 -11   2  610.99   19.34
  -5 -11  -2  624.37   20.07
  -5 -11  -2  660.09   25.11
   5 -11   2  630.72   19.82
   5  11   2  651.77   19.03
  -5  11  -2  615.61   19.07
  -5  11  -2  667.15   20.50
   5  11   2  643.23   20.34
   7 -11   2  232.80   11.59
  -7 -11  -2  230.54   16.15
  -7 -11  -2  207.91   11.68
   7 -11   2  236.75   13.89
   7 -11   2  228.28   10.08
   7  11   2  223.20   11.93
   7  11   2  251.65   11.15
  -7  11  -2  226.17   11.30
   9 -11   2  148.11   10.59
  -9 -11  -2  130.92    9.87
  -9 -11  -2  155.20   11.01
  -9 -11  -2  149.95   14.21
   9 -11   2  117.36    9.29
   9 -11   2  133.45    9.27
  -9  11  -2  132.12   10.82
  -9  11  -2  127.67    8.77
   9  11   2  129.44   10.07
 -11 -11  -2   21.15    6.25
 -11 -11  -2   18.92    6.46
 -11 -11  -2   18.96    9.11
  11 -11   2   26.10    7.29
 -11  11  -2   10.91    6.62
  11  11   2   14.25    5.87
 -11  11  -2    4.98    5.64
 -13 -11  -2  136.40   15.48
 -13 -11  -2  118.92    9.97
  13 -11   2  140.90   10.90
 -13 -11  -2  144.18   11.41
  13  11   2  142.55   11.81
 -15 -11  -2    9.13    6.03
 -15 -11  -2    5.07    8.09
  15  11   2    6.51    6.34
 -15  11  -2    7.17    7.98
 -17 -11  -2   71.38   13.90
 -17 -11  -2   42.26    8.72
  17 -11   2   61.84   10.32
  17  11   2   63.63   11.80
 -17  11  -2   83.58   13.11
  18 -12  -2   13.58    8.18
 -18 -12   2   22.26    7.41
 -18 -12   2   20.63   10.98
 -18  12   2   18.35   10.39
  18  12  -2    5.51    9.38
 -16 -12   2   19.10   11.99
 -16 -12   2   26.42    6.45
  16 -12  -2   21.63    8.14
 -16  12   2   19.03    9.41
  16  12  -2   12.15    7.30
  14 -12  -2   12.34    6.79
 -14 -12   2    0.99    7.59
 -14 -12   2   13.81   10.79
 -14 -12   2    9.73    5.01
 -14  12   2   -0.60    7.47
  14  12  -2   15.38    7.07
 -12 -12   2   41.96    8.05
 -12 -12   2   37.55   12.68
  12 -12  -2   48.78    5.48
  12 -12  -2   36.64    7.43
 -12 -12   2   48.44    7.18
  12  12  -2   47.53    8.79
 -12  12   2   46.23    8.10
 -12  12   2   40.39    9.97
  10 -12  -2    1.35    5.03
 -10 -12   2   13.31    5.93
 -10 -12   2    0.55    8.47
  10 -12  -2    2.96    4.02
 -10  12   2    7.58    5.23
 -10  12   2    0.93    7.46
  10  12  -2    3.74    3.83
  10  12  -2   -4.81    5.22
  -8 -12   2  500.66   19.53
   8 -12  -2  489.54   17.26
  -8 -12   2  512.13   23.83
   8 -12  -2  456.52   17.98
   8  12  -2  516.09   18.92
   8  12  -2  524.99   15.58
  -8  12   2  493.19   20.55
  -8  12   2  522.30   18.53
  -6 -12   2   71.90    8.61
   6 -12  -2   96.35    8.40
   6 -12  -2   74.53    8.40
  -6 -12   2   85.90   12.46
   6  12  -2   74.33    6.12
  -6  12   2   77.76    9.69
   6  12  -2   68.63    7.62
  -6  12   2   68.55    7.48
  -4 -12   2  136.05   13.27
   4 -12  -2  147.88    9.83
   4 -12  -2  140.57   10.96
  -4 -12   2  162.91   10.31
  -4  12   2  148.07   10.42
   4  12  -2  157.65    7.15
   4  12  -2  140.15   10.00
   4  12  -2  148.30    7.98
  -4  12   2  131.76    9.91
  -2 -12   2   58.78    7.69
   2 -12  -2   54.29    7.78
   2 -12  -2   42.89    8.54
  -2 -12   2   61.17   10.83
   2  12  -2   50.39    7.32
  -2  12   2   47.93    7.66
  -2  12   2   54.11    7.77
   2  12  -2   54.51    5.16
   2  12  -2   53.35    5.99
   0 -12  -2  159.05   10.03
   0 -12   2  149.23   11.93
   0 -12  -2  128.64   13.56
   0 -12   2  146.92    9.77
   0 -12   2  142.58   10.87
   0  12  -2  166.35    9.03
   0  12  -2  163.98    9.91
   0  12   2  164.21   10.36
   0  12   2  159.42    9.91
  -2 -12  -2   56.25    7.84
   2 -12   2   57.75    8.84
   2 -12   2   46.36    6.73
   2 -12   2   66.15    8.06
  -2 -12  -2   63.73   10.32
  -2  12  -2   63.87    7.49
   2  12   2   61.01    7.35
   2  12   2   62.18    7.31
  -2  12  -2   60.73    7.08
  -4 -12  -2    2.79    4.85
   4 -12   2   13.71    5.01
   4 -12   2    3.81    5.22
   4 -12   2    5.53    4.93
  -4 -12  -2   -2.82    6.92
   4  12   2    1.88    4.65
  -4  12  -2    3.35    4.74
  -4  12  -2   -1.61    5.21
   4  12   2   -2.17    4.31
   6 -12   2    5.42    4.58
  -6 -12  -2   -3.23    7.25
   6 -12   2   -3.09    4.04
  -6 -12  -2    8.48    5.11
   6  12   2    2.32    4.72
   6  12   2    6.51    4.42
  -6  12  -2   -4.44    5.34
  -6  12  -2    2.13    4.69
   8 -12   2   15.90    6.36
  -8 -12  -2   30.31    7.00
   8 -12   2   28.16    5.06
  -8 -12  -2   25.90    9.74
  -8  12  -2   18.63    8.00
   8  12   2   14.80    5.82
   8  12   2   18.36    5.39
  -8  12  -2   19.10    5.79
  10 -12   2   21.04    3.77
 -10 -12  -2    6.68    8.48
  10 -12   2    2.76    5.89
 -10 -12  -2   23.46    6.93
 -10  12  -2   16.71    5.63
 -10  12  -2   28.46    7.90
  10  12   2   21.79    6.75
 -12 -12  -2   10.35    6.59
  12 -12   2    5.66    5.79
 -12 -12  -2    8.79    5.18
 -12  12  -2   -0.74    7.05
  12  12   2   13.61    6.17
 -14 -12  -2   14.25    6.72
 -14 -12  -2   34.74   11.30
  14 -12   2   23.34    7.29
 -14  12  -2   24.15    8.95
  14  12   2   40.85    8.97
 -16 -12  -2   15.36    9.51
  16 -12   2    6.25    7.03
 -16 -12  -2    8.83    6.54
  16  12   2   16.47    8.42
 -16  12  -2   31.63   10.10
  17 -13  -2   16.44    7.59
 -17 -13   2   10.80    6.12
 -17 -13   2   -1.00    9.96
  17  13  -2    7.59    8.44
  15 -13  -2   97.10   10.71
 -15 -13   2   89.38   15.21
 -15 -13   2   81.52    8.86
  15  13  -2   83.52   11.93
 -15  13   2   89.02   14.41
  13 -13  -2   59.49    8.75
 -13 -13   2   63.20   14.17
 -13 -13   2   49.69    9.12
 -13  13   2   67.30   15.30
  13  13  -2   81.26   10.87
 -13  13   2   60.79   10.76
  11 -13  -2   11.18    3.87
 -11 -13   2    5.58   13.75
 -11 -13   2    9.86    6.25
  11 -13  -2    5.30    5.57
 -11  13   2    0.23    7.31
  11  13  -2    6.64    6.69
  11  13  -2    8.19    4.19
 -11  13   2    2.36    5.36
  -9 -13   2  159.12   11.53
   9 -13  -2  148.76    9.33
  -9 -13   2  131.35   14.64
   9 -13  -2  148.58   10.80
   9  13  -2  146.43   10.83
  -9  13   2  146.43   12.51
   9  13  -2  145.69    8.69
  -9  13   2  144.63    9.95
   7 -13  -2    2.63    4.72
  -7 -13   2   -1.23    4.83
  -7 -13   2    2.58    7.66
   7 -13  -2    0.42    4.90
  -7  13   2   -0.96    5.12
  -7  13   2   -0.60    5.77
   7  13  -2    3.82    3.97
   7  13  -2    8.37    5.46
   5 -13  -2   13.88    5.67
   5 -13  -2   20.14    6.44
  -5 -13   2   19.32    9.18
  -5 -13   2    9.01    5.61
   5  13  -2   21.68    6.41
  -5  13   2   10.26    6.27
  -5  13   2   21.70    6.50
   5  13  -2   18.04    4.94
   3 -13  -2   58.32    7.88
  -3 -13   2   73.55    8.59
   3 -13  -2   69.53   11.49
  -3 -13   2   64.38   11.21
   3  13  -2   70.93    6.64
  -3  13   2   72.28    7.61
   3  13  -2   73.25    8.16
  -3  13   2   64.48    8.57
   1 -13  -2    1.20    4.67
  -1 -13   2    4.04    4.90
   1 -13  -2    4.17    7.00
  -1 -13   2    2.84    7.55
   1  13  -2   -1.47    4.74
   1  13  -2   -0.33    4.46
  -1  13   2   14.49    5.41
  -1  13   2    0.08    5.28
   1 -13   2   74.52    8.93
  -1 -13  -2   83.75   11.47
  -1 -13  -2   77.53    8.23
   1 -13   2   82.48   12.84
   1  13   2   82.33    8.08
  -1  13  -2   73.75    7.46
   1  13   2   67.54    7.60
  -1  13  -2   71.38    7.77
  -3 -13  -2   40.07    7.13
  -3 -13  -2   26.02    9.65
   3 -13   2   37.64    7.13
   3 -13   2   45.74    8.22
   3  13   2   45.73    7.37
  -3  13  -2   43.83    6.97
   3  13   2   48.56    7.08
  -3  13  -2   39.54    7.05
  -5 -13  -2    1.18    7.44
   5 -13   2    8.03    6.11
  -5 -13  -2   18.78    6.44
   5 -13   2   12.54    5.57
  -5  13  -2   -1.23    5.50
   5  13   2    9.26    5.50
  -5  13  -2    3.78    5.20
   5  13   2    8.15    5.20
  -7 -13  -2   27.23    9.67
   7 -13   2   20.02    6.06
   7 -13   2   25.90    5.49
  -7 -13  -2   23.48    6.86
  -7  13  -2   21.89    6.04
   7  13   2   22.05    5.85
   7  13   2   23.25    6.62
  -7  13  -2   27.04    6.98
   9 -13   2   66.37    8.91
   9 -13   2   78.82    6.18
  -9 -13  -2   90.00   13.90
  -9 -13  -2   50.89    8.38
   9  13   2   75.75    9.68
   9  13   2   52.62    9.06
  -9  13  -2   80.12    8.65
  -9  13  -2   77.51   10.68
 -11 -13  -2   29.98    7.83
  11 -13   2    4.25    6.12
 -11 -13  -2   17.55    9.88
  11  13   2   18.48    5.86
 -11  13  -2   23.97    9.08
  11  13   2   19.85    7.63
 -13 -13  -2   12.22    9.58
  13 -13   2   24.48    8.16
 -13  13  -2   35.78   10.32
  13  13   2   35.77    7.88
  15 -13   2   16.70    6.65
 -15 -13  -2    7.40    6.16
 -15 -13  -2   25.73   10.73
 -15  13  -2   13.84    9.58
  15  13   2    2.13    6.73
 -16 -14   2  145.83   18.51
  16 -14  -2  158.98   13.24
  16  14  -2  136.08   18.30
 -16  14   2  165.63   17.80
 -14 -14   2   -5.73    9.26
  14 -14  -2    4.16    6.31
  14  14  -2    9.94    5.43
  14  14  -2    5.22    8.08
 -14  14   2    0.88    7.26
 -12 -14   2  211.96   14.31
 -12 -14   2  207.77   18.56
  12 -14  -2  216.45   14.40
  12 -14  -2  220.98   10.29
  12  14  -2  211.39   12.57
  12  14  -2  213.24   15.10
 -12  14   2  219.19   17.07
 -10 -14   2   59.69    9.87
  10 -14  -2   51.06    8.45
 -10 -14   2   80.38   13.83
  10 -14  -2   53.55    6.28
  10  14  -2   61.12    9.03
  10  14  -2   53.64    6.76
 -10  14   2   50.94    8.97
 -10  14   2   54.97   10.74
  -8 -14   2  201.35   12.74
  -8 -14   2  213.14   17.26
   8 -14  -2  210.43   11.98
   8 -14  -2  212.36   12.66
  -8  14   2  213.94   13.01
   8  14  -2  224.15   10.22
   8  14  -2  204.20   13.16
  -8  14   2  228.18   15.14
  -6 -14   2  206.10   12.59
  -6 -14   2  210.51   16.81
   6 -14  -2  213.95   15.24
   6 -14  -2  187.16   12.01
  -6  14   2  200.36   13.76
  -6  14   2  204.83   12.07
   6  14  -2  223.29   12.53
   6  14  -2  206.39    9.91
   4 -14  -2  109.38   10.11
   4 -14  -2   95.23   10.62
  -4 -14   2  115.07   13.13
  -4 -14   2   92.42    9.21
   4  14  -2   97.39    7.50
  -4  14   2   94.59   10.42
   4  14  -2   98.64    8.57
  -4  14   2   89.28    8.62
  -2 -14   2  171.38   11.85
  -2 -14   2  183.64   14.47
   2 -14  -2  165.24   13.37
   2 -14  -2  170.35   11.40
  -2  14   2  175.16   11.56
   2  14  -2  153.93   10.23
   2  14  -2  167.05    9.41
  -2  14   2  179.19   11.65
   0 -14   2  239.26   13.42
   0 -14   2  206.23   14.37
   0 -14  -2  231.40   12.84
   0 -14  -2  204.97   15.50
   0  14   2  219.72   12.48
   0  14  -2  228.70   13.76
   0  14  -2  222.96   10.98
   0  14   2  218.57   12.10
  -2 -14  -2  453.78   22.35
   2 -14   2  476.25   20.35
  -2 -14  -2  451.64   17.89
  -2  14  -2  464.31   17.40
  -2  14  -2  467.59   16.63
   2  14   2  503.25   17.30
   2  14   2  460.70   17.70
  -4 -14  -2   64.62    9.17
   4 -14   2   63.61    8.91
  -4 -14  -2   46.17   10.62
   4  14   2   67.54    8.92
  -4  14  -2   60.33    8.39
  -4  14  -2   55.17    7.94
   4  14   2   66.32    7.96
   6 -14   2  609.43   20.75
  -6 -14  -2  616.18   22.09
  -6 -14  -2  610.79   26.72
   6 -14   2  591.71   21.72
  -6  14  -2  603.76   21.62
  -6  14  -2  615.73   20.62
   6  14   2  586.35   21.44
   6  14   2  595.31   19.65
   8 -14   2  106.66    7.86
   8 -14   2   92.38   10.69
  -8 -14  -2   96.23   14.06
  -8  14  -2  116.28   11.34
   8  14   2   89.43   12.29
  -8  14  -2   98.04    9.63
 -10 -14  -2  118.18   11.05
  10 -14   2  142.30   11.29
  10 -14   2  121.52    7.23
 -10 -14  -2  123.69   14.60
 -10  14  -2  121.77   12.89
  10  14   2  119.75    9.86
  10  14   2  140.39   12.19
 -12 -14  -2  153.50   16.29
  12 -14   2  155.97   12.16
 -12  14  -2  155.22   14.41
  12  14   2  136.06   10.57
  12  14   2  148.24   13.03
 -14 -14  -2    3.84    8.94
  14 -14   2   14.99    7.85
 -14  14  -2   17.81    8.76
  14  14   2   14.50    7.76
  14  14   2    7.41    5.94
  16 -14   2   50.80    9.96
  15 -15  -2   69.29   11.13
 -15  15   2   52.13   11.75
 -13 -15   2  131.40   16.95
 -13 -15   2  103.18   14.10
  13 -15  -2  124.05   11.65
  13  15  -2  129.02   12.53
  13  15  -2  133.95   10.21
 -13  15   2  134.35   13.93
  11 -15  -2   38.54    8.43
 -11 -15   2   53.46   13.03
  11 -15  -2   50.27    6.35
 -11  15   2   35.21   10.47
  11  15  -2   28.61    6.23
  -9 -15   2  106.43   14.44
   9 -15  -2  121.10   10.59
  -9 -15   2  110.76   11.97
   9  15  -2  106.03    8.22
   9  15  -2  112.71   11.33
  -9  15   2   88.80    9.61
  -9  15   2  100.07   11.48
   7 -15  -2   -2.42    5.12
   7 -15  -2    4.38    4.87
  -7  15   2    6.07    5.23
  -7  15   2    2.58    7.12
   7  15  -2    0.68    4.60
   7  15  -2   10.04    6.09
   5 -15  -2  203.36   13.71
  -5 -15   2  199.22   12.65
  -5 -15   2  196.01   17.17
   5 -15  -2  214.92   15.75
  -5  15   2  193.48   13.33
   5  15  -2  191.59   11.81
   5  15  -2  195.37    9.88
  -5  15   2  191.08   12.10
  -3 -15   2   21.94    9.44
   3 -15  -2   22.00    7.05
   3 -15  -2   27.18    8.07
  -3 -15   2   28.42    8.11
  -3  15   2   30.52    7.51
  -3  15   2   16.11    7.30
   3  15  -2   32.95    7.13
   3  15  -2   25.55    5.75
  -1 -15   2   81.20   11.74
   1 -15  -2   75.75   11.22
   1 -15  -2   77.11    9.97
   1  15  -2   80.62    8.23
   1  15  -2   63.52    7.29
  -1  15   2   86.14   10.04
   1 -15   2   10.07    7.14
  -1 -15  -2   -0.76    6.67
  -1 -15  -2    1.87    5.07
   1 -15   2   -0.55    5.59
   1  15   2    0.42    5.62
   1  15   2   -4.45    5.03
  -1  15  -2   13.85    5.53
   3 -15   2  124.04   11.81
   3 -15   2  120.23   10.76
  -3 -15  -2  125.77   10.24
  -3 -15  -2  113.83   14.30
  -3  15  -2  135.01   10.50
   3  15   2  143.11   11.08
   3  15   2  119.41   10.02
  -3  15  -2  119.99    9.51
   5 -15   2  268.54   14.37
  -5 -15  -2  257.36   19.00
  -5 -15  -2  236.39   13.51
   5 -15   2  236.54   13.79
   5  15   2  247.16   12.79
  -5  15  -2  252.70   13.78
  -5  15  -2  259.29   13.95
   5  15   2  265.43   14.04
   7 -15   2   38.28    6.71
   7 -15   2   35.67    8.29
  -7 -15  -2   38.94   12.50
  -7 -15  -2   41.20    7.94
   7  15   2   40.31    9.98
  -7  15  -2   39.97    8.42
  -7  15  -2   41.82    7.47
   9 -15   2  153.28    8.92
  -9 -15  -2  155.10   15.82
   9 -15   2  117.30   10.79
   9  15   2  144.77   11.90
   9  15   2  141.09   10.44
  -9  15  -2  142.82   13.00
  11 -15   2   15.63    7.30
 -11 -15  -2   16.43    9.59
  11  15   2    9.34    6.63
  11  15   2   21.70    6.71
 -11  15  -2   13.74    7.33
 -13 -15  -2   84.54   15.34
  13 -15   2   91.67   12.00
 -13  15  -2   64.36   11.42
  13  15   2   72.58    9.59
  13  15   2   86.91   12.23
  15 -15   2    6.80    6.75
 -15  15  -2   14.40    8.30
  15  15   2    6.74    9.53
  15  15   2   20.04    8.85
 -14 -16   2    5.56   18.54
  14 -16  -2   10.48    8.82
 -14  16   2   21.04    9.71
  12 -16  -2   14.29    8.45
 -12 -16   2   14.60   11.26
 -12 -16   2    1.27    8.37
  12  16  -2    3.33    8.04
 -12  16   2   23.14   10.43
  10 -16  -2   19.93    7.07
 -10 -16   2    7.78    9.52
 -10 -16   2   29.74    9.15
  10 -16  -2   29.93    6.02
 -10  16   2   18.35    8.92
   8 -16  -2   17.15    5.63
   8 -16  -2   11.23    6.97
  -8 -16   2    4.73    8.77
  -8  16   2   13.03    8.04
   8  16  -2   11.80    6.72
  -8  16   2   10.61    6.54
   6 -16  -2   34.84    7.65
  -6 -16   2   13.51    7.50
  -6 -16   2   34.94   10.98
   6 -16  -2   28.13    7.42
  -6  16   2   22.38    7.43
  -6  16   2   24.05    8.13
   6  16  -2   17.38    6.32
   6  16  -2   17.30    5.49
   4 -16  -2    2.57    6.52
   4 -16  -2    0.15    5.96
  -4 -16   2   -0.95    5.73
  -4 -16   2   -1.82    8.29
   4  16  -2    7.78    5.76
  -4  16   2    1.61    6.34
  -4  16   2   -0.16    6.52
   4  16  -2    0.37    4.81
   2 -16  -2   11.34    6.12
  -2 -16   2    7.45    7.51
   2 -16  -2   11.98    7.02
  -2 -16   2   16.47    6.43
   2  16  -2   10.30    5.09
  -2  16   2    1.93    5.40
   2  16  -2   14.56    6.02
  -2  16   2    6.91    6.61
   0 -16  -2   41.83    8.32
   0 -16  -2   28.54    8.65
   0 -16   2   24.37    7.83
   0 -16   2   28.06    8.83
   0  16  -2   22.27    7.20
   0  16   2   33.06    7.55
   0  16  -2   36.62    6.94
   0  16   2   33.14    7.59
  -2 -16  -2    6.06    6.26
  -2 -16  -2   28.92    9.80
   2 -16   2    6.57    6.07
   2 -16   2   27.39    7.97
  -2  16  -2   13.39    6.04
   2  16   2    5.57    5.92
  -4 -16  -2   20.25    7.21
   4 -16   2   24.14    7.00
   4 -16   2   38.51    8.17
   4  16   2   15.23    7.11
  -4  16  -2   29.41    7.26
  -4  16  -2   30.55    7.11
  -6 -16  -2   28.31   10.78
   6 -16   2   14.82    6.69
   6 -16   2   24.68    6.45
  -6 -16  -2   36.18    8.69
  -6  16  -2   17.12    7.22
   6  16   2   27.58    7.04
  -6  16  -2   32.95    7.57
   6  16   2   19.28    7.31
   8 -16   2    2.15    6.22
  -8 -16  -2   11.34    9.88
  -8 -16  -2   15.72    7.97
  -8  16  -2   11.09    6.29
   8  16   2   -1.27    5.57
   8  16   2   15.74    7.28
 -10 -16  -2   10.03    8.90
  10 -16   2    7.41    7.01
  10  16   2    2.51    6.08
 -10  16  -2    5.63    8.23
  10  16   2   17.25    6.94
  12 -16   2    4.83    6.59
 -12 -16  -2   29.14   10.37
  12  16   2    0.71    6.39
 -12  16  -2   18.01    9.21
  12  16   2   20.54    8.99
  13 -17  -2   -3.19    8.70
 -13 -17   2   16.51   11.53
 -13  17   2   19.97    9.77
 -11 -17   2   91.39   12.87
  11 -17  -2  132.69   12.37
 -11 -17   2  119.33   17.66
 -11  17   2   93.13   13.09
  -9 -17   2   34.51   12.07
   9 -17  -2   30.00    7.85
   9 -17  -2   60.44    8.07
  -9  17   2   29.39    8.70
   9  17  -2   32.94   10.67
  -7 -17   2   26.34   11.32
  -7 -17   2   25.12    7.64
   7 -17  -2   30.80    7.69
  -7  17   2   25.32    8.76
  -7  17   2   27.96    8.18
   7  17  -2   12.10    5.80
   7  17  -2   20.15    6.81
  -5 -17   2   94.23   11.30
   5 -17  -2   94.35   11.67
   5 -17  -2  106.62   11.12
  -5 -17   2   99.78   14.88
   5  17  -2  123.20   11.51
   5  17  -2   72.69    7.59
  -5  17   2   96.30   11.87
  -5  17   2  103.18   10.27
   3 -17  -2    3.97    6.32
   3 -17  -2   -2.93    6.15
  -3 -17   2    0.34    5.37
  -3 -17   2    1.65    8.23
   3  17  -2    0.32    6.52
   3  17  -2   -5.57    4.54
  -3  17   2   18.69    7.04
  -3  17   2    6.93    6.44
  -1 -17   2  102.70   12.49
   1 -17  -2   90.84   13.20
  -1 -17   2   57.97    9.25
   1  17  -2   84.85   10.73
  -1  17   2   76.07   10.31
  -1  17   2   69.14    9.69
   1  17  -2   70.86    7.95
  -1 -17  -2   29.53    8.15
   1 -17   2   19.82    7.46
   1 -17   2   27.22    8.78
  -1  17  -2   24.48    7.86
   1  17   2   17.85    7.17
   1  17   2   29.39    7.68
  -1  17  -2   19.76    6.09
   3 -17   2   25.20    7.04
   3 -17   2   26.71    8.32
  -3 -17  -2   29.51    7.77
  -3 -17  -2   13.72    8.83
   3  17   2   16.89    6.74
   3  17   2   19.80    7.00
  -3  17  -2   17.41    6.73
   5 -17   2   24.83    8.37
   5 -17   2   40.99    7.99
  -5 -17  -2   34.06   10.75
  -5 -17  -2   35.77    8.58
   5  17   2   36.63    7.85
  -5  17  -2   34.21    7.69
   5  17   2   11.00    6.81
  -7 -17  -2   18.87    7.54
   7 -17   2   30.57    8.20
  -7 -17  -2   48.86   12.60
   7 -17   2   34.30    6.87
  -7  17  -2   36.73    8.31
   7  17   2   27.47    7.18
   7  17   2   30.63    7.58
  -9 -17  -2   19.64    9.76
   9  17   2   19.33    7.75
   9  17   2   -1.42    6.60
  -9  17  -2   18.29    8.91
  11 -17   2   31.28    8.95
 -11 -17  -2   29.89   11.20
  11  17   2   18.76    8.25
 -11  17  -2   29.50    8.43
  11  17   2   22.95    9.13
  10 -18  -2   17.83    7.62
 -10 -18   2    1.57   13.71
 -10 -18   2   43.13   14.02
 -10  18   2   10.51    8.42
   8 -18  -2  113.41   10.48
   8 -18  -2  106.12   11.69
  -8 -18   2   76.18   11.22
  -8 -18   2   97.53   15.42
  -8  18   2   81.85   12.59
  -6 -18   2   21.84   10.33
   6 -18  -2   41.03    8.66
   6 -18  -2   29.06    8.49
  -6 -18   2   30.22    9.18
   6  18  -2   32.36    7.94
  -6  18   2   29.61    8.49
   4 -18  -2   82.50   11.32
  -4 -18   2  108.89   15.24
   4 -18  -2  106.30   12.33
  -4  18   2   87.78   11.37
  -4  18   2   69.25   10.26
   4  18  -2   90.69   11.73
   4  18  -2   75.09    8.16
  -2 -18   2   46.46   11.56
  -2 -18   2   63.18   10.40
   2 -18  -2   47.21    9.04
  -2  18   2   68.72    9.88
  -2  18   2   66.88    9.53
   2  18  -2   72.01    9.46
   2  18  -2   59.85    7.43
   0 -18   2   76.60   10.47
   0 -18  -2  110.92   13.43
   0 -18  -2   72.38   10.56
   0  18   2   77.91   10.04
   0  18   2  113.05   11.49
   0  18  -2   72.43    8.35
   0  18  -2   96.73   11.93
  -2 -18  -2  209.91   17.42
   2 -18   2  230.19   16.60
   2 -18   2  206.43   13.92
  -2 -18  -2  207.20   17.08
   2  18   2  219.90   14.02
   2  18   2  217.58   12.79
  -2  18  -2  201.65   12.02
   4 -18   2   45.79    8.64
   4 -18   2   29.71    7.71
  -4 -18  -2   26.36    9.45
   4  18   2   16.86    7.80
  -4  18  -2   25.82    6.94
   4  18   2   22.15    7.50
  -6 -18  -2  134.31   15.77
   6 -18   2  135.23   12.83
  -6 -18  -2  119.47   11.95
   6  18   2  109.19   11.56
   6  18   2   90.25   10.35
  -6  18  -2  129.99   11.69
   8 -18   2   24.30    8.06
  -8 -18  -2   24.24   10.60
   8 -18   2   50.42    6.65
   8  18   2   10.46    7.79
   8  18   2   32.84    8.92
 -10 -18  -2  117.07   27.47
  10 -18   2   98.10   12.52
 -10  18  -2  112.66   12.82
  10  18   2   89.28   12.79
  -9 -19   2   58.10   13.97
  -9  19   2   60.48   11.89
  -7 -19   2    7.59    7.86
   7 -19  -2    1.68    8.29
  -7 -19   2   27.38   11.24
  -7  19   2   16.82    8.90
   5 -19  -2   93.68   11.04
  -5 -19   2   68.19   10.93
   5 -19  -2   54.74   10.36
  -5 -19   2   80.80   14.34
  -5  19   2   53.66   10.38
  -3 -19   2   37.38   10.58
   3 -19  -2   45.50   10.14
  -3 -19   2   42.20    8.56
   3 -19  -2   29.94    8.13
  -3  19   2   29.42    8.19
   1 -19  -2   60.19   11.44
   1 -19  -2   52.39    9.76
  -1 -19   2   20.29    7.21
  -1 -19   2   33.80    9.04
  -1  19   2   32.04    8.50
   1  19  -2   29.88    6.98
  -1  19   2   32.07    9.38
  -1 -19  -2   13.28    8.36
   1 -19   2   14.19    7.31
  -1 -19  -2    2.94    7.35
   1 -19   2   11.45    7.89
  -1  19  -2   -0.26    5.32
   1  19   2  -14.21    6.32
  -3 -19  -2   19.01    8.43
   3 -19   2   23.51    8.66
   3 -19   2   23.14    8.07
  -3 -19  -2   19.70    9.23
   3  19   2   12.18    8.41
   3  19   2   18.80    7.86
  -3  19  -2   29.74    7.23
  -5 -19  -2   12.09    9.53
  -5 -19  -2    8.15    8.71
  -5  19  -2    8.04    6.47
   5  19   2   -6.81    7.21
   5  19   2    2.46    7.12
   7 -19   2   19.25    7.39
  -7 -19  -2   27.96   12.41
   7  19   2   17.68   10.08
  -9 -19  -2   41.17   11.60
   9 -19   2   35.03    9.38
  -9  19  -2   27.95    8.85
  -6 -20   2   -7.94    8.35
   6 -20  -2   14.15    9.77
  -6  20   2    4.46    7.69
   4 -20  -2   60.01   10.18
   4 -20  -2   45.17   10.41
  -4 -20   2   49.18   11.59
  -4 -20   2   39.54    9.69
   2 -20  -2   51.15   11.22
  -2 -20   2   33.21    8.79
  -2 -20   2   50.57   11.86
   2 -20  -2   48.06   10.86
  -2  20   2   36.55    9.22
   0 -20  -2   13.66    8.69
   0 -20  -2   -0.61    8.71
   0 -20   2   10.58    8.19
   0 -20   2   22.04    8.75
   0  20   2   -5.27    7.26
  -2 -20  -2   16.82    9.12
   2 -20   2   27.68   13.96
  -2 -20  -2   30.44    9.36
   2 -20   2   38.95    8.83
   2  20   2    7.56    8.09
  -2  20  -2   27.32    8.35
   4 -20   2   -6.59    6.83
  -4 -20  -2   23.48    9.69
  -4  20  -2   15.39    7.94
   6 -20   2   19.43    8.60
  -6 -20  -2   23.54   10.03
   3 -21  -2   19.53    7.48
  -3  21   2   19.08    9.65
   1 -21  -2  249.29   18.85
  -1 -21   2  218.95   19.58
  -1 -21   2  211.54   17.34
  -1  21   2  208.45   16.08
   1 -21   2   20.21   10.18
  -1 -21  -2   44.67   11.78
  22   0  -3    3.34    8.26
 -20   0   3  -12.06    8.95
  20   0  -3    7.19    6.47
 -20   0   3   10.36    7.85
 -18   0   3    5.84    7.06
 -18   0   3   -1.31    6.36
 -18   0   3   -3.02    7.01
  18   0  -3   -3.95    5.51
 -16   0   3   -2.15    6.76
 -16   0   3   16.95    5.88
 -16   0   3    9.99    6.21
 -14   0   3    4.04    5.80
 -14   0   3   13.63    6.53
 -14   0   3   10.43    4.84
  14   0  -3    2.95    4.74
  12   0  -3    2.68    4.29
 -12   0   3    0.92    4.85
 -12   0   3   -0.18    4.57
  10   0  -3   -2.08    2.92
 -10   0   3   -2.37    3.45
 -10   0   3    1.15    3.50
 -10   0   3    0.67    3.84
  10   0  -3    2.33    3.19
  10   0  -3   -0.17    3.38
  -8   0   3    2.40    3.95
  -8   0   3    2.25    2.99
  -8   0   3   -3.80    3.41
   8   0  -3    2.16    2.98
   8   0  -3    0.74    2.55
  -8   0   3   -2.22    2.48
  -6   0   3    2.03    2.71
  -6   0   3    3.63    2.31
   6   0  -3    0.39    2.28
   6   0  -3    1.21    2.14
  -6   0   3    4.67    2.69
   6   0  -3   -2.22    2.67
   6   0  -3    2.20    2.23
  -4   0   3    2.28    2.24
   4   0  -3   -1.22    2.21
   4   0  -3   -0.87    1.97
  -4   0   3    0.74    2.03
   4   0  -3    3.26    2.68
  -4   0   3    2.32    2.48
  -4   0   3   -1.05    2.50
   4   0  -3   -2.35    2.32
   2   0  -3    1.17    1.15
  -2   0   3   -0.06    1.19
  -2   0   3    3.91    1.83
   2   0  -3    1.65    1.75
  -2   0   3    0.76    1.31
  -2   0   3    0.58    1.73
   0   0  -3    2.67    1.13
   0   0  -3    1.27    1.08
   2   0   3    1.87    1.59
   2   0   3   -1.60    2.54
   2   0   3   -0.37    1.38
  -2   0  -3    2.71    1.54
  -2   0  -3    0.22    1.40
  -2   0  -3   -2.87    2.04
  -2   0  -3   -2.53    2.56
   4   0   3    1.10    1.87
  -4   0  -3    0.05    2.45
   4   0   3    0.88    1.87
   4   0   3   -3.05    2.33
   4   0   3    2.73    2.32
  -4   0  -3    0.52    1.64
  -4   0  -3   -2.60    1.26
  -4   0  -3   -0.55    1.81
  -6   0  -3    0.45    3.16
   6   0   3    0.75    2.38
  -6   0  -3    3.56    2.38
   6   0   3    3.31    2.74
  -6   0  -3    1.06    2.67
   6   0   3    0.59    2.47
  -8   0  -3   -1.65    2.86
   8   0   3    0.29    2.64
  -8   0  -3   -0.79    3.46
   8   0   3   -2.44    2.15
  -8   0  -3    0.04    4.46
   8   0   3   -5.02    2.84
 -10   0  -3    3.69    3.25
  10   0   3   -0.47    2.95
  10   0   3    0.58    2.77
 -10   0  -3    0.52    3.35
  10   0   3   -1.18    3.46
 -10   0  -3   -1.52    3.95
  12   0   3   -0.38    3.00
  12   0   3   17.25    5.19
  12   0   3    3.85    4.10
 -12   0  -3    3.74    4.28
 -12   0  -3    1.24    6.31
 -12   0  -3    0.07    4.95
  14   0   3    3.24    4.57
 -14   0  -3   -9.04    4.07
 -14   0  -3    3.40    5.75
 -14   0  -3   10.29    4.01
  14   0   3   -4.47    2.78
  14   0   3   -6.57    4.21
 -16   0  -3    1.79    6.37
  16   0   3    9.08    5.43
 -16   0  -3    4.34    5.74
 -16   0  -3    6.15    3.78
 -18   0  -3    4.85    6.62
  18   0   3   -6.52    5.89
  20   0   3    5.34    7.15
 -20   0  -3    2.60    7.21
 -21  -1   3   25.19    8.15
  21  -1  -3   18.94    8.81
  21   1  -3    6.51    7.43
 -21   1   3   15.86    8.22
 -19  -1   3    8.42    6.62
  19  -1  -3   -0.36    6.46
 -19  -1   3   -0.85    8.30
 -19  -1   3    3.80    6.35
 -19   1   3    0.03    7.01
  19   1  -3    3.74    6.44
 -19   1   3    3.99    7.45
 -17  -1   3   22.87    7.04
  17  -1  -3   30.59    6.68
 -17  -1   3   33.97    8.07
 -17  -1   3   14.47    8.31
 -17   1   3   25.33    6.84
 -17   1   3   21.42    7.56
 -17   1   3   37.80    9.23
  17   1  -3   23.72    6.94
 -15  -1   3   39.82    7.20
 -15  -1   3   43.50    8.62
 -15  -1   3   36.12    8.51
  15  -1  -3   33.04    6.70
  15   1  -3   32.78    7.00
 -15   1   3   26.38    6.11
 -15   1   3   37.90    7.53
 -15   1   3   44.88    8.85
 -13  -1   3  102.14    9.88
 -13  -1   3  114.55    9.06
 -13  -1   3  115.04    9.47
  13  -1  -3  113.96    9.00
  13   1  -3  102.85    8.36
 -13   1   3  109.91    9.03
 -13   1   3  114.20    9.67
 -13   1   3  106.71    9.42
  11  -1  -3  252.60   10.97
  11  -1  -3  253.17   12.45
 -11  -1   3  270.09   12.10
 -11  -1   3  249.67   11.43
 -11   1   3  268.35   12.13
 -11   1   3  264.62   10.17
  11   1  -3  278.14   11.23
 -11   1   3  256.44   10.85
 -11   1   3  257.89   10.83
   9  -1  -3    5.42    3.32
  -9  -1   3    7.12    3.99
  -9  -1   3    1.24    2.80
   9  -1  -3    3.98    3.25
  -9  -1   3    3.53    3.41
  -9  -1   3    3.16    3.53
  -9   1   3   -2.56    3.61
   9   1  -3    6.26    3.80
  -9   1   3    5.26    3.43
  -9   1   3    5.89    3.20
   9   1  -3    3.15    3.30
  -9   1   3    6.96    2.96
   9   1  -3    5.27    3.01
   7  -1  -3 2279.91   43.51
  -7  -1   3 2184.49   43.48
  -7  -1   3 2126.46   42.90
   7  -1  -3 2151.42   43.01
   7  -1  -3 2159.01   46.39
  -7  -1   3 2112.68   43.06
   7   1  -3 2083.50   42.84
   7   1  -3 2100.74   43.29
   7   1  -3 2220.57   43.27
   7   1  -3 2132.10   44.10
  -7   1   3 2194.33   43.23
  -7   1   3 2139.19   42.92
  -7   1   3 2187.34   44.25
  -7   1   3 2181.16   43.10
  -7   1   3 2131.47   42.76
  -5  -1   3   54.47    3.79
   5  -1  -3   49.96    3.57
  -5  -1   3   53.27    4.40
  -5  -1   3   43.91    3.49
  -5  -1   3   48.26    3.75
   5  -1  -3   50.03    3.71
   5  -1  -3   55.16    4.43
   5   1  -3   53.25    3.70
  -5   1   3   50.76    3.85
   5   1  -3   50.92    3.74
  -5   1   3   49.91    4.04
  -5   1   3   54.25    3.97
   5   1  -3   45.48    3.98
  -5   1   3   56.40    4.44
  -5   1   3   45.09    3.81
   5   1  -3   48.30    3.61
   3  -1  -3 1154.73   23.21
   3  -1  -3 1252.29   24.41
   3  -1  -3 1191.77   24.17
  -3  -1   3 1180.68   23.24
  -3  -1   3 1210.04   24.80
   3  -1  -3 1173.76   23.31
  -3  -1   3 1161.32   23.26
  -3  -1   3 1186.93   23.00
  -3   1   3 1203.49   23.37
   3   1  -3 1177.36   24.58
  -3   1   3 1209.96   24.24
  -3   1   3 1152.36   23.98
   3   1  -3 1165.63   23.16
   3   1  -3 1220.20   23.15
   3   1  -3 1206.23   23.33
  -3   1   3 1198.97   23.35
   1  -1  -3  813.36   15.47
  -1  -1   3  832.25   15.32
   1  -1  -3  826.09   16.65
   1  -1  -3  745.19   16.65
  -1  -1   3  918.25   17.01
  -1  -1   3  808.32   16.19
  -1  -1   3  832.45   16.89
   1   1  -3  804.32   15.18
   1   1  -3  812.78   16.83
  -1   1   3  812.18   15.52
  -1   1   3  813.55   16.61
   1   1  -3  812.86   15.27
   1   1  -3  796.47   15.21
  -1   1   3  801.90   16.79
   1  -1   3  419.74    8.11
  -1  -1  -3  439.80    9.91
  -1  -1  -3  406.77    9.98
  -1  -1  -3  422.03    8.45
  -1  -1  -3  403.44    8.27
   1  -1   3  401.38    8.76
   1  -1   3  407.20    8.05
   1  -1   3  410.67    9.28
   1   1   3  419.71    8.63
  -1   1  -3  407.53    9.28
   1   1   3  414.55    9.78
   1   1   3  416.74    8.41
  -1   1  -3  413.79    7.86
  -1   1  -3  409.03    8.85
   1   1   3  404.27    9.91
   3  -1   3 8538.22  149.30
  -3  -1  -3 8209.55  149.13
  -3   1  -3 8336.42  149.01
   3   1   3 8442.77  149.45
   5  -1   3  215.51    5.60
   5  -1   3  208.46    7.46
   5  -1   3  207.20    8.01
   5  -1   3  215.82    7.04
  -5  -1  -3  206.78    8.08
  -5  -1  -3  211.25    6.61
  -5  -1  -3  211.86    7.70
   5   1   3  203.86    7.85
   5   1   3  206.77    7.92
   5   1   3  219.91    7.31
   5   1   3  211.83    8.00
  -5   1  -3  211.10    5.52
  -5   1  -3  212.42    8.25
  -5   1  -3  209.27    6.64
   7  -1   3 1517.94   29.73
  -7  -1  -3 1560.93   34.16
  -7  -1  -3 1525.00   32.60
   7  -1   3 1578.25   32.43
   7  -1   3 1508.33   32.05
  -7   1  -3 1505.48   34.15
   7   1   3 1614.49   32.57
   7   1   3 1574.45   32.42
   7   1   3 1523.91   32.46
  -7   1  -3 1506.95   29.83
  -9  -1  -3  168.67    7.79
   9  -1   3  163.88    7.84
   9  -1   3  159.44    5.91
  -9  -1  -3  168.11    9.23
   9  -1   3  166.46    7.78
  -9   1  -3  157.75    9.19
   9   1   3  156.94    7.97
  -9   1  -3  162.57    8.46
   9   1   3  159.01    7.83
   9   1   3  147.83    8.26
  -9   1  -3  155.27    6.24
  11  -1   3 1035.64   25.96
  11  -1   3 1077.33   26.68
  11  -1   3 1014.53   22.41
 -11  -1  -3 1013.53   25.50
 -11  -1  -3 1034.08   25.83
 -11   1  -3 1031.66   22.82
  11   1   3 1036.58   26.06
 -11   1  -3 1045.47   25.44
  11   1   3 1070.95   26.56
 -11   1  -3 1036.04   30.98
  11   1   3 1028.64   24.95
  13  -1   3   69.13    6.83
  13  -1   3   63.74    7.80
 -13  -1  -3   66.62    7.56
 -13  -1  -3   70.54    9.54
 -13  -1  -3   58.50    6.60
 -13   1  -3   65.50    7.20
 -13   1  -3   63.19    5.41
  13   1   3   55.66    7.56
  13   1   3   61.71    8.06
 -13   1  -3   49.90    8.43
 -15  -1  -3   70.94    7.52
  15  -1   3   66.38    8.69
 -15  -1  -3   78.63   11.08
  15  -1   3   71.79    7.85
 -15  -1  -3   72.18    8.06
 -15   1  -3   77.15   11.13
  15   1   3   60.11    8.18
  15   1   3   67.32    8.13
 -15   1  -3   78.90    5.47
 -15   1  -3   77.68    8.11
  17  -1   3   92.65   11.21
 -17  -1  -3  109.74    8.09
 -17  -1  -3   94.49   12.74
 -17   1  -3   87.58   12.29
  17   1   3   94.12   10.65
 -17   1  -3  103.94    5.93
 -19  -1  -3   -2.51    5.99
  19  -1   3   -2.68    5.52
  19   1   3   11.10    7.57
 -19   1  -3    2.21    7.24
  21  -1   3   40.66    8.99
 -21  -1  -3   28.65   11.09
 -21   1  -3   43.14   10.91
  21   1   3   25.66    8.55
  22  -2  -3   19.83    8.84
  22   2  -3   20.80    9.02
 -20  -2   3   27.40    8.16
 -20  -2   3    1.10    8.65
  20  -2  -3   19.46    6.95
  20   2  -3   20.14    7.95
 -20   2   3   20.51    9.25
 -18  -2   3  124.01   20.04
 -18  -2   3   90.95   12.39
  18  -2  -3   94.41   11.17
  18   2  -3   99.91    9.67
 -18   2   3  100.04   12.75
 -18   2   3   74.35    9.76
 -18   2   3   92.75   10.39
 -16  -2   3   -2.87    5.62
  16  -2  -3    6.74    5.15
 -16  -2   3    0.70    4.95
 -16  -2   3  -11.08    6.30
 -16   2   3   -1.38    5.58
 -16   2   3   -0.63    5.40
 -16   2   3    4.22    6.57
 -14  -2   3  528.44   20.29
 -14  -2   3  505.75   17.96
  14  -2  -3  532.62   18.55
 -14  -2   3  512.70   19.32
 -14   2   3  526.78   20.15
  14   2  -3  545.50   18.86
 -14   2   3  555.12   18.48
 -14   2   3  510.00   17.18
 -12  -2   3  489.69   16.31
 -12  -2   3  492.02   18.25
  12  -2  -3  459.18   16.10
 -12  -2   3  484.83   17.21
 -12   2   3  467.96   14.28
  12   2  -3  508.77   16.90
 -12   2   3  477.94   15.12
 -12   2   3  478.64   18.05
 -10  -2   3  628.14   20.12
  10  -2  -3  627.89   17.56
 -10  -2   3  651.77   18.52
  10  -2  -3  637.32   18.18
 -10  -2   3  635.33   19.66
  10   2  -3  624.96   17.91
 -10   2   3  617.81   16.55
  10   2  -3  609.70   17.54
 -10   2   3  639.77   17.97
 -10   2   3  668.59   19.75
  -8  -2   3 1256.32   28.19
  -8  -2   3 1283.95   28.25
  -8  -2   3 1263.91   29.93
   8  -2  -3 1283.48   28.58
  -8  -2   3 1194.22   27.62
  -8   2   3 1242.58   27.03
  -8   2   3 1271.06   27.35
   8   2  -3 1321.43   30.71
   8   2  -3 1211.68   29.08
   8   2  -3 1216.43   27.78
  -8   2   3 1267.73   27.97
   8   2  -3 1318.74   28.35
  -8   2   3 1276.46   29.54
  -8   2   3 1270.03   28.17
   6  -2  -3   33.87    3.80
   6  -2  -3   31.54    3.57
  -6  -2   3   36.49    3.69
   6  -2  -3   37.86    4.81
  -6  -2   3   39.73    4.20
  -6  -2   3   37.79    4.38
   6   2  -3   36.95    3.73
  -6   2   3   32.78    3.42
   6   2  -3   37.57    3.81
  -6   2   3   37.18    4.09
   6   2  -3   36.25    4.01
  -6   2   3   33.60    3.98
  -6   2   3   29.56    3.50
   6   2  -3   36.22    4.73
  -6   2   3   37.02    4.84
   4  -2  -3 6286.79  114.13
   4  -2  -3 6337.76  113.41
   4  -2  -3 6144.97  112.90
  -4  -2   3 6292.28  113.10
  -4  -2   3 6266.44  112.17
  -4  -2   3 6378.27  115.00
   4  -2  -3 6157.54  113.01
  -4  -2   3 6401.78  113.05
   4   2  -3 6053.82  114.56
   4   2  -3 6247.96  112.23
  -4   2   3 6070.62  113.12
  -4   2   3 6268.11  113.09
  -4   2   3 6303.56  113.09
   4   2  -3 6224.13  112.92
   4   2  -3 6291.88  112.99
  -2  -2   3  237.77    5.08
   2  -2  -3  237.65    6.52
   2  -2  -3  243.33    7.67
   2  -2  -3  231.82    7.55
   2  -2  -3  230.47    6.44
  -2  -2   3  240.87    6.44
  -2  -2   3  239.59    8.08
  -2   2   3  261.37    7.94
  -2   2   3  243.39    6.56
  -2   2   3  239.88    6.58
   2   2  -3  228.26    6.38
   2   2  -3  247.41    5.21
   2   2  -3  233.44    7.82
  -2   2   3  222.57    7.45
   0  -2  -3 2062.55   38.25
   0  -2   3 2100.81   38.02
   0  -2   3 2042.77   37.53
   0  -2   3 2105.68   37.84
   0  -2  -3 2063.11   39.86
   0  -2   3 2089.55   39.06
   0   2  -3 2040.33   38.91
   0   2  -3 2091.91   37.80
   0   2  -3 2081.93   37.59
   0   2   3 2076.24   39.29
   0   2   3 2079.66   38.23
   0   2   3 2105.06   39.96
   0   2  -3 2077.16   37.67
   0   2   3 2043.26   38.35
  -2  -2  -3 2121.41   40.29
   2  -2   3 2187.51   40.16
   2  -2   3 2156.63   41.14
  -2  -2  -3 2205.58   41.77
  -2  -2  -3 2214.80   42.42
   2  -2   3 2232.49   40.27
   2  -2   3 2210.52   39.54
  -2   2  -3 2165.73   41.21
   2   2   3 2153.69   41.65
   2   2   3 2183.89   40.78
   2   2   3 2132.62   42.28
  -2   2  -3 2189.65   39.96
   2   2   3 2159.36   40.51
  -2   2  -3 2188.09   40.02
  -4  -2  -3 4178.46   77.01
  -4  -2  -3 4168.66   76.77
   4  -2   3 4123.21   74.95
   4  -2   3 4109.11   75.25
   4   2   3 4271.52   77.06
  -4   2  -3 4060.69   76.04
  -4   2  -3 4147.39   76.72
   4   2   3 4042.68   77.12
  -4   2  -3 3560.22   74.44
   4   2   3 4268.30   75.44
   6  -2   3  643.96   15.84
  -6  -2  -3  675.01   17.40
  -6  -2  -3  662.12   17.52
  -6  -2  -3  673.30   17.67
   6  -2   3  658.21   15.87
   6   2   3  639.55   17.64
   6   2   3  639.46   16.04
   6   2   3  676.27   16.25
  -6   2  -3  634.45   17.45
  -8  -2  -3  803.55   19.84
  -8  -2  -3  834.28   21.94
   8  -2   3  840.44   20.41
  -8  -2  -3  833.64   21.52
   8  -2   3  819.35   20.12
  -8   2  -3  822.93   22.20
   8   2   3  857.83   20.56
   8   2   3  838.45   20.47
   8   2   3  808.54   21.10
  -8   2  -3  813.09   16.12
  -8   2  -3  812.63   16.05
  10  -2   3 1057.91   25.33
 -10  -2  -3 1003.61   25.81
 -10  -2  -3 1028.40   26.90
 -10  -2  -3  971.04   24.29
  10  -2   3  991.44   24.72
  10   2   3 1036.06   25.29
 -10   2  -3  974.18   20.02
 -10   2  -3  981.13   19.93
 -10   2  -3 1014.69   26.00
  10   2   3  992.55   24.75
 -10   2  -3 1002.52   27.24
  12  -2   3  116.98    7.84
 -12  -2  -3  123.18    9.64
 -12  -2  -3   99.01    9.79
 -12  -2  -3  101.96    7.99
 -12   2  -3   95.36    9.35
 -12   2  -3  111.57    7.87
 -12   2  -3  109.94    4.49
  12   2   3  120.66    8.92
  12   2   3  107.31    8.29
 -12   2  -3  109.66    4.66
  14  -2   3  543.87   19.31
 -14  -2  -3  573.78   19.12
  14  -2   3  524.13   20.54
 -14  -2  -3  551.35   20.85
 -14  -2  -3  526.38   17.93
  14   2   3  526.21   18.58
  14   2   3  547.87   19.23
 -14   2  -3  560.53   21.90
 -14   2  -3  545.54   17.94
 -14   2  -3  522.98   12.11
 -14   2  -3  541.01   12.29
  16  -2   3   24.16    6.45
 -16  -2  -3   25.87    5.81
 -16  -2  -3   16.65    5.98
 -16  -2  -3   25.46    7.58
 -16   2  -3   10.98    6.46
  16   2   3   24.20    6.70
 -16   2  -3   10.07    7.87
  18  -2   3   68.16   11.33
 -18  -2  -3   70.96   10.96
  18   2   3   62.86    9.93
 -18   2  -3   77.39   11.64
  20  -2   3   41.38    9.47
 -20  -2  -3   48.34   11.40
  20   2   3   44.49    9.62
 -20   2  -3   35.56    9.59
  21  -3  -3    9.83   11.00
 -21  -3   3   -6.46    9.50
 -21  -3   3   13.61    7.25
 -21   3   3   23.28    9.29
  21   3  -3    8.62    6.21
 -19  -3   3    6.42    9.05
  19  -3  -3   20.32    8.22
 -19  -3   3   13.51    6.79
  19   3  -3   22.49    6.83
 -19   3   3   21.81    8.74
  17  -3  -3   88.31    9.68
 -17  -3   3   96.21   12.61
 -17  -3   3   81.19    9.63
 -17  -3   3   95.40   10.29
 -17   3   3  100.00    9.30
  17   3  -3   99.78    9.52
 -17   3   3   68.72    9.02
 -15  -3   3   36.43    7.44
 -15  -3   3   24.97    6.96
  15  -3  -3   41.94    7.44
 -15  -3   3   30.43    9.26
 -15   3   3   37.83    6.99
  15   3  -3   38.24    7.43
 -15   3   3   22.74    7.67
 -15   3   3   24.18    6.01
 -13  -3   3   50.46    7.44
  13  -3  -3   48.97    7.15
 -13  -3   3   53.39    9.38
 -13   3   3   51.19    8.56
  13   3  -3   48.32    6.96
 -13   3   3   46.68    8.31
 -13   3   3   52.76    6.46
 -13   3   3   50.15    5.20
 -11  -3   3  612.20   20.89
 -11  -3   3  612.30   18.44
 -11  -3   3  635.06   18.71
  11  -3  -3  615.49   18.50
 -11   3   3  636.86   20.34
 -11   3   3  606.91   16.35
 -11   3   3  638.87   18.74
  11   3  -3  636.56   18.64
   9  -3  -3  141.21    7.59
  -9  -3   3  142.03    7.75
  -9  -3   3  130.42    8.93
  -9  -3   3  160.13    9.69
   9  -3  -3  123.67    6.94
  -9  -3   3  136.68    7.36
   9   3  -3  138.11    8.52
   9   3  -3  139.34    7.24
  -9   3   3  156.03    8.02
  -9   3   3  137.68    8.67
  -9   3   3  140.70    6.68
  -9   3   3  136.31    6.42
   7  -3  -3  350.85   11.11
  -7  -3   3  384.50   12.67
  -7  -3   3  339.60   11.02
  -7  -3   3  366.45   11.53
  -7  -3   3  393.83   13.92
   7  -3  -3  394.43   11.72
  -7   3   3  356.81   10.47
   7   3  -3  359.24   11.37
  -7   3   3  365.38   12.63
   7   3  -3  363.20   14.73
  -7   3   3  377.17   10.87
   7   3  -3  364.88   11.37
  -7   3   3  366.15   11.42
   7   3  -3  373.93   11.19
  -7   3   3  385.74   12.98
  -5  -3   3  738.50   21.08
  -5  -3   3  714.77   16.68
  -5  -3   3  737.84   16.96
   5  -3  -3  684.08   16.48
   5  -3  -3  725.14   16.64
   5  -3  -3  735.45   16.86
  -5  -3   3  731.08   15.76
   5  -3  -3  697.80   17.71
   5   3  -3  713.73   16.69
   5   3  -3  695.55   18.46
  -5   3   3  749.14   18.16
   5   3  -3  705.58   15.74
  -5   3   3  716.96   16.78
   5   3  -3  702.21   16.58
  -5   3   3  703.45   16.37
  -5   3   3  718.69   16.86
   3  -3  -3 1022.36   22.21
   3  -3  -3 1029.46   21.80
  -3  -3   3 1042.26   19.36
  -3  -3   3 1021.98   23.20
  -3  -3   3 1007.57   21.11
  -3  -3   3  994.32   20.94
   3  -3  -3 1008.02   21.02
   3  -3  -3 1010.30   21.13
  -3   3   3 1055.36   21.30
  -3   3   3 1039.02   21.25
   3   3  -3  992.22   20.89
  -3   3   3 1016.12   21.69
   3   3  -3 1005.47   22.96
  -3   3   3 1043.40   22.40
   3   3  -3  992.47   19.31
   3   3  -3 1013.68   20.98
   1  -3  -3    0.08    3.01
  -1  -3   3    3.19    2.45
   1  -3  -3    3.25    2.19
  -1  -3   3    4.19    2.38
   1  -3  -3    1.27    2.13
   1  -3  -3    5.32    3.00
  -1  -3   3    6.64    3.41
   1   3  -3    0.80    1.95
   1   3  -3    5.31    3.45
  -1   3   3   -1.98    3.12
  -1   3   3    6.16    3.22
  -1   3   3    7.14    2.46
  -1   3   3    3.22    2.23
   1  -3   3  651.42   13.48
  -1  -3  -3  649.16   14.58
  -1  -3  -3  606.22   15.43
   1  -3   3  616.34   13.20
   1  -3   3  647.93   14.05
  -1  -3  -3  612.49   13.53
   1  -3   3  626.93   13.24
  -1   3  -3  593.98   13.00
  -1   3  -3  618.89   13.24
   1   3   3  611.75   13.68
   1   3   3  640.78   14.56
   1   3   3  620.18   15.55
  -1   3  -3  607.84   13.23
  -1   3  -3  614.18   13.70
   1   3   3  620.31   13.94
  -3  -3  -3    8.64    2.23
   3  -3   3    8.91    2.22
  -3  -3  -3   14.54    2.92
   3  -3   3    5.71    2.78
  -3  -3  -3    7.41    2.63
   3  -3   3   10.78    1.69
   3  -3   3    7.95    2.01
  -3  -3  -3    7.23    3.33
   3   3   3    9.85    3.60
  -3   3  -3    7.80    1.79
   3   3   3    8.52    2.61
  -3   3  -3    8.37    1.34
  -3   3  -3   10.31    2.75
   3   3   3    6.89    2.18
  -3   3  -3   11.68    2.54
   3   3   3    8.99    2.67
  -5  -3  -3  395.44   11.88
   5  -3   3  393.04   12.01
  -5  -3  -3  392.81   11.00
   5  -3   3  401.65   10.75
  -5  -3  -3  384.76   10.61
  -5   3  -3  386.15   12.01
   5   3   3  393.88   11.05
   5   3   3  389.65   11.08
   5   3   3  383.40   11.69
  -5   3  -3  377.14   10.30
   5   3   3  365.56   12.70
  -7  -3  -3  272.49   10.66
  -7  -3  -3  277.91   11.33
   7  -3   3  265.01    9.35
  -7  -3  -3  286.15    9.56
   7  -3   3  275.89    9.49
   7   3   3  274.27    9.64
   7   3   3  259.26    9.46
   7   3   3  266.19   11.48
  -7   3  -3  283.88   11.23
  -9  -3  -3   27.76    4.61
  -9  -3  -3   28.40    5.51
   9  -3   3   34.30    5.05
   9  -3   3   27.70    4.63
  -9  -3  -3   29.04    6.35
   9   3   3   32.32    5.10
   9   3   3   25.33    4.58
  -9   3  -3   27.57    5.77
  11  -3   3  267.47   11.76
 -11  -3  -3  266.14   13.08
  11  -3   3  256.53   11.09
 -11  -3  -3  251.08   10.95
 -11   3  -3  258.76   11.52
  11   3   3  258.57   11.69
 -11   3  -3  255.87   13.13
  11   3   3  247.66   11.30
  13  -3   3   73.42    6.80
 -13  -3  -3   71.50    7.70
 -13  -3  -3   82.94    9.71
 -13  -3  -3   71.46    9.58
  13  -3   3   63.89    7.95
 -13   3  -3   70.90    7.12
 -13   3  -3   80.79   10.33
  13   3   3   63.67    7.83
  13   3   3   70.91    6.94
  15  -3   3   41.33    7.20
 -15  -3  -3   27.58    6.51
  15  -3   3   27.04    8.18
 -15  -3  -3   41.82    8.74
 -15  -3  -3   37.25    7.63
 -15   3  -3   17.72    7.29
  15   3   3   30.09    7.37
 -15   3  -3   40.89    8.07
 -17  -3  -3  103.72   10.91
 -17  -3  -3   89.76   10.77
  17  -3   3   96.78   10.26
  17   3   3   92.34    9.84
 -17   3  -3   98.88   11.49
 -19  -3  -3    5.74    6.51
  19  -3   3    4.06    5.81
 -19   3  -3   20.28    8.73
  19   3   3    3.54    6.00
 -20  -4   3   23.68    8.12
  20  -4  -3    9.16    6.64
 -20  -4   3   11.37    9.46
  20   4  -3    3.43    6.39
 -20   4   3    4.15    7.43
  18  -4  -3   47.41    9.22
 -18  -4   3   19.11    7.27
 -18  -4   3   31.64   10.21
 -18  -4   3   39.98    8.49
 -18   4   3   27.73    7.87
 -18   4   3   25.07    8.64
  18   4  -3   34.50    8.52
  16  -4  -3   94.02    9.43
 -16  -4   3   91.38   13.29
 -16  -4   3   87.99    8.97
 -16   4   3   99.55    9.49
 -16   4   3   90.30   11.93
 -16   4   3   80.42    7.95
 -14  -4   3   20.05    6.17
  14  -4  -3   12.00    5.31
 -14  -4   3   12.01    5.75
  14   4  -3   16.38    6.17
 -14   4   3   16.42    4.86
 -14   4   3    8.40    5.26
 -14   4   3   12.00    7.41
 -14   4   3   20.00    3.52
 -12  -4   3   44.23    6.57
 -12  -4   3   43.17    6.98
  12  -4  -3   46.20    6.73
 -12  -4   3   47.96    8.79
 -12   4   3   53.18    4.88
  12   4  -3   45.36    6.63
 -12   4   3   47.36    8.15
 -10  -4   3   11.22    3.86
  10  -4  -3   21.76    4.92
 -10  -4   3    8.61    6.29
  10  -4  -3   15.94    4.36
 -10  -4   3   15.29    4.59
 -10   4   3   18.56    3.67
 -10   4   3   17.28    3.70
  10   4  -3   11.56    4.24
 -10   4   3   14.52    4.54
 -10   4   3    5.76    4.82
   8  -4  -3  182.72    8.08
  -8  -4   3  204.64   11.41
   8  -4  -3  179.43    8.29
  -8  -4   3  168.69    7.91
  -8  -4   3  192.13    8.10
   8   4  -3  201.28    8.64
  -8   4   3  179.58    7.23
  -8   4   3  193.90    8.50
   8   4  -3  182.36    8.04
  -8   4   3  172.62    8.15
   8   4  -3  193.02    8.61
  -8   4   3  206.42   10.14
  -6  -4   3  149.72    6.28
  -6  -4   3  168.99    9.48
  -6  -4   3  146.68    6.73
   6  -4  -3  146.87    6.97
   6  -4  -3  159.75    6.75
  -6  -4   3  153.74    7.12
   6  -4  -3  147.35    6.84
   6   4  -3  147.70    6.22
   6   4  -3  156.69    6.94
   6   4  -3  152.59    7.01
  -6   4   3  159.40    8.41
  -6   4   3  149.09    6.51
  -6   4   3  150.07    7.86
  -6   4   3  165.95    7.20
   4  -4  -3  272.24    8.55
   4  -4  -3  260.85    9.30
  -4  -4   3  262.23    6.85
  -4  -4   3  251.99    8.24
  -4  -4   3  277.90   10.72
  -4  -4   3  283.37    8.69
   4  -4  -3  266.36    8.66
   4  -4  -3  256.11    8.25
  -4   4   3  266.51    8.59
  -4   4   3  261.54    8.40
  -4   4   3  291.41    9.83
   4   4  -3  268.36   10.28
   4   4  -3  265.13    6.90
  -4   4   3  265.90    8.50
   4   4  -3  265.17    8.35
   4   4  -3  280.49    8.66
   2  -4  -3 1010.27   20.97
   2  -4  -3  992.38   22.11
  -2  -4   3 1011.03   21.06
  -2  -4   3  992.87   20.95
  -2  -4   3  993.87   23.14
   2  -4  -3  954.69   20.76
   2  -4  -3  963.54   21.64
  -2   4   3 1028.55   21.09
   2   4  -3  979.83   22.87
   2   4  -3  992.05   18.40
   2   4  -3  980.28   18.31
  -2   4   3  982.53   21.99
   2   4  -3  976.20   20.77
  -2   4   3  982.38   22.07
  -2   4   3 1002.31   21.00
   2   4  -3 1006.38   20.93
   0  -4   3   19.41    3.56
   0  -4   3   16.60    2.12
   0  -4  -3   13.21    2.84
   0  -4  -3   15.99    2.91
   0  -4  -3   14.01    3.62
   0  -4   3   19.17    2.98
   0  -4  -3   18.49    3.06
   0   4   3   15.63    3.78
   0   4  -3   13.01    2.00
   0   4   3   21.79    3.66
   0   4   3   17.89    2.93
   0   4  -3   15.91    2.53
   0   4  -3   18.02    3.53
  -2  -4  -3   20.46    2.70
  -2  -4  -3   21.45    3.30
   2  -4   3   27.85    3.54
   2  -4   3   25.90    2.99
  -2  -4  -3   21.91    3.27
  -2  -4  -3   22.64    4.28
   2  -4   3   19.46    2.91
   2  -4   3   21.40    2.91
  -2   4  -3   24.85    3.04
   2   4   3   23.58    3.43
   2   4   3   25.58    3.13
   2   4   3   23.85    3.66
  -2   4  -3   19.44    2.90
   4  -4   3  783.35   17.53
  -4  -4  -3  756.18   18.57
   4  -4   3  751.08   14.94
  -4  -4  -3  784.54   20.46
  -4  -4  -3  746.89   17.24
  -4  -4  -3  775.74   17.93
   4  -4   3  726.58   18.01
   4   4   3  755.96   20.33
   4   4   3  741.59   18.23
   4   4   3  793.04   18.07
  -4   4  -3  753.24   18.73
   4   4   3  780.37   17.98
  -4   4  -3  761.00   17.08
  -4   4  -3  754.17   14.98
  -6  -4  -3  538.59   17.16
   6  -4   3  529.42   14.08
   6  -4   3  529.19   14.29
  -6  -4  -3  549.98   14.66
  -6  -4  -3  533.93   15.53
   6   4   3  541.44   14.84
   6   4   3  574.07   14.89
  -6   4  -3  523.73   15.75
  -8  -4  -3   14.02    4.45
  -8  -4  -3   11.05    3.68
  -8  -4  -3    5.46    5.00
   8  -4   3    7.52    3.09
   8  -4   3    9.59    3.48
   8   4   3   13.81    3.57
  -8   4  -3    7.15    4.31
   8   4   3   13.44    4.09
  10  -4   3   -1.61    3.42
 -10  -4  -3    2.40    3.60
 -10  -4  -3   -0.91    5.22
  10  -4   3   -3.61    3.34
 -10  -4  -3   -2.04    4.00
  10   4   3    0.82    4.05
  10   4   3    6.19    3.38
 -10   4  -3    0.56    3.90
 -10   4  -3    1.23    5.03
  12  -4   3   36.30    6.32
 -12  -4  -3   25.16    6.79
  12  -4   3   32.25    6.11
 -12  -4  -3   42.28    6.57
 -12  -4  -3   23.50    7.21
  12   4   3   24.43    6.50
 -12   4  -3   35.25    7.85
 -12   4  -3   31.22    5.87
 -14  -4  -3   48.00    8.86
  14  -4   3   25.12    6.75
 -14  -4  -3   46.53    8.98
  14  -4   3   26.82    5.63
 -14  -4  -3   37.14    6.28
  14   4   3   42.97    8.11
 -14   4  -3   29.51    7.28
  14   4   3   30.73    6.71
 -14   4  -3   23.10    7.96
  16  -4   3   13.75    5.67
 -16  -4  -3   15.52    6.25
 -16  -4  -3   25.31    7.58
 -16  -4  -3    7.71    6.68
  16   4   3   16.07    6.17
 -16   4  -3   15.06    8.42
 -18  -4  -3   23.23    6.90
  18  -4   3    2.20    6.81
 -18  -4  -3    4.20    6.66
 -18   4  -3   17.12    6.87
  18   4   3    8.17    7.90
 -20  -4  -3   19.14    8.25
  20  -4   3    2.24    6.81
  20   4   3    9.57    7.57
 -21  -5   3   51.68    9.35
  21  -5  -3   70.72   11.38
 -21   5   3   67.25   19.60
 -19  -5   3   45.75   12.27
  19  -5  -3   48.84    9.05
 -19  -5   3   69.30   10.77
  19   5  -3   55.59    9.06
 -19   5   3   71.72   11.88
 -17  -5   3   75.00   12.77
 -17  -5   3   72.52   10.24
 -17  -5   3   82.83    9.74
  17  -5  -3   89.92    9.99
 -17   5   3   63.59    8.92
  17   5  -3   73.33   10.03
 -17   5   3   55.38    7.53
 -17   5   3   78.35   11.96
 -15  -5   3  218.60   15.34
 -15  -5   3  210.49   12.58
  15  -5  -3  223.48   15.33
 -15  -5   3  205.58   12.04
 -15   5   3  205.69   12.39
  15   5  -3  201.97   12.16
 -15   5   3  209.18   14.30
 -13  -5   3    3.35    5.94
 -13  -5   3   -0.37    4.74
 -13  -5   3   -3.67    8.38
  13  -5  -3    3.52    4.77
 -13   5   3   15.32    4.92
 -13   5   3   -1.28    5.17
  13   5  -3    1.01    4.74
 -13   5   3    2.03    6.18
 -11  -5   3  464.76   19.13
 -11  -5   3  446.75   15.71
 -11  -5   3  451.01   15.23
  11  -5  -3  452.95   15.84
  11   5  -3  460.37   16.09
 -11   5   3  465.12   13.44
 -11   5   3  477.83   18.04
 -11   5   3  437.44   17.72
  -9  -5   3   63.88    8.20
  -9  -5   3   57.17    5.89
   9  -5  -3   55.92    5.35
  -9  -5   3   60.71    5.53
   9  -5  -3   53.36    6.14
  -9   5   3   52.15    5.66
   9   5  -3   62.42    6.75
  -9   5   3   56.54    7.63
  -9   5   3   54.20    4.39
   7  -5  -3 3007.84   60.54
   7  -5  -3 3123.77   59.45
  -7  -5   3 3120.52   64.77
  -7  -5   3 3083.24   60.79
   7   5  -3 3087.64   60.68
  -7   5   3 3014.81   60.30
  -7   5   3 3013.90   59.10
  -7   5   3 3128.38   62.70
   7   5  -3 3166.06   60.81
  -7   5   3 3110.23   60.58
   7   5  -3 2952.68   60.31
  -5  -5   3    9.78    5.09
  -5  -5   3    8.46    3.77
   5  -5  -3   10.28    3.29
   5  -5  -3    8.38    3.06
  -5  -5   3    6.29    2.32
  -5  -5   3    4.71    2.80
   5  -5  -3    7.50    3.19
  -5   5   3    9.11    4.47
  -5   5   3    9.19    3.22
  -5   5   3    4.98    3.05
   5   5  -3   10.18    3.11
   5   5  -3   10.35    2.61
   5   5  -3   14.03    3.64
  -5   5   3    6.95    3.13
   3  -5  -3 1466.72   30.93
   3  -5  -3 1429.25   30.79
  -3  -5   3 1455.58   30.19
   3  -5  -3 1407.81   29.72
  -3  -5   3 1469.99   33.06
   3  -5  -3 1457.17   29.98
  -3  -5   3 1397.03   29.79
  -3   5   3 1433.67   29.89
   3   5  -3 1417.11   32.53
  -3   5   3 1480.72   31.40
   3   5  -3 1454.75   29.94
  -3   5   3 1463.94   30.00
   3   5  -3 1469.22   27.21
  -3   5   3 1453.64   30.86
  -1  -5   3 1778.89   37.09
   1  -5  -3 1723.70   36.48
  -1  -5   3 1749.25   34.68
   1  -5  -3 1698.94   34.62
  -1  -5   3 1771.94   32.29
  -1  -5   3 1784.88   35.00
   1  -5  -3 1743.20   34.69
   1  -5  -3 1707.21   35.42
  -1   5   3 1761.54   35.59
  -1   5   3 1729.75   34.84
   1   5  -3 1571.76   42.78
   1   5  -3 1723.49   34.48
  -1   5   3 1803.04   34.88
   1   5  -3 1752.89   32.35
  -1  -5  -3  452.63   14.04
  -1  -5  -3  435.19   12.01
  -1  -5  -3  450.30   12.02
   1  -5   3  476.62   13.51
   1  -5   3  451.95   10.89
   1  -5   3  446.32   12.86
   1  -5   3  453.24   11.49
  -1   5  -3  469.77   11.16
   1   5   3  431.59   13.80
   1   5   3  453.64   12.14
  -1   5  -3  447.02   11.48
  -1   5  -3  443.78   12.52
   1   5   3  472.16   12.34
   1   5   3  455.83   12.24
   1   5   3  451.34   12.12
   3  -5   3 1049.45   22.57
   3  -5   3 1052.88   22.44
  -3  -5  -3 1048.10   23.29
   3  -5   3 1052.97   22.01
  -3  -5  -3 1075.33   26.24
  -3  -5  -3  990.39   22.44
   3   5   3  992.71   25.61
   3   5   3 1034.67   23.21
   3   5   3 1023.08   23.12
  -3   5  -3 1033.92   21.92
  -3   5  -3 1028.62   22.19
  -3   5  -3 1057.64   23.12
  -5  -5  -3   45.86    5.33
   5  -5   3   49.08    4.87
  -5  -5  -3   48.55    5.34
   5  -5   3   48.26    4.73
   5  -5   3   45.02    2.73
  -5  -5  -3   54.11    7.18
   5   5   3   46.50    4.88
  -5   5  -3   51.44    5.42
  -5   5  -3   50.21    2.91
   5   5   3   45.30    5.05
   5   5   3   55.31    5.94
   7  -5   3  798.81   19.82
  -7  -5  -3  766.69   22.92
   7  -5   3  746.50   19.09
  -7  -5  -3  799.03   20.84
  -7  -5  -3  755.84   19.75
   7   5   3  776.82   19.91
  -7   5  -3  748.96   21.05
   7   5   3  785.25   20.13
   9  -5   3  309.03   11.60
  -9  -5  -3  289.77   14.11
  -9  -5  -3  317.02   11.99
   9  -5   3  310.38   11.85
  -9  -5  -3  288.02   12.27
   9   5   3  311.92   12.22
  -9   5  -3  314.18   15.19
  -9   5  -3  291.75   13.09
   9   5   3  289.91   11.59
  11  -5   3  286.49   11.84
 -11  -5  -3  305.64   12.66
 -11  -5  -3  286.23   14.94
 -11   5  -3  302.94   14.77
  11   5   3  290.31   12.94
 -11   5  -3  296.97   12.83
 -13  -5  -3   67.13    9.90
 -13  -5  -3   61.69    8.81
  13  -5   3   69.95    7.56
 -13  -5  -3   68.79    8.29
  13  -5   3   54.76   10.94
  13   5   3   66.47    7.20
 -13   5  -3   73.79   10.27
  13   5   3   63.60    8.77
 -13   5  -3   76.59    8.81
 -15  -5  -3   35.07    6.85
 -15  -5  -3   23.96    7.19
  15  -5   3   28.58    6.70
 -15  -5  -3   28.34    8.27
  15   5   3   27.01    6.75
 -15   5  -3   37.47    9.09
 -17  -5  -3   12.08    6.59
  17  -5   3   21.36    7.18
 -17  -5  -3   18.69    7.31
 -17   5  -3   18.84    9.03
  17   5   3   17.34    7.01
 -19  -5  -3   49.34    8.73
 -19  -5  -3   37.66    9.81
  19  -5   3   34.27    8.40
 -19   5  -3   23.46    8.65
  19   5   3   21.03    7.78
 -20  -6   3   13.35    6.07
  20   6  -3   16.29    7.75
 -20   6   3    8.30    7.64
 -18  -6   3  110.61   14.97
 -18  -6   3   99.03   11.63
 -18  -6   3  129.93   11.68
  18  -6  -3  125.77   11.40
  18   6  -3  124.32   11.08
 -18   6   3  123.86   13.37
 -16  -6   3    8.03    8.93
  16  -6  -3   15.16    5.84
 -16  -6   3   13.47    5.51
 -16  -6   3    8.75    6.17
  16   6  -3   12.43    6.51
 -16   6   3   11.53    6.47
  14  -6  -3  214.58   12.90
 -14  -6   3  263.59   13.53
 -14  -6   3  223.67   11.96
 -14  -6   3  252.77   16.54
 -14   6   3  234.36   14.69
 -14   6   3  247.13   13.01
  14   6  -3  233.78   13.02
 -14   6   3  239.70    9.39
 -12  -6   3   82.85   11.51
 -12  -6   3   86.67    8.68
 -12  -6   3   81.79    7.70
  12  -6  -3   93.50    8.56
 -12   6   3   80.02    9.68
  12   6  -3   82.45    7.85
 -12   6   3   90.03    9.68
 -12   6   3   92.48    6.60
 -10  -6   3   26.39    8.35
  10  -6  -3   22.05    4.97
 -10  -6   3   22.70    4.81
 -10  -6   3   23.89    5.91
  10   6  -3   19.97    5.11
 -10   6   3   24.35    4.06
 -10   6   3   20.42    5.11
   8  -6  -3   46.61    5.73
   8  -6  -3   47.70    5.56
  -8  -6   3   52.05    4.87
  -8  -6   3   49.06    5.80
   8  -6  -3   43.02    4.41
  -8  -6   3   40.64    5.70
  -8  -6   3   52.99    8.60
  -8   6   3   58.70    6.25
  -8   6   3   48.32    7.11
   8   6  -3   45.41    4.89
  -6  -6   3   26.36    6.67
  -6  -6   3   21.83    3.30
  -6  -6   3   12.39    4.35
   6  -6  -3   16.95    3.89
  -6  -6   3   22.39    4.81
   6  -6  -3   15.81    3.71
  -6   6   3   22.40    3.89
   6   6  -3    9.86    3.66
   6   6  -3   20.39    4.14
  -6   6   3   11.28    3.60
  -6   6   3   25.13    5.62
   6   6  -3   21.64    3.30
  -4  -6   3   65.88    6.20
  -4  -6   3   52.83    5.17
   4  -6  -3   56.58    5.42
  -4  -6   3   82.19    8.28
  -4  -6   3   59.46    3.60
  -4   6   3   56.01    5.59
  -4   6   3   68.72    5.19
  -4   6   3   67.05    5.15
   4   6  -3   58.55    3.50
   4   6  -3   72.94    5.20
  -4   6   3   63.58    6.35
   4   6  -3   65.02    5.07
  -2  -6   3   -0.93    2.62
   2  -6  -3   -4.92    2.87
  -2  -6   3    4.22    4.65
   2  -6  -3   -4.38    2.65
   2  -6  -3   -1.29    2.86
   2  -6  -3    1.71    2.53
  -2   6   3    0.79    2.65
  -2   6   3   -0.13    2.70
   2   6  -3    0.96    1.67
  -2   6   3    0.11    3.61
   2   6  -3   -4.36    2.16
   2   6  -3    3.60    2.81
   2   6  -3   -0.72    3.78
  -2   6   3    1.20    3.46
   2   6  -3    1.95    1.89
   0  -6  -3  828.61   21.39
   0  -6  -3  812.72   19.13
   0  -6  -3  797.89   19.26
   0  -6   3  809.84   17.14
   0  -6   3  797.34   18.80
   0   6   3  804.64   21.26
   0   6   3  814.34   19.28
   0   6  -3  836.16   18.71
   0   6  -3  813.28   17.34
   0   6  -3  790.56   20.66
   0   6   3  815.60   19.28
   0   6  -3  818.68   18.89
   2  -6   3  163.74    6.71
  -2  -6  -3  160.30    9.32
   2  -6   3  153.01    6.98
   2  -6   3  154.69    6.75
  -2  -6  -3  147.42    6.92
   2  -6   3  161.35    7.81
   2   6   3  151.44    7.93
  -2   6  -3  153.55    6.23
  -2   6  -3  146.41    7.30
  -2   6  -3  161.85    6.91
  -2   6  -3  147.76    6.58
   2   6   3  156.62    7.22
   2   6   3  151.57    7.14
  -4  -6  -3 3349.93   64.69
  -4  -6  -3 3319.13   68.51
  -4  -6  -3 3422.09   65.09
   4  -6   3 3389.15   64.18
   4  -6   3 3302.74   62.49
   4  -6   3 3352.31   63.84
   4  -6   3 3284.90   64.36
  -4   6  -3 3396.34   65.01
   4   6   3 3296.48   64.54
  -4   6  -3 3212.91   65.07
   4   6   3 3304.39   64.79
   4   6   3 3330.32   64.53
  -4   6  -3 3337.92   62.80
  -6  -6  -3 1242.59   28.65
   6  -6   3 1220.21   27.70
   6  -6   3 1197.56   23.85
  -6  -6  -3 1280.86   32.76
  -6  -6  -3 1249.16   28.83
   6  -6   3 1274.23   28.22
  -6   6  -3 1249.02   29.34
  -6   6  -3 1203.25   24.07
   6   6   3 1261.04   28.48
  -6   6  -3 1238.59   29.49
   6   6   3 1228.48   28.44
  -8  -6  -3  347.41   16.35
  -8  -6  -3  377.43   13.72
  -8  -6  -3  367.96   13.00
   8  -6   3  368.53   13.02
   8  -6   3  383.12   12.87
  -8   6  -3  381.90   14.90
  -8   6  -3  388.24   13.81
   8   6   3  365.45   13.02
   8   6   3  341.66   13.01
 -10  -6  -3  285.68   15.14
  10  -6   3  250.82   11.03
  10  -6   3  265.77   11.63
 -10  -6  -3  280.74   12.09
 -10  -6  -3  290.96   12.74
 -10   6  -3  273.63   11.19
 -10   6  -3  255.17   13.24
  10   6   3  261.90   13.52
  10   6   3  284.42   12.45
  12  -6   3    8.99    5.33
  12  -6   3    7.24    4.73
 -12  -6  -3   16.73   12.83
 -12  -6  -3   -5.22    4.64
 -12  -6  -3    5.13    4.42
 -12   6  -3    0.30    4.16
 -12   6  -3    7.41    6.18
  12   6   3    6.39    5.44
  12   6   3   12.34    4.73
 -14  -6  -3   51.61    8.58
  14  -6   3   66.80    8.28
 -14  -6  -3   55.67   10.26
 -14  -6  -3   57.53    8.25
  14  -6   3   49.90    7.43
  14   6   3   53.05    8.32
 -14   6  -3   56.54    9.90
 -16  -6  -3   -0.30    5.46
  16  -6   3    6.26    5.79
 -16  -6  -3    7.97    7.24
 -16   6  -3   -2.71    6.08
  16   6   3   11.91    6.02
  18  -6   3    8.67    7.18
 -18  -6  -3   28.73    7.92
 -18  -6  -3   17.65    7.25
 -18   6  -3    3.37    7.17
 -20  -6  -3   11.10    8.14
 -20  -6  -3   32.35    9.08
  20  -6   3    7.77    7.32
 -20   6  -3   22.55    8.69
  20   6   3    0.79    6.14
 -19  -7   3   21.79    6.51
 -19  -7   3   10.10   11.78
  19  -7  -3   27.90    7.90
  19   7  -3   17.45    8.13
 -19   7   3   29.27    9.51
 -17  -7   3   -1.74    8.78
  17  -7  -3    4.89    5.96
 -17  -7   3   23.19    6.52
 -17  -7   3   13.17    7.39
 -17   7   3   -0.35    5.69
  17   7  -3   -3.73    5.11
 -17   7   3    5.97    7.11
 -15  -7   3   15.03    6.74
 -15  -7   3   13.63    5.82
 -15  -7   3   11.32    9.28
  15  -7  -3   -2.20    5.68
 -15   7   3    2.17    3.57
  15   7  -3    9.10    6.25
 -15   7   3    8.59    5.41
 -15   7   3    0.82    6.80
  13  -7  -3   43.18    7.84
 -13  -7   3   35.08    6.23
 -13  -7   3   42.50   10.85
 -13  -7   3   21.28    6.73
  13   7  -3   32.69    7.17
 -13   7   3   23.68    7.56
 -13   7   3   34.45    4.79
 -13   7   3   33.02    6.43
 -11  -7   3   17.83    6.01
  11  -7  -3   19.50    5.50
 -11  -7   3   15.81    4.73
 -11  -7   3   14.30    8.22
 -11   7   3   22.30    4.25
 -11   7   3   23.14    7.86
  11   7  -3   20.43    5.48
 -11   7   3   27.10    6.58
   9  -7  -3   29.25    5.84
  -9  -7   3   29.91    4.66
  -9  -7   3   35.47    8.38
  -9  -7   3   25.20    5.90
   9  -7  -3   28.26    4.96
  -9   7   3   39.65    4.83
   9   7  -3   27.36    5.70
  -9   7   3   18.68    6.42
  -9   7   3   25.74    6.16
   7  -7  -3  103.06    6.70
  -7  -7   3  106.42   10.08
   7  -7  -3  102.02    6.91
  -7  -7   3   93.54    6.39
   7  -7  -3  107.80    6.53
  -7  -7   3  121.63    7.54
  -7   7   3  105.69    6.88
  -7   7   3  102.74    8.42
   7   7  -3  103.86    5.63
  -7   7   3  111.35    6.61
   7   7  -3  109.25    7.37
  -5  -7   3   30.15    3.42
   5  -7  -3   26.24    4.66
  -5  -7   3   25.84    4.72
  -5  -7   3   32.60    7.19
   5  -7  -3   26.14    4.29
   5  -7  -3   37.15    7.95
  -5  -7   3   35.75    4.60
   5   7  -3   36.24    4.88
  -5   7   3   38.75    5.17
  -5   7   3   34.77    5.08
   5   7  -3   34.83    3.36
  -5   7   3   22.57    5.39
  -5   7   3   34.97    4.63
  -3  -7   3  126.25    9.58
   3  -7  -3  116.03    6.34
   3  -7  -3  130.26    7.13
  -3  -7   3  118.55    6.88
   3  -7  -3  111.25    7.49
  -3  -7   3  122.02    6.63
  -3   7   3  121.77    7.57
   3   7  -3  112.14    7.33
  -3   7   3  119.47    6.68
   3   7  -3  114.21    4.53
   3   7  -3  122.31    4.85
  -3   7   3  109.99    7.42
   3   7  -3  117.87    6.95
  -1  -7   3  410.01   14.87
   1  -7  -3  371.91   11.96
  -1  -7   3  395.85   12.06
   1  -7  -3  396.54   12.20
   1  -7  -3  385.68   12.02
  -1  -7   3  397.56    9.87
  -1  -7   3  408.44   12.67
   1  -7  -3  395.56   13.99
  -1   7   3  411.07   13.07
   1   7  -3  389.07   11.97
   1   7  -3  383.55   13.12
   1   7  -3  413.04   10.27
  -1   7   3  403.90   12.37
   1  -7   3    5.10    3.00
  -1  -7  -3    3.07    3.06
   1  -7   3    7.28    4.89
   1  -7   3    6.32    3.54
  -1  -7  -3    2.80    3.19
   1  -7   3    7.50    3.08
  -1  -7  -3    2.97    5.29
   1   7   3    9.14    3.59
   1   7   3    6.13    3.95
   1   7   3    4.89    3.12
   1   7   3    7.51    3.53
  -1   7  -3    8.94    4.54
  -1   7  -3    3.35    3.17
  -1   7  -3    7.84    3.35
   3  -7   3    4.92    2.89
   3  -7   3    3.34    3.72
   3  -7   3    0.51    3.00
   3  -7   3    2.49    3.43
  -3  -7  -3    6.60    5.30
  -3  -7  -3    1.69    3.15
   3   7   3    1.16    3.04
  -3   7  -3    3.65    3.65
   3   7   3    2.36    3.15
   3   7   3    0.72    3.39
   3   7   3    3.95    3.36
  -3   7  -3   -0.45    2.39
  -3   7  -3    0.45    3.50
   5  -7   3  134.05    6.94
  -5  -7  -3  124.84    7.39
   5  -7   3  131.44    7.02
  -5  -7  -3  135.79    7.60
  -5  -7  -3  141.56   10.25
   5  -7   3  121.92    5.79
  -5   7  -3  139.89    6.66
   5   7   3  128.93    7.39
  -5   7  -3  126.73    6.31
  -5   7  -3  121.46    7.63
   5   7   3  131.18    7.24
  -7  -7  -3   31.13    5.38
  -7  -7  -3   43.95    6.13
   7  -7   3   35.64    2.69
   7  -7   3   32.72    4.99
   7  -7   3   39.04    5.15
  -7  -7  -3   39.49    7.98
  -7   7  -3   37.53    4.75
  -7   7  -3   31.77    2.94
  -7   7  -3   48.41    7.07
   7   7   3   42.30    5.67
   7   7   3   43.90    5.81
   9  -7   3   -0.67    3.63
  -9  -7  -3    0.96    3.80
  -9  -7  -3    6.29    7.35
  -9  -7  -3    2.48    4.79
   9  -7   3   13.43    4.07
  -9   7  -3    2.31    3.73
   9   7   3    5.02    4.39
   9   7   3    4.71    3.96
 -11  -7  -3   -7.76    4.32
 -11  -7  -3    0.74    4.96
 -11  -7  -3    1.98    7.46
  11  -7   3   -1.99    3.58
  11  -7   3    0.55    4.74
  11   7   3    5.62    4.66
 -11   7  -3   -0.94    5.64
 -11   7  -3    6.05    4.47
  11   7   3   -5.07    4.15
  13  -7   3    0.57    4.76
 -13  -7  -3   -3.09    4.97
  13  -7   3   -2.87    5.08
 -13  -7  -3    5.37    7.49
 -13  -7  -3  -10.02    4.88
 -13   7  -3    3.11    5.01
  13   7   3    8.24    5.47
 -13   7  -3    4.50    6.41
 -15  -7  -3    2.53    5.56
 -15  -7  -3    8.78    8.01
  15  -7   3    5.00    5.61
 -15  -7  -3    1.87    5.19
  15   7   3    8.26    5.86
 -15   7  -3    6.92    7.85
 -17  -7  -3   12.24    7.35
  17  -7   3   -1.26    5.33
 -17  -7  -3    3.81    6.38
  17   7   3    8.56    6.13
 -17   7  -3    0.54    7.41
  19  -7   3   -3.68    6.83
 -19  -7  -3    8.76    6.96
  19   7   3    3.66    6.49
 -19   7  -3   13.59    9.79
  20  -8  -3   -1.11    7.95
 -20  -8   3   24.03    7.40
 -20  -8   3    4.48    9.78
  20   8  -3    2.98    9.17
 -20   8   3    5.14    8.52
  18  -8  -3   28.65    8.57
 -18  -8   3   39.05    7.74
 -18  -8   3   15.75   10.87
 -18   8   3   28.52    8.77
  18   8  -3   41.58    8.16
  16  -8  -3   53.75    8.39
 -16  -8   3   70.79    8.03
 -16  -8   3   60.34    9.84
 -16  -8   3   71.32   13.16
 -16   8   3   78.34   12.19
  16   8  -3   63.42    9.47
 -16   8   3   53.55    8.78
 -14  -8   3   24.67    7.35
 -14  -8   3   32.70    6.41
  14  -8  -3   26.95    6.63
 -14  -8   3   28.80   10.16
  14   8  -3   30.67    6.63
 -14   8   3   29.07    4.62
 -14   8   3   25.58    6.52
 -14   8   3   27.34    4.36
 -14   8   3   37.81    8.97
  12  -8  -3   38.15    6.80
 -12  -8   3   34.43    5.92
 -12  -8   3   54.39   11.96
 -12  -8   3   38.95    7.14
  12   8  -3   44.87    7.07
 -12   8   3   35.40    6.51
 -12   8   3   46.13    9.63
 -12   8   3   45.04    5.38
 -10  -8   3   25.30    5.83
 -10  -8   3   21.03    4.66
  10  -8  -3   16.37    4.16
  10  -8  -3   31.50    6.45
 -10  -8   3   32.68    9.97
  10   8  -3   17.53    5.51
 -10   8   3   17.91    7.14
 -10   8   3   28.96    6.51
 -10   8   3   19.98    4.37
   8  -8  -3  120.03    8.49
  -8  -8   3  126.89   12.69
  -8  -8   3  121.24    8.46
   8  -8  -3  118.27    7.35
  -8  -8   3  126.85    6.76
   8   8  -3  116.93    7.92
  -8   8   3  114.45    9.48
   8   8  -3  111.27    6.35
  -8   8   3  110.47    7.26
  -6  -8   3  356.23   13.04
  -6  -8   3  346.93   16.40
  -6  -8   3  353.39   12.55
   6  -8  -3  336.72   12.25
  -6  -8   3  338.90   10.03
   6  -8  -3  350.94   12.46
   6  -8  -3  338.36   12.40
   6   8  -3  370.43   12.76
  -6   8   3  372.12   14.61
   6   8  -3  345.41   10.08
  -6   8   3  334.23   14.07
  -6   8   3  322.83   13.64
  -4  -8   3  741.14   19.88
  -4  -8   3  738.87   20.30
   4  -8  -3  784.01   21.07
   4  -8  -3  752.28   19.73
  -4  -8   3  766.13   24.00
  -4   8   3  782.59   21.58
   4   8  -3  800.56   20.30
  -4   8   3  765.79   19.92
   4   8  -3  766.91   16.82
   4   8  -3  776.06   17.03
  -4   8   3  764.21   22.43
   2  -8  -3   85.51    5.86
   2  -8  -3   76.95    7.04
  -2  -8   3   99.28    9.10
   2  -8  -3   84.82    6.11
  -2  -8   3   92.27    6.14
  -2  -8   3   90.30    6.51
   2   8  -3   78.09    5.80
  -2   8   3   96.39    6.96
  -2   8   3   90.76    6.09
   2   8  -3   92.98    4.82
   2   8  -3  101.61    4.48
   0  -8  -3  725.13   20.60
   0  -8   3  715.74   16.58
   0  -8   3  699.68   18.55
   0  -8   3  730.54   21.35
   0  -8  -3  699.01   18.60
   0  -8  -3  719.04   18.97
   0  -8  -3  718.44   21.50
   0  -8   3  739.05   19.08
   0   8  -3  705.67   18.33
   0   8   3  724.50   19.27
   0   8   3  697.14   18.88
   0   8   3  749.01   19.19
   0   8  -3  752.67   17.13
  -2  -8  -3  648.57   20.79
  -2  -8  -3  637.29   17.60
   2  -8   3  620.12   17.22
   2  -8   3  632.34   18.42
   2  -8   3  621.11   16.74
   2  -8   3  618.33   16.03
  -2   8  -3  625.13   16.60
   2   8   3  637.42   17.71
  -2   8  -3  603.26   17.94
   2   8   3  641.70   17.26
   2   8   3  612.91   17.34
  -2   8  -3  624.88   16.54
  -4  -8  -3  130.31   10.16
   4  -8   3  131.97    7.28
   4  -8   3  121.43    8.22
   4  -8   3  132.04    7.09
  -4  -8  -3  131.80    8.10
  -4   8  -3  129.50    7.96
   4   8   3  128.21    7.60
   4   8   3  130.29    7.61
   4   8   3  131.59    7.47
  -4   8  -3  123.63    8.32
  -4   8  -3  125.86    6.67
   6  -8   3  753.55   19.88
  -6  -8  -3  761.44   20.51
   6  -8   3  715.78   19.94
   6  -8   3  726.84   17.41
  -6  -8  -3  754.90   25.15
  -6  -8  -3  756.73   21.07
  -6   8  -3  753.95   21.45
  -6   8  -3  725.53   17.93
  -6   8  -3  740.31   19.35
   6   8   3  780.88   21.11
   8  -8   3   50.80    6.29
  -8  -8  -3   60.57   11.25
  -8  -8  -3   44.05    6.42
   8  -8   3   47.70    6.51
  -8  -8  -3   59.87    6.38
   8  -8   3   47.67    2.95
  -8   8  -3   50.20    5.99
  -8   8  -3   54.80    7.96
   8   8   3   59.59    7.35
   8   8   3   63.30    6.96
  -8   8  -3   44.31    3.26
 -10  -8  -3  151.62    9.89
 -10  -8  -3  162.43   10.22
 -10  -8  -3  152.80   13.15
  10  -8   3  160.19    9.78
  10  -8   3  171.72   10.45
 -10   8  -3  150.22    9.17
  10   8   3  167.86   10.70
  10   8   3  160.73   11.04
 -10   8  -3  145.53   11.16
 -12  -8  -3   18.75    5.72
  12  -8   3   13.63    5.13
  12  -8   3    5.32    5.21
 -12  -8  -3    8.98    7.32
 -12  -8  -3    0.76    5.23
 -12   8  -3   16.38    5.41
 -12   8  -3    9.06    6.82
  12   8   3    7.09    4.87
 -14  -8  -3  104.04   10.47
 -14  -8  -3  104.56   12.31
 -14  -8  -3   77.27    9.83
  14  -8   3   88.19    9.76
 -14   8  -3  115.71   14.15
  14   8   3  121.36   10.79
 -16  -8  -3   12.71    8.33
  16  -8   3   -2.39    5.47
 -16  -8  -3   13.80    8.74
  16   8   3   -7.23    4.99
 -16   8  -3    7.67    7.23
  18  -8   3    8.40    7.20
 -18  -8  -3   33.16   11.17
 -18  -8  -3   14.99    7.09
 -18   8  -3   24.47    9.26
  18   8   3   14.42    7.58
 -19  -9   3   83.57    9.49
 -19  -9   3   59.31   13.77
  19  -9  -3   66.40   13.26
 -19   9   3   61.90   12.35
  19   9  -3   85.89   11.83
 -17  -9   3   22.36    6.28
  17  -9  -3   16.73    7.82
 -17  -9   3    9.02    9.60
 -17  -9   3    9.88    7.13
 -17   9   3   24.69    8.97
  17   9  -3   19.54    7.20
 -15  -9   3  106.56   10.54
  15  -9  -3   90.64    9.37
 -15  -9   3  109.90   15.19
 -15  -9   3   92.00    8.63
 -15   9   3  109.95   14.10
 -15   9   3  104.21   10.72
 -15   9   3   82.70    7.52
 -13  -9   3   -8.08    8.88
 -13  -9   3   -2.53    3.83
  13  -9  -3    7.14    6.51
 -13  -9   3   -2.40    5.87
 -13   9   3   -0.73    7.90
 -13   9   3    3.86    5.85
  13   9  -3   13.00    5.57
  11  -9  -3  226.59   12.01
  11  -9  -3  222.26    9.48
 -11  -9   3  224.21   10.56
 -11  -9   3  239.66   16.66
 -11  -9   3  235.10   12.49
 -11   9   3  210.31   11.52
  11   9  -3  225.57   11.91
 -11   9   3  222.70    9.92
 -11   9   3  194.41   13.47
  -9  -9   3   17.83    4.55
   9  -9  -3   25.27    5.77
   9  -9  -3   30.18    5.16
  -9  -9   3   16.40    9.61
  -9  -9   3   20.69    5.90
   9   9  -3   24.70    5.74
  -9   9   3   21.61    7.22
  -9   9   3   30.76    6.01
  -7  -9   3 1079.01   27.81
  -7  -9   3 1073.23   23.94
   7  -9  -3 1061.51   26.90
   7  -9  -3 1028.53   25.86
   7   9  -3 1030.16   27.14
   7   9  -3 1018.45   23.32
  -7   9   3 1026.78   26.68
  -7   9   3 1014.91   28.45
  -5  -9   3   53.05    6.54
   5  -9  -3   45.07    5.99
  -5  -9   3   53.24    8.95
   5  -9  -3   46.75    6.27
  -5  -9   3   47.25    5.26
  -5   9   3   52.74    5.70
   5   9  -3   52.22    4.24
   5   9  -3   52.24    3.90
  -5   9   3   42.80    6.87
   5   9  -3   46.74    6.00
  -3  -9   3 1144.74   28.33
   3  -9  -3 1181.66   28.62
   3  -9  -3 1161.89   29.66
  -3  -9   3 1211.93   28.90
  -3  -9   3 1225.18   32.87
   3   9  -3 1142.29   24.28
   3   9  -3 1187.44   28.03
   3   9  -3 1211.79   24.85
  -3   9   3 1182.80   28.22
  -3   9   3 1192.37   29.28
  -1  -9   3  643.46   18.28
  -1  -9   3  690.71   21.58
  -1  -9   3  641.77   15.48
   1  -9  -3  678.45   18.88
   1  -9  -3  666.36   21.15
  -1   9   3  688.38   18.99
  -1   9   3  673.41   18.70
  -1   9   3  643.61   18.35
   1   9  -3  660.97   16.03
   1   9  -3  684.13   18.37
   1  -9   3 1335.09   28.68
   1  -9   3 1307.81   30.78
  -1  -9  -3 1351.61   34.68
  -1  -9  -3 1378.66   31.28
   1  -9   3 1358.45   33.09
   1  -9   3 1322.58   30.53
   1   9   3 1349.82   31.19
  -1   9  -3 1314.11   31.01
   1   9   3 1289.20   30.80
  -1   9  -3 1368.50   30.36
   1   9   3 1348.97   30.72
   3  -9   3 1882.61   40.67
   3  -9   3 1877.04   41.02
  -3  -9  -3 1938.11   46.19
   3  -9   3 1853.19   41.53
  -3   9  -3 1940.83   40.70
   3   9   3 1923.43   40.75
  -3   9  -3 1932.03   45.00
  -3   9  -3 1965.45   40.48
   3   9   3 1872.24   41.48
   3   9   3 1839.12   41.27
   5  -9   3  136.84    7.51
   5  -9   3  140.80    7.79
  -5  -9  -3  136.39    8.51
   5  -9   3  136.66    8.45
  -5  -9  -3  140.60   12.20
   5   9   3  121.71    8.06
  -5   9  -3  124.72    7.90
   5   9   3  145.01    8.63
  -5   9  -3  133.06    7.62
   5   9   3  139.78    7.80
  -5   9  -3  140.94    8.93
   7  -9   3  453.27   15.79
  -7  -9  -3  476.82   16.32
   7  -9   3  439.22   12.33
  -7  -9  -3  450.51   20.20
  -7  -9  -3  465.74   15.59
   7  -9   3  460.43   15.46
  -7   9  -3  459.74   17.24
   7   9   3  484.28   16.38
   7   9   3  445.45   16.09
  -7   9  -3  455.24   13.04
  -7   9  -3  450.65   14.74
   9  -9   3   41.31    6.64
  -9  -9  -3   46.60    7.18
  -9  -9  -3   42.03    9.68
  -9  -9  -3   47.19    7.35
   9  -9   3   49.60    6.46
   9   9   3   48.07    7.35
  -9   9  -3   48.75    6.60
  -9   9  -3   40.37    8.18
 -11  -9  -3  158.22   10.28
 -11  -9  -3  164.85   14.93
  11  -9   3  146.33   10.02
 -11  -9  -3  156.50   10.21
  11  -9   3  150.77   10.60
  11   9   3  163.86   10.76
 -11   9  -3  165.09   12.42
 -11   9  -3  152.57    9.61
 -13  -9  -3   92.28    9.57
  13  -9   3   95.61    9.79
 -13  -9  -3   88.01   13.18
 -13  -9  -3   90.57   10.01
  13   9   3   77.91    8.80
 -13   9  -3   99.65   10.76
 -13   9  -3   91.04   11.77
 -15  -9  -3   46.87    8.62
  15  -9   3   53.29    9.35
 -15  -9  -3   49.89   11.12
 -15   9  -3   57.36   11.84
  15   9   3   54.13    9.36
 -17  -9  -3   11.50    6.93
  17  -9   3   10.23    7.36
 -17  -9  -3   24.66    9.41
 -17   9  -3   10.96    8.87
 -19  -9  -3   31.52    8.66
  19  -9   3   19.86    8.64
 -19  -9  -3   46.72    9.93
  19   9   3   17.19    8.08
 -19   9  -3   18.95    8.67
 -18 -10   3   49.74   13.58
 -18 -10   3   87.68    9.48
  18 -10  -3   82.78   11.25
 -18  10   3   69.11   12.78
  18  10  -3   88.94   12.05
 -16 -10   3   72.63    8.20
 -16 -10   3   46.69   12.75
  16 -10  -3   52.99    9.09
 -16 -10   3   54.69    9.94
  16  10  -3   59.14   10.18
 -16  10   3   60.39   11.44
  14 -10  -3   -4.52    4.75
 -14 -10   3    5.14    6.57
 -14 -10   3    4.26    4.88
 -14 -10   3    2.15    9.66
 -14  10   3   10.44    5.71
 -14  10   3   -3.89    3.33
  14  10  -3   -0.52    5.33
 -12 -10   3   47.54   11.12
 -12 -10   3   48.35    8.04
 -12 -10   3   40.74    6.39
 -12  10   3   45.52    9.57
 -12  10   3   42.79    7.10
 -12  10   3   34.88    6.99
  12  10  -3   51.93    7.76
 -10 -10   3   16.19    8.81
  10 -10  -3   -0.75    3.32
 -10 -10   3    1.86    5.32
  10 -10  -3    4.20    4.67
 -10 -10   3    2.93    3.64
  10  10  -3    6.43    4.83
 -10  10   3   10.89    5.54
 -10  10   3    4.72    6.49
  -8 -10   3  163.02   14.02
  -8 -10   3  148.92   10.17
   8 -10  -3  150.51   10.14
   8 -10  -3  149.54    8.85
   8  10  -3  154.10    8.77
  -8  10   3  149.18    9.89
  -8  10   3  163.87   12.23
   8  10  -3  153.45    9.85
  -6 -10   3   83.53   11.54
   6 -10  -3   63.44    7.19
   6 -10  -3   77.68    7.24
  -6 -10   3   79.20    7.74
  -6  10   3   77.03    9.27
   6  10  -3   75.45    5.54
  -6  10   3   85.59    8.54
   4 -10  -3  195.06   10.14
  -4 -10   3  195.93    9.61
  -4 -10   3  208.21   13.59
  -4 -10   3  189.83   10.46
   4 -10  -3  200.94   10.61
  -4  10   3  195.71    9.72
   4  10  -3  197.71    7.54
   4  10  -3  199.94    6.99
   4  10  -3  185.98    9.86
  -4  10   3  197.80   10.80
  -2 -10   3    9.81    6.29
   2 -10  -3    7.65    5.31
   2 -10  -3   20.63    4.95
   2  10  -3   12.49    2.78
  -2  10   3    7.10    4.51
  -2  10   3    8.85    4.34
   2  10  -3   10.37    3.45
   2  10  -3   17.30    4.58
   0 -10   3 1363.22   32.11
   0 -10  -3 1409.88   36.14
   0 -10   3 1314.49   29.13
   0 -10   3 1371.88   35.40
   0 -10   3 1371.70   32.58
   0  10  -3 1372.05   31.82
   0  10   3 1406.11   32.76
   0  10   3 1436.47   41.21
   0  10   3 1419.17   32.44
   2 -10   3  173.40    9.29
   2 -10   3  193.42   10.10
  -2 -10  -3  196.03    9.91
  -2 -10  -3  199.15   12.62
   2 -10   3  208.14   11.33
   2  10   3  186.54    9.85
  -2  10  -3  207.78    9.20
   2  10   3  180.03    9.07
   2  10   3  199.91   10.28
  -2  10  -3  190.69    9.23
   4 -10   3  343.59   13.45
   4 -10   3  345.98   12.92
   4 -10   3  337.45   13.09
   4  10   3  350.38   13.61
  -4  10  -3  337.49   12.52
   4  10   3  339.10   12.71
  -4  10  -3  359.55   13.49
   4  10   3  346.29   13.83
   6 -10   3  985.70   25.61
   6 -10   3  953.49   23.70
   6 -10   3  978.67   25.85
  -6 -10  -3  994.90   31.56
  -6 -10  -3  983.64   26.58
  -6  10  -3  983.87   24.82
  -6  10  -3  942.54   24.22
   6  10   3  955.63   26.28
   6  10   3 1017.34   25.64
  -6  10  -3  977.01   26.94
  -8 -10  -3   13.38    5.08
   8 -10   3   15.90    5.82
  -8 -10  -3   13.81    5.29
   8 -10   3   15.10    3.20
   8 -10   3   10.79    4.27
  -8 -10  -3   21.07    8.72
  -8  10  -3   15.61    4.77
  -8  10  -3    2.15    3.49
   8  10   3   17.76    5.89
  -8  10  -3    9.13    6.49
  10 -10   3  133.12    9.60
  10 -10   3  151.75   10.03
 -10 -10  -3  125.65   10.10
 -10 -10  -3  143.98   13.82
 -10 -10  -3  135.03    9.48
 -10  10  -3  120.07    8.94
  10  10   3  135.69   11.57
 -10  10  -3  130.05   11.09
  12 -10   3    8.09    5.41
 -12 -10  -3   -6.90    5.51
 -12 -10  -3    7.21    5.84
 -12 -10  -3   -2.44    7.51
 -12  10  -3   16.61    5.77
  12  10   3    2.22    5.21
 -12  10  -3    3.08    6.83
 -14 -10  -3   23.17    7.76
 -14 -10  -3   18.39    7.15
  14 -10   3   20.18    6.40
 -14 -10  -3   19.79   10.17
  14  10   3   26.70    6.78
 -14  10  -3   22.46    8.65
 -16 -10  -3   11.80    6.70
  16 -10   3    5.59    6.63
 -16 -10  -3   13.70    9.14
 -16  10  -3   16.90    8.68
  16  10   3   10.95    6.51
 -18 -10  -3   13.21    7.71
 -18 -10  -3    9.22    8.51
  18 -10   3   15.48    7.49
  18  10   3    9.43    7.67
  17 -11  -3   22.80    7.74
 -17 -11   3   39.04   12.95
 -17 -11   3   37.61    7.52
 -17  11   3   29.14    9.66
  17  11  -3   40.89   10.11
  15 -11  -3   21.40    7.24
 -15 -11   3   11.43   11.02
 -15 -11   3   18.62    5.50
 -15 -11   3   15.40    8.10
 -15  11   3   21.83    7.46
  15  11  -3   26.31    8.07
 -15  11   3   15.48    8.83
 -13 -11   3   37.35   12.16
  13 -11  -3   36.82    7.29
 -13 -11   3   48.64    9.02
 -13 -11   3   33.60    7.28
 -13  11   3   45.06    9.80
 -13  11   3   42.87    5.35
  13  11  -3   30.16    7.51
 -13  11   3   41.88    7.39
 -11 -11   3  120.95    8.00
  11 -11  -3  114.37    7.80
 -11 -11   3  108.41   10.00
  11 -11  -3  124.00   11.60
 -11 -11   3  128.84   14.80
 -11  11   3  101.57    8.88
  11  11  -3  108.78    9.29
 -11  11   3  111.03   11.53
  -9 -11   3  185.32   11.92
   9 -11  -3  181.91   11.18
   9 -11  -3  195.10   10.32
  -9 -11   3  192.03   15.82
  -9  11   3  192.35   13.21
   9  11  -3  191.93   11.30
  -9  11   3  208.72   11.32
  -7 -11   3   83.64   12.36
   7 -11  -3   76.07    7.82
  -7 -11   3   99.61    8.87
   7 -11  -3   75.89    7.49
   7  11  -3   89.69    8.21
   7  11  -3   80.28    5.88
  -7  11   3   96.30    8.60
  -7  11   3   90.90    9.68
   7  11  -3   95.61    5.94
  -5 -11   3  152.34   13.34
  -5 -11   3  145.57   10.36
   5 -11  -3  127.79    9.50
   5 -11  -3  158.47   10.42
   5  11  -3  151.05   14.86
  -5  11   3  132.80    8.94
   5  11  -3  152.24    8.03
  -5  11   3  147.81   10.65
   3 -11  -3   18.15    5.65
  -3 -11   3   11.35    8.13
   3 -11  -3   12.24    6.13
  -3 -11   3   12.48    4.78
  -3 -11   3   11.66    5.24
  -3  11   3   17.84    5.75
   3  11  -3   14.81    5.04
   3  11  -3   13.66    3.78
  -3  11   3    8.44    4.43
  -1 -11   3   12.77    4.29
  -1 -11   3   25.05    5.38
  -1 -11   3   36.80    8.62
   1 -11  -3   24.44    5.92
   1 -11  -3   20.83    6.61
  -1  11   3   38.31    6.50
  -1  11   3   36.70    6.76
   1  11  -3   35.10    5.47
   1  11  -3   21.46    5.06
   1 -11   3    0.26    4.39
  -1 -11  -3    7.30    6.00
  -1 -11  -3   -2.57    3.82
   1 -11   3    1.46    5.96
   1  11   3    5.62    4.69
  -1  11  -3    2.08    3.86
   1  11   3    9.65    4.71
  -1  11  -3    6.60    4.32
   3 -11   3  180.71   10.03
   3 -11   3  185.67   11.11
  -3 -11  -3  180.17   13.32
   3 -11   3  190.94   10.72
   3  11   3  195.17   10.95
   3  11   3  185.24    9.94
  -3  11  -3  184.14    9.45
  -3  11  -3  199.22   10.13
   5 -11   3  159.88    9.64
   5 -11   3  140.53    9.08
   5 -11   3  156.96    9.57
  -5 -11  -3  148.61   13.24
   5  11   3  140.27    9.10
  -5  11  -3  152.50    9.20
  -5  11  -3  150.22    9.72
   5  11   3  156.35   10.61
  -7 -11  -3    5.25    5.81
  -7 -11  -3    6.60    7.44
   7 -11   3    1.32    3.56
   7 -11   3   -1.28    3.97
  -7  11  -3    1.71    4.48
  -7  11  -3   -6.79    4.28
   7  11   3    4.16    4.34
   7  11   3    1.20    4.71
   9 -11   3   -3.04    4.04
  -9 -11  -3   -4.35    7.31
  -9 -11  -3   -3.40    6.03
   9 -11   3    7.96    2.68
   9 -11   3    2.25    5.49
  -9  11  -3    5.64    4.15
  -9  11  -3   -4.70    3.25
  -9  11  -3   -2.59    5.88
 -11 -11  -3   46.05    7.88
 -11 -11  -3   41.99    8.82
 -11 -11  -3   44.49   11.22
  11 -11   3   39.75    8.07
  11  11   3   36.37    7.65
 -11  11  -3   27.29    8.61
 -11  11  -3   43.16    7.48
 -13 -11  -3   16.97    9.55
 -13 -11  -3   12.29    8.80
  13 -11   3   16.13    6.43
 -13 -11  -3   20.31    7.04
  13  11   3   16.16    7.33
  15 -11   3   34.20    7.78
 -15 -11  -3   36.99    8.19
 -15 -11  -3   30.71   10.93
 -15  11  -3   31.92    9.35
  15  11   3   30.37    7.42
 -17 -11  -3   40.19   10.00
 -17 -11  -3   34.60    8.85
  17 -11   3    9.58    6.74
 -17  11  -3   21.01    9.69
  17  11   3   36.94    9.30
 -18 -12   3   43.69   12.58
  18 -12  -3   46.21   10.25
 -18  12   3   58.91   11.23
 -16 -12   3   11.94    5.50
 -16 -12   3   17.68   11.80
  16 -12  -3    8.15    6.94
 -16  12   3   19.84    9.52
  16  12  -3    4.36    7.85
 -14 -12   3  165.27    9.92
  14 -12  -3  149.98   12.23
 -14 -12   3  164.47   18.47
 -14 -12   3  172.57   13.91
 -14  12   3  189.04   15.53
  14  12  -3  179.35   12.96
 -14  12   3  181.79   12.58
 -12 -12   3  136.16   17.32
 -12 -12   3  106.38    7.95
 -12 -12   3   94.75   11.62
  12 -12  -3  107.72    9.77
  12 -12  -3  129.58    8.01
 -12  12   3  100.57   10.39
  12  12  -3  121.26   10.14
 -12  12   3  119.40   12.36
 -10 -12   3  121.05   10.47
  10 -12  -3  135.25   11.98
  10 -12  -3  126.18    8.66
 -10 -12   3  107.29   14.95
  10  12  -3  122.30    7.74
  10  12  -3  115.06   10.68
 -10  12   3  119.84    9.55
 -10  12   3  128.95   12.17
  -8 -12   3  603.69   21.87
   8 -12  -3  600.77   20.70
  -8 -12   3  618.85   27.03
   8 -12  -3  609.47   19.83
  -8  12   3  618.67   22.83
  -8  12   3  609.21   20.72
   8  12  -3  658.95   21.82
   8  12  -3  638.80   17.32
  -6 -12   3    5.85    5.41
   6 -12  -3    5.66    4.93
  -6 -12   3   16.15    8.34
   6 -12  -3   -0.56    4.75
   6  12  -3    6.88    3.61
  -6  12   3    7.48    4.50
  -6  12   3    0.96    6.08
   6  12  -3    1.48    4.61
   6  12  -3   10.22    3.13
   4 -12  -3  551.65   18.99
   4 -12  -3  579.41   20.91
  -4 -12   3  600.53   24.60
  -4 -12   3  570.80   19.43
   4  12  -3  570.63   14.85
  -4  12   3  569.98   19.85
   4  12  -3  643.29   22.43
  -4  12   3  560.63   19.17
  -2 -12   3  327.35   14.06
   2 -12  -3  328.77   16.16
  -2 -12   3  349.55   17.61
   2 -12  -3  332.34   14.47
  -2  12   3  339.35   14.60
   2  12  -3  337.00   11.38
   2  12  -3  306.66   12.95
  -2  12   3  328.59   14.28
   2  12  -3  311.78   10.32
   0 -12  -3  113.03   11.92
   0 -12   3  133.19   12.30
   0 -12  -3  135.05    9.88
   0 -12   3  127.06    8.46
   0 -12   3  129.85    9.23
   0  12  -3  121.26    7.75
   0  12  -3  131.78    8.48
   0  12   3  115.91    8.76
   0  12   3  129.13    9.56
   2 -12   3   31.08    7.73
   2 -12   3   31.24    5.76
  -2 -12  -3   21.22    5.87
   2 -12   3   38.07    6.66
  -2 -12  -3   27.32    8.26
   2  12   3   29.96    6.10
  -2  12  -3   21.77    5.74
  -2  12  -3   23.60    5.52
   2  12   3   27.83    6.36
   4 -12   3   54.59    8.06
  -4 -12  -3   52.40   10.41
  -4 -12  -3   54.02    7.61
   4 -12   3   53.27    7.86
   4 -12   3   53.54    6.92
   4  12   3   58.80    7.45
   4  12   3   48.09    8.00
  -4  12  -3   51.09    7.40
  -4  12  -3   46.81    6.82
  -6 -12  -3  115.54   14.69
   6 -12   3  117.40    8.40
   6 -12   3  118.54    9.62
   6  12   3  101.70    8.40
   6  12   3  111.74   10.03
  -6  12  -3  104.80    8.38
  -6  12  -3  115.76   10.09
   8 -12   3  118.05    7.17
  -8 -12  -3  105.56   13.05
   8 -12   3   98.03    8.39
  -8 -12  -3  129.16    9.96
   8 -12   3  110.66    9.98
  -8  12  -3  110.89    8.36
  -8  12  -3  122.94   11.19
   8  12   3  112.92   11.49
  -8  12  -3  131.90   13.63
   8  12   3  112.12    9.32
 -10 -12  -3  162.16   15.26
  10 -12   3  157.41    5.96
 -10 -12  -3  142.65   10.85
  10 -12   3  158.92   11.39
 -10  12  -3  147.12   12.42
  10  12   3  161.29   12.18
 -10  12  -3  132.03    6.40
 -10  12  -3  144.68   10.43
 -12 -12  -3   64.87   10.04
 -12 -12  -3   42.66    7.62
  12 -12   3   58.17    9.20
  12  12   3   56.61    9.27
 -12  12  -3   67.56   11.03
 -14 -12  -3  114.60   15.66
  14 -12   3  145.54   13.22
 -14 -12  -3  123.43   10.87
 -14  12  -3  135.92   13.63
  14  12   3  116.92   12.21
 -16 -12  -3   22.27   10.11
  16 -12   3    3.38    6.81
 -16 -12  -3   -2.65    5.68
 -16  12  -3    4.90    7.47
  16  12   3   10.99    7.30
 -17 -13   3   64.40   15.24
  17 -13  -3   79.11   11.68
 -15 -13   3   98.28    8.77
  15 -13  -3  107.12   11.92
 -15 -13   3  110.26   16.74
 -15 -13   3   68.16   12.82
 -15  13   3   97.18   14.74
  15  13  -3   79.07   11.83
 -13 -13   3   30.00   12.75
  13 -13  -3   33.68    7.66
 -13 -13   3   35.35    8.69
 -13  13   3   21.33    7.90
 -13  13   3   39.80   11.03
  11 -13  -3  260.73   11.75
 -11 -13   3  272.47   15.37
  11 -13  -3  279.39   15.07
  11  13  -3  294.89   15.27
 -11  13   3  290.04   14.61
  11  13  -3  273.40   11.54
 -11  13   3  252.77   16.36
   9 -13  -3   11.97    6.04
  -9 -13   3    1.33    5.69
  -9 -13   3    6.34    8.76
   9 -13  -3    0.76    4.39
   9  13  -3    4.30    4.07
  -9  13   3    9.15    7.62
   9  13  -3    1.76    5.91
  -9  13   3   -2.32    4.66
   7 -13  -3  381.51   16.53
  -7 -13   3  344.34   16.13
  -7 -13   3  378.56   20.98
   7 -13  -3  373.66   15.97
  -7  13   3  366.08   17.39
   7  13  -3  378.82   12.50
  -7  13   3  382.83   16.18
   7  13  -3  402.23   16.36
  -5 -13   3  128.51   13.78
  -5 -13   3  125.94    9.81
   5 -13  -3  116.00    9.61
   5 -13  -3  142.28   12.95
   5  13  -3  140.30    6.78
  -5  13   3  116.51   10.63
   5  13  -3  112.19    7.26
   5  13  -3  136.69   10.12
  -5  13   3  113.88    9.94
   3 -13  -3  204.95   11.81
  -3 -13   3  206.32   15.34
  -3 -13   3  215.77   12.08
   3 -13  -3  206.40   13.21
  -3  13   3  205.63   11.65
   3  13  -3  221.48    9.25
  -3  13   3  228.25   12.47
   3  13  -3  227.28    8.47
   3  13  -3  206.73   12.71
  -1 -13   3  225.17   12.19
   1 -13  -3  209.70   12.26
  -1 -13   3  218.45   15.50
   1 -13  -3  240.41   14.77
   1  13  -3  216.22   11.62
  -1  13   3  233.77   12.08
  -1  13   3  234.02   12.05
   1  13  -3  233.37   10.15
   1 -13   3   55.47    7.89
  -1 -13  -3   57.02    7.79
  -1 -13  -3   62.76   10.37
  -1  13  -3   59.22    7.45
   1  13   3   59.85    8.17
   1  13   3   72.94    8.74
  -1  13  -3   58.44    7.02
   3 -13   3  445.44   18.44
  -3 -13  -3  419.45   17.10
   3 -13   3  400.02   16.00
  -3 -13  -3  439.37   21.12
  -3  13  -3  439.99   15.85
   3  13   3  438.11   16.15
   3  13   3  441.90   16.96
  -3  13  -3  434.88   15.98
  -5 -13  -3   42.72    7.32
   5 -13   3   25.28    6.25
   5 -13   3   41.08    7.12
   5 -13   3   36.04    7.09
  -5 -13  -3   35.40    9.84
  -5  13  -3   49.67    7.83
   5  13   3   30.42    6.83
   5  13   3   42.56    7.32
  -5  13  -3   43.07    6.67
   7 -13   3 1024.94   29.44
   7 -13   3  973.80   26.36
  -7 -13  -3 1021.70   35.27
  -7  13  -3 1028.00   27.83
  -7  13  -3  998.41   29.73
   7  13   3 1047.06   27.97
   7  13   3  981.44   29.79
  -9 -13  -3    3.51    4.68
   9 -13   3   -2.65    5.17
  -9 -13  -3   -3.40    7.55
   9 -13   3   10.55    3.41
  -9  13  -3   -7.97    4.83
   9  13   3   -5.46    4.23
   9  13   3    1.25    5.37
  -9  13  -3   -7.67    5.45
 -11 -13  -3  192.05   16.90
 -11 -13  -3  199.00   13.98
  11 -13   3  209.04   13.17
  11  13   3  203.87   13.86
  11  13   3  202.13   11.81
 -11  13  -3  203.30   14.52
 -13 -13  -3   58.68   12.40
 -13  13  -3   84.31   12.24
  13  13   3  114.92   11.53
 -15 -13  -3   51.72   12.85
 -15 -13  -3   54.50   10.18
  15 -13   3   43.95    8.90
 -15  13  -3   69.08   11.99
  16 -14  -3   18.13    8.55
 -16 -14   3    2.03    9.75
 -16  14   3   -3.14    7.66
 -14 -14   3   41.86   10.56
  14 -14  -3    6.04    7.46
 -14 -14   3    5.50   10.65
  14  14  -3    3.11    7.67
  14  14  -3   -1.97    5.20
 -14  14   3   16.49    8.47
 -12 -14   3   39.27   12.02
  12 -14  -3   57.99    6.60
  12 -14  -3   41.63    8.54
 -12 -14   3   42.66   10.82
 -12  14   3   35.96    8.88
 -12  14   3   43.67   10.26
  12  14  -3   45.87    8.95
  12  14  -3   39.16    6.36
 -10 -14   3   -2.06    8.47
  10 -14  -3   12.01    4.68
  10 -14  -3   -5.79    5.58
 -10 -14   3   13.12    8.36
 -10  14   3   -0.72    5.69
  10  14  -3   12.33    6.60
 -10  14   3    3.15    7.15
  10  14  -3    2.39    4.42
  -8 -14   3    8.30    8.59
  -8 -14   3   -0.26    5.55
  -8  14   3    2.79    6.71
   8  14  -3    9.14    5.70
  -8  14   3    2.69    5.19
   8  14  -3    1.98    3.86
  -6 -14   3   70.59   12.35
   6 -14  -3   80.78    9.43
  -6 -14   3   61.47    8.99
   6 -14  -3   89.85    9.55
  -6  14   3   87.20   11.10
   6  14  -3   66.80    6.32
  -6  14   3   77.02    9.45
   6  14  -3   81.21    8.58
  -4 -14   3   51.10   11.28
   4 -14  -3   59.13    9.09
  -4 -14   3   45.15    8.27
   4 -14  -3   55.92    8.14
   4  14  -3   55.85    5.98
   4  14  -3   73.13    7.98
  -4  14   3   58.82    8.08
   4  14  -3   81.00    8.27
  -4  14   3   49.74    9.03
   2 -14  -3  101.23    9.32
  -2 -14   3   88.98    8.94
  -2 -14   3  100.83   11.90
   2 -14  -3  109.18   11.77
   2  14  -3  101.36    7.46
  -2  14   3   99.24    9.61
   2  14  -3   98.42    8.53
   0 -14  -3  199.56   15.45
   0 -14  -3  201.25   12.03
   0 -14   3  187.91   14.42
   0  14  -3  203.57   11.61
   0  14   3  199.75   11.71
   0  14  -3  202.21   10.04
   0  14   3  217.25   12.13
   2 -14   3    7.35    6.81
  -2 -14  -3    9.09    7.54
  -2 -14  -3   19.30    6.51
   2 -14   3    7.13    5.87
   2  14   3    7.79    6.14
   2  14   3    8.63    5.65
  -2  14  -3   10.15    4.68
  -2  14  -3   16.20    5.87
   4 -14   3  101.37   10.00
  -4 -14  -3   95.54   12.63
  -4 -14  -3  117.29    9.80
   4 -14   3  114.69   10.29
   4  14   3  103.49    9.29
   4  14   3   97.47    9.34
  -4  14  -3   92.61    9.62
  -4  14  -3  126.89    9.32
  -6 -14  -3  171.23   11.35
   6 -14   3  172.74   10.81
  -6 -14  -3  171.69   15.45
   6 -14   3  172.32   12.18
   6  14   3  180.16   11.75
  -6  14  -3  144.57   10.54
   6  14   3  162.97   12.00
  -6  14  -3  190.37   12.24
   8 -14   3   33.82    7.19
   8 -14   3   42.15    5.63
  -8 -14  -3   24.63   15.66
   8  14   3   24.72    7.32
  -8  14  -3   28.16    6.49
  -8  14  -3   21.00    7.47
   8  14   3   21.38    6.39
  10 -14   3   60.44    6.23
 -10 -14  -3   59.67   12.28
 -10 -14  -3   35.24    8.61
  10 -14   3   50.69    9.04
 -10  14  -3   52.89    9.72
  10  14   3   57.98    9.81
  10  14   3   50.14    7.67
 -12 -14  -3   11.00    8.86
  12  14   3   19.68    6.36
  12  14   3   16.78    7.78
 -12  14  -3   11.51    7.35
  14 -14   3   -0.40    7.28
 -14 -14  -3   17.68    9.36
  14  14   3   10.01    7.19
  14  14   3   -1.19    6.09
 -14  14  -3   17.74    8.59
  15 -15  -3   18.42    8.59
 -15  15   3   24.44    9.75
 -13 -15   3   13.19   10.67
  13 -15  -3   11.71    7.58
 -13 -15   3   26.06   10.09
 -13  15   3    4.86    7.81
  13  15  -3    0.23    8.46
  11 -15  -3   68.21    8.50
 -11 -15   3   67.78   11.45
  11 -15  -3   80.75   10.78
 -11 -15   3   69.92   14.38
  11  15  -3   68.08    7.48
 -11  15   3   99.04   11.47
 -11  15   3   79.95   12.38
  11  15  -3   61.88   10.48
  -9 -15   3   -1.10    5.89
   9 -15  -3   11.80    5.13
  -9 -15   3   -3.45    8.58
   9 -15  -3    8.62    6.11
   9  15  -3    2.52    5.91
  -9  15   3    1.20    8.05
   9  15  -3   -4.20    4.19
  -9  15   3   -0.33    5.88
  -7 -15   3   43.63   18.74
  -7 -15   3   52.37    8.66
   7 -15  -3   39.70    8.00
   7 -15  -3   69.47    9.01
  -7  15   3   60.62    8.64
   7  15  -3   53.83    8.21
  -7  15   3   66.14   10.43
   7  15  -3   51.68    6.20
   5 -15  -3   40.84    8.54
  -5 -15   3   59.73   10.70
  -5 -15   3   40.43   11.31
   5 -15  -3   54.98    8.51
   5  15  -3   43.44    7.25
  -5  15   3   42.15    7.60
   5  15  -3   41.32    5.92
  -5  15   3   55.22    9.80
  -3 -15   3   76.06   12.06
   3 -15  -3   71.77   10.75
  -3 -15   3   55.99    8.82
   3 -15  -3   61.91    8.65
   3  15  -3   66.85    6.67
  -3  15   3   60.88    9.58
  -3  15   3   60.51    8.84
   3  15  -3   57.92    8.06
   1 -15  -3   90.86   11.25
  -1 -15   3   87.31    9.20
  -1 -15   3   85.72   11.37
   1 -15  -3   95.96   10.11
  -1  15   3   97.65    9.89
  -1  15   3   87.44    8.98
   1  15  -3   87.51    7.59
   1  15  -3  117.95   10.50
   1 -15   3    0.63    5.32
   1 -15   3    1.16    6.64
  -1 -15  -3    7.25    7.14
  -1 -15  -3   10.47    5.58
  -1  15  -3    1.55    4.68
  -1  15  -3   11.40    5.56
   1  15   3    3.41    5.32
  -3 -15  -3   88.22   13.33
   3 -15   3   60.16    8.87
  -3 -15  -3   61.61    9.41
   3 -15   3   76.44   10.18
   3  15   3   89.71    8.97
  -3  15  -3   88.42    8.59
  -3  15  -3   73.76    8.19
   3  15   3   82.21   10.62
  -5 -15  -3   18.37    9.40
   5 -15   3   22.62    6.85
   5 -15   3   30.00    6.93
  -5 -15  -3   19.72    7.42
  -5  15  -3   18.81    6.46
  -5  15  -3   10.99    6.17
   5  15   3   19.52    7.93
   7 -15   3   21.19    6.98
   7 -15   3   36.40    6.50
  -7 -15  -3   34.79    7.28
  -7 -15  -3   30.08    9.65
  -7  15  -3   41.37    8.01
   7  15   3   31.84    7.60
  -7  15  -3   24.89    7.29
   7  15   3   31.78    7.11
   9 -15   3    3.04    6.44
  -9 -15  -3    9.67    8.77
   9 -15   3   16.15    3.94
   9  15   3   11.44    6.45
  -9  15  -3    7.24    6.65
   9  15   3   23.27    8.37
 -11 -15  -3   95.85   15.34
 -11  15  -3   89.81   11.91
  11  15   3   78.78    8.56
  11  15   3   67.21   10.30
  13 -15   3   15.14    8.24
 -13 -15  -3   25.34   10.65
  13  15   3   10.41    6.03
 -13  15  -3   21.77    8.39
  13  15   3   25.40    8.98
  14 -16  -3   82.75   11.88
 -14 -16   3  128.31   21.25
 -14  16   3  113.41   13.58
 -12 -16   3   58.03   10.74
  12 -16  -3  102.06   11.17
 -12 -16   3   92.72   15.78
  12  16  -3   62.25   12.23
 -12  16   3   81.73   13.46
 -10 -16   3   91.78   12.17
 -10 -16   3  105.07   16.06
  10 -16  -3   98.83    8.87
  10 -16  -3   98.24   12.04
 -10  16   3  100.76   13.66
 -10  16   3   95.66   18.78
  10  16  -3   96.05   11.57
   8 -16  -3  407.61   18.63
  -8 -16   3  347.96   22.42
   8 -16  -3  398.21   17.95
   8  16  -3  356.27   18.12
  -8  16   3  413.81   19.64
   8  16  -3  375.48   13.12
  -8  16   3  357.37   17.20
   6 -16  -3   36.22    8.07
  -6 -16   3   42.27    8.67
   6 -16  -3   50.34    8.75
  -6 -16   3   45.36   11.48
  -6  16   3   35.92    8.41
   6  16  -3   35.44    8.03
   6  16  -3   39.62    5.97
  -6  16   3   23.95    8.27
  -4 -16   3  306.78   19.31
   4 -16  -3  310.21   17.56
  -4 -16   3  292.43   15.85
   4 -16  -3  277.32   15.12
  -4  16   3  292.65   15.71
   4  16  -3  300.06   14.74
  -4  16   3  296.83   15.97
   4  16  -3  299.56   11.38
   2 -16  -3   66.59   11.48
   2 -16  -3   62.00    9.04
  -2 -16   3   46.11   11.27
  -2 -16   3   53.13    8.76
  -2  16   3   44.92    8.08
  -2  16   3   67.43    9.72
   2  16  -3   68.56    9.01
   2  16  -3   59.03    6.77
   0 -16  -3  111.52   12.71
   0 -16  -3  144.31   12.08
   0 -16   3  130.24   12.69
   0 -16   3  131.75   11.12
   0  16  -3  117.61    8.71
   0  16   3  132.33   11.48
   0  16   3  149.74   11.08
   0  16  -3  141.51   13.30
  -2 -16  -3   23.83    6.77
  -2 -16  -3   23.39    9.77
   2 -16   3   21.57    6.92
   2 -16   3   25.98    8.18
   2  16   3   20.03    6.89
   2  16   3   24.12    7.31
  -2  16  -3   25.33    7.33
  -2  16  -3   25.71    6.32
   4 -16   3   31.86    8.03
   4 -16   3   29.58    7.66
  -4 -16  -3   28.85    7.53
  -4  16  -3   27.31    7.16
  -4  16  -3   31.63    7.18
   4  16   3   28.81    7.20
   6 -16   3   14.91    6.13
  -6 -16  -3   -0.55    6.31
  -6 -16  -3   15.15    8.91
   6  16   3    8.20    7.27
   6  16   3    7.43    6.19
  -6  16  -3    7.40    6.03
  -8 -16  -3   92.46   10.14
  -8 -16  -3  113.76   16.37
   8 -16   3   94.86   10.51
   8 -16   3  114.44    8.49
   8  16   3   88.27   11.23
  -8  16  -3   97.32   11.10
   8  16   3   77.17    9.80
 -10 -16  -3  126.34   15.24
  10 -16   3   83.62   11.13
 -10  16  -3   88.18   11.98
  10  16   3   95.42   10.33
  10  16   3   79.05   11.21
  12 -16   3   59.73   10.55
 -12 -16  -3   76.59   14.10
  12  16   3   60.02   10.30
  12  16   3   51.12    9.22
 -12  16  -3   66.98   11.30
  13 -17  -3   13.65    9.38
 -13 -17   3   22.75   12.28
 -13  17   3   46.02   10.70
 -11 -17   3  137.09   19.42
 -11 -17   3   88.77   12.36
  11 -17  -3  119.49   12.88
 -11  17   3  115.87   13.53
   9 -17  -3   11.60    5.43
  -9 -17   3    7.50    9.48
   9 -17  -3    4.10    7.44
  -9  17   3   16.16    8.97
   9  17  -3    3.22    7.15
   7 -17  -3   98.72   10.28
  -7 -17   3  121.51   16.66
   7 -17  -3  105.93   10.92
  -7 -17   3  123.53   11.68
   7  17  -3  103.73   11.94
  -7  17   3  124.54   13.47
  -7  17   3   99.94   12.99
   5 -17  -3   60.83    9.26
  -5 -17   3   59.90   12.30
  -5 -17   3   50.18    9.51
   5 -17  -3   69.24   10.81
   5  17  -3   42.76    5.90
  -5  17   3   60.19    9.40
  -5  17   3   50.96   10.21
   5  17  -3   52.73    8.54
   3 -17  -3   33.80    9.33
  -3 -17   3   34.65    7.77
   3  17  -3   29.74    5.57
  -3  17   3   14.97    6.44
  -3  17   3   30.92    8.50
   3  17  -3   27.89    7.65
  -1 -17   3   38.39    9.51
   1 -17  -3   33.13    7.86
   1 -17  -3   38.51   10.11
  -1 -17   3   51.67    8.59
   1  17  -3   40.51    6.30
   1  17  -3   42.14    8.62
  -1  17   3   41.37    8.52
  -1  17   3   47.84    8.70
   1 -17   3    6.63    6.10
   1 -17   3   27.16    8.62
  -1 -17  -3   21.12    8.04
  -1  17  -3    0.22    7.71
  -1  17  -3   13.66    5.67
   1  17   3    4.27    6.68
   1  17   3   19.37    6.77
   3 -17   3   61.49    9.77
  -3 -17  -3   37.47    7.96
  -3 -17  -3   63.39   12.50
   3 -17   3   42.53    8.60
  -3  17  -3   33.72    8.77
  -3  17  -3   41.89    7.59
   3  17   3   48.05    8.91
   3  17   3   42.81   10.52
  -5 -17  -3   -1.82    8.40
  -5 -17  -3    4.42    7.01
   5 -17   3   19.89    6.32
   5 -17   3    3.86    5.92
  -5  17  -3    5.86    6.14
   5  17   3    9.01    6.39
   5  17   3   16.29    6.63
  -7 -17  -3  104.84   14.20
   7 -17   3  102.20   10.98
  -7 -17  -3   82.95   11.46
   7 -17   3  121.52    9.80
   7  17   3   82.63   10.29
  -7  17  -3   98.72   10.75
   7  17   3   89.83   11.44
  -9 -17  -3   15.72    9.25
   9 -17   3   21.18    8.45
   9  17   3    5.31    6.56
   9  17   3   15.23    8.64
 -11 -17  -3  100.69   17.96
  11 -17   3  114.90   12.16
 -11  17  -3  125.56   13.07
  11  17   3   87.27   11.45
  11  17   3   89.72   12.74
  10 -18  -3    2.39    8.69
 -10 -18   3   12.49   11.23
  10 -18  -3   19.54    7.11
 -10  18   3   21.64    9.30
  -8 -18   3    4.36   10.05
   8 -18  -3    0.03    8.25
  -8 -18   3    9.60    7.29
   8 -18  -3   22.16    6.55
  -8  18   3    9.23    8.22
  -6 -18   3   21.58    8.42
   6 -18  -3   32.96    8.67
   6 -18  -3   25.85    7.59
  -6 -18   3   33.24   12.12
  -6  18   3   34.78    8.72
  -6  18   3   13.11    8.22
  -4 -18   3   20.41    9.41
   4 -18  -3    0.43    6.70
   4 -18  -3    3.59    6.91
  -4 -18   3   -1.13    5.90
  -4  18   3   -1.49    6.75
   4  18  -3   -3.73    8.34
  -4  18   3    5.87    7.56
   2 -18  -3   41.57    8.69
  -2 -18   3   65.95   12.92
   2 -18  -3   69.36   12.98
  -2 -18   3   46.17    9.17
  -2  18   3   59.47   10.03
  -2  18   3   68.00   10.83
   2  18  -3   50.72   11.71
   2  18  -3   60.18    7.04
   0 -18  -3   60.57   12.05
   0 -18   3   48.63    9.72
   0  18   3   46.01    8.78
   0  18   3   57.61    9.34
   0  18  -3   58.63    7.51
   2 -18   3    2.73    7.09
   2 -18   3    5.79    6.44
  -2 -18  -3    1.22    6.54
  -2 -18  -3   19.80    8.87
   2  18   3    5.63    6.66
  -2  18  -3   13.63    5.87
   2  18   3  -16.06    5.85
  -4 -18  -3   59.95   12.21
   4 -18   3   56.25    9.17
  -4 -18  -3   48.44    9.45
   4 -18   3   50.05   10.34
  -4  18  -3   55.40    8.48
   4  18   3   40.16    8.53
   4  18   3   54.62    9.33
  -6 -18  -3   29.68   11.31
  -6 -18  -3   31.06    9.70
   6 -18   3   39.56    7.27
   6  18   3   23.98    8.05
  -6  18  -3   36.25    7.71
   6  18   3   27.46    8.27
   8 -18   3   16.76    7.79
  -8 -18  -3   14.09   10.36
   8  18   3   -8.79    6.72
   8  18   3   31.38    9.39
 -10 -18  -3   10.02   10.08
  10 -18   3    9.98    7.95
  10  18   3    9.46    8.61
  10  18   3    0.42   12.01
 -10  18  -3   25.14    8.04
   9 -19  -3    7.92    9.11
  -9 -19   3   -1.16    8.81
  -9 -19   3    9.51   10.89
  -9  19   3   17.06    8.55
   7 -19  -3   56.38   10.05
  -7 -19   3   56.70   10.82
  -7 -19   3   59.71   13.25
  -7  19   3   61.45   11.08
   5 -19  -3   58.05   10.65
  -5 -19   3   63.38   10.47
   5 -19  -3   98.45   11.25
  -5 -19   3   55.48   13.09
   3 -19  -3  133.79   14.35
  -3 -19   3   61.05   10.30
   3 -19  -3   94.77   12.31
  -3 -19   3  115.12   16.61
  -3  19   3  109.09   12.00
  -3  19   3   89.44   11.96
  -1 -19   3  104.81   14.06
   1 -19  -3  110.55   12.93
   1 -19  -3  111.52   12.43
  -1 -19   3   96.16   11.72
  -1  19   3   88.22   11.54
   1 -19   3   69.26   11.31
  -1 -19  -3   50.52   11.82
   1 -19   3   49.57    9.61
  -1 -19  -3   42.81   10.00
  -1  19  -3   37.68    7.52
   1  19   3   45.98   10.01
   1  19   3   31.08    8.47
  -3 -19  -3  239.63   16.24
  -3 -19  -3  272.14   20.91
   3 -19   3  234.74   17.04
  -3  19  -3  269.93   13.78
   3  19   3  229.56   14.29
   3  19   3  282.69   15.98
  -5 -19  -3    1.37    8.00
   5 -19   3   33.08    6.90
   5 -19   3    8.94    7.61
   5  19   3   -6.64    7.14
   5  19   3    8.26    7.82
  -5  19  -3   11.38    6.58
  -7 -19  -3  138.21   27.79
   7 -19   3   97.51   12.70
   7  19   3   78.57   11.48
   7  19   3   70.41   11.11
  -9 -19  -3   51.23   11.90
   9 -19   3   19.56    8.88
   9  19   3   53.38   18.16
  -9  19  -3   54.74    9.93
   6 -20  -3    7.11    8.86
  -6 -20   3   10.20    9.76
  -6  20   3   17.72    9.10
  -4 -20   3  166.88   17.42
  -4 -20   3  119.35   14.51
   4 -20  -3  156.23   14.41
   4 -20  -3  108.66   14.16
  -4  20   3   83.70   13.62
   2 -20  -3    4.35    9.06
  -2 -20   3    2.76    7.53
  -2 -20   3   -3.30    6.72
   2 -20  -3   26.63    9.13
  -2  20   3   -6.47    7.06
   0 -20   3   98.06   13.53
   0 -20  -3   80.84   13.01
   0 -20  -3   92.33   14.50
   0  20   3   70.15   11.11
  -2 -20  -3   54.09   12.10
   2 -20   3   15.13    7.79
   2 -20   3   30.56    7.72
   2  20   3   12.69    8.03
  -4 -20  -3  121.82   15.08
   4 -20   3   78.84   11.58
   4 -20   3  155.39   13.32
  -4  20  -3  110.92   10.99
  -6 -20  -3   96.68   16.09
   6 -20   3   75.35   11.89
  -6  20  -3   77.23   11.89
   3 -21  -3   44.23   10.16
  -3 -21   3   40.19   12.16
  -1 -21   3    8.59    7.75
  -1 -21   3   11.93    8.29
   1 -21   3   12.89    8.62
   1 -21   3   53.61   10.28
  22   0  -4   12.23    9.79
  20   0  -4   68.52   11.06
 -20   0   4   57.26   10.25
 -18   0   4   88.88    9.51
 -18   0   4   58.82   10.70
  18   0  -4   70.28   10.11
 -16   0   4  224.93   13.95
 -16   0   4  252.20   14.60
  16   0  -4  260.36   13.81
 -16   0   4  246.36   12.89
 -14   0   4 1091.14   29.69
 -14   0   4 1101.32   30.75
  14   0  -4 1118.44   29.57
 -14   0   4 1086.05   29.21
 -12   0   4  373.56   13.93
  12   0  -4  388.02   14.52
 -12   0   4  380.04   14.96
 -12   0   4  368.54   14.68
 -10   0   4  580.74   19.42
  10   0  -4  677.86   18.30
 -10   0   4  642.81   18.47
  10   0  -4  653.59   19.55
 -10   0   4  660.01   18.91
   8   0  -4  361.44   11.81
  -8   0   4  363.02   12.39
   8   0  -4  368.59   11.52
  -8   0   4  386.94   11.76
  -8   0   4  346.35   12.63
   8   0  -4  350.51   11.20
  -8   0   4  374.67   12.38
   6   0  -4 3959.62   76.06
  -6   0   4 3908.94   75.93
  -6   0   4 4008.40   73.57
   6   0  -4 3770.77   73.14
  -6   0   4 4046.70   74.76
  -6   0   4 3812.46   73.23
   6   0  -4 4069.50   73.61
   6   0  -4 3864.86   74.32
   4   0  -4  581.33   13.16
  -4   0   4  596.99   13.43
   4   0  -4  583.95   13.22
  -4   0   4  577.83   14.39
  -4   0   4  583.29   13.31
   4   0  -4  588.62   13.93
  -4   0   4  618.37   13.87
  -4   0   4  621.61   14.81
   2   0  -4   27.70    3.49
  -2   0   4   29.67    2.27
   2   0  -4   31.63    2.21
  -2   0   4   28.03    3.48
  -2   0   4   24.72    2.33
   2   0  -4   27.85    2.20
   2   0  -4   35.84    3.06
   0   0  -4  558.55   12.54
   0   0   4  582.14   12.23
   0   0  -4  580.71   12.26
   0   0   4  545.41   12.44
   2   0   4   67.38    2.75
  -2   0  -4   69.24    2.62
  -2   0  -4   67.02    4.38
  -2   0  -4   65.38    3.88
   2   0   4   65.57    4.34
  -2   0  -4   67.42    2.45
   2   0   4   70.21    2.91
  -4   0  -4  134.54    4.65
   4   0   4  140.68    5.73
   4   0   4  126.57    4.82
  -4   0  -4  133.31    4.65
   4   0   4  133.86    5.31
   4   0   4  121.75    5.92
  -4   0  -4  133.94    4.95
  -6   0  -4   29.37    3.41
   6   0   4   34.93    4.01
   6   0   4   37.21    4.17
  -6   0  -4   28.83    3.49
   6   0   4   31.93    4.22
  -6   0  -4   28.01    4.76
  -8   0  -4   60.50    4.76
   8   0   4   69.19    5.52
   8   0   4   62.54    4.67
   8   0   4   67.10    5.02
  -8   0  -4   66.12    6.33
 -10   0  -4  106.27    6.26
  10   0   4  112.12    7.05
  10   0   4  110.27    7.14
 -10   0  -4  100.59    8.30
  10   0   4  103.79    5.84
  12   0   4   96.55    7.00
  12   0   4  104.80    8.13
  12   0   4   98.88    7.38
 -12   0  -4   95.35    9.33
  14   0   4  136.31   10.31
  14   0   4  131.90   10.18
 -14   0  -4  133.30    7.40
 -14   0  -4  131.48   11.17
  14   0   4  122.72    7.02
 -16   0  -4  299.54   19.28
  16   0   4  312.26   15.51
 -16   0  -4  311.72   11.20
 -18   0  -4  102.26   13.35
 -20   0  -4   40.98   10.88
  20   0   4   30.04    8.27
 -21  -1   4   22.90    8.47
  21  -1  -4   26.94    8.24
  21   1  -4   30.59    8.08
 -21   1   4   30.57    9.16
 -19  -1   4   -5.93    7.97
  19  -1  -4    3.58    5.97
 -19  -1   4    9.66    6.48
 -19  -1   4   -5.90    5.86
  19   1  -4   -6.01    5.02
 -19   1   4    0.70    6.02
 -19   1   4   -9.42    7.50
 -19   1   4    7.72    6.08
 -17  -1   4    4.55    5.82
 -17  -1   4    4.13    6.28
  17  -1  -4    7.07    5.68
 -17  -1   4   -3.43    7.10
 -17   1   4   15.31    7.01
 -17   1   4   -1.83    4.81
 -17   1   4   13.88    6.97
  17   1  -4    9.83    5.96
 -15  -1   4    9.54    6.78
 -15  -1   4    2.97    6.17
 -15  -1   4   -2.71    4.50
  15  -1  -4    5.40    4.69
  15   1  -4    8.94    5.74
 -15   1   4    5.42    5.56
 -15   1   4    2.22    6.17
 -15   1   4    0.09    5.02
  13  -1  -4  654.46   20.04
 -13  -1   4  620.91   19.66
 -13  -1   4  625.51   23.69
 -13  -1   4  635.76   21.38
  13   1  -4  662.04   20.40
 -13   1   4  616.48   19.56
 -13   1   4  643.40   19.73
 -13   1   4  628.30   21.18
  11  -1  -4   29.20    5.27
 -11  -1   4   23.74    5.97
 -11  -1   4   23.31    4.94
 -11  -1   4   19.51    5.46
 -11   1   4   26.66    5.12
 -11   1   4   33.04    5.53
  11   1  -4   29.08    5.04
 -11   1   4   22.21    5.52
   9  -1  -4 1861.28   39.48
  -9  -1   4 1918.20   40.26
  -9  -1   4 1901.33   41.18
  -9  -1   4 1840.91   39.36
   9  -1  -4 1914.56   40.27
  -9   1   4 1820.79   39.26
  -9   1   4 1875.51   39.97
  -9   1   4 1889.38   39.80
   9   1  -4 1931.44   39.86
  -9   1   4 1941.46   41.32
   9   1  -4 1866.28   39.47
  -9   1   4 1837.51   39.34
  -7  -1   4  343.38   10.79
  -7  -1   4  340.09   10.66
  -7  -1   4  352.39   12.19
  -7  -1   4  352.23   10.83
   7  -1  -4  355.16   10.86
   7  -1  -4  337.10   11.88
  -7   1   4  349.50   11.11
   7   1  -4  348.80   11.45
  -7   1   4  367.53   12.06
  -7   1   4  339.24   10.68
   7   1  -4  334.59   11.90
   7   1  -4  347.05   10.64
  -7   1   4  353.48   11.29
  -7   1   4  349.58   10.61
   7   1  -4  350.48   10.94
   5  -1  -4  276.46    9.10
   5  -1  -4  273.54    8.10
  -5  -1   4  276.21    8.16
  -5  -1   4  279.66    8.29
  -5  -1   4  282.68    8.31
   5  -1  -4  284.74    8.29
  -5  -1   4  278.78    9.44
  -5   1   4  288.34    8.39
   5   1  -4  266.61    8.09
  -5   1   4  294.40    9.14
   5   1  -4  271.09    9.16
  -5   1   4  274.47    8.78
   5   1  -4  276.22    8.10
   5   1  -4  287.19    8.33
  -5   1   4  271.26    8.15
  -5   1   4  278.02    8.95
  -3  -1   4 1990.80   38.16
  -3  -1   4 1946.41   36.14
   3  -1  -4 1916.12   37.54
   3  -1  -4 1949.50   37.28
   3  -1  -4 1863.30   36.02
  -3  -1   4 1945.43   35.92
   3  -1  -4 1936.90   36.30
   3   1  -4 1877.03   37.80
   3   1  -4 1887.86   35.91
  -3   1   4 1945.23   37.25
  -3   1   4 1922.74   36.28
  -3   1   4 1849.46   37.30
   3   1  -4 1925.47   36.00
  -3   1   4 1920.21   36.18
  -1  -1   4 1748.17   31.39
  -1  -1   4 1756.88   33.65
  -1  -1   4 1710.73   31.93
   1  -1  -4 1708.33   33.21
   1  -1  -4 1760.78   31.61
   1  -1  -4 1737.63   33.77
   1  -1  -4 1710.29   31.61
  -1  -1   4 1705.50   31.43
  -1  -1   4 1760.63   31.93
   1   1  -4 1720.74   31.15
  -1   1   4 1726.19   31.75
  -1   1   4 1778.71   31.75
   1   1  -4 1740.18   31.27
  -1   1   4 1751.73   33.34
   1  -1   4 2047.21   38.35
  -1  -1  -4 2085.01   39.42
  -1  -1  -4 2111.11   37.17
  -1  -1  -4 2101.13   39.58
  -1  -1  -4 2012.29   37.05
   1  -1   4 2086.54   36.87
   1  -1   4 2056.40   38.68
   1  -1   4 2073.67   36.90
   1   1   4 2005.20   39.33
  -1   1  -4 2044.96   38.40
   1   1   4 2100.32   37.38
   1   1   4 1985.98   39.17
   1   1   4 2076.41   37.54
  -1   1  -4 2096.93   38.83
  -3  -1  -4 1310.22   25.56
   3  -1   4 1369.54   25.80
  -3  -1  -4 1336.51   25.82
   3  -1   4 1341.24   25.72
  -3  -1  -4 1334.92   27.82
  -3  -1  -4 1344.49   27.22
   3  -1   4 1315.13   25.27
   3  -1   4 1359.26   27.64
  -3   1  -4 1338.94   25.40
   3   1   4 1361.44   26.05
  -3   1  -4 1375.74   25.34
   3   1   4 1303.98   27.19
  -3   1  -4 1345.26   27.67
   3   1   4 1326.52   27.68
  -3   1  -4 1356.35   25.42
   3   1   4 1371.08   25.99
   5  -1   4  391.41   10.07
   5  -1   4  388.62    9.02
  -5  -1  -4  366.12    9.62
   5  -1   4  373.77   10.02
  -5  -1  -4  371.78   11.68
   5  -1   4  363.76   11.42
  -5  -1  -4  376.26   10.74
  -5  -1  -4  364.92    9.79
  -5   1  -4  355.21    9.57
   5   1   4  371.51   10.07
  -5   1  -4  390.96   11.81
   5   1   4  390.23   10.27
  -5   1  -4  373.35    9.55
   5   1   4  364.66   11.49
   5   1   4  375.29   11.12
  -5   1  -4  382.54    8.63
  -7  -1  -4  641.61   18.08
   7  -1   4  672.85   16.34
   7  -1   4  595.97   17.22
   7  -1   4  630.55   13.87
  -7  -1  -4  633.39   16.27
  -7   1  -4  623.50   17.91
   7   1   4  661.24   16.31
  -7   1  -4  623.35   13.81
   7   1   4  626.23   16.61
   7   1   4  634.34   16.09
   9  -1   4   60.67    5.68
   9  -1   4   56.38    5.13
  -9  -1  -4   58.38    6.54
   9  -1   4   44.30    3.60
  -9   1  -4   56.43    6.57
   9   1   4   47.10    4.94
  -9   1  -4   48.45    3.80
   9   1   4   54.14    5.11
   9   1   4   51.59    5.26
  11  -1   4    5.69    2.50
  11  -1   4    9.01    4.07
  11  -1   4    2.34    3.77
 -11  -1  -4    8.18    4.36
 -11  -1  -4    3.33    4.79
  11   1   4    1.22    3.39
  11   1   4    3.77    3.91
 -11   1  -4    2.91    2.70
 -11   1  -4    2.56    5.01
  11   1   4    3.78    3.94
  13  -1   4    4.08    4.36
 -13  -1  -4    4.19    4.32
  13  -1   4   13.87    4.53
 -13  -1  -4    0.98    5.36
 -13   1  -4   -1.47    5.52
  13   1   4    1.57    4.10
 -13   1  -4    6.96    2.82
  13   1   4   12.10    5.55
  15  -1   4   73.88    8.89
 -15  -1  -4   84.74   10.99
  15  -1   4   84.88    8.94
 -15  -1  -4   84.69    7.34
 -15   1  -4   90.02    5.08
  15   1   4   71.04    8.99
 -15   1  -4   89.32    5.21
  15   1   4   78.14    8.46
 -15   1  -4   73.58   10.76
  17  -1   4   11.49    6.05
 -17  -1  -4    1.77    5.99
 -17  -1  -4   14.72    4.24
 -17   1  -4   -3.82    5.85
  17   1   4   -1.89    5.33
  19  -1   4  104.20   12.11
 -19  -1  -4  110.08   14.15
 -19   1  -4  103.23   14.21
  19   1   4   93.71   11.67
 -22  -2   4   14.36    7.69
  22  -2  -4   12.40    8.45
  22   2  -4    7.39    9.44
 -22   2   4    9.34    7.64
  20  -2  -4   18.52    7.92
 -20  -2   4   -1.65    5.77
 -20  -2   4    3.25    9.26
  20   2  -4   20.98    7.26
 -20   2   4    7.42    7.51
 -18  -2   4    0.58    6.24
 -18  -2   4   11.13    6.78
 -18  -2   4   -3.11    8.32
  18  -2  -4    0.33    5.01
 -18   2   4   10.98    7.68
 -18   2   4   -5.98    6.57
  18   2  -4   22.50    7.15
 -18   2   4    6.06    6.31
 -16  -2   4   10.35    6.70
  16  -2  -4   17.00    6.02
 -16  -2   4   14.13    6.22
 -16  -2   4    9.86    8.49
 -16   2   4    7.06    6.03
 -16   2   4   11.30    5.68
 -16   2   4    9.41    6.70
  16   2  -4   14.38    6.40
 -14  -2   4  215.91   11.57
  14  -2  -4  236.65   12.41
 -14  -2   4  226.91   14.01
 -14  -2   4  218.07   12.26
 -14   2   4  216.28   12.01
  14   2  -4  229.54   11.85
 -14   2   4  227.70   13.20
 -14   2   4  218.77   11.45
  12  -2  -4   12.23    5.37
 -12  -2   4   13.38    5.22
 -12  -2   4   21.70    6.75
 -12  -2   4   14.15    5.32
 -12   2   4   18.12    5.70
 -12   2   4   18.35    4.90
  12   2  -4   22.49    5.27
 -10  -2   4   68.14    6.99
 -10  -2   4   56.18    6.29
  10  -2  -4   51.84    6.13
 -10  -2   4   52.04    6.44
  10  -2  -4   58.81    6.87
 -10   2   4   47.96    4.85
  10   2  -4   55.37    6.08
 -10   2   4   55.56    5.66
 -10   2   4   54.00    7.14
   8  -2  -4    2.13    3.15
  -8  -2   4    1.60    3.69
  -8  -2   4    3.43    3.40
   8  -2  -4    6.57    2.88
  -8  -2   4    5.19    3.93
  -8  -2   4    3.62    3.26
  -8   2   4    4.43    3.20
  -8   2   4    0.85    2.96
  -8   2   4    2.93    2.85
  -8   2   4    2.91    4.21
   8   2  -4   -0.85    2.73
   8   2  -4    3.91    3.19
   8   2  -4   -0.98    3.41
   6  -2  -4    6.58    3.01
  -6  -2   4    2.40    2.63
  -6  -2   4    6.72    3.91
  -6  -2   4    7.70    2.74
   6  -2  -4    5.56    2.81
  -6  -2   4    5.76    2.71
   6  -2  -4    8.84    3.57
  -6   2   4    6.22    2.95
   6   2  -4    4.29    3.26
   6   2  -4    7.35    2.66
  -6   2   4    3.62    3.56
   6   2  -4    7.66    3.06
  -6   2   4    9.14    2.83
  -6   2   4    6.17    2.70
  -4  -2   4  230.78    8.75
  -4  -2   4  211.38    6.93
   4  -2  -4  211.92    6.82
   4  -2  -4  220.84    7.56
  -4  -2   4  212.65    6.10
   4  -2  -4  208.53    6.70
   4  -2  -4  221.58    7.90
  -4  -2   4  206.78    6.74
  -4   2   4  216.46    6.96
   4   2  -4  212.16    6.70
  -4   2   4  197.33    7.07
  -4   2   4  219.80    7.91
  -4   2   4  211.60    6.80
   4   2  -4  207.61    6.60
   4   2  -4  215.01    8.11
   4   2  -4  216.23    6.17
   2  -2  -4  166.05    5.36
  -2  -2   4  173.68    4.16
   2  -2  -4  170.30    6.66
  -2  -2   4  176.87    5.36
   2  -2  -4  158.08    6.43
  -2  -2   4  172.37    5.29
  -2  -2   4  180.92    7.08
   2   2  -4  162.66    6.70
  -2   2   4  183.23    5.65
   2   2  -4  165.31    5.03
  -2   2   4  185.30    7.09
   2   2  -4  174.06    4.20
   0  -2   4    0.23    1.63
   0  -2  -4    4.73    1.86
   0  -2   4    4.05    1.57
   0  -2  -4   -4.53    2.95
   0  -2  -4    4.93    1.81
   0  -2   4    6.68    2.66
   0  -2   4    1.25    1.78
   0   2  -4    5.19    1.41
   0   2   4    3.50    1.91
   0   2   4    0.21    2.88
   0   2  -4    4.43    2.58
   0   2   4    0.39    2.92
   0   2   4   -1.39    3.19
   0   2  -4    5.30    1.36
   0   2  -4    0.53    1.80
   0   2   4    2.93    2.11
  -2  -2  -4  220.82    7.72
  -2  -2  -4  213.87    7.34
   2  -2   4  224.66    5.80
  -2  -2  -4  227.10    6.30
   2  -2   4  212.98    5.64
   2  -2   4  211.85    6.72
   2  -2   4  218.05    5.64
   2  -2   4  217.45    5.65
  -2  -2  -4  208.79    5.80
   2   2   4  217.08    6.09
  -2   2  -4  222.08    5.46
  -2   2  -4  214.03    5.35
   2   2   4  230.25    6.45
   2   2   4  207.96    7.67
  -2   2  -4  214.89    7.00
   4  -2   4    8.02    2.25
  -4  -2  -4    6.93    3.14
   4  -2   4    7.69    2.91
   4  -2   4    8.90    2.23
  -4  -2  -4    5.60    1.93
  -4  -2  -4    9.28    3.59
  -4  -2  -4    7.50    2.08
  -4   2  -4    7.57    2.00
  -4   2  -4    6.14    1.90
   4   2   4    7.15    3.54
   4   2   4   10.61    2.44
   4   2   4    6.05    2.74
   4   2   4    9.13    2.59
  -6  -2  -4  272.38   10.47
  -6  -2  -4  263.71   10.13
   6  -2   4  273.11    8.69
   6  -2   4  281.75    9.07
  -6   2  -4  279.06    8.48
   6   2   4  286.27    9.32
  -6   2  -4  285.31   10.69
   6   2   4  271.45    9.18
   8  -2   4  302.42   10.30
   8  -2   4  293.29   10.43
  -8  -2  -4  289.90   11.72
  -8  -2  -4  296.94   11.25
  -8   2  -4  296.01   12.18
   8   2   4  303.27   10.57
   8   2   4  299.81   10.46
  -8   2  -4  303.83    6.45
   8   2   4  287.01   11.14
 -10  -2  -4  111.52    8.26
  10  -2   4  129.19    7.65
  10  -2   4  120.02    7.69
 -10  -2  -4  117.42    9.30
 -10   2  -4  112.77    8.83
 -10   2  -4  122.61    3.89
  10   2   4  130.38    7.54
 -10   2  -4  123.77    3.96
  10   2   4  112.23    7.70
  12  -2   4    4.77    4.78
 -12  -2  -4    9.26    4.83
 -12  -2  -4   -1.88    4.28
  12  -2   4   -2.97    3.75
 -12  -2  -4   -1.32    5.02
  12   2   4    0.06    4.37
  12   2   4    1.51    3.91
 -12   2  -4    0.05    5.09
 -12   2  -4    5.22    1.70
 -12   2  -4    4.47    1.65
  14  -2   4   36.13    6.82
 -14  -2  -4   53.24    7.38
 -14  -2  -4   47.86    7.49
 -14  -2  -4   55.82    9.60
  14  -2   4   39.61    6.81
  14   2   4   32.42    7.01
 -14   2  -4   32.50    7.88
  14   2   4   37.33    6.66
  16  -2   4   -3.36    4.55
 -16  -2  -4   12.91    4.66
 -16  -2  -4    1.59    6.09
  16   2   4    0.92    5.31
 -18  -2  -4   20.90    8.23
 -18  -2  -4   36.12    6.24
  18  -2   4   15.05    6.84
 -18   2  -4   32.40    9.41
 -20  -2  -4    7.61    7.22
  20  -2   4    3.54    5.92
  20   2   4   11.08    7.49
 -20   2  -4    1.73    8.24
  21  -3  -4   20.60    8.04
 -21  -3   4   44.14    9.82
 -21  -3   4    4.17   10.28
 -21   3   4   34.71    9.52
  21   3  -4   16.67    8.17
 -19  -3   4    4.01    6.98
 -19  -3   4   11.20    6.86
  19  -3  -4   -8.65    5.89
 -19  -3   4   -9.09    8.03
 -19   3   4   13.48    7.45
  19   3  -4   -3.91    5.51
 -19   3   4   -6.23   10.91
  17  -3  -4  121.61   10.41
 -17  -3   4  119.76   11.33
 -17  -3   4  115.17   13.82
 -17  -3   4  130.77   11.25
 -17   3   4  100.24    9.99
 -17   3   4  153.80   11.77
 -17   3   4  119.12   14.13
  17   3  -4  116.12   10.20
 -15  -3   4    4.20    4.96
  15  -3  -4    1.41    5.48
 -15  -3   4    0.17    5.36
 -15   3   4    4.85    4.88
  15   3  -4    3.82    4.68
 -15   3   4   10.36    5.61
 -15   3   4   -0.04    5.77
 -13  -3   4  648.74   22.89
  13  -3  -4  598.44   19.66
 -13  -3   4  685.29   20.47
 -13  -3   4  654.53   20.54
 -13   3   4  608.12   18.24
  13   3  -4  618.51   19.81
 -13   3   4  595.31   19.45
 -13   3   4  610.58   21.64
 -11  -3   4   79.30    7.19
 -11  -3   4   77.00    7.33
  11  -3  -4   62.43    6.95
 -11  -3   4   74.93    8.94
 -11   3   4   74.15    8.75
  11   3  -4   64.91    6.30
 -11   3   4   74.22    6.68
 -11   3   4   73.89    6.37
 -11   3   4   66.90    5.44
  -9  -3   4  998.27   23.85
   9  -3  -4  956.01   23.68
   9  -3  -4  980.07   24.44
  -9  -3   4 1003.10   24.26
  -9  -3   4  977.48   26.35
  -9  -3   4  981.70   23.61
  -9   3   4  972.16   23.04
  -9   3   4 1014.15   24.47
  -9   3   4  956.56   25.14
  -9   3   4 1041.79   26.10
   9   3  -4 1014.91   24.17
  -7  -3   4   88.48    6.69
  -7  -3   4   87.95    6.20
   7  -3  -4   83.95    5.54
   7  -3  -4   76.82    6.19
  -7  -3   4   89.70    7.39
  -7  -3   4   80.48    5.26
   7  -3  -4   85.43    5.46
  -7   3   4   91.48    5.77
   7   3  -4   81.53    6.13
  -7   3   4   80.67    5.16
  -7   3   4   83.95    5.50
   7   3  -4   78.55    5.42
  -7   3   4   87.91    6.90
   7   3  -4   77.44    5.28
   5  -3  -4 1442.86   30.25
  -5  -3   4 1446.60   28.43
   5  -3  -4 1424.69   31.06
   5  -3  -4 1439.18   29.75
  -5  -3   4 1504.35   32.55
   5  -3  -4 1497.93   30.00
  -5  -3   4 1465.86   29.95
  -5  -3   4 1417.17   29.67
  -5   3   4 1513.34   31.57
   5   3  -4 1475.72   34.30
   5   3  -4 1474.14   29.77
  -5   3   4 1451.11   29.85
   5   3  -4 1388.62   31.69
  -5   3   4 1473.61   29.93
   5   3  -4 1418.06   28.48
  -5   3   4 1408.23   29.96
  -3  -3   4 5117.35   89.43
  -3  -3   4 4962.38   91.48
   3  -3  -4 4972.28   93.02
   3  -3  -4 4986.91   92.92
   3  -3  -4 5150.56   91.77
  -3  -3   4 5090.56   94.14
   3  -3  -4 5039.44   91.60
  -3  -3   4 5087.57   91.64
   3   3  -4 4875.35   93.65
   3   3  -4 4916.80   91.31
   3   3  -4 4976.06   91.40
  -3   3   4 4861.47   92.70
  -3   3   4 5328.82   93.64
  -3   3   4 5014.67   91.70
   3   3  -4 5073.52   89.49
  -3   3   4 5070.22   91.79
  -1  -3   4   31.44    4.29
  -1  -3   4   27.89    2.94
   1  -3  -4   27.19    2.92
   1  -3  -4   33.30    3.91
  -1  -3   4   26.07    1.58
  -1  -3   4   25.99    2.76
   1  -3  -4   21.63    3.75
  -1   3   4   33.72    3.33
  -1   3   4   34.85    4.15
   1   3  -4   22.67    1.31
   1   3  -4   30.16    3.94
  -1   3   4   23.51    3.90
   1   3  -4   27.41    2.72
   1   3  -4   26.87    2.53
  -1   3   4   29.46    3.38
   1  -3   4 6294.79  113.15
   1  -3   4 6304.72  112.42
   1  -3   4 6338.92  112.49
  -1  -3  -4 6199.49  112.58
   1   3   4 6292.82  114.28
  -1   3  -4 6235.11  112.18
   1   3   4 6195.19  115.12
  -1   3  -4 6306.52  111.92
   1   3   4 6267.02  112.92
  -1   3  -4 6201.81  112.97
  -1   3  -4 6289.38  112.55
   1   3   4 6334.02  113.11
   3  -3   4  379.64   10.52
  -3  -3  -4  374.38    9.78
  -3  -3  -4  395.89   11.97
  -3  -3  -4  398.71   11.38
   3  -3   4  393.74    8.60
   3  -3   4  385.52    9.61
  -3   3  -4  389.58    9.33
  -3   3  -4  393.67   10.89
   3   3   4  383.05   12.09
   3   3   4  400.40   11.38
  -3   3  -4  388.84    9.26
   3   3   4  386.21   10.19
   5  -3   4 3316.25   65.32
  -5  -3  -4 3366.13   65.04
   5  -3   4 3421.91   63.60
   5  -3   4 3267.43   63.18
  -5  -3  -4 3418.45   65.66
  -5  -3  -4 3428.27   69.26
  -5   3  -4 3412.69   65.57
   5   3   4 3465.10   64.02
   5   3   4 3309.58   66.36
   5   3   4 3394.66   64.00
   5   3   4 3321.45   65.68
  -5   3  -4 3380.42   62.92
  -7  -3  -4  626.60   18.51
  -7  -3  -4  657.17   18.41
   7  -3   4  668.27   16.74
   7  -3   4  646.89   16.59
  -7   3  -4  655.44   18.67
   7   3   4  676.06   17.13
   7   3   4  626.16   18.82
   7   3   4  657.48   16.87
  -9  -3  -4  399.07   14.67
   9  -3   4  389.56   13.08
   9  -3   4  406.23   12.96
  -9  -3  -4  405.94   12.93
  -9  -3  -4  390.30   14.55
  -9   3  -4  389.81   14.89
   9   3   4  399.16   13.26
   9   3   4  389.44   13.06
 -11  -3  -4  311.92   12.07
 -11  -3  -4  308.96   14.09
 -11  -3  -4  321.35   13.94
  11  -3   4  299.17   14.57
  11  -3   4  290.30   11.84
 -11   3  -4  306.63   14.47
  11   3   4  327.92   13.07
  11   3   4  298.77   12.40
 -13  -3  -4    3.26    6.35
 -13  -3  -4    4.44    5.88
  13  -3   4   12.97    4.74
  13  -3   4    2.82    4.74
 -13  -3  -4   -1.88    3.95
 -13   3  -4    2.82    5.89
  13   3   4   10.90    7.91
  13   3   4    2.38    4.78
 -15  -3  -4  246.85   13.12
 -15  -3  -4  219.27   14.15
 -15  -3  -4  222.50   12.06
  15  -3   4  221.62   13.15
  15   3   4  236.75   13.28
 -15   3  -4  213.45   14.40
 -17  -3  -4   41.62    9.17
 -17  -3  -4   34.97    6.85
  17  -3   4   28.59    7.04
  17   3   4   33.56    7.95
 -17   3  -4   13.83    7.41
  19  -3   4   57.84    9.84
 -19  -3  -4   68.28   11.75
 -19   3  -4   62.88   12.20
  19   3   4   59.67   10.39
 -20  -4   4   12.17    9.87
 -20  -4   4   26.39    8.60
  20  -4  -4   11.30    6.97
 -20   4   4   21.18    8.38
  20   4  -4   21.97    8.57
 -18  -4   4   89.07   13.24
  18  -4  -4   85.98   10.54
 -18  -4   4   56.43    9.09
 -18  -4   4   69.77   10.20
 -18   4   4   59.50    8.45
 -18   4   4   77.97   11.88
 -18   4   4   77.62    9.40
  18   4  -4   60.76    9.16
 -16  -4   4    7.45    5.84
 -16  -4   4   23.34    6.44
 -16  -4   4   11.65    9.13
  16  -4  -4   19.23    7.45
 -16   4   4   35.00    8.71
 -16   4   4   27.93    6.21
  16   4  -4   26.50    7.21
 -16   4   4   20.52    5.96
 -14  -4   4  209.25   17.28
 -14  -4   4  177.74   10.95
  14  -4  -4  183.57   11.68
 -14  -4   4  187.52   11.47
 -14   4   4  203.10   11.74
 -14   4   4  190.36    9.72
  14   4  -4  211.69   11.64
 -14   4   4  188.63   12.90
 -12  -4   4  404.49   15.09
  12  -4  -4  411.28   15.46
 -12  -4   4  402.11   18.15
 -12  -4   4  392.99   14.76
 -12   4   4  410.50   14.91
 -12   4   4  404.99   16.81
 -12   4   4  392.23   13.11
  12   4  -4  398.26   14.83
 -12   4   4  389.55   12.57
 -10  -4   4  692.31   19.57
 -10  -4   4  693.40   18.95
 -10  -4   4  701.92   22.68
  10  -4  -4  691.55   19.51
 -10   4   4  681.22   17.65
 -10   4   4  698.35   21.29
  10   4  -4  684.26   19.37
 -10   4   4  685.34   19.88
 -10   4   4  707.55   21.77
   8  -4  -4   31.87    4.91
  -8  -4   4   35.08    5.23
  -8  -4   4   35.00    4.48
  -8  -4   4   32.79    6.69
   8  -4  -4   28.63    5.38
   8  -4  -4   31.80    4.41
  -8  -4   4   30.65    4.42
  -8   4   4   38.93    5.25
   8   4  -4   33.08    4.53
  -8   4   4   34.64    4.73
   8   4  -4   29.39    5.36
   8   4  -4   31.63    4.76
  -8   4   4   31.95    5.71
  -6  -4   4 1781.41   34.08
   6  -4  -4 1706.44   35.65
  -6  -4   4 1701.56   35.48
   6  -4  -4 1759.66   35.92
  -6  -4   4 1731.01   38.85
  -6   4   4 1766.87   35.84
   6   4  -4 1678.04   33.96
  -6   4   4 1664.34   35.50
   6   4  -4 1755.18   35.75
   6   4  -4 1699.33   35.52
  -6   4   4 1808.36   37.76
  -6   4   4 1654.01   35.26
   4  -4  -4  602.96   15.95
  -4  -4   4  617.42   12.54
  -4  -4   4  609.12   17.19
  -4  -4   4  605.47   14.69
  -4  -4   4  608.65   14.90
   4  -4  -4  598.27   15.40
   4  -4  -4  577.15   14.49
   4  -4  -4  599.80   14.75
  -4   4   4  598.59   15.31
   4   4  -4  571.52   15.66
  -4   4   4  628.72   14.94
   4   4  -4  604.73   16.91
   4   4  -4  602.29   12.53
  -4   4   4  634.75   16.34
   4   4  -4  616.46   14.68
  -4   4   4  606.28   14.73
  -2  -4   4  780.29   17.09
  -2  -4   4  768.64   16.96
   2  -4  -4  740.29   16.93
   2  -4  -4  755.20   18.28
   2  -4  -4  769.63   18.59
  -2  -4   4  786.13   19.20
   2  -4  -4  786.68   17.08
   2   4  -4  755.70   19.03
  -2   4   4  783.71   18.48
  -2   4   4  784.06   17.21
  -2   4   4  783.23   17.19
   2   4  -4  761.03   16.70
   0  -4  -4 2811.94   52.10
   0  -4  -4 2853.01   54.78
   0  -4   4 2814.39   50.49
   0  -4   4 2765.51   53.39
   0  -4   4 2833.31   51.80
   0  -4  -4 2699.59   52.12
   0  -4   4 2847.28   52.16
   0  -4  -4 2692.53   53.07
   0   4   4 2795.05   52.27
   0   4   4 2813.73   52.48
   0   4   4 2808.46   53.44
   0   4   4 2709.88   54.54
   0   4  -4 2696.05   53.11
   0   4  -4 2708.65   51.75
   0   4  -4 2749.85   50.46
  -2  -4  -4   19.21    3.67
  -2  -4  -4   16.28    3.37
   2  -4   4   17.94    2.83
   2  -4   4   19.58    2.69
  -2  -4  -4   18.66    2.98
   2  -4   4   20.50    2.99
  -2   4  -4   18.23    2.59
  -2   4  -4   21.25    3.09
  -2   4  -4   21.85    2.55
   2   4   4   19.36    4.26
   2   4   4   17.16    2.74
   2   4   4   24.17    3.48
  -4  -4  -4 1239.95   27.36
   4  -4   4 1214.55   23.18
   4  -4   4 1240.39   25.68
  -4  -4  -4 1171.07   27.74
   4  -4   4 1186.38   26.53
  -4  -4  -4 1211.42   28.76
   4  -4   4 1261.59   25.59
  -4  -4  -4 1209.08   25.63
   4   4   4 1200.30   27.10
   4   4   4 1246.27   26.17
  -4   4  -4 1206.20   26.82
   4   4   4 1265.08   26.40
  -4   4  -4 1208.51   23.05
  -4   4  -4 1243.39   25.16
   4   4   4 1216.87   28.88
  -4   4  -4 1326.84   26.91
  -6  -4  -4    4.16    3.08
   6  -4   4    2.46    2.92
  -6  -4  -4    2.42    3.67
   6  -4   4    5.53    3.04
  -6  -4  -4    4.50    4.75
   6   4   4    0.74    2.82
   6   4   4   -1.88    2.71
  -6   4  -4    0.44    1.83
  -6   4  -4   -2.81    3.25
   8  -4   4  120.69    6.90
  -8  -4  -4  124.70    9.12
  -8  -4  -4  127.89    7.17
   8  -4   4  123.37    7.13
  -8  -4  -4  123.41    7.96
   8   4   4  134.20    7.20
   8   4   4  114.04    7.19
  -8   4  -4  114.68    8.17
 -10  -4  -4   -4.59    5.02
  10  -4   4   -3.27    3.41
  10  -4   4    2.94    3.67
 -10  -4  -4   -2.36    4.21
 -10  -4  -4   -1.97    3.28
  10   4   4    2.40    4.19
  10   4   4   -5.79    2.98
 -12  -4  -4  502.99   18.89
 -12  -4  -4  504.19   16.68
 -12  -4  -4  500.51   19.46
  12  -4   4  543.18   17.76
  12  -4   4  499.51   16.67
 -12   4  -4  511.59   19.86
  12   4   4  510.38   17.37
  12   4   4  512.71   17.54
  14  -4   4  152.62   10.31
 -14  -4  -4  147.24    9.87
 -14  -4  -4  156.57   11.51
  14  -4   4  150.98   11.56
 -14  -4  -4  165.33   11.78
  14   4   4  150.12   10.83
 -14   4  -4  166.92   13.42
  14   4   4  139.77    9.45
  16  -4   4  121.41   11.02
 -16  -4  -4  135.40   11.56
 -16  -4  -4  108.14   11.12
  16   4   4  123.12   11.16
 -16   4  -4  125.14   13.19
  18  -4   4   82.62   10.59
 -18  -4  -4   77.01   11.26
 -18   4  -4   96.26   13.98
  18   4   4   74.82   10.34
 -20  -4  -4   14.51    8.25
  20  -4   4   20.48    7.47
 -20   4  -4   18.31   13.01
  20   4   4   11.22    7.09
  21  -5  -4    4.25   11.18
 -21  -5   4   15.37    6.83
 -21  -5   4   41.33   14.07
  21   5  -4   24.84    9.87
  19  -5  -4   12.05    6.58
 -19  -5   4   32.42    8.07
 -19  -5   4    9.61    9.40
 -19  -5   4    9.35   10.64
  19   5  -4   21.76    7.33
 -19   5   4   17.22    8.75
 -17  -5   4   11.93    6.77
 -17  -5   4   16.98    5.99
 -17  -5   4    4.25    9.36
  17  -5  -4   20.81    7.41
  17   5  -4    6.74    6.06
 -17   5   4    4.57    5.67
 -17   5   4    7.93    7.20
 -17   5   4   15.18    6.81
  15  -5  -4    8.50    5.51
 -15  -5   4    3.32    7.32
 -15  -5   4   -2.26    4.77
 -15  -5   4    5.69    5.34
  15   5  -4    0.09    5.09
 -15   5   4    3.59    4.13
 -15   5   4    1.64    4.86
 -15   5   4    1.51    6.58
 -13  -5   4  185.54   13.63
  13  -5  -4  177.38   11.01
 -13  -5   4  199.96   11.13
 -13  -5   4  182.15   10.46
 -13   5   4  180.75    8.85
 -13   5   4  183.30    8.09
  13   5  -4  166.51   10.38
 -13   5   4  167.21   12.22
 -13   5   4  171.79   10.27
 -11  -5   4    1.46    3.96
  11  -5  -4   -0.23    4.53
 -11  -5   4    9.32    4.72
 -11  -5   4   10.79    7.25
 -11   5   4    1.16    4.37
 -11   5   4    1.38    5.17
 -11   5   4   12.77    3.25
  11   5  -4   10.76    4.49
 -11   5   4    9.92    3.87
  -9  -5   4  290.48   11.46
   9  -5  -4  317.02   11.77
  -9  -5   4  298.63   14.33
  -9  -5   4  306.44   10.74
  -9  -5   4  315.85   11.83
  -9   5   4  293.02   10.18
  -9   5   4  334.19   13.82
   9   5  -4  288.81   13.21
  -7  -5   4  542.17   15.47
   7  -5  -4  543.30   15.34
  -7  -5   4  518.40   14.85
  -7  -5   4  532.02   18.67
   7  -5  -4  517.12   14.88
  -7  -5   4  539.31   13.60
   7  -5  -4  544.77   16.61
  -7   5   4  545.30   17.03
   7   5  -4  505.41   13.74
  -7   5   4  546.36   15.47
  -7   5   4  542.56   15.25
   7   5  -4  556.31   15.45
  -7   5   4  532.31   16.21
   5  -5  -4  928.15   22.01
  -5  -5   4  956.52   25.37
  -5  -5   4  899.14   21.65
  -5  -5   4 1017.64   22.82
   5  -5  -4  961.66   22.43
   5  -5  -4  988.02   22.34
  -5  -5   4  954.68   19.50
   5   5  -4  940.93   19.55
  -5   5   4  950.62   23.69
  -5   5   4  946.21   21.98
   5   5  -4  946.73   21.91
   5   5  -4  962.28   21.93
  -5   5   4  995.70   22.35
   3  -5  -4  712.59   18.17
  -3  -5   4  693.62   16.62
   3  -5  -4  709.22   18.23
  -3  -5   4  717.33   19.51
   3  -5  -4  713.14   16.86
   3  -5  -4  688.77   17.69
   3   5  -4  710.19   13.45
   3   5  -4  697.80   16.44
  -3   5   4  687.18   18.06
  -3   5   4  712.65   16.91
  -3   5   4  705.83   16.78
   3   5  -4  715.77   13.51
   3   5  -4  671.68   18.87
  -3   5   4  679.79   19.31
   3   5  -4  708.59   16.59
   1  -5  -4  105.99    7.49
  -1  -5   4  116.36    6.83
   1  -5  -4  111.85    5.27
   1  -5  -4  108.03    5.74
  -1  -5   4  104.63    5.10
  -1  -5   4  111.40    3.42
   1  -5  -4  119.40    6.46
  -1   5   4  112.99    5.66
   1   5  -4  109.06    3.44
   1   5  -4  100.88    5.05
  -1   5   4  107.56    6.51
  -1   5   4  114.06    5.33
   1  -5   4  781.86   16.78
  -1  -5  -4  815.01   18.23
   1  -5   4  793.46   17.76
  -1  -5  -4  749.35   17.69
   1  -5   4  773.36   18.75
   1  -5   4  799.23   18.95
  -1  -5  -4  792.55   20.47
  -1   5  -4  790.07   18.52
   1   5   4  795.16   20.51
  -1   5  -4  798.82   16.94
   1   5   4  775.36   20.39
   1   5   4  774.50   18.14
   1   5   4  776.54   18.90
  -1   5  -4  784.42   17.47
   1   5   4  793.49   18.47
  -3  -5  -4    9.79    5.16
   3  -5   4   16.66    3.37
  -3  -5  -4   17.76    3.15
   3  -5   4   10.84    3.33
  -3  -5  -4   14.35    3.61
  -3  -5  -4   20.35    3.89
   3  -5   4    8.18    3.03
   3   5   4   21.93    3.93
  -3   5  -4    7.65    3.42
   3   5   4   11.78    5.76
  -3   5  -4   13.95    3.30
   3   5   4   13.41    3.21
  -3   5  -4   15.36    2.89
   3   5   4    8.39    3.38
  -3   5  -4   10.07    2.10
   5  -5   4   51.87    4.80
  -5  -5  -4   49.81    5.23
  -5  -5  -4   62.22    7.86
   5  -5   4   53.64    5.48
   5  -5   4   47.53    2.55
  -5  -5  -4   58.77    5.34
  -5   5  -4   59.15    6.07
  -5   5  -4   50.41    2.54
   5   5   4   52.74    4.92
   5   5   4   62.62    5.37
  -7  -5  -4    2.22    3.28
  -7  -5  -4   -0.25    5.03
   7  -5   4    0.96    2.87
   7  -5   4    3.39    3.28
  -7  -5  -4   -0.69    3.14
   7   5   4    1.08    3.03
  -7   5  -4   -0.04    1.24
   7   5   4    0.18    3.14
  -7   5  -4   -1.85    3.58
   9  -5   4  168.19    8.28
   9  -5   4  176.73    8.99
  -9  -5  -4  167.10    8.49
  -9  -5  -4  170.64    9.71
  -9  -5  -4  171.05   11.59
  -9   5  -4  168.32   10.40
   9   5   4  164.58    8.89
   9   5   4  163.60    9.24
 -11  -5  -4   45.71    7.51
  11  -5   4   58.96    7.46
 -11  -5  -4   48.18    8.66
 -11  -5  -4   48.51    6.93
  11  -5   4   62.26    6.86
  11   5   4   60.30    9.26
  11   5   4   46.25    6.50
 -11   5  -4   50.25    8.14
 -13  -5  -4   57.21    7.49
 -13  -5  -4   54.00    9.32
  13  -5   4   60.80    6.80
  13  -5   4   45.60    7.49
 -13  -5  -4   58.11    8.97
  13   5   4   43.24    7.44
  13   5   4   59.56    8.02
 -13   5  -4   52.81    9.23
 -15  -5  -4   61.63    9.52
 -15  -5  -4   46.55    7.32
 -15  -5  -4   73.10   10.21
  15  -5   4   77.86    9.50
 -15   5  -4   50.28    9.68
  15   5   4   48.54    8.20
 -15   5  -4   52.34    7.69
 -17  -5  -4   12.71    7.60
 -17  -5  -4   35.14    7.55
 -17   5  -4   23.63    9.07
  17   5   4   10.20    6.33
  19  -5   4   17.97    8.08
 -19  -5  -4   38.33    8.91
 -19   5  -4   41.85   10.50
  19   5   4   30.07    8.70
 -20  -6   4   49.47   12.84
 -20  -6   4   75.19   10.26
  20  -6  -4   75.88   11.09
  20   6  -4   67.48   10.50
 -20   6   4   62.41   12.05
 -18  -6   4   63.06    9.42
  18  -6  -4   75.98   10.53
 -18  -6   4   85.10   11.18
 -18  -6   4   59.62   13.11
  18   6  -4   69.28   10.03
 -18   6   4   64.18   11.46
 -18   6   4   75.49    9.78
 -16  -6   4   40.09   11.03
 -16  -6   4   49.57    8.02
 -16  -6   4   47.35    8.51
  16  -6  -4   58.68    8.78
 -16   6   4   43.50    8.18
  16   6  -4   56.42    9.09
 -14  -6   4  272.55   12.99
 -14  -6   4  289.60   14.45
  14  -6  -4  292.91   14.05
 -14  -6   4  280.03   17.47
 -14   6   4  280.61   13.38
  14   6  -4  280.48   13.52
 -14   6   4  263.76   15.64
 -14   6   4  299.21   10.18
 -14   6   4  272.21   10.89
 -12  -6   4    5.25    4.93
  12  -6  -4   -3.74    4.26
 -12  -6   4    0.75    6.92
 -12  -6   4   -3.76    4.11
  12   6  -4   -5.66    3.99
 -12   6   4    7.92    3.17
 -12   6   4   -1.61    3.28
 -12   6   4    1.90    4.32
 -12   6   4    0.90    5.86
  10  -6  -4  267.36   11.89
 -10  -6   4  255.66   11.62
 -10  -6   4  251.53   10.22
 -10  -6   4  272.61   15.02
 -10   6   4  251.93   11.53
  10   6  -4  265.58   11.46
 -10   6   4  266.60    9.78
   8  -6  -4   37.29    5.80
   8  -6  -4   44.08    5.74
   8  -6  -4   35.58    4.76
  -8  -6   4   32.24    7.30
  -8  -6   4   37.23    4.45
  -8  -6   4   31.65    4.67
  -8  -6   4   38.78    5.81
  -8   6   4   36.98    6.54
  -8   6   4   41.27    4.59
   8   6  -4   37.53    4.26
   8   6  -4   40.19    5.62
   6  -6  -4  102.22    6.73
  -6  -6   4  104.01    4.81
  -6  -6   4  105.01    6.65
  -6  -6   4  121.02    9.44
  -6  -6   4  100.88    6.13
   6  -6  -4   94.04    6.53
   6  -6  -4  106.56    6.53
   6   6  -4  100.79    6.29
  -6   6   4  105.90    6.49
   6   6  -4   95.45    4.75
  -6   6   4  125.59    7.00
  -6   6   4  111.53    7.02
  -6   6   4  119.64    8.89
   4  -6  -4   86.03    5.62
  -4  -6   4   91.30    6.02
  -4  -6   4   84.24    5.77
   4  -6  -4   80.15    5.44
  -4  -6   4  100.25    8.57
   4  -6  -4   79.66    6.22
   4   6  -4   87.26    5.95
  -4   6   4   96.57    7.22
  -4   6   4   91.56    6.61
  -4   6   4   99.72    6.31
   4   6  -4   91.33    3.69
   4   6  -4   91.26    5.57
  -4   6   4  100.68    5.85
   2  -6  -4  272.65   10.87
  -2  -6   4  273.34   11.65
   2  -6  -4  272.02    9.11
  -2  -6   4  287.18    9.57
   2  -6  -4  278.26    9.26
  -2  -6   4  275.43    9.23
   2  -6  -4  264.22    9.78
   2   6  -4  261.75    6.29
  -2   6   4  276.62   10.40
   2   6  -4  278.43    6.54
  -2   6   4  292.76    9.80
  -2   6   4  261.13    9.10
   2   6  -4  277.87   11.28
   2   6  -4  261.06    8.92
   2   6  -4  267.97    9.03
  -2   6   4  266.23   10.58
   0  -6  -4  200.99    9.59
   0  -6  -4  193.02    7.53
   0  -6  -4  194.99    8.08
   0  -6   4  195.39    7.38
   0  -6  -4  199.30    7.70
   0  -6   4  203.24    6.19
   0   6   4  201.64    7.73
   0   6   4  208.22    8.44
   0   6  -4  194.05    8.71
   0   6  -4  193.73    7.24
   0   6  -4  200.96    6.28
   0   6   4  185.70    9.96
  -2  -6  -4  384.65   11.49
  -2  -6  -4  401.28   14.51
   2  -6   4  410.52   11.67
   2  -6   4  398.11   10.99
   2  -6   4  409.04   12.68
   2  -6   4  398.60   11.32
  -2   6  -4  374.97   11.00
   2   6   4  411.62   12.33
   2   6   4  385.38   12.19
  -2   6  -4  389.27   11.95
   2   6   4  383.01   11.80
   2   6   4  390.09   12.02
  -4  -6  -4 1539.01   33.05
   4  -6   4 1526.06   31.86
  -4  -6  -4 1506.05   36.04
   4  -6   4 1468.59   30.24
  -4  -6  -4 1531.18   32.65
   4  -6   4 1460.28   31.38
   4  -6   4 1503.10   32.27
  -4   6  -4 1488.34   32.52
   4   6   4 1493.04   32.60
  -4   6  -4 1481.37   30.20
   4   6   4 1512.35   32.33
  -6  -6  -4   56.49    7.64
  -6  -6  -4   74.76    6.54
  -6  -6  -4   66.55    5.63
   6  -6   4   66.21    5.45
   6  -6   4   60.78    2.67
   6  -6   4   69.11    5.40
  -6   6  -4   68.77    6.82
   6   6   4   60.51    5.43
   6   6   4   74.53    5.77
  -6   6  -4   60.72    2.73
   8  -6   4  140.95    7.87
   8  -6   4  140.89    8.18
  -8  -6  -4  139.55    8.28
  -8  -6  -4  131.89    8.45
  -8  -6  -4  146.27   11.37
   8   6   4  144.93    8.18
   8   6   4  149.10    8.53
  -8   6  -4  130.76    9.10
 -10  -6  -4   99.93    8.01
 -10  -6  -4   98.11    9.96
 -10  -6  -4   93.05    9.67
  10  -6   4   84.97    7.52
  10   6   4   80.95    7.28
  10   6   4  104.50    8.51
 -10   6  -4   96.98    9.31
 -12  -6  -4   89.25   13.68
 -12  -6  -4   89.58    7.67
  12  -6   4   87.41    7.37
 -12  -6  -4   90.07    8.99
  12  -6   4   96.54    8.84
 -12   6  -4   87.08    9.83
  12   6   4   77.10    8.11
  14  -6   4   41.60    7.63
 -14  -6  -4   51.63    9.84
 -14  -6  -4   40.40    8.42
 -14  -6  -4   53.90    8.06
 -14   6  -4   33.65    7.31
  14   6   4   46.45    7.79
 -14   6  -4   40.06    9.24
 -16  -6  -4    2.45    6.24
  16  -6   4    7.09    5.71
  16   6   4    6.88    6.32
 -16   6  -4   13.60    8.28
  18  -6   4   22.81    7.15
 -18  -6  -4   24.75    8.00
 -18  -6  -4   11.29    8.02
 -18   6  -4    8.05    7.22
  18   6   4   11.89    6.35
 -20  -6  -4   15.89    9.00
  20  -6   4   24.89    8.48
  20   6   4   15.86    8.72
 -20   6  -4   21.92    8.97
  19  -7  -4   18.22    8.07
 -19  -7   4   18.83    6.46
 -19  -7   4   -4.55    9.96
  19   7  -4    7.22    5.94
 -19   7   4   18.60    8.83
 -17  -7   4  413.36   23.53
  17  -7  -4  472.43   19.84
 -17  -7   4  445.97   19.61
 -17  -7   4  446.29   18.13
 -17   7   4  429.31   18.30
 -17   7   4  414.13   21.85
  17   7  -4  417.70   19.11
 -15  -7   4   88.90    9.90
 -15  -7   4  103.59   14.35
  15  -7  -4   87.69    8.89
 -15  -7   4   94.04    8.80
 -15   7   4  102.52   13.19
  15   7  -4   88.65    8.82
 -15   7   4   85.58    9.53
 -13  -7   4  425.91   17.07
 -13  -7   4  428.02   21.12
  13  -7  -4  396.15   16.29
 -13  -7   4  425.29   15.41
 -13   7   4  413.20   16.19
  13   7  -4  406.16   16.27
 -13   7   4  400.90   13.08
 -13   7   4  410.76   18.97
 -13   7   4  422.17   12.92
 -11  -7   4  495.23   21.45
 -11  -7   4  457.14   16.89
  11  -7  -4  488.24   17.07
 -11  -7   4  499.99   15.50
 -11   7   4  489.01   19.35
  11   7  -4  503.36   17.20
 -11   7   4  486.33   17.15
 -11   7   4  476.87   14.40
  -9  -7   4  379.80   14.28
  -9  -7   4  394.87   18.04
   9  -7  -4  382.96   12.94
   9  -7  -4  393.14   14.43
  -9  -7   4  387.70   12.24
   9   7  -4  389.32   13.93
  -9   7   4  396.83   13.96
  -9   7   4  407.51   16.42
  -9   7   4  372.66   12.46
  -7  -7   4  335.30   12.47
  -7  -7   4  337.66    9.92
  -7  -7   4  318.53   11.66
   7  -7  -4  342.45   11.84
   7  -7  -4  339.03   12.26
  -7  -7   4  337.53   15.74
  -7   7   4  336.97   11.82
  -7   7   4  343.67   13.90
   7   7  -4  335.68   10.10
  -7   7   4  341.17   12.55
   7   7  -4  337.08   12.35
   5  -7  -4  607.69   16.68
   5  -7  -4  612.70   17.37
  -5  -7   4  607.05   16.76
  -5  -7   4  620.97   20.64
   5  -7  -4  587.57   16.65
  -5  -7   4  626.07   17.29
   5   7  -4  598.96   13.55
  -5   7   4  621.15   18.77
  -5   7   4  612.74   17.44
  -5   7   4  594.83   16.60
   5   7  -4  627.25   17.00
   3  -7  -4  922.15   21.47
   3  -7  -4  879.24   22.79
   3  -7  -4  853.29   20.98
  -3  -7   4  930.87   21.94
  -3  -7   4  855.61   21.27
  -3  -7   4  871.83   24.72
  -3   7   4  903.66   21.40
  -3   7   4  859.10   22.55
   3   7  -4  872.56   21.25
   3   7  -4  897.69   17.74
   3   7  -4  875.53   17.49
  -1  -7   4 1012.41   23.09
  -1  -7   4 1010.09   23.45
  -1  -7   4 1005.96   25.94
   1  -7  -4  966.88   22.98
   1  -7  -4 1001.89   25.59
   1  -7  -4 1021.67   23.30
   1  -7  -4  944.54   25.01
  -1  -7   4  990.77   20.05
  -1   7   4 1018.69   24.17
   1   7  -4  997.69   20.24
  -1   7   4  996.31   23.40
   1   7  -4  968.80   22.56
  -1  -7  -4 2203.31   47.34
   1  -7   4 2220.34   43.27
  -1  -7  -4 2237.96   45.46
  -1  -7  -4 2296.93   49.09
   1  -7   4 2209.58   44.71
   1  -7   4 2347.47   47.36
   1  -7   4 2243.67   45.23
  -1   7  -4 2158.82   45.28
  -1   7  -4 2146.99   46.29
   1   7   4 2223.73   45.61
  -1   7  -4 2251.05   43.54
   1   7   4 2264.91   45.74
   1   7   4 2305.03   46.12
   1   7   4 2198.00   45.62
  -3  -7  -4   90.07    8.34
   3  -7   4   95.55    5.96
  -3  -7  -4   87.30    6.05
   3  -7   4   86.29    5.74
   3  -7   4   85.35    5.46
   3  -7   4   90.40    6.60
  -3   7  -4   89.75    6.09
   3   7   4  102.22    6.39
   3   7   4   89.78    6.48
  -3   7  -4   98.80    6.33
   3   7   4   88.41    6.37
  -5  -7  -4 3139.24   61.59
  -5  -7  -4 3038.93   61.57
   5  -7   4 3068.29   60.27
   5  -7   4 3141.65   60.78
   5  -7   4 3021.99   57.97
  -5  -7  -4 3099.64   65.99
   5   7   4 2973.16   61.22
   5   7   4 3082.18   61.32
  -5   7  -4 3025.76   58.13
  -5   7  -4 3116.30   61.84
   7  -7   4  917.21   22.88
   7  -7   4  916.70   23.15
   7  -7   4  906.98   17.46
  -7  -7  -4  907.31   27.91
  -7  -7  -4  899.77   23.54
  -7  -7  -4  936.69   24.35
  -7   7  -4  948.74   25.04
  -7   7  -4  881.93   17.48
   7   7   4  905.70   23.72
   7   7   4  931.79   23.79
  -9  -7  -4  270.19   15.20
   9  -7   4  285.75   12.20
  -9  -7  -4  292.11   12.40
  -9  -7  -4  270.04   12.45
   9  -7   4  282.44   11.89
   9   7   4  288.28   13.88
   9   7   4  299.45   12.82
  11  -7   4  594.24   19.32
 -11  -7  -4  562.02   19.99
 -11  -7  -4  569.40   18.92
  11  -7   4  548.49   17.90
 -11  -7  -4  568.97   22.50
  11   7   4  575.11   19.49
 -11   7  -4  550.30   21.07
  11   7   4  551.29   18.58
 -13  -7  -4   15.90    7.96
  13  -7   4   13.65    5.54
 -13  -7  -4    0.17    5.20
 -13  -7  -4    9.16    5.90
  13  -7   4    1.22    8.12
 -13   7  -4    8.01    7.01
  13   7   4    7.03    4.91
  15  -7   4  210.93   13.54
 -15  -7  -4  216.27   13.74
 -15  -7  -4  209.20   15.99
 -15  -7  -4  252.19   16.55
  15   7   4  224.89   13.39
 -15   7  -4  219.38   16.12
  17  -7   4   19.95    7.45
 -17  -7  -4   23.63    9.24
 -17  -7  -4   16.46    7.89
 -17   7  -4   14.77    8.36
  19  -7   4    8.75    6.78
 -19  -7  -4   11.46    6.93
  19   7   4    0.07    6.52
 -20  -8   4   11.82   12.20
 -20  -8   4   21.91    7.42
  20  -8  -4   29.98   10.13
  20   8  -4   26.06   10.80
 -20   8   4   34.51   11.90
 -18  -8   4   11.60   11.02
  18  -8  -4   37.10    8.45
 -18  -8   4   36.24    7.28
 -18  -8   4   20.54    8.53
 -18   8   4   32.85   10.14
  16  -8  -4  101.22   10.02
 -16  -8   4  125.86   11.70
 -16  -8   4  124.06    9.61
 -16  -8   4  122.87   16.20
 -16   8   4   96.78    7.80
 -16   8   4  114.46   12.62
 -16   8   4  167.96   12.59
 -14  -8   4  326.51   14.17
 -14  -8   4  320.81   20.65
 -14  -8   4  302.37   14.83
  14   8  -4  327.00   15.40
 -14   8   4  336.29   11.28
 -14   8   4  314.75   17.23
 -14   8   4  297.29   11.87
 -14   8   4  292.04   14.22
 -12  -8   4    5.68    8.04
 -12  -8   4    3.75    5.26
  12  -8  -4    2.73    4.81
 -12  -8   4    8.75    4.59
 -12   8   4    4.32    4.83
 -12   8   4   10.52    3.71
  12   8  -4    8.99    5.58
 -12   8   4    6.40    6.70
 -10  -8   4  292.19   13.59
  10  -8  -4  299.51   11.48
  10  -8  -4  306.33   13.02
 -10  -8   4  284.36   17.13
 -10  -8   4  286.14   10.77
 -10   8   4  291.16   13.02
 -10   8   4  304.15   16.50
  10   8  -4  278.66   12.57
 -10   8   4  275.39   14.72
   8  -8  -4   23.50    5.52
  -8  -8   4   20.59    8.53
   8  -8  -4   20.86    4.77
  -8  -8   4   20.58    5.50
  -8  -8   4   28.62    4.05
   8   8  -4   28.18    4.18
  -8   8   4   20.57    6.53
  -8   8   4   27.91    5.42
  -6  -8   4  426.83   14.17
  -6  -8   4  461.90   15.22
   6  -8  -4  425.18   14.47
   6  -8  -4  448.43   14.73
  -6  -8   4  437.75   18.33
  -6   8   4  462.59   14.82
   6   8  -4  448.26   14.63
  -6   8   4  445.53   16.60
   6   8  -4  440.12   11.33
  -4  -8   4  718.85   19.42
   4  -8  -4  726.00   19.33
  -4  -8   4  763.61   20.21
   4  -8  -4  709.49   20.48
  -4  -8   4  748.91   23.50
   4   8  -4  718.10   19.37
   4   8  -4  751.92   15.77
  -4   8   4  731.20   19.30
  -4   8   4  746.58   19.54
  -4   8   4  722.31   20.77
   4   8  -4  723.01   15.48
  -2  -8   4   36.32    7.03
  -2  -8   4   38.85    5.17
   2  -8  -4   32.00    5.69
   2  -8  -4   47.33    5.01
  -2  -8   4   36.25    5.39
  -2   8   4   42.88    5.41
   2   8  -4   33.83    3.35
  -2   8   4   33.94    5.69
   2   8  -4   36.36    4.63
   2   8  -4   34.90    2.86
   0  -8   4  455.85   11.70
   0  -8   4  458.83   14.10
   0  -8  -4  466.02   16.90
   0  -8   4  451.72   16.45
   0  -8   4  474.77   14.09
   0  -8  -4  471.11   14.18
   0   8   4  449.21   14.12
   0   8  -4  470.84   12.10
   0   8   4  498.70   14.83
   0   8  -4  451.59   13.49
   0   8   4  479.09   14.50
  -2  -8  -4  635.96   17.62
   2  -8   4  623.06   17.15
   2  -8   4  623.50   15.87
   2  -8   4  623.10   16.80
  -2  -8  -4  604.68   20.35
   2  -8   4  632.07   18.31
   2   8   4  611.97   17.42
  -2   8  -4  633.23   16.37
   2   8   4  639.26   17.63
   2   8   4  628.87   17.56
  -2   8  -4  593.08   17.72
  -2   8  -4  632.76   18.09
  -4  -8  -4  508.02   19.08
   4  -8   4  506.06   14.68
  -4  -8  -4  521.47   15.73
   4  -8   4  515.23   15.18
   4  -8   4  519.04   15.05
   4   8   4  498.96   15.57
   4   8   4  510.96   15.59
   4   8   4  495.75   15.51
  -4   8  -4  525.37   15.75
   6  -8   4   -0.44    2.34
  -6  -8  -4    0.19    5.46
  -6  -8  -4    3.95    4.08
   6  -8   4    1.34    3.57
  -6  -8  -4    1.41    4.01
   6  -8   4    8.70    3.82
   6   8   4    1.72    3.58
   6   8   4   -1.09    3.68
  -6   8  -4    2.10    4.81
  -6   8  -4   -0.15    2.61
  -8  -8  -4  744.69   21.74
   8  -8   4  778.61   21.93
   8  -8   4  777.64   21.21
  -8  -8  -4  835.09   23.05
   8   8   4  795.12   22.53
  -8   8  -4  759.55   23.40
   8   8   4  758.50   24.72
 -10  -8  -4   74.50   11.02
 -10  -8  -4   64.51    8.45
  10  -8   4   75.31    8.22
 -10  -8  -4   76.76    8.29
  10  -8   4   74.09    6.86
  10   8   4   66.90    7.74
 -10   8  -4   78.35   10.12
  12  -8   4   14.25    5.82
  12  -8   4    9.60    5.75
 -12  -8  -4   16.37    5.67
 -12  -8  -4   14.92    6.04
 -12  -8  -4   16.07    7.93
  12   8   4   13.21    5.57
 -12   8  -4   12.12    6.83
 -14  -8  -4   71.17    9.90
  14  -8   4   74.46    9.84
 -14   8  -4   71.91   13.11
  14   8   4   74.38    9.90
  16  -8   4   25.45    8.30
 -16  -8  -4   28.99    9.05
 -16  -8  -4   33.43    9.58
  16   8   4   20.11    6.94
 -16   8  -4   21.72    9.01
 -18  -8  -4   41.68    9.32
  18  -8   4   38.08    8.99
 -18  -8  -4   51.35   10.93
 -18   8  -4   41.22   10.78
  18   8   4   40.17    8.67
 -19  -9   4   29.36    7.09
 -19  -9   4    5.71   10.64
  19  -9  -4   16.09    7.95
  19   9  -4    7.91    8.29
 -19   9   4    2.55    8.96
 -17  -9   4   20.30    7.17
  17  -9  -4   25.04    7.51
 -17  -9   4   21.66    6.46
 -17  -9   4   15.28   11.35
  17   9  -4   23.63    7.10
 -17   9   4   29.65    9.09
 -15  -9   4   41.25    8.48
  15  -9  -4   32.20    7.04
 -15  -9   4   38.85    7.18
 -15  -9   4   45.55   12.82
 -15   9   4   23.05    7.45
 -15   9   4   41.95    9.88
  15   9  -4   44.97    8.61
 -13  -9   4   32.73    6.02
  13  -9  -4   40.20    7.31
 -13  -9   4   36.79   11.03
 -13  -9   4   24.58    6.80
 -13   9   4   30.93    6.83
  13   9  -4   38.42    7.53
 -13   9   4   24.40    8.18
 -13   9   4   28.70    8.28
 -13   9   4   22.47    4.52
 -11  -9   4    6.08    5.71
  11  -9  -4    8.63    3.98
  11  -9  -4    1.15    5.24
 -11  -9   4    3.34    3.89
 -11  -9   4    0.95    8.05
 -11   9   4    5.33    6.52
  11   9  -4    8.44    4.78
 -11   9   4   -2.41    5.06
  -9  -9   4   24.33    6.24
   9  -9  -4   29.44    5.44
  -9  -9   4   25.22    4.59
  -9  -9   4   32.93    9.65
   9  -9  -4   23.27    5.70
  -9   9   4   27.34    7.70
  -9   9   4   20.94    5.54
   9   9  -4   20.41    6.07
   7  -9  -4   55.36    6.97
  -7  -9   4   51.02    6.86
   7  -9  -4   42.69    5.98
  -7   9   4   42.53    7.64
  -7   9   4   54.98    6.65
   7   9  -4   43.71    6.20
  -5  -9   4  105.23    7.73
  -5  -9   4  120.48   11.00
   5  -9  -4  115.79    8.04
   5  -9  -4  105.59    7.67
  -5  -9   4  104.11    7.03
  -5   9   4  108.95    7.49
  -5   9   4  112.76    8.77
   5   9  -4  117.11    4.91
   5   9  -4  119.62    5.22
   5   9  -4   98.96    7.13
   3  -9  -4   76.18    7.56
  -3  -9   4   79.48    9.22
  -3  -9   4   63.10    5.74
  -3  -9   4   73.55    6.51
   3  -9  -4   81.83    6.86
  -3   9   4   75.88    7.22
  -3   9   4   73.25    6.51
  -3   9   4   75.07    6.36
   3   9  -4   76.75    6.14
   3   9  -4   73.54    3.77
   3   9  -4   72.36    4.26
  -1  -9   4    5.04    3.25
   1  -9  -4    3.25    3.45
  -1  -9   4    3.03    1.93
   1  -9  -4    5.73    4.91
  -1  -9   4    7.81    5.92
  -1   9   4    9.22    3.53
  -1   9   4   10.87    4.84
   1   9  -4    1.77    3.43
   1   9  -4    4.15    2.78
  -1   9   4   -2.22    3.01
  -1  -9  -4   70.85    6.20
   1  -9   4   83.58    8.49
   1  -9   4   68.80    6.11
   1  -9   4   69.20    5.46
   1  -9   4   72.96    5.82
  -1  -9  -4   63.61    8.05
   1   9   4   78.24    6.47
  -1   9  -4   73.50    6.07
   1   9   4   70.04    6.72
   3  -9   4   27.30    5.54
  -3  -9  -4   32.79    7.49
   3  -9   4   36.13    5.44
  -3  -9  -4   40.91    5.79
   3  -9   4   29.37    4.61
   3   9   4   40.45    5.72
  -3   9  -4   36.24    5.43
  -3   9  -4   35.96    4.93
   3   9   4   41.36    5.82
  -3   9  -4   23.57    5.43
   5  -9   4  678.11   19.21
  -5  -9  -4  670.66   23.67
   5  -9   4  642.29   18.54
  -5  -9  -4  671.57   19.51
  -5   9  -4  662.51   19.63
   5   9   4  659.42   19.07
   5   9   4  689.78   21.84
  -5   9  -4  628.23   17.71
  -5   9  -4  655.53   19.63
   5   9   4  670.32   19.53
   7  -9   4    4.14    2.55
   7  -9   4    3.34    4.23
  -7  -9  -4   -2.94    6.36
  -7  -9  -4   -0.25    3.95
   7  -9   4    0.02    3.45
  -7  -9  -4   -6.64    3.23
   7   9   4    4.78    4.64
   7   9   4   -1.24    4.48
  -7   9  -4    1.11    5.39
  -7   9  -4   -2.39    2.65
   9  -9   4    3.34    4.20
   9  -9   4    1.52    4.17
  -9  -9  -4    6.24    7.40
  -9  -9  -4   12.91    5.62
  -9  -9  -4    2.02    4.95
   9   9   4    4.29    4.66
  -9   9  -4    4.17    6.22
   9   9   4   11.79    5.26
  11  -9   4   -1.03    4.54
  11  -9   4    0.09    4.87
 -11  -9  -4   -5.38    4.84
 -11  -9  -4   -4.58    4.62
 -11  -9  -4    3.22    7.94
  11   9   4    2.74    4.87
 -11   9  -4    5.35    6.89
 -13  -9  -4    6.67    5.65
 -13  -9  -4    6.61    8.16
 -13  -9  -4   14.16    6.34
  13  -9   4    7.86    5.47
 -13   9  -4   -0.79    8.45
  13   9   4    5.37    5.03
 -13   9  -4   -1.39    6.15
 -15  -9  -4   -3.80    5.09
  15  -9   4    4.89    7.30
 -15  -9  -4    5.88    8.24
  15   9   4    7.54    6.01
 -15   9  -4   -1.85    6.42
 -17  -9  -4   33.86   10.11
  17  -9   4   10.75    5.92
 -17  -9  -4   19.42    8.06
 -17   9  -4   35.95    9.82
  17   9   4    7.94    7.10
 -18 -10   4   23.05   11.15
 -18 -10   4   40.39    7.71
  18 -10  -4   38.85    8.98
  18  10  -4   34.50    8.98
 -18  10   4   33.96    9.53
 -16 -10   4  121.13   11.77
 -16 -10   4   95.75   15.69
 -16 -10   4  123.26    9.66
  16 -10  -4  107.64   10.62
 -16  10   4  109.29   14.29
 -16  10   4  115.99   11.89
  16  10  -4  101.96   10.74
  14 -10  -4  220.52   12.98
 -14 -10   4  211.12   12.85
 -14 -10   4  202.77   13.72
 -14 -10   4  214.67   19.02
 -14  10   4  216.31   12.95
 -14  10   4  211.25    9.34
  14  10  -4  180.46   12.22
  12 -10  -4    8.95    5.54
 -12 -10   4   12.73    4.50
  12 -10  -4   10.88    4.48
 -12 -10   4   11.31    6.41
 -12 -10   4    5.84    9.47
 -12  10   4   11.19    6.00
  12  10  -4    8.23    5.31
 -12  10   4   12.58    7.85
 -10 -10   4  392.16   20.98
  10 -10  -4  388.79   14.29
 -10 -10   4  392.66   12.95
  10 -10  -4  412.15   16.20
 -10 -10   4  389.97   16.47
 -10  10   4  381.64   18.00
  10  10  -4  386.43   16.16
 -10  10   4  412.20   16.20
  -8 -10   4   10.14    5.42
  -8 -10   4    0.46    7.74
   8 -10  -4    4.21    3.93
   8 -10  -4   -3.55    4.46
   8  10  -4   13.75    3.46
  -8  10   4    0.49    5.94
  -8  10   4   -0.53    5.01
   8  10  -4   11.84    5.59
   6 -10  -4  328.88   13.30
   6 -10  -4  333.81   13.75
  -6 -10   4  357.84   14.10
  -6 -10   4  348.42   18.04
   6  10  -4  333.92    9.74
  -6  10   4  322.85   14.81
   6  10  -4  352.49   13.58
  -6  10   4  340.26   13.73
   6  10  -4  348.23   10.10
  -4 -10   4   47.22    9.49
   4 -10  -4   57.72    7.90
   4 -10  -4   44.60    6.23
  -4 -10   4   54.63    7.28
  -4 -10   4   41.64    5.97
   4  10  -4   47.06    4.26
  -4  10   4   49.40    6.48
  -4  10   4   47.73    7.86
   4  10  -4   57.17    6.53
   4  10  -4   46.09    3.49
   2 -10  -4  305.74   14.02
  -2 -10   4  326.97   12.62
  -2 -10   4  308.04   12.02
  -2 -10   4  323.44   15.45
  -2  10   4  314.90   12.45
   2  10  -4  310.34   11.76
   2  10  -4  306.05    8.85
  -2  10   4  319.92   13.07
   2  10  -4  322.43    9.46
   0 -10  -4  421.08   14.47
   0 -10   4  406.48   14.39
   0 -10   4  429.20   16.77
   0 -10  -4  415.25   17.17
   0 -10   4  399.89   13.94
   0  10   4  417.62   14.68
   0  10   4  425.19   14.65
   0  10  -4  424.99   12.27
   0  10  -4  410.29   13.80
   0  10   4  405.54   14.37
   2 -10   4  117.15    9.22
   2 -10   4  109.68    7.62
  -2 -10  -4  109.39    7.74
   2 -10   4  122.84    7.57
   2 -10   4  125.17    8.00
  -2 -10  -4  106.82   10.11
   2  10   4  118.06    7.75
  -2  10  -4  114.66    7.34
   2  10   4  111.41    8.21
  -2  10  -4  110.98    7.15
   2  10   4  126.43    8.19
   4 -10   4  687.05   19.98
   4 -10   4  714.68   19.77
   4 -10   4  689.92   20.04
   4  10   4  680.76   20.54
  -4  10  -4  724.27   20.17
   4  10   4  694.65   20.59
  -4  10  -4  675.24   18.97
   4  10   4  689.07   19.98
  -6 -10  -4  296.31   13.10
   6 -10   4  291.60   11.93
   6 -10   4  306.63   12.96
  -6 -10  -4  293.76   16.91
   6 -10   4  289.52   10.97
  -6  10  -4  290.96   11.28
   6  10   4  300.16   13.09
  -6  10  -4  294.08   13.51
   6  10   4  293.23   12.36
  -6  10  -4  319.41   12.11
  -8 -10  -4  356.02   19.02
   8 -10   4  334.86    9.78
  -8 -10  -4  346.36   14.39
  -8 -10  -4  335.48   14.29
   8 -10   4  366.89   14.66
   8 -10   4  344.03   13.39
  -8  10  -4  354.32   15.96
  -8  10  -4  323.46   10.05
   8  10   4  327.77   14.35
 -10 -10  -4    6.29    5.40
 -10 -10  -4    7.29    7.59
  10 -10   4   -5.10    5.09
  10 -10   4    1.78    4.64
 -10 -10  -4    0.14    5.20
  10  10   4    4.88    5.26
 -10  10  -4   -0.55    5.24
 -12 -10  -4   97.04    9.31
 -12 -10  -4  118.68   10.26
 -12 -10  -4  100.15   14.16
  12 -10   4  103.58    9.44
  12  10   4  120.02    9.99
 -12  10  -4  105.48   12.38
  14 -10   4   12.91    6.65
 -14 -10  -4   25.21    7.91
 -14 -10  -4   15.74    8.98
  14  10   4   11.58    6.23
 -14  10  -4   19.98    8.56
 -16 -10  -4   32.38   10.33
  16 -10   4   17.59    6.59
 -16 -10  -4   27.64    7.84
 -16  10  -4   19.75    9.23
  18 -10   4   11.51    6.72
 -18 -10  -4   44.03   11.07
 -18 -10  -4   28.30    8.74
  18  10   4   26.84    7.98
  19 -11  -4    8.19    8.04
 -19  11   4   11.20    9.58
 -17 -11   4   58.18   13.32
  17 -11  -4   50.90    9.70
 -17 -11   4   53.05    7.79
 -17  11   4   67.30   12.93
  17  11  -4   83.64   11.96
 -15 -11   4    3.93    7.45
  15 -11  -4    8.34    6.34
 -15 -11   4   12.05    4.66
 -15 -11   4   -1.84   10.33
 -15  11   4    3.93    5.92
 -15  11   4    3.44    7.27
 -13 -11   4  296.50   21.12
  13 -11  -4  256.14   14.54
 -13 -11   4  276.34   12.05
 -13 -11   4  292.34   16.27
  13  11  -4  272.63   14.44
 -13  11   4  286.38   14.77
 -13  11   4  225.97   18.99
 -11 -11   4   59.93   12.46
 -11 -11   4   43.33    7.69
  11 -11  -4   46.22    8.03
  11 -11  -4   45.97    6.35
 -11 -11   4   36.23    5.59
  11  11  -4   43.61    7.97
 -11  11   4   43.16    9.31
 -11  11   4   43.05    7.15
   9 -11  -4  316.09   13.47
  -9 -11   4  322.33   15.09
  -9 -11   4  334.55   19.53
   9 -11  -4  309.20   14.62
  -9  11   4  317.53   17.03
   9  11  -4  326.91   11.09
  -9  11   4  303.60   13.82
   9  11  -4  325.23   14.52
  -7 -11   4   34.60   10.19
  -7 -11   4   37.02    6.93
   7 -11  -4   34.49    6.58
   7 -11  -4   41.77    6.97
  -7  11   4   44.35    8.54
  -7  11   4   42.79    6.83
   7  11  -4   49.44    6.24
   7  11  -4   40.43    6.80
   5 -11  -4  180.47   11.38
   5 -11  -4  178.20   10.61
  -5 -11   4  183.96   11.27
  -5 -11   4  193.80   15.46
   5  11  -4  193.01   10.78
  -5  11   4  184.13   10.38
  -5  11   4  182.12   11.52
   5  11  -4  194.54    6.86
   5  11  -4  192.34    7.39
   3 -11  -4  840.90   23.45
  -3 -11   4  784.10   22.67
  -3 -11   4  863.06   31.66
   3 -11  -4  887.42   26.27
  -3 -11   4  824.88   23.76
   3  11  -4  825.35   22.75
   3  11  -4  846.29   19.06
  -3  11   4  828.90   23.41
   3  11  -4  814.71   18.43
  -3  11   4  857.62   24.39
  -1 -11   4   20.30    6.53
   1 -11  -4    8.56    5.94
  -1 -11   4   14.01    6.98
   1 -11  -4    7.63    4.25
  -1 -11   4    5.33    4.23
   1  11  -4    8.89    3.66
  -1  11   4    9.41    5.58
  -1  11   4    9.19    4.52
   1  11  -4   13.15    4.72
   1 -11   4  738.40   21.97
   1 -11   4  793.29   24.20
   1 -11   4  747.51   21.38
   1 -11   4  745.74   18.99
  -1 -11  -4  747.63   23.86
   1  11   4  785.79   22.13
  -1  11  -4  754.64   20.99
  -1  11  -4  773.17   19.70
   1  11   4  766.95   22.26
   3 -11   4  127.58    8.17
   3 -11   4  137.79    9.87
  -3 -11  -4  112.74   11.55
   3 -11   4  114.87    8.45
  -3 -11  -4  117.13    8.63
  -3  11  -4  114.31    7.43
  -3  11  -4  112.08    8.11
   3  11   4  118.67    8.85
   3  11   4  114.75    8.51
   5 -11   4  819.02   23.36
   5 -11   4  813.61   22.79
  -5 -11  -4  840.06   29.18
   5 -11   4  857.13   27.13
   5  11   4  846.35   23.51
   5  11   4  846.71   24.44
  -5  11  -4  855.85   24.10
  -5  11  -4  841.57   22.71
   7 -11   4  174.21   10.79
   7 -11   4  174.55    8.39
  -7 -11  -4  171.07   10.38
  -7 -11  -4  173.38   14.30
   7 -11   4  159.68    9.33
   7  11   4  178.24   10.93
   7  11   4  166.93   10.24
  -7  11  -4  183.89    9.84
  -7  11  -4  162.92    9.00
   9 -11   4   45.61    7.85
  -9 -11  -4   36.27    7.06
  -9 -11  -4   39.85    7.21
   9 -11   4   46.42    3.49
  -9 -11  -4   35.57    9.84
   9  11   4   46.35    7.58
  -9  11  -4   32.97    4.02
  -9  11  -4   34.21    7.55
  11 -11   4  167.97   11.82
 -11 -11  -4  162.73   11.62
 -11 -11  -4  174.25   15.33
 -11 -11  -4  180.12   11.75
  11  11   4  180.81   11.99
 -11  11  -4  164.31   12.73
 -13 -11  -4    0.48    4.53
 -13 -11  -4   -0.20    9.81
  13 -11   4   -9.26    4.45
 -13 -11  -4   15.56   14.54
 -13  11  -4    9.45    8.10
  13  11   4    0.93    5.57
 -15 -11  -4   63.83   12.20
  15 -11   4   52.60    8.97
  15  11   4   65.10   10.11
 -15  11  -4   63.44   12.59
 -17 -11  -4   51.12   11.52
 -17 -11  -4   31.46    8.24
  17 -11   4   37.29    8.84
  17  11   4   63.21   11.54
 -17  11  -4   27.17    9.85
  18 -12  -4   19.80    9.49
 -18 -12   4   46.74   13.41
 -18 -12   4   53.52   11.09
 -18  12   4   40.59   11.67
 -16 -12   4   83.95   13.32
 -16 -12   4  107.60   17.76
 -16 -12   4  106.82    9.09
  16 -12  -4  102.24   10.96
 -16  12   4   78.67   13.00
  16  12  -4  104.68   11.34
  14 -12  -4   90.03    9.94
 -14 -12   4   89.89   17.73
 -14 -12   4  106.20   17.27
 -14 -12   4   87.89    9.13
 -14  12   4   90.82   10.49
  14  12  -4   89.57   11.91
 -14  12   4   79.96   12.75
 -14  12   4   95.17    7.76
  12 -12  -4    6.23    3.86
 -12 -12   4  -10.07    9.47
 -12 -12   4   -5.58    6.28
  12 -12  -4   -1.88    5.88
 -12  12   4   12.28    6.50
  12  12  -4    1.98    5.96
 -12  12   4    3.35    7.51
 -10 -12   4  264.82   18.60
  10 -12  -4  220.11   12.65
 -10 -12   4  227.35   13.44
  10 -12  -4  215.66   11.37
  10  12  -4  224.71    9.56
 -10  12   4  228.54   12.43
 -10  12   4  228.01   14.96
  10  12  -4  261.06   13.66
  -8 -12   4    6.07    8.80
  -8 -12   4   14.20    6.24
   8 -12  -4   17.66    6.24
   8 -12  -4   10.86    5.03
   8  12  -4   -0.97    4.61
   8  12  -4    7.29    3.62
  -8  12   4   12.40    7.03
  -8  12   4    9.54    5.40
   8  12  -4   20.12    3.57
  -6 -12   4    4.18    7.76
   6 -12  -4    6.76    5.02
   6 -12  -4   -1.27    4.46
  -6 -12   4    1.60    5.14
  -6  12   4    2.42    4.86
  -6  12   4   -0.40    6.06
   6  12  -4    7.75    3.37
   4 -12  -4   25.28    5.98
  -4 -12   4   29.32    6.42
  -4 -12   4   25.75    9.01
   4 -12  -4   33.95    7.71
   4  12  -4   28.55    5.79
   4  12  -4   32.81    3.90
   4  12  -4   28.14    4.29
  -4  12   4   30.25    7.10
  -4  12   4   37.55    6.72
  -2 -12   4   65.95    7.43
  -2 -12   4   74.18   11.52
  -2 -12   4   69.89    7.52
   2 -12  -4   66.57    7.98
  -2  12   4   69.71    8.93
   2  12  -4   71.33    9.02
  -2  12   4   66.72    7.91
   2  12  -4   62.05    7.38
   0 -12   4   29.74    4.39
   0 -12  -4   16.96    7.19
   0 -12   4   24.44    5.76
   0 -12   4   19.05    6.10
   0 -12   4   31.21    8.55
   0 -12  -4   34.78    6.44
   0  12  -4   28.75    4.99
   0  12   4   26.64    6.89
   0  12  -4   28.07    5.91
   0  12   4   31.15    6.35
  -2 -12  -4   80.63    8.55
   2 -12   4   94.14   10.16
   2 -12   4   85.94    8.52
  -2 -12  -4   82.49   10.85
   2  12   4   82.91    8.16
  -2  12  -4   89.39    7.31
  -2  12  -4   93.81    7.89
   2  12   4   82.11    8.01
   4 -12   4   24.95    6.75
   4 -12   4   26.66    6.45
  -4 -12  -4   28.89    9.11
  -4  12  -4   32.81    5.81
   4  12   4   33.82    6.70
   4  12   4   32.32    6.68
  -4  12  -4   30.90    6.44
  -6 -12  -4   31.16    9.37
   6 -12   4   37.69    5.90
   6 -12   4   35.15    7.22
  -6  12  -4   38.91    7.81
   6  12   4   35.09    7.67
  -6  12  -4   42.38    6.51
   6  12   4   55.82    7.72
  -8 -12  -4   18.55    6.42
   8 -12   4   14.03    4.77
   8 -12   4   15.43    3.72
   8 -12   4   23.03    6.09
  -8 -12  -4   10.46    8.31
  -8  12  -4    7.81    4.37
  -8  12  -4   10.82    5.08
   8  12   4   13.66    5.83
   8  12   4   11.03    5.81
  -8  12  -4    5.78    6.74
 -10 -12  -4   45.21   10.02
 -10 -12  -4   50.96    8.54
  10 -12   4   46.75    8.38
  10  12   4   59.08    9.37
 -10  12  -4   59.02    9.43
 -12 -12  -4    1.31    8.60
 -12 -12  -4   -8.34    5.74
 -12 -12  -4   -2.24    4.92
  12 -12   4    5.62    5.63
  12  12   4   -5.22    5.25
 -12  12  -4   -3.78    7.21
  14 -12   4   65.20    9.20
 -14 -12  -4   69.03   10.05
 -14 -12  -4   54.93   12.18
  14  12   4   82.23   11.22
 -14  12  -4   75.61   12.30
 -16 -12  -4    5.67    6.35
 -16 -12  -4   25.59    9.23
  16 -12   4    8.73    6.59
  16  12   4    8.62    6.43
 -16  12  -4   10.74    8.37
 -17 -13   4   28.60   13.55
 -15 -13   4    1.29    9.99
 -15 -13   4    8.03    8.40
 -15 -13   4   -1.36    4.48
  15 -13  -4   24.18    8.18
 -15  13   4    7.04    8.29
  15  13  -4   13.10    7.70
  13 -13  -4   18.89    8.00
 -13 -13   4    7.36    6.54
  13 -13  -4   15.17    4.47
 -13 -13   4   10.23   11.36
 -13  13   4    9.54    9.06
  13  13  -4   12.44    4.39
 -13  13   4    8.78    6.92
  13  13  -4   15.98    7.03
  11 -13  -4   45.42    6.21
  11 -13  -4   26.39    6.88
 -11 -13   4   30.84    9.34
  11  13  -4   30.74    5.01
 -11  13   4   36.89    7.50
 -11  13   4   25.08    8.84
  11  13  -4   23.76    7.61
  -9 -13   4  201.13   13.07
   9 -13  -4  205.88   11.58
   9 -13  -4  214.29   13.16
  -9 -13   4  207.39   17.32
  -9  13   4  177.21   11.52
  -9  13   4  183.01   13.74
   9  13  -4  203.53    9.02
   9  13  -4  213.47   12.55
  -7 -13   4   35.19   10.78
   7 -13  -4   54.15    7.57
  -7 -13   4   40.14    7.89
   7 -13  -4   51.37    8.15
   7  13  -4   47.35    8.01
   7  13  -4   51.47    4.77
  -7  13   4   47.40    9.99
   7  13  -4   46.06    8.04
  -7  13   4   57.49    8.50
  -5 -13   4  201.78   15.89
   5 -13  -4  211.00   15.38
   5 -13  -4  208.03   11.90
  -5 -13   4  222.09   12.45
  -5  13   4  202.64   12.92
  -5  13   4  211.23   12.29
   5  13  -4  216.19   11.78
   3 -13  -4  352.64   15.10
  -3 -13   4  364.68   15.46
  -3 -13   4  372.24   19.27
   3 -13  -4  351.93   17.02
   3  13  -4  347.83   14.61
  -3  13   4  358.38   15.64
   3  13  -4  342.28   11.63
   1 -13  -4   11.29    5.74
  -1 -13   4   10.66    5.98
  -1 -13   4    5.69    4.68
   1 -13  -4    6.78    6.56
  -1 -13   4    8.01    6.98
   1  13  -4    6.47    3.44
   1  13  -4    8.96    4.67
  -1  13   4    8.06    6.21
   1  13  -4    5.23    3.89
  -1  13   4    4.28    5.44
  -1 -13  -4  193.34   15.06
  -1 -13  -4  206.64   11.84
   1 -13   4  169.50   10.12
   1 -13   4  188.56   17.90
   1  13   4  197.08   11.19
   1  13   4  185.90   11.37
  -1  13  -4  162.41   10.29
  -1  13  -4  180.11    9.47
   3 -13   4   40.54    7.29
  -3 -13  -4   36.55    6.85
   3 -13   4   38.02    7.82
  -3 -13  -4   31.69    9.12
   3 -13   4   41.51    6.48
   3  13   4   42.77    7.27
   3  13   4   31.78    6.51
  -3  13  -4   22.46    6.16
  -3  13  -4   33.37    6.19
  -5 -13  -4   58.94   11.24
  -5 -13  -4   42.80    7.14
   5 -13   4   49.68    7.78
   5 -13   4   48.45    7.47
   5 -13   4   56.70    7.86
  -5  13  -4   53.32    7.98
   5  13   4   50.77    8.47
  -5  13  -4   60.18    7.50
   5  13   4   65.53    8.65
   7 -13   4    5.95    5.74
  -7 -13  -4    0.60    7.47
   7 -13   4    6.09    4.57
   7 -13   4    8.06    4.53
  -7  13  -4    2.48    4.63
  -7  13  -4   -5.20    5.49
   7  13   4   12.37    5.90
   7  13   4    1.07    5.03
  -9 -13  -4   43.76   10.82
   9 -13   4   39.27    8.27
  -9 -13  -4   43.65    9.07
   9 -13   4   43.40    6.65
   9  13   4   37.12    7.44
   9  13   4   38.05    7.78
  -9  13  -4   35.56    7.33
  -9  13  -4   53.89    9.55
  11 -13   4    7.91    6.11
 -11 -13  -4   17.48   10.22
  11  13   4    9.49    5.44
 -11  13  -4   17.97    7.97
  11  13   4    9.34    6.86
 -13 -13  -4   37.09   11.07
  13 -13   4   40.56    8.17
 -13  13  -4   34.78    9.97
  13  13   4   30.20    7.86
  15 -13   4   26.82    7.78
 -15 -13  -4   46.25   11.34
 -15 -13  -4   34.39    7.83
 -15  13  -4   41.01   10.70
  15  13   4   26.69    8.09
 -16 -14   4    9.02   10.78
 -16  14   4   24.80    9.53
  14 -14  -4   52.25   10.76
 -14 -14   4   45.64   10.49
 -14 -14   4   56.94   13.68
 -14  14   4   44.74   12.18
  14  14  -4   55.05   11.24
 -12 -14   4   58.15   13.99
  12 -14  -4   57.75    9.63
  12 -14  -4   63.54    7.21
 -12 -14   4   49.78    9.33
  12  14  -4   57.18    6.66
 -12  14   4   51.30   10.55
  12  14  -4   31.95    8.48
 -12  14   4   39.75    8.46
  10 -14  -4  308.08   15.54
 -10 -14   4  278.11   16.32
 -10 -14   4  298.98   20.61
  10 -14  -4  287.95   15.87
  10  14  -4  293.03   11.37
  10  14  -4  298.56   15.51
 -10  14   4  307.88   15.67
 -10  14   4  276.70   17.84
   8 -14  -4   -2.53    5.05
  -8 -14   4    3.90    8.80
   8 -14  -4    3.89    4.65
  -8  14   4    9.93    8.09
   8  14  -4   -1.02    3.69
   8  14  -4   -2.02    4.97
  -8  14   4   -5.60    5.04
   6 -14  -4  244.35   14.25
   6 -14  -4  237.23   13.14
  -6 -14   4  240.46   17.67
  -6  14   4  228.23   13.98
   6  14  -4  249.39   12.86
  -6  14   4  246.11   13.28
   6  14  -4  238.89    8.86
   4 -14  -4  112.23    9.72
  -4 -14   4  114.08   13.44
   4 -14  -4  132.17   11.96
  -4  14   4  115.40    9.90
  -4  14   4  110.03   11.00
   4  14  -4  135.47   11.41
   4  14  -4  130.41    6.30
  -2 -14   4  143.46   12.24
   2 -14  -4  150.63   13.53
  -2 -14   4  127.30   13.04
   2 -14  -4  138.48   10.33
  -2  14   4  140.38   10.21
   2  14  -4  151.66    7.87
   2  14  -4  147.98    9.58
  -2  14   4  145.67   10.90
   2  14  -4  149.76    7.12
   0 -14   4  364.87   18.90
   0 -14  -4  363.70   15.79
   0 -14   4  350.76   15.68
   0 -14  -4  349.29   19.29
   0  14   4  409.66   18.82
   0  14  -4  362.64   14.79
   0  14  -4  358.59   12.90
   0  14   4  366.26   16.14
  -2 -14  -4   55.74   11.08
  -2 -14  -4   53.27    8.28
   2 -14   4   49.25    9.18
   2 -14   4   45.09    7.74
   2  14   4   51.52    8.41
  -2  14  -4   50.56    7.00
   2  14   4   51.41    7.89
  -2  14  -4   60.73    7.93
  -4 -14  -4  224.13   12.76
   4 -14   4  203.69   12.36
   4 -14   4  238.93   13.67
  -4 -14  -4  193.40   15.86
  -4  14  -4  225.87   12.22
   4  14   4  231.52   12.86
   4  14   4  241.19   14.77
  -4  14  -4  210.23   11.78
  -6 -14  -4   15.94    9.60
  -6 -14  -4   18.71    5.59
   6 -14   4   22.17    5.59
   6 -14   4    7.88    5.63
   6  14   4   12.77    6.37
  -6  14  -4   13.30    6.75
   6  14   4   12.78    6.62
  -6  14  -4   15.22    5.66
   8 -14   4   93.06    6.89
   8 -14   4   78.18    9.88
   8  14   4  100.37   10.58
  -8  14  -4   82.15    9.03
  -8  14  -4   68.48   10.15
   8  14   4  101.88    9.17
  10 -14   4    5.87    6.46
 -10 -14  -4   15.87    7.14
 -10 -14  -4   17.76   10.07
  10  14   4   16.06    6.04
 -10  14  -4   21.43    7.57
  10  14   4    7.63    6.58
  12 -14   4  116.64   10.73
 -12 -14  -4  127.16   15.19
  12  14   4  108.88   10.71
 -12  14  -4  112.26   13.02
  12  14   4  115.63   13.73
 -14 -14  -4   42.61   11.67
  14 -14   4   33.13    8.88
  14  14   4   42.62   13.98
  14  14   4   31.16    8.60
 -14  14  -4   66.86   11.80
  15 -15  -4   20.10    9.48
 -15  15   4   31.85    9.95
 -13 -15   4   86.31   16.89
 -13 -15   4   79.65   12.82
  13 -15  -4   82.92   11.20
  13  15  -4   82.84   13.91
 -13  15   4   74.71   13.14
  11 -15  -4   10.26    6.58
 -11 -15   4   12.04    7.23
  11 -15  -4    6.26    5.50
 -11 -15   4    8.80   10.52
 -11  15   4   13.37    7.71
 -11  15   4    7.94    8.46
  11  15  -4    0.30    4.56
  11  15  -4    0.86    7.08
   9 -15  -4  266.70   14.17
[truncated: 1,288,324 more chars]
