# Supplementary material for: Planting the Seeds of a Decision Tree for Ionic Liquids: Steric and Electronic Impacts on Melting Points of Triarylphosponium Ionic Liquids
Source: J Phys Chem B. 2024 Jun 7;128(24):5895–907. doi: 10.1021/acs.jpcb.4c02196 (PMC11194809; doi:10.1021/acs.jpcb.4c02196)
Supplement: Supplementary file 1 — jp4c02196_si_001.zip [file jp4c02196_si_001.zip › 4CF3 NTf2 Finalized.cif]

data_c4_cf3_tpp_tf2n_0m
_audit_creation_date               2023-01-06
_audit_creation_method
;
Olex2 1.5
(compiled 2022.04.07 svn.rca3783a0 for OlexSys, GUI svn.r6498)
;
_shelx_SHELXL_version_number       '2018/3'
_audit_contact_author_address      ?
_audit_contact_author_email        ?
_audit_contact_author_name         ''
_audit_contact_author_phone        ?
_publ_contact_author_id_orcid      ?
_publ_section_acknowledgements
;
This material is based upon work supported by the National Science Foundation 
through the Major Research Instrumentation Program under Grant No. CHE 1625543.
(Funding for the single crystal X-ray diffractometer).
;
_publ_section_references
;
Bruker (2022). Apex4 2022.1-1, SAINT V8.40B, Bruker AXS 
Inc.: Madison (WI), USA, 2022.

Dolomanov, O.V., Bourhis, L.J., Gildea, R.J, Howard, J.A.K. & Puschmann, H.
 (2009), J. Appl. Cryst. 42, 339-341.

H\"ubschle, C. B., Sheldrick, G. M. and Dittrich, B. (2011). J. Appl. Cryst. 
44, 1281--1284.

Sheldrick, G. M. (2015a). Crystal structure refinement with SHELXL, Acta Cryst. 
C71, 3--8.

Sheldrick, G. M. (2015b). SHELXT--Integrated space-group and
crystal-structure determination, Acta Cryst. A71 3--8.

Sheldrick, G. M. (2018). SHELXL2018. University of G\"ottingen, Germany.

Sheldrick, G.M. (2008). Acta Cryst. A64, 112--122.

Sheldrick, G.M. (2015). Acta Cryst. C71, 3-8.
;
_chemical_name_common              ?
_chemical_name_systematic          ?
_chemical_formula_moiety           'C2 F6 N O4 S2, C25 H21 F9 P'
_chemical_formula_sum              'C27 H21 F15 N O4 P S2'
_chemical_formula_weight           803.54
_chemical_melting_point            ?
loop_
  _atom_type_symbol
  _atom_type_description
  _atom_type_scat_dispersion_real
  _atom_type_scat_dispersion_imag
  _atom_type_scat_source
 'C' 'C' 0.0033 0.0016 'International Tables Vol C Tables 4.2.6.8 and 6.1.1.4'
 'H' 'H' 0.0000 0.0000 'International Tables Vol C Tables 4.2.6.8 and 6.1.1.4'
 'N' 'N' 0.0061 0.0033 'International Tables Vol C Tables 4.2.6.8 and 6.1.1.4'
 'O' 'O' 0.0106 0.0060 'International Tables Vol C Tables 4.2.6.8 and 6.1.1.4'
 'F' 'F' 0.0171 0.0103 'International Tables Vol C Tables 4.2.6.8 and 6.1.1.4'
 'P' 'P' 0.1023 0.0942 'International Tables Vol C Tables 4.2.6.8 and 6.1.1.4'
 'S' 'S' 0.1246 0.1234 'International Tables Vol C Tables 4.2.6.8 and 6.1.1.4'

_shelx_space_group_comment
;
The symmetry employed for this shelxl refinement is uniquely defined
by the following loop, which should always be used as a source of
symmetry information in preference to the above space-group names.
They are only intended as comments.
;
_space_group_crystal_system        'monoclinic'
_space_group_IT_number             14
_space_group_name_H-M_alt          'P 1 21/n 1'
_space_group_name_Hall             '-P 2yn'
loop_
  _space_group_symop_operation_xyz
 'x, y, z'
 '-x+1/2, y+1/2, -z+1/2'
 '-x, -y, -z'
 'x-1/2, -y-1/2, z-1/2'

_cell_length_a                     10.5326(4)
_cell_length_b                     17.5898(8)
_cell_length_c                     17.6541(8)
_cell_angle_alpha                  90
_cell_angle_beta                   92.585(2)
_cell_angle_gamma                  90
_cell_volume                       3267.4(2)
_cell_formula_units_Z              4
_cell_measurement_reflns_used      9886
_cell_measurement_temperature      150(2)
_cell_measurement_theta_max        33.1045
_cell_measurement_theta_min        2.5831
_shelx_estimated_absorpt_T_max     0.949
_shelx_estimated_absorpt_T_min     0.870
_exptl_absorpt_coefficient_mu      0.333
_exptl_absorpt_correction_T_max    0.7465
_exptl_absorpt_correction_T_min    0.6713
_exptl_absorpt_correction_type     multi-scan
_exptl_absorpt_process_details
;
 SADABS 2016/2: Krause, L., Herbst-Irmer, R., Sheldrick G.M. & Stalke D.,
 J. Appl. Cryst. 48 (2015) 3-10
;
_exptl_crystal_colour              colourless
_exptl_crystal_colour_primary      colourless
_exptl_crystal_density_diffrn      1.633
_exptl_crystal_density_meas        ?
_exptl_crystal_density_method      ?
_exptl_crystal_description         plate
_exptl_crystal_F_000               1616
_exptl_crystal_size_max            0.43
_exptl_crystal_size_mid            0.41
_exptl_crystal_size_min            0.16
_exptl_transmission_factor_max     ?
_exptl_transmission_factor_min     ?
_diffrn_reflns_av_R_equivalents    0.0555
_diffrn_reflns_av_unetI/netI       0.0289
_diffrn_reflns_Laue_measured_fraction_full  0.998
_diffrn_reflns_Laue_measured_fraction_max  0.998
_diffrn_reflns_limit_h_max         16
_diffrn_reflns_limit_h_min         -11
_diffrn_reflns_limit_k_max         27
_diffrn_reflns_limit_k_min         -27
_diffrn_reflns_limit_l_max         27
_diffrn_reflns_limit_l_min         -26
_diffrn_reflns_number              101137
_diffrn_reflns_point_group_measured_fraction_full  0.998
_diffrn_reflns_point_group_measured_fraction_max  0.998
_diffrn_reflns_theta_full          25.242
_diffrn_reflns_theta_max           33.207
_diffrn_reflns_theta_min           2.255
_diffrn_ambient_temperature        150.00
_diffrn_detector_area_resol_mean   7.4074
_diffrn_detector_type             
 'PhotonII charge-integrating pixel array (CPAD)'
_diffrn_measured_fraction_theta_full  0.998
_diffrn_measured_fraction_theta_max  0.998
_diffrn_measurement_device         'three circle diffractometer'
_diffrn_measurement_device_type    'Bruker AXS D8 Quest'
_diffrn_measurement_method         'omega and phi scans'
_diffrn_radiation_type             MoK\a
_diffrn_radiation_wavelength       0.71073
_diffrn_source                    'fine focus sealed tube X-ray source'
_reflns_Friedel_coverage           0.000
_reflns_Friedel_fraction_full      .
_reflns_Friedel_fraction_max       .
_reflns_number_gt                  9304
_reflns_number_total               12496
_reflns_special_details
;
 Reflections were merged by SHELXL according to the crystal
 class for the calculation of statistics and refinement.
 
 _reflns_Friedel_fraction is defined as the number of unique
 Friedel pairs measured divided by the number that would be
 possible theoretically, ignoring centric projections and
 systematic absences.
;
_reflns_threshold_expression       'I > 2\s(I)'
_computing_cell_refinement         'SAINT V8.40B (Bruker, 2020)'
_computing_data_collection         'Apex4 v2022.1-1 (Bruker, 2022)'
_computing_data_reduction          'SAINT V8.40B (Bruker, 2020)'
_computing_molecular_graphics      'Olex2 1.5 (Dolomanov et al., 2009)'
_computing_publication_material    'Olex2 1.5 (Dolomanov et al., 2009)'
_computing_structure_refinement    'SHELXL 2018/3 (Sheldrick, 2015)'
_computing_structure_solution      'SHELXT (Sheldrick, 2015b)'
_refine_diff_density_max           0.470
_refine_diff_density_min           -0.397
_refine_diff_density_rms           0.057
_refine_ls_extinction_coef         .
_refine_ls_extinction_method       none
_refine_ls_goodness_of_fit_ref     1.034
_refine_ls_hydrogen_treatment      constr
_refine_ls_matrix_type             full
_refine_ls_number_parameters       602
_refine_ls_number_reflns           12496
_refine_ls_number_restraints       718
_refine_ls_R_factor_all            0.0617
_refine_ls_R_factor_gt             0.0391
_refine_ls_restrained_S_all        1.032
_refine_ls_shift/su_max            0.001
_refine_ls_shift/su_mean           0.000
_refine_ls_structure_factor_coef   Fsqd
_refine_ls_weighting_details      
 'w=1/[\s^2^(Fo^2^)+(0.0467P)^2^+1.3622P] where P=(Fo^2^+2Fc^2^)/3'
_refine_ls_weighting_scheme        calc
_refine_ls_wR_factor_gt            0.0969
_refine_ls_wR_factor_ref           0.1081
_refine_special_details           
;
The butyl chain was refined as disordered. The two disordered moieties 
were restrained to have similar geometries. Uij components of ADPs for 
disordered atoms closer to each other than 2.0 Angstrom were restrained 
to be similar. Subject to these conditions the occupancy ratio refined 
to 0.895(3) to 0.105(3). 

Two of the three phenyl-CF3 groups were refined as disordered by rotation. 
One with two, one with three moieties. All CF3 rings attached to phenyl 
groups were restrained to have similar geometries. Uij components of 
ADPs for disordered atoms closer to each other than 2.0 Angstrom were 
restrained to be similar. Subject to these conditions the occupancy ratio 
refined to 0.658(3) to 0.166(3) to 0.176(3) for the group of C18, and to 
0.53(2) to 0.47(2) for the group of C25. 
;
_atom_sites_solution_hydrogens     geom
_atom_sites_solution_primary       dual
_atom_sites_solution_secondary     difmap
loop_
  _atom_site_label
  _atom_site_type_symbol
  _atom_site_fract_x
  _atom_site_fract_y
  _atom_site_fract_z
  _atom_site_U_iso_or_equiv
  _atom_site_adp_type
  _atom_site_occupancy
  _atom_site_site_symmetry_order
  _atom_site_calc_flag
  _atom_site_refinement_flags_posn
  _atom_site_refinement_flags_adp
  _atom_site_refinement_flags_occupancy
  _atom_site_disorder_assembly
  _atom_site_disorder_group
 S1 S 0.62983(3) 0.71703(2) 0.42361(2) 0.02399(7) Uani 1 1 d . . . . .
 S2 S 0.84133(3) 0.79876(2) 0.48082(2) 0.02518(7) Uani 1 1 d . . . . .
 F10 F 0.50305(12) 0.61217(8) 0.49031(8) 0.0713(4) Uani 1 1 d . . . . .
 F11 F 0.66912(12) 0.65104(7) 0.55465(6) 0.0567(3) Uani 1 1 d . . . . .
 F12 F 0.68899(13) 0.57669(6) 0.45951(8) 0.0631(3) Uani 1 1 d . . . . .
 F13 F 0.90324(16) 0.86871(7) 0.35760(7) 0.0775(5) Uani 1 1 d . . . . .
 F14 F 0.72529(14) 0.90518(7) 0.40058(8) 0.0667(3) Uani 1 1 d . . . . .
 F15 F 0.90062(14) 0.93973(7) 0.45618(9) 0.0713(4) Uani 1 1 d . . . . .
 O1 O 0.54696(9) 0.77104(7) 0.45639(6) 0.0362(2) Uani 1 1 d . . . . .
 O2 O 0.59834(10) 0.68853(7) 0.34944(6) 0.0364(2) Uani 1 1 d . . . . .
 O3 O 0.77464(10) 0.82279(7) 0.54534(6) 0.0378(2) Uani 1 1 d . . . . .
 O4 O 0.97342(10) 0.78016(7) 0.49144(7) 0.0400(3) Uani 1 1 d . . . . .
 N1 N 0.77607(9) 0.73736(7) 0.42798(6) 0.0241(2) Uani 1 1 d . . . . .
 C12 C 0.62316(16) 0.63406(10) 0.48579(10) 0.0400(3) Uani 1 1 d . . . . .
 C13 C 0.84222(19) 0.88279(10) 0.41999(10) 0.0456(4) Uani 1 1 d . . . . .
 P1 P 0.24358(3) 0.30712(2) 0.87037(2) 0.01906(6) Uani 1 1 d D . . . .
 F1A F 0.5938(4) 0.5180(3) 0.6511(3) 0.0518(11) Uani 0.658(3) 1 d D U P A 1
 F2A F 0.6543(3) 0.5721(2) 0.7555(2) 0.0638(12) Uani 0.658(3) 1 d D U P A 1
 F3A F 0.4851(4) 0.6102(2) 0.6952(2) 0.0445(9) Uani 0.658(3) 1 d D U P A 1
 C11A C 0.5530(4) 0.5483(3) 0.7150(3) 0.0329(8) Uani 0.658(3) 1 d D U P A 1
 F3B F 0.45700(13) -0.05113(6) 0.89043(9) 0.0731(4) Uani 1 1 d D . . . .
 F2B F 0.63066(11) 0.00909(7) 0.90257(8) 0.0666(4) Uani 1 1 d D . . . .
 F1B F 0.54983(14) -0.01677(7) 0.79230(7) 0.0637(3) Uani 1 1 d D . . . .
 C11B C 0.52280(15) 0.00541(9) 0.86134(10) 0.0380(3) Uani 1 1 d D . . . .
 F1C F -0.2391(11) 0.2817(7) 0.6106(4) 0.0566(17) Uani 0.53(2) 1 d D U P B 1
 F2C F -0.3315(9) 0.2379(6) 0.7047(6) 0.0618(18) Uani 0.53(2) 1 d D U P B 1
 F3C F -0.3143(8) 0.3562(4) 0.6904(5) 0.0656(18) Uani 0.53(2) 1 d D U P B 1
 C11C C -0.2534(5) 0.2917(4) 0.6831(3) 0.0225(14) Uani 0.53(2) 1 d D U P B 1
 F4A F 0.6407(11) 0.5224(7) 0.6787(7) 0.055(2) Uani 0.165(3) 1 d D U P A 2
 F5A F 0.6157(12) 0.5960(7) 0.7722(8) 0.056(3) Uani 0.165(3) 1 d D U P A 2
 F6A F 0.4810(18) 0.5949(9) 0.6754(9) 0.057(3) Uani 0.165(3) 1 d D U P A 2
 C1 C 0.5529(15) 0.5515(9) 0.7222(9) 0.047(3) Uani 0.165(3) 1 d D U P A 2
 F4C F -0.2371(12) 0.2614(8) 0.6170(5) 0.062(2) Uani 0.47(2) 1 d D U P B 2
 F5C F -0.3399(8) 0.2525(7) 0.7168(5) 0.0576(19) Uani 0.47(2) 1 d D U P B 2
 F6C F -0.2973(10) 0.3601(4) 0.6732(7) 0.0666(19) Uani 0.47(2) 1 d D U P B 2
 C2 C -0.2483(8) 0.2914(5) 0.6852(5) 0.037(2) Uani 0.47(2) 1 d D U P B 2
 F7A F 0.5553(14) 0.5244(11) 0.6415(9) 0.050(3) Uani 0.176(3) 1 d D U P A 3
 F8A F 0.6814(11) 0.5427(7) 0.7380(8) 0.054(2) Uani 0.176(3) 1 d D U P A 3
 F9A F 0.5168(12) 0.6127(8) 0.7171(8) 0.051(3) Uani 0.176(3) 1 d D U P A 3
 C11" C 0.5595(15) 0.5421(10) 0.7149(10) 0.046(3) Uani 0.176(3) 1 d D U P A 3
 C1" C 0.215(2) 0.3499(9) 0.9652(8) 0.024(3) Uani 0.105(3) 1 d D U P C 2
 H1"A H 0.153610 0.317080 0.990439 0.029 Uiso 0.105(3) 1 calc R U P C 2
 H1"B H 0.296291 0.347152 0.995884 0.029 Uiso 0.105(3) 1 calc R U P C 2
 C2" C 0.1672(16) 0.4314(9) 0.9690(8) 0.031(2) Uani 0.105(3) 1 d D U P C 2
 H2"A H 0.075702 0.432592 0.953510 0.037 Uiso 0.105(3) 1 calc R U P C 2
 H2"B H 0.213139 0.463166 0.932897 0.037 Uiso 0.105(3) 1 calc R U P C 2
 C3" C 0.1864(15) 0.4649(9) 1.0499(7) 0.037(2) Uani 0.105(3) 1 d D U P C 2
 H3"A H 0.275631 0.456381 1.068035 0.045 Uiso 0.105(3) 1 calc R U P C 2
 H3"B H 0.172090 0.520472 1.047526 0.045 Uiso 0.105(3) 1 calc R U P C 2
 C4" C 0.1003(17) 0.4314(9) 1.1059(9) 0.046(4) Uani 0.105(3) 1 d D U P C 2
 H4"A H 0.104144 0.461973 1.152336 0.068 Uiso 0.105(3) 1 calc R U P C 2
 H4"B H 0.127326 0.379235 1.117878 0.068 Uiso 0.105(3) 1 calc R U P C 2
 H4"C H 0.012995 0.430831 1.084284 0.068 Uiso 0.105(3) 1 calc R U P C 2
 C1' C 0.2251(2) 0.32646(11) 0.96912(10) 0.0199(3) Uani 0.895(3) 1 d D U P C 1
 H1'A H 0.165937 0.288409 0.989083 0.024 Uiso 0.895(3) 1 calc R U P C 1
 H1'B H 0.308451 0.319310 0.996373 0.024 Uiso 0.895(3) 1 calc R U P C 1
 C2' C 0.17579(17) 0.40559(11) 0.98755(9) 0.0290(3) Uani 0.895(3) 1 d D U P C
 1
 H2'A H 0.224666 0.444292 0.960418 0.035 Uiso 0.895(3) 1 calc R U P C 1
 H2'B H 0.085419 0.409873 0.970105 0.035 Uiso 0.895(3) 1 calc R U P C 1
 C3' C 0.18856(17) 0.42026(11) 1.07220(9) 0.0335(4) Uani 0.895(3) 1 d D U P C
 1
 H3'A H 0.147696 0.378022 1.099045 0.040 Uiso 0.895(3) 1 calc R U P C 1
 H3'B H 0.279877 0.420440 1.088166 0.040 Uiso 0.895(3) 1 calc R U P C 1
 C4' C 0.1297(2) 0.49453(11) 1.09598(11) 0.0434(5) Uani 0.895(3) 1 d D U P C 1
 H4'A H 0.167178 0.536560 1.068178 0.065 Uiso 0.895(3) 1 calc R U P C 1
 H4'B H 0.146128 0.502068 1.150551 0.065 Uiso 0.895(3) 1 calc R U P C 1
 H4'C H 0.037841 0.493062 1.084618 0.065 Uiso 0.895(3) 1 calc R U P C 1
 C5A C 0.33468(10) 0.38040(7) 0.82695(6) 0.0202(2) Uani 1 1 d . . . . .
 C5B C 0.32649(11) 0.21771(7) 0.86564(7) 0.0215(2) Uani 1 1 d . . . . .
 C5C C 0.09480(10) 0.29978(7) 0.81754(6) 0.0193(2) Uani 1 1 d . . . . .
 C6A C 0.27480(12) 0.43360(8) 0.77920(8) 0.0270(2) Uani 1 1 d . . . . .
 H6A H 0.185144 0.432321 0.770572 0.032 Uiso 1 1 calc R U . . .
 C6B C 0.40886(14) 0.20285(8) 0.80809(8) 0.0309(3) Uani 1 1 d . . . . .
 H6B H 0.422167 0.239945 0.770149 0.037 Uiso 1 1 calc R U . . .
 C6C C 0.09826(11) 0.29136(7) 0.73891(6) 0.0227(2) Uani 1 1 d . . . . .
 H6C H 0.177603 0.288034 0.715584 0.027 Uiso 1 1 calc R U . . .
 C7A C 0.34639(13) 0.48850(8) 0.74421(8) 0.0299(3) Uani 1 1 d . . . . .
 H7A H 0.305898 0.524472 0.711037 0.036 Uiso 1 1 calc R U . . .
 C7B C 0.47163(14) 0.13342(9) 0.80639(9) 0.0352(3) Uani 1 1 d . . . . .
 H7B H 0.528281 0.122988 0.767327 0.042 Uiso 1 1 calc R U . . .
 C7C C -0.01394(11) 0.28787(7) 0.69501(6) 0.0219(2) Uani 1 1 d . . . . .
 H7C H -0.012182 0.282744 0.641496 0.026 Uiso 1 1 calc R U . . .
 C8A C 0.47674(12) 0.49086(7) 0.75763(7) 0.0263(2) Uani 1 1 d D . . . .
 C8B C 0.45156(12) 0.07952(8) 0.86163(8) 0.0284(2) Uani 1 1 d D . . . .
 C8C C -0.12900(10) 0.29197(7) 0.73018(6) 0.0206(2) Uani 1 1 d D . . . .
 C9A C 0.53635(12) 0.43975(8) 0.80721(8) 0.0302(3) Uani 1 1 d . . . . .
 H9A H 0.625529 0.442793 0.817458 0.036 Uiso 1 1 calc R U . . .
 C9B C 0.36757(15) 0.09334(8) 0.91817(8) 0.0339(3) Uani 1 1 d . . . . .
 H9B H 0.353069 0.055647 0.955344 0.041 Uiso 1 1 calc R U . . .
 C9C C -0.13333(11) 0.29837(8) 0.80824(7) 0.0256(2) Uani 1 1 d . . . . .
 H9C H -0.212957 0.299877 0.831424 0.031 Uiso 1 1 calc R U . . .
 C10A C 0.46590(11) 0.38417(8) 0.84187(8) 0.0274(2) Uani 1 1 d . . . . .
 H10A H 0.506659 0.348825 0.875606 0.033 Uiso 1 1 calc R U . . .
 C10B C 0.30493(14) 0.16239(8) 0.92017(8) 0.0315(3) Uani 1 1 d . . . . .
 H10B H 0.247086 0.172141 0.958769 0.038 Uiso 1 1 calc R U . . .
 C10C C -0.02117(11) 0.30260(8) 0.85262(6) 0.0236(2) Uani 1 1 d . . . . .
 H10C H -0.023443 0.307354 0.906141 0.028 Uiso 1 1 calc R U . . .

loop_
  _atom_site_aniso_label
  _atom_site_aniso_U_11
  _atom_site_aniso_U_22
  _atom_site_aniso_U_33
  _atom_site_aniso_U_23
  _atom_site_aniso_U_13
  _atom_site_aniso_U_12
 S1 0.01811(11) 0.03540(16) 0.01860(13) -0.00026(11) 0.00243(9) 0.00164(10)
 S2 0.02388(13) 0.03316(16) 0.01889(13) -0.00286(11) 0.00519(10) -0.00329(11)
 F10 0.0517(6) 0.0801(9) 0.0831(9) 0.0202(7) 0.0158(6) -0.0301(6)
 F11 0.0763(8) 0.0632(7) 0.0306(5) 0.0188(5) 0.0010(5) -0.0085(6)
 F12 0.0800(9) 0.0357(6) 0.0741(8) 0.0068(5) 0.0086(7) 0.0071(5)
 F13 0.1360(13) 0.0437(6) 0.0578(7) 0.0142(5) 0.0602(8) 0.0050(7)
 F14 0.0829(9) 0.0445(6) 0.0723(8) 0.0175(6) -0.0019(7) 0.0154(6)
 F15 0.0842(9) 0.0361(6) 0.0961(10) -0.0148(6) 0.0310(8) -0.0209(6)
 O1 0.0235(4) 0.0514(6) 0.0341(5) -0.0042(5) 0.0056(4) 0.0110(4)
 O2 0.0291(5) 0.0570(7) 0.0227(4) -0.0068(4) -0.0025(4) -0.0023(4)
 O3 0.0389(5) 0.0531(7) 0.0224(5) -0.0119(4) 0.0115(4) -0.0085(5)
 O4 0.0234(4) 0.0557(7) 0.0408(6) -0.0085(5) -0.0015(4) -0.0040(4)
 N1 0.0191(4) 0.0327(6) 0.0207(5) -0.0039(4) 0.0048(3) -0.0001(4)
 C12 0.0390(7) 0.0423(9) 0.0389(8) 0.0076(7) 0.0060(6) -0.0083(6)
 C13 0.0643(11) 0.0301(8) 0.0441(9) 0.0001(7) 0.0226(8) -0.0025(7)
 P1 0.01757(11) 0.02461(14) 0.01505(12) 0.00175(10) 0.00145(9) -0.00048(10)
 F1A 0.064(3) 0.0444(13) 0.050(2) 0.0077(16) 0.0340(18) -0.0001(19)
 F2A 0.056(2) 0.065(3) 0.069(3) 0.025(2) -0.0090(19) -0.0365(18)
 F3A 0.0547(17) 0.0258(14) 0.054(2) 0.0127(14) 0.0113(14) -0.0002(13)
 C11A 0.0362(14) 0.0290(16) 0.0344(15) 0.0079(13) 0.0108(13) -0.0071(13)
 F3B 0.0773(9) 0.0272(5) 0.1176(12) 0.0156(6) 0.0367(8) 0.0071(5)
 F2B 0.0525(6) 0.0555(7) 0.0889(9) -0.0087(6) -0.0275(6) 0.0229(5)
 F1B 0.0969(10) 0.0430(6) 0.0518(7) -0.0043(5) 0.0114(6) 0.0284(6)
 C11B 0.0397(7) 0.0286(7) 0.0455(9) 0.0026(6) 0.0003(6) 0.0054(6)
 F1C 0.0327(15) 0.116(5) 0.0201(13) -0.006(2) -0.0052(11) 0.005(3)
 F2C 0.044(3) 0.067(2) 0.072(4) 0.011(2) -0.020(2) -0.0307(18)
 F3C 0.049(2) 0.071(3) 0.074(3) -0.040(3) -0.0321(18) 0.037(2)
 C11C 0.0119(17) 0.037(3) 0.017(2) -0.004(2) -0.0097(16) 0.0001(17)
 F4A 0.054(5) 0.051(4) 0.063(6) 0.003(4) 0.039(4) -0.004(4)
 F5A 0.057(5) 0.044(5) 0.066(5) -0.001(4) 0.008(4) -0.025(4)
 F6A 0.070(5) 0.044(6) 0.058(6) 0.024(4) 0.016(5) -0.005(5)
 C1 0.052(5) 0.041(5) 0.049(5) 0.005(4) 0.013(4) 0.002(4)
 F4C 0.0337(17) 0.111(5) 0.040(3) -0.043(3) -0.009(2) 0.001(3)
 F5C 0.0209(14) 0.113(5) 0.038(2) 0.020(3) -0.0042(12) -0.026(2)
 F6C 0.057(3) 0.042(2) 0.096(4) 0.016(3) -0.041(3) 0.002(2)
 C2 0.037(3) 0.042(4) 0.034(4) -0.008(3) 0.014(3) -0.003(3)
 F7A 0.066(6) 0.054(5) 0.031(3) 0.014(3) 0.019(4) -0.012(5)
 F8A 0.040(4) 0.055(5) 0.070(5) 0.015(4) 0.014(3) -0.021(4)
 F9A 0.064(6) 0.031(3) 0.062(6) 0.006(4) 0.028(4) -0.010(4)
 C11" 0.051(5) 0.038(5) 0.049(5) 0.008(4) 0.009(4) -0.002(4)
 C1" 0.025(4) 0.026(5) 0.020(4) 0.011(4) -0.007(4) -0.003(5)
 C2" 0.042(4) 0.025(4) 0.026(4) -0.005(4) 0.004(4) 0.004(4)
 C3" 0.049(5) 0.031(5) 0.031(4) -0.009(4) -0.001(4) 0.004(4)
 C4" 0.063(8) 0.026(6) 0.048(7) -0.002(5) 0.011(6) 0.014(6)
 C1' 0.0209(6) 0.0240(9) 0.0147(6) 0.0017(6) 0.0006(5) 0.0022(7)
 C2' 0.0398(8) 0.0263(8) 0.0205(7) -0.0005(6) -0.0014(6) 0.0069(7)
 C3' 0.0405(8) 0.0364(9) 0.0235(7) -0.0061(6) 0.0007(6) 0.0069(7)
 C4' 0.0509(10) 0.0424(10) 0.0368(9) -0.0134(8) 0.0011(7) 0.0096(8)
 C5A 0.0202(4) 0.0232(5) 0.0173(5) 0.0009(4) 0.0019(4) -0.0005(4)
 C5B 0.0202(4) 0.0245(5) 0.0198(5) 0.0031(4) 0.0008(4) 0.0001(4)
 C5C 0.0179(4) 0.0244(5) 0.0155(4) 0.0008(4) 0.0013(3) -0.0009(4)
 C6A 0.0226(5) 0.0278(6) 0.0305(6) 0.0053(5) -0.0018(4) 0.0012(4)
 C6B 0.0355(6) 0.0290(6) 0.0292(6) 0.0070(5) 0.0118(5) 0.0051(5)
 C6C 0.0195(4) 0.0331(6) 0.0158(5) -0.0027(4) 0.0035(4) 0.0006(4)
 C7A 0.0326(6) 0.0274(6) 0.0294(6) 0.0076(5) -0.0023(5) -0.0006(5)
 C7B 0.0371(7) 0.0307(7) 0.0391(8) 0.0049(6) 0.0149(6) 0.0059(5)
 C7C 0.0215(5) 0.0285(6) 0.0157(5) -0.0037(4) 0.0024(4) 0.0001(4)
 C8A 0.0310(6) 0.0248(6) 0.0237(6) 0.0004(5) 0.0074(4) -0.0049(5)
 C8B 0.0272(5) 0.0243(6) 0.0332(7) 0.0011(5) -0.0025(5) 0.0009(5)
 C8C 0.0187(4) 0.0248(5) 0.0184(5) -0.0032(4) 0.0018(4) -0.0011(4)
 C9A 0.0214(5) 0.0338(7) 0.0356(7) 0.0059(5) 0.0019(5) -0.0034(5)
 C9B 0.0447(8) 0.0275(7) 0.0296(7) 0.0078(5) 0.0043(6) 0.0006(6)
 C9C 0.0182(5) 0.0394(7) 0.0195(5) -0.0033(5) 0.0042(4) -0.0019(4)
 C10A 0.0212(5) 0.0329(7) 0.0277(6) 0.0083(5) -0.0015(4) -0.0020(4)
 C10B 0.0384(7) 0.0296(7) 0.0275(6) 0.0062(5) 0.0105(5) 0.0001(5)
 C10C 0.0211(5) 0.0349(6) 0.0149(5) -0.0007(4) 0.0034(4) -0.0029(4)

_geom_special_details
;
 All esds (except the esd in the dihedral angle between two l.s. planes)
 are estimated using the full covariance matrix.  The cell esds are taken
 into account individually in the estimation of esds in distances, angles
 and torsion angles; correlations between esds in cell parameters are only
 used when they are defined by crystal symmetry.  An approximate (isotropic)
 treatment of cell esds is used for estimating esds involving l.s. planes.
;
loop_
  _geom_bond_atom_site_label_1
  _geom_bond_atom_site_label_2
  _geom_bond_distance
  _geom_bond_site_symmetry_2
  _geom_bond_publ_flag
 S1 O1 1.4300(10) . ?
 S1 O2 1.4272(10) . ?
 S1 N1 1.5797(10) . ?
 S1 C12 1.8294(17) . ?
 S2 O3 1.4288(10) . ?
 S2 O4 1.4333(11) . ?
 S2 N1 1.5657(11) . ?
 S2 C13 1.8273(18) . ?
 F10 C12 1.3283(19) . ?
 F11 C12 1.322(2) . ?
 F12 C12 1.320(2) . ?
 F13 C13 1.3236(19) . ?
 F14 C13 1.323(2) . ?
 F15 C13 1.324(2) . ?
 P1 C1" 1.872(14) . ?
 P1 C1' 1.7954(17) . ?
 P1 C5A 1.7989(12) . ?
 P1 C5B 1.8028(13) . ?
 P1 C5C 1.7918(11) . ?
 F1A C11A 1.336(5) . ?
 F2A C11A 1.325(5) . ?
 F3A C11A 1.341(5) . ?
 C11A C8A 1.512(4) . ?
 F3B C11B 1.329(2) . ?
 F2B C11B 1.3230(19) . ?
 F1B C11B 1.323(2) . ?
 C11B C8B 1.504(2) . ?
 F1C C11C 1.307(7) . ?
 F2C C11C 1.321(8) . ?
 F3C C11C 1.313(7) . ?
 C11C C8C 1.520(4) . ?
 F4A C1 1.330(13) . ?
 F5A C1 1.333(13) . ?
 F6A C1 1.335(13) . ?
 C1 C8A 1.490(13) . ?
 F4C C2 1.325(9) . ?
 F5C C2 1.326(9) . ?
 F6C C2 1.328(9) . ?
 C2 C8C 1.456(8) . ?
 F7A C11" 1.331(13) . ?
 F8A C11" 1.329(13) . ?
 F9A C11" 1.321(13) . ?
 C11" C8A 1.484(13) . ?
 C1" H1"A 0.9900 . ?
 C1" H1"B 0.9900 . ?
 C1" C2" 1.523(15) . ?
 C2" H2"A 0.9900 . ?
 C2" H2"B 0.9900 . ?
 C2" C3" 1.551(14) . ?
 C3" H3"A 0.9900 . ?
 C3" H3"B 0.9900 . ?
 C3" C4" 1.493(15) . ?
 C4" H4"A 0.9800 . ?
 C4" H4"B 0.9800 . ?
 C4" H4"C 0.9800 . ?
 C1' H1'A 0.9900 . ?
 C1' H1'B 0.9900 . ?
 C1' C2' 1.526(2) . ?
 C2' H2'A 0.9900 . ?
 C2' H2'B 0.9900 . ?
 C2' C3' 1.517(2) . ?
 C3' H3'A 0.9900 . ?
 C3' H3'B 0.9900 . ?
 C3' C4' 1.513(2) . ?
 C4' H4'A 0.9800 . ?
 C4' H4'B 0.9800 . ?
 C4' H4'C 0.9800 . ?
 C5A C6A 1.3914(17) . ?
 C5A C10A 1.3968(16) . ?
 C5B C6B 1.3902(17) . ?
 C5B C10B 1.3946(17) . ?
 C5C C6C 1.3981(15) . ?
 C5C C10C 1.3950(15) . ?
 C6A H6A 0.9500 . ?
 C6A C7A 1.3874(19) . ?
 C6B H6B 0.9500 . ?
 C6B C7B 1.390(2) . ?
 C6C H6C 0.9500 . ?
 C6C C7C 1.3851(16) . ?
 C7A H7A 0.9500 . ?
 C7A C8A 1.3833(19) . ?
 C7B H7B 0.9500 . ?
 C7B C8B 1.383(2) . ?
 C7C H7C 0.9500 . ?
 C7C C8C 1.3883(15) . ?
 C8A C9A 1.3852(19) . ?
 C8B C9B 1.385(2) . ?
 C8C C9C 1.3855(16) . ?
 C9A H9A 0.9500 . ?
 C9A C10A 1.3864(18) . ?
 C9B H9B 0.9500 . ?
 C9B C10B 1.383(2) . ?
 C9C H9C 0.9500 . ?
 C9C C10C 1.3898(16) . ?
 C10A H10A 0.9500 . ?
 C10B H10B 0.9500 . ?
 C10C H10C 0.9500 . ?

loop_
  _geom_angle_atom_site_label_1
  _geom_angle_atom_site_label_2
  _geom_angle_atom_site_label_3
  _geom_angle
  _geom_angle_site_symmetry_1
  _geom_angle_site_symmetry_3
  _geom_angle_publ_flag
 O1 S1 N1 116.20(6) . . ?
 O1 S1 C12 104.27(7) . . ?
 O2 S1 O1 118.94(6) . . ?
 O2 S1 N1 108.07(6) . . ?
 O2 S1 C12 104.87(8) . . ?
 N1 S1 C12 102.42(7) . . ?
 O3 S2 O4 118.19(7) . . ?
 O3 S2 N1 117.43(6) . . ?
 O3 S2 C13 104.17(8) . . ?
 O4 S2 N1 108.54(6) . . ?
 O4 S2 C13 103.35(8) . . ?
 N1 S2 C13 102.80(8) . . ?
 S2 N1 S1 125.89(7) . . ?
 F10 C12 S1 109.26(12) . . ?
 F11 C12 S1 110.44(12) . . ?
 F11 C12 F10 108.68(14) . . ?
 F12 C12 S1 111.34(11) . . ?
 F12 C12 F10 108.43(15) . . ?
 F12 C12 F11 108.62(15) . . ?
 F13 C13 S2 110.69(12) . . ?
 F13 C13 F15 108.09(16) . . ?
 F14 C13 S2 111.32(12) . . ?
 F14 C13 F13 108.75(17) . . ?
 F14 C13 F15 107.85(15) . . ?
 F15 C13 S2 110.05(14) . . ?
 C1' P1 C5A 111.18(8) . . ?
 C1' P1 C5B 106.52(7) . . ?
 C5A P1 C1" 101.7(6) . . ?
 C5A P1 C5B 109.67(5) . . ?
 C5B P1 C1" 119.3(5) . . ?
 C5C P1 C1" 108.9(6) . . ?
 C5C P1 C1' 112.86(8) . . ?
 C5C P1 C5A 107.50(5) . . ?
 C5C P1 C5B 109.09(6) . . ?
 F1A C11A F3A 106.9(4) . . ?
 F1A C11A C8A 110.7(4) . . ?
 F2A C11A F1A 107.4(4) . . ?
 F2A C11A F3A 106.9(4) . . ?
 F2A C11A C8A 112.1(3) . . ?
 F3A C11A C8A 112.6(4) . . ?
 F3B C11B C8B 112.23(13) . . ?
 F2B C11B F3B 105.89(15) . . ?
 F2B C11B C8B 111.83(13) . . ?
 F1B C11B F3B 105.85(14) . . ?
 F1B C11B F2B 107.83(14) . . ?
 F1B C11B C8B 112.76(13) . . ?
 F1C C11C F2C 106.7(7) . . ?
 F1C C11C F3C 106.9(6) . . ?
 F1C C11C C8C 113.7(6) . . ?
 F2C C11C C8C 112.1(6) . . ?
 F3C C11C F2C 106.0(7) . . ?
 F3C C11C C8C 110.9(6) . . ?
 F4A C1 F5A 105.7(12) . . ?
 F4A C1 F6A 104.6(13) . . ?
 F4A C1 C8A 111.6(11) . . ?
 F5A C1 F6A 108.9(14) . . ?
 F5A C1 C8A 113.8(12) . . ?
 F6A C1 C8A 111.6(14) . . ?
 F4C C2 F5C 105.9(9) . . ?
 F4C C2 F6C 105.6(8) . . ?
 F4C C2 C8C 112.9(8) . . ?
 F5C C2 F6C 104.5(8) . . ?
 F5C C2 C8C 113.6(7) . . ?
 F6C C2 C8C 113.6(8) . . ?
 F7A C11" C8A 111.0(14) . . ?
 F8A C11" F7A 106.9(13) . . ?
 F8A C11" C8A 115.5(12) . . ?
 F9A C11" F7A 104.6(14) . . ?
 F9A C11" F8A 108.0(13) . . ?
 F9A C11" C8A 110.3(13) . . ?
 P1 C1" H1"A 107.6 . . ?
 P1 C1" H1"B 107.6 . . ?
 H1"A C1" H1"B 107.0 . . ?
 C2" C1" P1 118.9(10) . . ?
 C2" C1" H1"A 107.6 . . ?
 C2" C1" H1"B 107.6 . . ?
 C1" C2" H2"A 109.3 . . ?
 C1" C2" H2"B 109.3 . . ?
 C1" C2" C3" 111.6(12) . . ?
 H2"A C2" H2"B 108.0 . . ?
 C3" C2" H2"A 109.3 . . ?
 C3" C2" H2"B 109.3 . . ?
 C2" C3" H3"A 108.8 . . ?
 C2" C3" H3"B 108.8 . . ?
 H3"A C3" H3"B 107.7 . . ?
 C4" C3" C2" 113.7(13) . . ?
 C4" C3" H3"A 108.8 . . ?
 C4" C3" H3"B 108.8 . . ?
 C3" C4" H4"A 109.5 . . ?
 C3" C4" H4"B 109.5 . . ?
 C3" C4" H4"C 109.5 . . ?
 H4"A C4" H4"B 109.5 . . ?
 H4"A C4" H4"C 109.5 . . ?
 H4"B C4" H4"C 109.5 . . ?
 P1 C1' H1'A 108.4 . . ?
 P1 C1' H1'B 108.4 . . ?
 H1'A C1' H1'B 107.4 . . ?
 C2' C1' P1 115.64(12) . . ?
 C2' C1' H1'A 108.4 . . ?
 C2' C1' H1'B 108.4 . . ?
 C1' C2' H2'A 109.6 . . ?
 C1' C2' H2'B 109.6 . . ?
 H2'A C2' H2'B 108.1 . . ?
 C3' C2' C1' 110.45(14) . . ?
 C3' C2' H2'A 109.6 . . ?
 C3' C2' H2'B 109.6 . . ?
 C2' C3' H3'A 108.8 . . ?
 C2' C3' H3'B 108.8 . . ?
 H3'A C3' H3'B 107.7 . . ?
 C4' C3' C2' 113.64(15) . . ?
 C4' C3' H3'A 108.8 . . ?
 C4' C3' H3'B 108.8 . . ?
 C3' C4' H4'A 109.5 . . ?
 C3' C4' H4'B 109.5 . . ?
 C3' C4' H4'C 109.5 . . ?
 H4'A C4' H4'B 109.5 . . ?
 H4'A C4' H4'C 109.5 . . ?
 H4'B C4' H4'C 109.5 . . ?
 C6A C5A P1 120.27(9) . . ?
 C6A C5A C10A 119.99(11) . . ?
 C10A C5A P1 119.73(9) . . ?
 C6B C5B P1 121.16(9) . . ?
 C6B C5B C10B 119.98(12) . . ?
 C10B C5B P1 118.84(9) . . ?
 C6C C5C P1 117.59(8) . . ?
 C10C C5C P1 121.94(9) . . ?
 C10C C5C C6C 120.47(10) . . ?
 C5A C6A H6A 120.1 . . ?
 C7A C6A C5A 119.82(11) . . ?
 C7A C6A H6A 120.1 . . ?
 C5B C6B H6B 120.2 . . ?
 C7B C6B C5B 119.61(12) . . ?
 C7B C6B H6B 120.2 . . ?
 C5C C6C H6C 120.0 . . ?
 C7C C6C C5C 120.03(10) . . ?
 C7C C6C H6C 120.0 . . ?
 C6A C7A H7A 120.0 . . ?
 C8A C7A C6A 119.98(12) . . ?
 C8A C7A H7A 120.0 . . ?
 C6B C7B H7B 120.0 . . ?
 C8B C7B C6B 119.95(13) . . ?
 C8B C7B H7B 120.0 . . ?
 C6C C7C H7C 120.4 . . ?
 C6C C7C C8C 119.17(10) . . ?
 C8C C7C H7C 120.4 . . ?
 C7A C8A C11A 118.7(2) . . ?
 C7A C8A C1 119.9(7) . . ?
 C7A C8A C11" 122.2(7) . . ?
 C7A C8A C9A 120.46(12) . . ?
 C9A C8A C11A 120.8(2) . . ?
 C9A C8A C1 119.5(7) . . ?
 C9A C8A C11" 117.1(7) . . ?
 C7B C8B C11B 119.97(13) . . ?
 C7B C8B C9B 120.72(13) . . ?
 C9B C8B C11B 119.31(13) . . ?
 C7C C8C C11C 120.2(3) . . ?
 C7C C8C C2 120.3(4) . . ?
 C9C C8C C11C 118.6(3) . . ?
 C9C C8C C2 118.5(4) . . ?
 C9C C8C C7C 121.18(10) . . ?
 C8A C9A H9A 120.0 . . ?
 C8A C9A C10A 120.01(12) . . ?
 C10A C9A H9A 120.0 . . ?
 C8B C9B H9B 120.2 . . ?
 C10B C9B C8B 119.56(13) . . ?
 C10B C9B H9B 120.2 . . ?
 C8C C9C H9C 120.0 . . ?
 C8C C9C C10C 119.99(10) . . ?
 C10C C9C H9C 120.0 . . ?
 C5A C10A H10A 120.2 . . ?
 C9A C10A C5A 119.67(12) . . ?
 C9A C10A H10A 120.2 . . ?
 C5B C10B H10B 119.9 . . ?
 C9B C10B C5B 120.15(13) . . ?
 C9B C10B H10B 119.9 . . ?
 C5C C10C H10C 120.4 . . ?
 C9C C10C C5C 119.14(11) . . ?
 C9C C10C H10C 120.4 . . ?

loop_
  _geom_torsion_atom_site_label_1
  _geom_torsion_atom_site_label_2
  _geom_torsion_atom_site_label_3
  _geom_torsion_atom_site_label_4
  _geom_torsion
  _geom_torsion_site_symmetry_1
  _geom_torsion_site_symmetry_2
  _geom_torsion_site_symmetry_3
  _geom_torsion_site_symmetry_4
  _geom_torsion_publ_flag
 O1 S1 N1 S2 16.07(12) . . . . ?
 O1 S1 C12 F10 55.86(14) . . . . ?
 O1 S1 C12 F11 -63.63(13) . . . . ?
 O1 S1 C12 F12 175.60(12) . . . . ?
 O2 S1 N1 S2 152.76(9) . . . . ?
 O2 S1 C12 F10 -69.88(14) . . . . ?
 O2 S1 C12 F11 170.63(11) . . . . ?
 O2 S1 C12 F12 49.87(14) . . . . ?
 O3 S2 N1 S1 19.61(12) . . . . ?
 O3 S2 C13 F13 179.24(14) . . . . ?
 O3 S2 C13 F14 -59.69(14) . . . . ?
 O3 S2 C13 F15 59.82(14) . . . . ?
 O4 S2 N1 S1 156.96(9) . . . . ?
 O4 S2 C13 F13 55.13(16) . . . . ?
 O4 S2 C13 F14 176.20(12) . . . . ?
 O4 S2 C13 F15 -64.29(14) . . . . ?
 N1 S1 C12 F10 177.35(12) . . . . ?
 N1 S1 C12 F11 57.86(13) . . . . ?
 N1 S1 C12 F12 -62.90(13) . . . . ?
 N1 S2 C13 F13 -57.76(16) . . . . ?
 N1 S2 C13 F14 63.31(13) . . . . ?
 N1 S2 C13 F15 -177.18(12) . . . . ?
 C12 S1 N1 S2 -96.86(10) . . . . ?
 C13 S2 N1 S1 -94.01(10) . . . . ?
 P1 C1" C2" C3" -163.4(12) . . . . ?
 P1 C1' C2' C3' -169.01(14) . . . . ?
 P1 C5A C6A C7A -178.08(11) . . . . ?
 P1 C5A C10A C9A 178.74(11) . . . . ?
 P1 C5B C6B C7B 179.71(12) . . . . ?
 P1 C5B C10B C9B -179.74(12) . . . . ?
 P1 C5C C6C C7C -177.92(10) . . . . ?
 P1 C5C C10C C9C 178.50(10) . . . . ?
 F1A C11A C8A C7A -92.0(4) . . . . ?
 F1A C11A C8A C9A 85.8(4) . . . . ?
 F2A C11A C8A C7A 148.1(3) . . . . ?
 F2A C11A C8A C9A -34.1(5) . . . . ?
 F3A C11A C8A C7A 27.6(5) . . . . ?
 F3A C11A C8A C9A -154.6(3) . . . . ?
 C11A C8A C9A C10A -175.6(3) . . . . ?
 F3B C11B C8B C7B -150.16(16) . . . . ?
 F3B C11B C8B C9B 30.7(2) . . . . ?
 F2B C11B C8B C7B 91.00(18) . . . . ?
 F2B C11B C8B C9B -88.12(18) . . . . ?
 F1B C11B C8B C7B -30.7(2) . . . . ?
 F1B C11B C8B C9B 150.17(15) . . . . ?
 C11B C8B C9B C10B 177.89(14) . . . . ?
 F1C C11C C8C C7C 4.8(8) . . . . ?
 F1C C11C C8C C9C -176.9(7) . . . . ?
 F2C C11C C8C C7C 126.0(7) . . . . ?
 F2C C11C C8C C9C -55.7(8) . . . . ?
 F3C C11C C8C C7C -115.7(7) . . . . ?
 F3C C11C C8C C9C 62.6(7) . . . . ?
 C11C C8C C9C C10C -176.8(3) . . . . ?
 F4A C1 C8A C7A -121.1(11) . . . . ?
 F4A C1 C8A C9A 62.5(14) . . . . ?
 F5A C1 C8A C7A 119.3(11) . . . . ?
 F5A C1 C8A C9A -57.1(14) . . . . ?
 F6A C1 C8A C7A -4.4(15) . . . . ?
 F6A C1 C8A C9A 179.2(9) . . . . ?
 C1 C8A C9A C10A 178.5(7) . . . . ?
 F4C C2 C8C C7C 21.7(11) . . . . ?
 F4C C2 C8C C9C -159.7(8) . . . . ?
 F5C C2 C8C C7C 142.3(8) . . . . ?
 F5C C2 C8C C9C -39.1(10) . . . . ?
 F6C C2 C8C C7C -98.4(9) . . . . ?
 F6C C2 C8C C9C 80.2(9) . . . . ?
 C2 C8C C9C C10C -177.1(4) . . . . ?
 F7A C11" C8A C7A -63.4(15) . . . . ?
 F7A C11" C8A C9A 110.7(12) . . . . ?
 F8A C11" C8A C7A 174.8(9) . . . . ?
 F8A C11" C8A C9A -11.1(17) . . . . ?
 F9A C11" C8A C7A 52.0(15) . . . . ?
 F9A C11" C8A C9A -133.8(10) . . . . ?
 C11" C8A C9A C10A -172.1(8) . . . . ?
 C1" P1 C5A C6A -95.7(6) . . . . ?
 C1" P1 C5A C10A 83.7(6) . . . . ?
 C1" P1 C5B C6B -144.3(7) . . . . ?
 C1" P1 C5B C10B 37.0(7) . . . . ?
 C1" P1 C5C C6C 161.1(5) . . . . ?
 C1" P1 C5C C10C -18.6(6) . . . . ?
 C1" C2" C3" C4" -71.0(18) . . . . ?
 C1' P1 C5A C6A -105.32(12) . . . . ?
 C1' P1 C5A C10A 74.12(13) . . . . ?
 C1' P1 C5B C6B -148.13(13) . . . . ?
 C1' P1 C5B C10B 33.11(13) . . . . ?
 C1' P1 C5C C6C 174.59(11) . . . . ?
 C1' P1 C5C C10C -5.11(14) . . . . ?
 C1' C2' C3' C4' -174.27(16) . . . . ?
 C5A P1 C1" C2" 48.4(15) . . . . ?
 C5A P1 C1' C2' 51.27(16) . . . . ?
 C5A P1 C5B C6B -27.72(13) . . . . ?
 C5A P1 C5B C10B 153.53(10) . . . . ?
 C5A P1 C5C C6C 51.63(11) . . . . ?
 C5A P1 C5C C10C -128.08(11) . . . . ?
 C5A C6A C7A C8A -0.8(2) . . . . ?
 C5B P1 C1" C2" 169.1(11) . . . . ?
 C5B P1 C1' C2' 170.70(13) . . . . ?
 C5B P1 C5A C6A 137.15(10) . . . . ?
 C5B P1 C5A C10A -43.41(12) . . . . ?
 C5B P1 C5C C6C -67.22(11) . . . . ?
 C5B P1 C5C C10C 113.08(11) . . . . ?
 C5B C6B C7B C8B 0.2(2) . . . . ?
 C5C P1 C1" C2" -64.9(15) . . . . ?
 C5C P1 C1' C2' -69.61(16) . . . . ?
 C5C P1 C5A C6A 18.67(12) . . . . ?
 C5C P1 C5A C10A -161.89(10) . . . . ?
 C5C P1 C5B C6B 89.77(12) . . . . ?
 C5C P1 C5B C10B -88.99(11) . . . . ?
 C5C C6C C7C C8C -0.72(19) . . . . ?
 C6A C5A C10A C9A -1.8(2) . . . . ?
 C6A C7A C8A C11A 176.3(3) . . . . ?
 C6A C7A C8A C1 -177.8(7) . . . . ?
 C6A C7A C8A C11" 172.5(9) . . . . ?
 C6A C7A C8A C9A -1.5(2) . . . . ?
 C6B C5B C10B C9B 1.5(2) . . . . ?
 C6B C7B C8B C11B -177.94(14) . . . . ?
 C6B C7B C8B C9B 1.2(2) . . . . ?
 C6C C5C C10C C9C -1.20(19) . . . . ?
 C6C C7C C8C C11C 177.4(3) . . . . ?
 C6C C7C C8C C2 177.6(5) . . . . ?
 C6C C7C C8C C9C -0.92(19) . . . . ?
 C7A C8A C9A C10A 2.1(2) . . . . ?
 C7B C8B C9B C10B -1.2(2) . . . . ?
 C7C C8C C9C C10C 1.5(2) . . . . ?
 C8A C9A C10A C5A -0.5(2) . . . . ?
 C8B C9B C10B C5B -0.1(2) . . . . ?
 C8C C9C C10C C5C -0.4(2) . . . . ?
 C10A C5A C6A C7A 2.5(2) . . . . ?
 C10B C5B C6B C7B -1.5(2) . . . . ?
 C10C C5C C6C C7C 1.79(19) . . . . ?

_shelx_res_file
;
TITL C4_CF3_TPP_TF2N_0m_a.res in P2(1)/n
    c4_cf3_tpp_tf2n_0m.res
    created by SHELXL-2018/3 at 12:45:35 on 06-Jan-2023
REM Old TITL C4_CF3_TPP_TF2N_0m in P2(1)/n
REM SHELXT solution in P2(1)/n
REM R1 0.161, Rweak 0.007, Alpha 0.038, Orientation as input
REM Formula found by SHELXT: C13 N O4 F15 P S2
CELL 0.71073 10.5326 17.5898 17.6541 90 92.585 90
ZERR 4 0.0004 0.0008 0.0008 0 0.002 0
LATT 1
SYMM 0.5-X,0.5+Y,0.5-Z
SFAC C H N O F P S
UNIT 108 84 4 16 60 4 8
SADI C8A C11A C8A C1 C8A C11" C8C C11C C8C C2 C8B C11B
SADI C11C F3C C11C F1C C11C F2C C11A F2A C11A F3A C11A F1A C1 F5A C1 F6A C1 =
 F4A C2 F6C C2 F4C C2 F5C C11B F1B C11B F3B C11B F2B C11" F8A C11" F9A C11" F7A
SADI P1 C1' P1 C1"
SIMU 0.01 0.02 2 C1" C1' C2" C2' C3" C3' C4" C4'
SIMU 0.01 0.02 2 F1A F2A F3A F4A F5A F6A F7A F8A F9A C1 C11" C11A
SIMU 0.01 0.02 2 F1C F2C F3C F4C > C2 C11C
SUMP 1 0 1 3 1 5 1 6

L.S. 5
PLAN  1
SIZE 0.43 0.41 0.16
TEMP -123.15
CONF
BOND $H
LIST 6
fmap 2
acta
MORE -1
OMIT 0 2 0
REM <olex2.extras>
REM <HklSrc "%.\\C4_CF3_TPP_TF2N_0m.hkl">
REM </olex2.extras>

WGHT    0.046700    1.362200
FVAR       0.37133   0.89479   0.65815   0.52762   0.16550   0.17634
S1    7    0.629834    0.717029    0.423607    11.00000    0.01811    0.03540 =
         0.01860   -0.00026    0.00243    0.00164
S2    7    0.841331    0.798759    0.480822    11.00000    0.02388    0.03316 =
         0.01889   -0.00286    0.00519   -0.00329
F10   5    0.503048    0.612166    0.490315    11.00000    0.05173    0.08008 =
         0.08311    0.02020    0.01578   -0.03014
F11   5    0.669121    0.651037    0.554646    11.00000    0.07629    0.06324 =
         0.03059    0.01881    0.00099   -0.00853
F12   5    0.688993    0.576686    0.459510    11.00000    0.08001    0.03565 =
         0.07405    0.00681    0.00864    0.00710
F13   5    0.903244    0.868709    0.357597    11.00000    0.13601    0.04369 =
         0.05783    0.01423    0.06020    0.00501
F14   5    0.725291    0.905179    0.400582    11.00000    0.08287    0.04448 =
         0.07232    0.01755   -0.00189    0.01537
F15   5    0.900616    0.939732    0.456178    11.00000    0.08415    0.03614 =
         0.09612   -0.01483    0.03100   -0.02091
O1    4    0.546961    0.771036    0.456390    11.00000    0.02355    0.05136 =
         0.03414   -0.00424    0.00560    0.01096
O2    4    0.598341    0.688528    0.349435    11.00000    0.02913    0.05705 =
         0.02274   -0.00679   -0.00250   -0.00235
O3    4    0.774640    0.822793    0.545338    11.00000    0.03886    0.05307 =
         0.02244   -0.01186    0.01152   -0.00853
O4    4    0.973420    0.780159    0.491442    11.00000    0.02337    0.05567 =
         0.04076   -0.00852   -0.00153   -0.00400
N1    3    0.776068    0.737359    0.427980    11.00000    0.01914    0.03272 =
         0.02073   -0.00388    0.00476   -0.00006
C12   1    0.623162    0.634062    0.485788    11.00000    0.03903    0.04234 =
         0.03891    0.00761    0.00599   -0.00826
C13   1    0.842216    0.882793    0.419993    11.00000    0.06434    0.03009 =
         0.04406    0.00012    0.02261   -0.00248
P1    6    0.243578    0.307124    0.870373    11.00000    0.01757    0.02461 =
         0.01505    0.00175    0.00145   -0.00048
SAME 0.02 0.04 F2B F1B F3B C11B
PART 1
F1A   5    0.593754    0.518019    0.651069    31.00000    0.06422    0.04442 =
         0.04963    0.00772    0.03397   -0.00009
F2A   5    0.654292    0.572070    0.755459    31.00000    0.05613    0.06536 =
         0.06883    0.02521   -0.00902   -0.03651
F3A   5    0.485074    0.610189    0.695189    31.00000    0.05473    0.02579 =
         0.05374    0.01269    0.01133   -0.00019
C11A  1    0.552960    0.548252    0.714985    31.00000    0.03618    0.02901 =
         0.03437    0.00794    0.01079   -0.00710
PART 0
F3B   5    0.456998   -0.051130    0.890427    11.00000    0.07730    0.02715 =
         0.11762    0.01562    0.03669    0.00711
F2B   5    0.630663    0.009088    0.902575    11.00000    0.05247    0.05555 =
         0.08893   -0.00866   -0.02747    0.02292
F1B   5    0.549835   -0.016768    0.792300    11.00000    0.09689    0.04304 =
         0.05177   -0.00432    0.01140    0.02841
C11B  1    0.522798    0.005409    0.861337    11.00000    0.03969    0.02865 =
         0.04548    0.00262    0.00028    0.00536
SAME 0.02 0.04 F3B > C11B
PART 1
F1C   5   -0.239092    0.281735    0.610608    41.00000    0.03274    0.11635 =
         0.02012   -0.00571   -0.00523    0.00480
F2C   5   -0.331458    0.237931    0.704729    41.00000    0.04388    0.06715 =
         0.07232    0.01076   -0.02018   -0.03070
F3C   5   -0.314335    0.356161    0.690441    41.00000    0.04851    0.07061 =
         0.07441   -0.03967   -0.03210    0.03652
C11C  1   -0.253379    0.291680    0.683084    41.00000    0.01192    0.03732 =
         0.01723   -0.00393   -0.00969    0.00008
SAME 0.02 0.04 F2B F1B F3B C11B
PART 2
F4A   5    0.640673    0.522440    0.678714    51.00000    0.05438    0.05080 =
         0.06342    0.00270    0.03919   -0.00440
F5A   5    0.615684    0.596046    0.772168    51.00000    0.05708    0.04422 =
         0.06577   -0.00089    0.00829   -0.02474
F6A   5    0.481000    0.594863    0.675406    51.00000    0.07044    0.04411 =
         0.05848    0.02415    0.01560   -0.00455
C1    1    0.552943    0.551502    0.722186    51.00000    0.05153    0.04127 =
         0.04864    0.00460    0.01335    0.00173
SAME 0.02 0.04 F3B > C11B
F4C   5   -0.237083    0.261383    0.616962   -41.00000    0.03371    0.11117 =
         0.03985   -0.04326   -0.00949    0.00107
F5C   5   -0.339874    0.252489    0.716768   -41.00000    0.02091    0.11334 =
         0.03794    0.01959   -0.00420   -0.02619
F6C   5   -0.297342    0.360098    0.673234   -41.00000    0.05715    0.04233 =
         0.09639    0.01566   -0.04097    0.00215
C2    1   -0.248291    0.291368    0.685161   -41.00000    0.03688    0.04201 =
         0.03394   -0.00768    0.01415   -0.00253
SAME 0.02 0.04 F2B F1B F3B C11B
PART 3
F7A   5    0.555321    0.524388    0.641528    61.00000    0.06577    0.05402 =
         0.03082    0.01417    0.01867   -0.01212
F8A   5    0.681422    0.542727    0.738018    61.00000    0.04016    0.05454 =
         0.06957    0.01518    0.01424   -0.02144
F9A   5    0.516840    0.612683    0.717081    61.00000    0.06370    0.03086 =
         0.06205    0.00581    0.02763   -0.01046
C11"  1    0.559545    0.542122    0.714903    61.00000    0.05122    0.03848 =
         0.04895    0.00757    0.00911   -0.00177
SAME 0.02 0.04 C1' > C4'
PART 2
C1"   1    0.215365    0.349878    0.965228   -21.00000    0.02470    0.02633 =
         0.02017    0.01076   -0.00677   -0.00280
AFIX  23
H1"A  2    0.153610    0.317080    0.990439   -21.00000   -1.20000
H1"B  2    0.296291    0.347152    0.995884   -21.00000   -1.20000
AFIX   0
C2"   1    0.167209    0.431364    0.968962   -21.00000    0.04200    0.02527 =
         0.02619   -0.00472    0.00399    0.00426
AFIX  23
H2"A  2    0.075702    0.432592    0.953510   -21.00000   -1.20000
H2"B  2    0.213139    0.463166    0.932897   -21.00000   -1.20000
AFIX   0
C3"   1    0.186431    0.464884    1.049931   -21.00000    0.04921    0.03147 =
         0.03083   -0.00895   -0.00107    0.00414
AFIX  23
H3"A  2    0.275631    0.456381    1.068035   -21.00000   -1.20000
H3"B  2    0.172090    0.520472    1.047526   -21.00000   -1.20000
AFIX   0
C4"   1    0.100332    0.431352    1.105914   -21.00000    0.06291    0.02632 =
         0.04838   -0.00166    0.01101    0.01409
AFIX 137
H4"A  2    0.104144    0.461973    1.152336   -21.00000   -1.50000
H4"B  2    0.127326    0.379235    1.117878   -21.00000   -1.50000
H4"C  2    0.012995    0.430831    1.084284   -21.00000   -1.50000
AFIX   0
PART 1
C1'   1    0.225089    0.326459    0.969121    21.00000    0.02091    0.02401 =
         0.01471    0.00165    0.00064    0.00222
AFIX  23
H1'A  2    0.165937    0.288409    0.989083    21.00000   -1.20000
H1'B  2    0.308451    0.319310    0.996373    21.00000   -1.20000
AFIX   0
C2'   1    0.175792    0.405588    0.987547    21.00000    0.03983    0.02633 =
         0.02052   -0.00051   -0.00145    0.00688
AFIX  23
H2'A  2    0.224666    0.444292    0.960418    21.00000   -1.20000
H2'B  2    0.085419    0.409873    0.970105    21.00000   -1.20000
AFIX   0
C3'   1    0.188557    0.420259    1.072205    21.00000    0.04046    0.03637 =
         0.02349   -0.00609    0.00073    0.00689
AFIX  23
H3'A  2    0.147696    0.378022    1.099045    21.00000   -1.20000
H3'B  2    0.279877    0.420440    1.088166    21.00000   -1.20000
AFIX   0
C4'   1    0.129744    0.494531    1.095983    21.00000    0.05094    0.04239 =
         0.03682   -0.01337    0.00111    0.00963
AFIX 137
H4'A  2    0.167178    0.536560    1.068178    21.00000   -1.50000
H4'B  2    0.146128    0.502068    1.150551    21.00000   -1.50000
H4'C  2    0.037841    0.493062    1.084618    21.00000   -1.50000
AFIX   0
PART 0
C5A   1    0.334677    0.380402    0.826954    11.00000    0.02025    0.02317 =
         0.01733    0.00093    0.00191   -0.00047
C5B   1    0.326493    0.217708    0.865637    11.00000    0.02020    0.02447 =
         0.01980    0.00307    0.00076    0.00014
C5C   1    0.094796    0.299777    0.817538    11.00000    0.01787    0.02441 =
         0.01554    0.00075    0.00130   -0.00091
C6A   1    0.274803    0.433596    0.779197    11.00000    0.02261    0.02777 =
         0.03046    0.00531   -0.00184    0.00119
AFIX  43
H6A   2    0.185144    0.432321    0.770572    11.00000   -1.20000
AFIX   0
C6B   1    0.408864    0.202852    0.808092    11.00000    0.03551    0.02898 =
         0.02916    0.00702    0.01184    0.00507
AFIX  43
H6B   2    0.422167    0.239945    0.770149    11.00000   -1.20000
AFIX   0
C6C   1    0.098256    0.291362    0.738910    11.00000    0.01950    0.03306 =
         0.01581   -0.00268    0.00351    0.00064
AFIX  43
H6C   2    0.177603    0.288034    0.715584    11.00000   -1.20000
AFIX   0
C7A   1    0.346390    0.488504    0.744205    11.00000    0.03263    0.02739 =
         0.02937    0.00764   -0.00228   -0.00064
AFIX  43
H7A   2    0.305898    0.524472    0.711037    11.00000   -1.20000
AFIX   0
C7B   1    0.471632    0.133422    0.806395    11.00000    0.03707    0.03066 =
         0.03915    0.00485    0.01492    0.00589
AFIX  43
H7B   2    0.528281    0.122988    0.767327    11.00000   -1.20000
AFIX   0
C7C   1   -0.013941    0.287874    0.695006    11.00000    0.02153    0.02849 =
         0.01572   -0.00367    0.00236    0.00013
AFIX  43
H7C   2   -0.012182    0.282744    0.641496    11.00000   -1.20000
AFIX   0
C8A   1    0.476743    0.490859    0.757629    11.00000    0.03095    0.02480 =
         0.02367    0.00037    0.00744   -0.00490
C8B   1    0.451562    0.079521    0.861632    11.00000    0.02724    0.02433 =
         0.03315    0.00106   -0.00253    0.00085
C8C   1   -0.129003    0.291970    0.730180    11.00000    0.01866    0.02480 =
         0.01837   -0.00320    0.00175   -0.00110
C9A   1    0.536351    0.439754    0.807208    11.00000    0.02138    0.03383 =
         0.03555    0.00592    0.00190   -0.00343
AFIX  43
H9A   2    0.625529    0.442793    0.817458    11.00000   -1.20000
AFIX   0
C9B   1    0.367573    0.093335    0.918172    11.00000    0.04475    0.02746 =
         0.02958    0.00777    0.00426    0.00059
AFIX  43
H9B   2    0.353069    0.055647    0.955344    11.00000   -1.20000
AFIX   0
C9C   1   -0.133334    0.298375    0.808239    11.00000    0.01820    0.03943 =
         0.01951   -0.00329    0.00420   -0.00190
AFIX  43
H9C   2   -0.212957    0.299877    0.831424    11.00000   -1.20000
AFIX   0
C10A  1    0.465896    0.384172    0.841873    11.00000    0.02125    0.03295 =
         0.02774    0.00834   -0.00154   -0.00197
AFIX  43
H10A  2    0.506659    0.348825    0.875606    11.00000   -1.20000
AFIX   0
C10B  1    0.304928    0.162386    0.920166    11.00000    0.03840    0.02957 =
         0.02746    0.00618    0.01055    0.00007
AFIX  43
H10B  2    0.247086    0.172141    0.958769    11.00000   -1.20000
AFIX   0
C10C  1   -0.021171    0.302602    0.852616    11.00000    0.02108    0.03494 =
         0.01493   -0.00072    0.00342   -0.00292
AFIX  43
H10C  2   -0.023443    0.307354    0.906141    11.00000   -1.20000
AFIX   0
HKLF 4


REM  C4_CF3_TPP_TF2N_0m_a.res in P2(1)/n
REM wR2 = 0.1081, GooF = S = 1.034, Restrained GooF = 1.032 for all data
REM R1 = 0.0391 for 9304 Fo > 4sig(Fo) and 0.0617 for all 12496 data
REM 602 parameters refined using 718 restraints

END

WGHT      0.0467      1.3623

REM Highest difference peak  0.470,  deepest hole -0.397,  1-sigma level  0.057
Q1    1   0.6430  0.0225  0.8600  11.00000  0.05    0.47
;
_shelx_res_checksum                83934
_shelx_hkl_file
;
   2   0   0 204.734 10.5444   2
   3   0   0 -0.2176 0.55410   1
   4   0   0 5.61512 0.95504   1
   5   0   0 1.27628 0.30104   3
   5   0   0 0.58919 0.27789   3
   5   0   0 1.89479 1.11215   1
   6   0   0 599.433 15.8777   3
   6   0   0 585.383 17.1050   1
   6   0   0 603.947 15.8768   3
   8   0   0 661.221 17.9745   3
   8   0   0 685.912 19.4913   1
   8   0   0 664.846 17.9656   3
   9   0   0 1.06341 1.63066   1
   9   0   0 1.23803 0.67145   3
   9   0   0 0.32724 1.64176   1
   9   0   0 1.95647 0.67536   3
  10   0   0 344.665 9.38745   3
  10   0   0 329.717 10.6866   1
  10   0   0 329.029 10.7582   1
  10   0   0 338.458 9.38064   3
  11   0   0 0.87378 0.80887   3
  11   0   0 1.12710 0.79154   3
  11   0   0 -0.4238 1.28798   1
  12   0   0 4.47619 0.90368   3
  12   0   0 4.28575 0.96631   3
  13   0   0 0.27583 0.83572   3
  13   0   0 -1.4291 0.85738   3
  14   0   0 55.5127 2.46472   3
  14   0   0 58.0903 2.50738   3
  15   0   0 0.21310 0.76907   3
   1   1   0 572.044 15.5980   1
   2  -1   0 664.959 17.8374   3
   2  -1   0 693.309 18.6320   1
   2   1   0 675.417 18.2499   1
  -2   1   0 662.484 18.4526   1
   3  -1   0 306.729 8.32219   3
   3  -1   0 315.431 9.27881   1
   3  -1   0 308.136 8.32355   3
  -3   1   0 316.560 8.88110   1
   3   1   0 308.164 8.83982   1
   4  -1   0 453.003 12.2539   3
   4  -1   0 471.051 13.4281   1
   4  -1   0 454.518 12.2549   3
   5  -1   0 56.5685 3.22147   1
   5  -1   0 51.7923 1.73446   3
   5  -1   0 52.2297 1.75072   3
   6  -1   0 229.439 7.83804   1
   6  -1   0 223.715 6.20835   3
   6  -1   0 220.356 6.19905   3
   6   1   0 218.049 7.22299   1
   6   1   0 221.052 6.02619   3
   6   1   0 230.479 7.25750   1
   6   1   0 222.676 6.03025   3
   7  -1   0 84.9764 2.55115   3
   7  -1   0 80.4141 2.54195   3
   7  -1   0 75.9961 4.18468   1
   7   1   0 75.0994 2.34194   3
   7   1   0 77.5546 3.68666   1
   7   1   0 69.0378 3.60585   1
   7   1   0 79.9253 2.35834   3
   8  -1   0 40.1224 1.71154   3
   8  -1   0 33.0895 3.47520   1
   8  -1   0 41.2456 1.72255   3
   8   1   0 39.8539 2.95395   1
   8   1   0 40.4972 1.53861   3
   8   1   0 44.3923 2.96479   1
   8   1   0 39.8461 1.53369   3
   9  -1   0 4.55747 0.79962   3
   9  -1   0 5.86905 0.85112   3
   9  -1   0 5.34188 2.00259   1
   9   1   0 2.33837 0.67882   3
   9   1   0 3.59039 0.70568   3
   9   1   0 3.07584 1.60458   1
  10  -1   0 144.965 4.55692   3
  10  -1   0 158.830 6.55955   1
  10  -1   0 148.471 4.57353   3
  10   1   0 145.800 4.43772   3
  10   1   0 146.974 5.38601   1
  10   1   0 144.518 5.42620   1
  10   1   0 143.703 4.42211   3
  11  -1   0 10.9972 1.12218   3
  11  -1   0 10.9151 2.31329   1
  11  -1   0 5.36820 2.18258   1
  11  -1   0 12.2274 1.16908   3
  11   1   0 12.0057 1.35045   3
  11   1   0 11.5359 1.30432   3
  12  -1   0 18.2255 1.62689   3
  12  -1   0 19.2682 1.73156   3
  12   1   0 19.2544 1.54509   3
  12   1   0 16.9581 1.47579   3
  13  -1   0 3.91846 1.09225   3
  13  -1   0 4.30440 1.03968   3
  13   1   0 6.60128 0.99960   3
  13   1   0 5.28770 0.94505   3
  14  -1   0 196.857 6.17044   3
  14  -1   0 201.745 6.15439   3
  14   1   0 205.762 5.95788   3
  15  -1   0 5.19292 1.07089   3
  15  -1   0 5.89373 1.00157   3
  15   1   0 6.39111 0.87663   3
  15   1   0 4.10627 0.76336   3
  16  -1   0 24.3134 1.48076   3
  16   1   0 22.4101 3.45364   4
   0  -2   0 0.07154 0.16591   3
   0   2   0 0.06593 0.15817   3
  -1  -2   0 73.0457 2.22541   4
  -1  -2   0 71.7968 2.12315   3
   1  -2   0 68.8784 2.17990   3
   1   2   0 72.4723 2.15837   3
   1   2   0 76.5400 3.08487   1
  -1   2   0 76.5870 2.20906   3
  -1   2   0 77.6267 3.22581   1
   2  -2   0 3590.23 95.6989   1
  -2  -2   0 3524.35 95.1091   1
  -2   2   0 3633.70 95.6132   1
   2   2   0 3593.59 95.2948   1
   3  -2   0 50.1447 1.69069   3
   3  -2   0 52.3149 2.96089   1
   3  -2   0 51.2103 1.71505   3
  -3   2   0 51.6208 2.74569   1
  -3   2   0 53.6727 1.54041   3
   3   2   0 50.0627 2.44671   1
  -3   2   0 52.8848 1.54592   3
   3   2   0 52.4195 1.54069   3
   3   2   0 50.8639 1.53212   3
   4  -2   0 39.4717 1.48408   3
   4  -2   0 39.6115 2.86265   1
   4  -2   0 40.3106 1.50573   3
   4   2   0 40.4604 1.24130   3
  -4   2   0 33.5983 2.36898   1
   4   2   0 41.0415 1.24366   3
   4   2   0 43.5273 2.38533   1
   5  -2   0 167.800 4.79255   3
   5  -2   0 166.654 6.57098   1
   5  -2   0 170.497 4.81325   3
   5   2   0 157.597 5.70950   1
   5   2   0 168.344 4.55178   3
   5   2   0 167.226 4.54982   3
   6  -2   0 92.8328 3.01194   3
   6  -2   0 96.7429 4.88429   1
   6  -2   0 92.4456 2.99555   3
   6   2   0 95.0024 2.73631   3
   6   2   0 97.5042 4.10342   1
   6   2   0 95.7098 2.73878   3
   7  -2   0 98.3440 5.16644   1
   7  -2   0 94.6502 3.10887   3
   7  -2   0 99.4129 3.15241   3
   7   2   0 100.713 4.26096   1
   7   2   0 90.2108 2.84308   3
   7   2   0 98.9396 2.86041   3
   8  -2   0 428.634 11.9783   3
   8  -2   0 438.405 11.9739   3
   8  -2   0 434.727 14.2526   1
   8   2   0 430.873 13.0471   1
   8   2   0 438.675 11.7524   3
   8   2   0 433.204 11.7426   3
   8   2   0 435.928 13.0785   1
   9  -2   0 5.45175 0.89158   3
   9  -2   0 3.33161 2.23991   1
   9  -2   0 7.56266 0.96214   3
   9   2   0 6.02878 0.74972   3
   9   2   0 2.34052 1.47419   1
   9   2   0 5.35815 0.74495   3
   9   2   0 5.43942 1.65521   1
  10  -2   0 67.0830 2.68590   3
  10  -2   0 66.2075 5.13311   1
  10  -2   0 66.3803 2.65344   3
  10   2   0 67.8305 3.33054   1
  10   2   0 63.2233 3.31002   1
  10   2   0 69.2368 2.40992   3
  10   2   0 65.5169 2.39759   3
  11  -2   0 6.89347 1.11953   3
  11  -2   0 4.85985 1.02787   3
  11  -2   0 7.25042 2.59911   1
  11   2   0 5.06212 0.87763   3
  11   2   0 5.54702 0.89305   3
  12  -2   0 54.4286 2.55522   3
  12  -2   0 47.2214 4.50360   1
  12  -2   0 54.8049 4.49187   1
  12  -2   0 53.7608 2.48893   3
  12   2   0 51.0618 2.21050   3
  13  -2   0 3.41409 1.05465   3
  13  -2   0 5.48697 1.18076   3
  13   2   0 2.42054 0.86732   3
  14  -2   0 6.87346 1.22240   3
  14  -2   0 7.67800 1.32960   3
  14   2   0 9.24424 1.03167   3
  14   2   0 9.75066 1.00548   3
  15  -2   0 10.8589 1.27814   3
  15  -2   0 12.9671 1.40483   3
  15   2   0 12.1942 2.93590   4
  16  -2   0 1.40465 0.86013   3
  16  -2   0 0.55712 0.91999   3
  16   2   0 -0.8072 2.46344   4
   0  -3   0 1.03798 1.05074   1
   0  -3   0 2.73943 0.48023   3
   0   3   0 2.89182 0.51654   3
   0   3   0 1.42810 1.08492   1
   0   3   0 2.62663 0.47966   3
   1  -3   0 667.354 18.8951   1
  -1  -3   0 646.107 17.2206   4
   1  -3   0 630.248 17.2068   3
   1   3   0 591.410 17.1733   3
  -1   3   0 654.565 18.8718   1
   1   3   0 667.982 18.7279   1
  -2  -3   0 1.90632 1.00865   1
  -2  -3   0 0.90691 0.34994   3
   2  -3   0 0.95349 0.51728   3
  -2  -3   0 1.79596 0.62015   4
   2  -3   0 1.10164 0.49802   3
  -2  -3   0 1.24434 0.37341   3
   2  -3   0 2.33777 1.35504   1
  -2   3   0 1.21341 0.46887   3
  -2   3   0 2.20338 0.51793   3
   2   3   0 -1.2836 0.95640   1
  -2   3   0 0.45358 1.06296   1
   2   3   0 0.88306 0.38093   3
   2   3   0 1.05488 0.42604   3
   2   3   0 3.27328 0.66114   4
   3  -3   0 378.989 11.8534   1
   3  -3   0 368.655 10.0068   3
   3  -3   0 357.249 9.95814   3
  -3  -3   0 363.830 10.8939   1
   3   3   0 360.607 9.85476   3
   3   3   0 367.559 11.2345   1
   3   3   0 355.816 9.83467   3
  -3   3   0 369.363 9.89117   3
  -3   3   0 366.283 9.89565   3
   3   3   0 347.667 10.1307   4
  -3   3   0 376.071 11.6323   1
   4  -3   0 878.084 25.5100   1
   4  -3   0 861.553 23.4454   3
   4  -3   0 854.853 23.4762   3
  -4   3   0 892.562 25.0636   1
  -4   3   0 888.555 23.2338   3
  -4   3   0 891.403 23.2359   3
   4   3   0 883.261 24.7440   1
   4   3   0 863.091 23.2984   3
   5  -3   0 -0.6676 0.61769   3
   5  -3   0 0.35823 1.73065   1
   5  -3   0 0.89095 0.66366   3
   5   3   0 1.76074 1.35648   1
   5   3   0 0.59646 0.46909   3
  -5   3   0 2.33423 1.47523   1
   6  -3   0 241.155 6.87021   3
   6  -3   0 239.225 9.19189   1
   6  -3   0 238.264 6.82285   3
   6   3   0 237.544 6.58856   3
   6   3   0 239.060 6.57617   3
   6   3   0 234.721 8.09147   1
   7  -3   0 499.325 13.8392   3
   7  -3   0 496.785 13.8855   3
   7  -3   0 505.613 16.4612   1
   7   3   0 498.959 15.1665   1
   7   3   0 515.054 13.6144   3
   7   3   0 511.132 13.5952   3
   8  -3   0 7.18533 1.01445   3
   8  -3   0 12.1838 2.70320   1
   8  -3   0 8.41479 1.01569   3
   8   3   0 6.63873 0.74479   3
   8   3   0 5.91074 1.74433   1
   8   3   0 9.68696 1.04331   3
   9  -3   0 58.7582 2.51679   3
   9  -3   0 64.2478 5.22016   1
   9  -3   0 56.3400 2.43660   3
   9   3   0 57.8650 2.11888   3
   9   3   0 46.5124 3.59831   1
   9   3   0 56.0332 3.64842   1
  10  -3   0 14.0762 3.26292   1
  10  -3   0 21.3578 1.84947   3
  10  -3   0 20.9136 1.79294   3
  10   3   0 20.4671 2.11219   1
  10   3   0 23.8309 2.70262   1
  10   3   0 21.5806 1.46313   3
  11  -3   0 2.44850 1.01924   3
  11  -3   0 1.64976 2.82049   1
  11  -3   0 1.52734 1.04647   3
  11   3   0 1.13473 0.78486   3
  12  -3   0 25.1965 2.04217   3
  12  -3   0 22.6046 3.68444   1
  12  -3   0 29.1022 2.18787   3
  12   3   0 29.0283 1.67253   3
  12   3   0 26.6539 1.68061   3
  13  -3   0 2.82426 1.17698   3
  13  -3   0 1.78987 1.04561   3
  13  -3   0 -6.3650 2.67012   1
  13  -3   0 -0.1067 2.64427   1
  13   3   0 1.37100 0.82907   3
  13   3   0 1.14743 0.82123   3
  13   3   0 0.64198 2.20681   4
  14  -3   0 99.6600 4.04378   3
  14  -3   0 104.615 3.97930   3
  14   3   0 116.082 6.11935   4
  14   3   0 106.086 3.46484   3
  14   3   0 107.885 3.46074   3
  15  -3   0 5.65024 1.20271   3
  15   3   0 3.24275 2.65792   4
  16  -3   0 16.9695 1.88326   3
  16  -3   0 19.9322 1.79903   3
  16   3   0 13.3566 3.19492   4
   0  -4   0 1442.83 40.6920   1
   0   4   0 1463.70 40.7133   1
   1  -4   0 1319.80 37.6112   1
  -1   4   0 1333.23 37.6192   1
   1   4   0 1345.64 37.5051   1
  -2  -4   0 235.079 6.84837   4
   2  -4   0 256.647 9.06407   1
   2  -4   0 240.594 6.81259   3
  -2  -4   0 234.057 6.66668   3
  -2  -4   0 236.661 6.70173   3
   2  -4   0 245.770 6.87837   3
   2   4   0 237.884 6.75907   3
   2   4   0 240.846 6.73473   3
   2   4   0 247.783 8.56210   1
   2   4   0 238.497 6.86346   4
  -2   4   0 238.474 6.81163   3
   3  -4   0 51.9326 1.97749   3
   3  -4   0 48.1001 3.80046   1
   3  -4   0 50.5753 2.03538   3
  -3  -4   0 51.2279 3.20791   1
  -3  -4   0 52.4060 1.69172   3
   3   4   0 48.9820 3.34378   1
   3   4   0 51.6158 1.83624   3
  -3   4   0 52.5171 3.53731   1
   3   4   0 53.6341 1.88140   3
   3   4   0 54.1031 2.20014   4
  -3   4   0 51.5641 1.90691   3
  -3   4   0 53.2760 1.92657   3
  -4  -4   0 349.955 10.6773   1
   4  -4   0 345.185 9.58665   3
   4  -4   0 349.174 12.0715   1
   4  -4   0 330.558 9.50188   3
  -4   4   0 340.938 9.36486   3
   4   4   0 327.470 9.74607   4
  -4   4   0 337.756 9.35761   3
  -4   4   0 352.012 11.6092   1
   4   4   0 342.962 11.2799   1
   4   4   0 335.720 9.34647   3
   4   4   0 342.309 9.38126   3
   5  -4   0 109.804 3.68185   3
   5  -4   0 111.318 3.62858   3
   5  -4   0 109.362 6.08481   1
  -5   4   0 112.289 3.20354   3
   5   4   0 116.399 5.30474   1
  -5   4   0 109.044 3.20106   3
   5   4   0 112.111 3.42611   3
   5   4   0 113.861 3.41020   3
  -5   4   0 109.924 5.54492   1
   5   4   0 112.465 4.05820   4
   6  -4   0 131.707 4.09799   3
   6  -4   0 123.911 4.13668   3
   6  -4   0 124.496 6.68103   1
   6   4   0 127.168 3.84776   3
   6   4   0 121.589 5.61891   1
  -6   4   0 127.573 5.69791   1
   6   4   0 135.287 3.84895   3
   7  -4   0 1623.53 45.6168   1
   7  -4   0 1581.07 42.3660   3
   7  -4   0 1594.34 42.4390   3
   7   4   0 1607.90 42.1471   3
   7   4   0 1585.99 42.1107   3
   7   4   0 1529.54 44.0675   1
   8  -4   0 167.569 5.44091   3
   8  -4   0 172.206 5.38536   3
   8  -4   0 172.966 8.45808   1
   8   4   0 174.620 5.07237   3
   8   4   0 173.105 5.09197   3
   8   4   0 175.542 7.11228   1
   9  -4   0 1.20387 2.66419   1
   9  -4   0 1.15792 1.00100   3
   9  -4   0 0.42905 0.97214   3
   9   4   0 0.35662 1.79004   1
   9   4   0 -0.2161 0.71150   3
   9   4   0 0.08851 0.70740   3
  10  -4   0 113.469 7.84594   1
  10  -4   0 128.573 4.44709   3
  10  -4   0 133.759 4.54948   3
  10   4   0 136.873 5.71638   1
  10   4   0 130.801 4.07383   3
  10   4   0 119.199 5.63983   1
  10   4   0 133.126 4.11064   3
  11  -4   0 9.96268 3.45435   1
  11  -4   0 6.80076 1.26372   3
  11  -4   0 3.30063 1.12931   3
  11   4   0 5.74812 0.95326   3
  11   4   0 4.83451 0.93031   3
  11   4   0 5.46726 2.24608   4
  12  -4   0 -0.1891 1.12895   3
  12  -4   0 0.74716 1.06202   3
  12  -4   0 6.65141 3.67392   1
  12   4   0 2.51818 2.27548   4
  12   4   0 0.25797 0.82974   3
  12   4   0 1.28602 0.83761   3
  13  -4   0 0.14837 3.59372   1
  13  -4   0 2.92334 1.11966   3
  13  -4   0 1.39357 1.20006   3
  13   4   0 -0.2960 2.26001   4
  13   4   0 0.12843 0.81008   3
  13   4   0 0.56456 0.79862   3
  14  -4   0 4.03598 2.87667   1
  14  -4   0 -0.9763 1.17947   3
  14  -4   0 -2.0868 2.75207   1
  14  -4   0 1.32659 1.09995   3
  14   4   0 0.83161 0.79385   3
  14   4   0 -2.7216 2.28535   4
  14   4   0 -1.1908 0.75942   3
  15  -4   0 34.5201 2.40347   3
  15  -4   0 33.5264 2.49034   3
  15   4   0 29.8575 3.56320   4
  16  -4   0 -2.0112 0.95836   3
  16  -4   0 -0.7975 1.13431   3
  16   4   0 -2.8060 2.59414   4
   0  -5   0 1.05282 1.50114   1
   0  -5   0 3.15973 0.73417   3
   0  -5   0 1.74284 0.64344   3
   0   5   0 2.86952 0.71083   3
   0   5   0 3.48853 0.70622   3
   0   5   0 1.17600 1.14800   1
   1  -5   0 2792.61 77.6021   1
  -1  -5   0 2854.24 77.4418   1
   1   5   0 2846.86 77.4427   1
  -1   5   0 2823.13 77.5719   1
  -2  -5   0 13.7808 0.99871   3
   2  -5   0 11.2334 1.19331   3
  -2  -5   0 13.0616 1.16999   4
   2  -5   0 11.9062 2.22219   1
   2  -5   0 11.7789 1.13411   3
  -2  -5   0 11.5950 1.02983   3
   2   5   0 10.2415 2.03204   1
   2   5   0 11.4599 1.07282   3
   2   5   0 12.1710 1.17176   4
  -2   5   0 11.8080 1.13498   3
   2   5   0 11.3307 1.07715   3
  -2   5   0 11.0989 2.16756   1
   3  -5   0 449.847 14.5066   1
   3  -5   0 412.635 11.6284   3
  -3  -5   0 420.714 11.6904   4
   3  -5   0 409.662 11.5557   3
  -3  -5   0 425.888 13.5018   1
  -3  -5   0 408.194 11.3072   3
  -3  -5   0 411.553 11.3395   3
  -3   5   0 408.243 11.5131   3
   3   5   0 394.300 11.4249   3
  -3   5   0 428.319 14.2385   1
   3   5   0 407.750 11.6547   4
  -3   5   0 417.784 11.5079   3
   3   5   0 439.618 13.9310   1
   3   5   0 405.558 11.4692   3
   4  -5   0 14.0379 1.43367   3
  -4  -5   0 14.7773 0.82320   3
   4  -5   0 13.8577 2.59101   1
  -4  -5   0 12.1380 2.06253   1
   4  -5   0 13.2378 1.55260   3
  -4  -5   0 15.6633 0.84446   3
   4   5   0 13.4532 1.48635   4
   4   5   0 12.9818 2.41106   1
   4   5   0 14.0218 1.23535   3
  -4   5   0 14.2224 1.32124   3
   4   5   0 15.2439 1.29419   3
  -4   5   0 11.6991 2.46436   1
  -4   5   0 16.0840 1.30030   3
   5  -5   0 129.828 4.21889   3
   5  -5   0 116.040 6.71197   1
  -5  -5   0 120.434 5.19117   1
   5  -5   0 124.324 4.11021   3
   5   5   0 126.695 3.91026   3
  -5   5   0 130.393 3.83396   3
  -5   5   0 129.662 3.85106   3
   5   5   0 129.952 3.95414   3
   5   5   0 114.734 5.98942   1
   5   5   0 128.651 4.51952   4
  -5   5   0 127.427 6.42472   1
   6  -5   0 19.6430 1.61217   3
   6  -5   0 19.8626 1.74452   3
   6  -5   0 17.6062 3.05942   1
  -6   5   0 20.1875 0.78124   3
   6   5   0 17.7820 2.56643   1
  -6   5   0 14.0257 2.52684   1
   6   5   0 20.4098 2.16226   4
   6   5   0 23.5106 1.39751   3
  -6   5   0 20.2841 0.77434   3
   6   5   0 19.8945 1.34973   3
   7  -5   0 31.6872 1.95457   3
   7  -5   0 30.8072 2.06375   3
   7  -5   0 29.0638 3.95949   1
   7   5   0 33.2440 2.77513   4
   7   5   0 26.6411 1.62268   3
   7   5   0 22.2581 3.00538   1
  -7   5   0 30.5106 3.54494   1
   7   5   0 30.0363 1.65727   3
   8  -5   0 43.2627 5.37742   1
   8  -5   0 41.3426 2.36272   3
   8  -5   0 42.7076 2.47589   3
   8   5   0 44.1255 2.03820   3
   8   5   0 43.8359 2.02903   3
   8   5   0 46.0054 4.29361   1
   8   5   0 45.7632 3.21636   4
   9  -5   0 175.905 5.68363   3
   9  -5   0 173.837 9.16339   1
   9  -5   0 165.616 5.54667   3
   9   5   0 167.415 6.40473   4
   9   5   0 173.531 5.21064   3
   9   5   0 180.441 7.72949   1
   9   5   0 166.648 5.21816   3
  10  -5   0 9.29717 3.79524   1
  10  -5   0 14.7331 1.50837   3
  10  -5   0 16.5785 1.66478   3
  10   5   0 15.9667 1.53980   3
  10   5   0 14.6678 1.25873   3
  10   5   0 13.6342 2.67444   1
  10   5   0 15.5114 2.45840   4
  11  -5   0 7.58938 1.32090   3
  11  -5   0 3.80245 3.69773   1
  11  -5   0 7.14923 1.37350   3
  11   5   0 7.84442 1.04282   3
  11   5   0 3.99655 2.17176   4
  11   5   0 7.59877 2.10088   1
  11   5   0 6.12941 2.09223   1
  11   5   0 6.88340 1.01112   3
  12  -5   0 62.3337 7.57399   1
  12  -5   0 59.0347 2.93855   3
  12  -5   0 51.9785 2.99729   3
  12   5   0 53.9859 2.40741   3
  12   5   0 53.3222 4.30700   4
  12   5   0 51.8950 2.40725   3
  13  -5   0 -0.0947 1.09194   3
  13  -5   0 1.74552 1.27345   3
  13  -5   0 -1.9013 4.16020   1
  13   5   0 -0.2062 2.22800   4
  13   5   0 0.04416 0.85308   3
  13   5   0 1.64700 0.87808   3
  14  -5   0 8.42320 1.58239   3
  14  -5   0 7.89044 1.42587   3
  14   5   0 6.59446 1.01498   3
  14   5   0 5.61939 2.57880   4
  14   5   0 8.31959 1.05087   3
  15  -5   0 8.34398 1.48659   3
  15  -5   0 12.6558 1.73154   3
  15   5   0 6.45297 2.77784   4
  15   5   0 12.5054 1.22764   3
  15   5   0 10.5224 1.23897   3
   0  -6   0 107.410 3.62544   3
   0  -6   0 103.759 5.93607   1
   0  -6   0 107.368 3.56630   3
   0   6   0 108.618 3.60710   3
   0   6   0 108.734 3.61115   3
   0   6   0 107.332 5.91148   1
  -1  -6   0 261.594 7.69283   3
   1  -6   0 261.618 7.78082   3
  -1  -6   0 258.327 7.63935   3
   1  -6   0 265.729 10.5947   1
   1  -6   0 266.056 7.72754   3
  -1  -6   0 285.671 10.6361   1
  -1   6   0 263.903 7.74496   3
  -1   6   0 269.502 7.73727   3
   1   6   0 260.135 7.71384   3
  -1   6   0 281.399 10.6296   1
   1   6   0 279.104 10.5333   1
   1   6   0 262.308 7.68237   3
   2  -6   0 3.73550 2.10715   1
  -2  -6   0 0.71993 0.84573   4
   2  -6   0 0.57930 0.76318   3
   2  -6   0 0.18482 0.84952   3
  -2  -6   0 0.27846 0.67050   3
   2   6   0 1.96935 0.76870   3
   2   6   0 0.24980 0.68866   3
  -2   6   0 -2.5574 1.62270   1
  -2   6   0 0.69222 0.75122   3
   2   6   0 3.56072 1.84569   1
   3  -6   0 16.6273 1.53983   3
   3  -6   0 15.4040 1.70834   3
  -3  -6   0 16.9638 1.71005   4
   3  -6   0 11.6565 2.77924   1
  -3  -6   0 14.9250 1.22982   3
  -3  -6   0 16.5682 2.64023   1
  -3  -6   0 16.4252 1.31012   3
  -3   6   0 15.1000 1.49318   3
  -3   6   0 16.6870 2.98633   1
   3   6   0 14.1857 1.42231   3
   3   6   0 12.0665 2.61651   1
   3   6   0 12.2089 1.34633   4
   3   6   0 16.3889 1.41975   3
  -4  -6   0 113.272 5.80479   1
   4  -6   0 105.386 3.77643   3
   4  -6   0 114.153 6.90043   1
  -4  -6   0 111.034 3.37455   3
   4  -6   0 111.811 3.92611   3
   4   6   0 108.310 3.67657   3
  -4   6   0 112.398 3.70186   3
   4   6   0 111.404 3.64093   3
  -4   6   0 114.792 6.61634   1
   4   6   0 105.246 6.08036   1
  -4   6   0 110.169 3.67989   3
   4   6   0 106.787 4.00180   4
   5  -6   0 52.6485 2.44005   3
   5  -6   0 65.9188 5.46455   1
   5  -6   0 57.4772 2.62495   3
  -5  -6   0 52.4049 3.92852   1
   5   6   0 61.1287 4.61213   1
   5   6   0 53.0773 2.29768   3
   5   6   0 55.4284 2.26733   3
  -5   6   0 52.9772 2.22715   3
  -5   6   0 57.9132 2.23661   3
   5   6   0 52.4148 2.76191   4
  -5   6   0 63.1607 4.91867   1
   6  -6   0 89.6056 6.57987   1
  -6  -6   0 93.2725 4.25719   1
   6  -6   0 84.3184 3.25736   3
   6  -6   0 86.2735 3.41377   3
  -6   6   0 88.6788 5.74883   1
   6   6   0 85.0627 3.77613   4
   6   6   0 76.5786 5.29798   1
  -6   6   0 86.9641 2.82842   3
   6   6   0 87.2151 3.07807   3
   6   6   0 84.6947 3.02873   3
  -6   6   0 86.3396 2.79894   3
   7  -6   0 472.448 13.5169   3
   7  -6   0 478.238 13.4154   3
   7  -6   0 480.348 17.3344   1
   7   6   0 478.568 13.1951   3
  -7   6   0 471.367 15.9493   1
   7   6   0 472.056 13.1349   3
   7   6   0 466.963 16.0391   1
   7   6   0 475.539 13.8939   4
   8  -6   0 59.8207 2.89659   3
   8  -6   0 58.3438 3.01438   3
   8  -6   0 62.4809 6.43330   1
   8   6   0 57.6173 2.56098   3
   8   6   0 58.5188 3.75865   4
   8   6   0 54.8051 2.50211   3
  -8   6   0 64.3672 4.83021   1
   8   6   0 67.4066 5.37483   1
   9  -6   0 27.4197 4.62215   1
   9  -6   0 32.0081 2.31805   3
   9  -6   0 31.8558 2.45553   3
   9   6   0 31.5850 3.82391   1
   9   6   0 32.7356 1.97062   3
   9   6   0 29.3667 1.89823   3
   9   6   0 33.0567 3.06733   4
  10  -6   0 3.88669 1.32762   3
  10  -6   0 -1.9140 3.49536   1
  10  -6   0 4.85743 1.24728   3
  10   6   0 4.20096 1.00845   3
  10   6   0 5.52403 2.62868   1
  10   6   0 0.98219 1.95150   4
  10   6   0 6.26761 1.05555   3
  11  -6   0 11.5523 4.35922   1
  11  -6   0 18.4113 1.86422   3
  11  -6   0 15.4225 1.60964   3
  11   6   0 13.7489 1.30422   3
  11   6   0 14.5533 1.33300   3
  11   6   0 17.7948 2.69338   4
  11   6   0 7.22784 2.62531   1
  12  -6   0 29.6692 2.57127   3
  12  -6   0 23.7085 2.33799   3
  12  -6   0 31.6754 5.51815   1
  12   6   0 29.5680 1.95047   3
  12   6   0 25.2883 3.00713   4
  12   6   0 28.6586 1.95269   3
  13  -6   0 13.1155 1.81260   3
  13  -6   0 5.21464 5.00100   1
  13  -6   0 13.9430 1.67380   3
  13   6   0 16.5034 1.68875   3
  13   6   0 17.9423 2.90316   4
  13   6   0 14.3469 1.65008   3
  14  -6   0 1.08342 1.27193   3
  14  -6   0 -0.0251 1.33953   3
  14   6   0 -0.7404 0.86008   3
  14   6   0 -0.7915 2.27945   4
  14   6   0 0.42109 0.89791   3
  15  -6   0 11.8366 1.66121   3
  15  -6   0 9.02399 1.74350   3
  15   6   0 9.08553 1.02572   3
  15   6   0 13.8403 1.38347   3
  15   6   0 10.4477 2.89465   4
   0  -7   0 0.41665 1.97704   1
   0  -7   0 0.53992 0.92083   3
   0  -7   0 -0.3822 0.82418   3
   0   7   0 -0.0688 0.86108   3
   0   7   0 -1.0345 0.81557   3
   0   7   0 -0.8533 1.91233   1
   1  -7   0 226.310 6.85498   3
  -1  -7   0 230.747 6.69356   3
  -1  -7   0 227.279 6.74686   3
   1  -7   0 224.607 6.75146   3
  -1  -7   0 219.034 9.68060   1
   1  -7   0 206.793 9.80462   1
   1   7   0 213.667 9.62077   1
   1   7   0 226.801 6.76110   3
  -1   7   0 220.716 6.77061   3
  -1   7   0 227.338 6.77410   3
   1   7   0 227.339 6.73267   3
   2  -7   0 3.09149 2.42733   1
  -2  -7   0 2.52944 0.87445   3
   2  -7   0 1.56239 1.11085   3
  -2  -7   0 3.55850 1.12549   4
   2  -7   0 2.41245 1.00463   3
   2   7   0 0.56861 0.89724   3
   2   7   0 3.46898 0.98686   3
   2   7   0 -1.6767 2.26753   1
  -2   7   0 4.37482 2.54331   1
  -2   7   0 2.49416 1.01025   3
  -2   7   0 2.40824 1.00590   3
   3  -7   0 -3.3253 2.07173   1
  -3  -7   0 0.90171 0.80217   3
   3  -7   0 0.61471 1.11016   3
  -3  -7   0 2.39971 1.17253   4
   3  -7   0 1.09185 0.98925   3
  -3  -7   0 4.67956 2.08972   1
  -3  -7   0 -0.0982 0.73452   3
  -3   7   0 -1.6061 2.40060   1
   3   7   0 2.01000 2.50448   1
   3   7   0 0.44402 0.87647   3
  -3   7   0 3.09656 0.98785   3
   3   7   0 0.77037 0.91268   3
   4  -7   0 2.47312 2.70283   1
  -4  -7   0 7.27013 0.86157   3
  -4  -7   0 5.18967 2.18181   1
   4  -7   0 6.58895 1.13546   3
  -4  -7   0 7.83307 0.84217   3
   4  -7   0 4.66600 1.19829   3
   4   7   0 6.02512 2.64380   1
   4   7   0 6.87539 1.03657   3
  -4   7   0 7.89814 2.84031   1
  -4   7   0 5.13797 1.00325   3
   4   7   0 4.68794 1.30625   4
  -4   7   0 4.84441 0.98503   3
   4   7   0 4.89200 0.95532   3
   5  -7   0 92.9978 3.65366   3
   5  -7   0 90.5438 3.47986   3
  -5  -7   0 86.4995 2.74586   3
  -5  -7   0 93.9357 2.77682   3
   5  -7   0 92.9380 6.78344   1
  -5  -7   0 77.7080 5.18766   1
   5   7   0 91.5565 3.33986   3
  -5   7   0 93.4454 3.29214   3
  -5   7   0 94.8378 3.30705   3
   5   7   0 103.187 3.37067   3
   5   7   0 85.0289 3.76113   4
  -5   7   0 92.3528 6.32822   1
   5   7   0 94.6818 6.12851   1
   6  -7   0 11.0560 1.47239   3
   6  -7   0 17.7508 1.80678   3
   6  -7   0 9.59680 3.26927   1
  -6  -7   0 16.9590 2.43798   1
   6   7   0 16.3472 1.59066   3
  -6   7   0 16.1078 1.40329   3
   6   7   0 14.9568 1.82162   4
  -6   7   0 17.0470 1.37274   3
  -6   7   0 11.2537 3.05445   1
   6   7   0 12.6811 2.84003   1
   6   7   0 16.7643 1.53930   3
   7  -7   0 208.020 10.6776   1
   7  -7   0 206.904 6.85630   3
   7  -7   0 210.014 6.72473   3
  -7   7   0 211.566 9.72808   1
   7   7   0 213.096 6.45637   3
  -7   7   0 213.499 5.98519   3
   7   7   0 217.393 7.26341   4
   7   7   0 213.925 6.51743   3
  -7   7   0 211.100 5.98689   3
   7   7   0 225.630 9.96061   1
   8  -7   0 -0.6180 1.12841   3
   8  -7   0 0.51424 3.27059   1
   8  -7   0 -0.8739 1.26282   3
  -8   7   0 -3.8282 2.42362   1
   8   7   0 -0.0748 1.86836   4
   8   7   0 0.18860 0.96325   3
   8   7   0 0.24972 2.63278   1
   8   7   0 -1.4704 0.89168   3
   9  -7   0 -0.2870 3.48728   1
   9  -7   0 0.01253 1.15883   3
   9  -7   0 2.66433 1.36240   3
   9   7   0 2.75551 1.96605   4
   9   7   0 1.40955 0.97490   3
   9   7   0 1.36783 0.98097   3
   9   7   0 5.03244 2.85176   1
  -9   7   0 1.49520 2.21534   1
  10  -7   0 58.9723 3.31888   3
  10  -7   0 57.2092 3.11956   3
  10  -7   0 54.7597 6.53322   1
  10   7   0 72.2382 4.23117   4
  10   7   0 61.6875 2.79627   3
  10   7   0 60.1253 5.78066   1
  10   7   0 62.7694 2.76507   3
  11  -7   0 94.9500 8.78835   1
  11  -7   0 75.2820 3.64666   3
  11  -7   0 79.8589 3.84676   3
  11   7   0 76.2479 6.12168   1
  11   7   0 83.0521 4.67548   4
  11   7   0 78.2261 3.24960   3
  11   7   0 81.7533 3.25440   3
  12  -7   0 32.3744 2.82607   3
  12  -7   0 37.0665 2.69936   3
  12  -7   0 30.1512 6.12798   1
  12   7   0 35.2423 2.21281   3
  12   7   0 33.9420 3.49547   4
  12   7   0 31.1854 3.61617   1
  12   7   0 37.0019 2.24083   3
  12   7   0 36.1522 3.65076   1
  13  -7   0 4.24152 5.53911   1
  13  -7   0 0.62317 1.41555   3
  13  -7   0 1.16823 1.28090   3
  13   7   0 -0.6072 0.96350   3
  13   7   0 0.28779 0.97997   3
  13   7   0 -1.8187 2.15342   4
  14  -7   0 6.35327 1.66506   3
  14  -7   0 3.48311 1.45082   3
  14   7   0 4.68260 2.60228   4
  14   7   0 5.36656 1.12045   3
  14   7   0 6.27973 1.16686   3
  15  -7   0 9.76077 1.80579   3
  15  -7   0 6.21831 1.61248   3
  15   7   0 10.5589 1.17277   3
  15   7   0 8.69880 2.85512   4
  15   7   0 9.14836 1.12835   3
   0  -8   0 255.895 8.02148   3
   0  -8   0 269.372 8.15691   3
   0  -8   0 285.535 11.8717   1
   0   8   0 305.311 12.1376   1
   0   8   0 263.592 8.10687   3
   0   8   0 263.645 8.09026   3
  -1  -8   0 73.3078 3.12125   3
  -1  -8   0 86.4056 6.13679   1
  -1  -8   0 67.1572 2.91877   3
   1  -8   0 68.5590 3.01569   3
   1  -8   0 62.7993 5.94031   1
   1  -8   0 76.3595 3.22088   3
   1   8   0 72.9797 5.91348   1
   1   8   0 70.6761 3.03628   3
  -1   8   0 70.2923 3.06631   3
  -1   8   0 67.5717 6.03190   1
  -1   8   0 69.7364 3.08108   3
   1   8   0 72.3214 3.09157   3
   2  -8   0 989.594 27.1896   3
  -2  -8   0 975.213 26.9391   3
  -2  -8   0 1020.07 27.1087   4
   2  -8   0 1033.16 31.6449   1
   2  -8   0 969.514 27.0732   3
  -2  -8   0 974.717 31.0181   1
  -2   8   0 983.631 31.2336   1
  -2   8   0 987.784 27.1158   3
   2   8   0 989.486 27.0417   3
   2   8   0 990.850 27.0838   3
   2   8   0 1038.72 31.2176   1
  -2   8   0 997.028 27.0887   3
   3  -8   0 160.558 5.34202   3
   3  -8   0 177.861 9.26176   1
  -3  -8   0 161.284 5.07679   3
   3  -8   0 150.616 5.42855   3
  -3  -8   0 156.926 5.11539   3
  -3  -8   0 161.829 5.37795   4
  -3   8   0 157.708 5.31528   3
   3   8   0 159.534 5.26101   3
   3   8   0 161.493 5.30064   3
  -3   8   0 169.012 8.81654   1
   3   8   0 189.525 9.11757   1
  -4  -8   0 7.51438 0.91260   3
  -4  -8   0 8.42276 1.43575   4
   4  -8   0 5.47383 2.88849   1
  -4  -8   0 6.28873 2.37297   1
   4  -8   0 6.15563 1.31605   3
  -4  -8   0 6.80285 0.96632   3
   4   8   0 7.65182 1.14125   3
   4   8   0 9.47171 1.52472   4
  -4   8   0 8.75952 1.19392   3
   4   8   0 7.61930 1.17730   3
  -4   8   0 8.29124 1.21671   3
  -4   8   0 4.69307 2.70597   1
   4   8   0 3.36197 2.61674   1
   5  -8   0 71.6381 3.19214   3
  -5  -8   0 77.6681 2.61903   3
  -5  -8   0 83.9069 5.64157   1
   5  -8   0 79.6199 3.45924   3
   5  -8   0 74.7687 6.37687   1
  -5  -8   0 78.3349 2.59032   3
  -5   8   0 78.7039 3.07871   3
   5   8   0 72.7855 3.05155   3
   5   8   0 73.4808 3.39258   4
   5   8   0 74.7388 6.07794   1
   5   8   0 75.6756 3.08246   3
  -5   8   0 78.8513 3.04738   3
  -5   8   0 85.2827 6.20611   1
   6  -8   0 519.653 14.7398   3
   6  -8   0 510.728 19.3744   1
  -6  -8   0 523.511 16.9203   1
   6  -8   0 505.926 14.5624   3
   6   8   0 516.465 18.3807   1
  -6   8   0 520.425 18.4925   1
   6   8   0 511.552 14.8556   4
  -6   8   0 506.337 14.2397   3
   6   8   0 504.846 14.3872   3
   6   8   0 502.757 14.3522   3
  -6   8   0 510.424 14.2504   3
   7  -8   0 92.0994 4.07773   3
  -7  -8   0 97.9669 5.21390   1
   7  -8   0 87.1303 3.85116   3
   7  -8   0 100.860 8.39841   1
  -7   8   0 97.6001 6.94984   1
   7   8   0 98.2982 7.30055   1
   7   8   0 88.8705 3.62139   3
  -7   8   0 87.9820 3.18025   3
   7   8   0 92.5149 4.43607   4
  -7   8   0 92.1417 3.23779   3
   7   8   0 96.7830 3.62208   3
   8  -8   0 10.5282 1.56762   3
   8  -8   0 8.43399 1.72569   3
   8  -8   0 6.99245 4.08496   1
   8   8   0 10.7984 1.40139   3
   8   8   0 8.48783 2.23485   4
   8   8   0 15.1803 3.77912   1
  -8   8   0 10.3780 3.41125   1
   8   8   0 12.4489 1.45936   3
   9  -8   0 101.459 4.39174   3
   9  -8   0 98.3853 4.17148   3
   9  -8   0 84.8323 8.90988   1
   9   8   0 100.441 3.84378   3
   9   8   0 101.281 4.98292   4
   9   8   0 98.8137 3.81791   3
  -9   8   0 98.6795 6.83773   1
   9   8   0 100.287 7.51304   1
  10  -8   0 25.1437 2.50627   3
  10  -8   0 27.5448 5.65542   1
  10  -8   0 27.0404 2.75881   3
  10   8   0 26.6942 2.17393   3
  10   8   0 31.0554 2.22340   3
  10   8   0 21.3997 4.09013   1
  10   8   0 25.6127 2.90734   4
  11  -8   0 37.2621 2.80719   3
  11  -8   0 34.7605 2.98904   3
  11  -8   0 44.7785 6.41988   1
  11   8   0 41.5014 3.99371   4
  11   8   0 36.3402 2.36409   3
  11   8   0 37.1742 4.63796   1
  11   8   0 35.4708 2.36977   3
  12  -8   0 32.6278 2.71188   3
  12  -8   0 24.0002 6.49054   1
  12  -8   0 28.2382 2.94564   3
  12   8   0 37.6045 2.30359   3
  12   8   0 30.2074 2.27704   3
  12   8   0 28.0560 4.01358   1
  12   8   0 28.8573 3.29899   4
  13  -8   0 6.28275 1.71653   3
  13  -8   0 2.91048 1.44605   3
  13   8   0 4.21562 1.20922   3
  13   8   0 4.56053 1.15659   3
  13   8   0 4.34597 2.51169   4
  14  -8   0 11.4919 1.94684   3
  14  -8   0 12.1696 1.90833   3
  14   8   0 13.6256 1.48079   3
  14   8   0 11.4470 1.40953   3
  14   8   0 9.84474 2.85200   4
  15  -8   0 5.27891 1.73274   3
  15  -8   0 8.01425 1.75262   3
  15   8   0 3.84096 2.71715   4
  15   8   0 8.17280 1.22107   3
  15   8   0 9.96700 1.23235   3
   0  -9   0 1.13465 1.10840   3
   0  -9   0 -0.8969 1.19252   3
   0  -9   0 -4.0586 2.37773   1
   0   9   0 -0.5945 1.12118   3
   0   9   0 0.41625 1.18830   3
   0   9   0 -0.3503 2.62511   1
   1  -9   0 7.59585 1.33128   3
  -1  -9   0 5.63722 1.24929   3
   1  -9   0 5.94060 1.40484   3
  -1  -9   0 2.44019 2.64693   1
   1  -9   0 7.00624 3.12831   1
  -1  -9   0 4.77585 1.18939   3
   1   9   0 2.74233 1.19010   3
  -1   9   0 5.94769 1.26609   3
  -1   9   0 4.07426 2.89682   1
  -1   9   0 4.58716 1.25215   3
   1   9   0 4.84933 2.89888   1
   1   9   0 6.58190 1.29832   3
  -2  -9   0 40.1403 2.27056   3
  -2  -9   0 35.5530 2.32549   4
   2  -9   0 30.2401 4.53491   1
   2  -9   0 39.3277 2.53922   3
  -2  -9   0 27.6542 4.32342   1
   2  -9   0 36.7530 2.35996   3
  -2   9   0 39.7179 2.40522   3
  -2   9   0 35.8432 4.74264   1
   2   9   0 44.5261 5.17886   1
   2   9   0 32.7373 2.33627   3
   2   9   0 38.3754 2.43003   3
  -2   9   0 39.2808 2.37541   3
  -3  -9   0 261.806 7.77361   4
  -3  -9   0 258.049 7.45900   3
   3  -9   0 256.438 7.84825   3
   3  -9   0 246.457 11.9562   1
   3  -9   0 231.479 7.61128   3
  -3  -9   0 251.172 7.51458   3
  -3   9   0 254.265 7.65221   3
   3   9   0 244.795 7.58716   3
   3   9   0 229.570 7.56948   3
  -3   9   0 245.563 7.65329   3
  -3   9   0 243.723 11.6173   1
   3   9   0 251.635 11.4502   1
  -4  -9   0 7.50942 0.98724   3
   4  -9   0 8.75583 1.33974   3
  -4  -9   0 8.63864 1.08623   3
   4  -9   0 9.33022 1.51440   3
  -4  -9   0 4.61696 2.62390   1
   4  -9   0 9.04111 3.32449   1
  -4  -9   0 6.09030 1.38283   4
  -4   9   0 7.04574 3.05044   1
   4   9   0 6.90250 2.96985   1
  -4   9   0 11.5228 1.35271   3
   4   9   0 5.85292 1.17849   3
   4   9   0 6.13472 1.20392   3
   5  -9   0 24.8974 4.79828   1
  -5  -9   0 27.4007 3.72912   1
   5  -9   0 23.1983 2.08138   3
   5  -9   0 22.1695 2.35273   3
  -5  -9   0 22.5657 1.54908   3
   5   9   0 14.9668 3.72346   1
   5   9   0 22.6196 1.93337   3
  -5   9   0 22.8497 4.24984   1
   5   9   0 27.1365 2.31345   4
   5   9   0 23.0890 1.94686   3
  -5   9   0 22.0653 1.92923   3
  -5   9   0 21.3762 1.88186   3
  -6  -9   0 47.9047 5.02066   1
  -6  -9   0 53.7445 1.77442   3
  -6  -9   0 50.7872 1.73119   3
   6  -9   0 46.5902 6.12036   1
   6  -9   0 54.2256 3.20113   3
   6   9   0 51.0725 6.05098   1
   6   9   0 49.3340 2.69290   3
   6   9   0 51.0159 2.75539   3
  -6   9   0 51.7826 2.59172   3
  -6   9   0 60.0029 6.40977   1
  -6   9   0 51.1925 2.64753   3
   6   9   0 55.4850 3.39460   4
   7  -9   0 265.143 13.3904   1
  -7  -9   0 252.655 10.0919   1
   7  -9   0 243.783 8.02176   3
   7  -9   0 254.496 8.26639   3
   7   9   0 257.892 7.81289   3
  -7   9   0 253.032 7.49830   3
   7   9   0 241.136 7.80111   3
   7   9   0 251.608 8.47165   4
  -7   9   0 236.593 12.0399   1
   7   9   0 263.180 12.0633   1
  -7   9   0 255.315 7.53345   3
   8  -9   0 10.8449 1.79060   3
   8  -9   0 15.1228 5.06085   1
   8  -9   0 12.8824 1.90744   3
  -8   9   0 11.1541 4.17520   1
   8   9   0 12.1697 1.57329   3
  -8   9   0 10.9855 1.19270   3
   8   9   0 9.83387 3.94111   1
   8   9   0 11.9026 1.64951   3
  -8   9   0 11.2143 1.31548   3
   8   9   0 13.5938 2.47600   4
   9  -9   0 -0.3409 1.52063   3
   9  -9   0 -3.9686 4.15995   1
   9  -9   0 -1.2871 1.30497   3
   9   9   0 0.99863 1.14395   3
  -9   9   0 1.52984 3.36948   1
   9   9   0 0.32735 2.07831   4
   9   9   0 -1.2575 1.12172   3
   9   9   0 -1.7682 3.37899   1
  10  -9   0 46.8873 6.87140   1
  10  -9   0 60.0302 3.59128   3
  10  -9   0 53.9906 3.31414   3
 -10   9   0 47.7246 5.69013   1
  10   9   0 63.1532 4.15039   4
  10   9   0 43.6835 5.44312   1
  10   9   0 57.3115 2.95207   3
  10   9   0 59.0564 2.98123   3
  11  -9   0 8.70541 1.80351   3
  11  -9   0 3.46673 5.33955   1
  11  -9   0 7.74140 1.61646   3
  11   9   0 8.54692 4.13255   1
  11   9   0 9.58732 1.48632   3
  11   9   0 11.9249 2.54610   4
  11   9   0 12.5035 1.52055   3
  12  -9   0 -5.0952 5.98678   1
  12  -9   0 -0.9542 1.42656   3
  12  -9   0 -1.2023 1.30763   3
  12   9   0 3.19473 3.87448   1
  12   9   0 1.27653 1.15880   3
  12   9   0 -0.7539 2.20747   4
  12   9   0 0.20977 1.05111   3
  13  -9   0 0.05736 1.42577   3
  13  -9   0 0.03774 1.53146   3
  13   9   0 2.75640 3.66763   1
  13   9   0 0.80912 1.14683   3
  13   9   0 5.34340 3.84493   1
  13   9   0 0.49730 1.09894   3
  13   9   0 -1.3924 2.42638   4
  14  -9   0 41.2853 3.43258   3
  14  -9   0 39.6496 3.25565   3
  14   9   0 38.5774 2.59814   3
  14   9   0 45.6720 4.55737   4
  14   9   0 42.0989 2.62077   3
  15  -9   0 11.1423 2.10454   3
  15  -9   0 11.0605 1.95192   3
  15   9   0 10.0991 3.02151   4
  15   9   0 12.2725 1.45002   3
  15   9   0 9.56432 1.34619   3
   0 -10   0 3586.72 101.322   1
   0  10   0 3636.07 101.389   1
  -1 -10   0 60.4737 6.20483   1
   1 -10   0 50.9481 5.93915   1
  -1 -10   0 61.3225 2.90765   3
   1 -10   0 62.5960 3.16445   3
   1 -10   0 60.8162 2.95557   3
  -1 -10   0 62.1062 3.02675   3
  -1  10   0 45.1831 5.64423   1
   1  10   0 57.5556 2.98870   3
   1  10   0 56.2129 6.14015   1
   1  10   0 61.8244 3.07975   3
  -1  10   0 63.7329 3.11491   3
  -1  10   0 58.5992 3.03606   3
  -2 -10   0 5.13129 1.22437   3
   2 -10   0 5.51480 1.37146   3
  -2 -10   0 7.10190 1.21405   3
  -2 -10   0 4.53185 2.83304   1
   2 -10   0 5.43450 3.23622   1
  -2 -10   0 5.18459 1.38727   4
   2 -10   0 5.17982 1.44560   3
   2  10   0 6.06992 3.14961   1
   2  10   0 4.76014 1.27135   3
  -2  10   0 6.58324 1.35672   3
  -2  10   0 1.04405 2.81887   1
  -2  10   0 5.05187 1.30285   3
   2  10   0 6.00564 1.25501   3
   3 -10   0 199.981 11.0317   1
   3 -10   0 196.974 6.46808   3
  -3 -10   0 192.758 6.48853   4
   3 -10   0 202.652 6.67923   3
  -3 -10   0 169.669 6.40756   3
  -3 -10   0 199.899 6.22104   3
  -3  10   0 200.100 6.45978   3
   3  10   0 197.400 6.39956   3
   3  10   0 203.735 10.4923   1
   3  10   0 188.643 6.37790   3
  -3  10   0 218.536 10.9866   1
  -3  10   0 199.297 6.45110   3
  -4 -10   0 52.0181 2.95611   4
   4 -10   0 52.2865 6.47919   1
  -4 -10   0 51.1033 5.36810   1
   4 -10   0 51.1965 2.84587   3
  -4 -10   0 47.6998 2.48994   3
  -4 -10   0 49.7006 2.40513   3
   4 -10   0 59.5320 3.23270   3
  -4  10   0 41.9035 5.51743   1
   4  10   0 46.7575 2.70280   3
  -4  10   0 55.4463 2.78727   3
   4  10   0 53.6943 2.79639   3
   4  10   0 49.4193 6.08385   1
  -5 -10   0 202.939 6.12731   3
  -5 -10   0 205.921 10.0195   1
   5 -10   0 195.496 6.63442   3
  -5 -10   0 204.236 6.07415   3
   5 -10   0 201.234 11.8718   1
   5 -10   0 200.132 6.86108   3
  -5  10   0 201.703 6.51054   3
   5  10   0 201.033 6.52918   3
  -5  10   0 203.406 6.49393   3
  -5  10   0 197.202 10.8822   1
   5  10   0 197.261 10.4278   1
   5  10   0 190.606 6.49851   3
   6 -10   0 5.03862 1.65274   3
  -6 -10   0 4.92735 0.81956   3
   6 -10   0 -0.3014 3.97868   1
   6 -10   0 0.45595 1.30352   3
  -6 -10   0 3.61366 2.82143   1
  -6 -10   0 4.55111 0.77438   3
  -6  10   0 2.49827 1.10151   3
   6  10   0 4.72722 1.29793   3
   6  10   0 4.08500 1.39577   3
  -6  10   0 2.55663 1.22027   3
   6  10   0 7.30754 3.49806   1
   6  10   0 2.81758 1.78396   4
  -6  10   0 1.32571 3.68012   1
   7 -10   0 31.3807 2.86624   3
   7 -10   0 33.7013 3.12471   3
  -7 -10   0 30.5850 4.10854   1
   7 -10   0 22.2523 5.52476   1
   7  10   0 21.5372 4.65962   1
   7  10   0 35.2842 2.61504   3
   7  10   0 35.0353 2.60526   3
  -7  10   0 32.8919 2.33387   3
  -7  10   0 37.1277 5.61893   1
  -7  10   0 35.3003 2.26840   3
   7  10   0 38.1911 3.39762   4
   8 -10   0 561.396 16.2715   3
   8 -10   0 554.246 22.5510   1
   8 -10   0 547.009 16.0337   3
  -8  10   0 545.905 15.2036   3
  -8  10   0 549.112 15.1845   3
   8  10   0 550.748 16.3808   4
   8  10   0 551.103 15.7858   3
   8  10   0 566.853 15.7767   3
   8  10   0 536.823 20.6400   1
  -8  10   0 533.408 20.4555   1
   9 -10   0 2.26268 1.69744   3
   9 -10   0 0.33564 1.41630   3
   9 -10   0 0.39846 4.45882   1
   9  10   0 1.05398 3.87082   1
   9  10   0 1.41635 1.27010   3
   9  10   0 1.12336 2.15502   4
  -9  10   0 -1.2574 3.84844   1
   9  10   0 1.69494 1.30606   3
  10 -10   0 41.8020 3.17759   3
  10 -10   0 40.1073 6.96865   1
  10 -10   0 47.5775 3.51597   3
  10  10   0 43.1021 2.86048   3
  10  10   0 44.0564 5.57722   1
  10  10   0 48.3002 4.15576   4
  10  10   0 40.0905 2.77863   3
 -10  10   0 43.8868 5.39055   1
  11 -10   0 10.6845 1.85652   3
  11 -10   0 0.33613 5.40310   1
  11 -10   0 8.96982 1.98607   3
  11  10   0 12.9636 1.65701   3
  11  10   0 10.6253 4.74812   1
  11  10   0 10.7564 1.55542   3
  11  10   0 12.2780 2.67923   4
  12 -10   0 47.7408 8.39820   1
  12 -10   0 51.1401 3.55433   3
  12 -10   0 55.0360 3.76136   3
  12  10   0 55.6450 3.08867   3
  12  10   0 38.4679 5.96841   1
  12  10   0 55.5660 4.59058   4
  12  10   0 59.7199 3.14541   3
  13 -10   0 39.6198 3.48930   3
  13 -10   0 35.3421 3.29395   3
  13  10   0 32.6024 5.61881   1
  13  10   0 44.8861 4.60706   4
  13  10   0 34.6714 2.75586   3
  13  10   0 35.6367 2.65429   3
  14 -10   0 7.00064 1.87381   3
  14 -10   0 4.60291 1.88524   3
  14  10   0 6.82670 2.83143   4
  14  10   0 7.45098 1.44330   3
  14  10   0 5.04421 1.43100   3
  15 -10   0 2.47829 1.79686   3
  15 -10   0 1.52469 1.64955   3
  15  10   0 2.09580 1.18868   3
  15  10   0 0.12951 2.65535   4
  15  10   0 -0.6947 1.11767   3
   0  11   0 16.4226 3.88702   1
  -1 -11   0 164.645 10.2865   1
  -1 -11   0 163.784 5.58946   3
   1 -11   0 153.782 5.72593   3
   1 -11   0 175.762 10.4188   1
   1 -11   0 166.082 5.66221   3
  -1 -11   0 162.315 5.67990   3
  -1  11   0 158.743 5.67109   3
  -1  11   0 158.677 10.0454   1
   1  11   0 159.816 5.67429   3
  -1  11   0 164.795 5.73866   3
   1  11   0 153.595 9.85317   1
   1  11   0 161.159 5.67309   3
   2 -11   0 67.8352 7.34168   1
  -2 -11   0 76.8496 3.56988   4
  -2 -11   0 83.3441 3.55626   3
   2 -11   0 83.1394 3.66356   3
   2 -11   0 82.4828 3.89976   3
  -2 -11   0 86.0576 7.36694   1
  -2 -11   0 85.0542 3.66662   3
   2  11   0 77.5204 3.59364   3
  -2  11   0 77.3935 3.64799   3
  -2  11   0 76.2477 3.67239   3
  -2  11   0 72.9832 7.38522   1
   2  11   0 80.9078 3.64884   3
   2  11   0 80.5095 7.23619   1
  -3 -11   0 288.798 8.98893   4
   3 -11   0 288.965 9.01163   3
   3 -11   0 283.230 9.15316   3
  -3 -11   0 298.030 8.76700   3
   3 -11   0 297.201 14.2578   1
  -3  11   0 279.616 8.96026   3
  -3  11   0 281.779 8.92005   3
  -3  11   0 292.590 13.8918   1
   3  11   0 290.971 8.94116   3
   3  11   0 288.309 13.4965   1
   3  11   0 283.835 8.92782   3
   4 -11   0 258.531 13.6503   1
  -4 -11   0 257.617 8.03895   3
  -4 -11   0 267.424 7.98392   3
  -4 -11   0 270.757 8.46274   4
  -4 -11   0 259.414 12.2373   1
   4 -11   0 272.834 8.65423   3
   4 -11   0 259.224 8.38829   3
   4  11   0 262.992 8.28199   3
  -4  11   0 256.152 13.1975   1
  -4  11   0 260.608 8.31458   3
   4  11   0 264.485 12.8119   1
   4  11   0 258.654 8.29889   3
  -5 -11   0 56.4646 2.59553   3
   5 -11   0 53.8642 7.24993   1
   5 -11   0 56.1272 3.25349   3
  -5 -11   0 56.5397 6.38002   1
  -5 -11   0 56.3211 2.71493   3
   5 -11   0 54.9153 3.55563   3
  -5 -11   0 64.5893 3.37885   4
   5  11   0 49.1165 6.08114   1
  -5  11   0 57.3548 7.02796   1
   5  11   0 59.2998 3.15111   3
   5  11   0 54.3992 3.12066   3
  -5  11   0 54.7941 3.09624   3
  -5  11   0 59.1105 3.11734   3
   6 -11   0 2.87349 1.75978   3
  -6 -11   0 1.95224 0.79529   3
   6 -11   0 3.54038 1.50190   3
  -6 -11   0 2.97029 0.93757   3
  -6 -11   0 9.34852 3.38984   1
   6 -11   0 2.93306 4.71472   1
   6  11   0 2.64362 1.34425   3
  -6  11   0 -2.6427 3.56750   1
   6  11   0 1.37794 3.53960   1
  -6  11   0 1.77443 1.17516   3
   6  11   0 3.93617 1.36922   3
  -6  11   0 2.39023 1.30318   3
   7 -11   0 11.5299 1.88306   3
  -7 -11   0 13.5275 3.75119   1
   7 -11   0 10.8105 4.82207   1
   7 -11   0 11.7391 2.03493   3
  -7  11   0 3.14672 4.05626   1
   7  11   0 13.3024 1.75006   3
   7  11   0 7.76427 4.09509   1
  -7  11   0 14.9796 1.63206   3
   7  11   0 10.0695 2.23520   4
  -7  11   0 15.3585 1.61353   3
   7  11   0 11.4880 1.64269   3
   8 -11   0 0.54116 1.69960   3
  -8 -11   0 -2.3823 2.63834   1
   8 -11   0 0.40777 4.55101   1
   8 -11   0 1.69562 1.58818   3
  -8  11   0 0.12449 4.08151   1
   8  11   0 0.50613 1.35305   3
   8  11   0 -0.2447 3.97043   1
   8  11   0 -1.1363 1.33907   3
  -8  11   0 1.53809 1.07514   3
   8  11   0 2.01534 2.20511   4
  -8  11   0 -0.6722 0.88043   3
   9 -11   0 24.5726 6.19391   1
   9 -11   0 26.6112 2.96078   3
   9 -11   0 25.9044 2.67017   3
   9  11   0 13.9498 4.92959   1
   9  11   0 33.1026 2.73881   3
   9  11   0 32.6150 2.68093   3
  -9  11   0 26.0226 1.28247   3
  -9  11   0 37.2766 5.85163   1
  -9  11   0 26.8385 1.33420   3
   9  11   0 20.2227 2.94323   4
  10 -11   0 67.8201 4.24040   3
  10 -11   0 53.6493 8.24629   1
  10 -11   0 71.3838 4.00120   3
  10  11   0 70.1131 4.65269   4
 -10  11   0 82.3273 8.14867   1
  10  11   0 72.3114 8.72570   1
  10  11   0 67.6745 3.56250   3
  10  11   0 66.5040 3.52748   3
  11 -11   0 42.9001 3.33212   3
  11 -11   0 42.9471 3.62431   3
  11 -11   0 40.3584 7.81627   1
  11  11   0 39.8633 2.89643   3
  11  11   0 35.3229 2.80162   3
 -11  11   0 38.4253 4.92709   1
  11  11   0 38.2478 4.17655   4
  11  11   0 31.6406 6.05438   1
  12 -11   0 6.20044 1.97939   3
  12 -11   0 8.72389 1.91775   3
  12  11   0 6.20395 2.70641   4
  12  11   0 7.23333 1.56489   3
  12  11   0 -3.0025 5.30925   1
  12  11   0 9.13817 1.64904   3
  13 -11   0 3.54032 1.98339   3
  13 -11   0 6.58409 1.95118   3
  13  11   0 5.19926 1.58754   3
  13  11   0 10.3878 5.83027   1
  13  11   0 4.56233 1.44730   3
  13  11   0 5.52983 2.86330   4
  14 -11   0 17.3577 2.53325   3
  14 -11   0 12.6069 2.21521   3
  14  11   0 17.5633 1.86838   3
  14  11   0 21.8108 2.09379   3
  14  11   0 18.1819 3.25675   4
   0 -12   0 737.804 20.5149   3
   0 -12   0 710.847 20.3275   3
   0 -12   0 706.621 26.1683   1
   0  12   0 707.059 20.4092   3
   0  12   0 739.685 26.4394   1
   0  12   0 731.973 20.4376   3
  -1 -12   0 0.64769 3.14998   1
  -1 -12   0 1.66097 1.26197   3
   1 -12   0 4.09584 3.71595   1
   1 -12   0 1.36173 1.50221   3
   1 -12   0 0.55655 1.34725   3
  -1 -12   0 3.24440 1.46731   3
  -1  12   0 1.20452 1.34099   3
  -1  12   0 2.36800 1.41132   3
  -1  12   0 0.71895 3.18530   1
   1  12   0 0.97935 1.31091   3
   1  12   0 1.66037 3.33307   1
   1  12   0 1.23537 1.37048   3
  -2 -12   0 327.760 10.0478   3
  -2 -12   0 334.664 10.0790   4
   2 -12   0 320.800 15.6199   1
  -2 -12   0 314.900 14.9547   1
   2 -12   0 326.612 10.1180   3
  -2 -12   0 338.262 9.97925   3
   2 -12   0 338.113 10.3569   3
  -2  12   0 323.664 10.1049   3
  -2  12   0 331.839 10.1396   3
  -2  12   0 296.939 15.1471   1
   2  12   0 323.473 10.0924   3
   2  12   0 322.497 15.2527   1
  -3 -12   0 48.2842 3.16899   4
   3 -12   0 41.1373 6.15867   1
   3 -12   0 48.5990 3.13901   3
   3 -12   0 50.4094 3.37646   3
  -3 -12   0 40.9406 5.87060   1
  -3 -12   0 45.5083 2.75484   3
   3  12   0 39.7861 5.79804   1
  -3  12   0 45.7201 3.02096   3
   3  12   0 46.5788 3.03553   3
   3  12   0 44.2639 2.98582   3
  -3  12   0 51.1954 6.48979   1
  -3  12   0 44.5853 3.00773   3
  -4 -12   0 88.6851 3.66316   3
   4 -12   0 94.1329 4.52733   3
  -4 -12   0 86.2506 3.78053   3
  -4 -12   0 95.9880 4.15967   4
   4 -12   0 86.0869 8.74669   1
  -4 -12   0 83.7008 7.47976   1
   4 -12   0 87.4124 4.17721   3
   4  12   0 80.0389 3.96530   3
  -4  12   0 86.4194 4.02279   3
  -4  12   0 92.4576 3.99158   3
  -4  12   0 94.2220 8.70256   1
   4  12   0 89.1612 7.91952   1
   4  12   0 87.2183 4.02126   3
   5 -12   0 262.695 8.84117   3
  -5 -12   0 251.558 8.61010   4
  -5 -12   0 255.958 7.94169   3
  -5 -12   0 265.577 8.05515   3
  -5 -12   0 254.445 12.7901   1
   5 -12   0 249.718 8.51208   3
   5 -12   0 270.416 14.5250   1
   5  12   0 277.887 13.9653   1
   5  12   0 272.558 8.52187   3
  -5  12   0 261.945 8.42574   3
  -5  12   0 272.709 14.1430   1
   5  12   0 263.755 8.47129   3
  -6 -12   0 10.4122 1.21545   3
   6 -12   0 1.25444 4.75577   1
  -6 -12   0 7.44151 3.57638   1
   6 -12   0 9.02164 1.76419   3
   6 -12   0 12.6496 2.11102   3
   6  12   0 9.87510 1.72540   3
   6  12   0 6.24426 4.18229   1
  -6  12   0 8.41654 1.48037   3
  -6  12   0 15.2960 5.10583   1
   6  12   0 8.07311 1.66916   3
  -6  12   0 9.42543 1.56879   3
  -7 -12   0 28.4449 1.22442   3
   7 -12   0 25.8407 2.66266   3
   7 -12   0 35.7051 3.04269   3
   7 -12   0 27.7041 5.88795   1
  -7 -12   0 27.3460 4.62587   1
  -7 -12   0 29.8317 1.29513   3
   7  12   0 33.4740 2.73404   3
   7  12   0 33.6414 2.78098   3
  -7  12   0 31.2670 2.51590   3
   7  12   0 31.4020 5.65629   1
  -7  12   0 26.8781 5.72007   1
  -7  12   0 29.6922 2.35943   3
   8 -12   0 107.165 10.3837   1
   8 -12   0 109.193 5.05957   3
  -8 -12   0 124.175 8.06464   1
   8 -12   0 121.466 5.50390   3
   8  12   0 118.322 4.84854   3
   8  12   0 106.007 9.44623   1
  -8  12   0 112.015 10.0534   1
   8  12   0 122.344 4.87741   3
  -8  12   0 117.510 4.36709   3
  -8  12   0 113.456 4.38572   3
   9 -12   0 8.07522 2.20263   3
   9 -12   0 2.88313 5.59488   1
   9  12   0 15.2293 5.09161   1
  -9  12   0 10.8527 5.14323   1
  -9  12   0 5.46441 1.04222   3
   9  12   0 6.49147 1.61193   3
   9  12   0 6.53770 1.65193   3
   9  12   0 6.47953 2.51590   4
  10 -12   0 13.9856 2.32732   3
  10 -12   0 14.8281 2.18188   3
  10 -12   0 10.4475 6.58042   1
  10  12   0 13.8435 1.84404   3
  10  12   0 18.8059 5.55100   1
 -10  12   0 4.07450 5.18865   1
  10  12   0 15.2879 1.92118   3
  10  12   0 14.0491 2.76702   4
  11 -12   0 2.22100 1.66515   3
  11 -12   0 1.71641 1.84480   3
  11 -12   0 5.00107 7.20337   1
  11  12   0 0.79653 1.31984   3
 -11  12   0 2.19119 4.79257   1
  11  12   0 4.94006 2.51276   4
  11  12   0 1.77622 1.45205   3
  11  12   0 1.59568 5.38405   1
  12 -12   0 10.6689 2.04288   3
  12 -12   0 12.1056 2.36668   3
  12  12   0 13.1328 3.03532   4
  12  12   0 13.1371 1.86883   3
  12  12   0 21.2286 6.54453   1
  12  12   0 12.9151 1.89428   3
  13 -12   0 62.5534 4.50048   3
  13 -12   0 62.6778 4.25691   3
  13  12   0 64.0603 3.62922   3
  13  12   0 61.4971 5.32456   4
  13  12   0 71.8542 3.78652   3
  13  12   0 62.7579 8.24704   1
  14 -12   0 5.40618 2.13049   3
  14 -12   0 4.70448 1.98072   3
  14  12   0 4.43457 2.77982   4
  14  12   0 6.90104 1.63012   3
  14  12   0 9.20984 1.81578   3
   0 -13   0 4.81212 1.70281   3
   0 -13   0 1.87632 3.75617   1
   0 -13   0 2.36311 1.49471   3
   0  13   0 5.59194 1.60733   3
   0  13   0 0.92892 1.57394   3
   0  13   0 -2.5518 3.47664   1
   1 -13   0 86.1657 4.05728   3
  -1 -13   0 79.0749 3.90134   3
  -1 -13   0 87.6108 8.42904   1
   1 -13   0 78.4592 8.48619   1
  -1 -13   0 83.9540 4.08142   3
   1 -13   0 82.3687 4.22800   3
  -1  13   0 85.9396 4.06057   3
   1  13   0 87.6545 4.12237   3
  -1  13   0 86.6320 8.69832   1
   1  13   0 67.8813 7.94325   1
   1  13   0 87.3827 4.12814   3
  -1  13   0 90.0800 4.21923   3
   2 -13   0 17.5068 2.07959   3
  -2 -13   0 14.7866 1.93525   3
   2 -13   0 20.8587 5.18199   1
   2 -13   0 22.5128 2.45694   3
  -2 -13   0 19.8787 2.12135   4
  -2 -13   0 24.8818 2.39818   3
  -2 -13   0 16.3693 4.58955   1
  -2  13   0 17.9261 2.08988   3
   2  13   0 23.8649 2.73028   3
  -2  13   0 16.0256 4.99985   1
   2  13   0 27.7118 5.27339   1
  -2  13   0 17.2373 2.08684   3
   2  13   0 18.9940 2.07065   3
  -3 -13   0 1.93569 1.56647   4
   3 -13   0 0.38988 1.48925   3
   3 -13   0 1.13420 1.73357   3
   3 -13   0 5.50539 4.08933   1
  -3 -13   0 1.84025 1.31725   3
  -3 -13   0 -4.2353 3.35006   1
   3  13   0 0.70563 1.56288   3
  -3  13   0 1.21175 1.47973   3
  -3  13   0 0.39513 1.40762   3
   3  13   0 -0.6166 1.40466   3
   3  13   0 -0.0093 3.96333   1
  -3  13   0 1.48515 4.02945   1
   4 -13   0 154.178 5.91313   3
   4 -13   0 137.879 11.0279   1
  -4 -13   0 155.165 5.47377   3
  -4 -13   0 151.178 5.57317   3
  -4 -13   0 160.645 5.99702   4
   4 -13   0 165.936 6.37541   3
   4  13   0 155.335 5.86955   3
   4  13   0 136.891 10.9566   1
   4  13   0 160.946 5.89794   3
  -4  13   0 159.855 5.90505   3
  -4  13   0 153.023 5.84213   3
  -4  13   0 148.882 11.0849   1
   5 -13   0 22.5856 2.59477   3
  -5 -13   0 23.8444 4.97603   1
  -5 -13   0 27.0533 2.44815   3
  -5 -13   0 26.3681 2.82028   4
   5 -13   0 31.5736 2.99207   3
   5 -13   0 28.1938 6.18058   1
  -5 -13   0 27.3309 2.25769   3
   5  13   0 23.2745 2.26577   3
  -5  13   0 29.8438 6.70019   1
   5  13   0 29.6736 5.57022   1
  -5  13   0 32.2755 2.78939   3
   5  13   0 23.9287 2.41272   3
   6 -13   0 40.6190 3.49569   3
   6 -13   0 39.0154 3.17050   3
  -6 -13   0 44.2266 2.42493   3
   6 -13   0 31.3046 6.41220   1
  -6 -13   0 36.0850 5.51543   1
   6  13   0 47.6777 6.87902   1
   6  13   0 40.1401 3.12099   3
  -6  13   0 46.6932 7.14199   1
  -6  13   0 40.8773 2.94883   3
  -6  13   0 45.5389 2.95495   3
   6  13   0 40.9309 3.03861   3
   7 -13   0 -2.2782 5.09122   1
  -7 -13   0 0.81249 0.70602   3
   7 -13   0 3.99836 1.72015   3
   7 -13   0 1.02875 1.83053   3
  -7 -13   0 2.23782 0.68589   3
  -7 -13   0 -0.4679 3.68613   1
   7  13   0 3.00532 1.51875   3
  -7  13   0 -0.2421 4.49124   1
   7  13   0 1.89550 1.36885   3
  -7  13   0 0.99517 1.09562   3
  -7  13   0 -0.0386 1.24956   3
   7  13   0 -2.8186 3.84646   1
  -8 -13   0 -2.8964 3.33368   1
   8 -13   0 2.61772 1.94227   3
   8 -13   0 2.16402 1.67330   3
   8 -13   0 2.39871 5.74450   1
  -8  13   0 5.05111 5.02507   1
  -8  13   0 0.13553 1.22512   3
   8  13   0 -0.2141 4.19497   1
   8  13   0 1.72875 1.42731   3
   8  13   0 0.70303 1.53090   3
   9 -13   0 66.6991 4.37561   3
   9 -13   0 65.9827 9.27225   1
   9 -13   0 65.5510 3.99646   3
  -9  13   0 54.3550 7.53983   1
   9  13   0 59.7243 3.68702   3
   9  13   0 60.7531 7.90803   1
   9  13   0 60.4717 3.59728   3
  -9  13   0 59.1027 2.77310   3
  10 -13   0 39.3422 3.45277   3
  10 -13   0 45.0194 8.75379   1
  10 -13   0 40.5040 3.88666   3
  10  13   0 48.5704 3.35474   3
 -10  13   0 35.2918 6.96727   1
  10  13   0 42.9786 3.18000   3
  10  13   0 37.8460 6.84596   1
  11 -13   0 4.79251 1.75148   3
  11 -13   0 9.99392 7.45725   1
  11 -13   0 3.78557 2.05275   3
  11  13   0 16.7033 6.49614   1
  11  13   0 8.07283 1.71254   3
  11  13   0 8.62799 1.71530   3
 -11  13   0 11.9776 6.11873   1
  12 -13   0 13.1191 2.27954   3
  12 -13   0 11.8725 2.40780   3
  12  13   0 12.3396 1.92511   3
  12  13   0 16.7940 2.09449   3
  12  13   0 12.8872 7.07894   1
  13 -13   0 1.48899 2.03124   3
  13 -13   0 -1.0015 1.74253   3
  13  13   0 -1.3793 1.43228   3
  13  13   0 -0.8370 1.34151   3
  13  13   0 2.78649 8.01080   1
  14 -13   0 5.95590 2.15189   3
  14  13   0 5.16499 1.59867   3
  14  13   0 5.99952 1.74999   3
   0 -14   0 862.332 24.5770   3
   0 -14   0 856.232 31.5606   1
   0 -14   0 889.224 24.7838   3
   0  14   0 907.861 31.9678   1
   0  14   0 882.831 24.7128   3
   0  14   0 849.641 24.6731   3
   1 -14   0 38.6161 6.70495   1
  -1 -14   0 42.2144 3.30117   3
  -1 -14   0 36.7925 6.12593   1
   1 -14   0 42.3147 3.12583   3
   1 -14   0 38.2251 3.38246   3
  -1 -14   0 42.2934 3.12757   3
   1  14   0 41.1237 3.31669   3
  -1  14   0 26.1123 5.81066   1
   1  14   0 35.2620 6.31001   1
  -1  14   0 41.0258 3.15897   3
  -1  14   0 37.3771 3.19902   3
   1  14   0 40.6457 3.24256   3
  -2 -14   0 3.90468 1.56489   3
  -2 -14   0 5.28959 1.75472   4
  -2 -14   0 6.15143 1.74923   3
  -2 -14   0 4.07730 3.94883   1
   2 -14   0 5.89815 1.78453   3
   2 -14   0 5.06667 4.50655   1
   2 -14   0 5.77583 1.97320   3
   2  14   0 6.35616 4.27898   1
  -2  14   0 6.37376 1.84116   3
   2  14   0 4.34353 1.75166   3
  -2  14   0 8.71177 4.64502   1
   2  14   0 4.69454 1.68876   3
  -2  14   0 7.10852 1.76875   3
  -3 -14   0 98.1134 4.32556   3
  -3 -14   0 92.7601 9.59425   1
   3 -14   0 100.930 10.0712   1
  -3 -14   0 92.4884 4.48822   4
   3 -14   0 96.6657 5.02786   3
   3 -14   0 95.4321 4.66189   3
  -3  14   0 103.154 4.70513   3
   3  14   0 99.8157 4.64067   3
  -3  14   0 100.081 4.66171   3
   3  14   0 99.3478 9.38290   1
   3  14   0 92.7893 4.54539   3
  -3  14   0 83.7685 9.52026   1
  -4 -14   0 370.557 12.0134   4
  -4 -14   0 386.728 11.7593   3
  -4 -14   0 374.193 11.6028   3
   4 -14   0 405.262 12.4888   3
   4 -14   0 378.391 12.0489   3
   4 -14   0 399.551 19.2504   1
  -4  14   0 388.940 12.0422   3
   4  14   0 392.416 18.3267   1
  -4  14   0 384.770 18.6333   1
  -4  14   0 397.715 12.0699   3
   4  14   0 378.830 12.0060   3
   4  14   0 408.510 12.1467   3
  -5 -14   0 592.566 22.6886   1
   5 -14   0 564.647 16.8088   3
  -5 -14   0 574.253 16.2577   3
   5 -14   0 578.342 17.0714   3
   5 -14   0 558.333 24.1944   1
  -5 -14   0 565.718 16.8782   4
  -5 -14   0 563.010 16.1651   3
  -5  14   0 560.917 16.6376   3
   5  14   0 568.394 16.6922   3
   5  14   0 554.087 16.6737   3
   5  14   0 532.956 22.8422   1
  -5  14   0 584.337 24.4019   1
   6 -14   0 39.7007 3.54343   3
   6 -14   0 31.0963 6.78099   1
  -6 -14   0 23.4057 5.38990   1
   6 -14   0 27.6981 3.18580   3
  -6 -14   0 36.8794 2.41373   3
   6  14   0 34.1632 3.07913   3
  -6  14   0 36.4141 7.04860   1
  -6  14   0 32.1383 2.75930   3
   6  14   0 38.2972 3.00915   3
   6  14   0 26.1263 5.97352   1
  -6  14   0 32.4902 2.87586   3
   7 -14   0 50.2556 4.02122   3
  -7 -14   0 43.3187 6.14398   1
   7 -14   0 48.4458 3.51072   3
  -7 -14   0 48.5454 2.15677   3
   7 -14   0 47.0219 7.66312   1
  -7 -14   0 42.5421 2.18875   3
  -7  14   0 65.9942 8.54262   1
   7  14   0 50.8679 3.45315   3
   7  14   0 49.8988 3.31574   3
  -7  14   0 45.3355 3.11421   3
   7  14   0 42.6920 6.51781   1
   8 -14   0 12.1601 2.38838   3
   8 -14   0 12.0307 2.07678   3
   8 -14   0 9.47364 5.96723   1
  -8 -14   0 15.5699 4.70186   1
  -8  14   0 20.7109 6.40726   1
   8  14   0 15.8268 2.07607   3
   8  14   0 12.4363 1.89269   3
   8  14   0 5.50980 5.24353   1
  -8  14   0 15.4246 1.81608   3
   9 -14   0 1.32862 1.97256   3
   9 -14   0 10.3576 6.97321   1
   9 -14   0 2.75576 1.78093   3
  -9 -14   0 -0.2493 3.55846   1
   9  14   0 1.21122 1.57757   3
  -9  14   0 2.13685 5.99854   1
   9  14   0 3.08861 1.48421   3
  -9  14   0 2.14284 1.13699   3
   9  14   0 5.66785 5.58476   1
  10 -14   0 -10.532 6.78430   1
  10 -14   0 2.41665 2.08247   3
  10 -14   0 -0.8817 1.62742   3
  10  14   0 -2.3259 1.39446   3
  10  14   0 0.45997 1.38310   3
 -10  14   0 0.43610 6.18706   1
  10  14   0 -6.9230 6.04824   1
  11 -14   0 3.31001 1.87807   3
  11 -14   0 6.16003 2.27671   3
  11  14   0 8.11726 1.74857   3
 -11  14   0 5.49399 7.07408   1
  11  14   0 5.55137 7.01285   1
  11  14   0 8.59479 1.83787   3
  12 -14   0 12.8292 2.55094   3
  12 -14   0 14.0012 2.22316   3
  12  14   0 8.78142 8.23069   1
  12  14   0 12.8212 1.99219   3
  12  14   0 19.8500 2.30948   3
  13 -14   0 1.99231 2.19777   3
  13 -14   0 5.51089 2.15406   3
  13  14   0 1.84393 1.50580   3
  13  14   0 3.72560 9.13482   1
  13  14   0 4.93845 1.84213   3
   0 -15   0 3.79772 1.65110   3
   0 -15   0 3.82062 1.87459   3
   0 -15   0 5.45248 4.76852   1
   0  15   0 5.31380 1.83205   3
   0  15   0 -1.6137 4.17143   1
   0  15   0 6.11918 1.83578   3
  -1 -15   0 -0.3307 1.46776   3
  -1 -15   0 -0.1214 1.66496   3
   1 -15   0 0.42706 4.55209   1
   1 -15   0 0.66369 1.80996   3
  -1 -15   0 -3.6167 4.32104   1
  -1 -15   0 -1.3399 1.45054   4
   1 -15   0 -0.3569 1.54676   3
   1  15   0 -0.1477 1.58208   3
   1  15   0 0.33684 1.65470   3
  -1  15   0 1.09560 4.63197   1
  -1  15   0 1.34869 1.68576   3
  -1  15   0 -0.6035 1.49591   3
   1  15   0 1.01138 4.20170   1
   2 -15   0 327.899 10.8470   3
   2 -15   0 327.616 10.6156   3
  -2 -15   0 324.195 16.7596   1
   2 -15   0 330.542 17.6534   1
  -2 -15   0 337.960 10.4383   3
  -2 -15   0 325.618 10.5084   4
  -2 -15   0 344.412 10.6357   3
  -2  15   0 331.907 10.6379   3
   2  15   0 335.439 10.6954   3
  -2  15   0 301.339 16.9870   1
  -2  15   0 325.149 10.6219   3
   2  15   0 341.649 17.3046   1
   2  15   0 318.956 10.5844   3
   3 -15   0 357.020 11.4351   3
  -3 -15   0 350.070 11.0280   4
  -3 -15   0 340.745 17.0937   1
   3 -15   0 318.992 17.7991   1
  -3 -15   0 346.079 10.7290   3
   3 -15   0 343.514 11.0444   3
  -3  15   0 346.014 11.0288   3
  -3  15   0 295.354 17.1941   1
   3  15   0 365.583 11.1384   3
   3  15   0 321.170 17.1609   1
  -3  15   0 356.741 11.0861   3
   3  15   0 341.635 11.0349   3
  -4 -15   0 -2.2851 1.37196   3
   4 -15   0 -9.2538 4.76566   1
   4 -15   0 -0.0893 1.96467   3
  -4 -15   0 -0.5452 1.19377   3
  -4 -15   0 0.74779 1.65430   4
   4 -15   0 2.18291 1.77549   3
   4  15   0 0.92850 4.22688   1
  -4  15   0 0.27591 1.57310   3
  -4  15   0 2.64953 4.53572   1
   4  15   0 -0.5213 1.65347   3
   4  15   0 -0.0344 1.54990   3
  -4  15   0 -0.1719 1.47909   3
  -5 -15   0 80.8202 3.64233   3
   5 -15   0 77.2857 4.26397   3
  -5 -15   0 76.4921 3.76815   3
   5 -15   0 74.0596 9.29011   1
   5 -15   0 80.1311 4.64771   3
  -5 -15   0 85.3674 9.24424   1
  -5 -15   0 71.9571 4.09798   4
   5  15   0 63.6264 8.05368   1
   5  15   0 81.0501 4.27072   3
   5  15   0 79.6562 4.23605   3
  -5  15   0 72.7812 4.01331   3
  -5  15   0 82.2044 10.0983   1
   6 -15   0 -1.1894 1.81433   3
  -6 -15   0 0.96686 1.17656   3
   6 -15   0 -0.8743 1.57850   3
   6 -15   0 -5.2592 5.35497   1
  -6 -15   0 -4.9723 3.96173   1
   6  15   0 -0.1441 1.38380   3
  -6  15   0 2.70099 1.53371   3
   6  15   0 -2.8489 4.11925   1
   6  15   0 -1.3023 1.50609   3
  -6  15   0 -2.4640 4.85353   1
   7 -15   0 -1.8141 5.34688   1
  -7 -15   0 10.7874 4.70891   1
   7 -15   0 5.16111 1.88169   3
   7 -15   0 7.14379 2.22592   3
  -7 -15   0 5.30944 1.07457   3
  -7  15   0 5.12778 1.57165   3
   7  15   0 7.82770 1.90740   3
  -7  15   0 15.4538 5.83052   1
   7  15   0 6.62492 1.73534   3
   7  15   0 3.15581 5.07679   1
   8 -15   0 0.64712 1.79104   3
   8 -15   0 -2.4653 6.81743   1
   8 -15   0 4.17323 2.27027   3
  -8 -15   0 3.58429 4.66681   1
   8  15   0 2.65167 1.68718   3
   8  15   0 0.98591 5.31512   1
  -8  15   0 1.52066 1.33197   3
  -8  15   0 1.82368 6.02526   1
   8  15   0 1.89092 1.50798   3
  -9 -15   0 58.7024 6.50815   1
   9 -15   0 66.8088 4.62579   3
   9 -15   0 50.6047 3.98239   3
   9 -15   0 54.8135 10.1058   1
  -9  15   0 60.5856 3.12164   3
   9  15   0 55.3843 3.72833   3
   9  15   0 55.6543 8.83770   1
   9  15   0 58.9419 3.92528   3
  -9  15   0 42.3857 8.31540   1
  10 -15   0 42.1505 10.2943   1
  10 -15   0 66.9082 4.88449   3
  10 -15   0 60.9081 4.25427   3
  10  15   0 62.1974 3.86592   3
  10  15   0 58.6989 8.99057   1
  10  15   0 61.9496 4.01504   3
 -10  15   0 49.3301 9.02810   1
  11 -15   0 -1.9509 1.68057   3
  11 -15   0 -2.5566 2.03587   3
  11  15   0 -0.0954 1.59197   3
  11  15   0 0.31727 1.47669   3
  11  15   0 2.17866 7.96734   1
  12 -15   0 23.7204 3.11079   3
  12 -15   0 29.3323 3.06449   3
  12  15   0 24.4650 2.61324   3
  12  15   0 30.0854 9.87731   1
  12  15   0 19.2496 2.38221   3
  13 -15   0 3.26510 2.30003   3
  13  15   0 2.78633 1.76375   3
  13  15   0 1.12148 1.63087   3
  13  15   0 3.14074 11.0949   1
   0 -16   0 71.5947 4.37317   3
   0 -16   0 78.3209 4.13818   3
   0 -16   0 56.9828 8.20113   1
   0  16   0 57.6956 8.10195   1
   0  16   0 78.0030 4.34797   3
   0  16   0 78.5793 4.22313   3
  -1 -16   0 1.29167 1.84670   3
   1 -16   0 2.55275 1.73874   3
  -1 -16   0 -6.2789 3.84568   1
  -1 -16   0 2.74559 1.64969   3
   1 -16   0 0.03604 1.90976   3
   1 -16   0 0.17802 4.69900   1
  -1 -16   0 0.67136 1.60322   4
  -1  16   0 0.18175 1.64887   3
  -1  16   0 1.02078 1.81238   3
   1  16   0 3.17466 1.85065   3
   1  16   0 1.01783 4.87055   1
  -1  16   0 -4.7917 4.60306   1
   1  16   0 0.45797 1.77548   3
   2 -16   0 1.79396 1.75975   3
  -2 -16   0 -0.9965 1.76810   3
  -2 -16   0 0.97663 1.49195   3
  -2 -16   0 -1.2708 4.40477   1
   2 -16   0 2.94605 2.06855   3
  -2 -16   0 -1.1258 1.62431   4
   2 -16   0 -0.9528 4.84125   1
   2  16   0 -1.4176 4.57870   1
   2  16   0 0.46140 1.79243   3
  -2  16   0 2.26049 1.84653   3
  -2  16   0 -0.8739 1.58771   3
  -2  16   0 -10.465 4.30670   1
   2  16   0 1.88008 1.66714   3
  -3 -16   0 22.3031 2.52080   3
  -3 -16   0 21.0253 5.63045   1
   3 -16   0 26.2667 7.17567   1
  -3 -16   0 27.6432 2.71487   4
   3 -16   0 20.1627 2.50332   3
   3 -16   0 20.8660 2.85345   3
  -3 -16   0 17.0577 2.09848   3
  -3  16   0 30.7208 6.76475   1
   3  16   0 22.3860 2.54531   3
   3  16   0 23.8509 2.56666   3
  -3  16   0 22.5399 2.52925   3
   3  16   0 15.0182 5.75044   1
  -3  16   0 22.1051 2.44255   3
  -4 -16   0 64.1511 3.71643   3
   4 -16   0 64.4418 9.65500   1
  -4 -16   0 58.4387 3.40788   3
   4 -16   0 68.0143 4.49028   3
  -4 -16   0 56.3762 3.82307   4
   4 -16   0 58.4848 3.96431   3
  -4  16   0 60.5757 3.85458   3
  -4  16   0 69.6265 9.09980   1
  -4  16   0 56.5870 3.75354   3
   4  16   0 67.5908 4.13750   3
   4  16   0 47.4190 7.83991   1
   4  16   0 61.7740 3.86125   3
   5 -16   0 5.66278 1.96654   3
  -5 -16   0 3.16721 4.69412   1
   5 -16   0 1.45618 2.02620   3
   5 -16   0 -0.1517 5.38117   1
  -5 -16   0 3.66001 1.49713   3
  -5  16   0 4.06379 1.65573   3
  -5  16   0 10.7153 6.16925   1
   5  16   0 5.93952 1.81249   3
   5  16   0 2.25317 1.86046   3
   5  16   0 15.5483 6.09040   1
  -5  16   0 6.00695 1.65184   3
   6 -16   0 38.7374 3.93686   3
  -6 -16   0 42.0680 2.80806   3
   6 -16   0 43.0606 3.57999   3
   6 -16   0 46.5295 8.33702   1
  -6 -16   0 39.3613 6.87872   1
  -6  16   0 43.2179 3.32636   3
   6  16   0 41.1439 3.35752   3
   6  16   0 41.4948 3.55232   3
  -6  16   0 36.8636 7.86089   1
   6  16   0 40.1596 7.58551   1
   7 -16   0 99.2318 12.3149   1
  -7 -16   0 78.8672 9.50661   1
   7 -16   0 97.1825 5.34217   3
   7 -16   0 85.3166 4.80765   3
  -7 -16   0 86.2589 3.51086   3
  -7  16   0 63.9324 9.02079   1
   7  16   0 85.9625 4.59743   3
   7  16   0 65.9181 9.59185   1
  -7  16   0 88.3801 4.35817   3
   7  16   0 100.968 4.87019   3
   8 -16   0 2.73296 6.76924   1
  -8 -16   0 -3.9326 5.03037   1
   8 -16   0 4.18296 1.88645   3
   8 -16   0 -1.2821 2.08543   3
   8  16   0 -0.0072 1.78921   3
   8  16   0 4.80026 6.41576   1
  -8  16   0 1.47461 1.43167   3
  -8  16   0 5.49777 6.81467   1
   8  16   0 1.20820 1.62878   3
   9 -16   0 3.02083 2.33145   3
  -9 -16   0 4.08751 5.13400   1
   9 -16   0 5.31578 2.06328   3
   9 -16   0 4.27965 8.22536   1
   9  16   0 2.47468 1.60583   3
  -9  16   0 0.19710 7.43312   1
  -9  16   0 3.17049 1.32792   3
   9  16   0 -0.8746 1.71899   3
   9  16   0 -4.6335 6.72113   1
  10 -16   0 11.1871 2.64812   3
  10 -16   0 13.7696 10.9064   1
  10 -16   0 10.4547 2.18499   3
  10  16   0 7.53386 1.92511   3
  10  16   0 -0.1825 7.87195   1
  10  16   0 10.1350 2.21712   3
 -10  16   0 9.83249 2.02298   3
  11 -16   0 8.79475 2.12585   3
  11 -16   0 5.59337 2.41486   3
  11  16   0 1.82586 9.19394   1
  11  16   0 2.72254 1.68287   3
  12 -16   0 21.2445 3.19221   3
  12  16   0 16.6812 11.0517   1
  12  16   0 21.5063 2.58270   3
  12  16   0 18.1595 2.32447   3
  13 -16   0 -1.2348 2.15270   3
  13  16   0 0.81316 1.77007   3
  13  16   0 0.60049 2.00075   3
   0 -17   0 -1.7929 5.07988   1
   0 -17   0 0.80468 1.92862   3
   0 -17   0 1.07272 1.69703   3
   0  17   0 -1.2363 1.76661   3
   0  17   0 1.83937 1.68582   3
   0  17   0 1.66334 5.35968   1
  -1 -17   0 83.9523 4.40216   4
  -1 -17   0 75.9627 4.26117   3
  -1 -17   0 92.2148 10.4376   1
   1 -17   0 68.2444 9.34818   1
   1 -17   0 80.9986 4.50658   3
  -1 -17   0 92.5655 4.80562   3
   1 -17   0 72.0936 4.78161   3
   1  17   0 75.7713 4.51793   3
   1  17   0 88.9837 4.65867   3
  -1  17   0 92.7043 11.1115   1
  -1  17   0 74.2908 4.52409   3
  -1  17   0 80.3126 4.46297   3
   1  17   0 88.1137 10.6516   1
  -2 -17   0 53.2982 3.98926   3
   2 -17   0 60.1446 4.30727   3
   2 -17   0 53.7202 3.90786   3
  -2 -17   0 42.0153 7.26814   1
   2 -17   0 52.4030 8.44746   1
  -2 -17   0 49.8786 3.62319   3
  -2 -17   0 51.8605 3.72978   4
  -2  17   0 55.0511 3.77510   3
   2  17   0 51.2530 3.79427   3
   2  17   0 46.6667 3.85670   3
  -2  17   0 53.1711 8.38958   1
  -2  17   0 53.5972 4.08971   3
   2  17   0 53.6889 8.32578   1
   3 -17   0 42.3772 8.01892   1
  -3 -17   0 33.1105 3.05618   3
  -3 -17   0 38.6191 3.06566   3
   3 -17   0 39.6545 3.95760   3
   3 -17   0 28.8957 3.42941   3
  -3 -17   0 40.0362 3.70078   4
  -3 -17   0 29.4732 6.87846   1
  -3  17   0 29.7513 7.96781   1
   3  17   0 22.8386 6.59181   1
  -3  17   0 34.6686 3.52926   3
   3  17   0 34.0533 3.57268   3
   3  17   0 33.4548 3.35114   3
  -3  17   0 30.1098 3.30867   3
   4 -17   0 75.3595 4.89683   3
   4 -17   0 73.4187 4.44262   3
  -4 -17   0 47.3297 9.17325   1
  -4 -17   0 76.9568 4.18717   3
   4 -17   0 69.4433 9.93687   1
  -4  17   0 72.8352 4.33002   3
  -4  17   0 83.5062 10.1655   1
   4  17   0 68.8170 9.30227   1
   4  17   0 80.7180 4.52563   3
   4  17   0 73.5096 4.24603   3
  -4  17   0 74.2801 4.36642   3
   5 -17   0 0.49231 2.06221   3
   5 -17   0 -1.8700 1.69339   3
   5 -17   0 6.76457 6.26057   1
  -5 -17   0 -1.3457 5.12905   1
  -5 -17   0 -0.5938 1.35803   3
  -5  17   0 10.8176 7.29157   1
   5  17   0 2.30586 1.64605   3
   5  17   0 0.58392 1.72879   3
   5  17   0 -0.1581 5.18185   1
  -5  17   0 -0.9591 1.52645   3
   6 -17   0 21.0138 2.66839   3
   6 -17   0 7.39704 7.87422   1
  -6 -17   0 19.3845 6.30851   1
   6 -17   0 19.8925 2.89759   3
  -6 -17   0 22.4966 2.45024   3
   6  17   0 26.8750 2.89814   3
   6  17   0 26.7784 7.92411   1
  -6  17   0 26.4641 3.57734   3
  -6  17   0 31.5582 8.48101   1
   6  17   0 20.9547 2.49915   3
  -7 -17   0 -1.3894 0.99163   3
  -7 -17   0 7.72915 5.92177   1
   7 -17   0 -0.6073 6.93890   1
   7 -17   0 -0.0087 1.76932   3
   7 -17   0 0.23708 2.11081   3
  -7  17   0 0.13887 6.30185   1
   7  17   0 3.76598 5.66990   1
  -7  17   0 -1.1640 1.41421   3
   7  17   0 -0.8066 1.60604   3
   7  17   0 -2.1441 1.64963   3
   8 -17   0 3.87121 2.34610   3
   8 -17   0 6.81369 8.66152   1
   8 -17   0 3.62185 1.98001   3
  -8 -17   0 -2.5375 5.67520   1
   8  17   0 0.91141 7.20708   1
  -8  17   0 6.90230 7.50946   1
   8  17   0 3.01726 1.71807   3
   8  17   0 4.78069 1.99729   3
  -8  17   0 5.50677 1.61700   3
   9 -17   0 3.54648 2.00840   3
  -9 -17   0 -4.2365 6.02812   1
   9 -17   0 9.74700 9.75922   1
   9 -17   0 9.17370 2.73982   3
   9  17   0 9.37707 2.32042   3
   9  17   0 -0.0032 7.43629   1
   9  17   0 4.91969 1.97719   3
  -9  17   0 22.1297 8.98269   1
  -9  17   0 7.01860 1.58088   3
  10 -17   0 -1.0485 1.83181   3
  10 -17   0 1.26750 2.42522   3
  10  17   0 -0.6221 1.77111   3
  10  17   0 0.58260 1.59470   3
  10  17   0 5.21324 8.40126   1
  11 -17   0 5.11417 2.30164   3
  11 -17   0 3.14992 2.44285   3
  11  17   0 6.82912 2.15899   3
  11  17   0 -0.5178 10.0589   1
  11  17   0 9.57967 2.14447   3
  12 -17   0 7.79082 2.62339   3
  12  17   0 4.96868 1.90314   3
  12  17   0 12.5556 2.21934   3
   0 -18   0 -0.0004 5.17766   1
   0 -18   0 1.52917 1.99694   3
   0 -18   0 -0.2190 1.59240   3
   0  18   0 -0.8810 1.60869   3
   0  18   0 1.36275 1.88333   3
   0  18   0 1.88026 5.53124   1
  -1 -18   0 144.894 13.3102   1
  -1 -18   0 164.940 6.86707   3
   1 -18   0 179.152 7.21766   3
   1 -18   0 142.354 13.5862   1
   1 -18   0 170.337 6.74103   3
  -1 -18   0 165.351 6.54577   3
   1  18   0 172.968 6.92682   3
  -1  18   0 162.007 6.68897   3
  -1  18   0 171.401 6.89784   3
   1  18   0 150.446 13.7010   1
  -1  18   0 133.142 13.5438   1
   1  18   0 147.158 6.64667   3
   2 -18   0 149.440 6.68683   3
   2 -18   0 150.651 13.9442   1
   2 -18   0 144.868 6.32343   3
  -2 -18   0 139.468 6.01814   3
  -2 -18   0 143.428 12.9439   1
  -2 -18   0 151.542 6.39774   3
   2  18   0 145.737 6.33160   3
  -2  18   0 143.229 6.24761   3
  -2  18   0 146.905 6.42211   3
   2  18   0 147.562 13.0746   1
   2  18   0 152.269 6.52704   3
  -2  18   0 152.414 13.6220   1
   3 -18   0 40.0143 8.50445   1
  -3 -18   0 64.2324 3.83178   3
   3 -18   0 51.4806 3.88956   3
  -3 -18   0 57.6523 8.77137   1
   3 -18   0 62.2146 4.58039   3
   3  18   0 52.8040 3.95710   3
   3  18   0 64.6649 9.48455   1
   3  18   0 57.9174 4.15243   3
  -3  18   0 59.9956 9.33224   1
  -3  18   0 49.0963 3.94535   3
  -3  18   0 59.3709 4.15272   3
  -4 -18   0 1.18864 1.61955   3
   4 -18   0 0.23437 2.10417   3
   4 -18   0 3.83684 6.55703   1
   4 -18   0 0.45939 1.73579   3
  -4 -18   0 -0.4688 5.58121   1
   4  18   0 3.22556 1.74047   3
   4  18   0 6.64710 5.80175   1
   4  18   0 2.01047 1.96899   3
  -4  18   0 -7.0701 6.84522   1
  -4  18   0 0.68277 1.84493   3
  -5 -18   0 37.0898 3.08404   3
   5 -18   0 39.3580 3.78818   3
   5 -18   0 28.8498 3.28607   3
   5 -18   0 24.5323 8.14853   1
  -5 -18   0 37.4411 7.13293   1
  -5  18   0 32.6590 3.39206   3
   5  18   0 33.8906 3.40881   3
   5  18   0 28.9953 7.73708   1
   5  18   0 38.3241 3.75709   3
  -5  18   0 41.2552 8.83362   1
   6 -18   0 28.9940 8.52645   1
   6 -18   0 30.7194 3.48935   3
  -6 -18   0 38.3489 2.92200   3
   6 -18   0 38.6034 3.75259   3
  -6 -18   0 40.9183 8.01899   1
   6  18   0 43.5007 3.60366   3
   6  18   0 35.8730 8.01141   1
   6  18   0 35.4587 3.65532   3
  -6  18   0 31.9805 8.23895   1
  -7 -18   0 0.80534 5.97792   1
   7 -18   0 0.52584 2.22962   3
  -7 -18   0 0.28106 1.15463   3
   7 -18   0 4.53286 8.79858   1
   7 -18   0 1.86025 2.04219   3
   7  18   0 -0.4943 1.86669   3
  -7  18   0 8.65381 7.65215   1
   7  18   0 8.03887 7.31625   1
   7  18   0 1.81770 1.73087   3
  -7  18   0 -2.8265 1.40775   3
  -8 -18   0 8.48516 6.80243   1
   8 -18   0 -3.5676 2.15822   3
   8 -18   0 1.48601 2.01949   3
   8 -18   0 8.13709 8.69429   1
  -8  18   0 -0.9522 1.45002   3
   8  18   0 -1.7947 7.53796   1
  -8  18   0 7.96180 8.66793   1
   8  18   0 1.36856 1.62357   3
   8  18   0 1.35389 1.98738   3
   9 -18   0 13.8958 10.4884   1
   9 -18   0 25.2721 3.51477   3
  -9 -18   0 24.9608 7.49490   1
   9 -18   0 23.0051 2.97586   3
  -9  18   0 22.5564 2.28327   3
   9  18   0 21.8255 2.73495   3
   9  18   0 18.0457 2.42779   3
   9  18   0 32.7095 9.55502   1
  10 -18   0 0.38231 2.37870   3
 -10 -18   0 5.21856 6.26379   1
  10 -18   0 4.10566 2.12602   3
  10  18   0 2.20803 1.99123   3
  10  18   0 -3.1320 10.0067   1
  10  18   0 3.25076 1.71589   3
  11 -18   0 2.10437 2.44759   3
  11  18   0 4.75541 12.3317   1
  11  18   0 2.52318 1.87755   3
  11  18   0 3.92281 2.06439   3
  12 -18   0 32.0984 3.80894   3
  12  18   0 30.8340 3.25080   3
   0 -19   0 -1.4047 5.62310   1
   0 -19   0 -0.2091 1.66889   3
   0 -19   0 -3.4181 1.88197   3
   0  19   0 3.94696 1.85981   3
   0  19   0 -2.1317 1.81440   3
   0  19   0 4.41146 6.13751   1
  -1 -19   0 12.6916 6.63468   1
   1 -19   0 1.53543 1.87530   3
   1 -19   0 2.70790 6.08637   1
  -1 -19   0 6.14213 2.24875   3
  -1 -19   0 2.43451 1.78007   3
   1 -19   0 1.14720 2.16787   3
   1  19   0 -0.5263 6.22619   1
  -1  19   0 -0.2885 6.17712   1
  -1  19   0 -0.5755 1.66422   3
   1  19   0 -2.5763 1.58691   3
  -1  19   0 3.56895 2.13463   3
   1  19   0 3.72582 2.18639   3
  -2 -19   0 46.2145 4.01773   3
   2 -19   0 26.5741 8.08276   1
   2 -19   0 45.7042 3.80186   3
  -2 -19   0 46.0066 8.71446   1
   2 -19   0 47.9788 4.25995   3
   2  19   0 48.0328 4.25682   3
  -2  19   0 50.9471 4.08022   3
  -2  19   0 40.3475 8.93041   1
   2  19   0 47.4510 3.94653   3
  -2  19   0 47.4474 3.81160   3
   2  19   0 25.0605 7.79299   1
   3 -19   0 13.6661 7.48059   1
  -3 -19   0 11.9201 6.44461   1
  -3 -19   0 18.0190 2.39127   3
   3 -19   0 9.84649 2.31120   3
   3 -19   0 12.4363 2.72273   3
   3  19   0 14.8436 2.57039   3
  -3  19   0 12.0617 2.93085   3
   3  19   0 23.5550 7.51263   1
  -3  19   0 11.2975 2.36506   3
   3  19   0 20.6238 2.68838   3
  -3  19   0 10.1240 7.22824   1
   4 -19   0 33.8471 9.10689   1
   4 -19   0 50.3159 4.57502   3
   4 -19   0 52.5638 4.03784   3
  -4 -19   0 52.3130 3.71206   3
  -4 -19   0 45.2722 8.14179   1
  -4  19   0 49.4864 9.63445   1
   4  19   0 56.1479 4.24213   3
   4  19   0 56.0147 3.88579   3
   4  19   0 69.1125 10.5768   1
  -4  19   0 52.6414 4.03229   3
   5 -19   0 5.55379 7.43480   1
  -5 -19   0 20.7147 7.07253   1
   5 -19   0 21.4700 3.06845   3
  -5 -19   0 18.6310 2.35619   3
   5 -19   0 15.9816 2.53117   3
   5  19   0 21.7156 2.62959   3
   5  19   0 10.1202 7.17045   1
  -5  19   0 23.6849 9.14760   1
   5  19   0 22.1498 2.77859   3
  -5  19   0 22.3853 2.76252   3
  -6 -19   0 -0.8238 1.34808   3
   6 -19   0 -1.1399 7.80018   1
  -6 -19   0 -7.7076 6.34401   1
   6 -19   0 -1.6388 2.20523   3
   6 -19   0 -2.0814 1.80820   3
   6  19   0 2.10270 1.78099   3
  -6  19   0 5.42601 7.54761   1
   6  19   0 0.32303 1.99984   3
   6  19   0 12.2731 7.95230   1
   7 -19   0 8.82518 9.08351   1
  -7 -19   0 4.35934 1.31917   3
  -7 -19   0 0.10610 6.92807   1
   7 -19   0 4.76230 2.17576   3
   7 -19   0 1.35134 2.46017   3
  -7  19   0 0.70710 1.61104   3
   7  19   0 6.08177 2.29152   3
   7  19   0 2.47056 8.25183   1
  -7  19   0 4.67751 9.29257   1
   7  19   0 2.96630 1.87523   3
   8 -19   0 5.47899 11.3198   1
  -8 -19   0 4.17529 7.84606   1
   8 -19   0 18.0979 2.86042   3
   8 -19   0 17.8869 3.17222   3
   8  19   0 16.2457 2.45650   3
  -8  19   0 -0.0284 11.7858   1
  -8  19   0 16.7306 2.28012   3
   8  19   0 24.7493 3.01051   3
   8  19   0 13.7542 9.39139   1
   9 -19   0 6.68872 2.33066   3
  -9 -19   0 6.07425 8.00815   1
   9 -19   0 5.68611 2.66081   3
  -9  19   0 5.51887 1.71804   3
   9  19   0 8.92199 2.00783   3
   9  19   0 9.65876 2.41538   3
   9  19   0 9.20986 9.72292   1
  10 -19   0 13.5984 2.92099   3
 -10 -19   0 3.13893 7.40354   1
  10  19   0 15.8538 2.72122   3
  10  19   0 23.4572 12.0882   1
  10  19   0 19.6154 2.52073   3
  11 -19   0 28.4133 3.60808   3
  11  19   0 27.7674 3.21090   3
   0 -20   0 37.2259 9.01665   1
   0 -20   0 53.7963 5.14279   3
   0 -20   0 63.9795 4.76263   3
   0  20   0 60.5277 4.49129   3
   0  20   0 53.2620 4.15076   3
   0  20   0 46.2687 9.71856   1
  -1 -20   0 14.6098 7.10513   1
  -1 -20   0 12.5727 2.56052   3
   1 -20   0 8.01776 2.20035   3
   1 -20   0 2.97069 2.31223   3
   1 -20   0 7.06661 7.60408   1
  -1  20   0 9.10857 2.20473   3
  -1  20   0 15.3138 7.74526   1
   1  20   0 7.56818 2.40228   3
  -1  20   0 8.96719 2.42899   3
   1  20   0 10.7199 2.31938   3
   1  20   0 21.2390 8.05344   1
  -2 -20   0 0.35447 1.98069   3
   2 -20   0 0.45939 1.86617   3
  -2 -20   0 1.57319 6.39033   1
   2 -20   0 4.51353 2.41292   3
   2 -20   0 2.78435 6.74663   1
  -2  20   0 1.81307 2.05923   3
   2  20   0 0.14727 1.85505   3
  -2  20   0 0.47959 7.25066   1
   2  20   0 -7.5203 6.71100   1
  -2  20   0 -0.9358 1.69928   3
   2  20   0 0.85075 2.06934   3
   3 -20   0 47.5658 9.89299   1
  -3 -20   0 42.3456 8.48770   1
  -3 -20   0 54.3157 3.92968   3
   3 -20   0 47.2005 4.48027   3
   3 -20   0 39.8684 3.99307   3
  -3  20   0 45.7188 9.47352   1
  -3  20   0 44.5761 4.18434   3
   3  20   0 36.6316 9.87530   1
   3  20   0 43.1432 3.92966   3
   3  20   0 49.5272 4.39048   3
   4 -20   0 -1.7890 1.80873   3
   4 -20   0 -0.5346 2.27932   3
   4 -20   0 6.10052 7.40635   1
  -4 -20   0 0.74996 1.54230   3
  -4 -20   0 1.65703 6.17479   1
  -4  20   0 -5.9890 7.61643   1
   4  20   0 4.22768 7.32767   1
  -4  20   0 4.71212 2.13806   3
   4  20   0 2.12433 2.04962   3
   4  20   0 4.66556 1.92039   3
  -5 -20   0 15.2217 2.13898   3
   5 -20   0 20.3305 9.28306   1
   5 -20   0 18.1868 2.66670   3
  -5 -20   0 17.0849 7.56898   1
   5 -20   0 15.0427 2.89158   3
  -5  20   0 18.3656 2.52180   3
  -5  20   0 20.1114 8.21599   1
   5  20   0 26.4003 8.68244   1
   5  20   0 18.5153 2.62412   3
   5  20   0 21.0251 2.95278   3
  -6 -20   0 -0.3991 1.39391   3
  -6 -20   0 3.17968 7.49089   1
   6 -20   0 4.54538 9.02727   1
   6 -20   0 1.22395 2.01456   3
   6 -20   0 0.42290 2.35705   3
   6  20   0 -9.5154 7.80755   1
   6  20   0 0.82741 1.81122   3
  -6  20   0 9.16557 9.56381   1
   6  20   0 -0.7130 1.98336   3
  -7 -20   0 -2.8040 8.08156   1
  -7 -20   0 2.23372 1.33185   3
   7 -20   0 6.20192 2.77160   3
   7 -20   0 3.55126 2.09436   3
   7 -20   0 -8.5710 10.7122   1
   7  20   0 13.5603 8.90273   1
  -7  20   0 4.36792 1.79902   3
   7  20   0 5.03009 2.25869   3
   7  20   0 2.61127 1.88466   3
  -7  20   0 -3.2542 10.5008   1
   8 -20   0 11.1119 2.53515   3
   8 -20   0 12.0216 12.3983   1
  -8 -20   0 14.1984 8.94592   1
   8 -20   0 12.4156 2.96652   3
  -8  20   0 13.1035 2.18119   3
   8  20   0 15.2871 2.67394   3
   8  20   0 14.4698 2.39268   3
  -9 -20   0 1.55016 9.26884   1
   9 -20   0 5.76262 2.67181   3
   9  20   0 3.72001 1.87395   3
   9  20   0 17.0257 11.8268   1
   9  20   0 1.46221 2.07753   3
 -10 -20   0 5.93535 9.31391   1
  10 -20   0 -0.7549 2.38460   3
  10  20   0 1.62633 2.11677   3
   0 -21   0 -0.3516 2.19005   3
   0 -21   0 -6.9789 7.08890   1
   0  21   0 -0.3058 1.75924   3
   0  21   0 9.68402 8.16912   1
   0  21   0 4.48293 2.31428   3
  -1 -21   0 25.0259 3.09923   3
   1 -21   0 31.7171 9.95460   1
   1 -21   0 26.9400 3.33773   3
  -1 -21   0 19.4286 9.19347   1
  -1  21   0 32.5240 3.58717   3
   1  21   0 34.0688 3.74041   3
   1  21   0 24.6986 8.93532   1
  -1  21   0 30.7891 3.41342   3
   1  21   0 38.7559 3.75185   3
  -1  21   0 29.6136 9.34261   1
   2 -21   0 29.0810 3.44565   3
  -2 -21   0 34.0236 3.87079   3
   2 -21   0 20.4140 9.21371   1
  -2 -21   0 14.3647 7.86970   1
   2 -21   0 24.8512 3.02560   3
  -2  21   0 32.1539 9.59669   1
   2  21   0 31.5114 9.59887   1
  -2  21   0 30.9162 3.34871   3
   2  21   0 22.6124 3.06245   3
   2  21   0 33.1452 3.80569   3
   3 -21   0 4.67282 2.56327   3
  -3 -21   0 2.76036 7.23646   1
   3 -21   0 7.27154 2.24804   3
  -3 -21   0 13.5958 2.27700   3
   3 -21   0 3.74256 8.68939   1
  -3  21   0 11.1485 2.47158   3
   3  21   0 9.80006 2.35501   3
   3  21   0 21.2115 8.96823   1
   3  21   0 9.54339 2.54474   3
  -3  21   0 6.48203 8.63576   1
   4 -21   0 3.02543 2.02938   3
   4 -21   0 -1.2676 8.90920   1
  -4 -21   0 -0.7470 1.54705   3
  -4 -21   0 -2.3209 6.72033   1
   4 -21   0 2.38813 2.41421   3
   4  21   0 3.57105 2.23414   3
   4  21   0 2.68079 1.87044   3
   4  21   0 1.26631 9.38439   1
  -4  21   0 -2.3957 8.72616   1
  -4  21   0 -2.1299 1.82680   3
   5 -21   0 7.21827 9.69582   1
  -5 -21   0 -3.9271 7.04533   1
  -5 -21   0 0.36845 1.53767   3
   5 -21   0 0.66748 1.97795   3
   5 -21   0 -0.9125 2.40268   3
   5  21   0 0.13015 1.88305   3
   5  21   0 2.22406 9.39469   1
   5  21   0 1.94282 2.11648   3
  -5  21   0 -0.9656 1.86660   3
  -5  21   0 5.51350 9.38138   1
   6 -21   0 6.18129 2.37675   3
   6 -21   0 8.31616 2.83899   3
   6 -21   0 -0.0351 10.2306   1
  -6 -21   0 0.65301 9.06873   1
  -6  21   0 -0.7368 1.01254   3
  -6  21   0 -1.1656 11.3563   1
   6  21   0 -1.8792 9.00760   1
   7 -21   0 8.09166 11.6345   1
   7 -21   0 9.05778 2.60174   3
  -7 -21   0 5.72377 1.53500   3
   7 -21   0 12.7089 3.13180   3
  -7 -21   0 14.1667 9.33658   1
   7  21   0 7.33901 11.2847   1
   7  21   0 10.9169 2.56951   3
   7  21   0 10.5495 2.27230   3
   8 -21   0 14.4044 3.24925   3
  -8 -21   0 7.99289 10.2662   1
  -8  21   0 14.8220 2.93996   3
   8  21   0 15.3463 12.2524   1
   8  21   0 16.6807 2.88073   3
   8  21   0 13.9187 2.97366   3
  -9 -21   0 -7.8943 11.0344   1
   9 -21   0 7.54648 2.81053   3
   9  21   0 11.1428 2.64564   3
  10 -21   0 -1.2151 2.49032   3
 -10 -21   0 -9.8708 11.2882   1
  10  21   0 -3.2504 2.10216   3
   0 -22   0 15.7232 8.96659   1
   0 -22   0 28.2087 3.41041   3
   0  22   0 27.6352 3.21264   3
   0  22   0 19.6876 9.14912   1
   0  22   0 32.9653 3.56457   3
   1 -22   0 6.69072 2.56171   3
   1 -22   0 13.0554 9.30141   1
  -1 -22   0 9.52333 8.61741   1
  -1 -22   0 8.51758 2.48838   3
  -1  22   0 4.36190 9.49041   1
  -1  22   0 8.07062 2.52981   3
   1  22   0 11.4375 9.15126   1
   1  22   0 9.49263 2.61958   3
   1  22   0 5.94520 2.26109   3
  -2 -22   0 0.05683 2.01770   3
  -2 -22   0 3.27074 8.35110   1
   2 -22   0 12.7262 10.6637   1
   2 -22   0 -0.7039 2.35076   3
  -2  22   0 2.57818 2.21362   3
   2  22   0 1.86507 2.05576   3
   2  22   0 8.25307 9.49919   1
   2  22   0 -0.0552 2.09986   3
  -2  22   0 -5.9426 9.06188   1
   3 -22   0 10.0015 2.88753   3
  -3 -22   0 15.3474 2.49023   3
   3 -22   0 -7.1153 9.53455   1
  -3 -22   0 8.03162 8.23072   1
  -3  22   0 -2.5194 9.26603   1
   3  22   0 14.4505 2.58937   3
   3  22   0 -0.9589 8.92867   1
  -3  22   0 12.2263 2.57523   3
   3  22   0 17.1828 2.88008   3
  -4 -22   0 6.22707 1.96196   3
   4 -22   0 8.32702 10.2562   1
   4 -22   0 6.19862 2.35270   3
   4 -22   0 3.51866 2.62630   3
  -4 -22   0 17.3434 9.25643   1
  -4  22   0 8.39378 2.35777   3
   4  22   0 8.91348 2.62985   3
   4  22   0 9.70870 9.76943   1
   4  22   0 7.71887 2.27207   3
  -4  22   0 2.33728 9.98210   1
   5 -22   0 62.3861 4.75351   3
   5 -22   0 70.7716 13.8957   1
  -5 -22   0 68.7836 4.30759   3
   5 -22   0 78.4918 5.88113   3
  -5  22   0 61.2183 12.5687   1
   5  22   0 71.3646 4.91241   3
   5  22   0 48.3839 11.9842   1
   5  22   0 77.2674 5.38529   3
  -5  22   0 67.3099 4.75303   3
   6 -22   0 0.20360 2.17262   3
  -6 -22   0 -11.252 9.94554   1
   6 -22   0 7.67385 12.1889   1
  -6 -22   0 3.03660 1.76182   3
   6 -22   0 1.07072 2.63852   3
   6  22   0 3.12778 2.34897   3
  -6  22   0 1.03228 1.57133   3
   6  22   0 20.1350 11.8927   1
   6  22   0 5.01328 2.27264   3
   7 -22   0 -1.6260 2.38342   3
  -7 -22   0 -18.411 10.7832   1
  -7  22   0 -3.3842 1.78697   3
   7  22   0 7.12269 11.4387   1
   7  22   0 2.13346 2.30409   3
  -8 -22   0 -3.9587 12.3964   1
   8 -22   0 2.29769 2.67882   3
   8  22   0 1.00606 2.18145   3
   9 -22   0 1.32296 2.63306   3
  -9 -22   0 14.2976 23.6119   1
   9  22   0 5.59533 2.47352   3
   0 -23   0 1.91336 2.34003   3
   0 -23   0 -10.298 9.93730   1
   0  23   0 2.53721 2.43215   3
   0  23   0 -0.9760 10.0906   1
   1 -23   0 2.09480 2.36281   3
  -1 -23   0 -9.2029 9.48777   1
  -1 -23   0 7.15672 2.42989   3
   1 -23   0 20.0594 10.7966   1
   1  23   0 10.9447 2.68405   3
   1  23   0 5.63818 2.53257   3
  -1  23   0 -0.2818 10.1349   1
  -1  23   0 4.93830 2.41656   3
   1  23   0 2.40923 10.9782   1
   2 -23   0 2.97398 2.57998   3
  -2 -23   0 -1.1059 10.4287   1
  -2 -23   0 0.50588 2.08209   3
   2 -23   0 8.10368 10.6982   1
  -2  23   0 -2.7741 10.5403   1
   2  23   0 -1.1271 1.99378   3
   2  23   0 -2.9764 2.08771   3
  -2  23   0 0.75141 2.27147   3
   2  23   0 4.46731 11.5223   1
  -3 -23   0 6.46761 1.97280   3
   3 -23   0 1.54871 2.49229   3
   3 -23   0 -17.655 10.5916   1
  -3 -23   0 -4.6043 9.79779   1
  -3  23   0 -7.2863 10.6190   1
   3  23   0 -2.7270 10.6691   1
   3  23   0 0.69420 2.08290   3
   3  23   0 2.53106 2.35048   3
  -3  23   0 0.59943 2.17472   3
   4 -23   0 -1.5402 2.49771   3
  -4 -23   0 2.36179 1.81508   3
  -4 -23   0 -6.3728 10.3545   1
   4 -23   0 18.3425 12.3152   1
   4  23   0 8.56857 12.2988   1
   4  23   0 -0.5938 2.34755   3
   4  23   0 -0.3783 2.09254   3
  -4  23   0 -0.7162 2.16212   3
  -4  23   0 8.54849 11.7122   1
  -5 -23   0 19.2770 2.49563   3
   5 -23   0 11.0001 12.9376   1
   5 -23   0 22.1158 3.71476   3
  -5 -23   0 -7.8155 12.4228   1
  -5  23   0 15.5629 2.79213   3
   5  23   0 17.2225 3.14525   3
   5  23   0 16.8624 3.16376   3
   5  23   0 22.2069 13.9024   1
  -5  23   0 29.2734 16.9194   1
  -6 -23   0 3.95721 11.2000   1
   6 -23   0 4.57800 2.93170   3
   6 -23   0 7.54604 13.7516   1
   6  23   0 5.91429 2.56277   3
   6  23   0 13.7190 12.4738   1
  -6  23   0 6.59758 1.84951   3
   7 -23   0 5.36882 2.94875   3
  -7 -23   0 10.6972 13.2167   1
   7  23   0 2.47316 2.33942   3
   8 -23   0 6.95421 2.93016   3
   8  23   0 1.10251 2.32955   3
   0 -24   0 16.3175 12.0792   1
   0 -24   0 14.9470 2.83357   3
   0  24   0 24.3047 3.36431   3
   0  24   0 -9.4419 12.0243   1
   1 -24   0 -0.1518 2.28117   3
  -1 -24   0 -20.306 11.9290   1
   1 -24   0 -1.0983 11.4145   1
  -1 -24   0 -1.1707 2.03099   3
   1  24   0 2.61821 2.34402   3
  -1  24   0 6.29172 13.4186   1
   1  24   0 -6.5089 11.4489   1
  -1  24   0 0.20066 2.22082   3
  -2 -24   0 -9.7733 10.4097   1
   2 -24   0 10.3036 12.2450   1
   2 -24   0 -0.1915 2.54947   3
  -2 -24   0 1.61457 2.08155   3
  -2  24   0 0.27299 2.23298   3
   2  24   0 -9.7324 11.8452   1
  -2  24   0 -5.6332 11.8142   1
   2  24   0 0.88382 2.29950   3
  -3 -24   0 53.7435 13.8075   1
   3 -24   0 20.1669 13.7522   1
   3 -24   0 46.7662 5.25728   3
  -3 -24   0 53.7278 4.08909   3
  -3  24   0 44.1756 4.64507   3
  -3  24   0 32.4221 15.6297   1
   3  24   0 40.4644 4.69443   3
   3  24   0 35.7206 12.8946   1
   3  24   0 49.6670 5.08425   3
   4 -24   0 24.6929 3.67076   3
  -4 -24   0 32.0964 11.9368   1
   4 -24   0 56.9529 15.1661   1
  -4 -24   0 14.6507 2.50882   3
   4  24   0 18.9919 3.35869   3
  -4  24   0 25.1234 3.27522   3
   4  24   0 43.7010 14.0171   1
  -4  24   0 28.5893 14.3805   1
   5 -24   0 6.61672 15.2800   1
  -5 -24   0 -27.581 22.2423   1
   5  24   0 15.7432 14.4940   1
   6 -24   0 10.6074 3.20332   3
   6  24   0 9.60268 2.93743   3
   7 -24   0 7.94195 3.12903   3
   7  24   0 9.82856 3.01529   3
   0 -25   0 1.05624 2.30418   3
   0 -25   0 -37.148 12.4130   1
   0  25   0 -14.662 15.4503   1
   0  25   0 -0.4144 2.13514   3
   1 -25   0 4.65053 2.57756   3
  -1 -25   0 3.64125 12.9465   1
   1 -25   0 6.43699 14.0497   1
  -1 -25   0 8.07387 2.55498   3
   1  25   0 8.91706 13.9777   1
   1  25   0 7.34060 2.65518   3
  -1  25   0 5.85295 14.6335   1
  -1  25   0 3.75393 2.50962   3
  -2 -25   0 11.0178 13.2322   1
   2 -25   0 -9.3142 14.0343   1
   2 -25   0 1.35778 2.38294   3
  -2 -25   0 1.18754 2.18598   3
  -2  25   0 3.01168 2.37210   3
   2  25   0 -0.9049 2.31995   3
  -2  25   0 -1.0788 16.6936   1
   2  25   0 19.6765 16.1911   1
  -3 -25   0 15.1080 13.1957   1
  -3 -25   0 5.63774 2.12076   3
   3 -25   0 5.32853 3.04525   3
   3 -25   0 -27.198 15.2702   1
  -3  25   0 1.96778 2.41316   3
  -3  25   0 12.1534 20.1814   1
   3  25   0 7.25652 14.8370   1
   3  25   0 0.98654 2.42978   3
   4 -25   0 -1.4275 2.63924   3
   4 -25   0 2.99512 16.4087   1
   4  25   0 1.51806 2.54961   3
  -4  25   0 1.74647 2.31266   3
   4  25   0 1.95413 17.9929   1
   5 -25   0 13.6016 3.36774   3
   5  25   0 14.5983 3.15840   3
   6 -25   0 2.92620 2.86587   3
   6  25   0 -2.5760 2.29030   3
   0 -26   0 8.43382 16.7219   1
   0  26   0 0.95188 2.29729   3
   0  26   0 6.95320 16.9921   1
  -1 -26   0 -11.467 16.1699   1
   1 -26   0 0.86098 2.50756   3
  -1 -26   0 -3.1846 2.45328   3
   1 -26   0 8.61350 19.0324   1
  -1  26   0 2.54314 2.50114   3
   1  26   0 4.47180 2.51561   3
  -1  26   0 19.0444 17.7782   1
   1  26   0 30.0694 17.1831   1
   2 -26   0 -0.5541 2.43105   3
   2 -26   0 10.0236 17.8650   1
  -2  26   0 2.71555 2.57285   3
  -2  26   0 -28.174 20.3578   1
   2  26   0 2.26086 2.43753   3
   2  26   0 7.44066 17.7771   1
   3 -26   0 0.03010 2.57130   3
   3 -26   0 32.5910 19.4255   1
   4 -26   0 -21.612 20.5189   1
   4  26   0 10.2505 2.92792   3
   0 -27   0 0.22450 3.91632   3
   0  27   0 -2.4398 2.22174   3
   0  27   0 -12.278 20.9798   1
   1 -27   0 12.8041 3.32769   3
  -1  27   0 6.52162 2.83995   3
   1  27   0 13.3645 3.18176   3
  16   0  -1 -0.4812 0.83340   3
  16   0  -1 0.36219 0.75796   3
  15   0  -1 46.7079 2.31091   3
  14   0  -1 1.89878 1.00861   3
  14   0  -1 0.00864 1.03947   3
  13   0  -1 113.285 4.00420   3
  13   0  -1 115.752 4.04209   3
  12   0  -1 -0.8257 1.91422   1
  12   0  -1 -0.9004 0.83500   3
  12   0  -1 -3.3990 1.89286   1
  12   0  -1 -1.5226 0.88563   3
  11   0  -1 -0.1628 2.13897   1
  11   0  -1 1.28749 0.90671   3
  11   0  -1 2.77761 2.21028   1
  11   0  -1 0.46478 0.90482   3
  10   0  -1 1.67661 2.19910   1
  10   0  -1 -1.1257 0.81441   3
  10   0  -1 -0.5049 2.16148   1
  10   0  -1 -0.2492 0.84924   3
   9   0  -1 199.311 7.97599   1
   9   0  -1 196.159 5.86357   3
   9   0  -1 204.473 5.86775   3
   9   0  -1 195.544 7.95170   1
   8   0  -1 -0.9951 0.61561   3
   8   0  -1 -0.2422 0.62613   3
   8   0  -1 1.51269 1.81696   1
   7   0  -1 195.365 5.56491   3
   7   0  -1 190.723 7.38248   1
   7   0  -1 194.910 5.54309   3
   6   0  -1 -0.3416 0.53006   3
   6   0  -1 0.39677 0.52849   3
   6   0  -1 1.01617 1.50156   1
   5   0  -1 287.513 7.83974   3
   5   0  -1 285.110 9.35219   1
   5   0  -1 288.716 7.85239   3
   4   0  -1 0.08643 0.33351   3
   4   0  -1 -1.0103 0.93570   1
   4   0  -1 0.01422 0.34340   3
   3   0  -1 617.966 16.3927   3
   3   0  -1 606.727 17.4308   1
   3   0  -1 625.636 16.4026   3
   2   0  -1 0.64572 0.27863   3
  -2   0   1 0.25065 0.19600   3
   2   0  -1 0.34495 0.26173   3
   1   0   1 160.386 4.64342   1
   5   0   1 294.838 8.49165   1
   6   0   1 1.43104 0.96646   1
   7   0   1 170.158 4.49671   3
   7   0   1 163.769 5.51595   1
   7   0   1 160.355 4.48527   3
   8   0   1 -1.9259 0.98961   1
   8   0   1 0.36570 0.41759   3
   8   0   1 0.28147 0.45271   3
   9   0   1 82.9771 3.43446   1
   9   0   1 82.4493 3.52995   1
   9   0   1 81.3549 2.58631   3
   9   0   1 82.3091 2.59141   3
  10   0   1 0.63407 0.65817   3
  10   0   1 0.59333 0.64077   3
  11   0   1 2.69627 0.72387   3
  11   0   1 0.73728 0.71214   3
  12   0   1 -0.6714 0.73881   3
  12   0   1 -0.5924 0.66572   3
  13   0   1 -0.5145 0.69444   3
  13   0   1 -0.1805 0.76315   3
  14   0   1 0.63846 0.82782   3
  14   0   1 0.49170 0.75201   3
  16   0   1 -2.0954 2.46176   4
  16  -1  -1 0.43435 0.83963   3
  16   1  -1 -1.0949 2.53353   4
  16   1  -1 0.28105 0.68025   3
  16   1  -1 0.13764 0.76112   3
  15  -1  -1 21.5796 1.89912   3
  15  -1  -1 17.9799 1.61460   3
  15   1  -1 24.1721 1.71673   3
  15   1  -1 21.9523 1.78379   3
  14  -1  -1 1.32893 1.03120   3
  14  -1  -1 0.87792 1.15523   3
  14   1  -1 0.65185 0.96311   3
  13  -1  -1 163.024 5.35961   3
  13  -1  -1 164.749 5.40114   3
  13   1  -1 168.468 5.25275   3
  13   1  -1 165.908 5.23948   3
  12  -1  -1 25.3086 3.22013   1
  12  -1  -1 24.9036 3.22346   1
  12  -1  -1 28.9379 2.06287   3
  12  -1  -1 29.7215 1.98033   3
  12   1  -1 26.1319 1.84107   3
  12   1  -1 31.6327 1.92983   3
  11  -1  -1 44.7869 4.81479   1
  11  -1  -1 41.1360 2.23697   3
  11  -1  -1 41.9599 4.65796   1
  11  -1  -1 42.2727 2.23451   3
  11   1  -1 41.6234 3.82672   1
  11   1  -1 38.5778 3.86709   1
  11   1  -1 44.0616 2.12568   3
  11   1  -1 45.2602 2.14297   3
  10  -1  -1 2.48209 0.96027   3
  10  -1  -1 1.33546 2.36095   1
  10  -1  -1 1.71825 0.92813   3
  10   1  -1 1.23633 2.04550   1
  10   1  -1 1.17059 0.83816   3
  10   1  -1 1.71651 0.83979   3
  10   1  -1 1.14216 1.97104   1
   9  -1  -1 1.90045 0.84727   3
   9  -1  -1 2.04124 0.85160   3
   9  -1  -1 1.80293 2.20828   1
   9   1  -1 0.57322 0.72925   3
   9   1  -1 2.19398 0.76995   3
   9   1  -1 2.27447 1.92246   1
   9   1  -1 0.47216 1.94105   1
   8  -1  -1 15.6743 1.31588   3
   8  -1  -1 13.4755 1.27685   3
   8  -1  -1 17.1367 2.56268   1
   8   1  -1 13.3495 1.18614   3
   8   1  -1 12.3699 1.16607   3
   8   1  -1 12.1908 2.19314   1
   8   1  -1 8.70600 2.11336   1
   7  -1  -1 54.2527 2.09815   3
   7  -1  -1 54.1955 2.08212   3
   7  -1  -1 46.2299 3.88496   1
   7   1  -1 58.4155 3.81621   1
   7   1  -1 56.8369 2.00417   3
   7   1  -1 50.5912 3.69160   1
   7   1  -1 60.6860 2.01324   3
   6  -1  -1 378.431 10.4740   3
   6  -1  -1 382.294 10.4638   3
   6  -1  -1 387.671 12.4092   1
   6   1  -1 381.256 10.3667   3
   6   1  -1 379.949 11.9984   1
   6   1  -1 378.270 12.0224   1
   6   1  -1 387.827 10.3816   3
   5  -1  -1 193.603 5.50284   3
   5  -1  -1 191.664 5.48980   3
   5  -1  -1 196.763 7.20848   1
   5   1  -1 195.739 5.39551   3
   5   1  -1 194.656 5.39658   3
   4  -1  -1 0.57904 0.40224   3
   4  -1  -1 0.40999 1.11809   1
   4  -1  -1 0.28967 0.41833   3
   4   1  -1 -0.0974 0.31873   3
   4   1  -1 0.07969 0.33257   3
   3  -1  -1 792.280 20.7168   3
   3  -1  -1 776.906 20.7169   3
   3  -1  -1 803.194 22.0086   1
  -3   1   1 795.819 20.5565   3
   3   1  -1 790.934 20.6506   3
   3   1  -1 784.650 20.6450   3
  -3   1   1 791.371 20.5567   3
   3   1  -1 780.347 21.7387   1
  -3   1   1 691.827 21.5820   1
  -2  -1   1 689.524 18.5907   3
   2  -1  -1 704.339 19.7706   1
   2  -1  -1 709.306 18.7107   3
   2   1  -1 707.874 19.5911   1
  -2   1   1 704.885 19.6947   1
  -2   1   1 708.730 18.6699   3
   2   1  -1 700.557 18.6521   3
   2  -1   1 2249.80 59.1266   1
   2   1   1 2210.32 58.6300   1
  -2   1  -1 2189.31 58.8926   1
   3  -1   1 4808.19 127.277   1
   4  -1   1 11.8094 0.54827   3
   4  -1   1 13.2400 1.62347   1
   4  -1   1 12.2538 0.54134   3
   5  -1   1 692.911 18.7165   3
   5  -1   1 719.761 19.9044   1
   5  -1   1 708.090 18.7199   3
   6  -1   1 0.83022 0.41150   3
   6  -1   1 0.97218 0.42728   3
   6  -1   1 0.71049 1.26425   1
   6   1   1 1.63197 0.76311   1
   6   1   1 -0.0414 0.72396   1
   7  -1   1 127.924 3.86636   3
   7  -1   1 132.422 3.86289   3
   7  -1   1 145.800 5.42666   1
   7   1   1 139.456 4.37640   1
   7   1   1 131.914 4.35144   1
   8  -1   1 68.5361 2.33568   3
   8  -1   1 74.6735 3.90277   1
   8  -1   1 68.4226 2.31824   3
   8   1   1 75.1399 2.08280   3
   8   1   1 70.5671 2.66336   1
   8   1   1 68.9431 2.06935   3
   9  -1   1 389.707 11.8056   1
   9  -1   1 328.221 10.1079   3
   9  -1   1 382.787 10.1833   3
   9   1   1 376.455 9.99304   3
   9   1   1 374.241 9.98260   3
  10  -1   1 74.7244 3.99150   1
  10  -1   1 77.0419 2.66619   3
  10  -1   1 76.7405 2.65421   3
  10   1   1 74.4127 2.46620   3
  10   1   1 76.5973 2.46400   3
  11  -1   1 15.6914 1.44265   3
  11  -1   1 16.4434 1.38762   3
  11   1   1 15.7157 1.21098   3
  11   1   1 16.3783 1.21337   3
  12  -1   1 11.3607 1.06076   3
  12  -1   1 11.0257 1.11991   3
  12   1   1 10.1212 0.92376   3
  12   1   1 10.0979 1.14635   3
  13  -1   1 11.4967 1.10303   3
  13  -1   1 14.1748 1.54676   3
  13   1   1 9.89925 1.12366   3
  14  -1   1 18.0213 1.70846   3
  14  -1   1 17.6147 1.59137   3
  14   1   1 17.2576 1.14731   3
  14   1   1 17.5449 1.23004   3
  15  -1   1 13.2585 1.29427   3
  15   1   1 16.5578 3.06428   4
  16   1   1 20.5699 3.39980   4
  16  -2  -1 3.07530 1.12520   3
  16  -2  -1 3.09414 1.02063   3
  16   2  -1 2.95397 0.68415   3
  16   2  -1 2.19308 2.62372   4
  16   2  -1 3.72429 0.69663   3
  15  -2  -1 52.5095 2.71166   3
  15  -2  -1 53.2601 2.80428   3
  15   2  -1 52.0228 2.35908   3
  15   2  -1 55.8682 2.35435   3
  15   2  -1 62.5840 5.22449   4
  14  -2  -1 1.70052 1.20931   3
  14  -2  -1 0.29766 1.08515   3
  14   2  -1 -0.4545 0.92621   3
  14   2  -1 2.58824 0.96329   3
  13  -2  -1 41.6941 4.93199   1
  13  -2  -1 58.0311 2.76790   3
  13  -2  -1 43.3976 5.13978   1
  13  -2  -1 57.4334 2.85788   3
  13   2  -1 59.6626 2.54114   3
  12  -2  -1 1.02228 1.02192   3
  12  -2  -1 1.17486 1.08203   3
  12  -2  -1 2.57177 2.99865   1
  12  -2  -1 3.23060 2.90199   1
  12   2  -1 0.82476 0.88817   3
  12   2  -1 1.69538 0.93871   3
  11  -2  -1 84.9819 3.30376   3
  11  -2  -1 83.7534 3.31901   3
  11  -2  -1 83.6422 6.01291   1
  11   2  -1 79.6006 4.70891   1
  11   2  -1 86.2976 3.10200   3
  11   2  -1 82.6665 3.06549   3
  11   2  -1 79.5196 4.67453   1
  10  -2  -1 1.01255 0.98427   3
  10  -2  -1 0.00089 0.94289   3
  10  -2  -1 0.25303 2.57658   1
  10   2  -1 0.84008 0.80704   3
  10   2  -1 -0.0879 1.88629   1
  10   2  -1 0.76083 2.10123   1
  10   2  -1 0.97009 0.84702   3
   9  -2  -1 126.250 4.17847   3
   9  -2  -1 134.557 6.98789   1
   9  -2  -1 125.580 4.19454   3
   9   2  -1 124.536 3.97661   3
   9   2  -1 136.340 5.98104   1
   9   2  -1 131.153 4.01653   3
   9   2  -1 119.783 5.92780   1
   8  -2  -1 111.299 3.59642   3
   8  -2  -1 103.888 3.56236   3
   8  -2  -1 112.898 6.16786   1
   8   2  -1 100.816 5.17810   1
   8   2  -1 110.482 3.40002   3
   8   2  -1 102.984 5.26073   1
   8   2  -1 107.861 3.38415   3
   7  -2  -1 343.472 9.51098   3
   7  -2  -1 333.510 11.8770   1
   7  -2  -1 340.886 9.50251   3
   7   2  -1 336.794 9.32911   3
   7   2  -1 348.788 11.2011   1
   7   2  -1 332.127 9.31556   3
   6  -2  -1 296.564 10.4465   1
   6  -2  -1 294.980 8.18786   3
   6  -2  -1 285.713 8.16465   3
   6   2  -1 291.220 8.00850   3
   6   2  -1 293.764 8.01873   3
   6   2  -1 284.747 9.68655   1
   5  -2  -1 1251.34 33.4400   3
   5  -2  -1 1306.35 35.5473   1
   5  -2  -1 1238.10 33.4266   3
   5   2  -1 1223.97 33.2798   3
   5   2  -1 1257.57 34.8750   1
   5   2  -1 1261.63 33.2982   3
   4  -2  -1 90.2995 4.59486   1
   4  -2  -1 97.1122 2.98501   3
   4  -2  -1 97.7872 2.98344   3
   4   2  -1 91.2443 4.18317   1
  -4   2   1 97.5265 2.65152   3
  -4   2   1 99.5563 4.33648   1
  -4   2   1 96.7203 2.65199   3
   4   2  -1 97.1903 2.84153   3
   4   2  -1 94.6406 2.82880   3
   3  -2  -1 512.518 14.1679   3
   3  -2  -1 524.422 14.1679   3
   3  -2  -1 535.696 15.7814   1
   3   2  -1 519.619 14.0763   3
   3   2  -1 519.705 15.3157   1
   3   2  -1 516.846 14.0634   3
  -3   2   1 529.727 14.0782   3
  -3   2   1 563.160 15.6481   1
  -3   2   1 517.614 14.0709   3
  -2  -2   1 3571.69 95.2060   1
   2  -2  -1 3595.90 95.6125   1
  -2   2   1 3582.90 95.5036   1
   2   2  -1 3539.61 95.2697   1
  -1  -2   1 56.2940 1.79293   4
  -1  -2   1 57.2396 1.73806   3
   1  -2  -1 57.4866 2.87170   1
   1  -2  -1 56.2799 1.79453   3
   1  -2  -1 50.9037 1.77837   3
  -1   2   1 61.5915 2.87435   1
   1   2  -1 58.4422 1.78579   3
   1   2  -1 60.2241 2.75577   1
   1   2  -1 51.6778 1.72345   3
  -1   2   1 58.7269 1.80964   3
   1   2  -1 49.5745 1.75788   4
   0  -2  -1 298.070 8.44970   3
   0  -2   1 304.942 8.46161   3
   0   2  -1 318.862 9.59690   1
   0   2   1 350.646 9.73898   1
   0   2   1 302.592 8.46778   3
   0   2  -1 308.796 8.48098   3
   1  -2   1 1256.62 34.8070   1
   1   2   1 1271.43 34.5788   1
  -1   2  -1 1281.70 34.8126   1
   2  -2   1 9844.09 280.956   2
  -2  -2  -1 9821.47 271.091   2
  -2   2  -1 9893.43 278.884   2
   2   2   1 9762.52 273.817   2
   3  -2   1 3284.53 89.8553   1
   3   2   1 3308.67 89.2071   1
  -3   2  -1 3488.27 89.5935   1
   4  -2   1 1185.43 32.2781   3
   4  -2   1 1235.65 33.8045   1
   4  -2   1 1194.55 32.2996   3
  -4   2  -1 1208.73 32.9877   1
   4   2   1 1271.23 32.9289   1
   5  -2   1 682.482 18.7105   3
   5  -2   1 683.062 18.6916   3
   5  -2   1 723.921 20.4254   1
   5   2   1 713.233 19.2988   1
   6  -2   1 7.46139 1.76171   1
   6  -2   1 8.09869 0.93190   3
   6  -2   1 7.56401 0.71818   3
   6   2   1 7.89074 1.11851   1
   7  -2   1 41.8316 3.45068   1
   7  -2   1 39.1749 1.65671   3
   7  -2   1 37.6920 1.60821   3
   7   2   1 39.2137 2.14687   1
   8  -2   1 56.5561 2.17212   3
   8  -2   1 56.8484 2.22252   3
   8  -2   1 61.8462 4.19936   1
   8   2   1 65.8189 2.56338   1
   8   2   1 63.2882 1.82530   3
   8   2   1 55.7615 1.81394   3
   9  -2   1 0.82218 0.74708   3
   9  -2   1 2.22118 2.04958   1
   9  -2   1 1.79356 0.72703   3
   9   2   1 1.03070 0.48234   3
   9   2   1 0.80241 0.49361   3
  10  -2   1 10.8042 1.06886   3
  10  -2   1 8.95052 2.35850   1
  10  -2   1 9.57032 1.02675   3
  10   2   1 9.27588 0.99964   3
  10   2   1 10.4153 0.99186   3
  11  -2   1 78.1137 2.96589   3
  11  -2   1 83.1247 4.73316   1
  11  -2   1 79.3864 2.92789   3
  11   2   1 78.5633 2.57484   3
  11   2   1 76.9179 2.58717   3
  12  -2   1 9.07300 1.10964   3
  12  -2   1 8.68239 1.19315   3
  12   2   1 8.63956 0.84946   3
  13  -2   1 20.9302 1.70439   3
  13  -2   1 21.2054 1.80581   3
  13   2   1 21.1422 1.24916   3
  13   2   1 21.2996 1.28452   3
  14  -2   1 23.1281 1.97854   3
  14  -2   1 23.6863 1.85627   3
  14   2   1 26.0700 3.44754   4
  15  -2   1 1.58705 0.85920   3
  15   2   1 2.48207 2.44431   4
  16  -2   1 1.88217 0.70260   3
  16   2   1 3.47222 2.56150   4
  16  -3  -1 5.61929 1.28864   3
  16  -3  -1 5.78035 1.24441   3
  16   3  -1 1.61330 2.55720   4
  15  -3  -1 30.4225 2.30731   3
  15  -3  -1 33.7304 2.48946   3
  15   3  -1 30.0272 1.83160   3
  15   3  -1 30.3044 3.81848   4
  15   3  -1 29.6766 1.83851   3
  14  -3  -1 41.5768 2.59213   3
  14  -3  -1 42.8017 2.72463   3
  14   3  -1 40.8524 2.16150   3
  14   3  -1 39.6193 2.18651   3
  14   3  -1 42.5483 4.44787   4
  13  -3  -1 40.2705 2.59351   3
  13  -3  -1 29.8546 4.44931   1
  13  -3  -1 37.7752 2.44388   3
  13  -3  -1 29.2399 4.29330   1
  13   3  -1 38.9140 2.11496   3
  13   3  -1 37.2915 2.10475   3
  12  -3  -1 42.3178 2.57998   3
  12  -3  -1 46.5678 2.55571   3
  12  -3  -1 41.9807 4.80202   1
  12   3  -1 44.8786 2.24176   3
  11  -3  -1 91.9247 6.80736   1
  11  -3  -1 85.5772 3.50721   3
  11  -3  -1 86.8040 3.45111   3
  11   3  -1 86.1416 4.85918   1
  11   3  -1 86.1004 3.17288   3
  11   3  -1 77.9382 4.86701   1
  10  -3  -1 144.035 4.75382   3
  10  -3  -1 136.389 7.83922   1
  10  -3  -1 141.821 4.68882   3
  10   3  -1 136.999 6.42501   1
  10   3  -1 141.658 4.42633   3
  10   3  -1 140.314 4.44008   3
  10   3  -1 131.585 6.36691   1
   9  -3  -1 2.17178 0.95778   3
   9  -3  -1 3.60018 1.00607   3
   9  -3  -1 -2.8034 2.32761   1
   9   3  -1 2.73133 2.01725   1
   9   3  -1 1.93291 0.77451   3
   9   3  -1 2.23811 0.81778   3
   9   3  -1 1.37591 2.06420   1
   8  -3  -1 14.3959 1.57180   3
   8  -3  -1 11.2086 2.93616   1
   8  -3  -1 18.4351 1.65098   3
   8   3  -1 17.0034 1.32107   3
   8   3  -1 12.3837 2.25932   1
   8   3  -1 14.6587 1.32359   3
   7  -3  -1 458.050 12.6596   3
   7  -3  -1 459.111 12.6287   3
   7  -3  -1 441.484 15.3557   1
   7   3  -1 465.683 12.4185   3
   7   3  -1 460.115 12.4346   3
   7   3  -1 441.301 14.3670   1
   6  -3  -1 277.044 8.10536   3
   6  -3  -1 312.270 8.19647   3
   6  -3  -1 285.034 10.6606   1
   6   3  -1 280.108 7.92589   3
   6   3  -1 278.837 9.79319   1
   6   3  -1 277.154 7.90831   3
   5  -3  -1 839.362 22.7803   3
   5  -3  -1 856.703 25.2213   1
   5  -3  -1 845.199 22.8113   3
   5   3  -1 855.575 22.6394   3
   5   3  -1 854.204 24.4594   1
  -5   3   1 837.454 24.5188   1
   5   3  -1 840.602 22.6136   3
   4  -3  -1 989.830 28.5479   1
   4  -3  -1 970.695 26.3105   3
   4  -3  -1 957.117 26.2712   3
  -4   3   1 1008.80 28.1922   1
  -4   3   1 995.538 26.1229   3
  -4   3   1 986.073 26.1164   3
   4   3  -1 977.411 27.8561   1
   4   3  -1 974.177 26.1606   3
  -3  -3   1 172.065 6.09457   1
  -3  -3   1 165.784 4.56870   3
  -3  -3   1 166.114 4.57907   3
   3  -3  -1 160.603 4.80833   3
   3  -3  -1 162.421 6.62673   1
   3  -3  -1 164.159 4.84622   3
   3   3  -1 161.120 4.71921   3
   3   3  -1 170.006 6.22497   1
  -3   3   1 169.969 6.52821   1
  -3   3   1 168.199 4.75272   3
   3   3  -1 166.602 4.70524   3
  -3   3   1 163.209 4.74830   3
  -2  -3   1 49.9241 2.81957   1
   2  -3  -1 45.0951 3.31055   1
   2  -3  -1 47.0603 1.80848   3
  -2  -3   1 50.5275 1.67414   3
   2  -3  -1 49.0997 1.76782   3
   2   3  -1 45.7523 2.97492   1
  -2   3   1 50.2716 1.77933   3
  -2   3   1 49.7565 3.10049   1
   2   3  -1 46.5695 1.67722   3
   2   3  -1 48.9964 1.72284   3
   2   3  -1 46.5310 1.84638   4
   1  -3  -1 3.11459 1.34180   1
   1  -3  -1 1.71488 0.52102   3
  -1  -3   1 1.40034 0.48076   3
   1  -3  -1 2.87536 0.57584   3
  -1  -3   1 1.56446 0.55168   4
   1   3  -1 1.62092 0.54289   4
  -1   3   1 1.67214 0.54471   3
   1   3  -1 3.28040 0.54455   3
  -1   3   1 1.44301 1.20407   1
   1   3  -1 1.64211 1.14072   1
   1   3  -1 1.65884 0.49200   3
   0  -3  -1 976.202 27.6753   1
   0  -3   1 975.485 27.7471   1
   0   3   1 965.373 27.6594   1
   0   3  -1 1003.90 27.7935   1
   1  -3   1 7.04177 1.47605   1
  -1  -3  -1 8.86390 0.74784   3
   1  -3   1 10.0654 0.88590   3
  -1  -3  -1 7.24878 0.68511   4
   1  -3   1 8.01152 0.84898   3
   1   3   1 8.54120 0.76036   3
   1   3   1 5.84147 1.28039   1
  -1   3  -1 8.15980 0.82600   3
   1   3   1 9.14867 0.79477   3
   2  -3   1 27.9720 1.25555   3
  -2  -3  -1 27.2156 1.06826   3
  -2  -3  -1 28.4367 1.05422   3
   2  -3   1 32.0750 1.31327   3
  -2  -3  -1 29.5685 1.38122   4
  -2  -3  -1 26.1764 2.10506   1
   2  -3   1 37.1785 2.87969   1
  -2   3  -1 28.5422 1.21614   3
  -2   3  -1 30.0504 1.25305   3
   2   3   1 30.6794 2.30309   1
   2   3   1 28.3339 1.16606   3
  -2   3  -1 33.5378 2.64787   1
   2   3   1 29.8361 1.15235   3
   2   3   1 27.1314 1.32019   4
   3  -3   1 534.736 14.7597   3
   3  -3   1 584.785 16.7147   1
   3  -3   1 542.131 14.7338   3
  -3  -3  -1 548.980 15.4818   1
  -3   3  -1 562.392 16.3737   1
  -3   3  -1 541.029 14.6331   3
   3   3   1 551.552 15.9784   1
  -3   3  -1 542.238 14.6445   3
   3   3   1 546.894 14.6095   3
   3   3   1 533.954 14.5927   3
   3   3   1 531.107 14.8909   4
   4  -3   1 20.8290 1.25311   3
   4  -3   1 20.7689 1.20276   3
   4  -3   1 23.2754 2.88372   1
  -4   3  -1 21.1582 0.74534   3
   4   3   1 20.8259 0.94049   3
  -4   3  -1 24.7567 2.48404   1
   4   3   1 26.5822 2.32643   1
   4   3   1 22.3212 0.95231   3
  -4   3  -1 22.0066 0.74751   3
   4   3   1 22.6059 1.68013   4
   5  -3   1 15.0926 2.29392   1
   5  -3   1 17.8956 1.30913   3
   5  -3   1 17.4020 1.22030   3
   5   3   1 18.2762 0.86257   3
   5   3   1 15.3123 1.82707   1
  -5   3  -1 14.6098 1.77879   1
   6  -3   1 54.6321 4.14552   1
   6  -3   1 63.0110 2.19377   3
   6  -3   1 59.3981 2.22186   3
   6   3   1 50.5658 3.11668   1
   6   3   1 59.1265 1.81857   3
   7  -3   1 34.7320 1.75387   3
   7  -3   1 38.2209 1.81909   3
   7  -3   1 36.4917 3.75827   1
   7   3   1 39.0820 1.36381   3
   7   3   1 40.6814 2.74409   1
   8  -3   1 67.0170 4.93616   1
   8  -3   1 67.9529 2.63372   3
   8  -3   1 68.1176 2.56776   3
   8   3   1 70.7125 3.38957   1
   8   3   1 70.1476 2.19129   3
   9  -3   1 300.141 8.57162   3
   9  -3   1 310.804 11.4161   1
   9  -3   1 293.692 8.49376   3
   9   3   1 295.063 8.16587   3
   9   3   1 291.727 8.71987   1
  10  -3   1 185.423 5.57973   3
  10  -3   1 166.161 5.45224   3
  10  -3   1 178.416 8.22420   1
  10   3   1 183.164 5.12808   3
  11  -3   1 1.01684 0.91568   3
  11  -3   1 2.59604 2.49250   1
  11  -3   1 -0.2146 0.92950   3
  11   3   1 0.16543 0.64018   3
  11   3   1 0.04608 0.63808   3
  12  -3   1 45.1425 2.41406   3
  12  -3   1 47.6393 4.71232   1
  12  -3   1 44.0047 2.32878   3
  12   3   1 41.1970 1.82753   3
  12   3   1 46.1826 1.83350   3
  13  -3   1 36.0149 2.22532   3
  13  -3   1 30.0857 2.08590   3
  13   3   1 39.8012 3.83537   4
  13   3   1 33.8882 1.51141   3
  13   3   1 32.9295 1.53298   3
  14  -3   1 7.16504 1.21641   3
  14  -3   1 7.34359 1.29612   3
  14   3   1 8.90435 2.86527   4
  15  -3   1 1.28140 0.95298   3
  15  -3   1 0.68733 1.05664   3
  15   3   1 7.06685 2.65368   4
  16  -3   1 41.9589 2.06032   3
  16  -3   1 35.3383 2.10012   3
  16   3   1 40.2455 4.20328   4
  16  -4  -1 9.99959 1.54083   3
  16  -4  -1 8.64787 1.46084   3
  16   4  -1 13.3292 3.10010   4
  15  -4  -1 10.9368 1.52995   3
  15  -4  -1 11.4384 1.67861   3
  15   4  -1 9.27050 1.10450   3
  15   4  -1 6.21158 2.86759   4
  15   4  -1 10.5392 1.15644   3
  14  -4  -1 20.5681 2.22554   3
  14  -4  -1 10.2816 4.26846   1
  14  -4  -1 20.5091 4.56076   1
  14  -4  -1 21.8929 2.43263   3
  14   4  -1 23.0506 1.80678   3
  14   4  -1 20.5823 1.77153   3
  14   4  -1 21.2459 3.15059   4
  13  -4  -1 6.62061 4.30318   1
  13  -4  -1 9.18833 1.53799   3
  13  -4  -1 10.4153 1.46863   3
  13   4  -1 16.6522 2.85243   4
  13   4  -1 8.87596 1.19979   3
  13   4  -1 9.85825 1.20351   3
  12  -4  -1 17.1011 4.37596   1
  12  -4  -1 21.0102 2.16217   3
  12  -4  -1 18.8862 2.21608   3
  12   4  -1 21.0219 1.79286   3
  12   4  -1 18.1630 1.75179   3
  12   4  -1 18.2096 2.97278   4
  11  -4  -1 31.5673 2.39479   3
  11  -4  -1 27.6629 4.52825   1
  11  -4  -1 27.4882 2.26108   3
  11   4  -1 35.4757 1.98802   3
  11   4  -1 35.1349 1.98898   3
  11   4  -1 35.5615 4.08626   1
  11   4  -1 28.7005 3.18931   1
  10  -4  -1 15.5411 1.49745   3
  10  -4  -1 15.3799 1.55113   3
  10  -4  -1 18.6345 3.70218   1
  10   4  -1 17.2435 2.92478   1
  10   4  -1 13.5864 1.58088   3
  10   4  -1 17.9319 1.60889   3
  10   4  -1 18.1062 2.90057   1
   9  -4  -1 14.2820 3.47777   1
   9  -4  -1 13.0774 1.38352   3
   9  -4  -1 13.8609 1.45975   3
   9   4  -1 12.3188 2.60389   1
   9   4  -1 15.5428 1.49383   3
   8  -4  -1 562.138 15.8156   3
   8  -4  -1 577.228 19.3531   1
   8  -4  -1 577.306 15.9006   3
   8   4  -1 569.333 17.9469   1
   8   4  -1 569.150 15.6042   3
   7  -4  -1 26.0312 3.60747   1
   7  -4  -1 20.0199 1.73109   3
   7  -4  -1 24.9615 1.82944   3
   7   4  -1 22.3499 2.78824   1
   7   4  -1 25.2630 1.51047   3
   6  -4  -1 358.673 10.3391   3
   6  -4  -1 381.312 13.2999   1
   6  -4  -1 367.939 10.2993   3
   6   4  -1 357.982 12.2340   1
  -6   4   1 357.738 12.2647   1
   6   4  -1 367.342 10.1189   3
   5  -4  -1 434.678 12.4122   3
   5  -4  -1 457.244 12.5008   3
   5  -4  -1 455.531 15.2292   1
  -5   4   1 451.515 12.1420   3
  -5   4   1 447.291 12.1406   3
  -5   4   1 451.495 14.6710   1
   5   4  -1 447.751 12.2823   3
   5   4  -1 447.432 14.3877   1
   5   4  -1 444.694 12.2452   3
  -4  -4   1 591.671 17.7278   1
   4  -4  -1 596.154 16.2631   3
   4  -4  -1 574.268 16.1931   3
   4  -4  -1 610.256 18.9179   1
  -4  -4   1 592.478 15.7587   3
  -4  -4   1 593.129 15.7620   3
  -4   4   1 596.816 16.0830   3
  -4   4   1 604.995 16.0919   3
   4   4  -1 578.884 16.4282   4
   4   4  -1 598.285 16.0987   3
   4   4  -1 613.626 18.2439   1
   4   4  -1 585.446 16.0601   3
  -4   4   1 594.894 18.4679   1
  -3  -4   1 349.680 9.32931   3
  -3  -4   1 342.007 9.29567   3
   3  -4  -1 329.008 11.7454   1
   3  -4  -1 341.632 9.57018   3
   3  -4  -1 343.964 9.52290   3
  -3  -4   1 346.325 11.1669   1
   3   4  -1 343.413 9.64937   4
   3   4  -1 339.072 9.41042   3
  -3   4   1 335.016 11.6867   1
   3   4  -1 339.237 11.4094   1
  -3   4   1 339.774 9.46268   3
   3   4  -1 345.336 9.44889   3
  -3   4   1 339.378 9.47203   3
  -2  -4   1 64.3971 2.16182   3
  -2  -4   1 64.7700 2.22457   3
  -2  -4   1 65.3376 2.35634   4
   2  -4  -1 59.6422 2.25245   3
   2  -4  -1 74.7211 4.20592   1
   2  -4  -1 63.9198 2.33708   3
   2   4  -1 64.3190 2.21354   3
   2   4  -1 65.6558 2.25540   3
   2   4  -1 66.1242 2.35422   4
  -2   4   1 63.0339 2.27826   3
   2   4  -1 74.7062 3.94364   1
  -1  -4   1 232.076 6.44397   4
  -1  -4   1 216.478 6.37880   3
   1  -4  -1 231.593 8.53003   1
  -1  -4   1 244.744 8.52878   1
   1  -4  -1 220.330 6.43102   3
   1  -4  -1 223.056 6.49058   3
   1   4  -1 222.623 6.44559   3
  -1   4   1 215.463 6.44491   3
  -1   4   1 220.574 6.43230   3
   1   4  -1 233.134 8.39913   1
   1   4  -1 231.732 6.42762   3
  -1   4   1 236.141 8.51312   1
   0  -4  -1 5272.59 179.171   2
   0  -4   1 5366.93 179.253   2
   0   4   1 5493.90 180.329   2
   0   4  -1 5743.87 182.466   2
   1  -4   1 1215.51 34.7612   1
  -1   4  -1 1224.60 34.7696   1
   1   4   1 1224.06 34.5162   1
   2  -4   1 1207.55 33.9790   1
  -2  -4  -1 1180.01 33.3005   1
   2   4   1 1166.71 33.4072   1
  -3  -4  -1 286.277 9.63126   1
   3  -4   1 291.904 10.6402   1
  -3  -4  -1 303.506 8.10016   3
   3  -4   1 302.392 8.45067   3
   3  -4   1 298.875 8.39839   3
  -3   4  -1 302.565 8.32018   3
   3   4   1 314.609 10.1453   1
   3   4   1 302.769 8.27454   3
  -3   4  -1 303.689 10.4633   1
   3   4   1 296.355 8.28334   3
   3   4   1 293.305 8.50467   4
  -3   4  -1 307.299 8.34548   3
  -4  -4  -1 113.788 4.44433   1
   4  -4   1 116.089 5.85184   1
   4  -4   1 116.605 3.71198   3
   4  -4   1 115.119 3.64008   3
  -4   4  -1 119.197 3.44640   3
   4   4   1 114.590 3.44231   3
  -4   4  -1 110.942 5.52378   1
   4   4   1 115.098 3.90032   4
   4   4   1 108.477 5.14122   1
   4   4   1 118.313 3.47363   3
  -4   4  -1 114.945 3.44155   3
   5  -4   1 1499.44 39.7719   3
   5  -4   1 1520.37 42.4964   1
   5  -4   1 1462.99 39.7018   3
   5   4   1 1455.89 40.0304   4
  -5   4  -1 1523.20 41.5897   1
   5   4   1 1479.87 39.5115   3
   5   4   1 1518.96 41.3853   1
   5   4   1 1468.66 39.4898   3
   6  -4   1 131.510 6.58932   1
   6  -4   1 126.298 4.01562   3
   6  -4   1 120.009 4.06944   3
   6   4   1 129.494 3.73746   3
  -6   4  -1 133.579 5.41767   1
   6   4   1 124.644 5.52517   1
   6   4   1 127.742 4.58503   4
   6   4   1 125.570 3.75124   3
   7  -4   1 32.8845 1.80689   3
   7  -4   1 32.5088 1.88643   3
   7  -4   1 33.8730 4.18831   1
   7   4   1 31.9477 1.42954   3
   7   4   1 30.3648 1.42070   3
   7   4   1 29.6674 3.14216   1
   7   4   1 30.0652 2.60475   4
   8  -4   1 406.950 11.6476   3
   8  -4   1 433.518 14.8347   1
   8  -4   1 399.592 11.5488   3
   8   4   1 411.424 11.2327   3
   8   4   1 422.265 12.9264   1
   8   4   1 406.899 12.3049   4
   8   4   1 413.118 11.2612   3
   9  -4   1 176.331 8.79117   1
   9  -4   1 178.585 5.73397   3
   9  -4   1 185.793 5.66429   3
   9   4   1 184.228 5.26434   3
   9   4   1 179.184 6.59078   1
   9   4   1 181.951 5.27680   3
   9   4   1 185.860 6.63699   4
  10  -4   1 111.603 4.09356   3
  10  -4   1 105.063 3.97877   3
  10  -4   1 115.299 7.38439   1
  10   4   1 116.662 3.56052   3
  10   4   1 119.068 5.30621   4
  10   4   1 115.196 3.58099   3
  11  -4   1 21.2649 1.91925   3
  11  -4   1 21.0734 2.01274   3
  11  -4   1 16.4293 3.59280   1
  11   4   1 24.0733 1.42757   3
  11   4   1 23.6819 2.79809   4
  11   4   1 20.8014 1.42098   3
  12  -4   1 57.7310 6.29525   1
  12  -4   1 72.7085 3.18218   3
  12  -4   1 68.8932 3.05690   3
  12   4   1 73.0646 2.53014   3
  12   4   1 69.6220 4.60112   4
  12   4   1 69.9804 2.52802   3
  13  -4   1 30.9972 2.37547   3
  13  -4   1 33.5916 2.25556   3
  13  -4   1 22.8958 3.53704   1
  13   4   1 36.4488 4.00533   4
  13   4   1 34.8788 1.60459   3
  13   4   1 34.1840 1.64908   3
  14  -4   1 59.0221 2.91456   3
  14  -4   1 57.8048 2.92894   3
  14   4   1 56.5418 4.76549   4
  15  -4   1 7.90162 1.36807   3
  15  -4   1 8.30262 1.27639   3
  15   4   1 8.21243 2.73323   4
  15  -5  -1 0.33150 1.36894   3
  15  -5  -1 -0.4899 1.17883   3
  15   5  -1 -0.0707 0.86995   3
  15   5  -1 -3.9626 2.39328   4
  15   5  -1 0.13783 0.89788   3
  14  -5  -1 42.6463 2.95101   3
  14  -5  -1 35.5585 2.69779   3
  14   5  -1 42.4659 2.25877   3
  14   5  -1 40.0927 2.28209   3
  14   5  -1 51.1679 4.25756   4
  13  -5  -1 3.08812 1.34349   3
  13  -5  -1 -0.0109 1.12168   3
  13  -5  -1 2.15039 4.67302   1
  13   5  -1 1.78207 0.99739   3
  13   5  -1 7.41228 2.48540   4
  13   5  -1 3.48743 1.03873   3
  12  -5  -1 36.1586 2.59411   3
  12  -5  -1 37.2598 2.73986   3
  12  -5  -1 30.9339 5.43358   1
  12   5  -1 41.6039 4.18340   1
  12   5  -1 44.5560 4.06505   1
  12   5  -1 39.8810 2.25690   3
  12   5  -1 45.4975 3.98401   4
  12   5  -1 42.8765 2.25312   3
  11  -5  -1 4.05040 1.33150   3
  11  -5  -1 2.58251 1.23473   3
  11  -5  -1 1.90420 3.70122   1
  11   5  -1 3.69824 2.18977   4
  11   5  -1 4.78441 1.07677   3
  11   5  -1 3.33805 2.66447   1
  11   5  -1 4.43746 2.53741   1
  11   5  -1 5.48835 1.07409   3
  10  -5  -1 12.5213 1.58179   3
  10  -5  -1 12.5496 1.46444   3
  10  -5  -1 21.0917 4.08426   1
  10   5  -1 14.0556 2.43858   4
  10   5  -1 5.49598 2.68767   1
  10   5  -1 14.9421 1.32545   3
  10   5  -1 12.7540 1.27891   3
   9  -5  -1 23.2639 4.05707   1
   9  -5  -1 22.6630 2.16336   3
   9  -5  -1 21.6679 2.05662   3
   9   5  -1 15.5834 3.11590   1
   9   5  -1 19.2326 1.72785   3
   9   5  -1 21.0580 2.50866   4
   9   5  -1 21.2544 1.75342   3
   8  -5  -1 288.265 12.6485   1
   8  -5  -1 299.976 9.01182   3
   8  -5  -1 294.480 8.89731   3
   8   5  -1 309.355 8.68892   3
   8   5  -1 288.937 11.3318   1
   8   5  -1 307.092 9.62721   4
   8   5  -1 316.227 8.66152   3
   7  -5  -1 142.858 4.68989   3
   7  -5  -1 135.851 7.67124   1
   7  -5  -1 141.041 4.76938   3
  -7   5   1 141.954 6.84842   1
   7   5  -1 145.107 4.43450   3
   7   5  -1 122.648 6.69912   1
   7   5  -1 144.090 5.36171   4
   7   5  -1 146.144 4.47097   3
   6  -5  -1 16.7109 1.71150   3
   6  -5  -1 19.6960 3.29965   1
   6  -5  -1 17.0764 1.61208   3
  -6   5   1 20.7719 1.08558   3
   6   5  -1 18.4275 1.41832   3
   6   5  -1 16.7508 1.40999   3
  -6   5   1 16.0924 2.76569   1
  -6   5   1 18.9867 1.03668   3
   6   5  -1 18.4952 1.87020   4
   6   5  -1 16.7229 2.68027   1
   5  -5  -1 135.001 4.43886   3
   5  -5  -1 129.768 4.33521   3
   5  -5  -1 121.666 7.00335   1
  -5  -5   1 139.407 5.90891   1
  -5   5   1 131.611 6.79909   1
   5   5  -1 135.888 6.53869   1
   5   5  -1 129.145 4.15992   3
   5   5  -1 131.524 4.14266   3
   5   5  -1 134.009 4.66964   4
  -5   5   1 134.558 4.08899   3
  -5   5   1 135.929 4.10827   3
   4  -5  -1 835.516 25.3457   1
   4  -5  -1 790.528 22.0866   3
  -4  -5   1 813.105 21.7465   3
  -4  -5   1 837.189 24.1245   1
  -4  -5   1 809.096 21.7278   3
   4  -5  -1 811.418 22.1746   3
  -4   5   1 827.634 24.9422   1
   4   5  -1 858.524 24.6848   1
  -4   5   1 792.747 21.9877   3
  -4   5   1 809.216 22.0043   3
   4   5  -1 805.074 22.2793   4
   4   5  -1 806.881 22.0013   3
   4   5  -1 809.392 21.9639   3
  -3  -5   1 6.57341 1.95876   1
   3  -5  -1 8.20762 1.03298   3
   3  -5  -1 7.86837 2.29195   1
  -3  -5   1 7.68934 0.75040   3
   3  -5  -1 6.21967 0.90318   3
  -3  -5   1 9.16146 1.05731   3
   3   5  -1 4.55562 1.97496   1
   3   5  -1 8.11961 1.14576   4
   3   5  -1 11.4519 1.14196   3
  -3   5   1 7.07795 1.14117   3
  -3   5   1 10.4287 0.98549   3
   3   5  -1 8.00055 0.91250   3
  -3   5   1 10.6709 2.27006   1
   2  -5  -1 858.092 25.6452   1
  -2  -5   1 866.448 22.8180   4
   2  -5  -1 848.840 22.8461   3
   2  -5  -1 852.096 22.7895   3
  -2  -5   1 847.072 22.6696   3
  -2   5   1 857.021 25.5265   1
   2   5  -1 850.954 25.2642   1
   2   5  -1 828.547 22.7805   4
   2   5  -1 826.668 22.7083   3
  -2   5   1 851.544 22.8014   3
   2   5  -1 802.028 22.7280   3
  -1  -5   1 4.75109 0.70638   3
  -1  -5   1 6.34391 1.85012   1
  -1  -5   1 0.93796 0.60214   3
   1  -5  -1 2.39141 1.67318   1
  -1  -5   1 2.50852 0.71353   4
   1  -5  -1 2.73473 0.76980   3
   1  -5  -1 2.58931 0.70495   3
  -1   5   1 3.36355 0.73646   3
   1   5  -1 1.42983 0.64741   3
  -1   5   1 2.49146 0.70605   3
  -1   5   1 0.66046 1.50595   1
   1   5  -1 1.37328 0.64617   3
   1   5  -1 1.19562 1.54991   1
   0  -5  -1 21.3858 1.42762   3
   0  -5   1 24.9063 1.46251   3
   0  -5  -1 27.8510 1.42697   3
   0  -5  -1 24.2055 2.94554   1
   0  -5   1 19.7752 2.68599   1
   0  -5   1 24.5907 1.38987   3
   0   5   1 23.1615 1.40792   3
   0   5  -1 25.2771 3.09036   1
   0   5  -1 22.9322 1.38043   3
   0   5   1 24.8323 1.41931   3
   0   5   1 32.7214 3.25491   1
   0   5  -1 25.1277 1.45506   3
  -1  -5  -1 517.751 16.4945   1
  -1  -5  -1 513.377 14.0231   3
   1  -5   1 502.395 14.1241   3
   1  -5   1 541.321 16.8165   1
   1  -5   1 494.454 14.0681   3
  -1   5  -1 508.828 14.1021   3
  -1   5  -1 547.147 16.8211   1
   1   5   1 496.581 14.0525   3
  -1   5  -1 517.256 14.0907   3
   1   5   1 488.441 14.0286   3
   1   5   1 541.416 16.5814   1
  -2  -5  -1 150.551 4.59490   4
   2  -5   1 146.164 4.56245   3
  -2  -5  -1 149.393 4.41666   3
  -2  -5  -1 144.553 4.43746   3
   2  -5   1 151.141 4.65251   3
   2  -5   1 165.675 7.07975   1
  -2   5  -1 152.377 4.57798   3
   2   5   1 156.224 6.60813   1
  -2   5  -1 163.288 6.97064   1
   2   5   1 138.900 4.46206   3
   2   5   1 145.859 4.51032   3
  -3  -5  -1 394.008 10.8185   3
   3  -5   1 429.997 14.0605   1
  -3  -5  -1 406.490 11.2073   4
  -3  -5  -1 388.821 10.8331   3
   3  -5   1 396.670 11.0992   3
   3  -5   1 396.025 11.1613   3
  -3  -5  -1 413.660 13.0163   1
   3   5   1 410.043 13.3743   1
  -3   5  -1 391.897 11.0447   3
   3   5   1 387.309 11.1583   4
  -3   5  -1 410.654 13.7557   1
   3   5   1 393.613 10.9735   3
   3   5   1 380.106 10.9821   3
  -3   5  -1 394.299 11.0194   3
  -4  -5  -1 630.418 18.2883   1
   4  -5   1 615.622 16.8432   3
   4  -5   1 627.835 19.9163   1
   4  -5   1 586.604 16.7429   3
   4   5   1 593.187 16.9223   4
   4   5   1 609.845 16.6056   3
  -4   5  -1 625.512 16.6489   3
  -4   5  -1 614.110 16.6184   3
   4   5   1 617.324 18.9939   1
  -4   5  -1 621.034 19.4096   1
   4   5   1 612.551 16.6332   3
   5  -5   1 348.151 9.95214   3
   5  -5   1 347.247 9.87287   3
  -5  -5  -1 355.838 10.6606   1
   5  -5   1 363.227 13.0415   1
   5   5   1 336.360 10.1684   4
  -5   5  -1 346.874 9.56050   3
  -5   5  -1 354.447 9.57094   3
  -5   5  -1 345.100 12.2317   1
   5   5   1 341.705 9.64828   3
   5   5   1 339.960 9.67784   3
   5   5   1 365.232 12.1012   1
   6  -5   1 332.095 9.59840   3
   6  -5   1 323.100 12.7470   1
   6  -5   1 338.670 9.69407   3
   6   5   1 320.893 11.6201   1
   6   5   1 335.236 9.38007   3
  -6   5  -1 335.482 11.6564   1
   6   5   1 348.052 9.36200   3
   6   5   1 357.721 10.0988   4
   7  -5   1 10.2705 1.13114   3
   7  -5   1 4.99148 2.75235   1
   7  -5   1 8.04657 1.13329   3
   7   5   1 7.39054 0.82082   3
   7   5   1 3.32374 2.01498   1
  -7   5  -1 9.68751 2.07078   1
   7   5   1 9.95262 1.15173   3
   7   5   1 7.41941 1.61104   4
   8  -5   1 242.884 11.1077   1
   8  -5   1 260.288 7.72081   3
   8  -5   1 261.689 7.84166   3
   8   5   1 266.585 7.40917   3
   8   5   1 261.744 7.36503   3
   8   5   1 252.966 9.48092   1
   8   5   1 262.502 8.49082   4
   9  -5   1 48.2081 5.79101   1
   9  -5   1 45.3207 2.38080   3
   9  -5   1 41.6060 2.49653   3
   9   5   1 52.4199 3.44558   4
   9   5   1 43.7426 1.92893   3
   9   5   1 42.2291 3.84609   1
   9   5   1 37.3468 1.91977   3
  10  -5   1 408.266 11.7193   3
  10  -5   1 402.041 11.5928   3
  10  -5   1 385.950 15.4017   1
  10   5   1 411.051 11.1857   3
  10   5   1 402.296 12.6075   1
  10   5   1 403.687 11.2092   3
  10   5   1 403.236 12.6125   4
  11  -5   1 57.4939 2.82775   3
  11  -5   1 48.1253 5.42148   1
  11  -5   1 55.7676 2.94982   3
  11   5   1 56.7848 2.30178   3
  11   5   1 60.4150 4.02461   4
  11   5   1 55.0324 2.30527   3
  12  -5   1 50.6787 2.71063   3
  12  -5   1 48.9703 2.83278   3
  12  -5   1 35.8171 5.09840   1
  12   5   1 48.7025 2.13638   3
  12   5   1 48.9509 4.06776   4
  12   5   1 47.3078 2.09858   3
  13  -5   1 19.2342 1.76041   3
  13  -5   1 18.8560 1.80646   3
  13  -5   1 15.3897 4.34955   1
  13   5   1 23.5505 3.04133   4
  13   5   1 16.8567 1.46330   3
  13   5   1 19.7933 1.47380   3
  14  -5   1 22.7937 2.35733   3
  14  -5   1 21.8901 3.74621   1
  14  -5   1 21.6529 2.26595   3
  14   5   1 23.5412 1.39454   3
  14   5   1 22.7760 3.24891   4
  14   5   1 20.1566 1.34955   3
  15  -5   1 0.21303 1.20712   3
  15  -5   1 1.79639 1.16741   3
  15   5   1 -0.2267 2.39898   4
  15  -6  -1 7.83452 1.54119   3
  15  -6  -1 11.6320 1.80828   3
  15  -6  -1 10.3891 6.43950   1
  15   6  -1 0.86138 2.55196   4
  15   6  -1 10.5944 1.22764   3
  15   6  -1 8.82701 1.19340   3
  14  -6  -1 12.2996 1.70337   3
  14  -6  -1 11.7087 1.81711   3
  14   6  -1 13.3869 2.93589   4
  14   6  -1 13.8006 1.39740   3
  14   6  -1 12.4454 1.39013   3
  13  -6  -1 9.57784 1.62551   3
  13  -6  -1 11.0710 1.76029   3
  13  -6  -1 6.81934 5.44921   1
  13   6  -1 16.0602 2.82961   4
  13   6  -1 13.0088 1.38252   3
  13   6  -1 10.6103 1.33791   3
  12  -6  -1 7.11081 1.57343   3
  12  -6  -1 13.2165 1.63909   3
  12  -6  -1 -0.2727 4.50383   1
  12   6  -1 8.86866 1.26728   3
  12   6  -1 4.32597 2.82736   1
  12   6  -1 9.23478 2.55712   4
  12   6  -1 12.5201 3.17211   1
  12   6  -1 10.4983 1.31671   3
  11  -6  -1 -0.9383 3.78204   1
  11  -6  -1 1.30648 1.30847   3
  11  -6  -1 1.39077 1.22120   3
  11   6  -1 0.89684 2.88683   1
  11   6  -1 2.25111 2.15344   4
  11   6  -1 1.41690 0.98801   3
  11   6  -1 1.84504 1.00055   3
  10  -6  -1 1.46589 1.18041   3
  10  -6  -1 2.58459 3.48274   1
  10  -6  -1 -0.7180 1.19519   3
  10   6  -1 1.19504 0.93818   3
  10   6  -1 0.55897 2.65945   1
  10   6  -1 1.65634 1.97312   4
  10   6  -1 -0.1290 0.95262   3
   9  -6  -1 9.77450 4.02627   1
   9  -6  -1 14.0721 1.63897   3
   9  -6  -1 13.5222 1.53442   3
   9   6  -1 18.8804 3.40437   1
   9   6  -1 15.1168 1.39307   3
   9   6  -1 14.0784 2.27060   4
   9   6  -1 12.9031 1.30399   3
   8  -6  -1 784.710 22.2094   3
   8  -6  -1 838.269 26.7737   1
   8  -6  -1 778.001 22.0954   3
   8   6  -1 794.217 21.8336   3
   8   6  -1 794.829 21.8884   3
   8   6  -1 826.760 25.2236   1
  -8   6   1 821.572 24.5828   1
   8   6  -1 790.315 22.6972   4
   7  -6  -1 4.19056 2.86538   1
   7  -6  -1 1.76117 1.11074   3
   7  -6  -1 0.59014 1.03565   3
   7   6  -1 1.53336 1.57582   4
  -7   6   1 1.43054 0.35790   3
   7   6  -1 2.77253 0.89869   3
  -7   6   1 1.66419 2.52055   1
  -7   6   1 1.05239 0.43671   3
   7   6  -1 0.69667 2.24862   1
   7   6  -1 1.65074 0.88352   3
   6  -6  -1 307.467 12.7182   1
   6  -6  -1 300.529 9.00176   3
   6  -6  -1 300.625 9.11332   3
  -6  -6   1 314.635 10.5562   1
  -6   6   1 313.695 8.66805   3
   6   6  -1 305.838 8.81258   3
  -6   6   1 310.347 8.64599   3
   6   6  -1 309.551 9.41235   4
   6   6  -1 296.229 11.6821   1
  -6   6   1 317.564 12.0789   1
   6   6  -1 309.842 8.86213   3
   5  -6  -1 60.7954 2.73740   3
  -5  -6   1 67.4543 2.04696   3
  -5  -6   1 59.1809 4.47294   1
   5  -6  -1 63.8768 2.89497   3
   5  -6  -1 78.7083 6.07867   1
  -5  -6   1 68.7330 2.05608   3
   5   6  -1 66.5418 2.65948   3
  -5   6   1 68.7345 2.59887   3
  -5   6   1 67.3215 2.61273   3
   5   6  -1 68.6142 2.61993   3
   5   6  -1 70.4898 3.16243   4
   5   6  -1 69.4548 5.09912   1
  -5   6   1 71.9964 5.32528   1
  -4  -6   1 18.9300 1.27209   3
   4  -6  -1 11.1979 2.87836   1
  -4  -6   1 19.5307 1.26285   3
   4  -6  -1 16.5991 1.84367   3
   4  -6  -1 15.4306 1.63025   3
  -4  -6   1 14.1285 2.50320   1
  -4   6   1 16.2473 1.60205   3
  -4   6   1 16.8290 3.01292   1
   4   6  -1 15.1473 1.54110   3
   4   6  -1 17.1561 1.65897   4
   4   6  -1 15.2514 2.87433   1
   4   6  -1 19.3123 1.52101   3
  -4   6   1 19.6918 1.58819   3
  -3  -6   1 240.226 7.20926   4
   3  -6  -1 245.242 7.26652   3
  -3  -6   1 244.031 9.58177   1
   3  -6  -1 238.649 10.2481   1
  -3  -6   1 238.098 6.90113   3
   3  -6  -1 242.397 7.15717   3
  -3  -6   1 239.499 6.95679   3
  -3   6   1 247.673 10.3513   1
   3   6  -1 231.797 7.05606   3
   3   6  -1 240.405 7.04131   3
  -3   6   1 240.210 7.12252   3
   3   6  -1 234.766 7.19356   4
   3   6  -1 243.169 9.92741   1
   2  -6  -1 1565.95 46.5870   1
   2  -6  -1 1640.34 43.3785   3
   2   6  -1 1665.01 46.5018   1
  -2   6   1 1622.50 46.6580   1
  -1  -6   1 53.9270 2.21920   3
   1  -6  -1 58.0625 2.33541   3
   1  -6  -1 53.0190 2.36011   3
   1  -6  -1 54.5816 4.46483   1
  -1  -6   1 54.0730 2.30308   3
  -1  -6   1 57.0746 4.38120   1
  -1  -6   1 57.3233 2.25910   4
   1   6  -1 56.7182 2.30593   3
  -1   6   1 55.1800 4.49741   1
   1   6  -1 55.2845 2.34311   3
  -1   6   1 52.7738 2.31482   3
  -1   6   1 56.3707 2.32866   3
   1   6  -1 59.7128 4.51119   1
   0  -6  -1 4341.60 119.102   1
   0  -6   1 4433.31 119.210   1
   0   6   1 4406.11 119.180   1
   0   6  -1 4369.35 119.183   1
  -1  -6  -1 111.183 5.81823   1
   1  -6   1 91.5503 3.32772   3
   1  -6   1 102.104 5.90685   1
   1  -6   1 89.9055 3.25620   3
  -1  -6  -1 94.5709 3.21221   3
   1   6   1 92.5793 3.25774   3
  -1   6  -1 94.8435 3.32288   3
  -1   6  -1 106.340 5.84812   1
   1   6   1 97.4166 5.59462   1
  -1   6  -1 91.7674 3.27144   3
   1   6   1 93.1308 3.24543   3
  -2  -6  -1 276.216 8.18838   3
   2  -6   1 292.320 8.37154   3
   2  -6   1 301.726 11.4640   1
   2  -6   1 287.370 8.42830   3
  -2  -6  -1 298.338 8.39093   4
   2   6   1 290.176 11.0236   1
  -2   6  -1 299.979 8.40236   3
  -2   6  -1 290.369 11.3267   1
   2   6   1 284.133 8.28494   3
   2   6   1 286.004 8.31586   3
  -3  -6  -1 6.72603 1.15741   4
  -3  -6  -1 5.77713 0.79327   3
   3  -6   1 5.72860 1.11749   3
   3  -6   1 1.00852 2.39028   1
   3  -6   1 6.76207 1.03389   3
  -3  -6  -1 6.70067 0.79095   3
  -3  -6  -1 4.04779 1.93802   1
   3   6   1 5.35132 1.13176   4
   3   6   1 6.45018 2.22781   1
   3   6   1 5.10005 0.84711   3
  -3   6  -1 3.48651 1.10223   3
  -3   6  -1 6.47072 2.49316   1
  -3   6  -1 4.99490 0.93035   3
   3   6   1 6.74732 0.96010   3
   4  -6   1 712.088 19.6540   3
   4  -6   1 722.521 23.1777   1
  -4  -6  -1 721.827 21.6204   1
   4  -6   1 693.507 19.5514   3
  -4  -6  -1 716.942 19.1299   3
   4   6   1 729.388 22.3978   1
  -4   6  -1 723.053 22.7610   1
   4   6   1 720.896 19.4249   3
   4   6   1 720.106 19.7083   4
  -4   6  -1 713.279 19.4312   3
   4   6   1 705.322 19.4330   3
  -4   6  -1 712.184 19.4524   3
  -5  -6  -1 464.528 14.4974   1
   5  -6   1 445.896 12.9932   3
   5  -6   1 494.838 13.1738   3
   5  -6   1 466.286 16.6480   1
   5   6   1 446.746 12.8357   3
  -5   6  -1 454.734 15.8831   1
   5   6   1 465.664 13.2764   4
   5   6   1 457.793 15.6093   1
  -5   6  -1 459.971 12.7654   3
  -5   6  -1 473.242 12.7923   3
   5   6   1 478.560 12.8453   3
   6  -6   1 69.6971 2.98531   3
   6  -6   1 66.0258 5.65271   1
   6  -6   1 68.3330 2.85513   3
  -6   6  -1 69.0442 2.29688   3
  -6   6  -1 69.1946 2.30613   3
   6   6   1 73.9557 3.34318   4
   6   6   1 71.6838 2.64909   3
  -6   6  -1 75.4734 5.37824   1
   6   6   1 69.8080 2.59364   3
   6   6   1 67.9172 4.97571   1
   7  -6   1 77.5673 3.15679   3
   7  -6   1 83.0074 6.62578   1
   7  -6   1 78.4010 3.28289   3
   7   6   1 77.3156 2.87316   3
  -7   6  -1 75.4704 5.28381   1
   7   6   1 80.6263 3.83413   4
   7   6   1 80.0668 5.40681   1
   7   6   1 78.5020 2.83850   3
   8  -6   1 557.368 20.1129   1
   8  -6   1 563.294 15.9921   3
   8  -6   1 559.677 15.8593   3
  -8   6  -1 573.597 17.3747   1
   8   6   1 588.912 16.5272   4
   8   6   1 559.460 15.5661   3
   8   6   1 570.604 15.5418   3
   8   6   1 558.602 18.2172   1
   9  -6   1 30.3087 2.23739   3
   9  -6   1 30.2631 4.78003   1
   9  -6   1 31.8261 2.43234   3
   9   6   1 28.3096 3.11655   4
   9   6   1 34.0494 1.85803   3
   9   6   1 29.0349 3.43852   1
   9   6   1 33.2435 1.90148   3
  10  -6   1 39.2553 2.49278   3
  10  -6   1 40.2619 2.67827   3
  10  -6   1 26.4746 4.65991   1
  10   6   1 42.7550 3.54623   4
  10   6   1 42.5428 2.06508   3
  10   6   1 31.5544 3.48076   1
  10   6   1 38.3866 2.05159   3
  11  -6   1 63.2805 7.65874   1
  11  -6   1 76.6346 3.49113   3
  11  -6   1 69.7440 3.28235   3
  11   6   1 72.8948 4.32053   1
  11   6   1 65.1005 2.76203   3
  11   6   1 73.8559 2.79257   3
  11   6   1 64.4457 4.19076   1
  11   6   1 66.2976 4.43179   4
  12  -6   1 -2.6243 3.96375   1
  12  -6   1 0.47077 1.26365   3
  12  -6   1 -0.0957 1.09735   3
  12   6   1 -1.2037 0.77941   3
  12   6   1 0.05638 0.81584   3
  12   6   1 -2.5651 1.96423   4
  13  -6   1 63.0744 3.30265   3
  13  -6   1 61.5056 3.37108   3
  13  -6   1 69.4032 8.46971   1
  13   6   1 72.0978 4.76372   4
  13   6   1 66.8312 2.62977   3
  13   6   1 62.5018 2.62136   3
  14  -6   1 26.0384 2.41378   3
  14  -6   1 23.5864 2.53991   3
  14   6   1 23.3862 1.58170   3
  14   6   1 33.1140 3.54818   4
  14   6   1 21.0561 1.53554   3
  15  -6   1 7.23538 1.45741   3
  15  -6   1 11.2787 1.69349   3
  15   6   1 12.0897 2.90524   4
  15  -7  -1 11.7727 1.81943   3
  15  -7  -1 11.2325 1.90102   3
  15   7  -1 11.5169 1.35488   3
  15   7  -1 11.0533 3.02706   4
  15   7  -1 12.5198 1.35750   3
  14  -7  -1 55.3124 3.54699   3
  14  -7  -1 56.6813 3.39901   3
  14   7  -1 50.0541 4.75271   4
  14   7  -1 60.8990 2.87125   3
  14   7  -1 57.5693 2.84853   3
  13  -7  -1 5.11433 1.47217   3
  13  -7  -1 2.20888 1.53787   3
  13  -7  -1 3.33393 5.79948   1
  13   7  -1 3.33621 1.15017   3
  13   7  -1 4.12543 1.17635   3
  13   7  -1 2.69609 2.54478   4
  13   7  -1 4.80868 2.67464   1
  12  -7  -1 46.1646 2.99156   3
  12  -7  -1 49.0090 3.21200   3
  12  -7  -1 36.7714 6.53088   1
  12   7  -1 43.0624 4.74220   1
  12   7  -1 40.3679 4.37865   1
  12   7  -1 46.9187 2.58753   3
  12   7  -1 44.6510 4.29068   4
  12   7  -1 51.1416 2.60995   3
  11  -7  -1 4.40688 1.52179   3
  11  -7  -1 2.49858 1.31748   3
  11  -7  -1 2.32524 4.40948   1
  11   7  -1 1.12690 2.15188   4
  11   7  -1 2.42398 1.08957   3
  11   7  -1 3.28517 3.16058   1
  11   7  -1 2.00262 1.04070   3
  10  -7  -1 8.81696 1.64097   3
  10  -7  -1 7.15908 1.45474   3
  10  -7  -1 8.22665 4.32656   1
  10   7  -1 7.81271 3.36042   1
  10   7  -1 8.46655 1.28676   3
  10   7  -1 9.12802 1.29756   3
  10   7  -1 6.39386 2.21664   4
   9  -7  -1 38.8930 2.68146   3
   9  -7  -1 40.4089 2.87035   3
  -9   7   1 40.3869 4.88344   1
   9   7  -1 42.4795 2.41530   3
   9   7  -1 41.2424 2.37036   3
   9   7  -1 42.7756 3.43622   4
   9   7  -1 37.8197 4.71299   1
   8  -7  -1 103.007 4.21232   3
   8  -7  -1 90.2539 7.87235   1
   8  -7  -1 94.9134 3.99080   3
   8   7  -1 103.415 4.79397   4
   8   7  -1 94.5014 3.64936   3
   8   7  -1 99.4610 6.97539   1
   8   7  -1 96.1260 3.73367   3
  -8   7   1 101.305 6.83694   1
   7  -7  -1 153.057 5.45559   3
   7  -7  -1 166.106 9.39905   1
   7  -7  -1 155.081 5.31968   3
  -7   7   1 154.102 4.66111   3
  -7   7   1 152.923 4.67081   3
   7   7  -1 156.854 5.12664   3
   7   7  -1 158.067 5.85394   4
   7   7  -1 163.172 8.45725   1
  -7   7   1 154.913 8.39321   1
   7   7  -1 158.420 5.07332   3
  -6  -7   1 22.7187 2.97315   1
   6  -7  -1 21.5513 4.03281   1
   6  -7  -1 23.8292 1.95597   3
   6  -7  -1 24.0273 2.16468   3
  -6   7   1 17.6740 3.39944   1
  -6   7   1 23.6966 1.58191   3
   6   7  -1 21.6387 2.28549   4
   6   7  -1 18.6993 1.74751   3
   6   7  -1 16.3492 3.27922   1
   6   7  -1 21.1717 1.72110   3
  -6   7   1 23.2237 1.65465   3
  -5  -7   1 414.593 11.0768   3
   5  -7  -1 419.213 15.6588   1
   5  -7  -1 370.788 11.5485   3
  -5  -7   1 432.754 14.2436   1
   5  -7  -1 374.716 11.6800   3
  -5  -7   1 410.028 11.0581   3
  -5   7   1 410.902 11.4678   3
   5   7  -1 409.283 11.5197   3
  -5   7   1 415.358 15.2344   1
   5   7  -1 363.256 11.7299   4
   5   7  -1 429.506 15.1088   1
   5   7  -1 433.773 11.5068   3
  -5   7   1 398.638 11.4508   3
  -4  -7   1 232.183 6.83028   3
   4  -7  -1 232.876 7.27163   3
  -4  -7   1 248.024 9.89272   1
   4  -7  -1 248.443 11.0840   1
   4  -7  -1 239.235 7.17963   3
   4   7  -1 233.754 7.30808   4
   4   7  -1 233.698 7.06816   3
  -4   7   1 227.479 7.04268   3
   4   7  -1 229.767 10.2287   1
  -4   7   1 237.701 7.09004   3
   4   7  -1 237.103 7.02922   3
  -4   7   1 226.472 10.3293   1
   3  -7  -1 924.375 28.3969   1
  -3  -7   1 910.793 24.3817   4
   3  -7  -1 901.658 24.3198   3
  -3  -7   1 902.062 24.1591   3
   3  -7  -1 904.180 24.4230   3
  -3  -7   1 890.264 24.0874   3
   3   7  -1 871.238 24.2028   3
   3   7  -1 858.105 24.2368   3
  -3   7   1 877.590 28.0067   1
   3   7  -1 889.400 27.7220   1
   3   7  -1 880.788 24.3292   4
  -3   7   1 893.520 24.2975   3
  -2  -7   1 188.897 5.85086   4
  -2  -7   1 186.567 9.49728   1
   2  -7  -1 189.508 5.86109   3
   2  -7  -1 192.137 5.95983   3
   2  -7  -1 196.642 9.22413   1
  -2  -7   1 180.828 5.69426   3
   2   7  -1 181.475 5.81561   3
   2   7  -1 191.399 8.96513   1
  -2   7   1 182.076 5.86360   3
   2   7  -1 189.357 5.82515   3
  -2   7   1 178.405 5.81222   3
  -2   7   1 196.216 9.24224   1
   1  -7  -1 284.979 11.6176   1
   1  -7  -1 279.448 8.26077   3
  -1  -7   1 289.505 8.25367   4
  -1  -7   1 297.383 11.5645   1
  -1  -7   1 280.249 8.21404   3
   1  -7  -1 279.034 8.35294   3
  -1  -7   1 274.093 8.26092   3
  -1   7   1 280.676 8.30599   3
   1   7  -1 297.430 11.6590   1
   1   7  -1 289.997 8.28532   3
  -1   7   1 284.954 8.29449   3
  -1   7   1 255.046 11.2672   1
   1   7  -1 282.478 8.31295   3
   0  -7  -1 905.072 27.7605   1
   0  -7   1 897.640 24.2251   3
   0  -7  -1 893.125 24.1377   3
   0  -7   1 878.539 24.1426   3
   0  -7   1 915.191 27.8802   1
   0  -7  -1 875.144 24.1835   3
   0   7   1 853.246 24.1341   3
   0   7   1 931.417 27.9240   1
   0   7  -1 853.811 24.1665   3
   0   7  -1 919.541 27.9351   1
   0   7   1 895.785 24.1986   3
   0   7  -1 866.301 24.1472   3
  -1  -7  -1 388.935 11.4041   3
   1  -7   1 421.012 15.1088   1
   1  -7   1 398.178 11.4456   3
   1  -7   1 405.581 11.5328   3
  -1  -7  -1 381.791 14.4832   1
  -1  -7  -1 418.160 11.4012   3
   1   7   1 405.164 11.4604   3
  -1   7  -1 391.722 11.4565   3
   1   7   1 410.083 11.4529   3
   1   7   1 387.588 14.5584   1
  -1   7  -1 407.761 11.4593   3
  -1   7  -1 437.855 15.0978   1
  -2  -7  -1 421.936 11.8994   3
   2  -7   1 417.304 15.6170   1
   2  -7   1 438.315 12.1836   3
   2  -7   1 423.244 12.0528   3
  -2  -7  -1 429.957 12.0410   4
  -2   7  -1 425.817 12.0308   3
   2   7   1 418.096 11.9801   3
  -2   7  -1 427.365 12.0732   3
   2   7   1 427.418 15.2510   1
   2   7   1 428.932 12.0246   3
  -2   7  -1 424.698 15.5303   1
  -3  -7  -1 335.711 9.83625   4
  -3  -7  -1 342.695 9.52466   3
  -3  -7  -1 329.607 9.54873   3
   3  -7   1 333.960 9.80099   3
   3  -7   1 338.982 9.91507   3
  -3  -7  -1 346.261 12.6614   1
   3  -7   1 358.054 13.5692   1
  -3   7  -1 354.075 13.3221   1
   3   7   1 346.322 12.8757   1
   3   7   1 332.739 9.67974   3
  -3   7  -1 332.856 9.75562   3
   3   7   1 325.790 9.69079   3
  -4  -7  -1 746.439 22.3214   1
   4  -7   1 668.455 19.5324   3
   4  -7   1 749.428 23.9550   1
  -4  -7  -1 718.097 19.1572   3
  -4  -7  -1 706.431 19.1779   3
   4  -7   1 725.477 19.7008   3
  -4  -7  -1 720.394 19.7213   4
  -4   7  -1 718.060 23.2593   1
   4   7   1 685.559 19.6292   4
  -4   7  -1 705.089 19.4818   3
   4   7   1 696.511 19.4512   3
  -4   7  -1 718.520 19.4622   3
   4   7   1 727.064 22.8426   1
   4   7   1 687.221 19.4157   3
  -5  -7  -1 158.777 6.95320   1
  -5  -7  -1 141.437 4.07428   3
  -5  -7  -1 149.299 4.08887   3
   5  -7   1 149.962 8.59970   1
   5  -7   1 163.655 5.15270   3
   5  -7   1 143.459 4.91590   3
   5   7   1 151.729 5.21051   4
   5   7   1 147.608 7.54729   1
  -5   7  -1 151.999 4.74041   3
   5   7   1 144.276 4.76698   3
   5   7   1 144.789 4.73987   3
  -5   7  -1 149.698 4.71903   3
  -5   7  -1 155.450 8.06940   1
  -6  -7  -1 138.340 5.90489   1
   6  -7   1 133.429 4.74815   3
   6  -7   1 136.682 4.61986   3
   6  -7   1 116.228 8.01767   1
  -6   7  -1 137.707 4.18073   3
   6   7   1 135.630 4.98314   4
   6   7   1 137.259 4.40460   3
   6   7   1 119.443 7.00964   1
  -6   7  -1 134.722 4.17639   3
   6   7   1 129.982 4.34207   3
  -6   7  -1 141.190 7.66183   1
   7  -7   1 91.2929 7.30000   1
   7  -7   1 83.5321 3.58073   3
   7  -7   1 78.3947 3.35856   3
  -7   7  -1 77.9718 2.28546   3
   7   7   1 79.3801 5.88752   1
  -7   7  -1 76.2329 2.27992   3
   7   7   1 77.0917 3.03818   3
   7   7   1 76.8587 3.07651   3
   7   7   1 76.0294 3.86481   4
  -7   7  -1 87.2330 6.18216   1
   8  -7   1 0.60640 1.16197   3
   8  -7   1 -4.9225 2.91046   1
   8  -7   1 0.53020 1.32463   3
   8   7   1 -2.2331 2.49851   1
  -8   7  -1 -0.8084 2.46300   1
   8   7   1 0.55767 0.92972   3
   8   7   1 0.40083 0.92861   3
   8   7   1 3.31910 1.85954   4
   9  -7   1 51.5032 3.01146   3
   9  -7   1 41.4151 5.46109   1
   9  -7   1 47.1677 2.78139   3
   9   7   1 44.8425 3.53537   4
   9   7   1 52.7023 2.42034   3
   9   7   1 52.8610 2.46647   3
  -9   7  -1 53.2918 3.85975   1
   9   7   1 40.1121 5.03728   1
  10  -7   1 45.5327 2.75824   3
  10  -7   1 35.3124 5.40567   1
  10  -7   1 40.9669 2.89001   3
  10   7   1 46.3661 3.60810   4
  10   7   1 44.6816 2.29840   3
  10   7   1 38.8974 4.18377   1
  10   7   1 45.7713 2.31869   3
  11  -7   1 18.3070 1.82206   3
  11  -7   1 11.5559 4.54928   1
  11  -7   1 21.7853 2.47628   3
  11   7   1 18.5360 1.79378   3
  11   7   1 17.0040 2.61681   4
  11   7   1 19.0397 1.77533   3
  11   7   1 14.4323 3.02688   1
  12  -7   1 35.3308 2.83102   3
  12  -7   1 28.5848 5.79663   1
  12  -7   1 31.1300 2.61050   3
  12   7   1 39.1178 3.54494   4
  12   7   1 35.3935 2.11570   3
  12   7   1 32.9806 2.05030   3
  13  -7   1 -3.4222 5.20773   1
  13  -7   1 2.76076 1.44548   3
  13  -7   1 1.08674 1.30622   3
  13   7   1 3.00215 0.99774   3
  13   7   1 3.28732 1.02432   3
  13   7   1 4.61409 2.44810   4
  14  -7   1 1.03797 1.40772   3
  14  -7   1 -2.3364 1.18566   3
  14   7   1 1.80851 0.91271   3
  14   7   1 0.52722 0.86939   3
  14   7   1 -0.6603 2.31069   4
  15  -7   1 0.45866 1.38122   3
  15  -7   1 -0.4356 1.22278   3
  15   7   1 0.36910 0.71993   3
  15   7   1 1.19509 2.47013   4
  15   7   1 -0.0709 0.69545   3
  15  -8  -1 -0.3004 1.42111   3
  15  -8  -1 -1.9612 1.49186   3
  15   8  -1 1.55216 2.58724   4
  15   8  -1 -0.4212 1.04457   3
  15   8  -1 0.11983 1.08930   3
  14  -8  -1 -0.8232 1.50107   3
  14  -8  -1 1.34769 1.48808   3
  14   8  -1 -1.4174 1.02558   3
  14   8  -1 -0.5436 2.36636   4
  14   8  -1 0.53409 1.10725   3
  13  -8  -1 7.89716 1.84571   3
  13  -8  -1 7.65244 1.66491   3
  13   8  -1 7.52510 1.38146   3
  13   8  -1 5.98373 3.69507   1
  13   8  -1 13.0524 2.95261   4
  13   8  -1 9.45010 1.42712   3
  13   8  -1 3.85121 3.70356   1
  12  -8  -1 3.61035 5.40675   1
  12  -8  -1 1.95941 1.53892   3
  12  -8  -1 1.41363 1.34883   3
  12   8  -1 2.78743 1.16722   3
  12   8  -1 0.82729 1.14300   3
  12   8  -1 4.55937 2.39215   4
  12   8  -1 -1.5896 3.47934   1
  11  -8  -1 6.52491 1.52131   3
  11  -8  -1 9.16787 1.78261   3
  11  -8  -1 14.6604 5.40851   1
  11   8  -1 8.94705 1.36756   3
  11   8  -1 4.13857 2.36830   4
  11   8  -1 7.11825 1.28025   3
  11   8  -1 8.83969 3.57852   1
  10  -8  -1 1.26921 1.40337   3
  10  -8  -1 6.67086 4.58985   1
  10  -8  -1 1.98783 1.37628   3
  10   8  -1 1.10318 1.10151   3
  10   8  -1 0.27204 2.13102   4
  10   8  -1 0.93124 1.05247   3
  10   8  -1 1.81994 3.40657   1
   9  -8  -1 188.253 6.76102   3
   9  -8  -1 209.365 7.05359   3
   9  -8  -1 216.099 12.2178   1
   9   8  -1 205.881 6.54887   3
   9   8  -1 198.906 10.4973   1
  -9   8   1 190.971 9.78430   1
   9   8  -1 207.691 6.51715   3
   9   8  -1 208.417 7.57167   4
   8  -8  -1 730.285 20.4645   3
   8  -8  -1 688.943 20.2443   3
   8  -8  -1 743.095 25.9377   1
  -8   8   1 740.948 24.0853   1
   8   8  -1 745.619 24.3747   1
  -8   8   1 704.945 19.2553   3
   8   8  -1 731.914 20.0259   3
   8   8  -1 725.534 20.0720   3
   8   8  -1 729.200 20.8097   4
  -8   8   1 703.205 19.2601   3
   7  -8  -1 118.950 4.73454   3
   7  -8  -1 133.850 9.25657   1
   7  -8  -1 131.942 5.00828   3
  -7  -8   1 128.971 6.50045   1
  -7   8   1 131.248 4.25741   3
   7   8  -1 128.006 4.59385   3
   7   8  -1 147.652 8.49267   1
   7   8  -1 127.031 4.52620   3
  -7   8   1 131.710 8.12666   1
   7   8  -1 129.562 5.31447   4
  -7   8   1 127.536 4.19954   3
  -6  -8   1 411.020 14.1732   1
  -6  -8   1 389.300 10.4454   3
   6  -8  -1 393.021 11.4681   3
   6  -8  -1 399.984 11.6408   3
  -6  -8   1 376.429 10.4362   3
   6  -8  -1 378.652 16.0890   1
   6   8  -1 388.633 11.3132   3
  -6   8   1 403.291 15.4567   1
   6   8  -1 395.359 11.7423   4
   6   8  -1 389.462 11.2588   3
   6   8  -1 384.292 15.0437   1
  -6   8   1 391.368 11.1683   3
  -6   8   1 395.531 11.1891   3
   5  -8  -1 65.0705 6.05601   1
   5  -8  -1 51.4433 2.66587   3
  -5  -8   1 54.4873 2.16613   3
  -5  -8   1 56.0380 5.13393   1
   5  -8  -1 57.7748 2.98197   3
  -5  -8   1 51.3699 2.10897   3
   5   8  -1 48.2427 2.51072   3
  -5   8   1 59.0076 2.57489   3
   5   8  -1 59.0892 5.57145   1
   5   8  -1 50.7576 2.99257   4
  -5   8   1 47.0026 5.69036   1
   5   8  -1 50.0427 2.54430   3
  -5   8   1 54.0838 2.58503   3
   4  -8  -1 262.206 12.0744   1
   4  -8  -1 281.292 8.37879   3
   4  -8  -1 241.414 8.06560   3
  -4  -8   1 271.691 8.28778   4
  -4  -8   1 279.105 11.2677   1
  -4  -8   1 264.889 7.85909   3
  -4  -8   1 272.224 7.81370   3
   4   8  -1 260.056 11.5866   1
   4   8  -1 290.457 8.11919   3
  -4   8   1 293.950 12.3415   1
   4   8  -1 250.022 8.04645   3
  -4   8   1 260.805 8.08666   3
   4   8  -1 289.487 8.32302   4
   3  -8  -1 2.77634 2.78321   1
  -3  -8   1 2.80709 0.99050   3
   3  -8  -1 3.26056 1.30158   3
  -3  -8   1 5.05387 1.06354   3
   3  -8  -1 2.24401 1.10905   3
  -3  -8   1 1.99037 1.22951   4
  -3  -8   1 1.93716 1.63081   1
  -3   8   1 5.52360 1.05585   3
  -3   8   1 5.91319 3.17623   1
   3   8  -1 2.89065 1.11186   3
  -3   8   1 3.34515 1.12868   3
   3   8  -1 1.28280 2.69602   1
   3   8  -1 2.68608 1.09803   3
  -2  -8   1 266.658 8.12413   3
   2  -8  -1 278.658 8.43308   3
  -2  -8   1 268.869 8.26712   4
  -2  -8   1 287.701 11.7964   1
   2  -8  -1 306.808 12.4820   1
   2  -8  -1 267.086 8.26303   3
  -2   8   1 262.858 8.23018   3
   2   8  -1 270.301 8.26854   3
   2   8  -1 276.203 8.25380   3
   2   8  -1 298.206 12.1170   1
  -2   8   1 266.338 8.27736   3
  -2   8   1 285.056 12.1747   1
  -1  -8   1 706.485 24.0552   1
   1  -8  -1 721.932 24.3261   1
   1  -8  -1 768.064 20.3850   3
  -1  -8   1 717.123 20.1644   3
   1  -8  -1 732.177 20.2369   3
  -1  -8   1 734.693 20.2638   3
  -1   8   1 737.847 24.3383   1
   1   8  -1 758.767 24.3443   1
   1   8  -1 724.499 20.2574   3
  -1   8   1 737.344 20.2798   3
  -1   8   1 737.387 20.2662   3
   1   8  -1 737.181 20.2331   3
   0  -8  -1 127.696 4.61970   3
   0  -8   1 128.621 4.63698   3
   0  -8  -1 132.032 7.98552   1
   0  -8  -1 143.719 4.79421   3
   0  -8   1 125.228 7.77354   1
   0   8  -1 147.870 7.96926   1
   0   8  -1 156.742 4.83599   3
   0   8  -1 131.365 4.70125   3
   0   8   1 132.998 4.70497   3
   0   8   1 158.704 4.87082   3
   0   8   1 134.551 7.91997   1
  -1  -8  -1 46.7801 2.47369   3
   1  -8   1 43.4555 2.42576   3
   1  -8   1 38.3470 4.76100   1
  -1  -8  -1 46.3890 2.33419   3
   1  -8   1 39.7487 2.50214   3
  -1  -8  -1 50.6710 5.09853   1
   1   8   1 42.9892 2.41186   3
   1   8   1 40.7048 2.41105   3
  -1   8  -1 47.5868 2.43491   3
   1   8   1 50.6507 5.22161   1
  -1   8  -1 47.6433 2.51109   3
  -1   8  -1 41.3147 5.04109   1
   2  -8   1 793.436 25.0564   1
  -2  -8  -1 733.840 20.4794   4
   2  -8   1 728.257 20.5028   3
   2  -8   1 749.413 20.6367   3
  -2  -8  -1 735.018 20.3613   3
   2   8   1 737.813 20.4671   3
  -2   8  -1 758.840 24.7119   1
   2   8   1 773.788 24.5136   1
  -2   8  -1 721.848 20.4795   3
  -2   8  -1 737.755 20.5286   3
   2   8   1 735.827 20.4892   3
  -3  -8  -1 34.4384 1.89697   3
   3  -8   1 36.8436 2.26952   3
  -3  -8  -1 35.1566 1.98857   3
   3  -8   1 33.4335 2.42749   3
  -3  -8  -1 38.0767 2.36004   4
   3  -8   1 34.1554 4.58627   1
  -3   8  -1 36.5171 2.25322   3
   3   8   1 33.7391 4.22066   1
   3   8   1 34.0340 2.14940   3
  -3   8  -1 28.4773 4.16330   1
   3   8   1 32.9214 2.08775   3
  -4  -8  -1 4.63531 1.29050   4
  -4  -8  -1 1.40320 0.72369   3
   4  -8   1 0.23857 1.09669   3
  -4  -8  -1 1.90299 2.23689   1
  -4  -8  -1 1.28727 0.79296   3
   4  -8   1 2.66019 2.72133   1
   4  -8   1 -0.1006 0.93634   3
  -4   8  -1 0.29385 0.90262   3
   4   8   1 -0.9040 2.33077   1
  -4   8  -1 3.31484 2.66484   1
   4   8   1 0.61517 0.90123   3
  -4   8  -1 1.42049 0.96606   3
   4   8   1 1.09600 0.93948   3
  -5  -8  -1 37.5324 4.25823   1
   5  -8   1 38.4461 2.32225   3
   5  -8   1 40.5133 2.56147   3
   5  -8   1 44.9021 5.36647   1
  -5  -8  -1 41.4110 1.66898   3
  -5   8  -1 41.1122 2.15442   3
   5   8   1 38.1589 2.18875   3
   5   8   1 41.4229 2.21170   3
  -5   8  -1 44.4869 2.17744   3
   5   8   1 46.9443 4.96100   1
  -5   8  -1 46.1812 5.37117   1
   5   8   1 43.5963 2.67632   4
   6  -8   1 3.65916 3.37755   1
   6  -8   1 4.39663 1.33008   3
  -6  -8  -1 4.81814 2.16886   1
   6  -8   1 8.25854 1.34459   3
   6   8   1 5.15490 1.11693   3
  -6   8  -1 5.85784 1.04706   3
   6   8   1 5.48214 1.08102   3
   6   8   1 6.30788 2.83473   1
  -6   8  -1 7.59964 3.17156   1
  -6   8  -1 6.24191 0.98447   3
   6   8   1 5.39304 1.65820   4
   7  -8   1 541.556 15.8515   3
   7  -8   1 566.076 21.0266   1
   7  -8   1 569.600 16.0577   3
  -7  -8  -1 564.423 16.5938   1
   7   8   1 547.374 15.6147   3
  -7   8  -1 553.306 15.2051   3
   7   8   1 567.954 15.6169   3
  -7   8  -1 562.669 15.2204   3
  -7   8  -1 564.834 19.6197   1
   7   8   1 554.173 16.1964   4
   7   8   1 552.781 19.3715   1
   8  -8   1 -0.1506 1.29872   3
   8  -8   1 -0.0151 1.36634   3
   8  -8   1 -1.4827 3.45840   1
   8   8   1 0.68012 1.10072   3
  -8   8  -1 -0.5614 2.97636   1
   8   8   1 2.71346 1.13939   3
   8   8   1 -1.6034 2.85909   1
   8   8   1 3.11561 2.03380   4
   9  -8   1 0.81563 1.29370   3
   9  -8   1 1.03363 1.38252   3
   9  -8   1 -1.5676 3.73359   1
  -9   8  -1 2.14100 2.64807   1
   9   8   1 -2.4285 2.87111   1
   9   8   1 0.93201 1.02232   3
   9   8   1 -1.0284 1.89419   4
   9   8   1 -1.3477 0.99517   3
  10  -8   1 0.49241 1.33411   3
  10  -8   1 1.76192 4.07246   1
  10  -8   1 2.51853 1.31643   3
  10   8   1 0.87885 2.05284   4
  10   8   1 3.07461 1.12424   3
  10   8   1 1.41042 1.00494   3
  10   8   1 -5.0121 3.04506   1
  11  -8   1 37.5144 3.02120   3
  11  -8   1 31.7262 6.01127   1
  11  -8   1 37.8473 2.81210   3
  11   8   1 34.0988 4.38964   1
  11   8   1 37.6091 3.88827   4
  11   8   1 40.3927 2.36876   3
  11   8   1 38.7500 2.36874   3
  12  -8   1 4.29210 1.42548   3
  12  -8   1 -2.0300 5.11860   1
  12  -8   1 0.28336 1.38860   3
  12   8   1 1.68827 1.06592   3
  12   8   1 2.21176 1.02796   3
  12   8   1 0.66842 2.25622   4
  12   8   1 6.30100 2.91213   1
  13  -8   1 4.75092 1.53767   3
  13  -8   1 6.09484 1.68458   3
  13   8   1 3.31513 2.43563   4
  13   8   1 6.88822 1.18849   3
  13   8   1 6.82357 1.22792   3
  14  -8   1 -0.9054 1.32667   3
  14  -8   1 -0.1704 1.40494   3
  14   8   1 -1.4107 0.91093   3
  14   8   1 0.41623 0.93454   3
  14   8   1 -2.0024 2.30573   4
  15  -8   1 12.2560 1.84607   3
  15  -8   1 10.9098 1.95809   3
  15   8   1 12.5106 1.19147   3
  15   8   1 6.27037 2.68890   4
  15   8   1 11.5986 1.20879   3
  15  -9  -1 34.1795 3.26173   3
  15  -9  -1 39.9881 3.45296   3
  15   9  -1 38.3937 2.54943   3
  15   9  -1 31.7989 3.86210   4
  15   9  -1 37.3191 2.55188   3
  14  -9  -1 23.0442 2.45203   3
  14  -9  -1 19.5935 2.44911   3
  14   9  -1 23.1166 2.29901   3
  14   9  -1 25.0175 2.35424   3
  14   9  -1 24.0541 3.45029   4
  13  -9  -1 3.56589 1.73139   3
  13  -9  -1 1.31586 1.52224   3
  13   9  -1 11.7932 4.61063   1
  13   9  -1 6.47044 1.40883   3
  13   9  -1 1.27622 4.57456   1
  13   9  -1 8.14738 2.78243   4
  13   9  -1 5.70902 1.41762   3
  12  -9  -1 7.14136 1.78992   3
  12  -9  -1 7.43750 1.73844   3
  12  -9  -1 7.52145 6.14542   1
  12   9  -1 14.4954 4.52147   1
  12   9  -1 7.51176 1.42144   3
  12   9  -1 6.27064 1.37496   3
  12   9  -1 3.81760 2.41347   4
  11  -9  -1 3.11642 1.45391   3
  11  -9  -1 2.42695 1.65874   3
  11  -9  -1 -2.4240 5.22161   1
  11   9  -1 0.12623 2.15821   4
  11   9  -1 1.90397 1.18625   3
  11   9  -1 3.43624 3.79861   1
  11   9  -1 1.65271 1.22067   3
  10  -9  -1 13.7599 5.29561   1
  10  -9  -1 10.9375 1.74543   3
  10  -9  -1 10.4927 1.90405   3
  10   9  -1 8.03084 4.13136   1
 -10   9   1 15.7927 3.75796   1
  10   9  -1 10.2683 2.52851   4
  10   9  -1 11.8204 1.56579   3
  10   9  -1 11.1940 1.52980   3
   9  -9  -1 3.42953 1.52619   3
   9  -9  -1 2.44476 1.72104   3
   9  -9  -1 7.08150 4.78032   1
   9   9  -1 4.08900 1.32688   3
   9   9  -1 4.53196 1.30161   3
   9   9  -1 4.37959 2.26027   4
   9   9  -1 1.02117 3.64409   1
  -9   9   1 2.92360 3.68707   1
   8  -9  -1 1.88863 3.93597   1
   8  -9  -1 0.20481 1.50732   3
   8  -9  -1 -1.6155 1.31584   3
   8   9  -1 0.56738 1.19434   3
   8   9  -1 0.22107 3.17185   1
  -8   9   1 -0.2754 0.79230   3
  -8   9   1 -0.8574 3.41855   1
   8   9  -1 0.96054 1.21784   3
  -8   9   1 0.60001 0.75761   3
   8   9  -1 -1.8751 1.89320   4
   7  -9  -1 6.18310 1.56160   3
   7  -9  -1 4.97098 3.64139   1
   7  -9  -1 4.63990 1.63531   3
  -7  -9   1 5.14051 2.65434   1
   7   9  -1 6.05932 2.00681   4
  -7   9   1 14.2949 4.16684   1
   7   9  -1 7.28540 3.62926   1
  -7   9   1 8.24557 1.13958   3
   7   9  -1 6.43370 1.30603   3
  -7   9   1 6.42549 1.20041   3
   7   9  -1 6.79607 1.36887   3
   6  -9  -1 233.040 7.67610   3
  -6  -9   1 236.933 6.60995   3
   6  -9  -1 218.610 7.41160   3
  -6  -9   1 232.819 6.58439   3
   6  -9  -1 245.131 12.2291   1
  -6  -9   1 232.845 10.3810   1
   6   9  -1 243.537 11.5547   1
   6   9  -1 229.703 7.73745   4
   6   9  -1 232.825 7.33786   3
  -6   9   1 249.380 11.8761   1
  -6   9   1 233.012 7.21704   3
  -6   9   1 234.259 7.21211   3
   6   9  -1 228.396 7.28467   3
  -5  -9   1 372.962 10.4510   3
  -5  -9   1 387.305 14.3529   1
   5  -9  -1 361.021 10.9121   3
   5  -9  -1 345.898 15.3915   1
   5  -9  -1 366.978 11.0934   3
   5   9  -1 372.203 10.8485   3
   5   9  -1 377.890 15.0866   1
   5   9  -1 372.662 10.8056   3
  -5   9   1 388.558 15.3657   1
  -5   9   1 365.554 10.7872   3
   5   9  -1 365.003 11.0764   4
  -5   9   1 364.744 10.7800   3
  -4  -9   1 1.74450 1.20493   4
   4  -9  -1 4.77205 1.21240   3
   4  -9  -1 5.37697 3.19034   1
  -4  -9   1 4.10925 0.93603   3
   4  -9  -1 3.24449 1.32631   3
  -4  -9   1 -0.3095 2.42730   1
  -4  -9   1 1.67384 0.91510   3
  -4   9   1 1.76882 2.77237   1
   4   9  -1 0.49530 2.43485   1
   4   9  -1 2.57032 1.05667   3
   4   9  -1 3.31634 1.03266   3
  -4   9   1 1.33096 1.01739   3
  -3  -9   1 34.3693 2.34018   4
   3  -9  -1 29.7435 2.24868   3
  -3  -9   1 31.6760 2.46400   3
  -3  -9   1 37.7969 2.10472   3
   3  -9  -1 21.8822 4.16571   1
   3  -9  -1 31.7109 2.47529   3
  -3   9   1 33.0642 2.29503   3
   3   9  -1 30.1298 4.52142   1
   3   9  -1 28.2360 2.16800   3
  -3   9   1 40.2323 5.14668   1
   3   9  -1 35.8438 2.31995   3
  -3   9   1 34.7161 2.31494   3
  -2  -9   1 964.600 25.9539   3
   2  -9  -1 929.814 26.0454   3
   2  -9  -1 962.244 30.9728   1
  -2  -9   1 994.444 26.0964   4
   2  -9  -1 924.756 26.1612   3
  -2  -9   1 939.306 30.2493   1
  -2   9   1 951.122 30.7481   1
   2   9  -1 948.516 26.0699   3
   2   9  -1 934.494 26.0112   3
   2   9  -1 972.757 30.6966   1
  -2   9   1 933.277 26.0705   3
  -2   9   1 964.196 26.0835   3
  -1  -9   1 82.0366 3.45627   3
   1  -9  -1 79.3967 3.44122   3
   1  -9  -1 88.6208 3.58746   3
   1  -9  -1 88.9191 7.08901   1
  -1  -9   1 84.9229 3.41911   3
  -1  -9   1 91.1029 6.87680   1
   1   9  -1 81.8291 3.50984   3
  -1   9   1 80.2520 3.50810   3
   1   9  -1 96.0937 7.09001   1
   1   9  -1 81.9797 3.45726   3
  -1   9   1 78.5970 6.71736   1
  -1   9   1 80.6881 3.47045   3
   0  -9  -1 106.673 7.41311   1
   0  -9   1 92.7997 7.22150   1
   0  -9  -1 103.557 4.06127   3
   0  -9   1 101.312 3.99222   3
   0  -9  -1 106.353 3.91303   3
   0  -9   1 99.9214 3.90063   3
   0   9  -1 105.640 3.95768   3
   0   9   1 125.379 7.83071   1
   0   9  -1 102.409 4.01681   3
   0   9  -1 84.0523 6.91578   1
   0   9   1 103.465 3.98136   3
   0   9   1 99.4855 3.92464   3
   1  -9   1 2.86335 1.16956   3
  -1  -9  -1 2.59412 1.08932   3
   1  -9   1 0.09429 2.62380   1
  -1  -9  -1 2.05923 1.15482   3
   1  -9   1 2.66935 1.26792   3
  -1  -9  -1 3.05816 2.80672   1
   1   9   1 0.16106 1.09153   3
  -1   9  -1 -2.0814 2.42803   1
  -1   9  -1 4.46235 1.21190   3
   1   9   1 1.90831 1.13058   3
   1   9   1 1.79370 2.53167   1
   2  -9   1 394.975 11.8290   3
   2  -9   1 412.574 11.9874   3
  -2  -9  -1 413.476 11.8351   4
   2  -9   1 413.052 16.3444   1
  -2  -9  -1 415.618 11.7175   3
  -2  -9  -1 395.960 15.7606   1
   2   9   1 402.499 11.7976   3
  -2   9  -1 412.762 11.8810   3
   2   9   1 413.840 11.8521   3
   2   9   1 418.926 15.9833   1
  -2   9  -1 410.488 11.8460   3
  -2   9  -1 409.134 16.1303   1
   3  -9   1 59.6058 2.99312   3
  -3  -9  -1 54.9354 2.57140   3
   3  -9   1 50.9474 2.70461   3
  -3  -9  -1 54.3533 2.47086   3
  -3  -9  -1 53.9813 2.83339   4
   3  -9   1 38.2658 5.05738   1
   3   9   1 56.0388 2.72256   3
  -3   9  -1 51.4377 2.69309   3
   3   9   1 50.3745 5.30053   1
   3   9   1 55.6486 2.70401   3
  -3   9  -1 51.5200 5.62484   1
  -3   9  -1 55.0245 2.62547   3
  -4  -9  -1 6.79126 1.43959   4
   4  -9   1 8.27625 1.48344   3
   4  -9   1 6.24785 3.23671   1
  -4  -9  -1 9.58682 2.99817   1
  -4  -9  -1 7.86139 1.06733   3
  -4  -9  -1 8.92362 1.04203   3
   4  -9   1 7.94670 1.30735   3
  -4   9  -1 11.1056 1.40358   3
  -4   9  -1 4.43022 2.89064   1
   4   9   1 9.16843 1.25335   3
   4   9   1 9.06212 2.79241   1
  -4   9  -1 7.63175 2.02569   3
   4   9   1 6.61465 1.17865   3
   5  -9   1 8.40625 3.29089   1
   5  -9   1 1.39755 1.27476   3
   5  -9   1 1.70127 1.11188   3
  -5  -9  -1 2.10160 0.75336   3
  -5  -9  -1 4.47913 2.44322   1
  -5   9  -1 1.40586 1.01315   3
   5   9   1 2.27875 1.02145   3
   5   9   1 4.44137 1.14058   3
  -5   9  -1 4.89773 1.02187   3
  -5   9  -1 3.07005 3.19494   1
   5   9   1 3.43814 2.79588   1
   6  -9   1 28.9248 4.86897   1
  -6  -9  -1 22.5415 3.40443   1
   6  -9   1 25.9670 2.37621   3
   6  -9   1 24.8727 2.67002   3
   6   9   1 27.7373 2.15663   3
   6   9   1 26.7459 2.62548   4
  -6   9  -1 26.0962 1.97938   3
  -6   9  -1 25.5665 4.42418   1
  -6   9  -1 25.1015 2.04481   3
   6   9   1 29.2660 4.38299   1
   6   9   1 29.6979 2.21630   3
   7  -9   1 563.826 16.4290   3
   7  -9   1 576.554 22.0080   1
   7  -9   1 587.583 16.6567   3
  -7  -9  -1 573.897 18.1226   1
   7   9   1 587.296 16.2022   3
  -7   9  -1 569.916 15.8550   3
   7   9   1 573.233 16.2086   3
   7   9   1 580.480 20.6080   1
  -7   9  -1 569.887 20.7008   1
  -7   9  -1 572.890 15.8527   3
   7   9   1 564.950 16.6827   4
   8  -9   1 1422.78 37.8387   3
   8  -9   1 1374.46 37.6285   3
   8  -9   1 1393.42 43.7914   1
   8   9   1 1405.58 38.0538   4
  -8   9  -1 1331.76 36.4915   3
   8   9   1 1401.88 37.3420   3
   8   9   1 1350.52 41.6813   1
   8   9   1 1369.54 37.3507   3
  -8   9  -1 1427.04 41.8426   1
  -8   9  -1 1330.27 36.4862   3
   9  -9   1 -2.8587 4.27697   1
   9  -9   1 0.76540 1.40254   3
   9  -9   1 -0.3864 1.47516   3
   9   9   1 -0.1313 2.05132   4
  -9   9  -1 -3.7903 3.00214   1
   9   9   1 0.60537 3.46392   1
   9   9   1 1.40642 1.18015   3
   9   9   1 1.66102 1.16265   3
  10  -9   1 111.409 4.68482   3
  10  -9   1 118.336 4.97392   3
  10  -9   1 109.499 9.81767   1
  10   9   1 119.346 5.41012   4
  10   9   1 104.390 4.25959   3
  10   9   1 100.522 8.02560   1
 -10   9  -1 122.809 6.51017   1
  10   9   1 117.109 4.33310   3
  11  -9   1 0.36441 1.33323   3
  11  -9   1 4.76383 1.64838   3
  11  -9   1 -5.6912 4.86662   1
  11   9   1 3.58147 2.23092   4
  11   9   1 -3.1613 3.50254   1
  11   9   1 2.67933 1.15779   3
  11   9   1 0.75080 1.14033   3
  12  -9   1 9.49722 1.94720   3
  12  -9   1 4.68318 5.87304   1
  12  -9   1 7.36350 1.63530   3
  12   9   1 10.3235 2.54117   4
  12   9   1 10.1257 1.37615   3
  12   9   1 13.0744 1.54699   3
  13  -9   1 0.57691 1.45709   3
  13  -9   1 2.42097 1.61347   3
  13   9   1 1.50746 1.06749   3
  13   9   1 3.55358 2.55057   4
  13   9   1 3.02702 1.17755   3
  14  -9   1 1.25994 1.66166   3
  14  -9   1 3.87646 1.62250   3
  14   9   1 6.28526 2.79616   4
  14   9   1 1.87032 1.12731   3
  14   9   1 4.22025 1.20546   3
  15  -9   1 4.25983 1.66027   3
  15  -9   1 9.97447 1.93502   3
  15   9   1 5.15362 1.13410   3
  15   9   1 3.07311 2.71933   4
  15   9   1 3.52039 1.04746   3
  15 -10  -1 11.9379 2.24028   3
  15 -10  -1 9.02813 1.99988   3
  15  10  -1 12.3419 1.64837   3
  15  10  -1 12.9799 1.62580   3
  15  10  -1 6.32022 2.97417   4
  14 -10  -1 0.54144 1.68064   3
  14 -10  -1 0.17788 1.59397   3
  14  10  -1 -0.5915 1.23500   3
  14  10  -1 -2.0500 2.48827   4
  14  10  -1 2.44445 6.91339   1
  14  10  -1 -0.1790 1.32664   3
  13 -10  -1 65.8722 4.01139   3
  13 -10  -1 65.2199 4.23138   3
  13  10  -1 58.1709 6.96276   1
  13  10  -1 67.5123 3.54604   3
  13  10  -1 68.7745 3.51448   3
  13  10  -1 66.7937 5.20813   4
  12 -10  -1 1.07715 1.78588   3
  12 -10  -1 3.37606 1.63942   3
  12 -10  -1 -7.8112 6.53770   1
  12  10  -1 3.82858 1.33180   3
  12  10  -1 3.43994 1.37649   3
  12  10  -1 2.94621 2.50351   4
  12  10  -1 8.87309 4.82929   1
  11 -10  -1 17.1305 2.08622   3
  11 -10  -1 10.4663 6.32582   1
  11 -10  -1 17.4466 2.25676   3
  11  10  -1 18.3601 1.88637   3
  11  10  -1 20.5145 4.94338   1
  11  10  -1 23.8105 3.06072   4
  11  10  -1 25.0911 2.44532   3
  10 -10  -1 -4.7856 4.89922   1
  10 -10  -1 -1.3321 1.56463   3
  10 -10  -1 1.10223 1.49092   3
 -10  10   1 -0.8609 3.92278   1
  10  10  -1 0.80177 1.29239   3
  10  10  -1 -0.1156 3.84105   1
  10  10  -1 -0.3835 1.17943   3
  10  10  -1 -1.3925 2.19193   4
   9 -10  -1 222.315 7.61180   3
   9 -10  -1 232.279 7.92270   3
   9 -10  -1 183.237 13.0297   1
   9  10  -1 232.379 7.35242   3
   9  10  -1 242.768 8.25162   4
   9  10  -1 209.006 12.1030   1
  -9  10   1 218.235 12.0430   1
   9  10  -1 217.591 7.33350   3
   8 -10  -1 78.9229 4.06051   3
   8 -10  -1 93.1553 4.45938   3
   8 -10  -1 85.1572 9.74100   1
  -8  10   1 85.3589 3.22661   3
   8  10  -1 78.9210 3.77426   3
   8  10  -1 93.9686 8.24690   1
   8  10  -1 80.9386 3.81963   3
   8  10  -1 80.8921 4.66015   4
  -8  10   1 78.1514 3.28582   3
  -8  10   1 87.2988 8.45277   1
   7 -10  -1 93.6512 4.24268   3
   7 -10  -1 91.5795 9.41697   1
  -7 -10   1 89.7624 6.91340   1
   7 -10  -1 97.2727 4.56795   3
   7  10  -1 92.0441 4.66136   4
   7  10  -1 94.8989 4.09084   3
   7  10  -1 102.676 4.10090   3
  -7  10   1 100.919 3.86966   3
   7  10  -1 96.3958 8.56116   1
  -7  10   1 97.9446 3.78202   3
  -7  10   1 98.8642 8.25955   1
   6 -10  -1 126.080 4.99002   3
   6 -10  -1 132.452 10.0589   1
  -6 -10   1 132.141 8.16783   1
  -6 -10   1 128.529 4.10047   3
   6 -10  -1 132.635 5.29398   3
  -6 -10   1 128.528 4.15080   3
  -6  10   1 128.026 4.74800   3
   6  10  -1 126.458 8.94881   1
   6  10  -1 131.618 4.87359   3
   6  10  -1 131.388 4.82449   3
  -6  10   1 136.590 9.40411   1
   6  10  -1 136.274 5.23874   4
  -6  10   1 128.893 4.71964   3
  -5 -10   1 -0.8951 0.87131   3
   5 -10  -1 -0.1734 1.37449   3
   5 -10  -1 4.08137 3.79798   1
   5 -10  -1 0.65689 1.22689   3
  -5 -10   1 -2.9413 2.31202   1
  -5  10   1 -0.0476 1.05200   3
  -5  10   1 0.15984 1.08023   3
   5  10  -1 -0.0872 1.08571   3
   5  10  -1 4.44440 3.26852   1
   5  10  -1 1.01495 1.14219   3
  -5  10   1 2.39742 3.53383   1
  -4 -10   1 10.1379 3.09777   1
   4 -10  -1 6.79525 1.38293   3
   4 -10  -1 7.25296 1.57056   3
  -4 -10   1 6.40488 1.10778   3
  -4 -10   1 7.12846 1.24398   3
  -4 -10   1 7.62187 1.50178   4
   4  10  -1 6.98402 3.09356   1
  -4  10   1 6.55670 1.32667   3
   4  10  -1 7.94751 1.34472   3
  -4  10   1 9.16176 3.59689   1
   4  10  -1 9.36439 1.41310   3
   3 -10  -1 259.484 8.10236   3
   3 -10  -1 253.459 7.87279   3
  -3 -10   1 246.979 7.61213   3
   3 -10  -1 233.257 12.2989   1
  -3 -10   1 252.650 7.88496   4
   3  10  -1 266.825 7.86139   3
   3  10  -1 246.644 7.83505   3
  -3  10   1 249.535 7.86840   3
  -3  10   1 237.593 12.1106   1
  -3  10   1 247.691 7.81592   3
   3  10  -1 239.858 11.8634   1
  -2 -10   1 -3.1015 2.29772   1
   2 -10  -1 -0.1680 2.86755   1
   2 -10  -1 2.32152 1.29574   3
  -2 -10   1 2.36969 1.08615   3
   2 -10  -1 -0.3051 1.16041   3
  -2 -10   1 2.27087 1.15075   3
  -2 -10   1 1.50956 1.25064   4
   2  10  -1 -1.2852 1.09821   3
  -2  10   1 1.38888 1.21515   3
  -2  10   1 0.63228 2.85608   1
   2  10  -1 1.05537 1.15169   3
  -2  10   1 1.66596 1.15884   3
   2  10  -1 1.92529 2.69177   1
  -1 -10   1 143.373 5.03327   3
   1 -10  -1 143.693 5.05075   3
  -1 -10   1 146.359 8.96093   1
   1 -10  -1 145.477 9.20132   1
   1 -10  -1 148.640 5.27588   3
  -1 -10   1 145.142 5.14503   3
  -1  10   1 139.471 8.99250   1
   1  10  -1 146.000 5.12725   3
  -1  10   1 136.555 5.08235   3
  -1  10   1 144.715 5.13114   3
   1  10  -1 146.903 5.13657   3
   1  10  -1 150.459 9.10488   1
   0 -10   1 3.36425 1.37825   3
   0 -10  -1 1.14711 1.28625   3
   0 -10  -1 0.90119 2.91153   1
   0 -10   1 2.24618 1.19480   3
   0 -10  -1 1.13033 1.18682   3
   0 -10   1 0.19153 2.89646   1
   0  10  -1 3.48017 3.07603   1
   0  10   1 2.28253 3.01299   1
   0  10  -1 1.65182 1.22798   3
   0  10   1 3.44175 1.29675   3
   0  10   1 4.88319 1.37282   3
   1 -10   1 524.614 14.7868   3
   1 -10   1 498.740 19.5337   1
  -1 -10  -1 521.292 14.7793   3
   1 -10   1 531.075 14.9237   3
  -1 -10  -1 497.286 19.1919   1
  -1 -10  -1 510.911 14.6719   3
  -1  10  -1 504.834 19.4997   1
   1  10   1 534.422 19.6389   1
  -1  10  -1 521.254 14.8191   3
  -1  10  -1 515.468 14.7761   3
   1  10   1 537.039 14.8238   3
   1  10   1 499.479 14.7673   3
   2 -10   1 -0.6820 2.69983   1
   2 -10   1 0.54279 1.20703   3
  -2 -10  -1 0.49683 1.03608   3
  -2 -10  -1 4.76559 3.12915   1
   2 -10   1 0.28143 1.29698   3
  -2 -10  -1 -1.1485 1.15789   4
  -2  10  -1 2.31251 2.89571   1
   2  10   1 -0.4597 1.04356   3
  -2  10  -1 -0.3024 1.14297   3
   2  10   1 -3.8996 2.67858   1
  -2  10  -1 0.31093 1.09875   3
   2  10   1 0.95683 1.16575   3
  -3 -10  -1 77.1952 3.41531   4
  -3 -10  -1 70.6506 3.00684   3
   3 -10   1 69.9288 3.45997   3
  -3 -10  -1 66.6626 3.11148   3
   3 -10   1 66.9446 6.88975   1
   3 -10   1 66.2718 3.27400   3
  -3  10  -1 71.7277 6.74235   1
  -3  10  -1 75.8194 3.28442   3
   3  10   1 75.4401 6.63389   1
   3  10   1 66.9422 3.16320   3
  -3  10  -1 70.6520 3.27173   3
   3  10   1 64.1924 3.21317   3
  -4 -10  -1 127.598 4.26766   3
   4 -10   1 132.056 8.96202   1
  -4 -10  -1 127.843 4.34157   3
   4 -10   1 133.077 4.94415   3
  -4 -10  -1 128.360 4.82813   4
   4 -10   1 121.340 4.72038   3
  -4 -10  -1 118.920 7.92866   1
  -4  10  -1 125.623 4.59931   3
  -4  10  -1 120.521 8.78203   1
   4  10   1 126.325 4.60924   3
   4  10   1 108.024 8.10925   1
   4  10   1 125.911 4.58125   3
   5 -10   1 0.62376 3.17437   1
  -5 -10  -1 6.41184 2.86219   1
  -5 -10  -1 5.20946 0.96463   3
  -5 -10  -1 3.20556 0.82761   3
   5 -10   1 1.67855 1.41819   3
   5 -10   1 3.85201 1.27880   3
   5  10   1 2.34763 1.18123   3
   5  10   1 3.36793 1.13393   3
  -5  10  -1 2.82718 1.11606   3
   5  10   1 -0.5016 2.65955   1
  -5  10  -1 2.16570 1.07732   3
  -5  10  -1 1.57811 3.43961   1
   6 -10   1 511.742 20.9421   1
   6 -10   1 533.850 15.2554   3
   6 -10   1 536.164 15.4586   3
  -6 -10  -1 518.805 14.2035   3
  -6 -10  -1 522.246 18.3532   1
  -6 -10  -1 518.717 14.2163   3
  -6  10  -1 525.493 14.9260   3
   6  10   1 544.655 19.8846   1
  -6  10  -1 535.977 20.2684   1
   6  10   1 512.500 15.0335   3
   6  10   1 523.464 15.0266   3
  -6  10  -1 536.353 14.9386   3
  -7 -10  -1 67.4482 5.58588   1
   7 -10   1 63.6126 3.49655   3
   7 -10   1 66.8356 3.86782   3
   7 -10   1 52.3342 6.81069   1
   7  10   1 55.0470 6.81223   1
  -7  10  -1 65.1841 7.15262   1
   7  10   1 58.9688 3.20412   3
  -7  10  -1 62.4806 2.92889   3
  -7  10  -1 61.9616 2.85203   3
   7  10   1 68.5214 3.98910   4
   7  10   1 62.4702 3.23746   3
   8 -10   1 15.8839 2.15066   3
   8 -10   1 7.36085 4.73313   1
   8 -10   1 13.3122 1.89134   3
  -8  10  -1 12.8547 4.26815   1
   8  10   1 9.18429 4.01247   1
  -8  10  -1 8.57753 1.16688   3
  -8  10  -1 13.0444 1.47527   3
   8  10   1 11.8596 1.62780   3
   8  10   1 11.8190 1.61923   3
   8  10   1 10.6151 2.47336   4
   9 -10   1 115.890 4.91254   3
   9 -10   1 110.021 10.1679   1
   9 -10   1 116.393 5.14390   3
   9  10   1 120.964 4.56970   3
   9  10   1 112.100 5.38272   4
   9  10   1 117.201 9.24309   1
   9  10   1 118.924 4.56552   3
  -9  10  -1 111.551 8.55886   1
  10 -10   1 14.2327 2.12994   3
  10 -10   1 10.4437 5.15715   1
  10 -10   1 13.3721 2.01783   3
 -10  10  -1 16.7301 4.10328   1
  10  10   1 18.0714 1.82631   3
  10  10   1 10.6624 2.58495   4
  10  10   1 9.99459 4.30145   1
  10  10   1 14.6947 1.67084   3
  11 -10   1 65.6045 3.68364   3
  11 -10   1 62.1126 3.88219   3
  11 -10   1 59.7446 8.04361   1
  11  10   1 68.6205 3.27298   3
  11  10   1 62.6524 7.71269   1
  11  10   1 55.8769 4.41292   4
  11  10   1 64.3164 3.26850   3
  12 -10   1 16.1062 2.10740   3
  12 -10   1 17.4040 6.90195   1
  12 -10   1 14.8452 2.19069   3
  12  10   1 11.0562 4.54692   1
  12  10   1 16.2280 2.88425   4
  12  10   1 21.7721 2.26342   3
  12  10   1 15.0054 1.67526   3
  13 -10   1 19.6128 2.44668   3
  13 -10   1 25.5312 2.95759   3
  13  10   1 23.1245 2.27104   3
  13  10   1 32.8441 3.66733   4
  13  10   1 25.3321 2.39876   3
  13  10   1 26.0710 4.74355   1
  14 -10   1 14.5359 2.05314   3
  14 -10   1 11.6191 2.19867   3
  14  10   1 9.53056 2.98817   4
  14  10   1 12.9267 1.57442   3
  14  10   1 14.2779 1.65106   3
  15 -10   1 -2.4276 1.58042   3
  15 -10   1 1.90064 1.64483   3
  15  10   1 0.21619 1.07351   3
  15  10   1 -1.8677 0.98656   3
  15  10   1 2.79867 2.70481   4
  14 -11  -1 1.47600 1.67340   3
  14 -11  -1 0.98569 1.80849   3
  14  11  -1 -1.5377 6.28919   1
  14  11  -1 1.32996 2.73646   4
  14  11  -1 -1.1960 1.24558   3
  14  11  -1 0.88245 1.40900   3
  13 -11  -1 31.0987 3.60061   3
  13 -11  -1 29.4813 3.31102   3
  13  11  -1 26.3069 2.71727   3
  13  11  -1 22.7981 6.66050   1
  13  11  -1 29.3376 2.85302   3
  13  11  -1 32.4107 3.73223   4
  12 -11  -1 37.7074 3.60404   3
  12 -11  -1 9.90851 11.9200   1
  12 -11  -1 32.5265 3.22387   3
  12  11  -1 30.2299 6.31252   1
  12  11  -1 35.5326 2.88995   3
  12  11  -1 30.9246 3.69628   4
  12  11  -1 36.2893 2.82787   3
  11 -11  -1 -1.6775 1.41208   3
  11 -11  -1 -2.1718 5.63904   1
  11 -11  -1 1.62834 1.74659   3
  11  11  -1 0.14179 2.33075   4
  11  11  -1 -0.5742 1.29664   3
  11  11  -1 10.4130 4.84805   1
 -11  11   1 -7.7997 4.14409   1
  11  11  -1 -0.7592 1.18094   3
  10 -11  -1 35.7584 3.23983   3
  10 -11  -1 37.6041 3.55577   3
  10 -11  -1 41.5063 7.60119   1
  10  11  -1 33.9647 6.02764   1
 -10  11   1 47.1602 6.25333   1
  10  11  -1 40.3640 2.97469   3
  10  11  -1 35.9444 2.90080   3
  10  11  -1 40.9190 4.02454   4
   9 -11  -1 1.31431 1.57798   3
   9 -11  -1 7.81978 5.41176   1
   9 -11  -1 0.02598 1.93113   3
   9  11  -1 4.28384 1.50453   3
  -9  11   1 2.29932 0.82597   3
   9  11  -1 3.80833 2.36515   4
   9  11  -1 2.93030 1.51224   3
  -9  11   1 1.44454 4.41986   1
  -9  11   1 2.69204 0.73167   3
   9  11  -1 4.54949 4.31672   1
   8 -11  -1 184.671 13.3513   1
   8 -11  -1 206.679 7.30289   3
   8 -11  -1 217.101 7.62444   3
  -8 -11   1 216.911 9.97467   1
  -8  11   1 204.658 12.3890   1
   8  11  -1 202.768 7.02158   3
   8  11  -1 198.124 12.3875   1
   8  11  -1 204.256 7.73092   4
   8  11  -1 208.299 7.01994   3
  -8  11   1 203.203 6.56752   3
  -8  11   1 203.648 6.49499   3
   7 -11  -1 87.5505 9.72689   1
  -7 -11   1 60.9517 1.95263   3
   7 -11  -1 62.6126 3.69127   3
   7 -11  -1 63.3660 3.99619   3
  -7 -11   1 68.1966 6.61396   1
  -7 -11   1 64.6962 1.98458   3
   7  11  -1 65.5754 7.84048   1
   7  11  -1 63.7556 3.92593   4
   7  11  -1 66.6882 3.48637   3
  -7  11   1 66.4380 3.25998   3
   7  11  -1 64.1735 3.43952   3
  -7  11   1 61.1326 3.09700   3
  -7  11   1 77.7050 8.40347   1
  -6 -11   1 70.5789 6.67301   1
  -6 -11   1 69.2775 2.80917   3
  -6 -11   1 76.2056 2.92105   3
   6 -11  -1 77.5902 8.53955   1
   6 -11  -1 63.9477 3.63073   3
   6 -11  -1 77.6689 4.05522   3
   6  11  -1 70.9543 7.23726   1
   6  11  -1 67.9640 3.50993   3
  -6  11   1 74.9426 3.50181   3
  -6  11   1 72.5999 3.44443   3
   6  11  -1 71.3772 3.54892   3
  -6  11   1 78.6839 7.63933   1
  -5 -11   1 457.567 13.2057   3
   5 -11  -1 467.874 19.7123   1
  -5 -11   1 464.619 18.0018   1
   5 -11  -1 464.764 13.8897   3
   5 -11  -1 455.386 13.6813   3
  -5 -11   1 448.676 13.1247   3
   5  11  -1 480.342 18.8175   1
  -5  11   1 465.839 13.8464   3
  -5  11   1 462.652 13.5689   3
   5  11  -1 471.190 13.6069   3
   5  11  -1 471.498 13.6245   3
  -5  11   1 477.686 19.4830   1
  -4 -11   1 217.268 7.19914   4
   4 -11  -1 236.597 12.9909   1
  -4 -11   1 219.529 6.90220   3
  -4 -11   1 218.499 6.79534   3
   4 -11  -1 217.687 7.41652   3
  -4 -11   1 215.607 11.0490   1
   4 -11  -1 211.533 7.18663   3
   4  11  -1 220.343 11.9148   1
  -4  11   1 231.092 12.1386   1
  -4  11   1 211.056 7.09104   3
   4  11  -1 205.423 7.06219   3
   4  11  -1 217.463 7.09880   3
  -4  11   1 211.489 7.03143   3
  -3 -11   1 3.65804 3.44852   1
   3 -11  -1 8.37739 1.57489   3
   3 -11  -1 7.68424 1.68806   3
  -3 -11   1 5.87466 1.24734   3
   3 -11  -1 9.85994 4.01257   1
  -3 -11   1 7.21796 1.57919   4
   3  11  -1 7.58425 1.50707   3
  -3  11   1 6.97987 3.49997   1
   3  11  -1 2.72592 3.23497   1
   3  11  -1 6.36822 1.50261   3
  -3  11   1 9.04129 1.53541   3
  -3  11   1 6.41858 1.47111   3
  -2 -11   1 488.061 14.2800   3
   2 -11  -1 505.151 14.5328   3
   2 -11  -1 517.518 20.0981   1
  -2 -11   1 490.200 14.1920   3
   2 -11  -1 495.783 14.3282   3
  -2 -11   1 509.949 14.3553   4
  -2 -11   1 474.761 18.9565   1
  -2  11   1 504.190 14.3755   3
   2  11  -1 488.328 14.3432   3
   2  11  -1 497.678 19.3962   1
   2  11  -1 482.215 14.2974   3
  -2  11   1 485.952 19.5242   1
  -2  11   1 491.693 14.3562   3
  -1 -11   1 105.936 4.10940   3
  -1 -11   1 101.574 4.26366   3
   1 -11  -1 99.2925 4.10101   3
   1 -11  -1 112.344 8.43793   1
   1 -11  -1 101.460 4.29773   3
  -1 -11   1 84.5620 7.61215   1
  -1  11   1 107.275 4.28239   3
   1  11  -1 101.381 4.24534   3
  -1  11   1 110.261 4.25510   3
   1  11  -1 100.904 4.17220   3
  -1  11   1 105.752 8.36541   1
   1  11  -1 87.8358 7.85191   1
   0 -11  -1 361.893 10.7350   3
   0 -11   1 362.269 10.7127   3
   0 -11  -1 355.516 10.5897   3
   0 -11  -1 334.991 15.2735   1
   0 -11   1 364.109 10.6166   3
   0 -11   1 332.153 15.4376   1
   0  11   1 335.025 10.5974   3
   0  11   1 352.610 15.5278   1
   0  11  -1 365.437 10.6693   3
   0  11  -1 362.737 15.7033   1
   0  11   1 352.827 10.6285   3
   0  11  -1 345.332 10.6429   3
  -1 -11  -1 408.759 16.8122   1
   1 -11   1 402.403 11.8206   3
   1 -11   1 378.065 16.7186   1
  -1 -11  -1 410.274 11.8784   3
   1 -11   1 406.341 11.9740   3
  -1 -11  -1 389.281 11.6973   3
  -1  11  -1 407.903 11.8502   3
  -1  11  -1 393.975 11.8503   3
   1  11   1 397.377 16.9146   1
  -1  11  -1 409.464 17.0079   1
   1  11   1 402.192 11.8540   3
   1  11   1 382.035 11.7975   3
   2 -11   1 1032.86 28.2767   3
  -2 -11  -1 1013.34 28.0111   3
  -2 -11  -1 1039.76 28.0904   4
  -2 -11  -1 1014.09 27.9304   3
  -2 -11  -1 1016.09 33.2689   1
   2 -11   1 1013.14 28.1028   3
   2 -11   1 1026.37 34.0296   1
   2  11   1 1045.52 28.1231   3
  -2  11  -1 1020.44 28.1446   3
  -2  11  -1 1013.49 33.8423   1
   2  11   1 1002.00 28.0916   3
   2  11   1 994.725 33.3465   1
  -2  11  -1 1021.90 28.1007   3
   3 -11   1 183.093 11.1709   1
  -3 -11  -1 189.645 6.37916   4
  -3 -11  -1 182.211 6.07997   3
   3 -11   1 187.998 6.60604   3
   3 -11   1 180.599 6.35491   3
  -3  11  -1 184.131 6.35529   3
  -3  11  -1 193.033 11.0117   1
  -3  11  -1 182.180 6.30393   3
   3  11   1 187.540 6.35854   3
   3  11   1 187.660 6.32120   3
   3  11   1 207.308 10.9549   1
  -4 -11  -1 3.31217 1.50305   4
  -4 -11  -1 5.56970 1.13969   3
  -4 -11  -1 3.41755 1.14417   3
  -4 -11  -1 7.79332 3.36110   1
   4 -11   1 0.36030 1.28579   3
   4 -11   1 2.66578 3.74257   1
   4 -11   1 2.67484 1.58869   3
  -4  11  -1 0.48284 3.12119   1
   4  11   1 2.31394 1.27962   3
   4  11   1 2.90949 3.19740   1
  -4  11  -1 2.76579 1.25837   3
   4  11   1 1.49182 1.25765   3
  -5 -11  -1 192.337 6.08317   3
   5 -11   1 191.755 11.7938   1
   5 -11   1 198.894 6.79636   3
   5 -11   1 198.229 7.03757   3
  -5 -11  -1 204.947 10.4729   1
  -5 -11  -1 197.199 6.82119   4
  -5 -11  -1 198.635 6.15848   3
  -5  11  -1 191.695 11.2862   1
   5  11   1 192.737 11.0820   1
  -5  11  -1 197.279 6.54995   3
   5  11   1 204.033 6.65913   3
  -5  11  -1 191.610 6.56201   3
   5  11   1 202.735 6.67085   3
  -6 -11  -1 136.537 4.26000   3
  -6 -11  -1 152.257 8.60921   1
   6 -11   1 136.882 5.58557   3
   6 -11   1 142.277 10.4587   1
   6 -11   1 132.466 5.27702   3
  -6  11  -1 134.806 9.98753   1
  -6  11  -1 128.910 4.88073   3
   6  11   1 143.143 9.62682   1
   6  11   1 130.003 5.05169   3
  -6  11  -1 132.105 4.93431   3
   6  11   1 132.749 5.06363   3
  -7 -11  -1 5.35260 3.03134   1
   7 -11   1 5.99717 4.71342   1
   7 -11   1 6.08173 1.61884   3
   7 -11   1 9.43345 1.94071   3
   7  11   1 7.07495 1.49635   3
  -7  11  -1 8.35579 1.44029   3
   7  11   1 7.54778 1.58174   3
  -7  11  -1 5.35372 4.10787   1
   7  11   1 9.29558 4.26285   1
  -7  11  -1 7.71317 1.30347   3
  -8 -11  -1 -1.5303 2.39332   1
   8 -11   1 -1.3490 1.40715   3
   8 -11   1 1.70753 1.83344   3
   8 -11   1 2.57497 4.71341   1
   8  11   1 -0.5196 1.28326   3
   8  11   1 -0.8911 1.99886   4
  -8  11  -1 -0.2090 4.00118   1
   8  11   1 1.33383 3.87578   1
  -8  11  -1 -0.7389 0.94559   3
  -8  11  -1 -0.0920 0.88169   3
   8  11   1 -0.6930 1.25051   3
   9 -11   1 56.8579 3.61137   3
   9 -11   1 52.2422 7.82439   1
   9 -11   1 52.1757 3.86391   3
   9  11   1 55.3881 3.26834   3
   9  11   1 53.5622 3.23188   3
  -9  11  -1 54.4998 6.61846   1
   9  11   1 52.8236 4.30159   4
   9  11   1 48.9348 6.54239   1
  10 -11   1 4.22699 1.58721   3
  10 -11   1 5.28677 5.26406   1
  10 -11   1 1.84466 1.84224   3
  10  11   1 4.40842 1.47019   3
  10  11   1 4.22057 2.33565   4
  10  11   1 -2.1729 4.24174   1
  10  11   1 3.64088 1.29875   3
 -10  11  -1 -0.0540 4.22316   1
  11 -11   1 0.90998 1.48135   3
  11 -11   1 -0.6334 1.68409   3
  11 -11   1 4.18369 6.06215   1
 -11  11  -1 1.83976 3.31855   1
  11  11   1 -0.9179 1.09381   3
  11  11   1 0.81097 1.26788   3
  11  11   1 -0.7735 4.57992   1
  11  11   1 1.24513 2.25944   4
  12 -11   1 4.34161 1.90421   3
  12 -11   1 2.82869 1.68622   3
  12  11   1 5.34738 2.62286   4
  12  11   1 4.77979 1.48037   3
  12  11   1 -1.0448 5.15760   1
  12  11   1 7.06576 1.45450   3
  13 -11   1 13.4444 2.23283   3
  13 -11   1 17.2588 2.43655   3
  13  11   1 19.8447 1.98093   3
  13  11   1 27.2276 3.57234   4
  13  11   1 23.2777 2.40089   3
  13  11   1 14.7735 5.56745   1
  14 -11   1 -1.2169 1.67135   3
  14 -11   1 0.52742 1.61784   3
  14  11   1 2.93254 2.65822   4
  14  11   1 0.87848 1.25467   3
  14  11   1 1.48453 1.31208   3
  14 -12  -1 -0.8748 1.72579   3
  14 -12  -1 -1.0924 1.92409   3
  14  12  -1 0.32902 1.41790   3
  14  12  -1 2.38161 1.42532   3
  14  12  -1 2.93348 8.31390   1
  14  12  -1 -1.3413 2.64760   4
  13 -12  -1 52.9641 3.99680   3
  13 -12  -1 43.1459 4.14309   3
  13  12  -1 52.3556 3.43578   3
  13  12  -1 52.4124 3.51264   3
  13  12  -1 43.1598 8.04396   1
  13  12  -1 53.0839 5.02927   4
  12 -12  -1 1.43069 1.68786   3
  12 -12  -1 2.57368 2.04308   3
  12  12  -1 2.84802 2.62371   4
  12  12  -1 -2.5529 6.17183   1
  12  12  -1 0.46146 1.47525   3
  12  12  -1 1.71631 1.41874   3
  11 -12  -1 6.12079 2.09419   3
  11 -12  -1 1.83193 1.69840   3
  11 -12  -1 2.68332 6.80942   1
  11  12  -1 5.66951 1.67651   3
 -11  12   1 7.22117 5.13794   1
  11  12  -1 3.95034 1.47271   3
  11  12  -1 -0.2435 5.42042   1
  11  12  -1 6.98198 2.64299   4
  10 -12  -1 32.1015 7.57766   1
  10 -12  -1 51.5788 3.97900   3
  10 -12  -1 40.6612 3.47385   3
  10  12  -1 49.8348 4.11826   4
  10  12  -1 51.2814 7.00530   1
 -10  12   1 40.4002 6.61049   1
  10  12  -1 44.8152 3.17789   3
  10  12  -1 47.7880 3.27726   3
   9 -12  -1 136.735 12.8491   1
   9 -12  -1 157.913 6.47531   3
   9 -12  -1 142.520 6.02944   3
  -9  12   1 160.521 11.6630   1
  -9  12   1 146.925 4.97000   3
   9  12  -1 156.277 6.68842   4
   9  12  -1 166.045 5.94547   3
   9  12  -1 150.966 5.85135   3
   9  12  -1 161.225 11.3030   1
   8 -12  -1 14.5045 6.37341   1
   8 -12  -1 20.5556 2.57906   3
   8 -12  -1 19.4356 2.29993   3
  -8  12   1 21.3070 5.72530   1
   8  12  -1 21.8931 2.75338   4
  -8  12   1 21.3515 2.30707   3
   8  12  -1 21.3709 2.16715   3
   8  12  -1 21.1714 2.14464   3
  -8  12   1 20.7682 2.10318   3
   8  12  -1 7.72500 4.57836   1
  -7 -12   1 2.47675 3.41045   1
   7 -12  -1 1.61882 5.05664   1
   7 -12  -1 5.70479 1.70363   3
  -7 -12   1 5.33490 0.76033   3
   7 -12  -1 4.57085 1.88929   3
  -7 -12   1 6.96735 0.86928   3
   7  12  -1 2.38689 3.82790   1
  -7  12   1 4.84067 1.41310   3
   7  12  -1 4.44206 1.53148   3
  -7  12   1 7.24500 4.64974   1
   7  12  -1 5.31811 1.59372   3
  -7  12   1 4.63406 1.33797   3
  -6 -12   1 11.4423 1.30880   3
   6 -12  -1 8.63659 1.78962   3
  -6 -12   1 9.59071 1.21781   3
  -6 -12   1 5.13089 3.55602   1
   6 -12  -1 12.3937 4.94859   1
   6 -12  -1 12.6763 2.09913   3
   6  12  -1 6.69838 4.39808   1
   6  12  -1 10.7067 1.72494   3
  -6  12   1 11.2676 1.69118   3
  -6  12   1 13.4928 4.63752   1
  -6  12   1 9.20668 1.54981   3
   6  12  -1 9.31149 1.72476   3
  -5 -12   1 3.84844 1.12571   3
   5 -12  -1 3.19608 1.58592   3
   5 -12  -1 0.60062 1.68495   3
  -5 -12   1 5.51598 1.71906   4
  -5 -12   1 3.74527 1.27163   3
  -5 -12   1 3.62453 3.76274   1
   5 -12  -1 -3.8673 3.77144   1
  -5  12   1 3.55441 4.46436   1
   5  12  -1 4.70509 1.46655   3
   5  12  -1 1.01508 1.41718   3
   5  12  -1 1.32994 3.81117   1
  -5  12   1 2.84761 1.33430   3
  -4 -12   1 1.22033 1.30661   3
   4 -12  -1 3.03145 1.53572   3
   4 -12  -1 -0.7359 3.39383   1
  -4 -12   1 4.00185 1.60296   4
  -4 -12   1 2.81246 2.60475   1
  -4 -12   1 3.19098 1.22761   3
   4 -12  -1 -0.1083 1.59157   3
   4  12  -1 4.23727 1.46765   3
  -4  12   1 4.64789 1.53381   3
   4  12  -1 0.85626 1.44834   3
  -4  12   1 3.21836 1.40493   3
  -4  12   1 1.77255 3.71737   1
   4  12  -1 3.71279 3.70465   1
  -3 -12   1 27.2943 2.54589   4
   3 -12  -1 27.0081 2.82417   3
  -3 -12   1 28.8356 2.34746   3
  -3 -12   1 27.4125 4.92424   1
   3 -12  -1 22.0867 5.11705   1
   3 -12  -1 25.1102 2.58636   3
  -3  12   1 30.5852 2.63038   3
  -3  12   1 29.4001 2.62731   3
   3  12  -1 28.1981 2.55432   3
  -3  12   1 22.6805 5.45589   1
   3  12  -1 16.2984 4.40547   1
   3  12  -1 25.8187 2.67948   3
  -2 -12   1 14.4218 4.15407   1
   2 -12  -1 15.2593 1.89555   3
   2 -12  -1 9.78519 4.38552   1
  -2 -12   1 12.9900 1.65901   3
  -2 -12   1 11.1370 1.69480   3
  -2 -12   1 14.5048 1.92444   4
   2  12  -1 14.5261 1.83288   3
  -2  12   1 14.0947 1.83833   3
   2  12  -1 12.0717 1.79090   3
  -2  12   1 18.7832 4.74503   1
   2  12  -1 14.0378 4.03608   1
  -2  12   1 11.5479 1.79449   3
   1 -12  -1 176.396 6.11430   3
  -1 -12   1 175.391 6.02714   3
   1 -12  -1 165.826 10.7101   1
  -1 -12   1 165.287 10.6213   1
   1 -12  -1 173.091 6.21588   3
  -1 -12   1 166.953 6.11314   3
  -1 -12   1 169.148 5.97690   4
  -1  12   1 170.644 6.11581   3
   1  12  -1 169.177 6.12677   3
  -1  12   1 177.110 6.19868   3
   1  12  -1 178.037 6.14344   3
   1  12  -1 184.238 10.8919   1
  -1  12   1 189.507 11.2139   1
   0 -12   1 22.8540 2.37600   3
   0 -12  -1 16.6312 2.00193   3
   0 -12   1 16.7814 1.99501   3
   0 -12   1 12.9364 4.22440   1
   0 -12  -1 16.6437 1.86398   3
   0 -12  -1 18.6951 4.57568   1
   0  12  -1 12.9453 1.85317   3
   0  12  -1 22.9632 4.89215   1
   0  12   1 24.8064 2.44731   3
   0  12   1 24.2113 2.57538   3
   0  12   1 18.4387 4.59996   1
   0  12  -1 21.0652 2.34802   3
  -1 -12  -1 8.42911 1.51161   3
  -1 -12  -1 7.15081 1.60840   3
   1 -12   1 12.6051 1.71734   3
   1 -12   1 10.0648 1.85116   3
   1 -12   1 14.7300 4.43076   1
  -1 -12  -1 13.5423 4.08569   1
   1  12   1 8.85978 1.74080   3
   1  12   1 8.07211 3.86508   1
  -1  12  -1 10.9657 1.69047   3
  -1  12  -1 10.5659 1.74188   3
  -1  12  -1 8.83342 3.97900   1
   1  12   1 14.4518 1.83300   3
  -2 -12  -1 34.8851 2.78682   3
  -2 -12  -1 22.6352 4.82981   1
  -2 -12  -1 36.1026 2.65171   3
   2 -12   1 28.9543 5.47920   1
  -2 -12  -1 36.7319 2.75248   4
   2 -12   1 32.2753 2.74384   3
   2 -12   1 30.1808 3.03950   3
   2  12   1 35.4655 2.80151   3
   2  12   1 33.4874 2.71177   3
  -2  12  -1 31.8467 5.74162   1
  -2  12  -1 33.0205 2.80732   3
   2  12   1 26.0285 5.13952   1
  -2  12  -1 26.4682 2.66881   3
   3 -12   1 532.405 21.1251   1
  -3 -12  -1 510.397 14.8093   4
   3 -12   1 499.457 14.8074   3
  -3 -12  -1 509.950 14.5167   3
   3 -12   1 449.714 14.8393   3
   3  12   1 488.427 14.7173   3
   3  12   1 531.212 14.8262   3
  -3  12  -1 503.166 14.7358   3
  -3  12  -1 505.531 14.7754   3
  -3  12  -1 530.580 20.7455   1
   3  12   1 512.257 20.5062   1
   4 -12   1 0.90446 1.39915   3
   4 -12   1 -0.9109 1.62145   3
  -4 -12  -1 2.56194 1.09767   3
  -4 -12  -1 4.23117 3.39339   1
  -4 -12  -1 2.96004 1.53944   4
  -4 -12  -1 1.83735 1.20124   3
   4 -12   1 1.45191 3.94054   1
  -4  12  -1 2.38185 1.37597   3
   4  12   1 0.11612 1.27859   3
   4  12   1 4.22461 3.75881   1
  -4  12  -1 1.56059 3.61680   1
   4  12   1 0.51765 1.41158   3
  -5 -12  -1 291.259 13.1482   1
   5 -12   1 262.203 8.83614   3
   5 -12   1 261.526 14.4179   1
   5 -12   1 254.113 8.53243   3
  -5 -12  -1 256.305 7.89141   3
  -5 -12  -1 256.794 7.96028   3
  -5 -12  -1 268.753 8.65125   4
  -5  12  -1 271.370 13.9804   1
   5  12   1 257.397 8.39937   3
  -5  12  -1 251.590 8.36313   3
   5  12   1 259.375 8.41740   3
  -5  12  -1 255.400 8.37472   3
   5  12   1 276.028 13.8114   1
   6 -12   1 74.9841 8.62426   1
   6 -12   1 69.1664 3.77779   3
  -6 -12  -1 67.3267 2.82397   3
  -6 -12  -1 61.7533 7.02654   1
   6 -12   1 77.7931 4.12309   3
   6  12   1 66.5534 7.82176   1
   6  12   1 64.3859 3.54230   3
  -6  12  -1 78.9274 8.85618   1
  -6  12  -1 67.6922 3.39708   3
  -6  12  -1 74.7378 3.53082   3
   6  12   1 70.0874 3.58650   3
   7 -12   1 19.1749 5.47379   1
   7 -12   1 16.7969 2.07835   3
   7 -12   1 19.5899 2.43322   3
  -7 -12  -1 19.3644 4.01925   1
  -7  12  -1 21.7150 2.25398   3
   7  12   1 19.4772 5.12418   1
  -7  12  -1 20.8591 2.13563   3
  -7  12  -1 9.50501 4.63218   1
   7  12   1 23.3401 2.19722   3
   7  12   1 16.6784 2.00190   3
   8 -12   1 5.78837 4.85066   1
   8 -12   1 5.00776 2.03580   3
   8 -12   1 5.51956 1.77037   3
  -8 -12  -1 6.80246 3.29404   1
  -8  12  -1 8.85919 1.31358   3
  -8  12  -1 10.8182 1.43209   3
  -8  12  -1 5.28249 4.82548   1
   8  12   1 9.63967 1.68609   3
   8  12   1 7.97083 4.57290   1
   8  12   1 6.78024 1.66697   3
   9 -12   1 93.8053 4.64485   3
   9 -12   1 97.0122 5.00746   3
   9 -12   1 112.954 11.6647   1
   9  12   1 96.7499 4.35104   3
  -9  12  -1 89.4245 3.15538   3
   9  12   1 96.4127 4.35084   3
   9  12   1 95.6297 9.73085   1
  -9  12  -1 99.9076 9.64007   1
  10 -12   1 0.58686 1.72013   3
  10 -12   1 -0.3055 1.53520   3
  10 -12   1 5.79394 5.85702   1
  10  12   1 0.79028 1.35444   3
  10  12   1 2.45493 4.58382   1
 -10  12  -1 -6.5667 4.71945   1
  10  12   1 1.63590 1.26817   3
  11 -12   1 61.2525 8.98545   1
  11 -12   1 53.8960 3.77127   3
  11 -12   1 53.8685 4.09771   3
  11  12   1 60.5591 3.46032   3
  11  12   1 56.3798 3.32445   3
  11  12   1 54.6205 4.49209   4
  11  12   1 52.2410 7.23662   1
 -11  12  -1 66.6124 7.77587   1
  12 -12   1 80.5029 4.59540   3
  12 -12   1 86.2284 4.94365   3
  12  12   1 85.0243 5.54033   4
  12  12   1 97.8838 10.9337   1
  12  12   1 85.5056 4.13916   3
  12  12   1 89.4408 4.20577   3
  13 -12   1 3.89292 2.00309   3
  13 -12   1 0.99901 1.67603   3
  13  12   1 -1.5312 6.30587   1
  13  12   1 1.61104 2.71367   4
  13  12   1 0.54843 1.43157   3
  13  12   1 2.74800 1.37943   3
  14 -12   1 56.3410 4.13893   3
  14 -12   1 65.0618 4.42262   3
  14  12   1 56.7841 3.37889   3
  14  12   1 62.5006 3.54657   3
  14 -13  -1 4.37322 2.10954   3
  14  13  -1 3.63439 1.58049   3
  14  13  -1 6.84487 1.81096   3
  14  13  -1 -0.8833 10.3832   1
  13 -13  -1 25.8503 3.02862   3
  13 -13  -1 24.0351 2.81309   3
  13  13  -1 21.3957 2.32823   3
  13  13  -1 21.0994 3.52344   4
  13  13  -1 16.0074 8.24074   1
  13  13  -1 19.1086 2.26242   3
  12 -13  -1 11.1585 2.13159   3
  12 -13  -1 9.30652 2.44879   3
  12  13  -1 3.26382 7.17758   1
  12  13  -1 14.0753 2.10995   3
  12  13  -1 12.8431 1.96238   3
  12  13  -1 14.1408 3.14072   4
  11 -13  -1 0.23389 7.43806   1
  11 -13  -1 1.06615 1.75397   3
  11 -13  -1 1.46892 2.01558   3
  11  13  -1 2.18456 6.12700   1
  11  13  -1 2.36590 1.58252   3
  11  13  -1 -2.6328 2.31693   4
 -11  13   1 -0.1479 6.17854   1
  11  13  -1 0.70393 1.36680   3
  10 -13  -1 71.2879 10.1847   1
  10 -13  -1 86.1871 4.99550   3
  10 -13  -1 89.3855 4.64949   3
  10  13  -1 78.8205 9.79655   1
  10  13  -1 80.5297 4.22086   3
  10  13  -1 86.5131 4.33257   3
 -10  13   1 72.7649 8.69728   1
   9 -13  -1 24.3663 2.57688   3
   9 -13  -1 21.2761 6.52858   1
   9 -13  -1 25.4148 2.81781   3
   9  13  -1 24.7731 6.39122   1
   9  13  -1 27.9300 2.88699   3
  -9  13   1 26.1034 2.17920   3
   9  13  -1 30.4686 3.03777   3
  -9  13   1 28.2126 6.51320   1
   8 -13  -1 132.362 12.8236   1
   8 -13  -1 126.098 5.47508   3
  -8 -13   1 128.057 9.01532   1
   8 -13  -1 133.837 5.83234   3
  -8  13   1 115.937 4.71796   3
   8  13  -1 124.049 5.21455   3
   8  13  -1 118.290 5.14288   3
   8  13  -1 101.056 10.2815   1
  -8  13   1 128.676 10.8251   1
  -7 -13   1 5.40560 0.96116   3
   7 -13  -1 4.14604 1.71617   3
  -7 -13   1 5.96035 3.95690   1
  -7 -13   1 7.50240 0.95760   3
   7 -13  -1 8.43322 5.74044   1
   7 -13  -1 6.35326 2.04546   3
  -7  13   1 6.17223 1.49922   3
  -7  13   1 9.32272 1.52557   3
   7  13  -1 3.78989 1.49503   3
   7  13  -1 4.13566 1.64477   3
   7  13  -1 2.21832 4.69709   1
  -7  13   1 6.78568 5.36600   1
  -6 -13   1 3.43761 3.69923   1
   6 -13  -1 5.41347 1.99576   3
   6 -13  -1 7.27691 1.78944   3
  -6 -13   1 5.96018 1.28752   3
   6 -13  -1 2.99382 4.72982   1
   6  13  -1 1.78839 1.48298   3
  -6  13   1 0.06616 4.05040   1
  -6  13   1 5.81385 1.45024   3
  -6  13   1 4.99453 1.53483   3
   6  13  -1 6.57595 1.56145   3
   6  13  -1 6.73787 3.97088   1
  -5 -13   1 68.0658 3.23499   3
  -5 -13   1 68.0160 8.06420   1
   5 -13  -1 88.7557 9.41606   1
  -5 -13   1 66.7468 3.76678   4
   5 -13  -1 70.8418 4.27223   3
  -5 -13   1 67.0215 3.34593   3
   5 -13  -1 70.6288 3.86596   3
  -5  13   1 70.0571 3.71156   3
   5  13  -1 73.4966 3.83164   3
  -5  13   1 75.4244 8.69943   1
   5  13  -1 69.3981 3.78032   3
   5  13  -1 68.4104 7.76160   1
  -4 -13   1 62.0504 3.20323   3
   4 -13  -1 63.5537 3.69728   3
  -4 -13   1 60.7756 3.33088   3
  -4 -13   1 61.0290 3.67308   4
   4 -13  -1 52.0943 7.52558   1
   4 -13  -1 63.8374 3.89914   3
  -4  13   1 64.2160 3.57397   3
  -4  13   1 62.3941 3.58394   3
  -4  13   1 70.0535 8.53462   1
   4  13  -1 65.4604 3.69342   3
   4  13  -1 54.4718 6.91397   1
   4  13  -1 55.9046 3.56511   3
  -3 -13   1 457.363 13.6457   3
   3 -13  -1 479.646 14.1741   3
   3 -13  -1 434.960 20.0062   1
  -3 -13   1 464.809 13.9425   4
   3 -13  -1 453.120 13.8756   3
  -3 -13   1 481.429 19.6721   1
  -3  13   1 461.682 13.9072   3
   3  13  -1 483.778 13.9796   3
   3  13  -1 452.481 13.8784   3
   3  13  -1 468.547 19.8811   1
  -3  13   1 473.041 20.2878   1
  -3  13   1 482.972 13.9455   3
  -2 -13   1 470.683 13.6446   4
   2 -13  -1 469.073 13.8340   3
  -2 -13   1 463.628 13.6128   3
   2 -13  -1 444.805 13.5860   3
  -2 -13   1 436.779 19.3261   1
  -2 -13   1 443.762 13.4430   3
   2 -13  -1 468.390 20.0787   1
   2  13  -1 461.403 13.6650   3
  -2  13   1 442.613 13.6054   3
  -2  13   1 452.891 13.6571   3
  -2  13   1 461.840 19.8692   1
   2  13  -1 499.400 19.9411   1
   2  13  -1 441.861 13.6302   3
  -1 -13   1 19.9750 2.08422   4
   1 -13  -1 13.8821 4.65599   1
  -1 -13   1 12.2416 4.79895   1
  -1 -13   1 15.7966 1.91034   3
  -1 -13   1 15.3937 1.98897   3
   1 -13  -1 19.0023 2.22977   3
   1 -13  -1 15.1775 1.96264   3
  -1  13   1 5.56154 4.20314   1
   1  13  -1 12.5067 4.54520   1
  -1  13   1 19.7466 2.19301   3
   1  13  -1 16.7791 2.04355   3
   1  13  -1 16.2541 1.95323   3
  -1  13   1 18.6813 2.12355   3
   0 -13  -1 563.849 16.4432   3
   0 -13  -1 550.121 22.4694   1
   0 -13   1 560.156 16.4480   3
   0 -13  -1 567.571 16.6034   3
   0 -13   1 561.480 22.6708   1
   0 -13   1 590.142 16.6955   3
   0  13   1 567.981 16.5569   3
   0  13   1 565.796 16.5758   3
   0  13   1 535.079 22.4145   1
   0  13  -1 579.968 16.5725   3
   0  13  -1 574.482 16.5791   3
   0  13  -1 592.224 23.0036   1
  -1 -13  -1 245.690 8.13802   3
   1 -13   1 247.657 13.9496   1
   1 -13   1 255.887 8.28876   3
  -1 -13  -1 251.795 13.5119   1
  -1 -13  -1 249.863 8.32419   3
   1 -13   1 257.758 8.54024   3
   1  13   1 263.493 8.39896   3
  -1  13  -1 239.388 8.27179   3
   1  13   1 244.015 8.26845   3
  -1  13  -1 246.377 8.30798   3
   1  13   1 259.623 13.8568   1
  -1  13  -1 274.094 14.2122   1
  -2 -13  -1 531.089 15.4865   4
   2 -13   1 541.349 22.0187   1
  -2 -13  -1 524.197 15.4541   3
  -2 -13  -1 521.308 21.2033   1
  -2 -13  -1 529.788 15.3541   3
   2 -13   1 532.639 15.5541   3
   2 -13   1 531.993 15.7369   3
  -2  13  -1 543.149 15.5880   3
   2  13   1 526.914 15.5537   3
  -2  13  -1 533.464 15.5936   3
   2  13   1 521.257 21.5110   1
  -2  13  -1 510.909 21.6065   1
   2  13   1 535.147 15.5466   3
  -3 -13  -1 150.086 10.5155   1
  -3 -13  -1 165.080 5.78006   3
   3 -13   1 162.226 6.28414   3
   3 -13   1 163.707 6.07622   3
   3 -13   1 141.346 11.1536   1
  -3 -13  -1 165.544 6.05368   4
   3  13   1 161.915 6.00824   3
  -3  13  -1 163.435 6.06154   3
   3  13   1 158.964 10.8854   1
  -3  13  -1 169.770 6.11143   3
   3  13   1 162.761 6.08163   3
  -3  13  -1 162.669 11.3028   1
  -4 -13  -1 6.92247 1.40708   3
  -4 -13  -1 5.96304 1.79202   4
   4 -13   1 3.19341 1.66765   3
   4 -13   1 5.48255 4.51601   1
   4 -13   1 5.47905 2.01580   3
  -4 -13  -1 7.90289 1.53969   3
  -4 -13  -1 11.5958 3.88592   1
   4  13   1 4.74573 3.81904   1
   4  13   1 5.06564 1.67571   3
  -4  13  -1 9.30460 4.36540   1
  -4  13  -1 9.25633 1.70226   3
   4  13   1 6.99932 1.62356   3
  -4  13  -1 6.71561 1.63294   3
   5 -13   1 222.602 7.81547   3
  -5 -13  -1 211.370 6.78010   3
   5 -13   1 211.076 13.4794   1
  -5 -13  -1 207.836 6.85686   3
  -5 -13  -1 197.150 11.7168   1
   5 -13   1 211.637 7.43760   3
  -5 -13  -1 220.531 7.56738   4
   5  13   1 208.203 12.4019   1
   5  13   1 204.131 7.26559   3
  -5  13  -1 217.303 7.30273   3
  -5  13  -1 218.913 13.0645   1
   5  13   1 218.853 7.37050   3
  -6 -13  -1 13.0252 4.12588   1
   6 -13   1 15.3576 2.06480   3
   6 -13   1 6.66122 4.94617   1
  -6 -13  -1 15.2814 1.43951   3
   6 -13   1 14.2619 2.23628   3
   6  13   1 16.5531 1.97043   3
   6  13   1 12.3531 4.89788   1
  -6  13  -1 19.3816 1.99364   3
   6  13   1 13.8509 1.89996   3
  -6  13  -1 18.8136 5.70582   1
  -6  13  -1 18.7614 2.00232   3
  -7 -13  -1 52.9107 1.89276   3
   7 -13   1 56.2599 4.00954   3
   7 -13   1 64.0712 8.71731   1
  -7 -13  -1 54.9537 1.94543   3
  -7 -13  -1 42.6913 5.63763   1
   7 -13   1 50.4407 3.56442   3
  -7  13  -1 54.4499 3.10980   3
   7  13   1 53.6565 3.30372   3
   7  13   1 51.3801 3.31933   3
  -7  13  -1 52.8126 2.99311   3
   7  13   1 57.6864 7.32034   1
  -7  13  -1 52.3698 7.23011   1
   8 -13   1 6.90886 5.91351   1
  -8 -13  -1 17.3170 4.15655   1
   8 -13   1 13.6584 2.08281   3
   8 -13   1 12.5819 2.31838   3
  -8  13  -1 12.3937 1.58958   3
   8  13   1 7.55591 4.93661   1
  -8  13  -1 9.86098 5.33019   1
   8  13   1 18.3349 2.06521   3
   8  13   1 10.0469 1.79470   3
   9 -13   1 31.4759 3.23375   3
   9 -13   1 26.2925 2.81461   3
   9 -13   1 19.1619 6.78398   1
   9  13   1 32.1937 2.95183   3
   9  13   1 31.5167 2.88072   3
  -9  13  -1 26.5597 1.87413   3
   9  13   1 33.4414 6.64798   1
  -9  13  -1 13.9553 5.83095   1
  10 -13   1 29.4005 3.11425   3
  10 -13   1 28.2875 2.99826   3
  10 -13   1 9.73962 6.80306   1
  10  13   1 29.9562 2.87628   3
  10  13   1 18.4080 6.16883   1
 -10  13  -1 20.0127 6.20569   1
  10  13   1 26.3158 2.65917   3
  11 -13   1 3.20296 1.68982   3
  11 -13   1 -5.3874 6.84590   1
  11 -13   1 1.51454 1.90323   3
  11  13   1 5.03748 1.48186   3
  11  13   1 4.47771 1.60877   3
  11  13   1 -0.6376 5.97208   1
 -11  13  -1 4.79078 5.69876   1
  12 -13   1 4.66921 1.99787   3
  12 -13   1 2.88705 2.04516   3
  12  13   1 5.04257 1.69884   3
  12  13   1 2.54173 1.52535   3
  12  13   1 9.05354 6.93682   1
  13 -13   1 4.38785 1.84295   3
  13 -13   1 2.85950 2.10079   3
  13  13   1 2.05265 1.43866   3
  13  13   1 -6.4012 7.49901   1
  13  13   1 2.52675 1.58854   3
  14 -13   1 0.11543 1.89283   3
  14  13   1 0.42398 1.46077   3
  14  13   1 0.28893 1.37921   3
  13 -14  -1 3.90484 2.33704   3
  13 -14  -1 0.90002 2.14203   3
  13  14  -1 2.80859 1.58961   3
  13  14  -1 5.61954 1.78812   3
  13  14  -1 21.5218 9.58440   1
  12 -14  -1 11.1184 2.23431   3
  12 -14  -1 8.06727 2.48327   3
  12  14  -1 12.0954 2.06249   3
  12  14  -1 8.79031 1.82217   3
  12  14  -1 8.57733 8.08157   1
  11 -14  -1 5.01264 1.86527   3
  11 -14  -1 4.76227 2.25230   3
  11  14  -1 4.42548 1.61740   3
  11  14  -1 4.86277 7.04571   1
 -11  14   1 4.46359 7.32442   1
  11  14  -1 4.29739 1.73393   3
  10 -14  -1 8.63026 2.55345   3
  10 -14  -1 0.05598 7.74231   1
  10 -14  -1 5.91725 2.00394   3
  10  14  -1 7.86933 1.80620   3
  10  14  -1 5.11354 1.81993   3
 -10  14   1 7.57005 1.18411   3
 -10  14   1 -3.9274 6.55192   1
  10  14  -1 11.9072 6.14479   1
   9 -14  -1 27.3810 3.07830   3
   9 -14  -1 23.1382 7.88027   1
   9 -14  -1 25.0129 2.70008   3
  -9 -14   1 24.9402 4.95569   1
   9  14  -1 35.4584 6.92748   1
   9  14  -1 24.6923 2.88851   3
  -9  14   1 22.5171 2.24048   3
  -9  14   1 26.1048 6.89800   1
   9  14  -1 26.2091 3.07166   3
  -8 -14   1 19.7548 4.96270   1
   8 -14  -1 12.6953 2.49059   3
   8 -14  -1 17.5513 6.96228   1
   8 -14  -1 12.6198 2.26756   3
  -8  14   1 11.4066 5.90768   1
  -8  14   1 13.2244 1.79197   3
   8  14  -1 13.7714 2.09798   3
   8  14  -1 17.6104 2.20395   3
   8  14  -1 15.5983 5.56058   1
   7 -14  -1 2.52280 1.95700   3
  -7 -14   1 4.22901 1.02368   3
  -7 -14   1 2.89332 0.88173   3
  -7 -14   1 1.27831 4.02865   1
   7 -14  -1 2.05496 5.75758   1
   7 -14  -1 -0.4948 1.63231   3
   7  14  -1 2.71736 1.50539   3
   7  14  -1 1.36628 1.54995   3
   7  14  -1 4.29858 4.71336   1
  -7  14   1 4.38909 1.51914   3
  -7  14   1 -0.1060 5.25924   1
   6 -14  -1 101.955 4.83965   3
   6 -14  -1 127.148 11.5257   1
  -6 -14   1 108.499 9.34801   1
  -6 -14   1 99.2787 4.08235   3
   6 -14  -1 110.451 5.26924   3
   6  14  -1 97.1059 4.69436   3
   6  14  -1 102.430 9.65291   1
  -6  14   1 102.103 4.56394   3
   6  14  -1 112.652 4.87899   3
  -6  14   1 110.154 11.1367   1
  -6  14   1 100.064 4.62461   3
   5 -14  -1 -1.3160 1.56625   3
  -5 -14   1 -0.6605 1.10787   3
  -5 -14   1 1.52504 1.29995   3
  -5 -14   1 -0.4477 1.56183   4
  -5 -14   1 1.54274 3.62814   1
   5 -14  -1 -1.5252 4.60682   1
   5 -14  -1 -1.1437 1.82130   3
  -5  14   1 -1.6332 0.91718   3
  -5  14   1 0.07715 4.58525   1
   5  14  -1 0.91762 1.64161   3
  -5  14   1 0.66540 1.36418   3
   5  14  -1 0.01600 1.45337   3
   5  14  -1 0.34791 3.77809   1
  -4 -14   1 2.08626 1.41584   3
  -4 -14   1 3.50151 1.51204   3
   4 -14  -1 0.97430 1.65608   3
  -4 -14   1 2.76539 1.73546   4
   4 -14  -1 6.63798 4.74558   1
   4 -14  -1 -1.4539 1.77266   3
  -4  14   1 5.46896 4.77669   1
   4  14  -1 0.07181 1.49891   3
  -4  14   1 2.48288 1.58289   3
  -4  14   1 1.73691 1.66476   3
   4  14  -1 1.84248 1.69110   3
   4  14  -1 4.16527 4.21700   1
   3 -14  -1 345.704 11.0113   3
  -3 -14   1 349.035 11.0066   4
  -3 -14   1 346.738 10.7308   3
  -3 -14   1 336.845 16.6141   1
   3 -14  -1 368.793 11.3573   3
   3 -14  -1 337.519 17.5717   1
   3  14  -1 338.388 10.9812   3
  -3  14   1 356.715 11.0108   3
  -3  14   1 352.561 11.0049   3
   3  14  -1 321.492 16.7786   1
   3  14  -1 360.108 11.0541   3
  -3  14   1 347.087 17.5544   1
  -2 -14   1 12.5932 2.02065   4
  -2 -14   1 8.50860 1.80191   3
  -2 -14   1 10.8359 1.76587   3
   2 -14  -1 3.96968 4.44827   1
   2 -14  -1 6.96757 1.81585   3
  -2 -14   1 6.34502 4.26427   1
   2 -14  -1 5.65382 2.02076   3
  -2  14   1 11.0712 1.98683   3
   2  14  -1 13.2646 1.98769   3
   2  14  -1 7.23835 1.87248   3
  -2  14   1 10.1766 4.97613   1
  -2  14   1 10.9394 1.90048   3
   2  14  -1 11.6926 5.21715   1
  -1 -14   1 2.74852 1.53486   3
   1 -14  -1 0.75083 1.52364   3
  -1 -14   1 1.54259 1.69407   3
  -1 -14   1 0.58290 1.53259   4
   1 -14  -1 -4.5312 3.93566   1
  -1 -14   1 7.51246 4.27650   1
   1 -14  -1 -0.2840 1.80097   3
   1  14  -1 -2.0689 3.97918   1
  -1  14   1 0.13114 1.63353   3
   1  14  -1 1.61965 1.55475   3
  -1  14   1 2.84928 4.20094   1
   1  14  -1 0.20354 1.57942   3
  -1  14   1 -1.2769 1.47310   3
   0 -14  -1 314.959 10.1708   3
   0 -14  -1 329.853 16.3643   1
   0 -14   1 321.080 10.1598   3
   0 -14   1 306.118 16.0915   1
   0 -14   1 315.057 9.97670   3
   0 -14  -1 297.692 9.88681   3
   0  14  -1 310.288 10.0650   3
   0  14   1 308.482 10.0401   3
   0  14  -1 325.840 16.5399   1
   0  14   1 306.892 10.0425   3
   0  14  -1 309.235 10.0825   3
   0  14   1 315.701 16.3633   1
   1 -14   1 36.7624 6.55179   1
   1 -14   1 51.1475 3.34248   3
   1 -14   1 44.3115 3.46740   3
  -1 -14  -1 44.8441 3.14346   3
  -1 -14  -1 40.5487 3.27017   3
  -1 -14  -1 39.9776 6.57153   1
   1  14   1 37.7991 6.33506   1
   1  14   1 48.2393 3.46674   3
   1  14   1 46.8655 3.28008   3
  -1  14  -1 47.3385 3.48463   3
  -1  14  -1 35.4545 6.23286   1
  -1  14  -1 46.6751 3.36357   3
   2 -14   1 116.520 10.5982   1
  -2 -14  -1 134.667 5.38947   3
  -2 -14  -1 128.486 5.26538   4
   2 -14   1 130.793 5.36261   3
   2 -14   1 135.361 5.71964   3
  -2 -14  -1 124.055 5.08517   3
  -2 -14  -1 142.209 11.0834   1
   2  14   1 127.937 5.32861   3
  -2  14  -1 116.501 10.3198   1
  -2  14  -1 131.002 5.32271   3
  -2  14  -1 126.458 5.33795   3
   2  14   1 133.154 5.39475   3
   3 -14   1 31.9853 6.73238   1
  -3 -14  -1 43.6716 2.94592   3
   3 -14   1 39.3620 3.61060   3
   3 -14   1 42.6101 3.27419   3
  -3 -14  -1 38.5471 3.09722   4
  -3 -14  -1 31.9793 5.59548   1
   3  14   1 36.5945 3.10213   3
   3  14   1 35.6386 6.25227   1
  -3  14  -1 41.3348 3.23177   3
  -3  14  -1 39.1421 3.17214   3
   3  14   1 37.5422 3.19545   3
  -3  14  -1 30.9955 6.28226   1
  -4 -14  -1 12.6031 2.12688   4
   4 -14   1 11.9921 2.12178   3
   4 -14   1 9.76580 2.27752   3
  -4 -14  -1 10.6337 1.74146   3
   4 -14   1 13.6658 5.82484   1
  -4 -14  -1 11.6168 1.72091   3
   4  14   1 9.92411 1.93248   3
  -4  14  -1 12.3221 1.90261   3
  -4  14  -1 11.8520 4.95763   1
  -4  14  -1 8.92274 1.84173   3
   4  14   1 10.9307 2.00027   3
   4  14   1 16.2819 5.48993   1
   5 -14   1 23.2293 2.72351   3
   5 -14   1 34.4265 3.16702   3
  -5 -14  -1 30.0563 2.55340   3
  -5 -14  -1 27.6906 3.04058   4
  -5 -14  -1 29.1246 2.30947   3
   5 -14   1 37.7854 7.33427   1
  -5 -14  -1 25.6018 5.09696   1
   5  14   1 25.0935 6.02924   1
  -5  14  -1 29.3161 2.85991   3
   5  14   1 32.2792 3.01450   3
  -5  14  -1 31.6915 6.36924   1
   5  14   1 36.5110 3.16121   3
   6 -14   1 -4.7558 5.22140   1
  -6 -14  -1 -0.4611 1.00758   3
  -6 -14  -1 -4.1490 3.74452   1
  -6 -14  -1 0.39302 0.86629   3
   6 -14   1 0.22770 1.58923   3
   6 -14   1 0.72242 1.85275   3
  -6  14  -1 0.57889 1.30047   3
   6  14   1 -1.5920 4.59249   1
  -6  14  -1 0.10454 4.42862   1
  -6  14  -1 0.27157 1.18968   3
   6  14   1 -1.1193 1.25233   3
   6  14   1 -1.0229 1.47920   3
  -7 -14  -1 0.26620 0.74373   3
  -7 -14  -1 4.20087 3.88897   1
   7 -14   1 3.34838 5.53090   1
  -7 -14  -1 -0.6152 0.62563   3
   7 -14   1 -0.1436 1.91054   3
   7 -14   1 0.93471 1.59225   3
  -7  14  -1 -6.5387 4.75943   1
   7  14   1 6.06899 4.97818   1
   7  14   1 -2.1847 1.35408   3
  -7  14  -1 0.78531 1.27518   3
   7  14   1 1.20343 1.45359   3
  -8 -14  -1 44.3946 5.74362   1
   8 -14   1 33.7772 7.83321   1
   8 -14   1 39.7764 3.85809   3
   8 -14   1 37.3684 3.47774   3
   8  14   1 40.4122 6.96389   1
  -8  14  -1 42.3230 7.54251   1
   8  14   1 43.3362 3.31067   3
  -8  14  -1 40.7108 2.81103   3
   8  14   1 42.7464 3.21478   3
   9 -14   1 2.78791 1.73945   3
  -9 -14  -1 2.74646 3.43531   1
   9 -14   1 2.36297 1.97853   3
   9 -14   1 12.8031 6.29653   1
   9  14   1 2.53466 1.70874   3
  -9  14  -1 2.17996 1.05444   3
   9  14   1 3.14945 1.54959   3
  -9  14  -1 4.71068 5.53736   1
   9  14   1 2.73744 5.66842   1
  10 -14   1 1.60408 2.07602   3
  10 -14   1 3.05042 1.83384   3
  10 -14   1 12.0875 7.77149   1
 -10  14  -1 8.43501 6.63741   1
  10  14   1 3.23679 1.41537   3
  10  14   1 3.50367 1.66253   3
  10  14   1 0.61010 6.08269   1
  11 -14   1 14.8991 2.40270   3
  11 -14   1 16.7708 2.70945   3
 -11  14  -1 11.5483 7.28954   1
  11  14   1 14.9609 2.09568   3
  11  14   1 9.01478 7.06830   1
  11  14   1 14.0954 2.00620   3
  12 -14   1 18.5605 2.89071   3
  12 -14   1 17.4317 2.44057   3
  12  14   1 16.8648 2.13165   3
  12  14   1 12.6783 8.34991   1
  12  14   1 19.0056 2.34741   3
  13 -14   1 18.2750 2.83140   3
  13 -14   1 16.0371 2.73638   3
  13  14   1 15.6887 2.08265   3
  13  14   1 19.2695 2.27456   3
  13  14   1 3.46302 8.99151   1
  13 -15  -1 1.33235 2.29201   3
  13  15  -1 3.44035 1.66873   3
  13  15  -1 3.94685 1.79395   3
  13  15  -1 24.0864 11.4286   1
  12 -15  -1 3.16515 1.83420   3
  12 -15  -1 2.13195 2.26162   3
  12  15  -1 10.8684 9.77377   1
  12  15  -1 8.73736 2.07375   3
  12  15  -1 6.19722 1.87747   3
  11 -15  -1 6.44589 2.39946   3
  11 -15  -1 8.93405 2.08039   3
  11  15  -1 9.23827 1.96864   3
  11  15  -1 6.58542 1.78861   3
  11  15  -1 19.2690 8.39575   1
  10 -15  -1 1.64911 7.59823   1
  10 -15  -1 0.46706 2.10666   3
  10 -15  -1 -1.5274 1.61681   3
  10  15  -1 4.02210 1.76425   3
  10  15  -1 3.51601 1.66476   3
 -10  15   1 -0.9123 0.87272   3
  10  15  -1 -4.2642 7.10532   1
 -10  15   1 -13.455 7.04007   1
   9 -15  -1 46.2771 3.86859   3
   9 -15  -1 25.8711 8.84326   1
   9 -15  -1 51.2516 4.28548   3
  -9  15   1 40.7885 2.78810   3
   9  15  -1 45.1473 3.61989   3
   9  15  -1 33.6395 7.73898   1
  -9  15   1 47.3523 8.64983   1
   9  15  -1 40.6369 3.38615   3
   8 -15  -1 24.0287 7.25340   1
  -8 -15   1 19.0363 5.67116   1
   8 -15  -1 20.2609 2.48176   3
   8 -15  -1 24.3439 2.99165   3
   8  15  -1 21.8880 6.50731   1
   8  15  -1 26.7606 2.91603   3
   8  15  -1 22.6817 2.46731   3
  -8  15   1 20.3655 6.98454   1
  -8  15   1 24.8841 2.66827   3
  -7 -15   1 15.4622 5.50296   1
   7 -15  -1 18.2775 2.66517   3
   7 -15  -1 18.7882 2.43733   3
  -7 -15   1 20.9174 1.93940   3
   7 -15  -1 13.1766 6.97804   1
   7  15  -1 16.5041 2.14603   3
  -7  15   1 15.3450 1.96912   3
   7  15  -1 14.1828 5.80001   1
  -7  15   1 18.5229 6.00242   1
   7  15  -1 16.6173 2.27328   3
   6 -15  -1 0.57708 1.64021   3
  -6 -15   1 -5.5788 3.94061   1
   6 -15  -1 -0.5529 1.85473   3
   6 -15  -1 -3.7518 5.27472   1
  -6 -15   1 1.01010 1.22767   3
  -6  15   1 1.09781 1.51209   3
  -6  15   1 1.30107 2.18916   3
   6  15  -1 2.49070 1.54128   3
   6  15  -1 -0.6859 1.61465   3
  -6  15   1 0.14983 4.86798   1
   6  15  -1 1.74092 4.42171   1
  -5 -15   1 1.66808 1.22937   3
  -5 -15   1 2.76637 1.47016   3
   5 -15  -1 3.57999 1.81669   3
  -5 -15   1 1.80760 4.13968   1
   5 -15  -1 -4.6232 4.98832   1
   5 -15  -1 2.20772 2.01142   3
  -5 -15   1 4.55544 1.73905   4
  -5  15   1 7.61759 5.59192   1
  -5  15   1 7.59573 1.61653   3
  -5  15   1 3.06315 1.55456   3
   5  15  -1 3.35191 1.65400   3
   5  15  -1 -1.7702 4.21735   1
   5  15  -1 3.23464 1.74330   3
  -4 -15   1 46.3923 3.22986   3
  -4 -15   1 41.5671 3.33440   4
   4 -15  -1 48.3659 7.91119   1
  -4 -15   1 42.5432 2.98522   3
   4 -15  -1 42.5961 3.48942   3
   4 -15  -1 44.7004 3.97293   3
  -4  15   1 42.3325 3.38397   3
  -4  15   1 37.5707 7.06574   1
   4  15  -1 38.8961 3.23895   3
   4  15  -1 44.3465 3.54240   3
  -4  15   1 40.6531 3.20366   3
   4  15  -1 30.0812 6.36832   1
   3 -15  -1 12.3428 5.80856   1
   3 -15  -1 14.6801 2.61276   3
  -3 -15   1 12.8276 1.86673   3
   3 -15  -1 11.9721 2.20211   3
  -3 -15   1 14.4777 5.61345   1
  -3 -15   1 18.4059 2.39019   4
   3  15  -1 11.6869 5.28624   1
  -3  15   1 14.3937 2.16739   3
   3  15  -1 17.3105 2.35417   3
  -3  15   1 11.7151 2.20039   3
  -3  15   1 13.2904 5.67239   1
   3  15  -1 16.0301 2.27529   3
   2 -15  -1 9.74730 5.25372   1
  -2 -15   1 6.14283 1.90379   3
  -2 -15   1 7.15630 1.88557   4
  -2 -15   1 6.83055 5.10470   1
   2 -15  -1 5.98184 2.07602   3
   2 -15  -1 5.42720 1.87981   3
  -2 -15   1 7.88028 1.79822   3
  -2  15   1 1.76183 4.51771   1
  -2  15   1 5.04801 1.95708   3
   2  15  -1 5.23729 1.96053   3
   2  15  -1 5.84505 1.84276   3
   2  15  -1 8.99106 4.85015   1
  -2  15   1 4.66066 1.81773   3
   1 -15  -1 87.3371 4.50084   3
  -1 -15   1 92.4312 4.36880   4
  -1 -15   1 101.086 10.0564   1
  -1 -15   1 87.6741 4.64740   3
   1 -15  -1 86.2340 4.78309   3
  -1 -15   1 87.7891 4.32421   3
   1 -15  -1 81.2951 9.74170   1
   1  15  -1 86.6712 9.69092   1
  -1  15   1 76.6667 9.55172   1
   1  15  -1 89.1931 4.54066   3
   1  15  -1 86.9934 4.50475   3
  -1  15   1 83.0976 4.61676   3
  -1  15   1 86.6775 4.47625   3
   0 -15  -1 116.792 5.34993   3
   0 -15  -1 116.515 10.5554   1
   0 -15   1 116.657 5.29074   3
   0 -15   1 113.438 5.05926   3
   0 -15  -1 114.399 5.04415   3
   0 -15   1 114.094 10.6271   1
   0  15   1 103.531 5.02014   3
   0  15   1 131.076 11.0995   1
   0  15  -1 108.357 10.4187   1
   0  15  -1 116.376 5.22563   3
   0  15  -1 109.097 5.05729   3
   0  15   1 122.143 5.22838   3
   1 -15   1 2.56905 1.65915   3
  -1 -15  -1 -1.3281 4.13216   1
   1 -15   1 -1.2894 4.34709   1
  -1 -15  -1 5.00677 1.62607   3
  -1 -15  -1 2.03252 1.72988   3
   1 -15   1 2.98343 1.86306   3
  -1  15  -1 0.80539 1.57814   3
   1  15   1 3.41858 1.82076   3
   1  15   1 -1.5702 4.12019   1
  -1  15  -1 2.45980 1.81813   3
   1  15   1 5.11211 1.77062   3
  -1  15  -1 6.47182 4.58730   1
  -2 -15  -1 113.093 5.16013   3
   2 -15   1 124.860 11.2509   1
  -2 -15  -1 113.645 5.13657   4
  -2 -15  -1 120.343 5.05311   3
   2 -15   1 125.265 5.37332   3
   2 -15   1 108.907 5.46801   3
  -2 -15  -1 118.885 11.1594   1
  -2  15  -1 110.807 5.25912   3
   2  15   1 124.786 10.7731   1
  -2  15  -1 131.218 10.9369   1
   2  15   1 118.875 5.17881   3
  -2  15  -1 125.541 5.30508   3
   2  15   1 124.245 5.34310   3
   3 -15   1 2.50429 2.05002   3
  -3 -15  -1 11.8497 4.60920   1
   3 -15   1 1.76537 1.78095   3
   3 -15   1 1.71372 4.91598   1
  -3 -15  -1 2.06238 1.72486   4
  -3 -15  -1 1.97225 1.45696   3
  -3  15  -1 3.05315 1.82192   3
   3  15   1 0.22139 1.61286   3
  -3  15  -1 -1.6102 4.57510   1
   3  15   1 3.33332 4.14048   1
  -3  15  -1 0.88859 1.59981   3
   3  15   1 3.55259 1.92673   3
  -4 -15  -1 1.33737 1.34424   3
   4 -15   1 1.97515 1.72479   3
   4 -15   1 0.64203 1.92871   3
  -4 -15  -1 1.10538 1.66272   4
  -4 -15  -1 3.02662 1.45138   3
   4 -15   1 -3.7742 5.30186   1
   4  15   1 1.96602 1.61909   3
   4  15   1 1.28884 1.70483   3
  -4  15  -1 1.68700 5.11597   1
  -4  15  -1 -1.1583 1.50494   3
  -4  15  -1 2.17660 1.65723   3
   4  15   1 3.24556 4.67696   1
  -5 -15  -1 42.9329 2.78268   3
   5 -15   1 46.0544 3.56553   3
   5 -15   1 51.8517 4.07458   3
  -5 -15  -1 50.4267 6.92036   1
   5 -15   1 44.8732 7.67751   1
  -5 -15  -1 45.2956 2.98349   3
  -5 -15  -1 48.6394 3.50778   4
   5  15   1 50.2769 3.51782   3
   5  15   1 43.2842 6.98854   1
  -5  15  -1 48.5763 8.17260   1
  -5  15  -1 45.3049 3.25554   3
   5  15   1 52.2483 3.53159   3
   6 -15   1 20.2522 2.38273   3
  -6 -15  -1 32.9184 5.86927   1
   6 -15   1 15.2192 6.48242   1
   6 -15   1 21.7016 2.73321   3
  -6 -15  -1 22.8512 2.19698   3
   6  15   1 20.6049 2.24120   3
   6  15   1 23.7420 5.75400   1
  -6  15  -1 25.6110 6.66523   1
  -6  15  -1 22.7708 2.32812   3
   6  15   1 29.3989 3.00161   3
   7 -15   1 17.1418 2.39894   3
   7 -15   1 18.9882 2.77567   3
  -7 -15  -1 20.4004 1.70597   3
   7 -15   1 19.4814 6.87135   1
  -7 -15  -1 19.4990 5.08901   1
   7  15   1 19.9023 2.35808   3
  -7  15  -1 15.5332 1.98024   3
   7  15   1 17.3066 5.67110   1
  -7  15  -1 25.6478 6.84969   1
   7  15   1 17.7084 2.24841   3
   8 -15   1 2.07216 2.06015   3
  -8 -15  -1 7.04260 4.46110   1
   8 -15   1 2.51029 1.87942   3
   8 -15   1 4.58010 6.21947   1
   8  15   1 3.15599 1.58879   3
   8  15   1 1.88110 1.66806   3
   8  15   1 2.85055 5.70962   1
  -8  15  -1 0.64583 1.34060   3
  -8  15  -1 -9.4111 6.13432   1
   9 -15   1 60.6501 10.1457   1
  -9 -15  -1 64.5951 7.74573   1
   9 -15   1 61.6780 4.29379   3
   9 -15   1 63.5169 4.65055   3
   9  15   1 69.1858 4.02759   3
  -9  15  -1 62.7963 8.80889   1
  -9  15  -1 68.1734 3.23371   3
   9  15   1 72.9813 4.17435   3
   9  15   1 64.7158 8.96941   1
  10 -15   1 66.6281 4.30724   3
  10 -15   1 71.9844 4.90839   3
  10 -15   1 70.4236 10.2636   1
  10  15   1 69.6306 4.02032   3
 -10  15  -1 60.7214 9.33551   1
  10  15   1 72.7443 4.21541   3
  11 -15   1 3.83448 1.88145   3
  11 -15   1 1.79193 2.22831   3
  11  15   1 3.68144 1.59268   3
  11  15   1 -3.8961 7.82406   1
  11  15   1 4.05668 1.80948   3
  12 -15   1 38.7844 4.34241   3
  12 -15   1 34.4763 3.68820   3
  12  15   1 28.3537 9.94152   1
  12  15   1 40.9272 3.43190   3
  12  15   1 41.7616 3.60824   3
  13 -15   1 0.80466 2.08425   3
  13  15   1 -2.4259 10.6768   1
  13  15   1 0.19600 1.50822   3
  13  15   1 4.81463 1.83845   3
  13 -16  -1 4.85564 2.53224   3
  13  16  -1 9.19584 2.13808   3
  12 -16  -1 0.93026 2.23354   3
  12  16  -1 0.30301 1.69171   3
  12  16  -1 -3.4180 1.53641   3
  12  16  -1 -17.966 10.3164   1
  11 -16  -1 16.8934 3.09752   3
  11 -16  -1 21.8453 2.85597   3
  11  16  -1 24.0189 2.63644   3
  11  16  -1 15.6877 2.30494   3
  11  16  -1 17.4987 9.33237   1
  10 -16  -1 0.98964 1.86557   3
  10 -16  -1 16.2126 10.9104   1
  10 -16  -1 -0.4557 2.13073   3
  10  16  -1 -1.9168 1.65148   3
  10  16  -1 1.42886 8.04651   1
  10  16  -1 -0.9868 1.52812   3
 -10  16   1 0.63510 1.00522   3
  -9 -16   1 1.53415 5.28350   1
   9 -16  -1 -0.9458 1.70806   3
   9 -16  -1 -1.2364 2.20614   3
   9 -16  -1 -7.5960 7.40112   1
  -9  16   1 0.22543 1.28744   3
   9  16  -1 -0.8495 1.68670   3
   9  16  -1 -0.7928 1.52127   3
  -9  16   1 -11.029 7.22538   1
   9  16  -1 3.67763 6.98123   1
  -8 -16   1 64.3184 2.34705   3
  -8 -16   1 58.7363 7.95487   1
   8 -16  -1 74.1854 4.88170   3
   8 -16  -1 53.7095 9.81490   1
   8 -16  -1 68.2373 4.33553   3
  -8  16   1 67.1307 3.82007   3
  -8  16   1 67.5453 9.89132   1
   8  16  -1 75.0744 4.35252   3
   8  16  -1 63.6558 4.06360   3
   8  16  -1 60.1586 9.05109   1
   7 -16  -1 9.75537 6.78454   1
   7 -16  -1 5.53635 2.38226   3
   7 -16  -1 0.95829 1.69510   3
  -7 -16   1 5.28791 5.27363   1
  -7 -16   1 5.69085 1.22304   3
   7  16  -1 3.66293 1.77017   3
  -7  16   1 0.36482 1.49576   3
  -7  16   1 2.50745 6.62918   1
   7  16  -1 4.04410 1.85760   3
   7  16  -1 2.77444 5.72299   1
   6 -16  -1 3.12753 1.89560   3
   6 -16  -1 0.70423 5.60524   1
  -6 -16   1 -0.5540 1.21998   3
   6 -16  -1 2.77470 2.17094   3
  -6 -16   1 5.54238 4.92349   1
   6  16  -1 1.20985 1.75141   3
   6  16  -1 0.45439 4.57751   1
  -6  16   1 3.69481 2.45976   3
   6  16  -1 4.33264 1.69301   3
  -6  16   1 9.09132 5.97843   1
  -5 -16   1 17.9483 5.71994   1
   5 -16  -1 19.5978 2.72007   3
  -5 -16   1 18.4581 2.05515   3
   5 -16  -1 17.9941 2.35566   3
   5 -16  -1 11.1896 6.02229   1
  -5  16   1 15.3205 2.16687   3
   5  16  -1 23.1561 6.17643   1
  -5  16   1 24.0423 2.46729   3
  -5  16   1 17.8601 6.57551   1
   5  16  -1 16.1558 2.33241   3
   5  16  -1 17.8516 2.32997   3
   4 -16  -1 10.1896 2.49040   3
  -4 -16   1 15.3038 1.90338   3
   4 -16  -1 8.25548 6.00828   1
   4 -16  -1 14.2846 2.25739   3
  -4 -16   1 14.2625 2.26595   4
  -4 -16   1 9.85838 6.40201   1
  -4 -16   1 13.9526 2.13374   3
  -4  16   1 18.6044 6.21189   1
   4  16  -1 18.6629 5.92565   1
  -4  16   1 14.3044 2.14339   3
  -4  16   1 15.4407 2.08692   3
   4  16  -1 11.4717 2.05939   3
   4  16  -1 16.1040 2.30400   3
  -3 -16   1 105.004 10.2424   1
  -3 -16   1 116.530 5.27311   4
   3 -16  -1 104.031 11.5448   1
   3 -16  -1 116.456 5.74105   3
  -3 -16   1 114.477 4.99295   3
   3 -16  -1 119.263 5.36985   3
  -3 -16   1 118.082 5.11382   3
  -3  16   1 118.887 11.5843   1
  -3  16   1 105.878 5.34604   3
  -3  16   1 109.671 5.15160   3
   3  16  -1 124.752 5.49430   3
   3  16  -1 117.873 11.1721   1
   3  16  -1 108.040 5.23747   3
  -2 -16   1 122.009 5.30890   4
  -2 -16   1 120.862 5.22712   3
   2 -16  -1 118.639 11.8568   1
   2 -16  -1 120.320 5.47515   3
   2 -16  -1 122.066 5.84592   3
  -2 -16   1 127.626 11.2698   1
  -2 -16   1 127.502 5.57960   3
   2  16  -1 122.269 11.2874   1
   2  16  -1 131.033 5.63044   3
   2  16  -1 118.417 5.46481   3
  -2  16   1 115.873 11.3456   1
  -2  16   1 123.780 5.58207   3
  -2  16   1 123.981 5.56019   3
  -1 -16   1 160.139 6.28814   3
  -1 -16   1 153.356 6.14675   4
  -1 -16   1 155.457 12.2911   1
   1 -16  -1 162.133 6.28816   3
   1 -16  -1 162.387 6.60912   3
  -1 -16   1 153.647 6.46469   3
   1 -16  -1 161.086 13.0241   1
  -1  16   1 160.646 12.7227   1
  -1  16   1 151.126 6.28660   3
   1  16  -1 161.729 6.46560   3
  -1  16   1 160.430 6.45650   3
   1  16  -1 146.969 12.2423   1
   1  16  -1 159.838 6.44602   3
   0 -16  -1 118.298 5.16809   3
   0 -16   1 112.499 5.42549   3
   0 -16   1 113.146 5.15927   3
   0 -16  -1 105.546 11.0603   1
   0 -16   1 105.184 10.6572   1
   0 -16  -1 110.512 5.31614   3
   0  16   1 112.394 5.19595   3
   0  16  -1 111.283 5.16530   3
   0  16   1 128.601 11.3678   1
   0  16  -1 98.3013 5.06519   3
   0  16   1 124.325 5.39036   3
   0  16  -1 113.839 11.1797   1
   1 -16   1 2.49369 4.86947   1
   1 -16   1 7.50453 2.27016   3
  -1 -16  -1 1.76631 1.87406   3
   1 -16   1 5.09993 1.83337   3
  -1 -16  -1 7.30156 5.00811   1
  -1 -16  -1 9.19282 1.83936   3
  -1  16  -1 4.90326 1.85879   3
   1  16   1 4.73314 1.96114   3
  -1  16  -1 5.07399 2.01916   3
   1  16   1 4.89334 1.92276   3
  -1  16  -1 -4.7009 4.34141   1
   1  16   1 1.64850 4.95518   1
   2 -16   1 213.652 7.87318   3
   2 -16   1 208.825 14.4806   1
  -2 -16  -1 219.056 7.66179   3
  -2 -16  -1 215.684 7.84393   3
  -2 -16  -1 213.777 7.70016   4
  -2 -16  -1 222.887 13.8466   1
   2 -16   1 211.290 8.05413   3
  -2  16  -1 212.669 7.83127   3
   2  16   1 213.868 7.88196   3
  -2  16  -1 231.870 15.5756   1
  -2  16  -1 217.464 7.94022   3
   2  16   1 233.528 14.6368   1
   2  16   1 226.749 7.99853   3
  -3 -16  -1 7.72319 5.49310   1
   3 -16   1 6.86230 1.92760   3
   3 -16   1 3.12527 2.11128   3
   3 -16   1 5.47261 5.34131   1
  -3 -16  -1 5.99059 1.91412   4
  -3 -16  -1 7.78250 1.68572   3
  -3  16  -1 6.80288 1.98047   3
   3  16   1 8.25993 2.03103   3
  -3  16  -1 7.86904 1.91922   3
   3  16   1 5.68538 4.68774   1
   3  16   1 4.87163 1.90649   3
  -3  16  -1 10.5790 5.46880   1
  -4 -16  -1 13.3442 1.95051   3
   4 -16   1 13.3670 5.98287   1
   4 -16   1 9.19057 2.06147   3
   4 -16   1 7.76288 2.28308   3
  -4 -16  -1 12.1903 2.12211   4
  -4 -16  -1 9.72555 1.60774   3
   4  16   1 7.48551 5.84512   1
  -4  16  -1 11.1038 1.98711   3
   4  16   1 12.5643 2.10008   3
   4  16   1 13.1578 2.27460   3
  -4  16  -1 14.0058 2.16224   3
  -4  16  -1 2.84281 4.96392   1
   5 -16   1 73.3044 10.0044   1
  -5 -16  -1 90.0149 4.17971   3
   5 -16   1 104.519 5.41258   3
  -5 -16  -1 103.440 10.3270   1
   5 -16   1 89.9693 4.73456   3
  -5  16  -1 114.109 11.2647   1
   5  16   1 93.7117 4.79820   3
  -5  16  -1 93.4730 4.59492   3
   5  16   1 82.6024 10.0146   1
   5  16   1 92.1217 4.66471   3
  -5  16  -1 77.8741 4.18716   3
  -6 -16  -1 2.11733 4.51633   1
   6 -16   1 3.13115 5.75239   1
   6 -16   1 5.18387 2.24509   3
   6 -16   1 2.31521 1.78982   3
  -6 -16  -1 3.50036 1.33775   3
   6  16   1 2.98117 5.58193   1
  -6  16  -1 5.97237 1.81630   3
  -6  16  -1 8.84468 6.60769   1
   6  16   1 3.44679 1.67081   3
   6  16   1 1.76210 1.80485   3
   7 -16   1 28.7155 8.42113   1
  -7 -16  -1 24.2223 6.03645   1
   7 -16   1 18.2098 2.51904   3
   7 -16   1 25.4044 3.09433   3
  -7 -16  -1 23.2362 1.94167   3
   7  16   1 25.8341 2.95616   3
   7  16   1 6.88318 6.34693   1
   7  16   1 24.9454 2.63555   3
  -7  16  -1 22.9685 2.34059   3
  -7  16  -1 12.3090 6.79079   1
   8 -16   1 2.68256 1.94674   3
   8 -16   1 2.90881 7.91892   1
  -8 -16  -1 0.77309 4.84783   1
   8 -16   1 -1.4663 1.89827   3
   8  16   1 -1.0742 1.66951   3
   8  16   1 -3.3337 5.90735   1
  -8  16  -1 6.68226 6.63956   1
  -8  16  -1 2.06322 1.42470   3
   8  16   1 -0.9363 1.48431   3
   9 -16   1 11.4880 2.36594   3
  -9 -16  -1 12.4838 5.27146   1
   9 -16   1 19.1801 3.01457   3
   9 -16   1 24.0743 9.34280   1
   9  16   1 13.9053 2.13701   3
  -9  16  -1 14.0607 1.71502   3
   9  16   1 12.8089 7.11339   1
  -9  16  -1 14.1978 7.68464   1
   9  16   1 12.4506 2.24469   3
  10 -16   1 4.34568 2.49259   3
  10 -16   1 7.46712 2.15120   3
  10  16   1 11.9317 2.28995   3
  10  16   1 -1.8455 7.95950   1
  10  16   1 8.45287 1.84818   3
  11 -16   1 1.07647 1.79152   3
  11 -16   1 -4.1240 2.02128   3
  11  16   1 6.13159 8.93847   1
  11  16   1 1.25996 1.59857   3
  11  16   1 -0.6556 1.64936   3
  12 -16   1 5.27925 2.53931   3
  12  16   1 5.42677 2.00345   3
  12  16   1 6.00261 10.5126   1
  12  16   1 5.08667 1.80100   3
  13 -16   1 17.7986 2.98215   3
  13  16   1 14.9395 2.73057   3
  13  16   1 24.2805 2.61368   3
  12 -17  -1 1.37222 2.40716   3
  12  17  -1 2.21445 1.80690   3
  12  17  -1 0.52794 1.72313   3
  11 -17  -1 -0.9111 2.14444   3
  11 -17  -1 -2.4825 2.15556   3
  11  17  -1 0.60861 1.60728   3
  11  17  -1 -9.7343 10.0102   1
  11  17  -1 0.25636 1.85790   3
  10 -17  -1 6.30570 2.52946   3
  10 -17  -1 4.08389 2.03085   3
  10  17  -1 3.39059 1.71704   3
  10  17  -1 7.05869 2.22889   3
  10  17  -1 4.50847 8.70240   1
 -10  17   1 5.49144 1.31717   3
  -9 -17   1 45.4925 7.88501   1
   9 -17  -1 42.2280 4.45607   3
   9 -17  -1 27.5290 10.8804   1
   9 -17  -1 38.8268 3.98727   3
   9  17  -1 42.3858 3.68708   3
  -9  17   1 46.5169 10.1414   1
  -9  17   1 41.7153 3.04178   3
   9  17  -1 51.1725 4.00782   3
   9  17  -1 54.2703 9.88776   1
   8 -17  -1 5.15426 2.63204   3
   8 -17  -1 -3.6049 8.84430   1
  -8 -17   1 1.59199 6.28497   1
  -8  17   1 -6.4090 7.83780   1
   8  17  -1 1.28187 1.70644   3
   8  17  -1 -0.6985 1.92490   3
   8  17  -1 8.61863 7.35785   1
  -8  17   1 4.71106 1.70044   3
  -7 -17   1 29.8757 7.08661   1
   7 -17  -1 33.2622 3.50183   3
   7 -17  -1 35.4450 3.59409   3
   7 -17  -1 20.9851 8.12788   1
  -7 -17   1 32.4048 2.45929   3
   7  17  -1 20.7495 7.62871   1
   7  17  -1 33.6978 3.31816   3
  -7  17   1 30.5839 8.68853   1
   7  17  -1 32.5399 3.50157   3
  -7  17   1 34.9414 3.14712   3
   6 -17  -1 15.4809 2.82482   3
   6 -17  -1 10.3075 2.19205   3
  -6 -17   1 22.0984 6.23778   1
  -6 -17   1 15.6483 1.94860   3
   6 -17  -1 30.0462 8.69654   1
   6  17  -1 16.7820 2.35361   3
   6  17  -1 17.1390 2.44177   3
   6  17  -1 12.1051 5.93976   1
  -6  17   1 16.3002 6.99884   1
   5 -17  -1 -0.9852 7.05101   1
   5 -17  -1 10.6565 2.49485   3
  -5 -17   1 16.2519 5.98737   1
   5 -17  -1 10.3974 2.18378   3
  -5 -17   1 10.8790 1.82684   3
   5  17  -1 8.79381 5.69867   1
  -5  17   1 10.6011 6.70166   1
   5  17  -1 14.6154 2.27687   3
  -5  17   1 9.15064 1.96663   3
   5  17  -1 9.61549 2.18410   3
  -4 -17   1 11.9595 2.15227   3
   4 -17  -1 6.29658 2.05118   3
   4 -17  -1 -5.8013 5.71131   1
  -4 -17   1 10.9661 5.27834   1
   4 -17  -1 10.0187 2.51539   3
   4  17  -1 4.36050 5.30917   1
   4  17  -1 8.54223 2.16989   3
  -4  17   1 9.17224 2.09311   3
   4  17  -1 10.0638 2.08617   3
  -4  17   1 9.04706 2.03469   3
  -4  17   1 13.0787 6.62517   1
  -3 -17   1 50.3526 8.00788   1
  -3 -17   1 55.6711 3.69344   3
  -3 -17   1 46.2653 3.36852   3
   3 -17  -1 33.7337 7.79981   1
   3 -17  -1 44.2635 3.76919   3
   3 -17  -1 44.4441 4.13814   3
  -3 -17   1 48.0626 4.14356   4
  -3  17   1 43.1705 3.74541   3
  -3  17   1 47.5357 8.95340   1
   3  17  -1 43.3794 7.45570   1
  -3  17   1 44.0370 3.47143   3
   3  17  -1 46.3180 3.78102   3
   3  17  -1 49.2647 3.66962   3
  -2 -17   1 60.1725 3.97708   4
  -2 -17   1 54.4981 3.75710   3
   2 -17  -1 62.7177 9.44301   1
  -2 -17   1 50.5100 7.86140   1
   2 -17  -1 67.3727 4.10390   3
  -2 -17   1 63.8937 4.20238   3
   2 -17  -1 66.5589 4.62374   3
   2  17  -1 65.7893 4.22866   3
  -2  17   1 57.2783 4.03942   3
  -2  17   1 57.3317 8.84216   1
   2  17  -1 58.5485 8.46029   1
   2  17  -1 56.8926 3.98116   3
  -2  17   1 55.1391 4.11312   3
   1 -17  -1 3.29750 5.47197   1
  -1 -17   1 14.1270 2.37846   3
  -1 -17   1 13.4536 5.81491   1
  -1 -17   1 15.5039 2.23580   3
   1 -17  -1 14.6644 2.49462   3
  -1 -17   1 13.3425 2.22014   4
   1 -17  -1 12.4462 2.20536   3
  -1  17   1 3.22109 5.32351   1
  -1  17   1 15.4213 2.28184   3
   1  17  -1 1.97857 5.58034   1
   1  17  -1 15.7473 2.36224   3
  -1  17   1 13.1699 2.33110   3
   1  17  -1 15.0479 2.41177   3
   0 -17   1 12.2078 2.09170   3
   0 -17  -1 8.38993 1.92510   3
   0 -17   1 14.1087 5.80853   1
   0 -17  -1 8.15551 2.22359   3
   0 -17  -1 8.58750 5.78285   1
   0 -17   1 12.7424 2.40497   3
   0  17   1 7.69993 1.96964   3
   0  17  -1 7.35575 2.12896   3
   0  17  -1 12.0039 2.13095   3
   0  17   1 14.8642 5.78358   1
   0  17   1 9.02258 2.26128   3
   0  17  -1 4.25895 5.50255   1
   1 -17   1 25.8602 2.89905   3
   1 -17   1 11.3442 6.11939   1
  -1 -17  -1 28.3787 3.03486   3
   1 -17   1 22.9568 2.57100   3
  -1 -17  -1 21.1644 6.48849   1
  -1 -17  -1 30.4799 3.51259   3
  -1 -17  -1 26.2300 2.66951   4
  -1  17  -1 24.0752 2.67871   3
   1  17   1 29.7208 3.25991   3
   1  17   1 19.5144 2.64865   3
  -1  17  -1 24.0671 6.86570   1
   1  17   1 28.5175 6.71380   1
  -1  17  -1 23.6413 2.80852   3
   2 -17   1 28.0874 7.28279   1
  -2 -17  -1 30.5660 3.34934   3
  -2 -17  -1 27.5603 2.73691   4
  -2 -17  -1 28.6230 3.05326   3
   2 -17   1 33.8804 3.76638   3
   2 -17   1 29.9750 3.29201   3
  -2 -17  -1 35.8170 6.85956   1
  -2  17  -1 30.0950 3.48567   3
   2  17   1 30.3356 3.53614   3
   2  17   1 17.9965 6.46712   1
   2  17   1 29.5940 3.33918   3
  -2  17  -1 28.9434 3.21124   3
  -2  17  -1 21.4738 6.73452   1
  -3 -17  -1 21.0564 2.66261   4
   3 -17   1 20.6791 6.94055   1
  -3 -17  -1 3.43071 5.51742   1
   3 -17   1 15.2191 2.31344   3
   3 -17   1 18.3176 2.66398   3
  -3 -17  -1 19.1812 2.23353   3
  -3  17  -1 22.7457 6.63825   1
  -3  17  -1 25.8065 2.68784   3
   3  17   1 17.7972 2.36366   3
   3  17   1 17.3731 2.39978   3
  -3  17  -1 27.0372 2.77341   3
   3  17   1 18.0956 5.99335   1
   4 -17   1 6.92277 6.17658   1
   4 -17   1 6.76223 2.32668   3
   4 -17   1 7.91802 2.14878   3
  -4 -17  -1 4.45057 1.70269   3
  -4  17  -1 8.78395 1.91628   3
   4  17   1 8.29136 2.13078   3
   4  17   1 6.53049 1.89743   3
  -4  17  -1 6.32560 1.91455   3
   4  17   1 4.81959 5.17160   1
  -4  17  -1 -3.6811 5.60005   1
  -5 -17  -1 131.073 11.8310   1
  -5 -17  -1 133.281 5.44306   3
   5 -17   1 138.740 6.13541   3
   5 -17   1 144.058 13.8312   1
   5 -17   1 154.705 6.70554   3
   5  17   1 138.930 13.5300   1
  -5  17  -1 133.292 5.79690   3
   5  17   1 141.316 6.10339   3
  -5  17  -1 128.735 13.9437   1
   5  17   1 122.939 5.82638   3
   6 -17   1 -0.6018 6.44465   1
  -6 -17  -1 7.79435 1.55859   3
   6 -17   1 4.52876 2.05587   3
   6 -17   1 5.81630 2.43935   3
  -6 -17  -1 11.2419 5.79733   1
   6  17   1 6.51365 2.04923   3
   6  17   1 8.49278 1.93356   3
  -6  17  -1 15.9000 7.16087   1
  -6  17  -1 10.8387 2.00866   3
   6  17   1 10.6557 6.15987   1
   7 -17   1 18.3369 8.21551   1
   7 -17   1 11.5730 2.23814   3
   7 -17   1 14.0419 2.86688   3
  -7 -17  -1 13.0026 1.47279   3
  -7 -17  -1 9.48717 5.78898   1
   7  17   1 13.8694 2.35086   3
  -7  17  -1 15.1180 7.77923   1
   7  17   1 13.5922 7.19379   1
   7  17   1 12.5227 2.19339   3
  -7  17  -1 15.8913 2.21744   3
  -8 -17  -1 16.0907 6.09161   1
   8 -17   1 10.7050 2.64383   3
   8 -17   1 18.0036 8.52814   1
   8 -17   1 12.7376 2.41567   3
  -8  17  -1 19.3092 8.19739   1
   8  17   1 7.56710 6.94234   1
  -8  17  -1 14.6290 1.95066   3
   8  17   1 10.8415 2.15108   3
   8  17   1 10.3952 2.24078   3
   9 -17   1 21.5301 9.50633   1
  -9 -17  -1 23.3430 6.21222   1
   9 -17   1 29.0045 3.53843   3
   9 -17   1 26.4610 2.94701   3
   9  17   1 21.9963 9.02163   1
  -9  17  -1 29.0805 8.89313   1
   9  17   1 27.8705 3.21771   3
   9  17   1 25.1894 2.82250   3
  -9  17  -1 22.2243 2.44419   3
  10 -17   1 10.3105 2.69723   3
  10 -17   1 13.1005 2.47138   3
  10  17   1 14.0675 2.21208   3
  10  17   1 13.8656 2.38352   3
  10  17   1 18.1479 9.18744   1
  11 -17   1 1.10101 2.44961   3
  11 -17   1 -1.6344 1.90972   3
  11  17   1 3.92654 1.76344   3
  11  17   1 3.21099 1.91288   3
  11  17   1 5.93030 10.5374   1
  12 -17   1 25.9512 3.37180   3
  12  17   1 25.7061 2.82588   3
  12  17   1 31.4838 3.58787   3
  12 -18  -1 3.63079 2.64082   3
  12  18  -1 2.15509 1.96062   3
  11 -18  -1 22.3005 3.38573   3
  11  18  -1 24.0801 2.93936   3
  11  18  -1 6.04041 12.8583   1
  11  18  -1 17.0023 2.36100   3
  10 -18  -1 4.22917 2.62228   3
 -10 -18   1 6.10087 6.76548   1
  10 -18  -1 2.75462 2.14286   3
  10  18  -1 0.26108 9.24580   1
  10  18  -1 3.09532 2.07798   3
 -10  18   1 3.23059 1.47846   3
  10  18  -1 0.51204 1.54991   3
   9 -18  -1 2.89209 2.56700   3
   9 -18  -1 -6.1357 10.3467   1
   9 -18  -1 1.48632 1.97579   3
  -9 -18   1 -0.5475 7.15516   1
  -9  18   1 0.94391 1.37330   3
   9  18  -1 0.75182 1.89038   3
   9  18  -1 0.43366 1.66489   3
   9  18  -1 3.24494 8.39559   1
   8 -18  -1 77.8849 12.1640   1
  -8 -18   1 85.1812 10.1984   1
   8 -18  -1 103.962 5.51265   3
  -8 -18   1 98.5653 3.98624   3
   8 -18  -1 106.418 6.22198   3
   8  18  -1 128.255 15.6403   1
  -8  18   1 99.0148 4.85664   3
  -8  18   1 98.8386 12.0860   1
   8  18  -1 98.8673 5.28576   3
   8  18  -1 95.5954 5.46545   3
   7 -18  -1 -2.8790 9.00324   1
  -7 -18   1 -0.3247 1.21567   3
   7 -18  -1 -1.4204 2.21131   3
  -7 -18   1 1.15233 5.98752   1
   7 -18  -1 2.49870 1.96252   3
   7  18  -1 9.52458 7.49999   1
  -7  18   1 5.01266 1.81185   3
  -7  18   1 -5.7252 8.28888   1
   7  18  -1 2.96712 1.79826   3
   7  18  -1 3.73199 2.06207   3
  -6 -18   1 11.7903 1.76197   3
   6 -18  -1 13.2190 2.38630   3
   6 -18  -1 -2.5188 7.25344   1
   6 -18  -1 11.0398 2.66987   3
  -6 -18   1 10.1151 6.18788   1
  -6  18   1 6.22157 7.92816   1
   6  18  -1 8.68247 2.15746   3
   6  18  -1 9.60906 7.14584   1
   6  18  -1 9.41731 2.25910   3
   5 -18  -1 14.0863 2.78823   3
   5 -18  -1 20.1512 2.69171   3
  -5 -18   1 0.96722 5.56576   1
  -5 -18   1 14.8766 2.04686   3
   5 -18  -1 12.1171 7.32910   1
   5  18  -1 16.2808 2.56510   3
  -5  18   1 15.5785 2.35700   3
   5  18  -1 17.5291 2.40941   3
   5  18  -1 10.7111 7.03814   1
  -5  18   1 18.7813 8.24613   1
  -4 -18   1 71.0321 9.17410   1
  -4 -18   1 78.4458 4.64081   3
   4 -18  -1 85.5892 4.88241   3
   4 -18  -1 87.5960 5.29955   3
   4 -18  -1 67.5931 10.3139   1
  -4  18   1 92.0936 4.96096   3
   4  18  -1 85.7108 4.79186   3
   4  18  -1 64.5980 9.49806   1
   4  18  -1 97.0129 5.00860   3
  -4  18   1 71.4658 10.5700   1
   3 -18  -1 10.5549 2.51933   3
   3 -18  -1 6.88735 2.06939   3
  -3 -18   1 4.79419 5.46766   1
   3 -18  -1 7.93138 7.69797   1
  -3 -18   1 9.41772 2.07568   3
  -3  18   1 12.0639 2.39102   3
  -3  18   1 7.21042 6.31118   1
  -3  18   1 10.0141 2.04288   3
   3  18  -1 4.43113 6.02119   1
   3  18  -1 9.40522 2.33064   3
   3  18  -1 13.2671 2.26948   3
  -2 -18   1 60.3037 9.10924   1
   2 -18  -1 95.0736 5.41954   3
  -2 -18   1 93.0075 4.96811   3
   2 -18  -1 92.6541 4.97295   3
  -2 -18   1 86.5720 4.62250   3
   2 -18  -1 76.7826 10.2754   1
  -2  18   1 85.0069 5.03294   3
  -2  18   1 97.6148 12.0227   1
   2  18  -1 96.0068 5.04063   3
  -2  18   1 85.0360 4.83667   3
   2  18  -1 81.9008 4.66949   3
   2  18  -1 92.5901 11.0173   1
   1 -18  -1 2.11179 1.82897   3
   1 -18  -1 2.13795 2.13795   3
   1 -18  -1 4.69271 5.79451   1
  -1 -18   1 0.39947 1.87633   3
  -1 -18   1 0.81274 1.73183   3
  -1 -18   1 -0.0704 5.58078   1
   1  18  -1 3.42614 5.70932   1
  -1  18   1 2.18050 2.00717   3
   1  18  -1 0.08892 1.68755   3
   1  18  -1 2.00386 1.99264   3
  -1  18   1 0.85355 1.76510   3
  -1  18   1 0.83459 5.70542   1
   0 -18  -1 -2.1049 1.80167   3
   0 -18   1 2.48729 5.58272   1
   0 -18  -1 0.56833 1.66763   3
   0 -18   1 -1.9790 1.58293   3
   0 -18   1 0.22625 1.84496   3
   0 -18  -1 0.65574 6.24188   1
   0  18   1 -1.9659 1.84255   3
   0  18  -1 -1.9753 1.71961   3
   0  18   1 -6.0617 4.90579   1
   0  18  -1 -0.6203 1.62690   3
   0  18  -1 -0.8604 5.39106   1
   0  18   1 -3.2118 1.52733   3
  -1 -18  -1 -1.1102 5.58039   1
  -1 -18  -1 6.32818 2.26472   3
  -1 -18  -1 7.50881 1.93100   3
   1 -18   1 6.08275 1.97972   3
   1 -18   1 5.16670 2.24517   3
   1 -18   1 3.79137 5.98613   1
  -1  18  -1 7.00562 2.20809   3
   1  18   1 2.30341 5.57756   1
  -1  18  -1 7.95646 2.14736   3
  -1  18  -1 4.26653 5.89036   1
   1  18   1 3.67046 1.85679   3
   1  18   1 4.42652 2.10746   3
   2 -18   1 0.30749 2.04535   3
   2 -18   1 7.73995 6.22114   1
  -2 -18  -1 0.55757 1.74377   3
  -2 -18  -1 0.82483 5.36786   1
   2 -18   1 -0.6031 1.69964   3
  -2 -18  -1 0.37861 1.49972   3
   2  18   1 1.04804 1.68126   3
  -2  18  -1 2.87092 1.93766   3
  -2  18  -1 0.02493 1.68233   3
   2  18   1 1.62653 1.96934   3
  -2  18  -1 0.77356 5.75166   1
   2  18   1 10.3627 6.54604   1
   3 -18   1 0.81990 2.08100   3
   3 -18   1 0.83688 1.64459   3
   3 -18   1 5.61788 6.19106   1
  -3 -18  -1 1.76683 1.36190   3
  -3 -18  -1 2.25191 5.88090   1
  -3  18  -1 3.34757 1.69662   3
   3  18   1 0.99934 1.61902   3
  -3  18  -1 1.22118 1.79894   3
   3  18   1 2.56181 5.39048   1
   3  18   1 0.75632 1.87208   3
  -3  18  -1 3.96054 6.04119   1
   4 -18   1 1.55442 1.80355   3
   4 -18   1 2.44911 2.21460   3
   4 -18   1 7.08047 6.56693   1
  -4 -18  -1 -0.8120 1.49139   3
  -4 -18  -1 2.38640 6.58564   1
  -4  18  -1 1.93759 6.50049   1
   4  18   1 2.95749 5.55464   1
  -4  18  -1 0.38617 1.77336   3
   4  18   1 3.65441 1.81033   3
   4  18   1 1.04015 1.88000   3
  -5 -18  -1 128.893 12.7310   1
   5 -18   1 137.942 6.15088   3
   5 -18   1 134.584 6.46102   3
  -5 -18  -1 130.285 5.41842   3
   5 -18   1 135.818 14.4786   1
  -5  18  -1 124.470 5.83749   3
   5  18   1 120.084 5.73122   3
  -5  18  -1 131.897 13.5208   1
   5  18   1 135.324 6.05975   3
   5  18   1 131.935 13.0366   1
  -6 -18  -1 15.9541 1.89539   3
   6 -18   1 12.4515 2.37443   3
   6 -18   1 6.21297 7.42091   1
  -6 -18  -1 16.1664 6.36625   1
   6 -18   1 17.0666 2.96487   3
   6  18   1 9.16499 7.50383   1
   6  18   1 10.0321 2.12330   3
  -6  18  -1 27.2757 7.88412   1
   6  18   1 16.9108 2.68043   3
   7 -18   1 118.537 14.0601   1
  -7 -18  -1 158.937 13.3085   1
   7 -18   1 159.542 7.26959   3
   7 -18   1 141.176 6.57785   3
  -7 -18  -1 136.667 5.00743   3
   7  18   1 147.357 14.9210   1
   7  18   1 131.051 6.19995   3
  -7  18  -1 125.910 15.5156   1
   7  18   1 143.260 6.44632   3
  -7  18  -1 135.970 5.95177   3
   8 -18   1 5.36492 2.58908   3
   8 -18   1 5.20813 2.18843   3
  -8 -18  -1 3.64476 6.67431   1
   8 -18   1 -7.9804 8.20578   1
   8  18   1 11.0682 8.39761   1
  -8  18  -1 3.54220 1.61877   3
  -8  18  -1 10.6739 8.94448   1
   8  18   1 4.49548 1.99786   3
   8  18   1 3.95502 2.15195   3
   9 -18   1 3.99257 2.54048   3
   9 -18   1 5.98530 2.25373   3
  -9 -18  -1 13.5735 6.85625   1
   9 -18   1 13.5329 11.1219   1
   9  18   1 7.70364 2.19731   3
  -9  18  -1 2.57442 1.44534   3
   9  18   1 4.92185 1.89243   3
   9  18   1 16.0011 9.01534   1
  10 -18   1 -0.5941 1.82644   3
  10 -18   1 1.47338 2.30543   3
  10  18   1 -1.5729 1.52013   3
  10  18   1 4.60119 2.13191   3
  10  18   1 -10.857 9.93859   1
  11 -18   1 0.48492 2.42048   3
  11  18   1 0.50205 1.75297   3
  11  18   1 -0.4947 12.4724   1
  11  18   1 2.38043 2.02605   3
  12 -18   1 2.63047 2.60159   3
  12  18   1 0.12698 1.76452   3
  11 -19  -1 3.67086 2.55927   3
  11  19  -1 7.65573 2.28163   3
 -10 -19   1 47.7621 9.10939   1
  10 -19  -1 25.8835 3.48189   3
  10  19  -1 9.84170 11.2863   1
  10  19  -1 29.8660 3.46843   3
  -9 -19   1 1.32849 8.22642   1
   9 -19  -1 2.86287 2.63399   3
   9 -19  -1 3.84180 2.20890   3
   9  19  -1 -16.060 9.45949   1
   9  19  -1 6.10084 2.28001   3
  -9  19   1 4.30726 1.63748   3
   9  19  -1 5.14131 1.85295   3
   8 -19  -1 -0.6528 2.36105   3
  -8 -19   1 2.32705 7.79877   1
   8 -19  -1 -4.3458 1.82602   3
   8 -19  -1 -2.8748 9.36470   1
  -8  19   1 -4.5966 10.2030   1
   8  19  -1 3.46200 9.05913   1
   8  19  -1 -0.4167 1.91177   3
  -8  19   1 1.29115 1.66557   3
   8  19  -1 0.89982 1.67579   3
   7 -19  -1 11.1696 2.41150   3
   7 -19  -1 20.1103 9.45064   1
   7 -19  -1 11.7478 2.92204   3
  -7 -19   1 10.5082 1.59913   3
  -7 -19   1 4.91253 7.56980   1
  -7  19   1 24.5120 10.2179   1
   7  19  -1 11.7520 2.37055   3
   7  19  -1 15.2371 8.12411   1
  -7  19   1 10.0817 2.11137   3
   7  19  -1 11.6350 2.49450   3
   6 -19  -1 2.19096 1.99530   3
  -6 -19   1 -5.9778 6.47978   1
  -6 -19   1 1.00297 1.43502   3
   6 -19  -1 3.59931 2.46063   3
   6 -19  -1 -4.1861 8.11601   1
   6  19  -1 -3.5359 1.89665   3
   6  19  -1 -13.648 7.30886   1
   6  19  -1 -1.0991 1.62765   3
  -6  19   1 -8.7051 8.34990   1
   5 -19  -1 20.9047 2.69154   3
   5 -19  -1 21.6095 3.17738   3
  -5 -19   1 6.82531 5.66656   1
   5 -19  -1 21.9134 8.64591   1
  -5 -19   1 21.5716 2.42155   3
  -5  19   1 5.40255 7.83710   1
   5  19  -1 17.1132 2.66228   3
  -5  19   1 18.2623 2.57163   3
   5  19  -1 16.1497 2.36243   3
   5  19  -1 19.3144 7.62070   1
   4 -19  -1 7.81760 2.56869   3
  -4 -19   1 13.1312 6.09071   1
   4 -19  -1 9.69513 7.88580   1
   4 -19  -1 8.92651 2.25801   3
  -4 -19   1 4.60482 2.10252   3
   4  19  -1 17.3079 7.96758   1
   4  19  -1 9.70685 2.14133   3
   4  19  -1 10.0060 2.30300   3
  -4  19   1 8.11941 2.16967   3
  -4  19   1 7.06046 7.56940   1
  -3 -19   1 -0.2787 5.73474   1
   3 -19  -1 4.53297 2.00597   3
   3 -19  -1 -1.1061 2.13100   3
   3 -19  -1 -0.1498 6.47298   1
  -3 -19   1 1.67841 1.82051   3
  -3  19   1 -0.8191 6.48675   1
  -3  19   1 2.41927 1.93042   3
   3  19  -1 7.94829 6.75210   1
   3  19  -1 -0.3673 1.93521   3
   3  19  -1 -1.9247 1.55725   3
  -3  19   1 -2.1508 1.77635   3
  -2 -19   1 1.81209 1.87355   3
  -2 -19   1 -2.2032 5.76314   1
   2 -19  -1 0.74372 2.25052   3
   2 -19  -1 0.85831 1.82628   3
   2 -19  -1 -1.2029 6.06820   1
  -2  19   1 3.39574 1.82543   3
   2  19  -1 -0.3163 1.63023   3
   2  19  -1 0.30203 2.11083   3
  -2  19   1 -12.318 5.90394   1
   2  19  -1 -0.9907 6.01073   1
  -2  19   1 -0.0484 1.94305   3
  -1 -19   1 66.4436 9.86313   1
   1 -19  -1 61.4084 4.17713   3
   1 -19  -1 66.1501 10.0338   1
  -1 -19   1 71.0620 4.54943   3
  -1 -19   1 64.2255 4.11793   3
   1 -19  -1 64.4491 4.61544   3
   1  19  -1 64.3768 4.23112   3
  -1  19   1 59.3911 4.53024   3
  -1  19   1 48.2636 8.98842   1
   1  19  -1 61.2958 9.29128   1
   1  19  -1 64.4726 4.52616   3
  -1  19   1 60.2414 4.30972   3
   0 -19  -1 18.6594 7.26655   1
   0 -19  -1 7.41219 2.34698   3
   0 -19   1 11.3691 2.19253   3
   0 -19   1 8.10002 2.39617   3
   0 -19  -1 14.9691 2.25154   3
   0 -19   1 6.37274 6.90339   1
   0  19  -1 10.3960 2.41385   3
   0  19   1 11.4628 2.44765   3
   0  19  -1 17.3575 2.54762   3
   0  19   1 17.6950 7.09510   1
   0  19  -1 27.4599 7.82720   1
   0  19   1 14.4157 2.35885   3
   1 -19   1 11.0673 7.61747   1
  -1 -19  -1 1.71758 5.87242   1
   1 -19   1 7.90120 2.40027   3
  -1 -19  -1 6.72946 2.26723   3
   1 -19   1 9.71192 2.21465   3
  -1 -19  -1 7.67257 2.00198   3
   1  19   1 9.87703 2.38733   3
  -1  19  -1 15.9735 2.62030   3
   1  19   1 4.17811 6.27573   1
  -1  19  -1 13.2036 7.18688   1
  -1  19  -1 8.79428 2.14818   3
   1  19   1 7.40191 2.00100   3
  -2 -19  -1 0.69212 5.71157   1
   2 -19   1 0.07403 2.09692   3
  -2 -19  -1 1.38999 1.80797   3
   2 -19   1 -1.4876 6.52497   1
   2 -19   1 -0.0788 1.81777   3
  -2  19  -1 -0.5664 1.86659   3
  -2  19  -1 -3.8713 6.28669   1
   2  19   1 -1.8972 1.59855   3
  -2  19  -1 -0.6814 1.80504   3
   2  19   1 2.50778 6.19780   1
   2  19   1 -2.4612 1.84050   3
  -3 -19  -1 23.8856 7.73743   1
   3 -19   1 26.1603 2.84553   3
   3 -19   1 21.4195 8.30619   1
   3 -19   1 26.8964 3.26364   3
  -3 -19  -1 26.0149 2.74475   3
   3  19   1 26.7705 3.03964   3
  -3  19  -1 21.0725 2.72343   3
  -3  19  -1 23.9201 7.95561   1
   3  19   1 34.1950 3.35908   3
   3  19   1 9.36908 7.03813   1
   4 -19   1 3.78916 1.95459   3
   4 -19   1 5.02074 7.32920   1
  -4 -19  -1 9.22379 6.89715   1
  -4 -19  -1 7.01832 1.82715   3
   4 -19   1 7.38296 2.52428   3
   4  19   1 10.6657 2.14889   3
   4  19   1 8.08373 2.28475   3
   4  19   1 4.18592 7.30228   1
  -4  19  -1 7.78573 7.16919   1
  -4  19  -1 4.94755 2.00437   3
  -5 -19  -1 0.52946 1.58900   3
   5 -19   1 -0.6429 2.18983   3
   5 -19   1 -0.7353 1.76480   3
   5 -19   1 -5.2056 8.36754   1
  -5 -19  -1 7.20730 5.97499   1
   5  19   1 -0.8058 1.60095   3
   5  19   1 3.89877 2.18220   3
  -5  19  -1 -0.3941 7.17246   1
  -5  19  -1 1.17291 1.73587   3
   5  19   1 -9.4117 7.30571   1
   6 -19   1 4.35715 2.13251   3
  -6 -19  -1 3.20454 1.52133   3
  -6 -19  -1 4.84603 6.61413   1
   6 -19   1 7.99383 2.81234   3
   6 -19   1 9.69657 9.37668   1
   6  19   1 8.12768 2.13971   3
   6  19   1 7.78875 2.24605   3
  -6  19  -1 15.2204 7.85128   1
   6  19   1 13.1438 7.60308   1
   7 -19   1 72.2089 4.80770   3
   7 -19   1 78.7013 5.63907   3
  -7 -19  -1 63.4143 3.27756   3
  -7 -19  -1 57.8418 9.45791   1
   7 -19   1 56.2772 11.3968   1
   7  19   1 62.9743 11.2216   1
  -7  19  -1 74.3531 11.3571   1
  -7  19  -1 63.9019 4.24341   3
   7  19   1 73.5683 4.90673   3
   7  19   1 62.9757 4.46245   3
   8 -19   1 18.3891 3.19820   3
   8 -19   1 19.5620 11.8294   1
  -8 -19  -1 20.0186 8.32896   1
   8 -19   1 24.8304 3.10107   3
   8  19   1 24.0633 9.76129   1
   8  19   1 26.6137 3.01742   3
  -8  19  -1 27.3311 2.75227   3
   8  19   1 27.1511 3.13649   3
   9 -19   1 5.42814 2.17008   3
   9 -19   1 2.55878 2.47567   3
  -9 -19  -1 2.43771 7.51395   1
   9  19   1 -15.417 10.1656   1
   9  19   1 6.28394 1.93672   3
   9  19   1 2.17198 2.01152   3
  -9  19  -1 0.33164 1.56462   3
 -10 -19  -1 36.1150 7.58005   1
  10 -19   1 41.7069 4.76110   3
  10  19   1 36.2447 3.55115   3
  10  19   1 40.5817 4.09643   3
  10  19   1 40.1413 13.0042   1
  11 -19   1 12.1421 2.89145   3
  11  19   1 13.7026 2.52944   3
 -10 -20   1 12.5533 10.1702   1
  10 -20  -1 1.46606 2.59522   3
  10  20  -1 -1.3446 2.00057   3
   9 -20  -1 8.84352 2.70084   3
  -9 -20   1 12.2030 9.88926   1
   9  20  -1 8.23388 2.06016   3
   9  20  -1 -3.8591 11.3457   1
   9  20  -1 6.29944 2.26730   3
   8 -20  -1 1.57423 2.52583   3
   8 -20  -1 10.5107 13.0633   1
  -8 -20   1 9.32426 8.97287   1
   8 -20  -1 1.54927 2.17262   3
  -8  20   1 -0.9660 1.61949   3
   8  20  -1 5.17899 8.71475   1
   8  20  -1 2.13934 2.13210   3
   8  20  -1 2.17812 1.70535   3
   7 -20  -1 -1.7195 9.88061   1
  -7 -20   1 -9.6736 8.46885   1
   7 -20  -1 1.42383 2.51053   3
  -7 -20   1 1.21984 1.32409   3
   7 -20  -1 0.59224 2.07503   3
  -7  20   1 -10.292 9.34280   1
  -7  20   1 1.31574 1.75186   3
   7  20  -1 2.37779 1.83313   3
   7  20  -1 4.24585 8.61014   1
   7  20  -1 3.47967 2.27242   3
   6 -20  -1 -0.8962 1.99197   3
  -6 -20   1 -0.1420 1.42374   3
   6 -20  -1 3.90709 2.51081   3
  -6 -20   1 7.73693 7.83012   1
   6 -20  -1 2.38991 10.2913   1
   6  20  -1 -2.6263 7.62940   1
   6  20  -1 -1.6897 1.89216   3
  -6  20   1 -1.4290 1.13932   3
   6  20  -1 -0.6471 1.69097   3
  -6  20   1 5.33226 8.77442   1
   5 -20  -1 -1.9437 1.92100   3
   5 -20  -1 -4.7189 7.76856   1
  -5 -20   1 4.03498 1.72979   3
  -5 -20   1 -12.731 7.76496   1
   5 -20  -1 3.19061 2.61917   3
   5  20  -1 2.95987 1.90576   3
  -5  20   1 3.22347 1.91648   3
  -5  20   1 -3.8550 8.86422   1
   5  20  -1 1.92753 2.17316   3
   5  20  -1 5.20553 7.71478   1
   4 -20  -1 9.56456 2.40599   3
  -4 -20   1 8.27207 7.50224   1
   4 -20  -1 8.27046 2.62376   3
   4 -20  -1 7.88611 8.07164   1
  -4 -20   1 9.08654 2.34095   3
  -4  20   1 9.56476 8.86316   1
   4  20  -1 11.6536 2.33337   3
   4  20  -1 17.2142 8.01095   1
   4  20  -1 10.6516 2.51656   3
  -4  20   1 9.59379 2.34040   3
  -3 -20   1 52.0347 9.09223   1
   3 -20  -1 40.4203 4.45152   3
   3 -20  -1 30.3560 9.18065   1
   3 -20  -1 43.6801 4.14757   3
  -3 -20   1 49.6214 3.94779   3
  -3  20   1 45.0637 4.22363   3
   3  20  -1 41.6376 9.15304   1
   3  20  -1 40.3802 3.76757   3
   3  20  -1 52.6378 4.46362   3
  -3  20   1 38.4748 9.43457   1
   2 -20  -1 84.3232 5.54478   3
   2 -20  -1 81.9691 4.83911   3
  -2 -20   1 81.3219 10.8331   1
   2 -20  -1 85.7885 11.7044   1
  -2 -20   1 92.3873 5.04875   3
   2  20  -1 77.2711 11.7712   1
   2  20  -1 74.2407 4.75472   3
   2  20  -1 87.4433 5.21659   3
  -2  20   1 75.3627 4.81824   3
  -2  20   1 81.9266 5.09621   3
  -2  20   1 81.5390 11.5003   1
   1 -20  -1 8.26189 2.56171   3
   1 -20  -1 5.35987 2.02802   3
  -1 -20   1 6.07223 2.31696   3
  -1 -20   1 11.4574 7.23945   1
   1 -20  -1 0.08325 7.01986   1
  -1  20   1 8.88001 2.46620   3
   1  20  -1 10.9326 7.32069   1
  -1  20   1 3.21846 7.26979   1
  -1  20   1 10.6302 2.23342   3
   1  20  -1 8.93881 2.47944   3
   1  20  -1 6.59133 2.14390   3
   0 -20   1 10.9125 7.38402   1
   0 -20  -1 26.0300 3.10210   3
   0 -20   1 32.0614 3.49957   3
   0 -20   1 34.0703 3.88921   3
   0 -20  -1 23.2357 7.65926   1
   0  20   1 20.7551 8.13756   1
   0  20   1 24.3492 3.05932   3
   0  20   1 25.3468 2.89876   3
   0  20  -1 29.7312 3.22469   3
   0  20  -1 30.2507 8.63742   1
   0  20  -1 31.2589 3.28976   3
   1 -20   1 7.23150 2.50298   3
   1 -20   1 13.7338 2.41848   3
  -1 -20  -1 17.2024 6.94435   1
  -1 -20  -1 11.7664 2.48152   3
   1 -20   1 19.2455 7.61137   1
  -1  20  -1 9.96453 2.26128   3
   1  20   1 12.7558 2.67115   3
  -1  20  -1 -2.0673 7.29483   1
  -1  20  -1 10.5803 2.52153   3
   1  20   1 11.9459 2.30954   3
   1  20   1 0.29137 7.21791   1
   2 -20   1 1.65663 1.93549   3
   2 -20   1 0.87894 2.22745   3
   2 -20   1 18.7243 7.88841   1
  -2 -20  -1 4.86749 2.00368   3
  -2 -20  -1 -5.0679 6.88513   1
   2  20   1 2.85239 2.15187   3
  -2  20  -1 2.26360 2.25635   3
   2  20   1 2.08749 1.78941   3
   2  20   1 -0.0699 6.88714   1
  -2  20  -1 6.80836 2.25052   3
  -2  20  -1 11.0027 7.37221   1
   3 -20   1 8.86427 2.58719   3
  -3 -20  -1 9.32236 1.84138   3
  -3 -20  -1 10.2990 6.86414   1
   3 -20   1 7.18912 2.29082   3
   3 -20   1 9.59006 8.17169   1
  -3  20  -1 5.40908 2.17998   3
  -3  20  -1 -8.5608 7.02566   1
   3  20   1 12.9518 7.24757   1
   3  20   1 4.94764 1.96706   3
   3  20   1 8.37402 2.51685   3
  -4 -20  -1 0.72172 1.61245   3
   4 -20   1 3.46560 2.42393   3
   4 -20   1 8.25106 8.19255   1
  -4 -20  -1 -3.0909 6.85076   1
   4 -20   1 1.46148 1.91291   3
  -4  20  -1 -5.8807 8.26334   1
   4  20   1 0.52075 7.31401   1
  -4  20  -1 0.09422 1.78322   3
   4  20   1 3.74545 1.92077   3
   4  20   1 0.42276 2.08319   3
   5 -20   1 18.4552 9.55144   1
   5 -20   1 23.7889 3.29664   3
  -5 -20  -1 23.0368 7.89442   1
  -5 -20  -1 20.6184 2.31995   3
   5 -20   1 23.6964 2.89174   3
  -5  20  -1 17.7897 8.84812   1
   5  20   1 30.9250 9.15805   1
   5  20   1 20.6503 2.69249   3
  -5  20  -1 26.8618 2.84842   3
   5  20   1 22.4814 3.01445   3
   6 -20   1 34.5943 10.6810   1
  -6 -20  -1 16.8504 2.09953   3
   6 -20   1 18.5963 3.11726   3
  -6 -20  -1 28.2170 8.46936   1
   6 -20   1 18.9957 2.80933   3
  -6  20  -1 32.7307 10.8780   1
   6  20   1 13.8478 2.51148   3
   6  20   1 18.8077 8.19853   1
   6  20   1 16.6399 2.71007   3
  -7 -20  -1 47.9307 2.92469   3
  -7 -20  -1 57.8492 10.2394   1
   7 -20   1 52.1188 4.34890   3
   7 -20   1 56.7349 5.19619   3
   7 -20   1 48.2685 12.2265   1
  -7  20  -1 46.9318 12.4266   1
   7  20   1 57.2821 4.51549   3
   7  20   1 50.3375 10.5513   1
  -7  20  -1 46.0147 3.81730   3
   7  20   1 46.3233 4.04214   3
   8 -20   1 -1.1531 2.42686   3
   8 -20   1 -13.914 16.2270   1
  -8 -20  -1 13.6082 8.95270   1
   8 -20   1 -0.9965 2.02416   3
  -8  20  -1 -2.0364 1.63640   3
   8  20   1 2.85565 1.97260   3
   8  20   1 -3.7994 10.1081   1
   8  20   1 0.88928 1.99367   3
   9 -20   1 3.31395 2.63005   3
  -9 -20  -1 2.72823 9.17620   1
   9  20   1 3.74302 11.3287   1
   9  20   1 0.61871 2.13580   3
   9  20   1 2.33817 1.68528   3
  10 -20   1 4.46219 2.70890   3
 -10 -20  -1 6.37903 8.61079   1
  10  20   1 8.42902 2.48045   3
 -10 -21   1 37.7700 12.6587   1
  10 -21  -1 20.9059 3.64920   3
  10  21  -1 22.7412 3.13309   3
  -9 -21   1 13.9320 11.7273   1
   8 -21  -1 2.36926 2.65987   3
  -8 -21   1 -1.0513 10.3721   1
   8  21  -1 -0.9000 2.17461   3
   8  21  -1 20.9268 12.0562   1
  -8  21   1 3.43741 2.21424   3
   8  21  -1 3.13446 2.28411   3
  -7 -21   1 23.3305 2.68850   3
   7 -21  -1 -3.2786 13.0414   1
  -7 -21   1 28.0460 10.5087   1
   7 -21  -1 22.0455 3.55173   3
   7 -21  -1 19.1113 3.08133   3
   7  21  -1 30.9829 12.0817   1
   7  21  -1 21.9260 2.78406   3
   7  21  -1 18.0847 2.95687   3
  -7  21   1 24.4705 2.86041   3
   6 -21  -1 -1.3694 2.21308   3
  -6 -21   1 0.68058 1.52242   3
   6 -21  -1 -2.0257 2.41632   3
  -6 -21   1 -4.0592 8.70887   1
   6 -21  -1 -4.0446 10.3096   1
   6  21  -1 4.52357 9.33863   1
   6  21  -1 -0.2775 1.76891   3
  -6  21   1 1.47284 11.3309   1
   6  21  -1 3.12488 2.33312   3
  -6  21   1 4.84627 1.69702   3
  -5 -21   1 10.2740 2.07849   3
   5 -21  -1 8.30575 2.33356   3
   5 -21  -1 9.00092 2.89534   3
   5 -21  -1 -8.8320 9.38612   1
  -5  21   1 21.5914 9.94019   1
   5  21  -1 7.05127 2.15638   3
   5  21  -1 13.2665 2.62969   3
   5  21  -1 19.3580 9.43009   1
  -5  21   1 11.9965 2.36463   3
   4 -21  -1 1.24415 2.40466   3
  -4 -21   1 3.68183 7.21770   1
   4 -21  -1 8.99643 9.04136   1
   4 -21  -1 2.65021 2.10251   3
  -4 -21   1 0.24661 1.79956   3
  -4  21   1 2.00623 2.03678   3
  -4  21   1 4.27569 8.79226   1
   4  21  -1 -1.8601 8.12286   1
   4  21  -1 0.57789 2.11921   3
   4  21  -1 2.65567 1.92724   3
   3 -21  -1 0.65878 2.43511   3
   3 -21  -1 -4.9062 8.42186   1
   3 -21  -1 1.67513 1.96101   3
  -3 -21   1 2.17223 1.95653   3
  -3 -21   1 11.0568 7.44007   1
   3  21  -1 7.80311 8.21842   1
  -3  21   1 16.7727 9.28760   1
  -3  21   1 5.64746 2.31743   3
   3  21  -1 1.66607 2.19749   3
   3  21  -1 0.20401 1.87135   3
   2 -21  -1 60.8003 12.1492   1
   2 -21  -1 59.7757 4.55963   3
  -2 -21   1 62.6733 4.63970   3
  -2 -21   1 62.2798 9.98165   1
   2 -21  -1 67.3438 5.36990   3
   2  21  -1 65.0336 4.63999   3
   2  21  -1 65.5630 11.5195   1
  -2  21   1 69.6562 11.5826   1
   2  21  -1 67.7357 4.88533   3
  -2  21   1 60.9302 4.91234   3
   1 -21  -1 -1.1209 8.02449   1
  -1 -21   1 2.43256 2.27183   3
  -1 -21   1 -3.3242 7.33388   1
   1 -21  -1 4.02195 2.41678   3
  -1  21   1 7.50485 2.07484   3
  -1  21   1 13.8267 8.48935   1
  -1  21   1 4.13589 2.32779   3
   1  21  -1 2.29262 2.03162   3
   1  21  -1 -2.8806 7.52159   1
   1  21  -1 2.42036 2.23291   3
   0 -21  -1 26.7439 3.21885   3
   0 -21   1 27.7152 3.34205   3
   0 -21   1 37.7381 9.42765   1
   0 -21  -1 19.9963 8.31744   1
   0  21   1 20.2420 8.77861   1
   0  21  -1 27.3176 3.33115   3
   0  21   1 24.0840 2.87133   3
   0  21  -1 27.6870 3.12111   3
   0  21   1 22.6749 3.07015   3
   0  21  -1 13.4108 8.54182   1
   1 -21   1 27.8548 8.93856   1
  -1 -21  -1 34.2840 3.99062   3
  -1 -21  -1 24.9924 8.42185   1
   1 -21   1 30.8856 3.59786   3
  -1  21  -1 25.6292 9.16147   1
   1  21   1 33.9639 3.60862   3
  -1  21  -1 31.9016 3.45554   3
  -1  21  -1 22.7892 3.00559   3
   1  21   1 31.9021 3.31488   3
   1  21   1 32.6365 9.13881   1
  -2 -21  -1 4.70307 2.12236   3
   2 -21   1 0.96551 7.60296   1
   2 -21   1 -1.1509 1.85373   3
   2 -21   1 2.19561 2.38748   3
  -2 -21  -1 3.48511 7.13820   1
   2  21   1 0.99766 1.83394   3
   2  21   1 -0.6050 2.11200   3
   2  21   1 3.81498 7.66757   1
  -2  21  -1 1.73428 2.12053   3
  -2  21  -1 16.3398 9.23792   1
   3 -21   1 7.01050 2.32262   3
  -3 -21  -1 -9.0268 6.72764   1
   3 -21   1 -3.1771 9.12782   1
  -3 -21  -1 8.44936 1.84710   3
   3 -21   1 2.82551 2.43803   3
  -3  21  -1 0.84548 2.04350   3
  -3  21  -1 -6.0604 8.10130   1
   3  21   1 3.31540 8.12800   1
   3  21   1 2.82501 2.30665   3
   3  21   1 3.43481 2.10320   3
   4 -21   1 10.1584 8.96619   1
  -4 -21  -1 4.46947 1.93785   3
   4 -21   1 3.47488 2.57510   3
  -4 -21  -1 3.96062 7.92634   1
   4 -21   1 1.61047 2.12482   3
   4  21   1 4.14716 1.97519   3
   4  21   1 14.0162 8.39920   1
  -4  21  -1 -4.0951 9.28293   1
   4  21   1 3.01691 2.27667   3
  -4  21  -1 8.58234 2.42040   3
  -5 -21  -1 17.3565 2.27077   3
   5 -21   1 23.2235 3.05790   3
  -5 -21  -1 3.80418 8.19447   1
   5 -21   1 8.99346 9.78155   1
   5 -21   1 24.5950 3.41362   3
   5  21   1 18.9171 2.92003   3
   5  21   1 22.7022 2.91502   3
  -5  21  -1 11.9001 10.5225   1
   5  21   1 11.1082 9.09682   1
  -5  21  -1 22.5868 2.72617   3
  -6 -21  -1 2.42656 1.57187   3
   6 -21   1 3.08497 2.16562   3
   6 -21   1 2.10279 10.2651   1
   6 -21   1 0.56836 2.47117   3
  -6 -21  -1 -0.8834 8.78374   1
   6  21   1 5.21172 2.17655   3
   6  21   1 3.81824 2.45623   3
  -6  21  -1 7.10592 9.90705   1
   6  21   1 4.51440 10.2781   1
  -7 -21  -1 36.2138 10.6059   1
  -7 -21  -1 26.8987 2.55511   3
   7 -21   1 28.1185 3.31124   3
   7 -21   1 23.9564 13.5000   1
   7 -21   1 25.6141 3.70963   3
   7  21   1 22.8380 3.17087   3
  -7  21  -1 22.5460 2.76900   3
   7  21   1 26.5762 3.01564   3
   7  21   1 14.8111 11.8031   1
   8 -21   1 8.92686 2.87025   3
  -8 -21  -1 13.6586 10.5728   1
   8  21   1 5.55348 2.46211   3
   8  21   1 6.44139 2.27959   3
   8  21   1 2.13726 12.0765   1
  -9 -21  -1 6.18318 10.7150   1
   9 -21   1 4.09454 2.67052   3
  10 -21   1 2.82190 2.53552   3
 -10 -21  -1 -9.6116 11.3950   1
  10  21   1 -0.4536 2.14405   3
   9 -22  -1 35.0902 4.17692   3
  -8 -22   1 -20.346 12.3160   1
   8 -22  -1 5.13063 2.95461   3
   8  22  -1 3.64112 2.33439   3
  -7 -22   1 -14.732 11.1199   1
   7 -22  -1 28.0894 22.0201   1
   7 -22  -1 -0.6130 2.58756   3
   7  22  -1 -9.4330 12.6933   1
   7  22  -1 -1.5460 2.14869   3
  -7  22   1 -2.1934 1.75318   3
  -6 -22   1 25.8608 11.1891   1
  -6 -22   1 19.3418 2.31394   3
   6 -22  -1 14.8546 11.9853   1
   6 -22  -1 23.2659 3.24699   3
   6 -22  -1 18.9008 3.46205   3
   6  22  -1 21.5135 3.12743   3
   6  22  -1 20.0443 12.5440   1
   6  22  -1 23.0695 2.88509   3
  -6  22   1 19.4905 2.45307   3
   5 -22  -1 1.00397 10.5687   1
   5 -22  -1 -0.5191 2.60310   3
  -5 -22   1 0.70632 1.70156   3
   5 -22  -1 2.03006 2.19924   3
  -5  22   1 6.45568 11.0392   1
   5  22  -1 0.92146 1.99337   3
   5  22  -1 5.25994 2.56761   3
  -5  22   1 -1.7048 1.98583   3
   5  22  -1 0.00124 11.2743   1
  -4 -22   1 30.3028 9.49398   1
  -4 -22   1 32.7764 3.35026   3
   4 -22  -1 18.7518 2.84779   3
   4 -22  -1 14.3518 10.9036   1
   4 -22  -1 25.2579 3.53402   3
   4  22  -1 23.8238 3.02306   3
   4  22  -1 27.3356 3.32184   3
   4  22  -1 19.7838 11.4255   1
  -4  22   1 37.4484 4.11265   3
  -4  22   1 30.8431 11.4897   1
   3 -22  -1 44.5059 4.65305   3
  -3 -22   1 27.2855 10.1906   1
   3 -22  -1 47.7358 12.0907   1
  -3 -22   1 38.6938 3.78860   3
   3  22  -1 41.1374 4.30784   3
  -3  22   1 30.7031 3.48267   3
   3  22  -1 46.0846 10.9118   1
   3  22  -1 33.7140 3.93921   3
  -3  22   1 21.5100 11.4800   1
   2 -22  -1 23.4050 10.1774   1
  -2 -22   1 18.2250 2.78827   3
  -2 -22   1 18.3190 8.49038   1
   2 -22  -1 18.6179 3.29170   3
   2  22  -1 13.8761 2.63241   3
  -2  22   1 32.9036 10.8003   1
  -2  22   1 19.1883 2.96949   3
   2  22  -1 0.44795 9.10608   1
   2  22  -1 18.0843 3.00000   3
   1 -22  -1 -9.0595 9.51963   1
  -1 -22   1 3.22100 2.31532   3
   1 -22  -1 7.96278 2.61545   3
  -1 -22   1 -0.9700 8.24606   1
   1  22  -1 9.04081 2.55965   3
   1  22  -1 10.3957 9.51427   1
  -1  22   1 4.40652 2.41965   3
  -1  22   1 10.3754 10.2005   1
   1  22  -1 1.97552 2.08553   3
   0 -22  -1 16.5343 2.83755   3
   0 -22  -1 9.45124 8.92651   1
   0 -22   1 10.2683 9.39323   1
   0 -22   1 21.0848 3.16349   3
   0  22   1 16.5822 2.95524   3
   0  22   1 18.8375 2.72358   3
   0  22   1 30.0678 10.2412   1
   0  22  -1 9.47828 9.72678   1
   0  22  -1 16.9302 2.99050   3
   0  22  -1 10.9943 2.82661   3
   1 -22   1 1.80492 2.31045   3
  -1 -22  -1 0.87552 2.11258   3
  -1 -22  -1 8.69205 9.32133   1
   1 -22   1 -8.1051 8.90604   1
   1  22   1 2.08307 8.68559   1
   1  22   1 -0.9780 2.30915   3
  -1  22  -1 -1.0386 2.12763   3
   1  22   1 -0.1383 1.89888   3
  -1  22  -1 0.27495 8.83821   1
   2 -22   1 4.14755 2.49705   3
  -2 -22  -1 2.54567 2.10348   3
  -2 -22  -1 4.41893 8.18749   1
   2 -22   1 6.55856 9.28857   1
  -2  22  -1 -5.0984 8.92586   1
  -2  22  -1 0.64844 2.06188   3
   2  22   1 -0.0952 1.93670   3
   2  22   1 8.78043 9.03918   1
   2  22   1 2.92644 2.34017   3
   3 -22   1 15.1630 10.1789   1
  -3 -22  -1 26.3081 9.07563   1
   3 -22   1 24.3597 4.68917   3
  -3 -22  -1 21.2172 2.57273   3
   3 -22   1 17.6304 3.16250   3
  -3  22  -1 22.9805 10.1486   1
  -3  22  -1 18.9767 3.00266   3
   3  22   1 22.6298 3.17588   3
   3  22   1 1.92946 9.57248   1
   3  22   1 29.5761 3.24846   3
   4 -22   1 17.0247 10.6810   1
  -4 -22  -1 -0.4674 9.10942   1
   4 -22   1 11.1280 2.67029   3
   4 -22   1 11.0091 2.88414   3
  -4 -22  -1 12.7169 2.27999   3
   4  22   1 22.0640 10.2893   1
  -4  22  -1 10.1319 2.43521   3
  -4  22  -1 9.95873 11.1310   1
   4  22   1 10.7599 2.70653   3
   4  22   1 13.1697 2.53984   3
   5 -22   1 -5.9406 10.3977   1
   5 -22   1 1.54373 2.15039   3
  -5 -22  -1 -0.4695 1.71556   3
   5 -22   1 3.70056 2.70750   3
  -5 -22  -1 22.3826 9.42984   1
  -5  22  -1 3.10248 11.6516   1
   5  22   1 14.4171 11.6116   1
   5  22   1 -2.1862 2.12888   3
  -5  22  -1 3.23419 1.93597   3
   5  22   1 3.47464 2.06965   3
  -6 -22  -1 9.19132 9.76983   1
   6 -22   1 3.84095 11.6384   1
  -6 -22  -1 -1.5495 1.52987   3
   6 -22   1 -1.4393 2.14926   3
   6 -22   1 -0.5561 2.40195   3
   6  22   1 -0.5080 2.08473   3
   6  22   1 -1.9921 1.83450   3
   6  22   1 -5.5524 10.5378   1
  -7 -22  -1 11.3330 10.9165   1
   7  22   1 7.95430 12.6499   1
  -8 -22  -1 -12.003 12.0076   1
   8 -22   1 -1.0431 2.45913   3
   8  22   1 1.57569 2.24507   3
  -9 -22  -1 31.4328 20.4621   1
   8 -23  -1 22.4416 3.89273   3
   8  23  -1 24.9210 3.41687   3
  -7 -23   1 10.5793 15.6361   1
   7 -23  -1 32.0675 4.15207   3
   7  23  -1 18.7435 3.11463   3
   6 -23  -1 7.24395 15.9646   1
  -6 -23   1 27.7223 12.5411   1
   6  23  -1 19.9682 14.3564   1
   6  23  -1 18.6747 3.24235   3
  -6  23   1 22.2128 2.89890   3
   5 -23  -1 7.06234 14.6465   1
  -5 -23   1 16.1863 2.59482   3
   5 -23  -1 22.3173 3.65322   3
   5  23  -1 15.9992 3.18357   3
   5  23  -1 18.7269 3.23884   3
  -5  23   1 15.4391 2.68847   3
   5  23  -1 9.47290 11.8100   1
  -5  23   1 18.9561 15.8805   1
   4 -23  -1 -3.1357 12.3039   1
  -4 -23   1 -2.9988 9.69578   1
   4 -23  -1 7.01400 2.85001   3
   4  23  -1 -5.8774 11.0958   1
   4  23  -1 8.61302 2.50328   3
   4  23  -1 8.98357 2.90606   3
  -4  23   1 -3.9714 11.5533   1
  -4  23   1 2.28796 2.33245   3
   3 -23  -1 2.85631 2.56531   3
   3 -23  -1 -3.6987 10.5103   1
  -3 -23   1 -7.2584 10.4989   1
  -3 -23   1 0.78246 1.92256   3
  -3  23   1 3.42756 2.40990   3
   3  23  -1 20.8742 12.4185   1
  -3  23   1 -7.1441 12.3765   1
   3  23  -1 3.09069 2.13480   3
   3  23  -1 2.01071 2.37348   3
   2 -23  -1 10.2426 10.5487   1
  -2 -23   1 -7.2048 8.88671   1
   2 -23  -1 0.15831 2.44349   3
  -2 -23   1 -1.5699 1.93554   3
   2  23  -1 -2.1643 1.87648   3
   2  23  -1 -1.2804 2.14668   3
  -2  23   1 0.72871 2.12500   3
  -2  23   1 -5.1373 11.7858   1
   2  23  -1 -3.1830 10.4940   1
  -1 -23   1 -4.6349 9.50556   1
   1 -23  -1 -9.9190 9.83610   1
  -1 -23   1 -1.0178 2.17150   3
   1 -23  -1 0.83355 2.31257   3
  -1  23   1 -13.526 10.2957   1
  -1  23   1 3.88841 2.43610   3
   1  23  -1 -2.3814 2.92437   3
   1  23  -1 0.90442 9.96267   1
   1  23  -1 0.52096 2.25718   3
   0 -23  -1 56.6784 4.81561   3
   0 -23   1 56.1194 4.93088   3
   0 -23  -1 52.0937 12.2873   1
   0 -23   1 52.3993 12.0574   1
   0  23  -1 57.7174 4.90518   3
   0  23  -1 36.4481 12.8402   1
   0  23   1 59.3979 4.84782   3
   0  23   1 36.4343 11.6498   1
  -1 -23  -1 5.47029 2.40196   3
   1 -23   1 7.15669 2.65252   3
   1 -23   1 28.0319 10.9118   1
  -1 -23  -1 -1.6800 9.47235   1
   1  23   1 8.60073 2.45507   3
  -1  23  -1 13.9389 10.6856   1
   1  23   1 4.98381 10.4010   1
  -1  23  -1 10.2885 2.67643   3
   1  23   1 9.26143 2.65294   3
  -2 -23  -1 1.24689 1.99381   3
   2 -23   1 3.40613 10.5200   1
   2 -23   1 -4.8139 2.14526   3
  -2 -23  -1 -14.925 8.90927   1
   2  23   1 -7.4432 10.1437   1
   2  23   1 -0.8179 1.94647   3
   2  23   1 -0.4090 2.21016   3
  -2  23  -1 1.20064 2.14688   3
  -2  23  -1 1.57249 10.5978   1
   3 -23   1 -0.1467 11.3675   1
  -3 -23  -1 7.39391 1.92922   3
  -3 -23  -1 -10.440 8.98099   1
   3 -23   1 8.84140 2.88450   3
   3  23   1 6.52779 2.57190   3
  -3  23  -1 5.60906 2.42125   3
   3  23   1 2.80865 2.25304   3
   3  23   1 -3.9828 10.0688   1
  -3  23  -1 -6.8792 10.5681   1
   4 -23   1 16.6832 13.6936   1
   4 -23   1 7.35932 2.92155   3
  -4 -23  -1 15.3847 10.9787   1
  -4 -23  -1 7.94886 2.09341   3
  -4  23  -1 7.90685 11.6820   1
   4  23   1 6.12750 2.34399   3
   4  23   1 8.59873 2.67063   3
   4  23   1 -1.2716 11.2403   1
  -5 -23  -1 -0.5768 10.9965   1
   5 -23   1 12.8766 13.1871   1
  -5 -23  -1 19.9729 2.69992   3
   5 -23   1 20.8138 3.67507   3
   5  23   1 6.14305 12.2887   1
   5  23   1 26.0095 3.56410   3
  -5  23  -1 12.6311 2.48419   3
   5  23   1 17.2659 3.31749   3
   6 -23   1 0.36083 2.67360   3
   6 -23   1 4.89629 14.2867   1
  -6 -23  -1 34.2713 13.2240   1
   6  23   1 -28.232 13.7387   1
   6  23   1 3.02585 2.42254   3
   7 -23   1 9.44162 3.10907   3
  -7 -23  -1 -11.164 13.3867   1
   7  23   1 6.95230 2.59002   3
   8 -23   1 3.72556 2.78496   3
   8  23   1 0.89989 2.31150   3
   7 -24  -1 16.4491 3.70012   3
   7  24  -1 15.0945 3.17150   3
   6 -24  -1 3.61064 2.89423   3
   6  24  -1 2.53712 2.49638   3
   5 -24  -1 -15.649 15.4117   1
   5 -24  -1 -4.4355 2.61766   3
   5  24  -1 -2.6637 15.4143   1
  -5  24   1 -1.5588 2.20412   3
   5  24  -1 1.85638 2.52904   3
   4 -24  -1 16.0553 16.0951   1
  -4 -24   1 -0.3384 11.2746   1
  -4  24   1 5.92077 14.6537   1
   4  24  -1 12.6141 13.1274   1
  -3 -24   1 14.5220 2.62395   3
   3 -24  -1 17.8471 3.30854   3
   3 -24  -1 13.1170 13.2826   1
  -3 -24   1 13.1516 12.7925   1
  -3  24   1 -3.1932 14.2134   1
   3  24  -1 17.1678 13.2439   1
   3  24  -1 17.9764 3.20587   3
   3  24  -1 14.8929 3.10027   3
  -3  24   1 18.6991 3.10103   3
  -2 -24   1 11.5994 2.66053   3
   2 -24  -1 15.0306 3.13003   3
  -2 -24   1 24.4685 11.6271   1
   2 -24  -1 10.2574 12.1770   1
   2  24  -1 13.8732 11.7739   1
   2  24  -1 8.86239 2.70130   3
  -2  24   1 4.26528 14.1635   1
  -2  24   1 9.54282 2.72593   3
   1 -24  -1 2.01122 2.45761   3
  -1 -24   1 23.3779 12.9170   1
  -1 -24   1 -0.9220 2.13335   3
   1 -24  -1 -3.8749 13.1678   1
  -1  24   1 6.74939 12.2535   1
  -1  24   1 0.90993 2.26228   3
   1  24  -1 -2.2820 2.13947   3
   1  24  -1 2.54067 11.4185   1
   0 -24   1 9.28727 12.6692   1
   0 -24   1 0.01584 2.30191   3
   0 -24  -1 -10.640 11.1307   1
   0 -24  -1 1.27333 2.30632   3
   0  24  -1 1.14783 2.32659   3
   0  24   1 3.84321 2.41596   3
   0  24   1 -10.555 11.3806   1
   0  24  -1 -5.7611 11.8010   1
  -1 -24  -1 3.52675 11.2734   1
   1 -24   1 -9.4295 11.6641   1
  -1 -24  -1 9.50505 2.60075   3
   1 -24   1 11.8833 2.88792   3
   1  24   1 31.5944 12.5917   1
   1  24   1 9.24069 2.68722   3
  -1  24  -1 10.6448 13.8205   1
  -1  24  -1 10.9607 2.71243   3
   2 -24   1 -3.0909 13.5221   1
  -2 -24  -1 6.28051 2.27393   3
  -2 -24  -1 -13.509 11.8801   1
   2 -24   1 1.47676 2.53178   3
   2  24   1 -5.2050 12.0821   1
   2  24   1 10.2327 3.70511   3
   2  24   1 0.89692 2.31754   3
  -2  24  -1 8.65992 12.1309   1
  -2  24  -1 4.71352 2.32917   3
   3 -24   1 14.0997 3.36515   3
   3 -24   1 31.9239 15.2557   1
  -3 -24  -1 8.69727 12.4418   1
  -3  24  -1 19.5894 15.1802   1
   3  24   1 8.30200 2.83465   3
   3  24   1 32.6531 13.5169   1
   3  24   1 11.3472 3.25044   3
  -3  24  -1 9.90613 2.63840   3
  -4 -24  -1 3.26059 2.12602   3
   4 -24   1 2.30008 2.95906   3
   4 -24   1 -1.5760 14.2773   1
  -4 -24  -1 13.6510 12.7441   1
   4  24   1 11.2851 15.1212   1
  -4  24  -1 15.4901 16.2134   1
  -4  24  -1 7.62556 2.49892   3
   4  24   1 8.03271 2.81541   3
   5 -24   1 5.00961 3.01538   3
  -5 -24  -1 -27.696 13.1935   1
   5 -24   1 14.0648 17.6352   1
   5  24   1 9.79349 2.80011   3
  -5  24  -1 0.89769 2.05528   3
   5  24   1 -3.3675 15.5636   1
   6 -24   1 21.6104 3.70090   3
   6  24   1 19.0562 3.38870   3
   7 -24   1 2.40230 2.82503   3
   7  24   1 5.37971 2.70841   3
   6 -25  -1 12.8710 3.40983   3
   6  25  -1 17.4490 3.27162   3
   5 -25  -1 8.41626 27.6831   1
   5 -25  -1 17.4433 3.67964   3
   5  25  -1 13.3355 3.20714   3
   4 -25  -1 32.3188 4.13386   3
   4 -25  -1 54.8442 17.4814   1
  -4  25   1 44.3032 4.76144   3
   4  25  -1 6.53147 15.8333   1
   4  25  -1 43.5393 4.99463   3
  -3 -25   1 -0.6082 12.8139   1
   3 -25  -1 -1.3268 15.0503   1
  -3 -25   1 1.95738 1.95632   3
   3 -25  -1 1.15781 2.62175   3
   3  25  -1 0.70150 2.45344   3
  -3  25   1 3.67162 15.7295   1
  -3  25   1 -0.5334 2.24707   3
   3  25  -1 15.4372 16.3836   1
   2 -25  -1 -0.7728 2.50664   3
  -2 -25   1 -1.0661 13.2424   1
  -2 -25   1 -2.4497 2.04453   3
   2 -25  -1 -1.6518 14.3509   1
   2  25  -1 -2.5379 2.11176   3
  -2  25   1 -3.8246 2.10085   3
   2  25  -1 -6.9444 13.8693   1
  -2  25   1 -20.259 13.9494   1
  -1 -25   1 -12.909 13.0553   1
   1 -25  -1 -2.1584 13.8818   1
   1 -25  -1 -0.5379 2.35975   3
  -1 -25   1 6.82462 2.48028   3
   1  25  -1 0.14804 2.47727   3
  -1  25   1 4.37881 15.4289   1
  -1  25   1 0.41387 2.27274   3
   1  25  -1 19.7909 14.0056   1
   0 -25   1 11.9166 2.80990   3
   0 -25   1 -6.5919 13.2970   1
   0 -25  -1 7.97187 2.62212   3
   0 -25  -1 -0.3089 13.5265   1
   0  25  -1 9.32366 2.73129   3
   0  25   1 16.8940 14.6810   1
   0  25  -1 22.2109 14.1540   1
   0  25   1 13.4021 2.85613   3
   1 -25   1 16.3583 13.9196   1
  -1 -25  -1 7.35826 12.7469   1
   1 -25   1 0.45614 2.53375   3
   1  25   1 -0.0649 2.14400   3
  -1  25  -1 1.24676 13.6961   1
  -1  25  -1 0.27432 2.14601   3
   1  25   1 27.9245 16.8277   1
   2 -25   1 1.88976 2.58994   3
  -2 -25  -1 0.38990 2.02633   3
   2 -25   1 -1.2080 14.8755   1
  -2 -25  -1 6.97286 13.0020   1
   2  25   1 0.78837 2.36948   3
   2  25   1 -27.625 14.0053   1
  -2  25  -1 14.9904 16.0226   1
  -2  25  -1 2.29071 2.34147   3
  -3 -25  -1 -5.0792 1.89246   3
  -3 -25  -1 12.7910 13.0020   1
   3 -25   1 1.35015 2.72912   3
   3 -25   1 -5.8877 15.8106   1
   3  25   1 -0.9981 2.40128   3
   3  25   1 -2.0698 15.1225   1
  -3  25  -1 1.49153 30.6509   1
  -3  25  -1 -0.6596 2.18775   3
   4 -25   1 6.11815 2.97599   3
   4 -25   1 22.1424 17.5596   1
   4  25   1 5.22603 2.83129   3
  -4  25  -1 -0.7254 2.21923   3
   4  25   1 -3.6482 17.3082   1
   5 -25   1 -1.0818 2.82333   3
   5  25   1 0.66763 2.44812   3
   6 -25   1 1.64923 2.88985   3
   6  25   1 0.92166 2.50648   3
   4 -26  -1 -0.0380 2.89023   3
   4 -26  -1 -17.545 19.2431   1
   4  26  -1 0.36816 2.49890   3
   3 -26  -1 18.5508 18.5679   1
   3 -26  -1 13.4225 3.37084   3
  -3  26   1 14.1450 2.99290   3
   3  26  -1 14.8764 3.09902   3
   2 -26  -1 2.13856 2.61698   3
   2 -26  -1 8.41544 18.0174   1
  -2  26   1 3.24130 2.39458   3
   2  26  -1 -4.3414 17.0558   1
   2  26  -1 1.08075 2.55208   3
  -2  26   1 -18.024 20.8912   1
   1 -26  -1 2.10946 2.63078   3
   1 -26  -1 14.1104 19.1564   1
  -1 -26   1 2.65631 2.60788   3
  -1 -26   1 -27.997 15.9764   1
   1  26  -1 0.74123 2.31712   3
  -1  26   1 3.60960 2.49338   3
   1  26  -1 26.4105 19.0958   1
  -1  26   1 -9.2464 17.1107   1
   0 -26  -1 -1.1872 15.7580   1
   0 -26  -1 0.00379 2.40818   3
   0 -26   1 -3.9259 2.32445   3
   0 -26   1 -12.993 16.1101   1
   0  26  -1 -0.6227 2.11598   3
   0  26   1 -19.958 17.6505   1
   0  26  -1 13.0598 16.8365   1
   0  26   1 0.75785 2.33679   3
   1 -26   1 22.1365 19.3122   1
  -1 -26  -1 23.3342 17.5111   1
   1 -26   1 0.79383 2.50876   3
  -1 -26  -1 0.99552 2.63645   3
   1  26   1 4.55433 2.55676   3
   1  26   1 1.60948 17.3186   1
  -1  26  -1 6.81448 17.1491   1
  -1  26  -1 5.32631 2.56134   3
   2 -26   1 -2.6365 2.38558   3
   2 -26   1 -0.5369 17.4022   1
   2  26   1 1.72371 2.49945   3
   2  26   1 -25.850 17.1437   1
  -2  26  -1 -0.5716 2.34135   3
   3 -26   1 -1.0035 2.59695   3
   3 -26   1 -10.979 20.9227   1
   3  26   1 -1.0724 2.41510   3
  -3  26  -1 1.79853 2.46648   3
   4 -26   1 1.63853 2.84296   3
   4 -26   1 17.2219 32.9104   1
   4  26   1 3.13930 2.66291   3
   1 -27  -1 1.70593 3.01999   3
  -1  27   1 -2.7615 2.34343   3
   1  27  -1 -4.1760 2.05367   3
   0 -27   1 1.19808 5.03385   3
   0  27  -1 3.26234 2.65098   3
   0  27   1 8.64487 21.1557   1
   0  27  -1 -13.219 20.2108   1
   0  27   1 3.73926 2.61143   3
  16   0  -2 0.88155 0.96043   3
  15   0  -2 -2.9261 0.94317   3
  14   0  -2 33.9656 2.38032   3
  14   0  -2 34.0891 2.33104   3
  13   0  -2 -0.2783 1.02685   3
  13   0  -2 -5.9021 2.51850   1
  13   0  -2 -0.8321 2.48127   1
  13   0  -2 0.49450 1.09473   3
  12   0  -2 2.48393 1.05290   3
  12   0  -2 5.50954 2.83325   1
  12   0  -2 6.06636 2.86660   1
  12   0  -2 1.20107 1.06168   3
  11   0  -2 1.62936 1.02723   3
  11   0  -2 0.41945 2.68863   1
  11   0  -2 -0.4533 0.94918   3
  11   0  -2 -2.6298 2.47630   1
  10   0  -2 417.849 14.3516   1
  10   0  -2 410.478 14.3243   1
  10   0  -2 399.420 11.5744   3
  10   0  -2 415.156 11.5965   3
   9   0  -2 -1.1066 2.25715   1
   9   0  -2 1.68283 2.33211   1
   9   0  -2 -0.3453 0.84537   3
   9   0  -2 -0.1852 0.84344   3
   8   0  -2 283.981 8.03415   3
   8   0  -2 289.523 8.02477   3
   8   0  -2 262.899 10.3622   1
   7   0  -2 -0.5418 1.80793   1
   7   0  -2 0.12170 0.66614   3
   7   0  -2 -0.7170 0.63756   3
   6   0  -2 453.235 12.4598   3
   6   0  -2 457.272 14.6290   1
   6   0  -2 457.795 12.4816   3
   5   0  -2 -0.2007 0.58794   3
   5   0  -2 -0.6045 1.60363   1
   5   0  -2 0.27646 0.58103   3
   4   0  -2 85.1613 4.18616   1
   4   0  -2 81.7174 2.59495   3
   4   0  -2 81.0518 2.57723   3
   3   0  -2 1.17849 0.41956   3
   3   0  -2 0.72812 0.40054   3
  -3   0   2 0.96808 0.31617   3
   3   0  -2 2.27986 1.08018   1
   2   0  -2 78.8812 2.38145   3
  -2   0   2 76.2713 2.33073   3
   2   0  -2 77.7056 2.36300   3
  -2   0   2 73.9923 2.31144   3
   2   0  -2 77.8403 3.60483   1
   1   0  -2 -0.3385 0.28857   3
  -1   0   2 -0.1459 0.11865   3
   1   0  -2 -0.2467 0.78542   1
  -1   0   2 0.36594 0.32305   3
   1   0  -2 0.80629 0.35236   3
   0   0  -2 37.4886 1.29855   3
   0   0   2 41.4027 1.29070   3
   1   0   2 1.37977 0.27331   3
   1   0   2 1.75971 0.27950   3
  -1   0  -2 1.05515 0.22290   3
  -1   0  -2 1.04923 0.53103   1
   1   0   2 0.74225 0.68552   1
  -1   0  -2 0.85385 0.57404   1
   1   0   2 1.00578 0.69340   1
   3   0   2 0.97201 0.59185   1
   4   0   2 58.1751 2.25715   1
   5   0   2 -1.2126 0.67345   1
   6   0   2 6.70799 0.92919   1
   7   0   2 -0.0750 0.73184   1
   9   0   2 -0.4798 0.42485   3
   9   0   2 -0.2520 0.42214   3
  10   0   2 168.625 4.76811   3
  10   0   2 167.983 4.77838   3
  11   0   2 -0.1024 0.55936   3
  11   0   2 0.09971 0.60514   3
  12   0   2 66.8220 2.30476   3
  12   0   2 69.7663 2.34541   3
  13   0   2 -0.3952 0.64791   3
  13   0   2 1.26761 0.61929   3
  16   0   2 2.14277 2.39610   4
  16  -1  -2 -0.7793 0.94465   3
  16   1  -2 -0.6272 0.94072   3
  16   1  -2 -0.0102 0.88297   3
  15  -1  -2 5.09031 1.29763   3
  15  -1  -2 4.73307 1.25674   3
  15   1  -2 5.50966 1.17406   3
  14  -1  -2 9.91310 1.41080   3
  14  -1  -2 9.59956 1.45334   3
  14   1  -2 8.92411 1.33985   3
  13  -1  -2 16.1677 3.52559   1
  13  -1  -2 21.8028 2.18277   3
  13  -1  -2 18.4327 3.52704   1
  13  -1  -2 18.3153 2.01677   3
  13   1  -2 14.8623 2.46642   1
  13   1  -2 23.4844 1.99890   3
  13   1  -2 17.7822 1.98451   3
  12  -1  -2 8.51469 1.30174   3
  12  -1  -2 9.79602 3.35597   1
  12  -1  -2 7.03425 3.15194   1
  12  -1  -2 10.5481 1.38115   3
  12   1  -2 11.0931 1.30025   3
  12   1  -2 10.2398 2.76603   1
  12   1  -2 6.47850 2.72446   1
  12   1  -2 10.5630 1.31889   3
  11  -1  -2 7.48329 1.24897   3
  11  -1  -2 4.05781 2.98464   1
  11  -1  -2 4.65367 3.01434   1
  11  -1  -2 5.95837 1.18830   3
  11   1  -2 6.06987 1.13870   3
  11   1  -2 5.92676 2.77998   1
  11   1  -2 7.64740 1.17396   3
  11   1  -2 4.12304 2.71464   1
  10  -1  -2 2.70213 1.06267   3
  10  -1  -2 1.52554 1.00241   3
  10  -1  -2 0.27053 2.66245   1
  10   1  -2 1.32721 2.52832   1
  10   1  -2 0.64160 2.36821   1
  10   1  -2 1.55726 0.96518   3
  10   1  -2 1.37991 0.93644   3
   9  -1  -2 16.3056 3.09073   1
   9  -1  -2 15.2302 1.63015   3
   9  -1  -2 15.7067 1.66184   3
   9   1  -2 11.8050 2.76412   1
   9   1  -2 16.6458 1.56557   3
   9   1  -2 15.2913 1.56997   3
   9   1  -2 13.2992 2.88098   1
   8  -1  -2 6.02369 0.95258   3
   8  -1  -2 6.51130 0.96433   3
   8  -1  -2 8.44109 2.57731   1
   8   1  -2 5.65899 0.87918   3
   8   1  -2 4.57205 2.21125   1
   8   1  -2 5.43818 2.26854   1
   8   1  -2 6.66128 0.89151   3
   7  -1  -2 52.7146 2.18554   3
   7  -1  -2 52.9626 2.17062   3
   7  -1  -2 48.8937 4.33958   1
   7   1  -2 50.1206 2.07565   3
   7   1  -2 55.2384 4.16327   1
   7   1  -2 52.0863 2.08858   3
   7   1  -2 52.0590 4.20193   1
   6  -1  -2 120.368 5.95372   1
   6  -1  -2 113.086 3.57702   3
   6  -1  -2 112.129 3.60447   3
   6   1  -2 112.500 5.54817   1
   6   1  -2 107.797 5.50343   1
   6   1  -2 111.759 3.52483   3
   6   1  -2 112.598 3.51087   3
   5  -1  -2 29.0416 3.25013   1
   5  -1  -2 28.6538 1.48018   3
   5  -1  -2 27.1163 1.48268   3
   5   1  -2 27.3069 1.40175   3
   5   1  -2 27.8792 1.39912   3
   5   1  -2 33.0909 3.24798   1
   4  -1  -2 332.082 11.0126   1
   4  -1  -2 331.836 9.20734   3
   4  -1  -2 327.264 9.18635   3
  -4   1   2 335.273 8.96304   3
   4   1  -2 331.329 9.13953   3
  -4   1   2 342.946 8.96457   3
   4   1  -2 334.951 9.15305   3
   4   1  -2 337.425 10.8840   1
   3  -1  -2 37.9659 2.72403   1
  -3  -1   2 39.5455 1.27656   3
   3  -1  -2 36.9568 1.44432   3
   3  -1  -2 36.0076 1.46133   3
  -3  -1   2 39.0880 1.27383   3
  -3   1   2 42.9705 2.69007   1
   3   1  -2 36.3624 1.39991   3
   3   1  -2 37.6847 2.61656   1
   3   1  -2 40.1989 1.43044   3
  -3   1   2 37.4331 1.33531   3
  -3   1   2 36.0126 1.35107   3
  -2  -1   2 390.427 10.7264   3
  -2  -1   2 392.534 10.7185   3
   2  -1  -2 404.270 10.8067   3
   2  -1  -2 395.755 12.2359   1
   2  -1  -2 402.939 10.7933   3
   2   1  -2 403.368 12.1665   1
  -2   1   2 409.315 12.2245   1
  -2   1   2 409.131 10.7905   3
  -2   1   2 396.817 10.7555   3
   2   1  -2 383.826 10.7594   3
   2   1  -2 393.243 10.7529   3
   1  -1  -2 313.542 9.74154   1
   1  -1  -2 324.618 8.53397   3
  -1  -1   2 315.874 8.48930   3
  -1   1   2 309.557 8.50045   3
   1   1  -2 308.591 9.68571   1
   1   1  -2 324.881 8.51900   3
  -1   1   2 290.305 9.63748   1
   0  -1   2 235.889 6.14902   3
   0  -1   2 228.894 6.01675   4
   0  -1  -2 206.535 6.12271   3
   0   1   2 240.706 7.29450   1
   0   1  -2 218.539 7.15087   1
   0   1   2 226.830 6.14534   3
   0   1  -2 215.324 6.14938   3
   1  -1   2 944.933 26.6381   1
  -1   1  -2 959.580 26.6032   1
   1   1   2 998.989 26.5729   1
   2  -1   2 9.46942 0.59749   3
  -2  -1  -2 9.21129 1.07226   1
  -2  -1  -2 12.0377 1.07259   1
   2  -1   2 10.0181 0.64284   3
   2  -1   2 12.0455 1.48447   1
  -2   1  -2 10.1172 0.46251   3
   2   1   2 9.99587 0.47979   3
   2   1   2 7.49612 0.99880   1
  -2   1  -2 11.0267 1.18623   1
  -2   1  -2 9.46247 0.44262   3
   3  -1   2 388.155 10.6561   3
   3  -1   2 417.425 11.7383   1
   3  -1   2 400.869 10.6763   3
   3   1   2 388.211 11.1550   1
  -3   1  -2 407.902 11.1077   1
   4  -1   2 463.671 12.5160   3
   4  -1   2 477.603 13.6552   1
   4  -1   2 479.071 12.5354   3
   4   1   2 467.006 12.8431   1
   5  -1   2 231.237 7.36203   1
   5  -1   2 221.526 6.07808   3
   5  -1   2 225.924 6.09759   3
   6  -1   2 27.4122 1.03991   3
   6  -1   2 26.5442 1.01953   3
   6  -1   2 30.0943 2.41847   1
   7  -1   2 132.778 3.74300   3
   7  -1   2 137.936 5.12867   1
   7  -1   2 128.177 3.75380   3
   8  -1   2 96.3915 2.92541   3
   8  -1   2 99.4158 4.25093   1
   8  -1   2 98.8319 2.96229   3
   9  -1   2 0.87928 0.56446   3
   9  -1   2 1.36946 0.58981   3
   9  -1   2 2.13591 1.29995   1
  10  -1   2 26.8865 1.45652   3
  10  -1   2 29.5579 1.45238   3
  11  -1   2 66.1732 2.39983   3
  11  -1   2 65.0100 2.35485   3
  11   1   2 63.6123 2.07932   3
  11   1   2 65.5315 2.06885   3
  12  -1   2 95.5315 3.18880   3
  12  -1   2 99.6967 3.23519   3
  12   1   2 95.5408 2.89591   3
  12   1   2 98.0768 2.89254   3
  13  -1   2 13.2953 1.44014   3
  13  -1   2 14.4735 1.36291   3
  14  -1   2 181.062 5.26559   3
  14  -1   2 178.278 5.24996   3
  15   1   2 -3.2210 2.20149   4
  16   1   2 6.29919 2.60822   4
  16  -2  -2 5.20175 1.28202   3
  16  -2  -2 2.81425 1.13847   3
  16   2  -2 9.95038 3.08897   4
  16   2  -2 2.50878 0.98680   3
  16   2  -2 3.90032 0.98265   3
  15  -2  -2 3.15416 1.24658   3
  15  -2  -2 3.58350 1.32813   3
  15   2  -2 3.89748 1.11049   3
  15   2  -2 1.51753 1.11292   3
  14  -2  -2 30.8850 2.55889   3
  14  -2  -2 31.6340 3.88840   1
  14  -2  -2 33.2724 3.90516   1
  14  -2  -2 34.4537 2.45536   3
  14   2  -2 35.6156 2.26869   3
  13  -2  -2 3.19212 3.60680   1
  13  -2  -2 3.19246 1.22922   3
  13  -2  -2 2.93669 1.33457   3
  13  -2  -2 -0.6096 3.37409   1
  13   2  -2 6.19913 1.18754   3
  12  -2  -2 8.12979 3.44841   1
  12  -2  -2 0.87169 1.07437   3
  12  -2  -2 -0.6193 3.26386   1
  12  -2  -2 -0.3052 1.13853   3
  12   2  -2 0.39454 0.99746   3
  12   2  -2 0.29576 0.97878   3
  12   2  -2 -1.4590 2.43118   1
  12   2  -2 -0.1984 2.44911   1
  11  -2  -2 50.7457 2.62295   3
  11  -2  -2 46.1462 2.64446   3
  11  -2  -2 60.7714 6.11614   1
  11   2  -2 49.2881 2.43996   3
  11   2  -2 47.7129 5.06304   1
  11   2  -2 44.7864 2.43452   3
  10  -2  -2 500.023 14.0398   3
  10  -2  -2 502.500 17.4542   1
  10  -2  -2 512.692 14.0822   3
  10   2  -2 507.423 13.8966   3
  10   2  -2 520.942 16.4903   1
  10   2  -2 463.813 13.8783   3
  10   2  -2 495.674 16.4085   1
   9  -2  -2 32.6083 2.08608   3
   9  -2  -2 34.7548 2.09068   3
   9  -2  -2 35.5132 4.17584   1
   9   2  -2 29.7235 3.51101   1
   9   2  -2 32.3101 3.49841   1
   9   2  -2 32.9268 1.90265   3
   9   2  -2 32.9685 1.89344   3
   8  -2  -2 67.5981 2.72071   3
   8  -2  -2 55.9618 5.17949   1
   8  -2  -2 68.6845 2.72287   3
   8   2  -2 66.7173 4.88312   1
   8   2  -2 69.8038 4.87653   1
   8   2  -2 68.1289 2.56428   3
   8   2  -2 65.9708 2.53608   3
   7  -2  -2 46.5169 2.14614   3
   7  -2  -2 46.5882 2.15785   3
   7  -2  -2 45.7744 4.44594   1
   7   2  -2 51.7637 4.18641   1
   7   2  -2 47.5059 2.00287   3
   7   2  -2 49.0015 2.03013   3
   6  -2  -2 401.016 10.9854   3
   6  -2  -2 394.360 13.4866   1
   6  -2  -2 391.260 10.9788   3
   6   2  -2 407.769 13.0869   1
   6   2  -2 394.070 10.8640   3
   6   2  -2 380.618 10.8363   3
   5  -2  -2 445.632 12.2769   3
   5  -2  -2 446.885 12.2702   3
   5  -2  -2 444.262 14.6103   1
   5   2  -2 451.408 12.1729   3
   5   2  -2 443.660 14.1471   1
   5   2  -2 444.267 12.1539   3
   4  -2  -2 2.76954 1.67171   1
   4  -2  -2 1.56080 0.63027   3
   4  -2  -2 1.80230 0.63006   3
  -4   2   2 3.07671 0.47886   3
   4   2  -2 2.95776 1.50047   1
  -4   2   2 2.88443 1.52824   1
   4   2  -2 1.87986 0.54960   3
  -4   2   2 2.63484 0.50555   3
   4   2  -2 2.18431 0.54910   3
   3  -2  -2 1021.17 29.7649   1
  -3  -2   2 1056.20 27.7217   3
   3  -2  -2 1050.09 27.8965   3
   3  -2  -2 1019.92 27.8883   3
   3   2  -2 1065.00 27.8407   3
  -3   2   2 1057.88 27.8323   3
  -3   2   2 1035.63 27.8208   3
   3   2  -2 1030.41 27.8142   3
   3   2  -2 1052.47 29.5478   1
  -3   2   2 1067.23 29.7067   1
   2  -2  -2 41.4823 1.59559   3
   2  -2  -2 36.4534 1.56234   3
  -2  -2   2 38.4364 1.47346   3
  -2  -2   2 41.7124 1.48466   3
   2  -2  -2 45.4962 3.14649   1
   2   2  -2 39.5602 2.66780   1
  -2   2   2 42.1910 1.54804   3
   2   2  -2 42.9469 1.54637   3
  -2   2   2 43.1172 3.06863   1
   2   2  -2 39.6333 1.52362   3
   1  -2  -2 603.817 16.1013   3
  -1  -2   2 521.604 18.4078   1
   1  -2  -2 608.107 17.6464   1
   1  -2  -2 586.386 16.0927   3
  -1   2   2 611.373 17.6324   1
   1   2  -2 630.405 17.5933   1
   1   2  -2 615.117 16.0733   3
  -1   2   2 608.940 16.0974   3
   1   2  -2 603.062 16.0527   4
   0  -2   2 1429.07 37.2248   1
   0  -2  -2 1294.56 36.9370   1
   0   2   2 1337.90 36.9887   1
   0   2  -2 1317.06 36.9772   1
   1  -2   2 400.433 11.7783   1
   1  -2   2 352.433 10.3149   3
   1  -2   2 390.587 10.3687   3
  -1  -2  -2 371.300 10.2683   3
  -1  -2  -2 376.771 10.2735   4
  -1   2  -2 395.557 11.7466   1
  -1   2  -2 383.588 10.3463   3
   1   2   2 371.490 10.2984   3
   1   2   2 387.358 10.3017   3
   1   2   2 396.660 11.5732   1
  -2  -2  -2 515.426 13.6658   3
  -2  -2  -2 544.387 14.7382   1
  -2  -2  -2 516.057 13.6656   3
   2  -2   2 531.817 15.3224   1
   2  -2   2 509.233 13.8768   3
   2  -2   2 500.141 13.8540   3
  -2   2  -2 536.365 15.2257   1
  -2   2  -2 510.731 13.8222   3
  -2   2  -2 508.152 13.8020   3
   2   2   2 497.817 13.7703   3
   2   2   2 506.029 13.8924   4
   2   2   2 506.156 13.7781   3
   2   2   2 541.473 14.9164   1
   3  -2   2 636.517 18.9003   1
   3  -2   2 649.821 17.4609   3
   3  -2   2 658.537 17.4849   3
   3   2   2 645.620 18.2747   1
   3   2   2 656.007 17.6522   4
   3   2   2 661.721 17.3170   3
  -3   2  -2 665.685 18.6226   1
   3   2   2 659.242 17.3161   3
   4  -2   2 2332.11 63.6682   1
  -4   2  -2 2355.39 62.7830   1
   4   2   2 2372.23 62.7688   1
   5  -2   2 309.161 10.2011   1
   5  -2   2 306.360 8.46570   3
   5  -2   2 306.318 8.49646   3
   5   2   2 320.462 9.01370   1
   6  -2   2 17.9009 1.06832   3
   6  -2   2 18.1239 2.20510   1
   6  -2   2 18.0428 1.11575   3
   6   2   2 21.1489 1.39461   1
   7  -2   2 4.18814 0.65937   3
   7  -2   2 2.17531 1.52884   1
   7  -2   2 4.23652 0.63865   3
   8  -2   2 183.361 7.33885   1
   8  -2   2 195.208 5.54077   3
   8  -2   2 191.871 5.47863   3
   9  -2   2 12.8516 1.26409   3
   9  -2   2 10.7817 1.16935   3
   9  -2   2 8.93166 2.07054   1
  10  -2   2 17.8924 2.32135   1
  10  -2   2 17.8645 1.43426   3
  10  -2   2 15.4882 1.36023   3
  11  -2   2 63.1802 2.49733   3
  11  -2   2 59.1392 2.43173   3
  11  -2   2 62.3575 3.35352   1
  12  -2   2 100.319 3.45812   3
  12  -2   2 101.221 3.49474   3
  13  -2   2 14.1181 1.53587   3
  13  -2   2 12.1920 1.21737   3
  14  -2   2 -0.6689 0.89728   3
  14  -2   2 0.32817 0.81666   3
  14   2   2 0.31497 2.40625   4
  15  -2   2 12.2876 1.09772   3
  15  -2   2 12.8364 1.26830   3
  15   2   2 6.17876 2.57594   4
  16   2   2 19.9165 3.25893   4
  16  -3  -2 16.6051 1.74342   3
  16  -3  -2 11.1457 1.53331   3
  16   3  -2 13.5717 1.25846   3
  16   3  -2 16.4877 3.23985   4
  16   3  -2 13.5577 1.28289   3
  15  -3  -2 16.6505 1.74433   3
  15  -3  -2 18.7463 1.90972   3
  15   3  -2 15.7092 1.81830   3
  15   3  -2 16.4113 1.85343   3
  15   3  -2 11.6201 3.12438   4
  14  -3  -2 1.64732 1.21534   3
  14  -3  -2 -1.4203 4.11719   1
  14  -3  -2 2.02876 4.16674   1
  14  -3  -2 1.33342 1.31496   3
  14   3  -2 -0.0091 1.03069   3
  14   3  -2 2.16952 2.50356   4
  14   3  -2 0.92519 1.07221   3
  13  -3  -2 73.0634 7.56230   1
  13  -3  -2 73.2346 3.45457   3
  13  -3  -2 75.6714 7.61042   1
  13  -3  -2 73.6608 3.55634   3
  13   3  -2 83.8111 3.23126   3
  13   3  -2 77.1883 3.22176   3
  12  -3  -2 72.6557 3.39510   3
  12  -3  -2 72.3508 7.24488   1
  12  -3  -2 71.7268 3.30463   3
  12   3  -2 79.4064 5.51837   1
  12   3  -2 75.9335 5.43615   1
  12   3  -2 76.0799 3.11986   3
  11  -3  -2 235.931 7.27457   3
  11  -3  -2 239.015 7.24223   3
  11  -3  -2 235.157 11.2018   1
  11   3  -2 223.887 9.51320   1
  11   3  -2 230.932 7.01524   3
  11   3  -2 216.377 9.33839   1
  10  -3  -2 124.681 4.39398   3
  10  -3  -2 118.159 7.92557   1
  10  -3  -2 122.775 4.44179   3
  10   3  -2 116.561 4.14796   3
  10   3  -2 117.581 6.67591   1
  10   3  -2 126.113 6.87601   1
  10   3  -2 131.786 4.19022   3
   9  -3  -2 26.6741 2.04632   3
   9  -3  -2 24.4882 1.98417   3
   9  -3  -2 23.6646 3.78945   1
   9   3  -2 26.1760 1.80423   3
   9   3  -2 24.1140 1.77695   3
   9   3  -2 26.3777 3.31345   1
   9   3  -2 23.6862 3.40456   1
   8  -3  -2 46.3369 5.41774   1
   8  -3  -2 48.2585 2.38459   3
   8  -3  -2 49.6364 2.43310   3
   8   3  -2 49.6118 4.52118   1
   8   3  -2 49.0392 2.18989   3
   8   3  -2 46.9640 2.16431   3
   7  -3  -2 506.507 13.7750   3
   7  -3  -2 484.373 16.8213   1
   7  -3  -2 498.603 13.7798   3
   7   3  -2 485.036 13.5666   3
   7   3  -2 477.546 15.9434   1
   7   3  -2 513.778 13.6245   3
   6  -3  -2 9.48277 1.04340   3
   6  -3  -2 8.25330 1.00361   3
   6  -3  -2 9.20538 2.58639   1
   6   3  -2 11.6315 2.31510   1
   6   3  -2 12.0458 1.22171   3
   6   3  -2 9.61267 0.90315   3
   5  -3  -2 172.646 5.37948   3
   5  -3  -2 183.627 5.41786   3
   5  -3  -2 188.268 8.06995   1
  -5   3   2 182.215 5.05616   3
  -5   3   2 179.774 5.05918   3
  -5   3   2 180.973 7.46302   1
   5   3  -2 175.299 5.23559   3
   5   3  -2 177.527 5.25148   3
   5   3  -2 173.114 7.29565   1
  -4  -3   2 82.4231 2.45246   3
   4  -3  -2 86.1060 4.88620   1
  -4  -3   2 84.1718 2.46039   3
   4  -3  -2 83.8365 2.90885   3
   4  -3  -2 78.2959 2.87074   3
  -4   3   2 85.3977 4.75863   1
   4   3  -2 80.5345 2.74746   3
   4   3  -2 89.4433 4.73295   1
  -4   3   2 87.1293 2.74063   3
  -4   3   2 84.2403 2.71226   3
   4   3  -2 84.8479 2.76763   3
   3  -3  -2 3843.61 102.106   1
  -3  -3   2 3783.38 101.494   1
  -3   3   2 3750.55 101.858   1
   3   3  -2 3732.19 101.609   1
   2  -3  -2 1352.33 37.5866   1
   2  -3  -2 1299.27 35.3995   3
   2   3  -2 1353.38 37.2849   1
  -2   3   2 1318.51 37.4172   1
   1  -3  -2 4953.79 132.782   1
  -1   3   2 4972.95 132.754   1
   0  -3   2 566.096 15.1158   3
   0  -3  -2 543.075 15.0533   3
   0  -3  -2 580.577 16.8756   1
   0  -3   2 554.938 15.0775   3
   0  -3   2 551.820 16.8170   1
   0  -3  -2 558.955 15.0880   3
   0   3  -2 569.598 15.1176   3
   0   3   2 531.368 15.0588   3
   0   3   2 557.551 15.0891   3
   0   3  -2 582.973 16.9390   1
   0   3  -2 553.248 15.0762   3
   0   3   2 561.726 16.8263   1
   1  -3   2 1775.18 48.9685   1
  -1   3  -2 1791.07 48.9656   1
   1   3   2 1769.88 48.7243   1
   2  -3   2 6.96135 0.66277   3
  -2  -3  -2 8.84768 0.88980   4
  -2  -3  -2 7.26396 0.63461   3
  -2  -3  -2 7.66800 0.60701   3
  -2  -3  -2 6.62406 1.32847   1
   2  -3   2 8.91737 1.71511   1
   2  -3   2 7.42122 0.86760   3
   2   3   2 6.22922 0.69131   3
   2   3   2 9.69917 0.74648   3
  -2   3  -2 8.11349 1.57219   1
   2   3   2 7.65854 0.72529   4
  -2   3  -2 6.05112 0.62326   3
   2   3   2 7.55551 1.40148   1
  -3  -3  -2 213.938 6.58119   1
   3  -3   2 198.292 5.72497   3
   3  -3   2 195.602 5.68339   3
   3  -3   2 208.274 7.64681   1
   3   3   2 193.494 5.55523   3
  -3   3  -2 197.043 5.58565   3
   3   3   2 194.458 5.80903   4
  -3   3  -2 201.090 5.56957   3
   3   3   2 197.770 5.55130   3
  -3   3  -2 205.803 7.34910   1
   3   3   2 211.664 7.02448   1
   4  -3   2 84.0172 4.71303   1
   4  -3   2 90.3235 2.83838   3
   4  -3   2 88.4271 2.88672   3
   4   3   2 87.8735 2.61627   3
   4   3   2 89.7237 2.60783   3
   4   3   2 88.5169 3.14594   4
   4   3   2 88.9483 4.02881   1
  -4   3  -2 91.9899 4.30806   1
   5  -3   2 201.467 7.83416   1
   5  -3   2 194.678 5.58272   3
   5  -3   2 191.304 5.52549   3
  -5   3  -2 195.571 6.57409   1
   5   3   2 184.373 5.24438   3
   5   3   2 203.140 6.63359   1
   5   3   2 186.928 5.23858   3
   5   3   2 184.749 5.95038   4
   6  -3   2 179.999 5.04126   3
   6  -3   2 167.421 4.95996   3
   6  -3   2 162.262 7.15121   1
   6   3   2 167.468 4.62224   3
   6   3   2 164.209 4.62341   3
   6   3   2 174.202 5.89948   1
   7  -3   2 471.131 12.9503   3
   7  -3   2 467.071 12.9972   3
   7  -3   2 473.134 15.3946   1
   7   3   2 490.565 13.6138   1
   7   3   2 466.047 12.5977   3
   8  -3   2 82.0079 2.88439   3
   8  -3   2 79.1308 2.78773   3
   8  -3   2 75.1211 5.10228   1
   9  -3   2 16.8655 1.54229   3
   9  -3   2 23.5533 3.04301   1
   9  -3   2 16.0420 1.44830   3
   9   3   2 18.4017 0.92617   3
   9   3   2 17.1833 0.91570   3
  10  -3   2 14.6194 2.80809   1
  10  -3   2 14.7093 1.58931   3
  10  -3   2 15.8592 1.51609   3
  10   3   2 16.1113 0.95111   3
  10   3   2 13.9944 0.95607   3
  11  -3   2 98.0709 3.48145   3
  11  -3   2 91.3788 3.37733   3
  11  -3   2 95.3305 5.58105   1
  11   3   2 96.0156 2.83380   3
  11   3   2 92.9597 2.84640   3
  12  -3   2 29.0696 1.95215   3
  12  -3   2 31.2493 2.02775   3
  12  -3   2 34.1593 3.39492   1
  12   3   2 25.8683 2.86978   4
  12   3   2 29.6767 1.21348   3
  13  -3   2 14.8686 1.45750   3
  13  -3   2 17.0188 1.73899   3
  13   3   2 15.5865 2.67081   4
  14  -3   2 13.3896 1.33133   3
  14  -3   2 15.7366 1.42458   3
  14   3   2 12.5655 2.83792   4
  15  -3   2 3.19431 1.05538   3
  15  -3   2 4.87921 0.97435   3
  15   3   2 0.82085 2.35386   4
  16   3   2 -0.7155 2.54314   4
  16  -4  -2 4.70785 1.32095   3
  16  -4  -2 -0.7635 1.29353   3
  16   4  -2 2.73850 0.93818   3
  16   4  -2 5.93440 2.88755   4
  15  -4  -2 13.6134 1.68984   3
  15  -4  -2 12.2197 7.03520   1
  15  -4  -2 15.3913 1.89284   3
  15   4  -2 14.5394 1.44268   3
  15   4  -2 13.4058 1.43003   3
  15   4  -2 15.4866 3.26688   4
  14  -4  -2 4.51754 1.40127   3
  14  -4  -2 10.6260 5.12735   1
  14  -4  -2 9.24478 1.62761   3
  14   4  -2 9.62801 2.79180   4
  14   4  -2 8.46742 1.30465   3
  14   4  -2 8.02254 1.27416   3
  13  -4  -2 55.7248 3.19420   3
  13  -4  -2 58.7595 3.12877   3
  13  -4  -2 53.6507 6.35662   1
  13   4  -2 57.0592 2.76114   3
  13   4  -2 60.0884 2.78774   3
  13   4  -2 50.9126 4.40868   4
  12  -4  -2 40.0635 2.66443   3
  12  -4  -2 32.0228 5.12970   1
  12  -4  -2 43.6361 2.75919   3
  12   4  -2 47.8218 5.20274   1
  12   4  -2 41.0180 2.34882   3
  12   4  -2 35.4917 3.88947   1
  12   4  -2 39.9234 2.36127   3
  11  -4  -2 3.47346 1.32127   3
  11  -4  -2 2.15308 3.63583   1
  11  -4  -2 3.39173 1.22735   3
  11   4  -2 2.41012 1.08177   3
  11   4  -2 0.91890 2.69003   1
  11   4  -2 1.64284 2.87878   1
  11   4  -2 2.49356 1.04848   3
  10  -4  -2 125.089 8.21569   1
  10  -4  -2 105.376 4.14083   3
  10  -4  -2 108.179 4.25397   3
  10   4  -2 115.820 6.96823   1
  10   4  -2 112.392 6.69551   1
  10   4  -2 116.329 3.98091   3
   9  -4  -2 119.867 4.32082   3
   9  -4  -2 130.057 7.98521   1
   9  -4  -2 119.108 4.37193   3
   9   4  -2 118.116 6.70431   1
   9   4  -2 119.768 4.08224   3
   8  -4  -2 60.7865 2.83092   3
   8  -4  -2 61.3297 5.94506   1
   8  -4  -2 53.6796 2.71540   3
   8   4  -2 59.0011 5.08541   1
   8   4  -2 59.4266 2.51033   3
   7  -4  -2 383.882 10.7366   3
   7  -4  -2 375.032 14.1790   1
   7  -4  -2 378.685 10.7815   3
   7   4  -2 383.579 10.5701   3
   7   4  -2 352.627 13.0052   1
   6  -4  -2 5.49239 1.03028   3
   6  -4  -2 4.28541 0.93929   3
   6  -4  -2 -0.2429 2.22759   1
  -6   4   2 2.13277 1.99432   1
  -6   4   2 5.49983 0.57023   3
  -6   4   2 5.80841 0.53835   3
   6   4  -2 4.59337 0.82340   3
   6   4  -2 5.55660 2.09780   1
   5  -4  -2 146.425 7.27544   1
   5  -4  -2 132.011 4.42231   3
   5  -4  -2 138.372 4.49867   3
  -5   4   2 135.506 6.72434   1
  -5   4   2 145.560 4.20014   3
  -5   4   2 141.901 4.19895   3
   5   4  -2 142.506 4.32103   3
   5   4  -2 125.799 6.40852   1
   4  -4  -2 2.82708 0.84372   3
   4  -4  -2 3.07911 0.90285   3
   4  -4  -2 1.49572 2.08452   1
  -4  -4   2 1.71781 1.73305   1
  -4  -4   2 3.22814 0.58182   3
  -4  -4   2 4.29042 0.60995   3
  -4   4   2 2.15519 0.75532   3
   4   4  -2 4.03506 0.76020   3
   4   4  -2 4.70725 0.79925   3
  -4   4   2 2.15325 0.69632   3
   4   4  -2 5.41260 1.95942   1
  -4   4   2 1.16978 1.86075   1
   4   4  -2 5.43086 1.19920   4
  -3  -4   2 1.35317 1.43325   1
   3  -4  -2 -0.2240 0.67687   3
   3  -4  -2 1.05106 1.59962   1
  -3  -4   2 1.04816 0.52216   3
  -3  -4   2 0.63906 0.54531   3
   3   4  -2 -0.2628 1.49182   1
  -3   4   2 0.42539 0.64951   3
  -3   4   2 0.75083 0.60574   3
   3   4  -2 1.28756 0.60899   3
  -3   4   2 0.91822 1.53574   1
   3   4  -2 0.77634 0.60185   3
   2  -4  -2 395.963 10.8675   3
  -2  -4   2 389.941 10.7559   3
   2  -4  -2 394.813 10.9091   3
  -2  -4   2 396.394 10.8900   4
   2  -4  -2 398.741 13.3535   1
   2   4  -2 387.357 10.7932   3
  -2   4   2 394.032 10.8687   3
   2   4  -2 395.143 12.9485   1
  -2   4   2 392.232 13.1499   1
   2   4  -2 377.384 10.8207   3
   2   4  -2 392.652 10.8789   4
   1  -4  -2 2705.17 71.3619   1
  -1  -4   2 2498.97 70.8354   1
  -1   4   2 2564.84 71.0661   1
   1   4  -2 2618.35 71.0111   1
   0  -4   2 1142.55 32.3723   1
   0  -4  -2 1087.98 32.1268   1
   0   4  -2 1137.72 32.3579   1
   0   4   2 1131.25 32.2636   1
   1  -4   2 1236.81 34.7727   1
   1   4   2 1185.18 34.3526   1
  -1   4  -2 1218.18 34.6896   1
  -2  -4  -2 1656.75 45.2330   1
   2  -4   2 1644.03 45.8549   1
   2   4   2 1569.93 45.2330   1
  -2   4  -2 1662.84 45.7845   1
   3  -4   2 91.1553 3.07537   3
   3  -4   2 93.4083 3.12837   3
  -3  -4  -2 94.2667 2.71286   3
   3  -4   2 102.370 5.30211   1
  -3  -4  -2 93.5707 2.72269   3
  -3  -4  -2 101.842 4.46177   1
   3   4   2 94.4840 2.95662   3
  -3   4  -2 93.0321 2.96644   3
   3   4   2 90.8316 3.17160   4
   3   4   2 98.8110 4.75678   1
  -3   4  -2 101.565 3.02750   3
  -3   4  -2 96.3813 4.99777   1
   3   4   2 92.8083 2.93612   3
   4  -4   2 107.508 5.83697   1
   4  -4   2 115.744 3.70462   3
  -4  -4  -2 122.116 4.42850   1
   4  -4   2 112.604 3.64392   3
   4   4   2 111.760 3.90799   4
  -4   4  -2 111.125 5.54185   1
   4   4   2 112.179 3.45170   3
   4   4   2 113.692 3.44175   3
  -4   4  -2 115.891 3.42314   3
  -4   4  -2 117.096 3.40925   3
   4   4   2 121.344 5.32630   1
   5  -4   2 42.0813 4.24834   1
   5  -4   2 49.2939 2.04420   3
   5  -4   2 51.7925 2.15002   3
   5   4   2 48.2676 1.75541   3
   5   4   2 48.6887 2.47670   4
   5   4   2 47.8698 1.76587   3
  -5   4  -2 48.4210 3.62899   1
   5   4   2 45.7544 3.41658   1
   6  -4   2 36.8147 1.90030   3
   6  -4   2 47.8823 4.31074   1
   6  -4   2 36.1948 1.80735   3
   6   4   2 35.5889 1.47241   3
   6   4   2 37.2026 2.32308   4
   6   4   2 38.9106 1.47709   3
  -6   4  -2 37.8724 2.98219   1
   6   4   2 39.0964 3.16579   1
   7  -4   2 281.765 8.28456   3
   7  -4   2 285.065 8.36579   3
   7  -4   2 312.247 11.4161   1
   7   4   2 304.570 9.61378   1
   7   4   2 280.165 7.95371   3
   7   4   2 285.020 7.97286   3
   7   4   2 292.917 8.90821   4
   8  -4   2 77.8378 5.67652   1
   8  -4   2 88.5929 3.19614   3
   8  -4   2 86.7379 3.09471   3
   8   4   2 83.6351 2.64903   3
   8   4   2 83.6329 3.94313   4
   8   4   2 85.1915 2.66589   3
   8   4   2 84.8057 3.98676   1
   9  -4   2 -0.8563 0.85472   3
   9  -4   2 2.06666 2.50950   1
   9  -4   2 0.49836 0.85007   3
   9   4   2 0.28597 0.56093   3
   9   4   2 -0.2412 1.61547   4
   9   4   2 0.86824 1.09095   1
   9   4   2 0.73081 0.56180   3
  10  -4   2 -0.1537 2.67225   1
  10  -4   2 3.41530 1.08659   3
  10  -4   2 5.47638 1.02153   3
  10   4   2 4.65963 0.68687   3
  10   4   2 3.52009 1.90507   4
  10   4   2 3.08765 0.65572   3
  11  -4   2 30.6802 4.05941   1
  11  -4   2 39.8203 2.36429   3
  11  -4   2 37.6338 2.24876   3
  11   4   2 43.2039 3.71222   4
  11   4   2 39.9963 1.64346   3
  11   4   2 40.7122 1.63375   3
  12  -4   2 23.3991 1.97328   3
  12  -4   2 26.1594 2.09105   3
  12  -4   2 17.8995 3.41901   1
  12   4   2 26.4664 1.30274   3
  12   4   2 25.1060 2.91167   4
  12   4   2 24.5751 1.29756   3
  13  -4   2 57.0416 2.75667   3
  13  -4   2 60.2134 2.86663   3
  13  -4   2 50.4937 4.17478   1
  13   4   2 59.8148 4.53286   4
  14  -4   2 8.33951 1.33636   3
  14  -4   2 7.87124 1.25844   3
  14   4   2 5.39388 2.56825   4
  15  -4   2 3.59002 1.17239   3
  15  -4   2 4.28683 1.08183   3
  15   4   2 2.71421 2.44715   4
  15  -5  -2 11.8806 6.03157   1
  15  -5  -2 22.5909 2.46105   3
  15  -5  -2 23.5816 2.23321   3
  15   5  -2 26.8956 3.79116   4
  15   5  -2 24.3047 1.97798   3
  15   5  -2 20.5511 1.97092   3
  14  -5  -2 2.90400 1.48637   3
  14  -5  -2 1.84372 1.29751   3
  14   5  -2 -0.6498 1.00402   3
  14   5  -2 0.31784 1.07819   3
  14   5  -2 0.23314 2.38076   4
  13  -5  -2 61.9075 3.42704   3
  13  -5  -2 62.9870 3.28559   3
  13   5  -2 51.5807 4.91890   1
  13   5  -2 57.4151 2.86788   3
  13   5  -2 59.3985 4.76234   1
  13   5  -2 63.7819 2.91998   3
  13   5  -2 70.3098 4.86219   4
  12  -5  -2 4.84099 1.45588   3
  12  -5  -2 3.15101 1.32120   3
  12  -5  -2 -1.0704 4.18776   1
  12   5  -2 4.26590 3.32692   1
  12   5  -2 4.74434 1.15890   3
  12   5  -2 0.87951 2.24205   4
  12   5  -2 2.23593 1.09801   3
  12   5  -2 5.56342 3.20835   1
  11  -5  -2 115.882 4.48764   3
  11  -5  -2 116.191 4.59110   3
  11  -5  -2 120.978 9.00439   1
  11   5  -2 116.412 5.69012   4
  11   5  -2 120.819 4.24710   3
  11   5  -2 107.963 7.35407   1
  11   5  -2 120.600 4.19272   3
  11   5  -2 114.716 7.23550   1
  10  -5  -2 5.16050 1.29346   3
  10  -5  -2 5.88127 3.63078   1
  10  -5  -2 6.70831 1.44217   3
  10   5  -2 5.89790 1.12575   3
  10   5  -2 6.23564 2.12492   4
  10   5  -2 5.52809 2.89504   1
  10   5  -2 7.67186 1.18058   3
   9  -5  -2 63.8929 3.12927   3
   9  -5  -2 48.0728 5.61251   1
   9  -5  -2 60.6297 3.01654   3
   9   5  -2 64.0760 5.59618   1
   9   5  -2 65.6022 2.76353   3
   9   5  -2 62.1129 2.76727   3
   9   5  -2 70.6765 4.05294   4
   8  -5  -2 87.9754 3.59618   3
   8  -5  -2 83.0588 3.45568   3
   8  -5  -2 89.6590 7.18134   1
   8   5  -2 82.4437 3.21724   3
   8   5  -2 87.8192 6.11043   1
   8   5  -2 82.6987 3.19827   3
   8   5  -2 84.1712 4.29026   4
   7  -5  -2 44.4924 5.28515   1
   7  -5  -2 53.2634 2.60294   3
   7  -5  -2 55.5082 2.70938   3
   7   5  -2 52.9276 2.37046   3
  -7   5   2 54.3677 4.94362   1
   7   5  -2 55.4570 2.39312   3
   7   5  -2 52.1723 4.70635   1
   7   5  -2 54.4805 3.30793   4
   6  -5  -2 1.39211 2.36352   1
   6  -5  -2 -0.8651 0.87596   3
   6  -5  -2 0.45946 0.85972   3
   6   5  -2 0.20073 0.74682   3
  -6   5   2 -1.8139 1.99906   1
  -6   5   2 0.29691 0.61573   3
   6   5  -2 -0.8254 0.71102   3
   6   5  -2 -2.6305 1.68802   1
  -6   5   2 -0.6074 0.52506   3
   6   5  -2 -2.7448 1.21391   4
   5  -5  -2 516.197 14.6322   3
   5  -5  -2 539.445 18.1035   1
   5  -5  -2 527.735 14.5916   3
  -5  -5   2 521.865 13.9973   3
  -5  -5   2 553.566 16.7447   1
  -5  -5   2 524.094 13.9932   3
   5   5  -2 515.006 17.1473   1
  -5   5   2 532.879 14.3911   3
  -5   5   2 525.872 14.3888   3
   5   5  -2 523.510 14.4192   3
  -5   5   2 526.127 17.4606   1
   5   5  -2 509.214 14.4433   3
   5   5  -2 504.381 14.8166   4
   4  -5  -2 495.562 16.7380   1
   4  -5  -2 470.146 13.3060   3
  -4  -5   2 473.726 12.9869   3
  -4  -5   2 474.495 13.0170   3
  -4  -5   2 491.694 15.6421   1
   4  -5  -2 479.456 13.3854   3
  -4   5   2 477.825 16.2590   1
   4   5  -2 481.222 13.5141   4
   4   5  -2 480.237 15.9189   1
  -4   5   2 482.736 13.2336   3
   4   5  -2 466.062 13.2174   3
   4   5  -2 467.934 13.1836   3
  -4   5   2 477.059 13.2283   3
  -3  -5   2 1110.69 32.2188   1
   3  -5  -2 1089.54 29.8034   3
  -3  -5   2 1097.64 29.6647   3
   3  -5  -2 1117.57 29.8789   3
   3  -5  -2 1094.30 32.8789   1
   3   5  -2 1102.20 29.8802   4
   3   5  -2 1152.17 32.6190   1
  -3   5   2 1077.94 29.7752   3
  -3   5   2 1111.69 32.7635   1
   3   5  -2 1122.22 29.7776   3
   3   5  -2 1121.83 29.7360   3
  -2  -5   2 1166.16 30.5080   3
   2  -5  -2 1182.37 33.6595   1
   2  -5  -2 1127.54 30.5881   3
   2  -5  -2 1122.13 30.6385   3
  -2  -5   2 1147.51 30.5962   4
  -2   5   2 1102.16 30.5646   3
   2   5  -2 1106.11 30.5234   3
  -2   5   2 1161.78 33.5531   1
   2   5  -2 1165.76 33.3017   1
  -2   5   2 1139.93 30.6095   3
   2   5  -2 1127.58 30.5783   4
   1  -5  -2 1256.15 36.7913   1
   1  -5  -2 1248.64 34.0206   3
  -1  -5   2 1299.02 36.7379   1
   1   5  -2 1312.73 36.8521   1
  -1   5   2 1247.22 36.7673   1
   0  -5  -2 1555.18 43.7299   1
   0  -5   2 1528.43 43.7486   1
   0   5   2 1533.27 43.7099   1
   0   5  -2 1537.88 43.8148   1
  -1  -5  -2 1318.25 40.4917   1
   1  -5   2 1454.60 40.6438   1
   1   5   2 1402.63 40.2530   1
  -1   5  -2 1473.55 40.6358   1
  -2  -5  -2 32.9387 1.49988   3
   2  -5   2 31.3643 1.65940   3
   2  -5   2 32.0289 3.41823   1
   2  -5   2 33.3385 1.74000   3
  -2  -5  -2 33.0161 1.64414   4
  -2  -5  -2 26.8696 2.94218   1
  -2  -5  -2 34.0169 1.46275   3
  -2   5  -2 32.4543 1.61704   3
   2   5   2 30.6436 1.56030   3
   2   5   2 29.8668 1.51080   3
   2   5   2 30.7865 3.33085   1
  -2   5  -2 40.9173 3.61949   1
   3  -5   2 267.351 10.1282   1
  -3  -5  -2 261.888 9.25057   1
  -3  -5  -2 248.487 6.99521   3
  -3  -5  -2 245.752 6.97176   3
  -3  -5  -2 252.084 7.33181   4
   3  -5   2 247.708 7.33616   3
   3  -5   2 246.840 7.28201   3
  -3   5  -2 257.595 7.20731   3
   3   5   2 261.590 9.53564   1
   3   5   2 250.141 7.17071   3
   3   5   2 245.864 7.15721   3
  -3   5  -2 251.690 9.83654   1
  -3   5  -2 253.611 7.23405   3
   3   5   2 246.509 7.32390   4
   4  -5   2 383.607 10.6089   3
   4  -5   2 365.234 13.4449   1
  -4  -5  -2 383.830 11.9939   1
   4  -5   2 378.609 10.5377   3
   4   5   2 378.162 10.3619   3
  -4   5  -2 375.701 10.3456   3
  -4   5  -2 372.692 10.3692   3
   4   5   2 373.157 10.6846   4
   4   5   2 373.970 12.6674   1
   4   5   2 375.267 10.3697   3
  -4   5  -2 357.762 12.9251   1
   5  -5   2 716.133 19.6392   3
   5  -5   2 712.739 19.6958   3
  -5  -5  -2 727.697 20.1521   1
   5  -5   2 759.526 23.0244   1
   5   5   2 715.876 19.8898   4
  -5   5  -2 722.085 22.0568   1
   5   5   2 708.175 19.4244   3
  -5   5  -2 720.925 19.2949   3
   5   5   2 734.138 21.7390   1
   5   5   2 702.439 19.4336   3
  -5   5  -2 724.439 19.3088   3
   6  -5   2 5.09238 0.92485   3
   6  -5   2 3.00635 2.33275   1
   6  -5   2 3.04557 0.97900   3
   6   5   2 4.74034 0.74242   3
   6   5   2 3.76258 1.94697   1
   6   5   2 5.20429 1.37375   4
   6   5   2 5.36544 0.72514   3
  -6   5  -2 0.64027 1.80734   1
   7  -5   2 210.365 6.38477   3
   7  -5   2 214.572 9.83522   1
   7  -5   2 214.113 6.49276   3
   7   5   2 214.095 6.06874   3
   7   5   2 195.058 8.06888   1
   7   5   2 225.872 7.01390   4
   7   5   2 209.238 6.07901   3
  -7   5  -2 206.335 7.60715   1
   8  -5   2 14.9350 1.67506   3
   8  -5   2 19.2519 1.84035   3
   8  -5   2 17.7199 3.44359   1
   8   5   2 16.3045 2.00015   4
   8   5   2 16.2518 2.39599   1
   8   5   2 18.8934 1.30228   3
   8   5   2 19.4009 1.31720   3
   9  -5   2 131.432 7.94340   1
   9  -5   2 135.472 4.52613   3
   9  -5   2 132.862 4.62288   3
   9   5   2 124.497 5.65537   1
   9   5   2 130.189 4.07348   3
   9   5   2 137.387 4.07119   3
   9   5   2 132.570 5.40842   4
  10  -5   2 22.3107 4.18397   1
  10  -5   2 29.5392 2.26529   3
  10  -5   2 27.9872 2.08550   3
  10   5   2 26.9171 1.56355   3
  10   5   2 23.9919 2.64012   4
  10   5   2 28.6093 1.54837   3
  10   5   2 24.4562 2.23010   1
  11  -5   2 65.0877 3.13595   3
  11  -5   2 70.0496 6.88758   1
  11  -5   2 63.2276 2.99838   3
  11   5   2 65.3998 2.42635   3
  11   5   2 69.2606 4.14986   4
  11   5   2 65.5906 2.42613   3
  12  -5   2 0.81262 1.03960   3
  12  -5   2 -1.2715 3.48545   1
  12  -5   2 1.33536 1.15516   3
  12   5   2 0.07433 0.67729   3
  12   5   2 -0.4540 0.63497   3
  12   5   2 -0.0811 1.99781   4
  13  -5   2 26.5431 4.18650   1
  13  -5   2 25.4488 2.33947   3
  13  -5   2 23.7254 2.20503   3
  13   5   2 24.8291 1.37353   3
  13   5   2 23.1778 1.36807   3
  13   5   2 29.5582 3.27006   4
  14  -5   2 -0.4449 1.05866   3
  14  -5   2 0.29041 1.17077   3
  14   5   2 0.96291 2.37889   4
  15  -5   2 -0.9286 1.11454   3
  15  -5   2 1.84000 1.11301   3
  15   5   2 -0.0814 2.23076   4
  15  -6  -2 15.1286 1.92280   3
  15  -6  -2 22.6716 7.46716   1
  15  -6  -2 16.4123 2.14268   3
  15   6  -2 17.0861 1.91773   3
  15   6  -2 20.3675 1.97374   3
  15   6  -2 19.5897 3.46769   4
  14  -6  -2 2.23485 1.53404   3
  14  -6  -2 2.80150 1.43688   3
  14   6  -2 2.75880 1.18601   3
  14   6  -2 3.43029 2.69844   4
  14   6  -2 6.57197 1.28886   3
  13  -6  -2 20.0527 5.94424   1
  13  -6  -2 23.5485 2.71466   3
  13  -6  -2 23.8645 2.50534   3
  13   6  -2 20.1097 3.12651   4
  13   6  -2 16.3633 3.56301   1
  13   6  -2 23.4343 2.16943   3
  13   6  -2 22.1329 2.11072   3
  13   6  -2 16.9294 3.52278   1
  12  -6  -2 18.2457 1.96679   3
  12  -6  -2 14.6291 5.48371   1
  12  -6  -2 19.2578 2.00500   3
  12   6  -2 16.6765 2.89017   4
  12   6  -2 19.9628 2.01441   3
  12   6  -2 18.6056 2.02156   3
  12   6  -2 16.4353 3.95957   1
  12   6  -2 11.7022 3.65782   1
  11  -6  -2 18.3611 4.89542   1
  11  -6  -2 15.1282 1.78660   3
  11  -6  -2 14.6962 1.69870   3
  11   6  -2 12.2777 2.50877   4
  11   6  -2 5.86232 3.56818   1
  11   6  -2 11.5667 1.38774   3
  11   6  -2 12.7220 3.75250   1
  11   6  -2 15.5314 1.51262   3
  10  -6  -2 26.1306 2.50012   3
  10  -6  -2 26.1413 4.70496   1
  10  -6  -2 25.2573 2.35836   3
  10   6  -2 25.1205 2.08137   3
  10   6  -2 25.6115 2.07257   3
  10   6  -2 21.7364 3.84985   1
  10   6  -2 25.6736 2.88091   4
   9  -6  -2 91.3009 4.00904   3
   9  -6  -2 81.3799 7.88195   1
   9  -6  -2 94.9344 3.91638   3
   9   6  -2 98.8264 3.64761   3
   9   6  -2 98.9676 4.79670   4
   9   6  -2 94.6470 6.97754   1
   9   6  -2 98.1311 3.67751   3
   8  -6  -2 22.8082 4.36725   1
   8  -6  -2 21.8846 2.34880   3
   8  -6  -2 18.8976 2.20421   3
   8   6  -2 21.1702 2.42864   4
   8   6  -2 19.8545 1.93395   3
  -8   6   2 20.2373 3.41836   1
   8   6  -2 21.8930 1.95345   3
   8   6  -2 21.1754 3.52440   1
   7  -6  -2 6.29841 1.27703   3
   7  -6  -2 6.13058 1.32048   3
   7  -6  -2 2.59611 3.00848   1
   7   6  -2 6.90038 1.07997   3
   7   6  -2 9.03787 2.72126   1
  -7   6   2 7.24784 0.78039   3
   7   6  -2 6.90545 1.10194   3
  -7   6   2 7.48784 2.85865   1
   7   6  -2 3.88753 1.67774   4
  -7   6   2 7.40564 0.73393   3
   6  -6  -2 2.24042 1.00139   3
   6  -6  -2 2.10682 2.70225   1
  -6  -6   2 2.97647 1.97360   1
   6  -6  -2 1.76014 1.07951   3
  -6   6   2 2.44454 2.35677   1
  -6   6   2 1.97550 0.73071   3
   6   6  -2 2.73498 2.23620   1
  -6   6   2 2.08109 0.79755   3
   6   6  -2 1.16690 1.35585   4
   6   6  -2 1.49351 0.83844   3
   6   6  -2 1.11999 0.86963   3
   5  -6  -2 40.6880 2.28204   3
  -5  -6   2 40.5284 3.89313   1
  -5  -6   2 45.7056 1.71936   3
  -5  -6   2 44.2513 1.69166   3
   5  -6  -2 46.0506 2.42054   3
   5  -6  -2 47.7600 4.97396   1
  -5   6   2 42.0154 2.06209   3
   5   6  -2 45.7126 2.59772   4
  -5   6   2 41.5710 2.13727   3
   5   6  -2 43.0044 2.15139   3
   5   6  -2 50.9551 4.70162   1
  -5   6   2 41.3753 4.76192   1
   5   6  -2 45.4555 2.14622   3
  -4  -6   2 121.406 3.89357   3
   4  -6  -2 118.496 4.18407   3
   4  -6  -2 117.320 7.14626   1
   4  -6  -2 123.219 4.34296   3
  -4  -6   2 121.038 3.84605   3
  -4  -6   2 123.037 6.54599   1
   4   6  -2 122.093 4.12106   3
  -4   6   2 124.747 4.14132   3
   4   6  -2 128.210 6.72046   1
  -4   6   2 127.887 7.25882   1
   4   6  -2 120.079 4.35777   4
   4   6  -2 123.836 4.07038   3
  -4   6   2 124.498 4.12730   3
   3  -6  -2 962.027 26.1431   3
  -3  -6   2 952.823 25.9179   3
   3  -6  -2 963.032 26.0581   3
  -3  -6   2 950.402 26.1068   4
  -3  -6   2 970.102 25.8678   3
   3  -6  -2 955.470 29.6123   1
   3   6  -2 949.524 26.0965   4
   3   6  -2 978.257 29.2993   1
   3   6  -2 980.122 25.9851   3
   3   6  -2 958.310 26.0194   3
  -3   6   2 943.220 29.4882   1
  -3   6   2 971.542 26.0519   3
   2  -6  -2 617.003 16.9658   3
   2  -6  -2 617.503 16.8917   3
   2  -6  -2 575.765 20.0270   1
  -2  -6   2 614.382 16.8841   4
  -2  -6   2 628.516 16.7999   3
   2   6  -2 619.608 19.9733   1
  -2   6   2 630.277 16.9234   3
  -2   6   2 609.093 20.1478   1
   2   6  -2 611.676 16.8882   3
   2   6  -2 621.235 16.8759   4
  -2   6   2 605.186 16.8759   3
   2   6  -2 608.191 16.8333   3
  -1  -6   2 253.212 7.16666   4
   1  -6  -2 244.834 7.19353   3
   1  -6  -2 249.918 7.28359   3
  -1  -6   2 242.449 7.21952   3
  -1  -6   2 241.733 7.14898   3
   1  -6  -2 236.815 10.0734   1
  -1  -6   2 241.453 9.93185   1
  -1   6   2 245.030 7.22360   3
   1   6  -2 240.641 7.22508   3
  -1   6   2 262.488 10.2894   1
  -1   6   2 248.036 7.24912   3
   1   6  -2 253.298 10.1500   1
   1   6  -2 234.812 7.15726   3
   0  -6   2 367.555 13.2103   1
   0  -6  -2 370.217 13.1153   1
   0  -6   2 338.374 10.0918   3
   0  -6  -2 346.465 10.0865   3
   0  -6   2 359.464 10.1965   3
   0  -6  -2 347.150 10.1411   3
   0   6   2 397.897 13.4156   1
   0   6   2 355.613 10.1575   3
   0   6   2 349.696 10.1302   3
   0   6  -2 349.712 10.1638   3
   0   6  -2 381.258 13.3146   1
   0   6  -2 352.754 10.1310   3
   1  -6   2 605.753 19.3344   1
   1  -6   2 553.724 15.9660   3
  -1  -6  -2 580.120 15.8598   3
   1  -6   2 573.063 15.9449   3
  -1  -6  -2 587.729 18.8185   1
  -1   6  -2 568.176 15.9569   3
  -1   6  -2 581.469 15.9435   3
   1   6   2 598.186 18.9650   1
   1   6   2 572.390 15.9058   3
   1   6   2 581.929 15.9420   3
   2  -6   2 269.925 7.66337   3
   2  -6   2 269.003 10.6960   1
  -2  -6  -2 267.282 7.56308   4
  -2  -6  -2 265.336 7.41996   3
  -2  -6  -2 239.549 7.44297   3
   2  -6   2 259.914 7.56894   3
  -2   6  -2 262.155 10.5157   1
   2   6   2 259.465 10.3199   1
  -2   6  -2 252.883 7.54350   3
   2   6   2 242.487 7.46627   3
   2   6   2 258.989 7.49964   3
  -3  -6  -2 188.965 5.59671   3
   3  -6   2 199.446 9.01222   1
   3  -6   2 191.557 5.87128   3
   3  -6   2 191.994 5.95114   3
  -3  -6  -2 194.901 5.90903   4
  -3  -6  -2 201.071 8.19415   1
  -3  -6  -2 191.428 5.57225   3
   3   6   2 194.048 5.77972   3
  -3   6  -2 184.027 5.78930   3
  -3   6  -2 187.300 5.80855   3
  -3   6  -2 197.005 8.72280   1
   3   6   2 191.865 5.75594   3
   3   6   2 193.398 8.47419   1
   4  -6   2 34.8315 2.10008   3
  -4  -6  -2 36.5344 1.39307   3
   4  -6   2 34.6336 2.01765   3
  -4  -6  -2 36.1248 3.52819   1
  -4  -6  -2 33.1357 1.34458   3
   4  -6   2 43.2974 4.47262   1
  -4   6  -2 40.4483 4.37120   1
  -4   6  -2 32.0698 1.80090   3
   4   6   2 33.0980 1.78549   3
   4   6   2 31.9204 2.18477   4
   4   6   2 32.8989 1.81053   3
   4   6   2 32.5106 4.05614   1
  -4   6  -2 34.4215 1.80065   3
   5  -6   2 38.8808 2.34013   3
   5  -6   2 46.7790 2.28371   3
   5  -6   2 48.2756 5.06234   1
  -5  -6  -2 48.8527 3.46209   1
   5   6   2 46.0191 2.08636   3
  -5   6  -2 48.7281 1.99115   3
  -5   6  -2 56.9294 4.91350   1
  -5   6  -2 47.8633 1.97453   3
   5   6   2 47.0808 4.30652   1
   5   6   2 47.9752 2.07294   3
   5   6   2 49.1604 2.63883   4
   6  -6   2 6.26720 2.71680   1
   6  -6   2 4.96162 1.12044   3
   6  -6   2 7.32027 1.12956   3
   6   6   2 6.05152 2.21474   1
  -6   6  -2 7.27793 0.79369   3
   6   6   2 7.16756 0.91497   3
   6   6   2 5.49999 1.45213   4
  -6   6  -2 7.05855 0.64273   3
   6   6   2 5.86546 0.88110   3
  -6   6  -2 5.78348 2.39747   1
   7  -6   2 581.094 16.2481   3
   7  -6   2 623.713 20.5281   1
   7  -6   2 579.010 16.3500   3
  -7   6  -2 573.176 18.3770   1
   7   6   2 577.422 16.6622   4
   7   6   2 576.657 15.9665   3
   7   6   2 587.544 18.7260   1
   7   6   2 580.317 15.9538   3
   8  -6   2 1.28586 2.93006   1
   8  -6   2 2.78885 1.08488   3
   8  -6   2 1.25870 1.11152   3
   8   6   2 1.24141 0.81166   3
   8   6   2 -2.4949 2.02341   1
   8   6   2 1.24386 0.79228   3
  -8   6  -2 1.11197 1.68771   1
   8   6   2 0.25513 1.58720   4
   9  -6   2 9.76489 1.32277   3
   9  -6   2 8.31010 3.52270   1
   9  -6   2 10.1613 1.48059   3
   9   6   2 9.50816 1.03593   3
   9   6   2 7.44933 0.98592   3
   9   6   2 10.7577 2.49950   1
   9   6   2 12.2152 2.06711   4
  10  -6   2 2.07462 1.15146   3
  10  -6   2 0.04607 3.45048   1
  10  -6   2 1.17742 1.22493   3
  10   6   2 2.58929 0.85479   3
  10   6   2 5.07738 2.16089   1
  10   6   2 4.20109 2.04635   4
  10   6   2 3.61981 0.89540   3
  11  -6   2 44.4524 2.85289   3
  11  -6   2 37.1675 2.61224   3
  11   6   2 40.0206 3.75881   4
  11   6   2 47.5953 2.13517   3
  11   6   2 45.0729 2.09681   3
  12  -6   2 1.64194 4.22545   1
  12  -6   2 1.91373 1.25922   3
  12  -6   2 1.05981 1.15758   3
  12   6   2 1.32407 0.76903   3
  12   6   2 1.45793 0.82587   3
  12   6   2 1.81720 2.12606   4
  13  -6   2 72.1630 3.50563   3
  13  -6   2 68.0507 3.34782   3
  13  -6   2 53.2083 6.03168   1
  13   6   2 72.6106 4.70104   4
  13   6   2 67.2094 2.57079   3
  13   6   2 69.6068 2.56919   3
  14  -6   2 19.0033 2.21238   3
  14  -6   2 19.4876 1.92041   3
  14   6   2 15.4119 2.93517   4
  14   6   2 17.1798 1.19634   3
  14   6   2 21.5596 1.26593   3
  15  -6   2 -0.1845 1.11673   3
  15  -6   2 0.55765 1.28018   3
  15   6   2 4.41100 2.45362   4
  15  -7  -2 -0.6225 1.36279   3
  15  -7  -2 -0.8032 1.47822   3
  15   7  -2 -1.7613 2.54931   4
  15   7  -2 1.09195 1.10371   3
  15   7  -2 0.04585 1.08398   3
  14  -7  -2 1.92695 1.57262   3
  14  -7  -2 0.21848 1.39888   3
  14   7  -2 1.35790 1.14708   3
  14   7  -2 0.29993 1.13216   3
  14   7  -2 0.43353 2.61706   4
  13  -7  -2 41.9669 7.71541   1
  13  -7  -2 44.8792 3.13976   3
  13  -7  -2 49.9592 3.39728   3
  13   7  -2 36.5911 4.80781   1
  13   7  -2 49.1610 2.75736   3
  13   7  -2 46.6270 2.74830   3
  13   7  -2 49.2050 4.70197   4
  13   7  -2 39.6528 4.77775   1
  12  -7  -2 5.28403 1.49250   3
  12  -7  -2 5.11721 1.62428   3
  12  -7  -2 5.36933 5.37272   1
  12   7  -2 2.28303 3.71748   1
  12   7  -2 7.44452 4.06783   1
  12   7  -2 5.74140 1.29682   3
  12   7  -2 4.44346 2.48499   4
  12   7  -2 4.90659 1.28184   3
  11  -7  -2 29.3592 5.79823   1
  11  -7  -2 26.4390 2.59158   3
  11  -7  -2 27.0005 2.72623   3
  11   7  -2 30.0880 2.27867   3
  11   7  -2 26.9896 4.54196   1
  11   7  -2 30.2721 2.25172   3
  11   7  -2 28.3048 3.12449   4
  10  -7  -2 -1.8000 3.92910   1
  10  -7  -2 -0.0910 1.21408   3
  10  -7  -2 0.10467 1.35953   3
  10   7  -2 1.30936 1.04760   3
  10   7  -2 -0.3778 1.99764   4
  10   7  -2 2.55603 3.29765   1
  10   7  -2 -0.6703 1.02915   3
   9  -7  -2 15.3580 1.73956   3
   9  -7  -2 14.5945 4.31806   1
   9  -7  -2 12.1167 1.80150   3
   9   7  -2 18.9651 2.00022   3
   9   7  -2 18.3955 3.96283   1
   9   7  -2 16.1017 2.42448   4
  -9   7   2 12.8736 3.36192   1
   9   7  -2 17.9172 2.01919   3
   8  -7  -2 156.034 9.82997   1
   8  -7  -2 144.301 5.27469   3
   8  -7  -2 150.818 5.46131   3
   8   7  -2 150.770 5.99132   4
   8   7  -2 147.320 5.07260   3
   8   7  -2 152.787 8.65768   1
   8   7  -2 148.197 5.03949   3
  -8   7   2 146.245 8.33444   1
   7  -7  -2 0.50421 1.22641   3
   7  -7  -2 1.02388 1.16569   3
   7  -7  -2 -2.1663 2.93149   1
   7   7  -2 -2.5085 2.45585   1
   7   7  -2 0.01466 0.98572   3
  -7   7   2 1.04043 0.78959   3
   7   7  -2 1.20822 1.01830   3
  -7   7   2 0.36960 0.71929   3
   7   7  -2 2.55785 1.70602   4
  -7   7   2 1.77794 2.84776   1
  -6  -7   2 99.9593 6.02047   1
   6  -7  -2 113.230 4.22447   3
   6  -7  -2 102.716 7.76236   1
  -6  -7   2 110.390 3.02156   3
   6  -7  -2 106.945 4.04884   3
  -6  -7   2 107.545 3.01239   3
   6   7  -2 110.213 3.92925   3
   6   7  -2 107.755 6.89257   1
   6   7  -2 110.107 3.88302   3
  -6   7   2 110.185 7.20035   1
   6   7  -2 112.127 4.47661   4
  -6   7   2 110.369 3.79312   3
  -6   7   2 106.484 3.73524   3
   5  -7  -2 166.590 5.70026   3
  -5  -7   2 171.889 5.09034   3
   5  -7  -2 150.660 8.82211   1
  -5  -7   2 183.854 8.33554   1
  -5  -7   2 168.994 5.05273   3
  -5   7   2 174.906 5.43393   3
  -5   7   2 170.579 5.42997   3
   5   7  -2 178.178 8.78427   1
   5   7  -2 176.283 5.82770   4
   5   7  -2 155.368 5.41072   3
   5   7  -2 182.187 5.46853   3
  -5   7   2 173.980 8.97938   1
   4  -7  -2 188.802 5.99574   3
  -4  -7   2 187.097 5.69640   3
  -4  -7   2 205.729 8.96932   1
   4  -7  -2 198.016 9.97565   1
   4  -7  -2 185.079 6.08440   3
   4   7  -2 180.445 5.82971   3
   4   7  -2 174.844 6.04348   4
  -4   7   2 182.747 6.40413   3
  -4   7   2 193.875 9.51427   1
  -4   7   2 199.146 5.96495   3
   4   7  -2 182.615 5.88797   3
   4   7  -2 195.914 9.27884   1
   3  -7  -2 3810.84 103.538   1
   3   7  -2 3704.46 102.896   1
  -3   7   2 3705.79 103.210   1
   2  -7  -2 257.718 8.04468   3
  -2  -7   2 266.961 7.92018   4
   2  -7  -2 287.281 11.7437   1
   2  -7  -2 257.487 7.91358   3
  -2  -7   2 267.486 11.0200   1
  -2  -7   2 261.292 7.82246   3
   2   7  -2 258.973 7.93713   3
   2   7  -2 291.882 11.4933   1
  -2   7   2 262.608 7.98577   3
   2   7  -2 268.960 7.92166   3
  -2   7   2 261.461 7.94076   3
  -2   7   2 278.500 11.5564   1
  -1  -7   2 4.07851 1.04988   4
   1  -7  -2 3.00864 1.13371   3
  -1  -7   2 1.88948 2.24993   1
  -1  -7   2 3.39975 1.10682   3
  -1  -7   2 4.12103 1.00058   3
   1  -7  -2 3.13339 1.02017   3
   1  -7  -2 3.29981 2.54167   1
   1   7  -2 4.26545 1.09318   3
   1   7  -2 2.52032 1.01958   3
  -1   7   2 1.92734 1.02195   3
   1   7  -2 3.05882 2.31379   1
  -1   7   2 6.89861 2.68569   1
  -1   7   2 3.40292 1.06766   3
   0  -7   2 1421.76 38.5244   3
   0  -7  -2 1444.92 42.1189   1
   0  -7   2 1474.05 42.3708   1
   0  -7   2 1365.22 38.4226   3
   0  -7  -2 1441.54 38.4412   3
   0  -7  -2 1444.46 38.5093   3
   0   7   2 1398.72 38.4787   3
   0   7  -2 1471.51 42.3443   1
   0   7   2 1446.51 42.1848   1
   1  -7   2 2802.37 76.6002   1
  -1  -7  -2 2698.61 76.0284   1
  -1   7  -2 2733.99 76.3707   1
   1   7   2 2676.74 76.0260   1
   2  -7   2 4174.31 115.124   1
  -2   7  -2 4200.37 115.002   1
   2   7   2 4215.65 114.694   1
   3  -7   2 210.559 6.67834   3
   3  -7   2 221.338 6.81555   3
  -3  -7  -2 224.203 6.75061   4
  -3  -7  -2 216.448 6.40303   3
   3  -7   2 222.598 10.2073   1
  -3  -7  -2 222.644 6.45072   3
  -3  -7  -2 217.069 9.38652   1
   3   7   2 216.736 6.58805   3
  -3   7  -2 220.943 6.66841   3
   3   7   2 226.197 9.66853   1
   3   7   2 216.915 6.61293   3
  -3   7  -2 217.642 9.85659   1
  -4  -7  -2 206.564 6.01541   3
   4  -7   2 219.943 10.0879   1
  -4  -7  -2 212.598 6.60487   4
  -4  -7  -2 210.563 5.99952   3
   4  -7   2 213.866 6.60793   3
   4  -7   2 194.287 6.41943   3
  -4  -7  -2 224.518 8.88951   1
  -4   7  -2 215.456 9.62969   1
   4   7   2 214.860 6.34604   3
   4   7   2 222.752 9.50825   1
   4   7   2 203.808 6.33704   3
  -4   7  -2 203.575 6.31057   3
  -4   7  -2 202.108 6.33230   3
   5  -7   2 678.911 22.9380   1
   5  -7   2 692.368 18.9515   3
  -5  -7  -2 723.439 20.9704   1
   5  -7   2 618.161 18.7530   3
  -5   7  -2 697.308 18.6138   3
  -5   7  -2 668.100 22.2705   1
   5   7   2 670.379 18.6319   3
   5   7   2 683.547 18.6588   3
   5   7   2 690.032 18.9851   4
   5   7   2 674.782 21.9038   1
  -5   7  -2 695.949 18.5874   3
   6  -7   2 206.295 10.4859   1
  -6  -7  -2 208.808 7.49899   1
   6  -7   2 208.976 6.61487   3
   6  -7   2 206.824 6.46953   3
   6   7   2 208.057 6.23004   3
   6   7   2 206.889 6.79067   4
   6   7   2 202.825 6.23287   3
   6   7   2 187.337 9.07492   1
  -6   7  -2 215.670 9.48148   1
  -6   7  -2 211.091 6.00825   3
  -6   7  -2 203.343 5.99853   3
   7  -7   2 689.476 23.9406   1
   7  -7   2 681.676 19.4996   3
   7  -7   2 698.130 19.6369   3
  -7   7  -2 740.309 22.6570   1
   7   7   2 704.162 19.2414   3
   7   7   2 700.929 19.2622   3
   7   7   2 717.335 19.9239   4
   7   7   2 696.531 22.5104   1
   8  -7   2 12.9455 1.53110   3
   8  -7   2 11.6437 3.61406   1
   8  -7   2 11.5467 1.62180   3
   8   7   2 10.6134 3.03308   1
   8   7   2 14.6244 1.65944   3
   8   7   2 12.1940 1.25823   3
  -8   7  -2 12.9758 2.86929   1
   8   7   2 15.3568 2.16859   4
   9  -7   2 0.38134 1.28727   3
   9  -7   2 -0.5341 3.28943   1
   9  -7   2 1.42015 1.20593   3
   9   7   2 4.22363 2.61371   1
   9   7   2 -1.5703 1.80788   4
   9   7   2 0.20940 0.88802   3
   9   7   2 0.00553 0.85116   3
  10  -7   2 51.1490 2.93221   3
  10  -7   2 57.2054 3.18016   3
  10  -7   2 37.6870 5.56964   1
  10   7   2 56.3866 2.50593   3
  10   7   2 53.9585 2.48639   3
  10   7   2 48.7523 5.14522   1
  10   7   2 62.5946 3.92656   4
  11  -7   2 115.323 4.79697   3
  11  -7   2 121.399 4.65702   3
  11  -7   2 101.761 9.34705   1
  11   7   2 111.927 5.84347   1
  11   7   2 128.015 4.15456   3
  11   7   2 123.254 5.66039   4
  11   7   2 123.383 4.13139   3
  12  -7   2 44.5885 2.87213   3
  12  -7   2 33.6709 5.91211   1
  12  -7   2 45.9949 3.04198   3
  12   7   2 42.2249 4.03812   4
  12   7   2 45.4718 2.24790   3
  12   7   2 43.0005 2.20520   3
  13  -7   2 21.9949 2.13362   3
  13  -7   2 21.7703 2.42555   3
  13  -7   2 12.0498 5.50998   1
  13   7   2 25.1620 1.70610   3
  13   7   2 21.5552 3.05994   4
  13   7   2 21.2556 1.72169   3
  14  -7   2 0.65900 1.24919   3
  14  -7   2 -0.6977 1.28999   3
  14   7   2 1.49564 0.82028   3
  14   7   2 1.98853 0.80747   3
  14   7   2 0.79652 2.28662   4
  15  -7   2 -0.2844 1.36006   3
  15  -7   2 -0.6713 1.19819   3
  15   7   2 3.66133 2.49460   4
  15  -8  -2 -0.7711 1.60112   3
  15  -8  -2 1.89577 1.47891   3
  15   8  -2 3.96446 2.83674   4
  15   8  -2 0.49930 1.16542   3
  15   8  -2 -1.7184 1.11666   3
  14  -8  -2 15.5926 2.18920   3
  14  -8  -2 13.1720 1.98081   3
  14   8  -2 17.5012 3.25960   4
  14   8  -2 16.6002 1.73660   3
  14   8  -2 15.8331 1.73170   3
  13  -8  -2 20.3481 2.21772   3
  13  -8  -2 19.1533 2.34111   3
  13   8  -2 21.7043 2.31293   3
  13   8  -2 15.2975 4.59149   1
  13   8  -2 19.9429 3.19456   4
  13   8  -2 18.4722 4.96492   1
  13   8  -2 16.2080 1.80078   3
  12  -8  -2 27.2325 2.77811   3
  12  -8  -2 32.1348 3.03088   3
  12  -8  -2 27.5892 6.79072   1
  12   8  -2 24.7563 3.22890   4
  12   8  -2 29.4693 2.40972   3
  12   8  -2 29.5094 2.41644   3
  12   8  -2 23.2146 4.82159   1
  11  -8  -2 0.23633 4.89569   1
  11  -8  -2 -0.1367 1.41065   3
  11  -8  -2 1.44502 1.39587   3
  11   8  -2 0.89299 1.12943   3
  11   8  -2 -1.4051 1.11457   3
  11   8  -2 -0.4728 3.80670   1
  11   8  -2 -1.4392 2.13683   4
  10  -8  -2 19.4201 2.00554   3
  10  -8  -2 19.7238 5.25355   1
  10  -8  -2 18.3585 2.12024   3
  10   8  -2 12.6685 4.13894   1
  10   8  -2 21.7084 2.22202   3
  10   8  -2 24.8994 3.00363   4
  10   8  -2 19.3392 2.15423   3
   9  -8  -2 1.38421 1.46670   3
   9  -8  -2 2.27460 1.34706   3
   9  -8  -2 3.59960 4.02185   1
   9   8  -2 0.36407 1.14148   3
   9   8  -2 0.85921 2.05585   4
  -9   8   2 -2.7140 3.26488   1
   9   8  -2 -0.5960 3.34506   1
   9   8  -2 2.14752 1.18449   3
   8  -8  -2 0.36714 1.36325   3
   8  -8  -2 0.35498 1.51328   3
   8  -8  -2 -1.9465 3.45300   1
   8   8  -2 -1.8457 1.85470   4
   8   8  -2 -0.3136 1.12022   3
   8   8  -2 1.19414 3.19743   1
  -8   8   2 -0.2026 0.72180   3
  -8   8   2 -2.1416 3.07749   1
   8   8  -2 0.14200 1.14695   3
  -8   8   2 -0.3577 0.63304   3
   7  -8  -2 2.73736 3.46868   1
   7  -8  -2 2.65555 1.28862   3
  -7  -8   2 1.96033 2.36317   1
   7  -8  -2 3.95441 1.48368   3
  -7   8   2 5.40984 1.11814   3
   7   8  -2 5.90420 1.22059   3
  -7   8   2 1.81573 3.10673   1
   7   8  -2 3.17656 1.15075   3
   7   8  -2 5.06826 1.86851   4
  -7   8   2 5.05376 1.00991   3
   7   8  -2 0.44886 2.74903   1
   6  -8  -2 164.599 5.60833   3
   6  -8  -2 160.724 9.45642   1
  -6  -8   2 189.172 8.50043   1
  -6  -8   2 161.664 4.74316   3
   6  -8  -2 165.965 5.77561   3
  -6  -8   2 158.182 4.71973   3
   6   8  -2 156.551 5.37361   3
  -6   8   2 161.786 5.28702   3
   6   8  -2 155.043 8.85905   1
  -6   8   2 165.743 9.37064   1
   6   8  -2 164.777 5.87258   4
  -6   8   2 166.107 5.33431   3
   6   8  -2 161.795 5.44612   3
   5  -8  -2 400.670 11.4740   3
  -5  -8   2 387.364 10.8261   3
   5  -8  -2 380.436 15.6558   1
  -5  -8   2 389.929 10.7862   3
   5  -8  -2 390.819 11.2951   3
  -5  -8   2 411.541 14.6049   1
  -5   8   2 391.155 11.1560   3
   5   8  -2 371.031 11.0929   3
   5   8  -2 375.149 11.4250   4
  -5   8   2 388.731 11.1518   3
   5   8  -2 387.318 15.1036   1
   5   8  -2 364.034 11.1327   3
  -5   8   2 376.627 15.1757   1
   4  -8  -2 161.737 5.38872   3
  -4  -8   2 157.593 4.92256   3
   4  -8  -2 133.304 5.05312   3
   4  -8  -2 142.385 8.75546   1
  -4  -8   2 149.891 8.10714   1
   4   8  -2 133.495 5.19851   4
  -4   8   2 162.294 5.16027   3
   4   8  -2 164.256 8.80899   1
  -4   8   2 160.766 8.75336   1
   4   8  -2 167.193 5.12013   3
   4   8  -2 145.599 5.08455   3
  -3  -8   2 202.492 6.23971   3
   3  -8  -2 194.144 10.1514   1
   3  -8  -2 208.689 6.63402   3
   3  -8  -2 199.931 6.41842   3
  -3  -8   2 204.980 6.49922   4
  -3   8   2 207.793 6.47562   3
  -3   8   2 203.432 6.41304   3
  -3   8   2 215.359 10.3646   1
   3   8  -2 207.661 6.38781   3
   3   8  -2 184.020 9.60246   1
   3   8  -2 198.061 6.42795   3
   2  -8  -2 421.584 12.0883   3
  -2  -8   2 393.492 11.9892   3
  -2  -8   2 424.713 15.7625   1
  -2  -8   2 435.298 12.1118   4
   2  -8  -2 418.779 12.2002   3
  -2  -8   2 415.580 11.9670   3
   2  -8  -2 423.761 16.2543   1
   2   8  -2 414.600 12.0442   3
  -2   8   2 422.235 12.1109   3
  -2   8   2 429.253 16.2064   1
   2   8  -2 424.569 12.1318   3
   2   8  -2 443.888 16.1038   1
  -2   8   2 423.080 12.1414   3
  -1  -8   2 329.996 13.0179   1
   1  -8  -2 316.586 12.9082   1
  -1  -8   2 303.181 8.93414   3
   1  -8  -2 309.883 9.07825   3
   1  -8  -2 285.439 8.91049   3
  -1  -8   2 298.172 8.88609   4
  -1  -8   2 300.255 8.99240   3
  -1   8   2 296.504 8.99289   3
  -1   8   2 295.769 8.97401   3
   1   8  -2 297.734 8.95646   3
  -1   8   2 311.820 12.9167   1
   1   8  -2 294.968 8.99554   3
   1   8  -2 318.909 12.8997   1
   0  -8  -2 275.726 8.39515   3
   0  -8   2 278.594 8.42705   3
   0  -8   2 265.356 11.9524   1
   0  -8  -2 267.049 11.8870   1
   0  -8  -2 287.011 8.35392   3
   0  -8   2 284.994 8.36752   3
   0   8  -2 276.417 8.35527   3
   0   8  -2 283.910 8.43299   3
   0   8   2 272.421 8.36017   3
   0   8   2 284.911 12.0943   1
   0   8   2 284.726 8.39975   3
   0   8  -2 296.524 12.4115   1
   1  -8   2 388.841 11.0961   3
   1  -8   2 384.445 11.1840   3
  -1  -8  -2 393.181 11.0129   3
  -1  -8  -2 377.818 11.0374   3
  -1  -8  -2 400.482 14.9601   1
   1  -8   2 380.398 15.0906   1
  -1   8  -2 373.555 14.9370   1
  -1   8  -2 383.699 11.0969   3
   1   8   2 383.140 14.7706   1
  -1   8  -2 378.613 11.1228   3
   1   8   2 389.400 11.1199   3
   1   8   2 374.859 11.0438   3
  -2  -8  -2 11.0985 1.36157   4
   2  -8   2 4.63096 2.80885   1
   2  -8   2 7.46462 1.36286   3
   2  -8   2 7.42738 1.25608   3
  -2   8  -2 9.01085 1.30109   3
   2   8   2 6.27826 1.15706   3
  -2   8  -2 6.54045 1.19649   3
  -2   8  -2 0.34150 2.35768   1
   2   8   2 3.13538 2.85467   1
   2   8   2 6.74290 1.21994   3
  -3  -8  -2 7.28258 2.30582   1
   3  -8   2 7.89650 1.22624   3
   3  -8   2 11.4306 3.28353   1
  -3  -8  -2 3.06843 0.93011   3
  -3  -8  -2 6.38973 1.27253   4
  -3  -8  -2 5.03290 0.91944   3
   3  -8   2 5.19556 1.31185   3
   3   8   2 5.91152 2.83304   1
   3   8   2 8.28898 1.21145   3
  -3   8  -2 4.11432 1.09265   3
  -3   8  -2 8.14452 2.82281   1
   3   8   2 5.49247 1.10721   3
  -4  -8  -2 139.354 7.31629   1
   4  -8   2 123.485 4.55956   3
  -4  -8  -2 135.742 4.20366   3
   4  -8   2 131.799 4.74930   3
  -4  -8  -2 138.246 4.75792   4
  -4  -8  -2 132.147 4.13926   3
   4  -8   2 133.167 8.22575   1
  -4   8  -2 134.248 4.49489   3
   4   8   2 122.616 4.44391   3
   4   8   2 140.996 7.87088   1
  -4   8  -2 139.271 4.54406   3
  -4   8  -2 121.630 7.89561   1
  -5  -8  -2 206.008 5.70250   3
  -5  -8  -2 202.914 8.76351   1
   5  -8   2 201.709 6.61212   3
   5  -8   2 195.016 6.41119   3
   5  -8   2 201.524 10.3794   1
   5   8   2 193.205 6.24305   3
  -5   8  -2 206.825 6.25094   3
   5   8   2 203.453 6.28566   3
   5   8   2 215.661 6.67994   4
  -5   8  -2 205.065 6.22016   3
   5   8   2 194.826 9.47247   1
  -5   8  -2 198.605 10.0164   1
   6  -8   2 154.373 5.34123   3
   6  -8   2 145.081 5.14258   3
  -6  -8  -2 146.285 6.78553   1
   6  -8   2 143.599 8.86165   1
   6   8   2 149.335 5.44635   4
  -6   8  -2 150.264 4.72251   3
  -6   8  -2 145.123 4.71104   3
  -6   8  -2 162.723 8.81453   1
   6   8   2 154.728 4.93587   3
   6   8   2 142.279 8.19639   1
   6   8   2 143.686 4.90869   3
   7  -8   2 265.737 8.30498   3
  -7  -8  -2 275.899 8.31228   1
   7  -8   2 265.247 8.44858   3
   7  -8   2 269.602 13.0180   1
   7   8   2 275.227 8.72630   4
  -7   8  -2 260.405 7.49241   3
   7   8   2 264.586 7.98656   3
   7   8   2 255.266 11.5291   1
  -7   8  -2 260.900 11.5971   1
   7   8   2 276.050 8.04508   3
  -7   8  -2 262.172 7.49243   3
   8  -8   2 264.337 8.33831   3
   8  -8   2 256.204 8.15741   3
   8  -8   2 246.910 12.9985   1
  -8   8  -2 266.708 11.2858   1
   8   8   2 255.163 7.78473   3
   8   8   2 256.074 11.4178   1
   8   8   2 257.360 8.62898   4
   8   8   2 260.367 7.82559   3
   9  -8   2 18.5651 4.75245   1
   9  -8   2 14.1222 1.68405   3
   9  -8   2 14.4760 1.87187   3
   9   8   2 17.2642 2.41164   4
   9   8   2 16.4592 1.86382   3
  -9   8  -2 16.8717 3.03385   1
   9   8   2 10.3330 3.49287   1
   9   8   2 14.8390 1.45579   3
  10  -8   2 4.89241 1.40832   3
  10  -8   2 5.79654 1.58511   3
  10  -8   2 10.6881 4.59861   1
  10   8   2 7.35789 2.17926   4
  10   8   2 6.10328 1.16882   3
  10   8   2 -0.3924 3.04017   1
  10   8   2 5.72687 1.19643   3
  11  -8   2 38.6936 6.34390   1
  11  -8   2 50.7245 3.27753   3
  11  -8   2 46.1218 3.03390   3
  11   8   2 52.5491 2.59597   3
  11   8   2 45.7075 4.01696   4
  11   8   2 47.2436 2.50253   3
  11   8   2 41.7341 4.41956   1
  12  -8   2 10.1608 1.68862   3
  12  -8   2 7.48266 1.70391   3
  12  -8   2 8.14176 5.55687   1
  12   8   2 9.70007 2.25865   1
  12   8   2 5.89909 2.35642   4
  12   8   2 11.1207 1.35245   3
  12   8   2 10.2512 1.25628   3
  13  -8   2 6.75613 1.57146   3
  13  -8   2 8.85280 1.79867   3
  13   8   2 11.2456 1.26516   3
  13   8   2 13.2902 2.78697   4
  13   8   2 10.9442 1.29316   3
  14  -8   2 19.4968 2.16726   3
  14  -8   2 15.6127 1.93562   3
  14   8   2 13.6288 2.90250   4
  14   8   2 16.7543 1.65386   3
  14   8   2 16.9336 1.68959   3
  15  -8   2 9.61764 1.81179   3
  15  -8   2 7.77255 1.61967   3
  15   8   2 11.6355 1.00869   3
  15   8   2 5.24621 2.65592   4
  15   8   2 8.29089 0.93900   3
  15  -9  -2 3.80655 1.77778   3
  15  -9  -2 1.77261 1.86360   3
  15   9  -2 3.77519 1.38434   3
  15   9  -2 -5.4475 2.61073   4
  15   9  -2 3.25763 1.33646   3
  14  -9  -2 0.33156 1.65637   3
  14  -9  -2 2.35928 1.57780   3
  14   9  -2 0.87695 1.23045   3
  14   9  -2 2.63958 4.83086   1
  14   9  -2 1.40818 1.30058   3
  14   9  -2 2.21790 2.73768   4
  13  -9  -2 17.6096 2.26766   3
  13  -9  -2 18.6035 2.20630   3
  13   9  -2 19.1059 1.95423   3
  13   9  -2 5.80995 5.03571   1
  13   9  -2 23.9088 3.31130   4
  13   9  -2 17.7597 1.91437   3
  12  -9  -2 -1.9201 1.51977   3
  12  -9  -2 0.83305 1.50427   3
  12  -9  -2 3.10409 6.51605   1
  12   9  -2 1.42986 1.29583   3
  12   9  -2 0.51229 1.15929   3
  12   9  -2 5.28712 4.38399   1
  12   9  -2 -0.2601 2.38005   4
  11  -9  -2 3.23476 1.64012   3
  11  -9  -2 3.59335 5.38548   1
  11  -9  -2 4.58145 1.67224   3
  11   9  -2 -0.3983 4.07438   1
  11   9  -2 3.85564 1.39284   3
  11   9  -2 1.80847 2.24052   4
  11   9  -2 5.36753 1.36450   3
  10  -9  -2 89.0613 4.25755   3
  10  -9  -2 90.9620 10.2204   1
  10  -9  -2 93.7503 4.55225   3
  10   9  -2 94.2994 4.99849   4
 -10   9   2 91.0656 7.72609   1
  10   9  -2 67.9699 7.93008   1
  10   9  -2 94.0042 4.01872   3
  10   9  -2 97.4882 3.98661   3
   9  -9  -2 3.67557 1.49840   3
   9  -9  -2 0.94230 4.11177   1
   9  -9  -2 6.51247 1.81068   3
   9   9  -2 6.63782 1.42537   3
   9   9  -2 5.33470 2.26817   4
  -9   9   2 8.07652 3.91783   1
   9   9  -2 6.36237 1.41511   3
   9   9  -2 10.2302 4.00397   1
   8  -9  -2 119.903 10.0746   1
   8  -9  -2 135.027 5.34205   3
   8  -9  -2 132.922 5.11890   3
   8   9  -2 125.456 9.07220   1
  -8   9   2 127.491 4.26825   3
  -8   9   2 133.675 9.19336   1
   8   9  -2 126.501 4.83903   3
   8   9  -2 126.537 5.58153   4
   8   9  -2 130.126 4.82934   3
  -8   9   2 128.361 4.23198   3
   7  -9  -2 216.126 7.26891   3
  -7  -9   2 229.503 10.1192   1
   7  -9  -2 222.143 7.48950   3
   7  -9  -2 223.565 12.0306   1
   7   9  -2 216.909 7.04431   3
   7   9  -2 229.146 11.6831   1
  -7   9   2 221.697 11.5086   1
  -7   9   2 215.573 6.79753   3
  -7   9   2 225.980 6.87753   3
   7   9  -2 215.869 7.09796   3
   7   9  -2 219.388 7.67613   4
   6  -9  -2 351.084 10.7172   3
  -6  -9   2 355.977 9.97417   3
   6  -9  -2 366.814 16.0871   1
  -6  -9   2 367.744 14.1280   1
   6  -9  -2 361.897 10.9362   3
  -6  -9   2 352.519 9.94466   3
   6   9  -2 360.399 10.6200   3
   6   9  -2 353.880 14.9891   1
  -6   9   2 352.789 10.4645   3
  -6   9   2 357.128 10.4934   3
   6   9  -2 356.124 10.5502   3
  -6   9   2 360.896 15.2231   1
   6   9  -2 352.324 10.9271   4
   5  -9  -2 457.688 13.1359   3
   5  -9  -2 431.977 13.2393   3
   5  -9  -2 459.342 18.1475   1
  -5  -9   2 449.297 12.6158   3
  -5  -9   2 453.121 12.6758   3
  -5  -9   2 464.959 16.7807   1
  -5   9   2 454.578 12.9854   3
   5   9  -2 449.571 13.2569   4
   5   9  -2 445.455 13.0251   3
   5   9  -2 450.592 12.9701   3
  -5   9   2 440.061 12.9527   3
  -5   9   2 462.380 17.8880   1
   5   9  -2 455.905 17.5153   1
   4  -9  -2 7.53624 3.75800   1
  -4  -9   2 10.5734 1.57221   4
   4  -9  -2 11.8604 1.44128   3
  -4  -9   2 11.7678 3.28288   1
   4  -9  -2 11.3913 1.61185   3
  -4  -9   2 10.0189 1.22402   3
  -4  -9   2 8.01615 1.17942   3
   4   9  -2 6.47860 1.22097   3
   4   9  -2 7.29528 1.50899   4
   4   9  -2 6.70709 1.24116   3
  -4   9   2 11.4325 3.42479   1
  -4   9   2 9.75290 1.36273   3
  -3  -9   2 12.3615 1.55811   4
   3  -9  -2 11.1684 3.47860   1
   3  -9  -2 7.76624 1.36294   3
   3  -9  -2 11.9586 1.61903   3
  -3  -9   2 11.9018 1.37095   3
   3   9  -2 10.3835 1.41427   3
  -3   9   2 11.2098 1.46979   3
  -3   9   2 9.70664 1.42789   3
   3   9  -2 13.7389 3.43186   1
   3   9  -2 11.3360 1.43416   3
  -3   9   2 7.49864 3.42679   1
   2  -9  -2 193.878 6.39274   3
   2  -9  -2 191.707 6.52534   3
  -2  -9   2 200.385 6.39224   3
  -2  -9   2 201.054 6.42256   4
   2  -9  -2 228.171 10.7264   1
  -2  -9   2 201.651 10.1077   1
  -2  -9   2 195.251 6.32533   3
  -2   9   2 197.262 10.4927   1
   2   9  -2 199.986 10.2592   1
  -2   9   2 191.780 6.40550   3
   2   9  -2 201.477 6.45351   3
   2   9  -2 193.409 6.36608   3
  -2   9   2 202.247 6.46575   3
   1  -9  -2 434.356 17.4807   1
  -1  -9   2 476.489 13.3481   4
  -1  -9   2 463.529 13.4105   3
  -1  -9   2 474.696 13.3526   3
  -1  -9   2 482.300 17.7576   1
   1  -9  -2 471.740 13.3882   3
   1  -9  -2 476.091 13.4950   3
   1   9  -2 478.676 13.4020   3
   1   9  -2 467.098 17.7021   1
  -1   9   2 472.584 13.4388   3
  -1   9   2 460.989 13.4141   3
  -1   9   2 429.712 17.4823   1
   1   9  -2 478.033 13.4712   3
   0  -9  -2 211.790 10.5629   1
   0  -9   2 210.009 6.67707   3
   0  -9  -2 209.698 6.61941   3
   0  -9   2 198.304 6.71199   3
   0  -9  -2 211.519 6.73725   3
   0  -9   2 216.396 10.6917   1
   0   9   2 209.901 6.71566   3
   0   9  -2 228.030 10.8393   1
   0   9  -2 205.268 6.73515   3
   0   9   2 215.266 10.5801   1
   0   9   2 210.968 6.70617   3
   0   9  -2 210.457 6.67626   3
   1  -9   2 51.5323 2.74748   3
  -1  -9  -2 54.1393 2.63899   3
  -1  -9  -2 55.8889 2.78716   3
   1  -9   2 50.7815 2.85753   3
   1  -9   2 55.0673 6.00577   1
  -1  -9  -2 61.0859 5.86167   1
   1   9   2 56.7112 2.81388   3
  -1   9  -2 56.5776 2.77287   3
  -1   9  -2 58.1475 5.98701   1
   1   9   2 59.1085 5.86609   1
  -1   9  -2 53.9101 2.80824   3
   1   9   2 51.7660 2.72724   3
   2  -9   2 482.307 13.5451   3
   2  -9   2 488.786 18.1097   1
  -2  -9  -2 459.648 17.3476   1
  -2  -9  -2 473.368 13.3582   4
  -2  -9  -2 461.601 13.1986   3
   2  -9   2 470.249 13.4153   3
   2   9   2 459.863 17.4313   1
  -2   9  -2 458.747 13.3386   3
   2   9   2 472.745 13.3509   3
  -2   9  -2 467.431 13.4071   3
  -2   9  -2 485.595 17.9612   1
   2   9   2 432.477 13.2801   3
  -3  -9  -2 12.0648 2.85766   1
  -3  -9  -2 8.31550 1.36632   4
   3  -9   2 9.07082 1.40488   3
   3  -9   2 7.22782 1.45449   3
   3  -9   2 7.25190 3.26474   1
  -3  -9  -2 8.03152 1.16371   3
  -3  -9  -2 7.55816 1.09608   3
   3   9   2 9.80966 3.14336   1
   3   9   2 7.10221 1.23026   3
  -3   9  -2 9.06940 3.39587   1
  -3   9  -2 6.80931 1.24017   3
   3   9   2 11.5178 1.36819   3
   4  -9   2 1030.06 29.2361   3
  -4  -9  -2 1079.43 28.8935   3
   4  -9   2 998.402 29.3324   3
  -4  -9  -2 1083.81 28.8600   3
  -4  -9  -2 1122.71 33.1822   1
   4  -9   2 1071.73 34.4528   1
  -4  -9  -2 1086.55 29.3341   4
   4   9   2 1012.17 29.1168   3
   4   9   2 1091.43 29.1777   3
   4   9   2 1119.74 33.7707   1
  -4   9  -2 1105.00 34.1384   1
  -4   9  -2 1086.24 29.2019   3
  -4   9  -2 1055.34 29.1950   3
  -5  -9  -2 284.322 7.92560   3
  -5  -9  -2 283.520 7.88879   3
   5  -9   2 284.212 8.79001   3
   5  -9   2 282.286 13.1507   1
   5  -9   2 278.148 8.59456   3
  -5  -9  -2 241.554 11.1266   1
  -5   9  -2 286.370 8.38603   3
   5   9   2 286.714 8.46739   3
   5   9   2 261.407 12.1616   1
  -5   9  -2 280.129 12.7748   1
  -5   9  -2 286.018 8.41533   3
   5   9   2 286.665 8.44917   3
   6  -9   2 30.1310 2.68723   3
   6  -9   2 28.1580 4.80440   1
   6  -9   2 28.4749 2.43063   3
  -6  -9  -2 27.1096 3.55930   1
  -6   9  -2 25.6640 2.04863   3
   6   9   2 34.3927 2.90762   4
   6   9   2 30.7370 2.25704   3
  -6   9  -2 31.9768 2.06973   3
  -6   9  -2 38.1078 5.01730   1
   6   9   2 34.7864 2.29962   3
   6   9   2 28.2628 4.52842   1
   7  -9   2 6.63838 1.65340   3
  -7  -9  -2 5.81022 2.24093   1
   7  -9   2 8.35428 4.32826   1
   7  -9   2 7.68289 1.75084   3
  -7   9  -2 5.31924 1.04680   3
  -7   9  -2 5.46677 1.03829   3
   7   9   2 3.68800 1.28470   3
   7   9   2 9.56953 3.71060   1
  -7   9  -2 0.69089 3.34104   1
   7   9   2 4.87191 1.30874   3
   7   9   2 7.95784 2.10255   4
   8  -9   2 2.59615 1.61495   3
   8  -9   2 3.64401 1.74129   3
   8  -9   2 0.78329 4.05049   1
   8   9   2 1.94607 3.47523   1
   8   9   2 4.44326 1.33058   3
   8   9   2 2.89220 2.15171   4
  -8   9  -2 0.82657 3.54157   1
   8   9   2 4.26025 1.32572   3
   9  -9   2 2.88767 4.12641   1
   9  -9   2 5.26167 1.67660   3
   9  -9   2 5.97491 1.53910   3
   9   9   2 5.27410 1.22354   3
  -9   9  -2 6.60023 3.21920   1
   9   9   2 2.52460 2.03877   4
   9   9   2 -1.1669 3.30225   1
   9   9   2 3.04478 1.23518   3
  10  -9   2 4.22579 1.48071   3
  10  -9   2 1.94656 4.36822   1
  10  -9   2 3.27300 1.59896   3
  10   9   2 3.95283 3.56888   1
  10   9   2 4.37212 1.23461   3
 -10   9  -2 3.96368 2.26483   1
  10   9   2 4.35625 2.21477   4
  10   9   2 5.03725 1.24819   3
  11  -9   2 4.45811 1.63055   3
  11  -9   2 3.80255 1.46157   3
  11  -9   2 -1.0332 5.01683   1
  11   9   2 3.04681 1.10745   3
  11   9   2 0.36759 2.18396   4
  11   9   2 2.92035 1.19374   3
  11   9   2 5.19537 3.68520   1
  12  -9   2 31.1334 6.79265   1
  12  -9   2 28.9983 2.95081   3
  12  -9   2 23.4672 2.70364   3
  12   9   2 24.5113 3.07729   4
  12   9   2 25.2294 2.17468   3
  12   9   2 26.7862 2.13536   3
  13  -9   2 22.1645 2.39711   3
  13  -9   2 19.1879 2.10767   3
  13   9   2 19.3729 3.22883   4
  13   9   2 20.1011 2.04358   3
  13   9   2 20.3448 1.99437   3
  14  -9   2 19.7057 2.33276   3
  14  -9   2 11.5831 1.92382   3
  14   9   2 14.4341 1.48482   3
  14   9   2 15.2931 1.47699   3
  14   9   2 11.6640 2.80845   4
  15  -9   2 1.33116 1.60703   3
  15  -9   2 2.50235 1.54708   3
  15   9   2 0.39806 2.50373   4
  15   9   2 0.17789 0.84310   3
  15   9   2 -0.1087 0.89872   3
  15 -10  -2 11.8205 2.40760   3
  15 -10  -2 14.5254 2.34592   3
  15  10  -2 15.4625 1.84288   3
  15  10  -2 14.7761 3.35184   4
  15  10  -2 13.6702 1.80052   3
  14 -10  -2 -0.2961 1.71542   3
  14 -10  -2 4.58327 1.69396   3
  14  10  -2 4.80065 6.00335   1
  14  10  -2 0.75609 1.30789   3
  14  10  -2 0.63901 2.73953   4
  14  10  -2 -0.5977 1.24614   3
  13 -10  -2 37.5515 3.30908   3
  13 -10  -2 34.5061 3.53848   3
  13  10  -2 35.8580 6.56184   1
  13  10  -2 34.8884 2.87589   3
  13  10  -2 35.0286 3.84001   4
  13  10  -2 36.6866 2.81112   3
  12 -10  -2 9.76809 2.18069   3
  12 -10  -2 1.17971 6.82107   1
  12 -10  -2 11.2101 1.92306   3
  12  10  -2 9.31071 2.82544   4
  12  10  -2 8.92530 1.59324   3
  12  10  -2 9.70657 1.64382   3
  12  10  -2 12.6967 5.28617   1
  11 -10  -2 2.09552 1.76398   3
  11 -10  -2 -0.1709 1.45437   3
  11 -10  -2 -4.7868 5.74043   1
  11  10  -2 6.51113 4.45076   1
  11  10  -2 -0.5532 2.30585   4
  11  10  -2 1.75141 1.25529   3
  11  10  -2 -0.7179 1.25782   3
  10 -10  -2 175.228 6.51925   3
  10 -10  -2 174.101 6.75480   3
  10 -10  -2 185.196 13.0947   1
  10  10  -2 167.860 7.25014   4
  10  10  -2 181.506 6.21880   3
  10  10  -2 163.692 11.1624   1
  10  10  -2 175.668 6.24098   3
 -10  10   2 181.411 10.7633   1
   9 -10  -2 16.7800 2.13471   3
   9 -10  -2 15.9262 2.23631   3
   9 -10  -2 20.1716 5.52244   1
  -9  10   2 22.0769 5.15917   1
   9  10  -2 26.7169 5.41143   1
   9  10  -2 17.7068 1.88093   3
   9  10  -2 17.9563 1.88207   3
  -9  10   2 16.6581 1.32187   3
  -9  10   2 19.2616 1.26421   3
   9  10  -2 16.9628 2.73981   4
   8 -10  -2 -2.3618 4.33742   1
   8 -10  -2 1.52230 1.69541   3
   8 -10  -2 -1.5529 1.43036   3
   8  10  -2 2.72525 2.18464   4
   8  10  -2 2.24572 1.39599   3
  -8  10   2 0.33727 1.09371   3
   8  10  -2 -4.4330 3.65570   1
  -8  10   2 0.89943 0.94769   3
   8  10  -2 2.53556 1.43301   3
  -8  10   2 2.50105 4.20808   1
   7 -10  -2 22.1918 2.58435   3
  -7 -10   2 18.8086 0.86821   3
   7 -10  -2 15.2718 4.76160   1
  -7 -10   2 19.1323 0.92578   3
   7 -10  -2 12.8619 2.07580   3
  -7 -10   2 15.4967 3.82899   1
  -7  10   2 27.7669 5.22822   1
  -7  10   2 21.9955 1.90350   3
   7  10  -2 21.5556 4.65426   1
   7  10  -2 19.8355 2.50623   4
  -7  10   2 18.2124 2.05500   3
   7  10  -2 15.3208 1.75839   3
   7  10  -2 19.9473 1.93472   3
  -6 -10   2 96.2756 3.34635   3
  -6 -10   2 92.8857 3.27141   3
   6 -10  -2 92.3860 4.36508   3
  -6 -10   2 88.4950 7.34624   1
   6 -10  -2 89.2044 4.11722   3
   6 -10  -2 94.5473 8.55764   1
   6  10  -2 87.9537 4.25951   4
  -6  10   2 92.6324 3.88127   3
   6  10  -2 91.7879 3.95329   3
   6  10  -2 93.2571 3.92006   3
  -6  10   2 90.6242 3.78749   3
   6  10  -2 97.5736 8.06617   1
  -6  10   2 90.2212 8.40409   1
   5 -10  -2 42.0006 5.97354   1
   5 -10  -2 46.2251 3.21690   3
  -5 -10   2 56.4227 5.91363   1
   5 -10  -2 52.3103 2.96490   3
  -5 -10   2 49.8092 2.47949   3
  -5  10   2 39.7153 5.74537   1
   5  10  -2 49.3904 3.12447   4
   5  10  -2 49.1644 2.76794   3
  -5  10   2 52.0130 2.76578   3
   5  10  -2 44.5515 5.45256   1
  -5  10   2 45.4467 2.74412   3
   5  10  -2 51.0461 2.85461   3
  -4 -10   2 0.77863 1.22273   4
  -4 -10   2 0.92495 0.98885   3
   4 -10  -2 1.70053 1.35851   3
  -4 -10   2 0.94867 0.92181   3
  -4 -10   2 1.39545 2.57684   1
   4 -10  -2 1.28334 3.40034   1
   4 -10  -2 1.33387 1.17740   3
  -4  10   2 1.12140 1.09869   3
   4  10  -2 1.67763 1.12759   3
  -4  10   2 5.75244 3.54422   1
  -4  10   2 3.71066 1.05454   3
   4  10  -2 -0.1780 1.03323   3
   4  10  -2 0.62730 2.49275   1
  -3 -10   2 122.654 4.72396   4
   3 -10  -2 143.714 9.14917   1
  -3 -10   2 120.059 4.45687   3
   3 -10  -2 124.787 4.88818   3
   3 -10  -2 126.623 4.72449   3
  -3 -10   2 117.822 8.41677   1
   3  10  -2 129.722 4.75619   3
  -3  10   2 123.044 8.60779   1
  -3  10   2 128.779 4.72311   3
  -3  10   2 128.022 4.70952   3
   3  10  -2 120.361 8.31837   1
   3  10  -2 137.544 4.77331   3
  -2 -10   2 894.181 25.1176   3
   2 -10  -2 908.349 25.1587   3
  -2 -10   2 932.350 25.1544   4
   2 -10  -2 902.954 30.3759   1
  -2 -10   2 873.938 25.0109   3
  -2 -10   2 923.990 30.0755   1
   2 -10  -2 931.101 25.3269   3
  -2  10   2 907.930 25.1890   3
   2  10  -2 932.420 30.3312   1
   2  10  -2 851.424 25.1207   3
   2  10  -2 941.634 25.1933   3
  -2  10   2 913.848 25.2045   3
  -2  10   2 952.106 30.6295   1
   1 -10  -2 2.50693 1.28130   3
  -1 -10   2 0.49859 1.19080   3
   1 -10  -2 6.30515 3.42795   1
   1 -10  -2 0.65134 1.12921   3
  -1 -10   2 0.62708 1.08935   3
  -1 -10   2 1.74315 1.15017   4
  -1 -10   2 0.38653 2.57412   1
   1  10  -2 0.09675 1.15147   3
   1  10  -2 0.43193 1.15393   3
  -1  10   2 0.36716 1.16373   3
  -1  10   2 -1.3384 2.58500   1
   1  10  -2 4.61488 3.21467   1
  -1  10   2 0.55469 1.16084   3
   0 -10  -2 20.2799 2.14684   3
   0 -10  -2 20.6002 2.09195   3
   0 -10   2 19.9190 2.17930   3
   0 -10  -2 18.9574 4.03112   1
   0 -10   2 12.8087 3.69614   1
   0 -10   2 20.7735 2.05815   3
   0  10   2 21.6759 4.14106   1
   0  10  -2 22.1354 2.11696   3
   0  10   2 20.3904 2.07214   3
   0  10   2 21.9924 2.13663   3
   0  10  -2 19.6548 4.10492   1
   0  10  -2 20.5706 2.21717   3
   1 -10   2 161.532 9.82970   1
   1 -10   2 171.602 5.77344   3
  -1 -10  -2 174.318 5.76747   3
  -1 -10  -2 153.231 9.40530   1
   1 -10   2 172.498 5.88903   3
  -1 -10  -2 182.302 5.70407   3
   1  10   2 163.953 9.64705   1
  -1  10  -2 162.782 5.72885   3
  -1  10  -2 170.244 9.73612   1
  -1  10  -2 176.796 5.83476   3
   1  10   2 166.304 5.72728   3
   1  10   2 173.423 5.79203   3
   2 -10   2 10.5971 1.52538   3
   2 -10   2 5.85688 3.47784   1
   2 -10   2 8.23183 1.61018   3
  -2 -10  -2 0.58783 2.65003   1
  -2 -10  -2 7.17108 1.24663   3
  -2 -10  -2 9.40384 1.51124   4
  -2  10  -2 9.10395 1.43430   3
   2  10   2 6.73392 1.39206   3
   2  10   2 8.76656 3.15850   1
  -2  10  -2 6.68258 3.25028   1
   2  10   2 9.14438 1.45422   3
[truncated: 3,029,233 more chars]
