# Supplementary material for: Planting the Seeds of a Decision Tree for Ionic Liquids: Steric and Electronic Impacts on Melting Points of Triarylphosponium Ionic Liquids
Source: J Phys Chem B. 2024 Jun 7;128(24):5895–907. doi: 10.1021/acs.jpcb.4c02196 (PMC11194809; doi:10.1021/acs.jpcb.4c02196)
Supplement: Supplementary file 1 — jp4c02196_si_001.zip [file jp4c02196_si_001.zip › 4F Iodo Finalized.cif]

data_fgcupch0040_0mx
_audit_creation_date               2023-10-28
_audit_creation_method
;
Olex2 1.5
(compiled 2023.08.24 svn.re1ec1418 for OlexSys, GUI svn.r6817)
;
_shelx_SHELXL_version_number       '2019/3'
_audit_contact_author_address      ?
_audit_contact_author_email        ?
_audit_contact_author_name         ''
_audit_contact_author_phone        ?
_publ_contact_author_id_orcid      ?
_publ_section_acknowledgements
;
Parts of this material is based upon work supported by the National Science Foundation
through the Major Research Instrumentation Program under Grant No. 1919785 
(funding for the instrument)
;
_publ_section_references
;
Allen, F. H., Johnson, O., Shields, G. P., Smith, B. R., Towler, M. (2004). 
J. Appl. Cryst., 37, 335--338.

Bruker (2019). Apex3 v2019.1-0, SAINT V8.40A, Bruker AXS 
Inc.: Madison (WI), USA, 2019.

Dolomanov, O.V., Bourhis, L.J., Gildea, R.J, Howard, J.A.K. & Puschmann, H.
 (2009), J. Appl. Cryst. 42, 339-341.

H\"ubschle, C. B., Sheldrick, G. M. and Dittrich, B. (2011). J. Appl. Cryst., 
44, 1281--1284.

Sheldrick G. M. (2015). "Crystal structure refinement with SHELXL", Acta Cryst., 
C71, 3-8.

Sheldrick, G. M. (2012). TWINABS. Ver. 2012/1. 

Sheldrick, G. M. (2015). "SHELXT--Integrated space-group and
crystal-structure determination", Acta Cryst. A71, 3-8.

Sheldrick, G. M. (2018). SHELXL2018. University of G\"ottingen, Germany.

Sheldrick, G.M. (2008). Acta Cryst., A64, 112--122.

Sheldrick, G.M. (2015). Acta Cryst. A71, 3-8.

Sheldrick, G.M. (2015). Acta Cryst. C71, 3-8.
;
_chemical_name_common              ?
_chemical_name_systematic          ?
_chemical_formula_moiety           'I, C22 H21 F3 P'
_chemical_formula_sum              'C22 H21 F3 I P'
_chemical_formula_weight           500.26
_chemical_absolute_configuration   .
_chemical_melting_point            ?
loop_
  _atom_type_symbol
  _atom_type_description
  _atom_type_scat_dispersion_real
  _atom_type_scat_dispersion_imag
  _atom_type_scat_source
 'C' 'C' 0.0033 0.0016 'International Tables Vol C Tables 4.2.6.8 and 6.1.1.4'
 'H' 'H' 0.0000 0.0000 'International Tables Vol C Tables 4.2.6.8 and 6.1.1.4'
 'F' 'F' 0.0171 0.0103 'International Tables Vol C Tables 4.2.6.8 and 6.1.1.4'
 'I' 'I' -0.4742 1.8119 'International Tables Vol C Tables 4.2.6.8 and 6.1.1.4'
 'P' 'P' 0.1023 0.0942 'International Tables Vol C Tables 4.2.6.8 and 6.1.1.4'

_shelx_space_group_comment
;
The symmetry employed for this shelxl refinement is uniquely defined
by the following loop, which should always be used as a source of
symmetry information in preference to the above space-group names.
They are only intended as comments.
;
_space_group_crystal_system        'orthorhombic'
_space_group_IT_number             19
_space_group_name_H-M_alt          'P 21 21 21'
_space_group_name_Hall             'P 2ac 2ab'
loop_
  _space_group_symop_operation_xyz
 'x, y, z'
 'x+1/2, -y+1/2, -z'
 '-x, y+1/2, -z+1/2'
 '-x+1/2, -y, z+1/2'

_cell_length_a                     9.8719(4)
_cell_length_b                     13.4832(5)
_cell_length_c                     15.4665(6)
_cell_angle_alpha                  90
_cell_angle_beta                   90
_cell_angle_gamma                  90
_cell_volume                       2058.67(14)
_cell_formula_units_Z              4
_cell_measurement_reflns_used      9626
_cell_measurement_temperature      100(2)
_cell_measurement_theta_max        34.90
_cell_measurement_theta_min        2.88
_shelx_estimated_absorpt_T_max     0.677
_shelx_estimated_absorpt_T_min     0.379
_exptl_absorpt_coefficient_mu      1.663
_exptl_absorpt_correction_T_max    1.0000
_exptl_absorpt_correction_T_min    0.3554
_exptl_absorpt_correction_type     numerical
_exptl_absorpt_process_details
;
SADABS-2016/2 (Bruker,2016/2) was used for absorption correction.
wR2(int) was 0.1089 before and 0.0582 after correction.
The Ratio of minimum to maximum transmission is 0.3554.
The \l/2 correction factor is Not present.
;
_exptl_absorpt_special_details     ?
_exptl_crystal_colour              clear
_exptl_crystal_density_diffrn      1.614
_exptl_crystal_density_meas        ?
_exptl_crystal_density_method      ?
_exptl_crystal_description         blocks
_exptl_crystal_F_000               992
loop_
  _exptl_crystal_face_index_h
  _exptl_crystal_face_index_k
  _exptl_crystal_face_index_l
  _exptl_crystal_face_perp_dist
 -2.00 1.00 -2.00 0.2800
 1.00 0.00 1.00 0.2990
 2.00 2.00 1.00 0.2890
 0.00 -1.00 0.00 0.1740
 0.00 1.00 0.00 0.3290
 -2.00 1.00 1.00 0.3020
 -2.00 -1.00 2.00 0.2740
 2.00 1.00 -2.00 0.2990
 -1.00 0.00 2.00 0.2320
 1.00 0.00 -2.00 0.2600
 0.00 -2.00 -1.00 0.1820
 0.00 2.00 1.00 0.3320
 0.00 0.00 1.00 0.1270
 0.00 0.00 -1.00 0.1140
 -1.00 -2.00 -2.00 0.2640
 -1.00 0.00 -2.00 0.2210
 -2.00 0.00 -1.00 0.2860
 2.00 0.00 1.00 0.3300
 2.00 1.00 0.00 0.3110
 -2.00 1.00 0.00 0.3090

_exptl_crystal_size_max            0.723
_exptl_crystal_size_mid            0.658
_exptl_crystal_size_min            0.254
_exptl_transmission_factor_max     ?
_exptl_transmission_factor_min     ?
_diffrn_reflns_av_R_equivalents    0.0229
_diffrn_reflns_av_unetI/netI       0.0251
_diffrn_reflns_Laue_measured_fraction_full  0.997
_diffrn_reflns_Laue_measured_fraction_max  0.900
_diffrn_reflns_limit_h_max         15
_diffrn_reflns_limit_h_min         -14
_diffrn_reflns_limit_k_max         21
_diffrn_reflns_limit_k_min         -20
_diffrn_reflns_limit_l_max         23
_diffrn_reflns_limit_l_min         -24
_diffrn_reflns_number              33868
_diffrn_reflns_point_group_measured_fraction_full  0.996
_diffrn_reflns_point_group_measured_fraction_max  0.880
_diffrn_reflns_theta_full          25.242
_diffrn_reflns_theta_max           35.177
_diffrn_reflns_theta_min           2.557
_diffrn_ambient_temperature        100.0
_diffrn_detector                   'Bruker PhotonII CPAD'
_diffrn_detector_area_resol_mean   7.4074
_diffrn_detector_type
;
charge-integrating pixel array detector (CPAD)
;
_diffrn_measured_fraction_theta_full  0.997
_diffrn_measured_fraction_theta_max  0.900
_diffrn_measurement_device         'three-circle diffractometer'
_diffrn_measurement_device_type
;
Bruker AXS D8 Quest Eco diffractometer with PhotonII charge-integrating pixel 
array detector (CPAD)
;
_diffrn_measurement_method         '\w and \f scans'
_diffrn_radiation_type             MoK\a
_diffrn_radiation_wavelength       0.71073
_diffrn_source                     '1 kW fine focus sealed tube X-ray source'
_diffrn_source_current             20.0
_diffrn_source_power               1.0
_diffrn_source_voltage             50.0
_diffrn_standards_number           0
_reflns_Friedel_coverage           0.766
_reflns_Friedel_fraction_full      0.995
_reflns_Friedel_fraction_max       0.855
_reflns_number_gt                  7880
_reflns_number_total               8065
_reflns_special_details
;
 Reflections were merged by SHELXL according to the crystal
 class for the calculation of statistics and refinement.
 
 _reflns_Friedel_fraction is defined as the number of unique
 Friedel pairs measured divided by the number that would be
 possible theoretically, ignoring centric projections and
 systematic absences.
;
_reflns_threshold_expression       'I > 2\s(I)'
_computing_cell_refinement         'SAINT V8.40A (Bruker, 2019)'
_computing_data_collection         'Apex3 v2019.1-0 (Bruker, 2019)'
_computing_data_reduction          'SAINT V8.40A (Bruker, 2019)'
_computing_molecular_graphics      'Olex2 1.5 (Dolomanov et al., 2009)'
_computing_publication_material    'Olex2 1.5 (Dolomanov et al., 2009)'
_computing_structure_refinement    'SHELXL 2019/3 (Sheldrick, 2015)'
_computing_structure_solution      'SHELXT  (Sheldrick, 2015)'
_refine_diff_density_max           0.748
_refine_diff_density_min           -0.772
_refine_diff_density_rms           0.067
_refine_ls_abs_structure_details
;
 Flack x determined using 3331 quotients [(I+)-(I-)]/[(I+)+(I-)]
 (Parsons, Flack and Wagner, Acta Cryst. B69 (2013) 249-259).
;
_refine_ls_abs_structure_Flack     0.008(4)
_refine_ls_extinction_coef         .
_refine_ls_extinction_method       none
_refine_ls_goodness_of_fit_ref     1.128
_refine_ls_hydrogen_treatment      constr
_refine_ls_matrix_type             full
_refine_ls_number_parameters       245
_refine_ls_number_reflns           8065
_refine_ls_number_restraints       0
_refine_ls_R_factor_all            0.0213
_refine_ls_R_factor_gt             0.0205
_refine_ls_restrained_S_all        1.128
_refine_ls_shift/su_max            0.000
_refine_ls_shift/su_mean           0.000
_refine_ls_structure_factor_coef   Fsqd
_refine_ls_weighting_details      
 'w=1/[\s^2^(Fo^2^)+(0.0078P)^2^+1.0363P] where P=(Fo^2^+2Fc^2^)/3'
_refine_ls_weighting_scheme        calc
_refine_ls_wR_factor_gt            0.0473
_refine_ls_wR_factor_ref           0.0475
_refine_special_details            ?
_olex2_refinement_description
;
1. Fixed Uiso
 At 1.2 times of:
  All C(H) groups, All C(H,H) groups
 At 1.5 times of:
  All C(H,H,H) groups
2.a Secondary CH2 refined with riding coordinates:
 C1(H1A,H1B), C2(H2A,H2B), C3(H3A,H3B)
2.b Aromatic/amide H refined with riding coordinates:
 C6A(H6A), C6B(H6B), C6C(H6C), C7A(H7A), C7B(H7B), C7C(H7C), C9A(H9A),
 C9B(H9B), C9C(H9C), C10A(H10A), C10B(H10B), C10C(H10C)
2.c Idealised Me refined as rotating group:
 C4(H4A,H4B,H4C)
;
_atom_sites_solution_hydrogens     geom
_atom_sites_solution_primary       dual
_atom_sites_solution_secondary     difmap
loop_
  _atom_site_label
  _atom_site_type_symbol
  _atom_site_fract_x
  _atom_site_fract_y
  _atom_site_fract_z
  _atom_site_U_iso_or_equiv
  _atom_site_adp_type
  _atom_site_occupancy
  _atom_site_site_symmetry_order
  _atom_site_calc_flag
  _atom_site_refinement_flags_posn
  _atom_site_refinement_flags_adp
  _atom_site_refinement_flags_occupancy
  _atom_site_disorder_assembly
  _atom_site_disorder_group
 I1 I 0.45692(2) 0.42343(2) 0.09077(2) 0.02135(3) Uani 1 1 d . . . . .
 P1 P 0.57640(5) 0.51005(4) 0.37956(3) 0.01227(8) Uani 1 1 d . . . . .
 F1A F 0.87349(17) 0.72929(12) 0.11169(9) 0.0311(3) Uani 1 1 d . . . . .
 F1B F 0.87043(17) 0.14209(11) 0.46242(11) 0.0319(3) Uani 1 1 d . . . . .
 F1C F 0.5473(2) 0.73096(14) 0.70639(11) 0.0424(4) Uani 1 1 d . . . . .
 C1 C 0.4104(2) 0.48239(15) 0.33789(13) 0.0157(3) Uani 1 1 d . . . . .
 H1A H 0.420020 0.437881 0.287346 0.019 Uiso 1 1 calc R U . . .
 H1B H 0.358662 0.446189 0.382702 0.019 Uiso 1 1 calc R U . . .
 C2 C 0.3296(2) 0.57396(19) 0.31063(14) 0.0218(4) Uani 1 1 d . . . . .
 H2A H 0.312715 0.616123 0.361914 0.026 Uiso 1 1 calc R U . . .
 H2B H 0.383425 0.613104 0.268762 0.026 Uiso 1 1 calc R U . . .
 C3 C 0.1942(2) 0.54547(19) 0.26947(15) 0.0229(4) Uani 1 1 d . . . . .
 H3A H 0.151347 0.605954 0.245651 0.028 Uiso 1 1 calc R U . . .
 H3B H 0.211725 0.499777 0.220620 0.028 Uiso 1 1 calc R U . . .
 C4 C 0.0958(3) 0.4962(2) 0.33149(19) 0.0329(6) Uani 1 1 d . . . . .
 H4A H 0.010413 0.482535 0.301448 0.049 Uiso 1 1 calc R U . . .
 H4B H 0.078673 0.540472 0.380549 0.049 Uiso 1 1 calc R U . . .
 H4C H 0.134772 0.433867 0.352493 0.049 Uiso 1 1 calc R U . . .
 C5A C 0.67118(18) 0.57731(17) 0.30033(11) 0.0140(3) Uani 1 1 d . . . . .
 C5B C 0.66420(18) 0.39656(13) 0.40253(13) 0.0133(3) Uani 1 1 d . . . . .
 C5C C 0.56437(18) 0.58339(15) 0.47560(11) 0.0135(3) Uani 1 1 d . . . . .
 C6A C 0.6646(2) 0.68060(16) 0.29819(14) 0.0177(4) Uani 1 1 d . . . . .
 H6A H 0.613627 0.715442 0.340525 0.021 Uiso 1 1 calc R U . . .
 C6B C 0.7903(2) 0.40217(15) 0.44374(14) 0.0171(4) Uani 1 1 d . . . . .
 H6B H 0.827272 0.464954 0.458535 0.021 Uiso 1 1 calc R U . . .
 C6C C 0.6792(2) 0.63147(16) 0.50735(14) 0.0166(3) Uani 1 1 d . . . . .
 H6C H 0.761289 0.629867 0.475297 0.020 Uiso 1 1 calc R U . . .
 C7A C 0.7328(2) 0.73226(16) 0.23392(14) 0.0194(4) Uani 1 1 d . . . . .
 H7A H 0.729461 0.802620 0.231495 0.023 Uiso 1 1 calc R U . . .
 C7B C 0.8610(2) 0.31629(17) 0.46295(15) 0.0215(4) Uani 1 1 d . . . . .
 H7B H 0.947204 0.319170 0.490164 0.026 Uiso 1 1 calc R U . . .
 C7C C 0.6739(2) 0.68168(16) 0.58571(16) 0.0212(4) Uani 1 1 d . . . . .
 H7C H 0.751935 0.713483 0.608583 0.025 Uiso 1 1 calc R U . . .
 C8A C 0.8059(2) 0.67859(18) 0.17335(14) 0.0202(4) Uani 1 1 d . . . . .
 C8B C 0.8031(2) 0.22630(17) 0.44154(15) 0.0204(4) Uani 1 1 d . . . . .
 C8C C 0.5525(3) 0.68406(17) 0.62924(14) 0.0248(4) Uani 1 1 d . . . . .
 C9A C 0.8132(2) 0.5766(2) 0.17306(13) 0.0217(4) Uani 1 1 d . . . . .
 H9A H 0.863784 0.542226 0.130203 0.026 Uiso 1 1 calc R U . . .
 C9B C 0.6798(2) 0.21729(15) 0.40084(15) 0.0199(4) Uani 1 1 d . . . . .
 H9B H 0.643590 0.153979 0.386989 0.024 Uiso 1 1 calc R U . . .
 C9C C 0.4355(2) 0.63969(16) 0.59880(15) 0.0227(4) Uani 1 1 d . . . . .
 H9C H 0.352750 0.644824 0.629845 0.027 Uiso 1 1 calc R U . . .
 C10A C 0.7443(2) 0.52549(15) 0.23751(14) 0.0176(4) Uani 1 1 d . . . . .
 H10A H 0.746821 0.455075 0.238861 0.021 Uiso 1 1 calc R U . . .
 C10B C 0.6100(2) 0.30366(15) 0.38061(14) 0.0173(4) Uani 1 1 d . . . . .
 H10B H 0.525105 0.299835 0.351831 0.021 Uiso 1 1 calc R U . . .
 C10C C 0.4424(2) 0.58740(15) 0.52152(13) 0.0169(3) Uani 1 1 d . . . . .
 H10C H 0.364433 0.554403 0.499899 0.020 Uiso 1 1 calc R U . . .

loop_
  _atom_site_aniso_label
  _atom_site_aniso_U_11
  _atom_site_aniso_U_22
  _atom_site_aniso_U_33
  _atom_site_aniso_U_23
  _atom_site_aniso_U_13
  _atom_site_aniso_U_12
 I1 0.01702(5) 0.02353(6) 0.02351(6) 0.00140(5) 0.00332(5) -0.00203(5)
 P1 0.01070(19) 0.0131(2) 0.01303(19) -0.00035(15) -0.00006(15) 0.00046(15)
 F1A 0.0350(8) 0.0353(8) 0.0230(7) 0.0085(6) 0.0055(6) -0.0125(7)
 F1B 0.0318(8) 0.0186(7) 0.0453(9) 0.0053(6) -0.0058(7) 0.0089(6)
 F1C 0.0415(9) 0.0539(10) 0.0319(8) -0.0286(7) 0.0073(8) -0.0074(9)
 C1 0.0126(7) 0.0169(8) 0.0176(8) 0.0007(7) -0.0029(6) -0.0011(7)
 C2 0.0200(9) 0.0186(9) 0.0269(9) 0.0030(9) -0.0079(7) 0.0033(9)
 C3 0.0161(9) 0.0304(11) 0.0223(10) 0.0002(8) -0.0046(8) 0.0041(8)
 C4 0.0172(10) 0.0473(16) 0.0343(13) 0.0062(12) 0.0013(9) 0.0040(11)
 C5A 0.0127(7) 0.0153(7) 0.0140(7) -0.0003(7) -0.0009(5) 0.0003(7)
 C5B 0.0126(7) 0.0136(7) 0.0137(7) 0.0001(6) 0.0009(6) 0.0009(6)
 C5C 0.0132(8) 0.0133(7) 0.0139(7) -0.0009(6) 0.0007(5) 0.0001(7)
 C6A 0.0174(9) 0.0160(9) 0.0196(9) 0.0002(7) -0.0006(7) 0.0006(7)
 C6B 0.0139(8) 0.0156(9) 0.0219(9) -0.0006(7) -0.0022(7) 0.0007(6)
 C6C 0.0139(8) 0.0157(9) 0.0201(9) -0.0029(7) -0.0003(7) 0.0002(7)
 C7A 0.0209(9) 0.0174(9) 0.0199(9) 0.0028(7) -0.0025(7) -0.0029(7)
 C7B 0.0152(9) 0.0219(10) 0.0273(10) 0.0017(8) -0.0037(8) 0.0031(8)
 C7C 0.0202(9) 0.0196(9) 0.0239(9) -0.0067(8) -0.0014(8) -0.0021(7)
 C8A 0.0191(9) 0.0263(11) 0.0153(9) 0.0047(7) -0.0023(7) -0.0072(8)
 C8B 0.0217(10) 0.0176(9) 0.0220(9) 0.0022(7) 0.0019(8) 0.0070(8)
 C8C 0.0293(11) 0.0239(10) 0.0213(9) -0.0103(8) 0.0020(9) -0.0007(9)
 C9A 0.0218(9) 0.0256(10) 0.0178(8) -0.0008(8) 0.0050(7) -0.0006(9)
 C9B 0.0210(9) 0.0147(8) 0.0241(10) -0.0023(7) 0.0004(8) 0.0002(7)
 C9C 0.0198(9) 0.0251(9) 0.0233(10) -0.0063(8) 0.0069(8) -0.0003(7)
 C10A 0.0186(9) 0.0172(9) 0.0172(9) -0.0016(7) 0.0037(7) -0.0007(7)
 C10B 0.0165(9) 0.0157(8) 0.0198(8) -0.0021(7) -0.0014(7) -0.0008(7)
 C10C 0.0140(8) 0.0170(8) 0.0197(8) -0.0019(7) 0.0022(6) -0.0005(7)

_geom_special_details
;
 All esds (except the esd in the dihedral angle between two l.s. planes)
 are estimated using the full covariance matrix.  The cell esds are taken
 into account individually in the estimation of esds in distances, angles
 and torsion angles; correlations between esds in cell parameters are only
 used when they are defined by crystal symmetry.  An approximate (isotropic)
 treatment of cell esds is used for estimating esds involving l.s. planes.
;
loop_
  _geom_bond_atom_site_label_1
  _geom_bond_atom_site_label_2
  _geom_bond_distance
  _geom_bond_site_symmetry_2
  _geom_bond_publ_flag
 P1 C1 1.800(2) . ?
 P1 C5A 1.789(2) . ?
 P1 C5B 1.7942(18) . ?
 P1 C5C 1.7884(19) . ?
 F1A C8A 1.350(2) . ?
 F1B C8B 1.355(3) . ?
 F1C C8C 1.351(2) . ?
 C1 H1A 0.9900 . ?
 C1 H1B 0.9900 . ?
 C1 C2 1.529(3) . ?
 C2 H2A 0.9900 . ?
 C2 H2B 0.9900 . ?
 C2 C3 1.529(3) . ?
 C3 H3A 0.9900 . ?
 C3 H3B 0.9900 . ?
 C3 C4 1.518(4) . ?
 C4 H4A 0.9800 . ?
 C4 H4B 0.9800 . ?
 C4 H4C 0.9800 . ?
 C5A C6A 1.394(3) . ?
 C5A C10A 1.398(3) . ?
 C5B C6B 1.400(3) . ?
 C5B C10B 1.404(3) . ?
 C5C C6C 1.395(3) . ?
 C5C C10C 1.399(3) . ?
 C6A H6A 0.9500 . ?
 C6A C7A 1.388(3) . ?
 C6B H6B 0.9500 . ?
 C6B C7B 1.385(3) . ?
 C6C H6C 0.9500 . ?
 C6C C7C 1.389(3) . ?
 C7A H7A 0.9500 . ?
 C7A C8A 1.387(3) . ?
 C7B H7B 0.9500 . ?
 C7B C8B 1.381(3) . ?
 C7C H7C 0.9500 . ?
 C7C C8C 1.375(3) . ?
 C8A C9A 1.378(4) . ?
 C8B C9B 1.376(3) . ?
 C8C C9C 1.383(3) . ?
 C9A H9A 0.9500 . ?
 C9A C10A 1.390(3) . ?
 C9B H9B 0.9500 . ?
 C9B C10B 1.389(3) . ?
 C9C H9C 0.9500 . ?
 C9C C10C 1.389(3) . ?
 C10A H10A 0.9500 . ?
 C10B H10B 0.9500 . ?
 C10C H10C 0.9500 . ?

loop_
  _geom_angle_atom_site_label_1
  _geom_angle_atom_site_label_2
  _geom_angle_atom_site_label_3
  _geom_angle
  _geom_angle_site_symmetry_1
  _geom_angle_site_symmetry_3
  _geom_angle_publ_flag
 C5A P1 C1 109.63(9) . . ?
 C5A P1 C5B 108.38(9) . . ?
 C5B P1 C1 109.51(9) . . ?
 C5C P1 C1 110.58(9) . . ?
 C5C P1 C5A 108.87(9) . . ?
 C5C P1 C5B 109.83(9) . . ?
 P1 C1 H1A 108.8 . . ?
 P1 C1 H1B 108.8 . . ?
 H1A C1 H1B 107.7 . . ?
 C2 C1 P1 113.98(15) . . ?
 C2 C1 H1A 108.8 . . ?
 C2 C1 H1B 108.8 . . ?
 C1 C2 H2A 109.3 . . ?
 C1 C2 H2B 109.3 . . ?
 H2A C2 H2B 108.0 . . ?
 C3 C2 C1 111.6(2) . . ?
 C3 C2 H2A 109.3 . . ?
 C3 C2 H2B 109.3 . . ?
 C2 C3 H3A 108.8 . . ?
 C2 C3 H3B 108.8 . . ?
 H3A C3 H3B 107.7 . . ?
 C4 C3 C2 114.0(2) . . ?
 C4 C3 H3A 108.8 . . ?
 C4 C3 H3B 108.8 . . ?
 C3 C4 H4A 109.5 . . ?
 C3 C4 H4B 109.5 . . ?
 C3 C4 H4C 109.5 . . ?
 H4A C4 H4B 109.5 . . ?
 H4A C4 H4C 109.5 . . ?
 H4B C4 H4C 109.5 . . ?
 C6A C5A P1 119.88(15) . . ?
 C6A C5A C10A 120.46(19) . . ?
 C10A C5A P1 119.53(17) . . ?
 C6B C5B P1 118.26(14) . . ?
 C6B C5B C10B 119.81(17) . . ?
 C10B C5B P1 121.94(15) . . ?
 C6C C5C P1 119.68(14) . . ?
 C6C C5C C10C 120.18(17) . . ?
 C10C C5C P1 120.02(14) . . ?
 C5A C6A H6A 120.1 . . ?
 C7A C6A C5A 119.7(2) . . ?
 C7A C6A H6A 120.1 . . ?
 C5B C6B H6B 120.0 . . ?
 C7B C6B C5B 120.06(19) . . ?
 C7B C6B H6B 120.0 . . ?
 C5C C6C H6C 119.9 . . ?
 C7C C6C C5C 120.17(19) . . ?
 C7C C6C H6C 119.9 . . ?
 C6A C7A H7A 120.8 . . ?
 C8A C7A C6A 118.3(2) . . ?
 C8A C7A H7A 120.8 . . ?
 C6B C7B H7B 120.8 . . ?
 C8B C7B C6B 118.3(2) . . ?
 C8B C7B H7B 120.8 . . ?
 C6C C7C H7C 120.9 . . ?
 C8C C7C C6C 118.1(2) . . ?
 C8C C7C H7C 120.9 . . ?
 F1A C8A C7A 118.1(2) . . ?
 F1A C8A C9A 118.5(2) . . ?
 C9A C8A C7A 123.4(2) . . ?
 F1B C8B C7B 118.4(2) . . ?
 F1B C8B C9B 118.0(2) . . ?
 C9B C8B C7B 123.6(2) . . ?
 F1C C8C C7C 118.4(2) . . ?
 F1C C8C C9C 118.1(2) . . ?
 C7C C8C C9C 123.4(2) . . ?
 C8A C9A H9A 121.1 . . ?
 C8A C9A C10A 117.8(2) . . ?
 C10A C9A H9A 121.1 . . ?
 C8B C9B H9B 121.0 . . ?
 C8B C9B C10B 117.92(19) . . ?
 C10B C9B H9B 121.0 . . ?
 C8C C9C H9C 120.9 . . ?
 C8C C9C C10C 118.12(19) . . ?
 C10C C9C H9C 120.9 . . ?
 C5A C10A H10A 119.9 . . ?
 C9A C10A C5A 120.3(2) . . ?
 C9A C10A H10A 119.9 . . ?
 C5B C10B H10B 119.9 . . ?
 C9B C10B C5B 120.29(18) . . ?
 C9B C10B H10B 119.9 . . ?
 C5C C10C H10C 120.0 . . ?
 C9C C10C C5C 119.92(18) . . ?
 C9C C10C H10C 120.0 . . ?

loop_
  _geom_torsion_atom_site_label_1
  _geom_torsion_atom_site_label_2
  _geom_torsion_atom_site_label_3
  _geom_torsion_atom_site_label_4
  _geom_torsion
  _geom_torsion_site_symmetry_1
  _geom_torsion_site_symmetry_2
  _geom_torsion_site_symmetry_3
  _geom_torsion_site_symmetry_4
  _geom_torsion_publ_flag
 P1 C1 C2 C3 175.65(15) . . . . ?
 P1 C5A C6A C7A -176.75(16) . . . . ?
 P1 C5A C10A C9A 176.97(16) . . . . ?
 P1 C5B C6B C7B 179.72(17) . . . . ?
 P1 C5B C10B C9B -178.84(17) . . . . ?
 P1 C5C C6C C7C -174.55(17) . . . . ?
 P1 C5C C10C C9C 176.24(16) . . . . ?
 F1A C8A C9A C10A 179.35(19) . . . . ?
 F1B C8B C9B C10B 179.1(2) . . . . ?
 F1C C8C C9C C10C -176.9(2) . . . . ?
 C1 P1 C5A C6A 89.20(17) . . . . ?
 C1 P1 C5A C10A -86.63(17) . . . . ?
 C1 P1 C5B C6B -173.67(16) . . . . ?
 C1 P1 C5B C10B 6.2(2) . . . . ?
 C1 P1 C5C C6C -165.66(16) . . . . ?
 C1 P1 C5C C10C 18.32(19) . . . . ?
 C1 C2 C3 C4 66.2(3) . . . . ?
 C5A P1 C1 C2 -57.55(18) . . . . ?
 C5A P1 C5B C6B 66.77(18) . . . . ?
 C5A P1 C5B C10B -113.39(17) . . . . ?
 C5A P1 C5C C6C -45.16(18) . . . . ?
 C5A P1 C5C C10C 138.82(16) . . . . ?
 C5A C6A C7A C8A 0.0(3) . . . . ?
 C5B P1 C1 C2 -176.34(15) . . . . ?
 C5B P1 C5A C6A -151.32(16) . . . . ?
 C5B P1 C5A C10A 32.85(18) . . . . ?
 C5B P1 C5C C6C 73.36(18) . . . . ?
 C5B P1 C5C C10C -102.65(17) . . . . ?
 C5B C6B C7B C8B -0.9(3) . . . . ?
 C5C P1 C1 C2 62.49(18) . . . . ?
 C5C P1 C5A C6A -31.89(18) . . . . ?
 C5C P1 C5A C10A 152.28(15) . . . . ?
 C5C P1 C5B C6B -52.06(18) . . . . ?
 C5C P1 C5B C10B 127.78(17) . . . . ?
 C5C C6C C7C C8C -1.4(3) . . . . ?
 C6A C5A C10A C9A 1.2(3) . . . . ?
 C6A C7A C8A F1A -179.16(19) . . . . ?
 C6A C7A C8A C9A 0.7(3) . . . . ?
 C6B C5B C10B C9B 1.0(3) . . . . ?
 C6B C7B C8B F1B -178.2(2) . . . . ?
 C6B C7B C8B C9B 1.1(4) . . . . ?
 C6C C5C C10C C9C 0.2(3) . . . . ?
 C6C C7C C8C F1C 178.6(2) . . . . ?
 C6C C7C C8C C9C -0.4(4) . . . . ?
 C7A C8A C9A C10A -0.5(3) . . . . ?
 C7B C8B C9B C10B -0.3(4) . . . . ?
 C7C C8C C9C C10C 2.1(4) . . . . ?
 C8A C9A C10A C5A -0.4(3) . . . . ?
 C8B C9B C10B C5B -0.8(3) . . . . ?
 C8C C9C C10C C5C -2.0(3) . . . . ?
 C10A C5A C6A C7A -1.0(3) . . . . ?
 C10B C5B C6B C7B -0.1(3) . . . . ?
 C10C C5C C6C C7C 1.5(3) . . . . ?

_shelx_res_file
;
TITL fgcupch0040_0mx_a.res in P2(1)2(1)2(1)
    fgcupch0040_0mx.res
    created by SHELXL-2019/3 at 11:30:36 on 28-Oct-2023
CELL 0.71073 9.8719 13.4832 15.4665 90 90 90
ZERR 4 0.0004 0.0005 0.0006 0 0 0
LATT -1
SYMM 0.5+X,0.5-Y,-Z
SYMM -X,0.5+Y,0.5-Z
SYMM 0.5-X,-Y,0.5+Z
SFAC C H F I P
UNIT 88 84 12 4 4

L.S. 40
PLAN  2 0 0
SIZE 0.254 0.658 0.723
TEMP -173.15
CONF
LIST 4
HTAB
MORE -1
BOND $H
fmap 2
acta
OMIT 0 0 2
OMIT 0 0 6
OMIT 0 3 3
OMIT 1 0 1
REM <olex2.extras>
REM <HklSrc "%.\\fgcupch0040_0m.hkl">
REM </olex2.extras>

WGHT    0.007800    1.036300
FVAR       0.43809
I1    4    0.456919    0.423432    0.090770    11.00000    0.01702    0.02353 =
         0.02351    0.00140    0.00332   -0.00203
P1    5    0.576403    0.510053    0.379558    11.00000    0.01070    0.01308 =
         0.01303   -0.00035   -0.00006    0.00046
F1A   3    0.873485    0.729289    0.111693    11.00000    0.03501    0.03527 =
         0.02304    0.00854    0.00553   -0.01246
F1B   3    0.870431    0.142089    0.462423    11.00000    0.03181    0.01857 =
         0.04531    0.00526   -0.00577    0.00892
F1C   3    0.547260    0.730956    0.706390    11.00000    0.04148    0.05393 =
         0.03191   -0.02857    0.00726   -0.00743
C1    1    0.410450    0.482391    0.337886    11.00000    0.01255    0.01686 =
         0.01759    0.00071   -0.00287   -0.00108
AFIX  23
H1A   2    0.420020    0.437881    0.287346    11.00000   -1.20000
H1B   2    0.358662    0.446189    0.382702    11.00000   -1.20000
AFIX   0
C2    1    0.329606    0.573962    0.310629    11.00000    0.01998    0.01860 =
         0.02686    0.00302   -0.00793    0.00326
AFIX  23
H2A   2    0.312715    0.616123    0.361914    11.00000   -1.20000
H2B   2    0.383425    0.613104    0.268762    11.00000   -1.20000
AFIX   0
C3    1    0.194235    0.545466    0.269468    11.00000    0.01608    0.03044 =
         0.02233    0.00023   -0.00457    0.00413
AFIX  23
H3A   2    0.151347    0.605954    0.245651    11.00000   -1.20000
H3B   2    0.211725    0.499777    0.220620    11.00000   -1.20000
AFIX   0
C4    1    0.095798    0.496220    0.331486    11.00000    0.01721    0.04726 =
         0.03431    0.00617    0.00127    0.00402
AFIX 137
H4A   2    0.010413    0.482535    0.301448    11.00000   -1.50000
H4B   2    0.078673    0.540472    0.380549    11.00000   -1.50000
H4C   2    0.134772    0.433867    0.352493    11.00000   -1.50000
AFIX   0
C5A   1    0.671177    0.577314    0.300332    11.00000    0.01274    0.01532 =
         0.01400   -0.00031   -0.00091    0.00025
C5B   1    0.664197    0.396561    0.402525    11.00000    0.01263    0.01356 =
         0.01366    0.00008    0.00088    0.00095
C5C   1    0.564368    0.583394    0.475598    11.00000    0.01325    0.01330 =
         0.01387   -0.00093    0.00067    0.00007
C6A   1    0.664580    0.680595    0.298190    11.00000    0.01736    0.01603 =
         0.01963    0.00024   -0.00060    0.00057
AFIX  43
H6A   2    0.613627    0.715442    0.340525    11.00000   -1.20000
AFIX   0
C6B   1    0.790262    0.402168    0.443741    11.00000    0.01389    0.01560 =
         0.02193   -0.00056   -0.00223    0.00073
AFIX  43
H6B   2    0.827272    0.464954    0.458535    11.00000   -1.20000
AFIX   0
C6C   1    0.679227    0.631474    0.507350    11.00000    0.01389    0.01568 =
         0.02014   -0.00287   -0.00031    0.00021
AFIX  43
H6C   2    0.761289    0.629867    0.475297    11.00000   -1.20000
AFIX   0
C7A   1    0.732801    0.732259    0.233920    11.00000    0.02092    0.01738 =
         0.01994    0.00276   -0.00249   -0.00292
AFIX  43
H7A   2    0.729461    0.802620    0.231495    11.00000   -1.20000
AFIX   0
C7B   1    0.861021    0.316286    0.462950    11.00000    0.01520    0.02193 =
         0.02735    0.00173   -0.00369    0.00314
AFIX  43
H7B   2    0.947204    0.319170    0.490164    11.00000   -1.20000
AFIX   0
C7C   1    0.673894    0.681684    0.585711    11.00000    0.02015    0.01955 =
         0.02387   -0.00671   -0.00139   -0.00206
AFIX  43
H7C   2    0.751935    0.713483    0.608583    11.00000   -1.20000
AFIX   0
C8A   1    0.805938    0.678592    0.173352    11.00000    0.01906    0.02626 =
         0.01532    0.00471   -0.00228   -0.00724
C8B   1    0.803130    0.226301    0.441545    11.00000    0.02170    0.01760 =
         0.02202    0.00217    0.00189    0.00701
C8C   1    0.552452    0.684064    0.629245    11.00000    0.02930    0.02386 =
         0.02126   -0.01025    0.00199   -0.00071
C9A   1    0.813247    0.576556    0.173059    11.00000    0.02176    0.02559 =
         0.01778   -0.00076    0.00502   -0.00063
AFIX  43
H9A   2    0.863784    0.542226    0.130203    11.00000   -1.20000
AFIX   0
C9B   1    0.679821    0.217291    0.400835    11.00000    0.02104    0.01467 =
         0.02409   -0.00231    0.00036    0.00020
AFIX  43
H9B   2    0.643590    0.153979    0.386989    11.00000   -1.20000
AFIX   0
C9C   1    0.435487    0.639691    0.598798    11.00000    0.01982    0.02507 =
         0.02330   -0.00629    0.00691   -0.00026
AFIX  43
H9C   2    0.352750    0.644824    0.629845    11.00000   -1.20000
AFIX   0
C10A  1    0.744273    0.525491    0.237506    11.00000    0.01858    0.01718 =
         0.01717   -0.00155    0.00374   -0.00075
AFIX  43
H10A  2    0.746821    0.455075    0.238861    11.00000   -1.20000
AFIX   0
C10B  1    0.609958    0.303656    0.380614    11.00000    0.01651    0.01570 =
         0.01983   -0.00212   -0.00144   -0.00085
AFIX  43
H10B  2    0.525105    0.299835    0.351831    11.00000   -1.20000
AFIX   0
C10C  1    0.442419    0.587399    0.521523    11.00000    0.01397    0.01705 =
         0.01972   -0.00186    0.00220   -0.00050
AFIX  43
H10C  2    0.364433    0.554403    0.499899    11.00000   -1.20000
AFIX   0
HKLF 4


REM  fgcupch0040_0mx_a.res in P2(1)2(1)2(1)
REM wR2 = 0.0475, GooF = S = 1.128, Restrained GooF = 1.128 for all data
REM R1 = 0.0205 for 7880 Fo > 4sig(Fo) and 0.0213 for all 8065 data
REM 245 parameters refined using 0 restraints

END

WGHT      0.0080      1.0352

REM Instructions for potential hydrogen bonds
HTAB C1 I1
EQIV $1 -x+1, y+1/2, -z+1/2
HTAB C6A I1_$1
EQIV $2 -x+3/2, -y+1, z+1/2
HTAB C6B I1_$2
EQIV $3 -x+1, y-1/2, -z+1/2
HTAB C9B I1_$3
EQIV $4 -x+1/2, -y+1, z+1/2
HTAB C9C I1_$4

REM Highest difference peak  0.748,  deepest hole -0.772,  1-sigma level  0.067
Q1    1   0.4603  0.4261  0.0488  11.00000  0.05    0.75
Q2    1   0.5190  0.4030  0.0944  11.00000  0.05    0.62
;
_shelx_res_checksum                34306
_shelx_hkl_file
;
  -1   0   0 0.59926 0.48611   3
   2   0   0 1406.50 58.8763   3
  -2   0   0 1391.08 58.8326   3
   3   0   0 3.99514 0.87463   2
  -3   0   0 2.78779 0.60836   2
  -3   0   0 2.03157 0.42454   1
   4   0   0 94.1482 4.55646   2
  -4   0   0 98.0930 4.22088   1
   4   0   0 94.7710 4.18075   1
  -4   0   0 91.8378 4.54600   2
   5   0   0 2.27614 1.56658   2
  -5   0   0 5.77067 1.36727   1
   5   0   0 2.48683 0.66947   1
  -5   0   0 3.32523 1.00734   2
  -6   0   0 25.5473 2.53944   2
   6   0   0 23.4139 2.56323   2
  -6   0   0 30.2781 2.00515   1
   8   0   0 2669.94 108.181   1
  -8   0   0 2709.92 108.949   2
   8   0   0 2669.80 108.955   2
   9   0   0 -1.1379 1.82848   2
  -9   0   0 1.55210 2.34213   2
   9   0   0 2.97763 1.39108   1
 -10   0   0 1044.27 45.2923   2
  10   0   0 1118.38 44.8359   1
  11   0   0 3.85030 1.79049   1
  11   0   0 0.56389 2.32264   2
 -11   0   0 2.49882 2.28190   2
  12   0   0 258.196 11.7381   1
  12   0   0 256.417 13.1772   2
  13   0   0 3.00149 2.83690   2
  13   0   0 4.16510 2.09486   1
  14   0   0 262.902 14.9078   2
  14   0   0 277.219 13.0585   1
  -1  -1   0 99.2926 4.19355   1
   2  -1   0 1295.43 55.1716   3
   2   1   0 1305.30 54.8286   3
  -2   1   0 1306.81 55.1984   3
   3  -1   0 3684.70 151.881   3
   3   1   0 3701.43 148.978   3
  -3   1   0 3837.19 154.002   3
  -3  -1   0 3241.14 148.400   3
   4  -1   0 681.396 28.1465   2
   4   1   0 679.251 28.2218   2
  -4  -1   0 709.429 28.1372   2
   4  -1   0 705.960 28.1924   2
  -4   1   0 690.397 28.1533   2
  -4  -1   0 663.389 28.0574   2
   4  -1   0 676.866 27.7318   1
  -4   1   0 711.634 28.2235   2
  -4   1   0 702.315 27.7539   1
  -4  -1   0 673.268 27.9236   1
   4   1   0 665.132 28.1069   2
   4   1   0 668.228 27.8582   1
  -5  -1   0 2081.37 81.7116   2
  -5   1   0 1922.06 81.6691   2
   5   1   0 1987.55 81.3834   1
   5  -1   0 2014.00 81.7449   2
  -5   1   0 2037.67 81.7857   2
   5  -1   0 2001.17 81.3685   1
  -5  -1   0 2062.31 81.3847   1
   5   1   0 2045.00 81.7316   2
   5  -1   0 2067.86 82.8240   2
   5   1   0 1972.09 81.6794   2
  -6   1   0 1612.59 63.5010   2
   6  -1   0 1523.54 62.7689   1
  -6  -1   0 1548.51 62.9568   1
   6   1   0 1515.72 63.3446   2
  -6  -1   0 1587.89 63.3807   2
   6  -1   0 1512.80 63.3561   2
   6   1   0 1581.74 63.4336   2
   6  -1   0 1569.58 63.4620   2
  -7  -1   0 1260.39 51.3808   2
   7  -1   0 1228.59 51.4344   2
  -7   1   0 1270.93 53.2824   2
   7  -1   0 1258.76 50.7150   1
   7   1   0 1243.13 51.4516   2
   8  -1   0 467.972 19.7438   2
   8   1   0 455.399 18.9641   1
  -8  -1   0 444.189 19.5541   2
   8   1   0 448.459 19.6590   2
  -8   1   0 466.324 19.7731   2
   8  -1   0 459.320 18.7996   1
   8   1   0 415.483 19.4739   2
  -9   1   0 833.401 35.0045   2
   9   1   0 812.725 34.9478   2
   9  -1   0 829.058 34.9788   2
   9  -1   0 830.025 33.9582   1
   9   1   0 832.563 34.1486   1
  -9  -1   0 831.707 34.8556   2
  10  -1   0 64.6701 5.24075   2
  10   1   0 54.1570 4.11302   1
 -10   1   0 64.1534 5.16914   2
  10   1   0 60.8715 5.24608   2
 -10  -1   0 57.8967 4.93457   2
  10  -1   0 50.7236 3.83509   1
  11   1   0 226.267 11.4300   2
 -11  -1   0 187.046 10.7259   2
  11  -1   0 201.788 11.2794   1
  11  -1   0 221.851 11.4254   2
 -11   1   0 231.650 11.4033   2
  11   1   0 230.118 10.1930   1
 -12   1   0 16.8307 3.02147   2
  12  -1   0 23.6258 3.06810   1
  12   1   0 23.7930 4.83774   2
  12  -1   0 23.1714 4.71850   2
  12   1   0 16.5437 3.38784   1
  13  -1   0 69.8602 4.76426   1
  13   1   0 66.7722 5.10824   1
  13   1   0 75.4936 6.75820   2
  13  -1   0 75.0843 6.75235   2
  14   1   0 19.9294 2.98310   1
  14   1   0 17.6971 3.97685   2
  14  -1   0 19.0054 4.08829   2
  15   1   0 188.829 11.6204   2
   1   2   0 1202.72 48.3668   1
  -2  -2   0 2540.64 104.394   3
   2  -2   0 2539.25 105.665   3
  -2   2   0 2541.08 105.253   3
   2   2   0 2564.33 104.463   3
  -3  -2   0 1494.13 59.3060   1
  -3   2   0 1478.05 59.4579   2
   3   2   0 1592.21 59.6609   2
   3  -2   0 1480.99 59.4333   2
  -3  -2   0 1310.11 59.4092   2
  -4  -2   0 341.550 14.0418   1
   4  -2   0 323.462 14.2802   2
   4  -2   0 346.855 14.2707   2
   4   2   0 325.384 14.1656   2
   4   2   0 330.910 13.9989   1
  -4  -2   0 340.260 14.1543   2
   4   2   0 339.613 14.2029   2
   4  -2   0 343.341 13.7441   1
  -4   2   0 342.510 14.2812   2
   4  -2   0 333.242 13.7343   1
  -4   2   0 346.110 14.3306   2
  -5   2   0 13.5706 2.41218   2
   5  -2   0 13.5128 1.20743   1
  -5  -2   0 11.6882 1.73078   2
   5   2   0 12.2813 1.85790   2
   5  -2   0 16.8974 1.79779   2
  -5   2   0 13.6809 2.35784   2
   5  -2   0 15.9465 1.99200   2
   5   2   0 15.4665 1.78879   2
   5  -2   0 17.1488 1.16542   1
  -5  -2   0 13.1719 1.54506   1
  -6  -2   0 568.373 23.3811   1
   6   2   0 578.865 23.7716   2
   6   2   0 553.040 23.6825   2
   6  -2   0 573.692 23.0582   1
   6  -2   0 584.946 23.8143   2
   6  -2   0 522.107 23.5665   1
  -6  -2   0 576.078 23.6592   2
  -6   2   0 580.027 23.8917   2
  -6   2   0 552.728 23.7387   2
   7  -2   0 4.40258 1.04783   1
   7  -2   0 4.34451 1.60264   2
   7  -2   0 5.12685 0.94184   1
  -7  -2   0 4.88957 1.45323   2
   7   2   0 4.70686 1.55829   2
  -8   2   0 685.866 28.7662   2
   8   2   0 632.658 30.4002   2
   8  -2   0 675.276 27.6623   1
   8   2   0 700.578 28.6971   2
   8  -2   0 676.620 28.6451   2
  -8  -2   0 681.869 28.4809   2
  -9  -2   0 52.8611 4.26081   2
  -9   2   0 57.6764 4.75164   2
   9   2   0 57.5719 4.82142   2
   9   2   0 57.8471 4.38361   1
   9  -2   0 53.1240 4.60255   2
   9  -2   0 53.5988 3.35192   1
   9   2   0 52.1320 4.28695   2
 -10  -2   0 165.114 8.51268   2
  10  -2   0 151.047 7.33156   1
  10  -2   0 157.842 8.74173   2
 -10   2   0 152.822 8.78139   2
  10   2   0 158.775 8.80375   2
  10   2   0 163.430 7.83628   1
 -11   2   0 527.468 23.5353   2
  11   2   0 518.561 22.4269   1
  11  -2   0 525.741 21.9642   1
  11  -2   0 529.514 23.4541   2
  11   2   0 525.191 23.4911   2
  12  -2   0 3.96557 1.87662   1
  12   2   0 0.82401 2.08362   1
 -12   2   0 3.06715 2.36475   2
  12   2   0 1.05806 2.55958   2
  12  -2   0 1.02067 2.52868   2
  13  -2   0 505.866 23.9534   2
  13   2   0 541.193 24.8294   2
  14   2   0 10.8761 3.55635   2
  14   2   0 13.3159 2.72313   1
  15   2   0 76.8539 7.45854   2
  15   2   0 72.4920 5.67220   1
   0  -3   0 3.91910 0.53925   1
   0   3   0 3.59881 0.51356   1
  -1   3   0 1024.59 40.8676   1
  -1   3   0 1033.19 40.9989   2
   1  -3   0 1005.55 40.8628   1
   1  -3   0 1022.97 40.9486   2
   1  -3   0 1050.17 40.9555   2
  -1  -3   0 986.082 41.0366   1
  -1   3   0 1031.55 41.0064   2
   1   3   0 991.154 41.0353   1
   2  -3   0 2139.58 89.4607   3
   2   3   0 2128.62 88.3204   3
  -2  -3   0 2185.42 88.3131   3
  -2   3   0 2142.61 89.4931   3
  -3  -3   0 67.9642 3.01907   2
   3   3   0 66.0144 3.17049   2
  -3   3   0 60.8662 3.25832   2
  -3  -3   0 69.8493 3.05611   2
   3  -3   0 60.4814 3.16928   2
   3   3   0 68.6906 3.13748   2
   3  -3   0 63.7303 3.20811   2
  -3   3   0 59.8461 3.21902   2
  -3  -3   0 65.0258 3.33489   1
  -4  -3   0 2682.70 105.380   1
  -4   3   0 2569.21 105.545   2
   4  -3   0 2600.05 105.507   2
   5  -3   0 82.6944 3.59861   1
  -5   3   0 85.1732 4.52563   2
   5  -3   0 87.2517 4.42975   2
  -5  -3   0 81.0874 4.11876   1
  -5   3   0 85.3241 4.45352   2
   5   3   0 77.4987 4.22579   2
   5   3   0 75.9699 4.28863   2
   5  -3   0 81.5718 3.57294   1
   6  -3   0 1537.37 60.9538   1
  -6  -3   0 1526.85 61.4330   1
   6  -3   0 1507.92 60.9478   1
  -6   3   0 1464.73 61.7480   2
   6  -3   0 1527.68 61.7551   2
   6   3   0 1524.46 61.7197   2
   6   3   0 1464.01 61.6408   2
  -6   3   0 1563.04 61.9205   2
   7  -3   0 246.909 11.5308   2
  -7  -3   0 267.424 11.1300   1
   7   3   0 256.538 11.4427   2
   7   3   0 269.314 11.6048   2
  -7  -3   0 246.589 12.7406   2
   7  -3   0 236.999 10.6651   1
  -7   3   0 251.358 11.6899   2
   7  -3   0 241.197 10.5406   1
   8   3   0 728.450 30.3514   2
   8  -3   0 696.745 29.5143   2
  -8  -3   0 690.766 29.2621   2
   8  -3   0 692.710 28.4519   1
   8   3   0 655.135 29.3343   2
  -8   3   0 724.269 29.7479   2
   8  -3   0 697.340 28.4495   1
   9  -3   0 23.1255 3.58796   2
   9   3   0 26.8497 3.99483   2
  -9  -3   0 26.1638 3.26098   2
   9  -3   0 21.1349 2.21119   1
   9   3   0 27.4381 3.78859   2
  -9   3   0 26.4060 3.89401   2
   9   3   0 27.7822 3.08199   1
  10   3   0 227.960 11.4337   2
  10   3   0 233.929 12.8619   2
 -10   3   0 231.472 11.6164   2
  10  -3   0 221.032 9.88355   1
  10   3   0 234.537 10.6520   1
  10  -3   0 228.928 11.3888   2
 -10  -3   0 215.796 10.9489   2
  11  -3   0 83.6640 4.41485   1
  11   3   0 83.1710 5.31232   1
  11   3   0 84.1197 6.38729   2
 -11   3   0 76.5413 6.29664   2
  11  -3   0 80.4846 6.28592   2
  12   3   0 -0.5670 2.09510   1
 -12   3   0 1.47574 4.67563   2
  12   3   0 1.29373 2.63044   2
  12  -3   0 -0.1068 1.33662   1
  12  -3   0 -0.6170 4.59080   2
 -13   3   0 4.09868 2.08741   2
  13  -3   0 6.27429 1.98949   2
  13   3   0 11.7730 2.73945   1
  13   3   0 10.2553 3.28779   2
  14   3   0 164.925 8.91504   1
  14   3   0 163.456 10.3970   2
  15   3   0 27.1453 8.31501   2
  15   3   0 35.4979 4.61082   1
   0  -4   0 12.8282 0.85492   1
   0   4   0 10.3409 0.80505   1
  -1   4   0 4313.42 174.642   3
   1  -4   0 4300.44 174.619   3
   2   4   0 101.938 3.99368   2
   2   4   0 84.7273 4.13451   1
  -2  -4   0 87.3277 4.38379   1
   2  -4   0 89.8036 4.08399   2
   2   4   0 91.3451 3.99835   2
  -2   4   0 93.6244 4.19156   2
  -2   4   0 96.5611 4.80579   2
   2  -4   0 94.1863 4.10686   2
  -3   4   0 1531.92 63.7471   2
  -3  -4   0 1659.82 63.3973   2
   3   4   0 1576.35 63.5254   2
  -3   4   0 1582.89 63.7463   2
  -3  -4   0 1608.18 63.3765   2
   3   4   0 1599.95 63.8401   1
   3   4   0 1607.64 63.5379   2
   3  -4   0 1484.44 63.6132   2
  -3  -4   0 1529.93 63.6121   1
  -4  -4   0 30.5960 1.88963   2
   4  -4   0 29.6116 2.18926   2
  -4   4   0 36.4486 2.34326   2
  -4  -4   0 27.1356 2.06108   1
   4   4   0 31.5357 2.10372   2
  -4   4   0 30.8438 2.31110   2
   4   4   0 29.7373 2.02104   2
   5   4   0 506.369 20.9437   2
  -5  -4   0 486.478 20.8189   1
  -5  -4   0 500.325 20.7405   2
   5  -4   0 503.929 21.0118   2
  -5   4   0 521.843 21.2052   2
   5   4   0 495.831 20.9035   2
  -5   4   0 492.808 21.0746   2
  -6  -4   0 731.401 29.8070   2
   6   4   0 708.106 29.9829   2
   6  -4   0 718.029 30.0767   2
   6   4   0 729.362 30.0449   2
   6  -4   0 707.811 29.1590   1
   6  -4   0 715.942 29.1662   1
  -6   4   0 739.215 30.7595   2
  -6  -4   0 722.006 29.8237   1
  -6   4   0 735.783 30.2823   2
   7   4   0 74.7025 4.55860   2
  -7   4   0 73.1531 4.80025   2
   7  -4   0 71.8549 4.54588   2
   7  -4   0 67.6054 3.21274   1
  -7  -4   0 61.5648 3.98862   2
  -7   4   0 66.3191 4.59738   2
   7   4   0 72.7125 4.35115   2
  -7  -4   0 82.8949 4.24054   1
   7  -4   0 59.6397 3.24585   1
   8   4   0 61.9498 4.37674   2
   8  -4   0 62.6997 3.21529   1
   8   4   0 63.8624 4.74909   2
  -8   4   0 64.7895 4.94664   2
  -8  -4   0 71.0939 4.19190   1
   8  -4   0 69.1305 4.91321   2
  -9   4   0 1187.59 47.5460   2
   9   4   0 1173.19 47.2887   2
   9  -4   0 1148.10 47.2199   2
   9  -4   0 1136.37 46.0132   1
   9   4   0 1063.03 47.0171   2
   9  -4   0 1097.71 45.8522   1
  10  -4   0 239.872 11.7681   2
  10  -4   0 230.359 10.0434   1
 -10   4   0 239.397 12.0456   2
  10   4   0 237.559 11.0609   1
  10   4   0 231.610 11.7692   2
  11  -4   0 659.989 28.9395   2
  11   4   0 678.425 29.0827   2
 -11   4   0 701.761 29.6715   2
  11   4   0 686.755 28.2206   1
  11  -4   0 596.295 27.1566   1
  12   4   0 203.052 11.5270   1
  12   4   0 196.671 12.9019   2
 -12   4   0 219.880 11.6412   2
  13   4   0 333.684 16.5378   2
  13   4   0 330.114 15.3394   1
  14   4   0 43.1534 6.07942   2
  14   4   0 48.1125 4.84385   1
  15   4   0 127.205 9.31263   1
  15   4   0 138.664 9.75345   2
   0  -5   0 2.54469 0.52869   1
  -1  -5   0 812.918 32.7132   1
  -1   5   0 816.481 32.5314   1
  -1   5   0 831.066 32.5889   2
  -1   5   0 817.702 32.6294   2
   1   5   0 768.424 32.8962   1
   1  -5   0 792.951 32.5199   1
   2  -5   0 243.479 10.1001   2
   2  -5   0 238.657 10.1272   2
   2   5   0 254.342 9.96435   2
  -2   5   0 238.831 10.2355   2
  -2   5   0 238.596 10.2266   2
   2   5   0 235.457 10.2428   1
  -2  -5   0 242.937 10.2691   1
   2   5   0 251.960 9.96880   2
  -3  -5   0 3862.29 158.976   3
   3   5   0 3909.42 158.949   3
  -3   5   0 3887.52 160.962   3
   3  -5   0 3884.73 160.884   3
  -4   5   0 2609.87 106.789   2
   4   5   0 2665.83 106.581   2
  -4  -5   0 2725.58 106.347   2
  -4  -5   0 2583.89 106.656   1
  -5   5   0 2346.75 98.6513   2
   5   5   0 2419.99 98.4619   2
  -5  -5   0 2489.98 98.2295   2
  -5   5   0 2471.72 98.7825   2
   5  -5   0 2461.79 98.5639   2
  -5  -5   0 2420.00 98.4701   1
   5   5   0 2461.71 98.4926   2
   6   5   0 2846.09 114.132   2
  -6  -5   0 2863.86 113.833   2
  -6   5   0 2921.78 114.455   2
  -6  -5   0 2808.99 113.998   1
  -6   5   0 2728.91 114.256   2
   6  -5   0 2798.71 114.156   2
   6   5   0 2798.84 114.080   2
  -7  -5   0 568.368 23.4396   2
   7  -5   0 573.660 23.8388   2
  -7   5   0 597.591 24.1919   2
   7   5   0 529.979 23.9046   2
  -7   5   0 555.558 23.9397   2
  -7  -5   0 542.927 23.9979   1
   7   5   0 555.817 24.3386   2
  -8   5   0 88.7939 5.94504   2
   8   5   0 98.8695 5.75401   2
  -8  -5   0 96.4382 5.21119   2
   8  -5   0 89.7650 5.68216   2
  -8  -5   0 99.4788 5.33543   1
   8   5   0 90.0235 5.39477   2
   9   5   0 496.816 23.2116   2
   9  -5   0 572.383 24.4531   2
   9   5   0 552.060 23.5314   2
  -9   5   0 561.629 24.8567   2
  -9  -5   0 515.093 22.9207   2
  10  -5   0 15.3788 3.85145   2
 -10   5   0 17.4370 3.27210   2
  10   5   0 19.8955 3.47357   1
  10   5   0 18.1697 4.10347   2
 -10  -5   0 20.7941 3.88642   2
  11  -5   0 17.7533 3.62080   2
  11   5   0 24.0767 3.75291   1
  11   5   0 24.2847 4.48745   2
 -11   5   0 21.0414 4.45971   2
 -12   5   0 23.0166 4.93302   2
  12   5   0 23.1804 4.09502   1
  12   5   0 17.2311 3.52490   2
  13   5   0 94.9214 6.60065   1
  13   5   0 98.7714 7.72153   2
 -13   5   0 101.685 7.91976   2
  14   5   0 38.8825 4.75369   1
  14   5   0 39.1779 6.03333   2
  15   5   0 88.1539 9.13238   2
  15   5   0 81.2680 6.41144   1
   0   6   0 3374.74 135.659   1
  -1   6   0 87.5613 3.91989   1
   1   6   0 88.4217 4.11454   1
   1  -6   0 87.9726 3.91523   1
  -1   6   0 90.8072 3.95397   2
  -1   6   0 89.0743 3.94692   2
  -1  -6   0 93.6090 4.15660   1
  -2   6   0 1293.78 52.4036   2
  -2   6   0 1293.29 52.3887   2
  -2   6   0 1303.71 52.0711   1
  -2  -6   0 1232.18 52.4312   1
   2   6   0 1305.98 52.0725   2
   2  -6   0 1344.64 52.1962   2
  -3   6   0 86.3896 4.34629   2
  -3   6   0 85.6696 4.31166   2
   3   6   0 89.7608 3.99601   2
  -3  -6   0 85.2644 4.30911   1
   3   6   0 92.4333 4.01835   2
   3  -6   0 87.0378 4.13058   2
   4  -6   0 1529.55 61.0230   2
   4   6   0 1509.06 60.9213   2
  -4  -6   0 1448.06 61.0656   1
   4   6   0 1512.81 60.9292   2
  -4   6   0 1531.54 61.2744   2
  -5  -6   0 16.9508 2.13482   1
  -5  -6   0 19.1845 1.62646   2
  -5   6   0 18.1788 2.47079   2
  -5   6   0 16.5955 2.29453   2
   5   6   0 19.8152 2.12739   2
   5   6   0 20.1424 1.99572   2
   6   6   0 213.900 9.77740   2
   6  -6   0 215.950 9.88863   2
  -6   6   0 219.625 10.1049   2
  -6  -6   0 196.753 9.94557   1
  -6   6   0 229.471 10.3021   2
   6   6   0 211.307 10.2771   2
  -6  -6   0 227.943 9.84686   2
   7  -6   0 98.3741 5.74790   2
   7   6   0 98.2298 5.74194   2
  -7   6   0 103.622 6.18866   2
   7   6   0 104.193 5.60398   2
  -7   6   0 104.877 8.32748   2
  -7  -6   0 107.823 5.59881   1
  -8  -6   0 502.543 21.0867   1
   8   6   0 524.528 21.4706   2
  -8   6   0 469.552 23.9467   2
   8   6   0 476.480 22.9629   2
   8  -6   0 489.241 21.3288   2
   9   6   0 8.53118 2.38151   2
  -9   6   0 4.78238 2.42629   2
   9   6   0 5.08088 1.90516   2
   9  -6   0 3.04959 2.06810   2
  10   6   0 913.168 36.4502   1
 -10   6   0 882.161 37.2650   2
  10   6   0 889.471 36.9200   2
  10  -6   0 784.583 36.8535   2
  11   6   0 7.26196 2.58315   1
 -11   6   0 3.93027 2.78599   2
  11   6   0 7.53534 2.97284   2
 -12   6   0 865.142 37.6306   2
  12   6   0 866.436 37.3104   2
  12   6   0 855.640 36.4994   1
 -13   6   0 150.314 9.88070   2
  13   6   0 149.865 9.51855   2
  13   6   0 145.133 8.57409   1
  14   6   0 258.674 15.1242   2
  14   6   0 232.609 14.6336   1
   0  -7   0 -0.7948 1.09500   1
  -1   7   0 8.69310 1.10433   2
  -1   7   0 12.3199 1.21284   2
   1  -7   0 9.23584 1.14128   1
  -1   7   0 10.7254 1.12639   1
  -2   7   0 215.326 9.34543   2
  -2   7   0 222.223 9.37230   2
  -2  -7   0 213.738 9.45186   1
  -2   7   0 222.335 9.03503   1
  -3  -7   0 562.279 23.2392   1
   3   7   0 569.793 22.8722   2
   3   7   0 575.819 22.9329   2
   3  -7   0 567.900 22.9719   2
  -3   7   0 536.669 23.1915   2
  -3   7   0 554.404 23.2547   2
   4   7   0 47.7465 2.85728   2
  -4  -7   0 54.5633 3.25944   1
  -4   7   0 48.0992 3.31578   2
   4  -7   0 51.9328 3.05258   2
   4   7   0 45.4010 2.87084   2
  -4   7   0 57.5145 3.35045   2
  -5   7   0 2525.41 101.519   2
  -5  -7   0 2455.78 101.247   1
   5   7   0 2531.30 101.113   2
   5   7   0 2522.83 101.095   2
  -5   7   0 2480.51 101.409   2
   5  -7   0 2512.15 101.162   2
   6   7   0 228.754 10.3985   2
  -6   7   0 227.168 10.6785   2
  -6  -7   0 225.768 10.4329   1
  -6   7   0 240.630 10.9036   2
   6   7   0 227.337 10.3275   2
  -7  -7   0 1957.00 78.0583   1
  -7   7   0 1841.31 78.3079   2
  -7   7   0 1992.26 78.6310   2
   7   7   0 1880.19 78.0101   2
   7  -7   0 1865.05 78.4805   2
   7   7   0 1974.19 78.1420   2
  -8   7   0 4.01106 2.23523   2
  -8  -7   0 8.93066 2.01024   1
  -8   7   0 5.91103 1.97026   2
   8  -7   0 4.72426 1.89784   2
   8   7   0 5.71645 1.99665   2
   8   7   0 7.54176 1.81413   2
  -9   7   0 91.0654 6.52689   2
   9  -7   0 90.4881 5.84483   2
   9   7   0 91.5450 6.03148   2
  10   7   0 144.994 9.04128   2
  10   7   0 158.398 8.94478   1
 -10   7   0 146.425 8.99040   2
  11   7   0 9.04574 2.91031   2
  11   7   0 4.81682 2.52021   1
 -11   7   0 3.79547 2.75766   2
  12   7   0 23.3922 4.33792   1
  12   7   0 26.1283 5.11965   2
 -12   7   0 28.0947 5.38988   2
  13   7   0 22.0741 5.23632   2
  13   7   0 26.4255 4.55823   1
 -13   7   0 26.1600 5.61928   2
  14   7   0 23.3034 4.35012   2
  14   7   0 21.5181 3.65387   1
   0  -8   0 1227.32 50.6484   1
   0   8   0 1277.24 50.9055   1
  -1   8   0 911.778 36.4631   2
   1  -8   0 893.282 36.5052   1
  -1   8   0 909.494 36.5313   1
  -1   8   0 913.086 36.5107   2
  -1  -8   0 875.594 36.6737   1
  -2  -8   0 475.234 20.3432   1
  -2   8   0 499.597 20.2494   2
  -2   8   0 490.709 20.2228   2
  -2   8   0 493.516 19.9460   1
  -3  -8   0 449.206 19.3223   1
   3   8   0 459.965 18.8725   2
  -3   8   0 470.362 19.3478   2
  -3   8   0 453.405 19.2756   2
   3  -8   0 483.074 18.9405   2
   3   8   0 452.098 18.8578   2
   4  -8   0 317.083 13.3799   2
  -4   8   0 321.158 13.7938   2
   4   8   0 322.657 14.0411   2
   4   8   0 315.614 13.2997   2
  -4   8   0 307.592 13.6790   2
  -4  -8   0 312.208 13.6648   1
   5  -8   0 4.14471 1.26616   2
   5   8   0 1.59063 1.06292   2
  -5   8   0 2.22789 2.21384   2
   5   8   0 1.36151 1.18002   2
  -5  -8   0 3.11440 1.53845   1
  -5   8   0 2.37317 2.76660   2
  -6   8   0 290.196 12.9004   2
   6  -8   0 281.965 12.3523   2
   6   8   0 278.239 12.2764   2
  -6  -8   0 272.554 12.4423   1
  -6   8   0 273.778 12.6773   2
   6   8   0 276.093 12.3326   2
  -7   8   0 9.33156 2.35024   2
   7   8   0 11.6614 2.77985   2
   7   8   0 16.0338 2.53216   2
  -7   8   0 12.8742 2.96712   2
  -7  -8   0 17.3512 2.84295   1
  -8   8   0 267.133 12.7694   2
  -8   8   0 243.555 13.0398   2
   8   8   0 259.858 12.0549   2
   8   8   0 275.441 12.2863   2
   9   8   0 171.344 8.78837   1
   9   8   0 167.804 8.92397   2
  -9   8   0 171.050 9.52887   2
   9   8   0 162.671 8.60949   2
  10   8   0 414.554 18.4388   2
 -10   8   0 384.538 18.8275   2
  10   8   0 407.537 18.1611   1
  11   8   0 142.545 8.71776   2
 -11   8   0 144.250 9.18409   2
  11   8   0 147.660 8.42694   1
  12   8   0 428.863 19.8232   2
 -12   8   0 409.480 20.2680   2
  12   8   0 424.288 19.2516   1
  13   8   0 58.9468 9.22550   1
  13   8   0 78.8762 9.30885   2
 -13   8   0 73.0028 7.28154   2
 -14   8   0 219.493 14.9674   2
   0  -9   0 2.89203 1.00899   1
  -1   9   0 104.586 4.80950   1
  -1  -9   0 104.501 5.02690   1
  -1   9   0 106.148 4.73899   2
  -1   9   0 103.290 4.73355   2
  -2  -9   0 93.5594 4.66511   1
  -2   9   0 90.3304 4.45143   2
  -2   9   0 94.1374 4.48723   2
  -2   9   0 89.0570 4.28581   1
  -2   9   0 86.6514 4.16602   1
   3   9   0 504.831 20.4451   2
  -3  -9   0 502.627 21.0196   1
  -3   9   0 490.723 20.3216   1
  -3   9   0 501.251 20.9777   2
  -3   9   0 487.018 20.9039   2
  -3   9   0 493.274 20.3091   1
   3   9   0 528.362 20.4725   2
  -4   9   0 1191.49 49.4299   2
   4   9   0 1232.08 48.7638   2
  -4   9   0 1155.49 49.1638   2
   4  -9   0 1232.22 48.8427   2
  -5   9   0 599.981 25.4787   2
  -5   9   0 580.113 25.3351   2
  -5  -9   0 602.374 25.2824   1
   5   9   0 619.796 24.9334   2
   5   9   0 605.368 24.9312   2
   6   9   0 1048.24 43.2186   2
   6   9   0 1081.63 43.1700   2
  -6   9   0 1080.64 43.7476   2
   6  -9   0 1038.10 43.0964   2
  -6  -9   0 1048.45 43.3702   1
  -6   9   0 1008.94 43.5009   2
   7   9   0 31.9069 3.15358   2
   7   9   0 29.6149 3.37540   2
   7  -9   0 29.2238 3.23093   2
  -7   9   0 27.7461 3.92250   2
  -7   9   0 30.0590 3.63426   2
   8   9   0 982.031 39.8314   2
  -8   9   0 1003.82 40.4716   2
   8  -9   0 903.228 39.5999   2
  -8   9   0 947.677 41.1668   2
   8   9   0 935.349 39.6630   2
   9   9   0 28.7836 3.90335   2
  -9   9   0 24.9009 4.59034   2
  10   9   0 170.055 9.28457   1
 -10   9   0 174.330 10.0372   2
  10   9   0 167.831 9.37715   2
 -11   9   0 12.0262 3.38912   2
  11   9   0 12.9175 3.12196   2
  11   9   0 10.2005 3.10510   1
  12   9   0 42.7844 5.51150   2
 -12   9   0 45.9594 6.13742   2
  12   9   0 44.6968 5.28981   1
  13   9   0 34.5759 5.60944   2
 -13   9   0 36.9678 6.11304   2
  13   9   0 36.2621 5.10647   1
   0 -10   0 435.894 18.1451   1
  -1  10   0 1370.56 54.5987   2
  -1  10   0 1371.39 54.5902   2
  -1 -10   0 1311.30 54.8482   1
  -2  10   0 99.1447 4.48861   1
  -2 -10   0 95.7789 5.00811   1
  -2  10   0 95.3751 5.08709   2
  -3  10   0 1476.49 59.3630   1
  -3 -10   0 1450.36 60.1478   1
  -3  10   0 1519.06 60.0367   2
  -3  10   0 1444.88 59.3722   1
  -3  10   0 1485.40 59.9583   2
   4  10   0 2.81018 1.09394   2
   4  10   0 0.97730 1.09201   2
  -4  10   0 1.13908 1.54558   2
   5  10   0 82.5331 4.65727   2
  -5  10   0 92.7971 5.44516   2
  -5 -10   0 91.2367 5.17523   1
  -5  10   0 90.2406 5.24137   2
   5  10   0 88.8521 4.62693   2
   6  10   0 58.3602 3.73437   2
  -6  10   0 55.9511 4.96374   2
   6  10   0 59.1823 3.90979   2
  -6  10   0 55.2116 4.60227   2
  -6 -10   0 61.7429 4.29431   1
   6 -10   0 52.5923 3.74388   2
   7  10   0 479.130 19.8842   2
  -7  10   0 464.507 20.5177   2
  -7  10   0 430.775 20.1968   2
   7  10   0 469.661 19.9429   2
   8  10   0 94.0859 5.64339   2
  -8  10   0 93.6011 6.61211   2
   8  10   0 95.1120 6.08301   2
   9  10   0 262.670 12.5213   2
  -9  10   0 257.007 13.2383   2
   9  10   0 262.489 12.6570   1
  10  10   0 2.06241 2.46633   1
  10  10   0 3.13761 2.41381   2
 -10  10   0 1.18636 2.70251   2
  11  10   0 301.928 14.4776   1
  11  10   0 300.143 14.5762   2
 -11  10   0 287.089 15.1617   2
 -12  10   0 18.2831 3.95930   2
  12  10   0 14.1899 3.99292   2
  12  10   0 16.6485 4.64268   1
 -13  10   0 198.824 12.3814   2
 -14  10   0 5.70807 3.59600   2
  -1  11   0 179.738 7.56817   2
  -1  11   0 176.932 7.53721   2
  -1 -11   0 163.158 7.84329   1
  -1  11   0 169.260 7.68881   1
  -2  11   0 149.800 6.95375   1
  -2  11   0 162.776 6.96771   1
  -2  11   0 157.933 7.19107   2
  -2 -11   0 162.826 7.48088   1
  -2  11   0 156.063 7.22669   2
  -3  11   0 51.2948 2.64696   1
  -3 -11   0 54.7451 3.66798   1
  -3  11   0 55.2332 3.97662   2
  -3  11   0 51.5800 3.51348   2
  -3  11   0 47.3827 2.66531   1
   4  11   0 501.834 20.7863   2
   4  11   0 517.221 20.7985   2
  -4 -11   0 507.776 21.4617   1
  -4  11   0 505.453 21.5010   2
  -4  11   0 490.586 21.3810   2
   5  11   0 505.440 20.7616   2
  -5 -11   0 496.205 21.3131   1
  -5  11   0 513.750 21.5473   2
  -5  11   0 475.043 21.3030   2
   5  11   0 498.741 20.7676   2
   6  11   0 471.097 19.5563   2
  -6 -11   0 468.066 19.9628   1
  -6  11   0 435.492 20.0111   2
   6  11   0 464.962 19.4832   2
  -6  11   0 460.626 20.2768   2
  -7  11   0 28.8624 4.15413   2
   7  11   0 30.1343 3.21439   2
  -7  11   0 29.8601 4.00267   2
   7  11   0 29.4572 3.43218   2
   8  11   0 512.914 22.2532   1
   8  11   0 504.360 21.8604   2
  -8  11   0 524.684 23.2746   2
   8  11   0 478.722 21.6895   2
  -9  11   0 392.222 18.5396   2
   9  11   0 398.525 18.0313   1
   9  11   0 390.082 17.7308   2
  10  11   0 151.195 8.65017   2
  10  11   0 149.875 8.84392   1
 -10  11   0 151.411 9.51830   2
 -11  11   0 34.3549 5.68233   2
  11  11   0 37.8440 5.54953   2
  11  11   0 36.3943 5.48149   1
  12  11   0 -0.1703 2.69572   2
 -12  11   0 2.01661 3.13355   2
  12  11   0 -0.8399 2.80896   1
 -13  11   0 1.45757 3.27385   2
  -1  12   0 595.801 25.1134   1
  -1  12   0 611.899 24.9569   2
  -1  12   0 617.252 24.9766   2
  -2  12   0 1149.59 45.9103   2
  -2 -12   0 1120.01 46.1771   1
  -2  12   0 1122.99 45.8538   2
  -2  12   0 1109.34 45.6508   1
  -3 -12   0 44.1314 3.44833   1
  -3  12   0 37.5183 3.30672   2
  -3  12   0 36.5499 3.19290   2
  -3  12   0 39.1312 2.41858   1
  -4  12   0 103.248 5.77139   2
  -4  12   0 105.055 5.88617   2
   4  12   0 100.544 4.90672   2
   4  12   0 99.1495 4.92405   2
  -4 -12   0 108.687 5.85316   1
   5  12   0 4.10515 1.48838   2
  -5  12   0 4.00845 2.00703   2
   5  12   0 5.95635 1.44938   2
  -5  12   0 4.67687 1.85817   2
   6  12   0 31.3108 2.99283   2
  -6  12   0 29.2810 4.04980   2
  -6  12   0 31.6690 3.69363   2
   6  12   0 30.3622 3.14286   2
   7  12   0 39.9908 3.92075   2
   7  12   0 35.2095 4.47713   1
   7  12   0 41.0696 3.49015   2
   8  12   0 444.876 19.0636   2
  -8  12   0 440.920 19.9745   2
   8  12   0 418.202 18.8929   2
   8  12   0 433.267 19.5555   1
  -9  12   0 68.5345 6.28629   2
   9  12   0 65.8501 5.24518   2
   9  12   0 68.3344 5.92301   1
 -10  12   0 322.664 15.9367   2
  10  12   0 317.406 14.9794   2
  10  12   0 305.273 15.2283   1
 -11  12   0 145.357 9.73725   2
  11  12   0 149.907 9.14085   1
  11  12   0 147.910 8.88805   2
 -12  12   0 71.2235 7.55734   2
   0  13   0 12.6420 1.93600   1
  -1  13   0 163.595 7.13056   2
  -1  13   0 159.969 7.10687   2
  -1  13   0 151.798 7.36316   1
   1  13   0 156.180 8.18082   1
  -2  13   0 57.0221 3.71359   1
  -2  13   0 71.7910 3.98931   2
  -2  13   0 71.4450 3.95361   2
  -3  13   0 363.438 15.6309   2
  -3  13   0 348.028 15.0325   1
  -3  13   0 374.821 15.7385   2
  -4  13   0 75.6501 4.72997   2
  -4  13   0 75.3137 4.90189   2
   5  13   0 344.167 14.4193   2
  -5  13   0 314.917 14.9540   2
   5  13   0 337.198 14.2420   2
  -5  13   0 345.377 15.2497   2
  -6  13   0 10.3685 2.91600   2
  -6  13   0 10.0895 2.81996   2
   6  13   0 10.7257 2.34777   2
  -7  13   0 588.038 25.7574   2
   7  13   0 586.090 24.7614   2
   7  13   0 605.518 25.5723   1
   7  13   0 566.120 24.6873   2
  -8  13   0 28.4641 4.92796   2
   8  13   0 31.4383 3.57183   2
   8  13   0 39.5110 4.73510   1
   8  13   0 33.1051 3.92499   2
  -9  13   0 261.697 13.4738   2
   9  13   0 258.121 12.4147   2
   9  13   0 256.255 13.0241   1
  10  13   0 6.64684 4.06015   2
 -10  13   0 11.2370 3.45844   2
  11  13   0 33.6100 5.99357   1
  11  13   0 32.0805 6.24263   2
 -11  13   0 37.5808 6.27275   2
   0  14   0 1281.35 53.7722   1
  -1  14   0 20.9983 2.94034   1
  -1  14   0 26.7516 2.36703   2
   1  14   0 20.4001 3.24769   1
  -1  14   0 24.9165 2.32886   2
   2  14   0 752.427 31.6353   1
  -2  14   0 779.043 31.2679   2
  -2  14   0 746.906 31.1873   2
  -2  14   0 748.686 31.0381   1
  -3  14   0 17.5590 2.73033   2
  -3  14   0 16.2489 2.85981   2
   3  14   0 17.3451 2.65777   1
  -4  14   0 28.4117 3.31249   2
   4  14   0 24.0218 3.81480   1
  -5  14   0 37.6733 4.17701   2
   5  14   0 32.4713 6.74939   1
   5  14   0 36.6638 2.81845   2
  -5  14   0 37.5436 4.06164   2
   6  14   0 62.5813 3.98952   2
   6  14   0 66.3606 5.42257   1
   6  14   0 67.6362 4.13175   2
  -6  14   0 59.8084 5.24222   2
   7  14   0 60.9685 5.74998   1
   7  14   0 61.9386 4.49565   2
   7  14   0 64.6041 4.48844   2
  -7  14   0 69.7268 5.81500   2
  -8  14   0 250.250 13.1780   2
   8  14   0 268.501 13.0573   1
   8  14   0 260.050 12.0816   2
   9  14   0 24.9286 5.07516   2
   9  14   0 29.8272 5.94994   1
  -9  14   0 22.4551 4.99766   2
 -10  14   0 132.118 9.54472   2
  10  14   0 129.172 7.77062   2
  10  14   0 126.442 8.43965   1
 -11  14   0 14.2788 5.04852   2
   0  15   0 6.13271 1.99011   1
  -1  15   0 60.8404 3.41629   2
   1  15   0 46.7888 4.26503   1
  -1  15   0 53.9906 3.35713   2
  -2  15   0 144.217 7.23271   1
   2  15   0 159.424 8.10849   1
  -2  15   0 158.998 8.42998   2
  -2  15   0 156.105 7.36633   2
  -3  15   0 32.7443 3.39345   2
  -3  15   0 26.3205 2.49956   1
  -3  15   0 36.1776 3.35540   2
   3  15   0 36.3473 4.16021   1
  -4  15   0 654.895 27.5664   2
   4  15   0 677.734 28.8048   1
  -4  15   0 618.693 27.3967   2
   5  15   0 145.259 8.14374   1
  -5  15   0 140.443 7.89773   2
   6  15   0 270.269 11.7225   2
  -6  15   0 270.166 12.9973   2
   6  15   0 275.170 13.0824   1
   6  15   0 252.533 11.6665   2
   7  15   0 73.6912 6.18434   1
  -7  15   0 77.2106 6.18633   2
   7  15   0 71.9887 4.64394   2
   7  15   0 76.2516 4.77690   2
  -8  15   0 13.9926 3.32005   2
   8  15   0 15.3190 3.24947   2
   8  15   0 13.4704 3.37377   1
   9  15   0 166.018 8.77191   2
  -9  15   0 170.946 10.3118   2
   9  15   0 163.384 9.76615   1
 -10  15   0 18.8013 6.10957   2
   0  16   0 46.4635 3.91237   1
   1  16   0 213.168 10.1711   1
  -1  16   0 204.335 10.0778   1
  -1  16   0 217.191 9.35836   2
  -1  16   0 216.010 9.36863   2
  -2  16   0 44.4034 3.35587   2
  -2  16   0 44.5410 3.26174   2
  -2  16   0 35.0908 3.20699   1
  -3  16   0 267.402 12.1328   2
  -3  16   0 274.140 12.4321   2
   3  16   0 261.366 12.9838   1
   4  16   0 25.5726 4.27187   1
  -4  16   0 29.3208 3.44097   2
  -4  16   0 27.2056 3.59164   2
   5  16   0 8.84373 2.84320   1
  -5  16   0 13.8636 2.65994   2
   6  16   0 -2.6076 2.47745   1
  -6  16   0 -1.7788 2.13167   2
   6  16   0 2.32781 1.38505   2
   7  16   0 0.49693 2.67832   1
   7  16   0 1.30282 1.61217   2
   7  16   0 -1.8295 1.53685   2
  -7  16   0 0.58006 3.05252   2
   8  16   0 23.5489 3.86262   1
  -8  16   0 18.3466 3.65753   2
   8  16   0 17.4396 3.20200   2
   0  17   0 2.24137 2.07038   1
  -1  17   0 49.6737 3.98037   1
   1  17   0 41.4724 4.55131   1
  -2  17   0 352.882 15.2155   2
  -2  17   0 355.719 15.2166   2
   2  17   0 359.445 16.1921   1
  -2  17   0 343.208 15.8219   1
  -3  17   0 127.477 6.68659   2
   3  17   0 122.105 7.42388   1
  -3  17   0 124.573 6.60849   2
   4  17   0 387.440 17.6891   1
  -4  17   0 389.502 17.2306   2
   5  17   0 15.1102 3.24692   1
  -5  17   0 20.7327 3.84044   2
  -6  17   0 151.808 11.8485   2
   6  17   0 171.098 9.44009   1
   7  17   0 52.5210 3.81665   2
   7  17   0 42.5262 3.61095   2
   7  17   0 55.7649 5.68767   1
  -7  17   0 54.5170 5.52907   2
   8  17   0 224.072 11.6487   2
   0  18   0 291.035 13.2447   1
   1  18   0 13.4028 2.59124   1
  -1  18   0 15.8893 3.12752   1
   2  18   0 155.903 8.32814   1
  -2  18   0 146.741 7.25035   2
  -2  18   0 150.323 7.26361   2
  -3  18   0 120.639 6.30544   2
  -3  18   0 111.757 6.54596   2
   3  18   0 104.968 7.11110   1
   4  18   0 16.7693 3.14923   1
   5  18   0 14.6606 3.24742   1
  -5  18   0 17.3630 2.94108   2
  -6  18   0 0.12575 2.32130   2
   6  18   0 -4.0504 2.62231   1
   0  19   0 -2.3248 2.21092   1
   1  19   0 2.47038 2.37432   1
   2  19   0 34.9770 4.53432   1
   3  19   0 180.655 9.70423   1
  -3  19   0 177.513 8.72112   2
   4  19   0 140.143 8.48055   1
  -4  19   0 138.916 7.61388   2
   5  19   0 213.442 11.3465   1
   2  20   0 26.3201 4.29786   1
   3  20   0 2.30288 2.87600   1
   4  20   0 37.0379 4.82079   1
   3  21   0 43.5293 4.96422   1
  -1   0   1 673.979 28.5373   3
  -1   0  -1 665.745 28.4136   3
  -2   0   1 4516.31 182.178   3
  -2   0  -1 4426.57 181.931   3
   2   0   1 4480.34 182.127   3
   2   0  -1 4463.66 181.998   3
   3   0  -1 397.130 16.3887   1
  -3   0  -1 403.441 16.3970   1
   3   0   1 397.888 16.3736   1
  -3   0  -1 403.408 16.6032   2
  -3   0   1 392.242 16.6144   2
   3   0   1 406.875 16.6341   2
   3   0   1 406.728 16.6533   2
   3   0  -1 398.300 16.6198   2
   3   0  -1 405.847 16.3871   1
  -3   0  -1 404.785 16.6561   2
  -3   0   1 408.571 16.6397   2
   4   0  -1 2938.47 123.209   3
  -4   0  -1 2891.34 123.243   3
   4   0   1 2984.68 123.579   3
  -4   0   1 2917.21 123.407   3
  -5   0   1 9.79372 1.62938   2
  -5   0  -1 11.1876 1.55666   2
  -5   0  -1 9.64787 1.41095   1
  -5   0  -1 7.79931 1.64675   2
   5   0  -1 10.3197 1.23456   1
   5   0  -1 9.36748 1.15904   1
   5   0   1 7.16127 1.48823   2
   5   0  -1 6.72984 1.39431   2
   5   0  -1 8.61020 1.55102   2
   5   0   1 9.81663 1.67546   2
  -6   0   1 2529.43 103.109   2
   6   0   1 2576.36 103.188   2
  -6   0  -1 2511.55 102.619   1
  -6   0  -1 2567.16 103.179   2
   6   0  -1 2571.10 102.603   1
   6   0  -1 2537.45 103.115   2
  -7   0  -1 70.5383 3.62568   1
   7   0  -1 68.5077 4.18994   2
  -7   0   1 66.0905 4.23531   2
   7   0   1 65.1956 4.12078   2
   7   0  -1 66.7015 4.25362   2
   7   0   1 65.7022 4.35023   2
   7   0  -1 67.3194 3.57781   1
  -7   0  -1 66.9492 4.26716   2
   8   0  -1 1006.28 41.0489   1
  -8   0  -1 1004.12 41.8511   2
   8   0  -1 996.241 41.7879   2
  -8   0  -1 996.457 41.0580   1
   8   0   1 1031.03 41.9327   2
  -8   0   1 1001.24 41.7646   2
  -9   0  -1 388.889 18.7272   2
   9   0   1 356.715 16.5792   2
   9   0  -1 340.962 16.4272   2
  -9   0   1 380.762 18.5718   2
   9   0  -1 363.870 15.5792   1
  10   0  -1 11.5294 3.57133   1
  10   0   1 17.4098 4.90595   2
 -10   0  -1 24.2049 3.77635   2
  10   0   1 15.6225 2.58167   1
  10   0  -1 20.0367 4.94377   2
 -10   0   1 23.6183 3.72914   2
  11   0   1 99.2772 5.42966   1
  11   0  -1 93.8993 6.70998   2
  11   0   1 94.7078 6.84779   2
 -11   0  -1 96.3286 6.63532   2
 -11   0   1 93.1029 6.52874   2
  11   0  -1 96.9498 5.40536   1
  12   0   1 6.58521 2.87218   2
  12   0  -1 6.59304 1.96050   1
  12   0   1 7.36667 1.99142   1
  12   0  -1 7.49879 2.77535   2
  13   0   1 6.26394 2.17021   1
  13   0  -1 3.99946 2.90649   2
  13   0  -1 6.29663 2.14698   1
  13   0   1 1.00811 2.78947   2
  14   0   1 43.3126 6.31296   2
  14   0  -1 41.0534 4.84760   1
  14   0   1 36.9131 4.05572   1
  14   0  -1 39.9943 6.09885   2
   1   1  -1 192.720 7.34998   2
   1  -1   1 171.316 7.37774   2
   1   1  -1 191.324 7.34086   1
  -1   1   1 193.336 7.40113   2
  -1  -1   1 145.946 7.41123   2
   2   1  -1 2881.16 117.789   3
   2  -1   1 2913.34 118.293   3
  -2   1   1 3017.40 118.473   3
  -2   1  -1 2827.43 118.068   3
   2  -1  -1 2804.01 118.075   3
   2   1   1 2791.57 117.836   3
   3  -1   1 2661.63 116.800   3
  -3  -1  -1 2423.05 110.331   3
   3   1  -1 2666.30 110.774   3
  -3  -1   1 2559.99 110.768   3
   3  -1  -1 2891.51 117.115   3
   3   1   1 2783.27 111.161   3
   4  -1   1 1555.65 59.4183   1
   4  -1   1 1524.16 59.8362   2
  -4   1   1 1500.36 59.8495   2
   4   1  -1 1510.66 59.8307   2
  -4  -1  -1 1547.93 59.7660   2
  -4  -1  -1 1546.50 59.6362   1
   4  -1   1 1584.36 59.9041   2
   4   1  -1 1513.64 59.5578   1
  -4  -1  -1 1546.93 59.8346   2
  -4   1   1 1572.84 59.8993   2
   4   1  -1 1493.66 60.1811   2
   4   1   1 1400.66 59.5065   1
   4   1   1 1416.25 59.9735   2
  -4   1  -1 1449.47 59.8668   2
  -4   1  -1 1428.09 59.7866   2
   4   1   1 1385.74 59.7423   2
  -4  -1   1 1461.94 59.7616   2
   4  -1  -1 1458.24 59.4103   1
  -4   1  -1 1432.33 59.4153   1
   4  -1  -1 1410.43 59.4079   1
   4  -1  -1 1386.77 59.7959   2
   4  -1  -1 1435.97 59.7986   2
  -4  -1   1 1397.52 59.7266   2
  -5  -1  -1 569.336 24.2760   2
   5  -1   1 603.623 24.3018   1
  -5   1   1 578.450 24.3411   2
   5  -1   1 568.895 24.3348   2
  -5  -1  -1 569.401 23.9576   1
   5   1  -1 576.867 24.2831   2
   5  -1   1 502.137 24.5383   2
  -5   1   1 551.815 24.2831   2
   5   1  -1 593.511 24.1852   1
   5   1  -1 554.963 24.2675   2
   5   1   1 609.246 24.3747   2
   5  -1  -1 552.271 24.7266   2
  -5   1  -1 613.005 23.8449   1
  -5   1  -1 590.080 24.3029   2
  -5  -1   1 618.637 24.3018   2
   5   1   1 605.837 24.1581   1
   5  -1  -1 608.378 24.3468   2
   5   1   1 589.280 24.2778   2
   5  -1  -1 621.197 23.8304   1
  -5   1  -1 617.372 24.4402   2
   6  -1   1 700.345 29.6851   1
   6  -1   1 708.294 30.3827   2
  -6  -1  -1 743.382 30.3434   2
  -6   1   1 719.703 30.3611   2
   6   1  -1 720.146 30.3067   2
  -6  -1  -1 740.976 29.9152   1
   6   1  -1 714.125 29.8541   1
   6   1  -1 690.636 30.2730   2
   6  -1   1 679.600 30.2372   2
  -6   1  -1 752.272 29.7716   1
   6   1   1 734.685 30.2949   2
   6  -1  -1 751.155 30.3635   2
  -6   1  -1 754.140 30.4594   2
   6  -1  -1 758.493 29.7421   1
   6  -1  -1 711.849 29.7147   1
  -6  -1   1 770.078 30.3210   2
   6  -1  -1 721.286 30.3341   2
   6   1   1 772.461 30.4387   2
  -7  -1  -1 15.4786 2.50687   2
   7   1  -1 18.4921 2.04962   1
  -7  -1  -1 21.7354 2.05865   1
   7   1  -1 18.3572 2.66175   2
   7  -1   1 17.4237 2.70900   2
   7   1   1 19.7801 3.66570   2
  -7  -1   1 19.2258 2.52134   2
   7  -1  -1 22.2756 1.86112   1
   8  -1   1 1022.00 42.2245   2
  -8  -1  -1 1018.93 41.4871   1
  -8   1   1 1009.07 42.1504   2
   8   1  -1 972.330 42.0616   2
   8   1  -1 930.852 41.9924   2
  -8  -1  -1 999.756 42.0800   2
   8   1  -1 995.340 41.4298   1
   8  -1  -1 1039.68 42.1667   2
   8   1   1 970.235 42.0122   2
   8  -1  -1 1051.57 41.3039   1
  -8   1  -1 1069.42 42.3175   2
   8   1   1 1065.29 42.2882   2
  -8  -1   1 1036.65 42.0591   2
   9   1  -1 109.699 5.78556   1
   9  -1   1 109.092 5.58051   1
   9  -1   1 107.950 6.75119   2
  -9  -1  -1 106.380 6.51848   2
   9   1  -1 101.946 6.60929   2
  -9   1   1 100.884 6.56290   2
   9   1   1 124.845 6.92843   2
  -9   1  -1 125.114 6.91790   2
   9  -1  -1 126.659 5.67292   1
  -9  -1   1 121.821 6.59928   2
   9  -1  -1 120.623 6.79682   2
 -10  -1  -1 494.004 22.0135   2
  10   1  -1 498.783 22.1353   2
 -10   1   1 495.317 22.1007   2
  10  -1   1 493.241 20.9774   1
  10   1  -1 495.649 21.1617   1
  10  -1   1 508.923 22.2413   2
 -10  -1   1 490.152 21.9202   2
 -10   1  -1 503.689 22.2344   2
  10  -1  -1 495.341 20.9777   1
  10   1   1 512.220 21.2257   1
  10  -1  -1 507.322 22.1420   2
  10   1   1 501.689 22.2445   2
 -11   1   1 774.043 32.2906   2
  11  -1   1 758.625 32.4807   2
  11   1  -1 751.169 31.1356   1
  11   1  -1 762.145 32.2851   2
  11   1   1 730.445 31.1355   1
 -11   1  -1 720.606 32.2207   2
  11  -1  -1 749.482 32.2732   2
  11  -1  -1 728.691 31.2881   1
  11   1   1 741.746 32.3216   2
 -12   1   1 19.6439 2.93415   2
  12   1  -1 17.8774 3.52896   1
  12   1   1 20.4421 4.79713   2
 -12   1  -1 14.1530 2.84172   2
  12  -1  -1 26.0402 4.75233   2
  12   1   1 18.9947 2.79400   1
  12  -1  -1 18.4109 3.01505   1
  13   1  -1 438.692 20.5445   2
  13  -1   1 425.759 18.6458   1
  13  -1   1 431.141 20.4882   2
  13   1  -1 421.186 18.8657   1
  13   1   1 439.976 20.5910   2
  13  -1  -1 432.840 18.6493   1
  13   1   1 441.029 18.9726   1
  13  -1  -1 431.762 20.3840   2
  14   1  -1 112.646 6.82601   1
  14   1  -1 112.270 8.53950   2
  14  -1   1 114.843 8.93982   2
  14  -1  -1 119.433 8.80014   2
  14   1   1 117.565 8.78637   2
  14   1   1 118.865 6.94832   1
  15   1  -1 95.7119 8.21847   2
  15   1   1 103.326 8.47060   2
   0   2  -1 277.600 11.3560   2
   0  -2  -1 271.378 11.3896   1
   0  -2   1 264.982 11.3727   1
   0   2   1 297.820 11.3852   2
   0  -2  -1 292.240 11.3240   2
   0  -2   1 275.804 11.2993   2
   0  -2  -1 275.561 11.3139   2
   0   2  -1 287.813 11.3366   2
   0   2  -1 274.781 11.3771   1
   0   2   1 286.418 11.3463   2
   0   2   1 283.023 11.4203   1
  -1   2   1 3335.75 137.436   3
   1   2  -1 3436.38 136.364   3
   1  -2   1 3296.45 137.048   3
  -1  -2  -1 3551.81 136.442   3
   1  -2  -1 3325.46 137.025   3
  -1  -2   1 3333.83 136.384   3
  -1   2  -1 3302.29 137.238   3
   1   2   1 3395.58 136.461   3
   2  -2   1 3835.08 160.423   3
  -2  -2  -1 3842.38 159.533   3
  -2   2   1 3926.36 160.522   3
   2   2  -1 3862.91 159.505   3
   2   2   1 3965.52 159.731   3
   2  -2  -1 3967.16 160.447   3
  -2  -2   1 3970.76 159.730   3
  -2   2  -1 3991.35 160.322   3
   3   2  -1 1645.33 66.8207   1
   3  -2   1 1713.88 66.7534   2
  -3  -2  -1 1633.10 66.6732   2
  -3  -2  -1 1725.38 66.6361   1
  -3  -2   1 1686.08 66.6060   1
  -3  -2   1 1624.43 66.6834   2
  -3   2  -1 1641.92 66.7502   2
   3   2   1 1557.20 66.8612   1
  -4  -2  -1 1846.93 73.8580   1
  -4   2   1 1836.60 74.0953   2
   4  -2   1 1766.99 74.0264   2
  -4  -2  -1 1833.73 74.4765   2
   4  -2   1 1866.44 74.0977   2
   4  -2   1 1845.06 73.5573   1
  -4  -2  -1 1873.30 73.9949   2
   4   2  -1 1860.95 74.0294   2
   4   2  -1 1827.97 73.8343   1
   4  -2  -1 1854.05 74.0583   2
  -4  -2   1 1766.05 74.0275   2
   4   2   1 1808.45 73.8043   1
  -4  -2   1 1887.47 74.7792   2
   4   2   1 1828.45 73.9846   2
  -4  -2   1 1823.11 73.8268   1
  -4   2  -1 1781.70 74.0390   2
   5   2  -1 2044.54 86.0295   2
   5   2  -1 2080.04 86.0306   2
  -5   2   1 2095.56 86.6194   2
  -5   2   1 2229.32 87.2383   2
  -5  -2  -1 2075.84 85.9926   2
  -5  -2  -1 2059.33 85.7938   1
   5  -2   1 2062.50 85.4846   1
   5  -2   1 1968.57 86.0017   2
   5  -2   1 2064.93 86.1053   2
   5   2   1 2126.73 86.0259   2
   5  -2  -1 2106.11 85.5135   1
   5  -2  -1 2210.38 85.5230   1
   5  -2  -1 2069.11 86.0829   2
  -5   2  -1 2179.62 85.5293   1
  -5   2  -1 2424.36 87.1906   2
  -5  -2   1 2159.30 85.9813   2
   5   2   1 2180.93 86.1138   2
   5  -2  -1 2165.33 86.1026   2
   6  -2   1 1011.53 39.9695   2
  -6   2   1 1015.69 39.9983   2
  -6  -2  -1 1026.73 39.5464   1
   6   2  -1 968.482 39.8372   2
  -6   2   1 989.100 39.9516   2
   6   2  -1 1035.96 39.8994   2
   6  -2   1 954.798 39.3750   1
  -6  -2  -1 1024.00 39.8381   2
   6  -2  -1 966.086 39.1944   1
  -6  -2   1 960.638 39.7197   2
   6   2   1 967.536 39.8797   2
   6   2   1 915.986 39.7408   2
   6  -2  -1 928.679 39.8169   2
  -6   2  -1 940.413 39.1727   1
  -6   2  -1 909.326 39.8011   2
   6  -2  -1 907.306 39.1841   1
  -6   2  -1 936.440 39.9541   2
  -7  -2  -1 1120.71 46.1684   1
  -7   2   1 1145.46 46.7300   2
   7  -2   1 1136.39 46.7010   2
   7   2  -1 1067.28 46.5333   2
  -7  -2  -1 1109.67 46.5166   2
   7   2  -1 1123.00 46.5938   2
   7  -2   1 1095.87 45.7834   1
   7   2  -1 1121.89 46.1259   1
   7  -2  -1 1171.42 46.6722   2
   7  -2  -1 1112.70 45.8530   1
   7  -2  -1 1179.69 45.8435   1
   7   2   1 1164.25 46.7079   2
   7   2   1 1112.34 46.5429   2
  -7  -2   1 1158.63 46.5039   2
  -7   2  -1 1160.21 46.8103   2
   8  -2   1 150.196 6.95809   1
   8   2  -1 163.054 8.02449   2
  -8   2   1 151.425 8.05201   2
   8   2  -1 163.241 7.36601   1
  -8  -2  -1 165.992 7.42250   1
  -8  -2  -1 157.066 7.86456   2
   8  -2   1 155.618 8.09106   2
   8   2  -1 161.732 9.75062   2
   8  -2  -1 151.691 7.97281   2
   8  -2  -1 148.084 6.96692   1
   8   2   1 134.276 8.69691   2
   8   2   1 159.940 8.10691   2
  -8   2  -1 149.931 8.13642   2
  -8  -2   1 161.159 7.81989   2
   9   2  -1 608.230 25.6607   1
   9  -2   1 600.579 25.2018   1
  -9  -2  -1 604.560 26.1343   2
   9  -2   1 595.441 26.3405   2
   9   2  -1 545.880 26.1444   2
  -9   2   1 601.855 26.3550   2
   9   2  -1 614.513 26.5201   2
  -9   2  -1 640.118 26.5582   2
  -9  -2   1 629.647 26.1301   2
   9  -2  -1 636.805 25.2324   1
   9   2   1 589.022 26.2879   2
   9   2   1 650.938 26.8021   2
   9  -2  -1 634.515 26.3564   2
 -10   2   1 270.597 12.6584   2
  10   2  -1 269.136 11.6310   1
  10  -2   1 259.746 11.1809   1
 -10  -2  -1 266.748 12.3567   2
  10  -2   1 273.709 12.6865   2
  10   2  -1 264.311 12.5624   2
  10  -2  -1 242.099 12.3869   2
  10   2   1 248.811 11.6207   1
 -10  -2   1 239.854 12.1340   2
  10   2   1 251.381 12.5858   2
  10  -2  -1 229.221 11.0838   1
 -10   2  -1 253.161 12.6506   2
  11   2  -1 109.077 6.95028   2
  11   2  -1 98.8205 5.72284   1
 -11   2   1 93.9204 6.74247   2
  11  -2   1 97.7591 6.84836   2
  11  -2   1 97.1114 5.16028   1
  11  -2  -1 96.4999 6.70897   2
 -11   2  -1 89.3393 6.75038   2
  11  -2  -1 90.8312 5.09832   1
  11   2   1 100.157 6.96300   2
  11   2   1 92.1953 5.74391   1
  12  -2   1 246.203 12.4359   2
  12   2  -1 244.279 12.3831   2
 -12   2   1 204.892 11.8938   2
  12  -2   1 245.471 11.3385   1
  12   2  -1 238.370 11.1091   1
  12  -2  -1 238.735 12.2984   2
  12   2   1 229.745 12.3676   2
  12  -2  -1 242.858 10.6135   1
  12   2   1 228.020 11.0734   1
 -12   2  -1 215.947 12.1010   2
  13   2  -1 62.1435 8.19614   1
  13  -2   1 80.5227 7.12906   2
  13   2  -1 79.8648 7.43782   2
  13  -2  -1 92.4072 7.12174   2
  13   2   1 99.8792 7.91549   2
  14   2  -1 37.8438 4.28894   1
  14   2  -1 34.1852 5.81481   2
  14   2   1 36.2093 5.97350   2
  14   2   1 34.4695 4.27393   1
  15   2  -1 51.1730 4.92097   1
  15   2  -1 52.7823 6.58880   2
  15   2   1 55.5582 5.06632   1
  15   2   1 49.9748 6.73372   2
   0   3  -1 9999.99 386.304   3
   0  -3   1 9447.08 386.236   3
   0   3   1 9408.15 386.216   3
  -1   3   1 664.873 27.8871   2
   1   3  -1 683.920 27.7864   2
   1  -3   1 663.377 27.8383   2
   1   3  -1 657.959 27.9117   1
   1   3  -1 647.684 27.7391   2
   1  -3   1 682.999 27.8399   2
  -1   3   1 685.302 27.8978   2
  -1  -3  -1 667.582 27.9223   1
  -1   3   1 683.614 27.7745   1
  -1   3  -1 698.728 27.7509   1
   1   3   1 696.930 27.9253   1
   1  -3  -1 676.597 27.8460   2
   1   3   1 719.005 27.8151   2
   1  -3  -1 722.314 27.7782   1
   1   3   1 730.071 27.7725   2
   1  -3  -1 745.556 27.8752   2
  -1   3  -1 698.490 27.8863   2
  -1  -3   1 678.870 27.9098   1
  -1   3  -1 709.247 27.9032   2
  -2   3   1 3997.29 162.264   3
  -2  -3  -1 4050.98 160.912   3
   2   3  -1 3996.18 160.923   3
   2  -3   1 4013.00 162.178   3
  -2   3  -1 3908.00 161.975   3
   2   3   1 3901.86 161.047   3
  -2  -3   1 3867.38 160.949   3
   2  -3  -1 3939.16 162.015   3
   3   3  -1 2071.51 83.5380   1
  -3  -3  -1 2156.26 83.6308   1
   3   3   1 2022.90 83.5104   1
  -3  -3   1 2022.32 83.5778   1
   3   3   1 2095.71 83.5406   2
  -3   3  -1 2080.31 83.6582   2
   4  -3   1 373.305 14.3351   1
   4   3  -1 362.577 14.8578   2
   4  -3   1 375.346 14.9976   2
  -4  -3  -1 360.202 14.7947   1
   4   3  -1 358.967 14.8991   2
  -4   3   1 363.520 15.0152   2
   4  -3   1 349.380 14.8959   2
  -4   3   1 379.731 15.0854   2
  -4  -3  -1 316.035 14.7129   2
  -4   3  -1 362.262 14.3399   1
   4  -3  -1 344.111 14.9161   2
   4  -3  -1 363.865 14.9382   2
   4  -3  -1 346.638 14.3534   1
  -4   3  -1 350.297 14.9403   2
   4   3   1 340.502 14.8847   2
  -4  -3   1 328.462 14.7080   2
   4   3   1 353.983 14.8714   2
   4  -3  -1 349.007 14.3573   1
  -4   3  -1 360.429 15.0642   2
  -4  -3   1 343.152 14.7404   1
   5  -3   1 1942.69 77.7938   1
  -5   3   1 1881.29 78.5224   2
  -5   3   1 1975.35 78.5984   2
   5  -3   1 1942.56 78.5210   2
   5   3  -1 1971.54 78.4335   2
  -5  -3  -1 1969.92 78.2738   1
   5   3  -1 1912.68 78.4223   2
  -5  -3   1 1915.52 78.2214   1
  -5   3  -1 1956.75 78.6286   2
   5   3   1 1919.02 78.3810   2
   5  -3  -1 1888.86 77.8149   1
   5  -3  -1 1934.08 77.8102   1
   5  -3  -1 1987.43 78.4915   2
   5   3   1 2026.05 78.4993   2
  -5   3  -1 1836.57 78.4555   2
  -6   3   1 102.361 5.54547   2
   6   3  -1 103.274 5.44915   2
  -6  -3  -1 98.9037 5.15851   1
   6  -3   1 100.075 5.52842   2
   6   3  -1 100.513 5.37000   2
  -6   3   1 109.814 5.67804   2
   6  -3   1 101.843 4.60524   1
  -6   3  -1 113.502 5.75242   2
   6   3   1 108.604 5.38929   2
   6  -3  -1 115.736 5.58091   2
   6   3   1 108.384 5.53970   2
   6  -3  -1 110.159 4.67099   1
  -6   3  -1 108.224 5.53555   2
   6  -3  -1 105.076 4.64641   1
   7  -3   1 914.913 39.0539   1
   7  -3   1 956.833 38.8998   1
  -7  -3  -1 951.656 40.5212   2
   7   3  -1 936.972 39.7442   2
   7   3  -1 915.392 39.7088   2
   7   3  -1 970.418 39.3954   1
  -7   3   1 958.820 39.9406   2
   7  -3   1 957.964 39.8737   2
  -7  -3  -1 949.128 39.4144   1
  -7   3  -1 1006.64 40.0692   2
   7  -3  -1 941.202 38.9008   1
   7  -3  -1 1006.07 39.1398   1
   7  -3  -1 997.768 39.9022   2
   7   3   1 1009.94 39.9045   2
   7   3   1 945.018 39.7072   2
  -8  -3  -1 774.716 32.5176   1
   8   3  -1 815.731 32.5859   1
  -8  -3  -1 766.171 32.2513   2
   8   3  -1 776.517 33.2431   2
   8  -3   1 770.983 31.3836   1
   8  -3   1 775.880 31.4056   1
  -8   3   1 812.371 32.6784   2
   8   3  -1 746.038 32.3635   2
   8  -3   1 767.824 32.4959   2
   8   3   1 812.658 33.2762   2
  -8  -3   1 765.211 32.2027   2
   8   3   1 732.891 32.2983   2
   8  -3  -1 749.671 32.3936   2
  -8   3  -1 792.394 32.7198   2
   8  -3  -1 741.962 31.3795   1
   8  -3  -1 745.708 31.7035   1
   9   3  -1 98.3623 6.58934   2
  -9  -3  -1 102.343 5.98296   2
   9  -3   1 104.626 6.36063   2
   9  -3   1 105.309 4.89732   1
  -9   3   1 101.927 6.39254   2
   9   3  -1 102.328 5.58908   1
  -9  -3  -1 112.623 5.63876   1
   9   3  -1 96.8782 6.24085   2
  -9   3  -1 98.7334 6.45804   2
  -9  -3   1 102.739 5.88902   2
   9  -3  -1 100.853 6.24095   2
   9   3   1 92.7039 6.19856   2
   9   3   1 99.7651 6.41383   2
   9  -3  -1 93.5423 4.82291   1
 -10  -3  -1 740.257 31.2305   2
 -10   3   1 749.006 31.6812   2
  10  -3   1 743.219 31.5810   2
  10   3  -1 757.227 30.7738   1
  10  -3   1 746.506 30.1367   1
  10   3  -1 758.507 31.5586   2
 -10  -3   1 696.497 31.0865   2
  10  -3  -1 715.983 31.4277   2
  10  -3  -1 702.212 30.0855   1
  10   3   1 730.979 31.5981   2
 -10   3  -1 745.221 31.7794   2
  11   3  -1 17.9150 4.26128   2
  11  -3   1 17.3371 4.20831   2
  11   3  -1 18.0177 3.35309   1
 -11   3   1 19.1001 4.27296   2
  11  -3   1 19.2736 2.38093   1
 -11   3  -1 15.1418 3.16811   2
  11   3   1 15.7370 2.55140   1
  11  -3  -1 14.2327 2.94051   2
  11  -3  -1 13.9224 2.29769   1
  11   3   1 17.8157 3.33167   2
  12   3  -1 385.567 16.4721   1
 -12   3   1 395.515 21.2705   2
  12  -3   1 324.092 20.5061   2
  12   3  -1 394.235 17.6799   2
  12  -3  -1 316.686 15.5011   1
  12   3   1 390.408 16.5378   1
  12   3   1 394.719 17.8047   2
  12  -3  -1 323.929 20.2480   2
 -12   3  -1 373.747 21.2341   2
  13   3  -1 100.569 6.62965   1
  13   3  -1 105.326 7.90492   2
  13   3   1 110.350 8.13107   2
  13   3   1 112.670 6.74098   1
  14   3  -1 161.346 8.49525   1
  14   3  -1 152.888 9.92581   2
  14   3   1 143.929 9.88890   2
  14   3   1 152.150 8.50070   1
  15   3  -1 94.9492 6.59569   1
  15   3   1 103.112 6.74645   1
  15   3   1 73.4291 12.3480   2
   0   4   1 249.600 9.46816   2
   0   4  -1 224.461 9.55873   1
   0  -4  -1 225.373 9.56923   1
   0   4   1 228.816 9.56726   1
   1  -4   1 1158.25 45.9411   2
   1   4  -1 1128.42 46.1090   1
  -1   4   1 1202.60 46.0632   2
  -1   4   1 1160.20 46.0483   2
  -1  -4  -1 1144.51 46.1221   1
  -1   4   1 1159.70 45.9529   1
   1  -4   1 1205.99 45.9893   2
   1  -4  -1 1119.39 45.9446   1
  -1   4  -1 1140.50 46.0421   2
   1  -4  -1 1104.82 45.9642   2
  -1   4  -1 1120.52 45.9263   1
   1   4   1 1124.34 46.1053   1
  -1  -4   1 1106.81 46.0916   1
  -1   4  -1 1093.70 46.0187   2
  -1   4  -1 1102.10 45.9302   1
   1  -4  -1 1214.38 45.9858   2
  -2   4   1 1069.52 40.5042   1
   2   4  -1 1080.43 40.6333   2
  -2   4   1 1081.42 40.8440   2
   2  -4   1 1061.44 40.7325   2
  -2  -4  -1 1116.97 41.5940   1
   2  -4   1 1053.73 40.7446   2
   2   4  -1 1039.31 40.8034   1
  -2  -4   1 979.734 41.3805   1
   2  -4  -1 965.711 40.7085   2
   2  -4  -1 959.060 40.4572   1
   2  -4  -1 909.595 40.6950   2
   2   4   1 997.883 40.9730   2
   2   4   1 921.124 40.7423   1
  -2   4  -1 934.097 40.7600   2
   2   4   1 947.244 40.6027   2
  -3  -4  -1 578.192 22.4133   2
   3  -4   1 541.909 22.6626   2
   3   4  -1 553.561 22.5148   2
  -3  -4  -1 540.654 22.6059   1
  -3  -4  -1 555.516 22.3774   2
  -3   4   1 532.244 22.6913   2
  -3   4   1 540.760 22.7030   2
   3   4  -1 545.173 22.4913   2
   3   4   1 562.161 22.5355   2
   3  -4  -1 541.865 22.6817   2
  -3  -4   1 547.864 22.5896   1
  -3   4  -1 551.961 22.7269   2
  -3   4  -1 523.942 22.6528   2
  -3  -4   1 567.392 22.3939   2
  -3  -4   1 575.279 22.3734   2
   3   4   1 552.192 22.5055   2
   4   4  -1 233.301 9.22137   2
  -4   4   1 228.668 9.40294   2
  -4  -4  -1 240.763 9.25299   1
   4   4  -1 231.937 9.19671   2
  -4  -4  -1 243.551 9.07258   2
   4  -4   1 245.328 9.37194   2
  -4   4   1 233.463 9.44318   2
  -4  -4   1 196.464 8.95805   2
  -4   4  -1 186.021 9.29532   2
   4   4   1 187.195 9.09455   2
  -4   4  -1 180.945 9.19528   2
   4  -4  -1 180.948 9.14361   2
  -4  -4   1 183.877 9.06168   1
   4   4   1 189.271 9.06543   2
  -5  -4  -1 1649.20 66.6666   2
   5  -4   1 1616.27 66.9031   2
   5   4  -1 1616.06 66.8069   2
  -5  -4  -1 1625.86 66.7401   1
  -5   4   1 1620.21 66.9890   2
   5   4  -1 1615.12 66.8199   2
  -5   4   1 1616.80 67.0211   2
  -5   4  -1 1688.47 67.1041   2
  -5   4  -1 1600.38 66.9319   2
   5  -4  -1 1610.70 66.1482   1
  -5  -4   1 1684.19 66.7306   1
   5   4   1 1707.67 66.8913   2
   5  -4  -1 1691.00 66.9117   2
   5   4   1 1647.70 66.7941   2
  -5  -4   1 1729.68 66.6701   2
   6   4  -1 390.516 17.1818   2
  -6   4   1 420.872 17.4990   2
   6   4  -1 403.077 17.2162   2
   6  -4   1 394.257 17.2858   2
   6  -4   1 389.523 16.3315   1
  -6  -4  -1 391.747 17.0257   1
  -6  -4  -1 392.816 17.0051   2
   6  -4   1 397.248 16.3442   1
  -6   4   1 459.248 19.2377   2
   6   4   1 385.128 17.1236   2
  -6   4  -1 409.670 17.5107   2
  -6  -4   1 404.669 17.0004   2
   6  -4  -1 390.215 16.3702   1
   6  -4  -1 387.605 16.3680   1
   6   4   1 399.181 17.2627   2
   6  -4  -1 408.777 17.2854   2
  -6   4  -1 425.407 18.6901   2
   7   4  -1 2317.06 92.4818   2
  -7   4   1 2202.46 92.8483   2
   7  -4   1 2259.07 91.4871   1
  -7  -4  -1 2280.05 92.2008   1
   7   4  -1 2219.38 92.4264   2
   7  -4   1 2224.86 91.4726   1
  -7   4   1 2324.88 92.7146   2
   7  -4   1 2279.48 92.5378   2
   7  -4  -1 2288.68 91.5085   1
  -7   4  -1 2278.74 92.7324   2
   7  -4  -1 2295.98 91.5177   1
   7   4   1 2303.41 92.4258   2
  -7  -4   1 2003.88 92.0851   2
  -7   4  -1 2384.90 92.8118   2
   7   4   1 2415.01 92.6042   2
   7  -4  -1 2364.71 92.5377   2
   8  -4   1 324.940 14.1757   2
  -8  -4  -1 310.335 13.2824   1
   8   4  -1 321.931 13.2831   1
   8  -4   1 314.342 12.4556   1
   8   4  -1 297.477 13.5941   2
   8   4  -1 315.503 13.7265   2
  -8   4   1 319.788 14.0032   2
   8  -4  -1 298.629 14.1867   2
  -8   4  -1 295.580 13.9611   2
   8  -4  -1 270.374 12.5770   1
   8   4   1 262.846 13.4023   2
   8  -4  -1 289.275 12.4900   1
   8   4   1 279.369 13.6548   2
   9  -4   1 315.726 13.4089   1
  -9  -4  -1 321.605 14.0049   1
   9   4  -1 335.253 14.6499   2
   9  -4   1 322.251 14.6335   2
  -9   4   1 329.781 14.8319   2
   9   4  -1 328.890 14.0232   1
   9  -4   1 313.529 13.0964   1
   9   4  -1 300.745 14.3717   2
   9  -4  -1 300.527 13.1319   1
   9   4   1 281.680 14.2530   2
   9  -4  -1 305.026 14.4723   2
   9  -4  -1 317.634 13.2179   1
   9   4   1 318.206 14.6665   2
  -9   4  -1 320.856 14.8844   2
  10  -4   1 162.544 9.16252   2
  10  -4   1 163.292 7.40536   1
  10   4  -1 169.821 8.42212   1
 -10   4   1 172.230 9.40278   2
  10   4  -1 167.851 9.17089   2
 -10   4  -1 172.868 9.53283   2
  10   4   1 170.932 9.34595   2
  10  -4  -1 171.508 9.13282   2
  10  -4  -1 166.171 7.43197   1
  11  -4   1 60.5272 5.46476   2
  11   4  -1 56.1401 5.46303   2
  11  -4   1 53.0926 3.25678   1
  11   4  -1 58.4623 4.58368   1
 -11   4   1 62.1307 5.85737   2
 -11   4  -1 61.4319 5.91695   2
  11   4   1 54.8217 4.60054   1
  11   4   1 55.7382 5.53837   2
  11  -4  -1 53.9235 3.33029   1
  11  -4  -1 56.4880 5.29434   2
  12   4  -1 233.703 12.4576   2
  12   4  -1 211.544 11.4798   1
 -12   4   1 229.100 11.9364   2
  12   4   1 208.519 12.6429   2
 -12   4  -1 214.908 11.8822   2
  12   4   1 199.544 11.8570   1
  13   4  -1 111.114 7.21625   1
  13   4  -1 121.792 8.44254   2
  13   4   1 135.596 8.83413   2
  13   4   1 133.756 7.45665   1
 -13   4  -1 102.965 7.73061   2
  14   4  -1 27.2160 5.44737   2
  14   4  -1 22.2573 4.12783   1
  14   4   1 22.5941 3.44966   1
  14   4   1 22.4349 5.42483   2
  15   4  -1 189.461 11.6733   2
  15   4  -1 173.773 10.2520   1
  15   4   1 188.616 11.7108   2
  15   4   1 195.117 11.2241   1
   0   5  -1 1269.30 51.4702   1
   0   5   1 1282.73 51.4756   1
   0  -5  -1 1279.80 51.4781   1
  -1   5   1 2181.27 86.5853   1
   1   5  -1 2082.98 86.7825   1
  -1  -5  -1 2119.73 86.7568   1
  -1  -5   1 2142.07 86.7392   1
   1   5   1 2193.36 86.7556   1
  -1   5  -1 2217.89 86.5760   1
   2  -5   1 2199.99 88.5782   2
  -2   5   1 2193.95 88.7134   2
   2  -5   1 2294.71 88.7666   2
   2   5  -1 2124.07 88.7192   1
   2   5  -1 2236.41 88.4701   2
  -2  -5  -1 2147.29 88.7327   1
  -2   5   1 2144.25 88.3914   1
  -2   5  -1 2190.68 88.6913   2
   2  -5  -1 2251.92 88.7744   2
  -2   5  -1 2164.76 88.3482   1
   2   5   1 2263.67 88.4807   2
  -2   5  -1 2214.02 88.3554   1
  -2  -5   1 2157.28 88.7117   1
   2  -5  -1 2315.67 88.6058   2
   2   5   1 2152.01 88.7094   1
  -3  -5  -1 1374.32 56.0168   1
   3   5  -1 1406.80 55.8420   2
  -3   5   1 1396.70 56.0876   2
   3  -5   1 1353.68 55.9401   2
   3   5  -1 1349.13 55.8073   2
  -3   5   1 1388.77 56.0925   2
  -3   5  -1 1359.09 56.0405   2
   3   5   1 1389.05 55.8350   2
   3  -5  -1 1398.87 55.9474   2
   3   5   1 1419.58 55.8579   2
  -3   5  -1 1400.30 56.1118   2
  -3  -5   1 1365.89 55.9908   1
  -4   5   1 604.892 24.4482   2
  -4  -5  -1 600.041 23.9265   2
  -4   5   1 595.616 24.4064   2
   4   5  -1 591.130 24.1389   2
  -4  -5  -1 594.300 24.2594   1
   4   5  -1 602.617 24.1731   2
  -4  -5   1 563.184 24.1942   1
   4   5   1 574.166 24.1214   2
  -4   5  -1 593.816 24.4573   2
   4   5   1 575.690 24.1587   2
  -4   5  -1 561.612 24.3174   2
  -4  -5   1 586.232 23.8997   2
  -5  -5  -1 338.768 14.1618   2
   5  -5   1 327.712 14.4903   2
   5   5  -1 327.660 14.3874   2
  -5  -5  -1 334.852 14.4111   1
  -5   5   1 333.859 14.6854   2
   5   5  -1 327.696 14.3902   2
  -5   5   1 313.393 14.5786   2
  -5   5  -1 358.301 14.7880   2
   5   5   1 347.170 14.3942   2
  -5   5  -1 331.228 14.5768   2
   5  -5  -1 342.597 14.4923   2
  -5  -5   1 359.868 14.1775   2
   5   5   1 357.345 14.4985   2
  -5  -5   1 331.365 14.3720   1
   6   5  -1 438.346 18.3869   2
   6  -5   1 440.216 18.4801   2
   6   5  -1 445.603 18.3883   2
  -6  -5  -1 435.021 18.0849   2
  -6  -5  -1 442.190 18.3045   1
  -6   5   1 448.005 18.6268   2
  -6   5   1 449.697 18.7042   2
  -6   5  -1 395.636 18.4362   2
   6   5   1 423.284 18.4048   2
   6   5   1 413.457 18.2710   2
  -6  -5   1 430.277 18.0605   2
  -6   5  -1 429.998 18.7050   2
   6  -5  -1 426.304 18.4058   2
  -6  -5   1 415.963 18.1865   1
   7  -5   1 338.946 15.9105   2
   7   5  -1 321.280 15.8771   2
  -7  -5  -1 339.833 16.0856   1
  -7  -5  -1 340.816 15.5091   2
  -7   5   1 322.373 15.9834   2
  -7   5   1 339.028 16.1209   2
   7   5  -1 346.273 16.2992   2
   7   5   1 386.333 16.6710   2
   7   5   1 378.256 15.9897   2
   7  -5  -1 401.602 16.0493   2
  -7   5  -1 412.491 16.4636   2
  -7  -5   1 405.033 15.6415   2
  -7   5  -1 387.979 16.1466   2
   8   5  -1 94.5233 5.51278   2
   8  -5   1 87.7067 5.52972   2
  -8  -5  -1 96.9059 5.19902   1
  -8   5   1 94.6767 5.85887   2
  -8  -5  -1 93.5182 5.04062   2
   8   5  -1 97.7057 5.40427   2
   8   5  -1 96.3831 5.21776   1
  -8  -5   1 76.1270 4.84650   2
  -8   5  -1 78.6106 5.74203   2
   8   5   1 77.6144 5.12334   2
   8   5   1 77.3713 5.44922   2
   9   5  -1 219.488 10.2450   2
   9   5  -1 219.811 9.74829   1
  -9  -5  -1 211.748 9.66536   2
  -9   5   1 221.510 11.5932   2
  -9  -5  -1 216.513 9.69905   1
   9  -5   1 223.996 11.2827   2
   9   5  -1 201.220 9.95035   2
  -9  -5   1 182.269 9.47792   2
   9  -5  -1 196.542 8.60537   1
   9  -5  -1 182.644 10.8190   2
   9   5   1 169.976 9.70272   2
  -9   5  -1 191.859 11.3819   2
   9   5   1 185.791 10.1297   2
 -10   5   1 371.351 16.8781   2
 -10  -5  -1 328.499 16.7418   2
  10   5  -1 384.059 16.6683   2
  10  -5   1 359.482 16.5517   2
  10   5  -1 382.916 16.0323   1
  10  -5  -1 343.413 15.3144   1
  10  -5  -1 369.303 16.5185   2
 -10   5  -1 364.338 16.9727   2
  10   5   1 369.873 16.7146   2
 -10  -5   1 304.120 16.7970   2
  11   5  -1 176.370 9.25159   1
  11   5  -1 174.793 10.0036   2
 -11   5   1 181.001 10.2609   2
  11   5   1 184.879 9.36843   1
 -11   5  -1 188.870 10.4456   2
  11   5   1 186.078 10.1647   2
 -12   5   1 209.606 11.7555   2
  12   5  -1 216.089 11.6568   2
  12   5  -1 212.104 10.6810   1
  12   5   1 216.332 10.7570   1
 -12   5  -1 206.904 11.8040   2
  12   5   1 217.947 11.7567   2
  13   5  -1 140.464 8.07374   1
  13   5  -1 143.216 9.12161   2
 -13   5   1 143.740 9.32907   2
  13   5   1 134.384 9.22021   2
  13   5   1 129.397 7.99457   1
 -13   5  -1 131.964 9.25572   2
  14   5  -1 19.0414 4.05761   2
  14   5  -1 16.8181 3.22484   1
  14   5   1 23.5234 5.45822   2
  14   5   1 21.0192 4.23167   1
  15   5  -1 40.3058 7.28910   2
  15   5  -1 38.3147 4.88282   1
  15   5   1 32.3913 7.20383   2
  15   5   1 38.7860 4.98608   1
   0  -6  -1 97.0229 4.35332   1
   0   6  -1 97.3059 4.91855   1
   1   6  -1 584.558 24.3772   1
  -1   6   1 623.882 24.2574   2
  -1   6   1 607.110 24.2430   2
  -1   6   1 606.411 24.2112   1
  -1  -6  -1 600.818 24.4010   1
  -1   6  -1 591.082 24.2168   2
  -1   6  -1 604.123 24.2367   2
   1   6   1 590.003 24.3765   1
   1  -6  -1 588.970 24.2006   1
  -1   6  -1 591.691 24.1844   1
  -1   6  -1 597.905 24.1964   1
  -1  -6   1 573.341 24.3562   1
  -2  -6  -1 1553.31 60.7102   1
  -2   6   1 1553.45 60.3254   1
  -2   6   1 1572.17 60.6472   2
   2   6  -1 1635.31 60.3403   2
   2  -6   1 1564.60 60.4219   2
  -2   6   1 1532.93 60.6381   2
   2   6  -1 1529.91 60.3056   2
  -2   6  -1 1433.33 60.2762   1
   2  -6  -1 1413.07 60.2928   1
   2   6   1 1486.87 60.3296   2
   2  -6  -1 1530.68 60.4410   2
  -2   6  -1 1457.95 60.6171   2
  -2  -6   1 1423.71 60.6339   1
   2   6   1 1497.86 60.3276   2
  -2   6  -1 1428.20 60.2701   1
  -2   6  -1 1399.48 60.5657   2
  -3   6   1 292.286 12.1342   2
  -3  -6  -1 295.316 12.1124   1
   3  -6   1 295.466 11.9356   2
   3   6  -1 302.395 11.8283   2
   3   6  -1 293.276 11.7949   2
  -3   6   1 296.195 12.1517   2
   3  -6  -1 273.265 11.8983   2
  -3   6  -1 268.237 12.0918   2
   3   6   1 285.419 11.8139   2
  -3   6  -1 265.653 12.0362   2
   3   6   1 278.073 11.7894   2
  -3  -6   1 257.566 12.0064   1
  -4  -6  -1 1280.27 52.5720   1
  -4   6   1 1294.28 52.7180   2
   4  -6   1 1259.63 52.4807   2
  -4   6   1 1196.99 53.1320   2
   4   6  -1 1286.30 52.3757   2
   4   6  -1 1305.79 52.4068   2
  -4   6  -1 1310.78 53.6426   2
  -4   6  -1 1321.55 52.7622   2
   4   6   1 1340.53 52.4425   2
  -4  -6   1 1288.62 52.5454   1
   4   6   1 1308.71 52.3892   2
   4  -6  -1 1321.35 52.4992   2
   5   6  -1 248.699 11.6263   2
   5   6  -1 251.859 11.6395   2
  -5   6   1 254.170 11.9871   2
  -5   6   1 251.497 11.9258   2
  -5  -6  -1 252.438 11.2865   2
  -5  -6  -1 245.336 11.7231   1
  -5  -6   1 279.345 11.7851   1
   5   6   1 294.225 11.7969   2
  -5   6  -1 282.194 11.9802   2
   5   6   1 284.653 11.6941   2
  -5   6  -1 295.198 12.1772   2
  -5  -6   1 296.912 11.3417   2
   6  -6   1 568.305 25.2177   2
  -6   6   1 609.877 25.5677   2
  -6  -6  -1 583.516 25.6922   1
   6   6  -1 596.045 25.7288   2
  -6  -6  -1 612.089 25.2899   2
   6   6  -1 585.894 25.1686   2
  -6   6   1 583.495 25.4495   2
  -6   6  -1 632.034 25.6638   2
   6   6   1 598.535 25.1488   2
  -6  -6   1 642.776 25.2308   2
  -6  -6   1 589.552 25.6142   1
   6  -6  -1 624.750 25.2764   2
  -6   6  -1 591.836 25.3988   2
   6   6   1 615.455 25.7600   2
   7   6  -1 4.32020 1.70336   2
  -7   6   1 5.10786 3.37107   2
   7   6  -1 3.40380 1.45820   2
   7  -6   1 6.34836 1.79007   2
  -7   6   1 1.09976 1.80134   2
  -7  -6  -1 4.21093 1.58789   1
  -7   6  -1 1.48331 1.84156   2
   7  -6  -1 3.12925 1.58031   2
   7   6   1 5.32130 1.55298   2
   7   6   1 3.22946 1.70989   2
   8   6  -1 1040.22 46.7509   2
   8   6  -1 1149.09 45.6114   1
   8  -6   1 1103.81 45.8221   2
   8   6  -1 1147.54 45.8347   2
  -8  -6  -1 1108.43 45.5930   1
  -8   6   1 1230.81 48.3193   2
  -8   6  -1 1118.62 47.5694   2
   8   6   1 972.977 46.2131   2
   8   6   1 1097.45 45.8656   2
   8  -6  -1 1088.16 45.7463   2
   9  -6   1 332.428 15.9833   2
  -9  -6  -1 359.198 15.6714   1
   9   6  -1 320.589 15.7764   2
   9   6  -1 342.531 15.9906   2
  -9   6   1 350.043 16.3961   2
   9   6  -1 352.867 15.6717   1
   9   6   1 380.077 16.2819   2
  -9   6  -1 370.565 16.5986   2
   9  -6  -1 358.105 15.9857   2
   9   6   1 351.772 15.8806   2
  10   6  -1 327.220 14.4495   1
  10  -6   1 288.779 14.8039   2
 -10   6   1 337.425 15.3911   2
  10   6  -1 327.874 14.9714   2
 -10   6  -1 319.664 15.3895   2
  10  -6  -1 285.284 14.9446   2
  10   6   1 319.543 15.0514   2
  11   6  -1 197.385 10.7425   1
  11   6  -1 206.556 11.2642   2
 -11   6   1 192.317 11.2706   2
  11   6   1 219.092 11.2778   1
  11   6   1 224.757 11.7997   2
 -11   6  -1 215.545 11.6084   2
  12   6  -1 54.5036 5.22439   1
  12   6  -1 59.2857 6.06907   2
 -12   6   1 54.6850 6.14319   2
 -12   6  -1 58.1883 6.28025   2
  12   6   1 56.3141 6.10092   2
  12   6   1 54.9751 5.26776   1
  13   6  -1 146.277 9.45857   2
  13   6  -1 142.855 8.48956   1
 -13   6   1 146.846 9.74563   2
  13   6   1 145.329 8.60052   1
 -13   6  -1 151.430 9.89894   2
  13   6   1 147.543 9.65087   2
  14   6  -1 87.8433 8.30925   2
  14   6  -1 75.0886 8.94589   1
  14   6   1 78.1065 8.68433   1
  14   6   1 83.4533 8.23877   2
   0   7   1 40.3395 2.20411   1
   0   7  -1 35.4948 2.17335   1
   0  -7  -1 37.3096 2.41201   1
  -1  -7  -1 2348.75 96.3864   1
  -1   7   1 2378.04 96.2077   2
  -1   7   1 2364.05 96.2287   1
  -1   7   1 2429.16 96.2173   2
  -1  -7   1 2352.13 96.3537   1
  -1   7  -1 2392.75 96.1894   2
  -1   7  -1 2411.31 96.1987   1
  -1   7  -1 2459.69 96.2181   2
   1  -7  -1 2378.80 96.1996   1
  -1   7  -1 2419.72 96.1904   1
  -2   7   1 1401.83 56.1938   2
  -2  -7  -1 1342.68 56.2654   1
  -2   7   1 1380.44 55.8988   1
  -2   7   1 1398.51 56.1983   2
   2  -7   1 1432.68 55.8572   2
   2   7   1 1413.78 55.8750   2
  -2   7  -1 1340.17 56.1450   2
  -2   7  -1 1371.39 55.8695   1
  -2   7  -1 1374.58 55.8747   1
  -2  -7   1 1333.29 56.2336   1
   2  -7  -1 1513.26 55.9298   2
   2  -7  -1 1352.61 55.8831   1
  -2   7  -1 1402.24 56.2119   2
  -3  -7  -1 727.443 30.3240   1
  -3   7   1 739.631 30.3361   2
  -3   7   1 732.804 30.3198   2
   3   7  -1 718.943 29.9337   2
   3   7  -1 744.696 29.9725   2
   3  -7   1 736.420 30.0460   2
  -3   7  -1 727.637 30.2814   2
   3   7   1 750.346 29.9697   2
   3  -7  -1 778.173 30.0875   2
   3   7   1 757.297 29.9880   2
  -3  -7   1 707.849 30.2695   1
  -3   7  -1 733.671 30.3380   2
   4  -7   1 1167.21 47.4996   2
   4   7  -1 1174.03 47.4025   2
  -4   7   1 1155.47 47.7894   2
  -4  -7  -1 1142.15 47.6703   1
  -4   7   1 1162.46 47.7646   2
   4   7  -1 1186.11 47.4315   2
   4   7   1 1220.91 47.4722   2
  -4   7  -1 1181.65 47.8349   2
   4   7   1 1164.61 47.3997   2
  -4   7  -1 1127.29 47.6910   2
  -4  -7   1 1153.37 47.6396   1
   4  -7  -1 1190.49 47.5071   2
  -5   7   1 19.0165 2.45825   2
   5   7  -1 17.6752 2.07976   2
  -5  -7  -1 20.4180 2.41654   1
  -5   7   1 18.3651 2.61203   2
   5  -7   1 18.1032 2.27442   2
   5   7  -1 15.1000 2.16136   2
  -5   7  -1 23.8008 2.51184   2
   5  -7  -1 21.4924 2.27040   2
   5   7   1 15.4961 2.20466   2
  -5  -7   1 20.1355 2.30001   1
  -5   7  -1 19.2418 2.64018   2
   6   7  -1 639.614 27.3910   2
   6   7  -1 658.113 27.4184   2
  -6   7   1 665.980 27.8674   2
  -6   7   1 636.117 27.7214   2
  -6  -7  -1 651.524 27.4987   1
   6   7   1 659.954 27.3804   2
  -6   7  -1 649.296 27.6801   2
  -6   7  -1 682.579 27.9511   2
   6   7   1 679.045 27.5092   2
   7  -7   1 200.304 9.41502   2
  -7   7   1 193.123 9.53894   2
   7   7  -1 195.459 9.06644   2
  -7  -7  -1 196.027 9.02692   1
   7   7  -1 189.593 8.95720   2
  -7   7   1 183.986 9.34051   2
  -7   7  -1 190.664 9.57406   2
   7   7   1 180.642 8.87431   2
   7  -7  -1 186.446 9.10302   2
   7   7   1 185.853 9.08229   2
  -7   7  -1 167.403 9.13068   2
   8   7  -1 214.004 9.79060   1
   8  -7   1 205.890 9.86434   2
   8   7  -1 207.630 9.87084   2
  -8   7   1 197.218 10.1220   2
  -8   7   1 212.237 10.4106   2
  -8  -7  -1 214.461 9.76812   1
   8   7  -1 203.849 9.75749   2
   8  -7  -1 189.710 9.69993   2
  -8   7  -1 196.611 10.3616   2
   8   7   1 191.608 9.63416   2
   8   7   1 197.819 9.91249   2
  -8   7  -1 187.213 9.99694   2
  -9  -7  -1 464.039 20.4485   1
  -9   7   1 465.721 21.1670   2
   9   7  -1 470.326 20.5073   1
   9  -7   1 455.274 20.6551   2
   9   7  -1 471.932 20.7269   2
   9   7   1 457.101 22.7098   2
  -9   7  -1 487.991 21.3440   2
   9  -7  -1 464.818 20.6173   2
   9   7   1 497.128 20.9339   2
  10   7  -1 24.0741 4.38099   1
 -10   7   1 22.9161 4.60046   2
  10   7  -1 28.1012 5.14799   2
  10   7   1 33.4086 5.39664   2
 -10   7  -1 28.6617 4.82547   2
  11   7  -1 306.563 14.7859   1
 -11   7   1 294.206 15.5848   2
  11   7  -1 309.687 15.3168   2
  11   7   1 337.738 15.0169   1
  11   7   1 338.816 15.6056   2
 -11   7  -1 323.026 15.8974   2
  12   7  -1 50.9157 5.67885   2
  12   7  -1 55.3462 5.14000   1
 -12   7   1 50.5907 6.05769   2
 -12   7  -1 53.6414 6.19575   2
  12   7   1 46.1753 5.85018   2
  12   7   1 48.6910 5.17124   1
  13   7  -1 114.435 8.05814   2
  13   7  -1 105.045 7.14433   1
 -13   7   1 113.977 8.42982   2
  13   7   1 96.9925 7.08176   1
 -13   7  -1 98.7106 8.24249   2
  13   7   1 96.8054 7.84450   2
  14   7  -1 46.1290 6.18703   2
  14   7  -1 45.7630 5.30707   1
  14   7   1 43.6253 5.27669   1
  14   7   1 42.7716 6.21413   2
   0   8  -1 384.643 16.0250   1
   0  -8  -1 375.758 15.7803   1
  -1  -8  -1 779.852 32.8155   1
  -1   8   1 804.603 32.6069   2
  -1   8   1 787.878 32.5971   2
  -1   8   1 787.439 32.6226   1
  -1   8  -1 838.400 32.6221   2
   1  -8  -1 787.044 32.8440   1
  -1   8  -1 818.105 32.6446   1
  -1   8  -1 817.866 32.6005   2
  -1   8  -1 812.750 32.6628   1
  -2   8   1 684.291 28.0358   2
  -2  -8  -1 681.551 28.1675   1
  -2   8   1 675.653 27.7579   1
  -2   8   1 681.998 28.0386   2
  -2   8  -1 684.412 27.7357   1
  -2  -8   1 684.401 28.1306   1
  -2   8  -1 702.530 28.0684   2
  -2   8  -1 683.770 27.7392   1
   2  -8  -1 681.729 27.7502   1
  -2   8  -1 685.659 28.0108   2
  -3   8   1 972.480 40.6503   2
   3   8  -1 966.732 40.2169   2
   3   8  -1 988.011 40.2429   2
  -3  -8  -1 951.285 40.6688   1
  -3   8   1 972.304 40.6611   2
  -3   8   1 952.814 40.0845   1
   3  -8   1 994.792 40.2751   2
   3   8   1 1045.40 40.2838   2
  -3  -8   1 981.668 40.6530   1
  -3   8  -1 981.054 40.6182   2
   3   8   1 1024.37 40.2598   2
   3  -8  -1 1078.50 40.3458   2
  -3   8  -1 1026.99 40.7241   2
   4  -8   1 578.300 24.9357   2
  -4   8   1 595.816 25.3237   2
   4   8  -1 623.390 25.6417   2
  -4  -8  -1 589.297 25.2331   1
  -4   8   1 575.183 25.2542   2
   4   8  -1 586.119 24.8499   2
  -4   8  -1 623.318 25.3932   2
   4   8   1 615.309 25.6635   2
  -4  -8   1 614.678 25.2248   1
   4   8   1 637.524 24.9453   2
   4  -8  -1 633.310 24.9718   2
  -4   8  -1 599.231 25.2445   2
   5  -8   1 387.720 16.6142   2
   5   8  -1 383.028 16.6290   2
  -5  -8  -1 376.544 16.9238   1
   5   8  -1 390.917 16.5715   2
  -5   8   1 422.955 18.9114   2
  -5   8  -1 401.537 18.8959   2
  -5   8  -1 401.949 18.1921   2
   5   8   1 388.272 16.5366   2
   5  -8  -1 404.828 16.6388   2
  -5  -8   1 373.249 16.8779   1
   5   8   1 387.494 16.6885   2
  -6   8   1 822.149 33.3675   2
  -6   8   1 766.081 33.1919   2
   6  -8   1 792.960 32.8692   2
   6   8  -1 815.169 32.8594   2
  -6  -8  -1 827.087 33.0751   1
   6   8  -1 826.422 32.8708   2
  -6   8  -1 788.203 33.3572   2
   6   8   1 794.027 32.8973   2
   6   8   1 779.619 32.7879   2
   6  -8  -1 768.407 32.8134   2
  -6   8  -1 749.414 33.1040   2
  -7   8   1 252.559 11.6005   2
   7   8  -1 255.851 11.1463   2
   7   8  -1 267.679 11.2537   2
  -7  -8  -1 262.865 11.3019   1
  -7   8   1 280.630 11.8917   2
  -7   8  -1 212.046 11.3001   2
   7   8   1 213.556 10.9305   2
  -7   8  -1 218.917 11.5943   2
   7   8   1 220.549 11.1222   2
  -8   8   1 363.674 16.4118   2
  -8   8   1 330.956 16.4756   2
  -8  -8  -1 365.646 15.8725   1
   8   8  -1 345.564 15.7520   2
   8   8  -1 359.361 15.8490   2
   8   8  -1 375.560 15.9048   1
   8   8   1 342.083 15.6981   2
  -8   8  -1 360.680 16.4905   2
  -8   8  -1 342.209 16.4865   2
   8   8   1 361.369 15.9607   2
  -9   8   1 213.979 11.1020   2
  -9  -8  -1 216.703 10.3824   1
   9   8  -1 214.218 10.4515   1
   9   8  -1 215.942 10.5978   2
   9   8  -1 200.770 10.3054   2
   9   8   1 219.678 10.7398   2
  -9   8  -1 217.963 11.2657   2
   9   8   1 198.282 10.2657   2
  10   8  -1 192.566 10.2811   2
  10   8  -1 204.481 10.1176   1
 -10   8   1 193.085 10.7820   2
 -10   8  -1 194.233 10.9127   2
  10   8   1 197.420 10.4492   2
  11   8  -1 127.069 8.00222   2
  11   8  -1 123.710 7.62417   1
 -11   8   1 118.114 8.34075   2
 -11   8  -1 123.032 8.55221   2
  11   8   1 126.765 8.10839   2
  11   8   1 129.534 7.74573   1
  12   8  -1 55.6653 5.44479   1
  12   8  -1 55.4054 6.03211   2
 -12   8   1 55.5081 6.33370   2
 -12   8  -1 60.0946 6.53010   2
  12   8   1 56.2173 6.15039   2
  12   8   1 53.7331 5.55785   1
 -13   8   1 86.7145 7.68684   2
  13   8  -1 72.3675 8.91189   1
  13   8  -1 85.7471 8.92791   2
 -13   8  -1 88.1810 7.72772   2
  13   8   1 69.6920 9.20239   1
  13   8   1 83.6244 9.07889   2
 -14   8   1 100.039 12.4412   2
 -14   8  -1 92.6249 11.0057   2
   0  -9  -1 1529.23 61.8047   1
   0   9  -1 1527.51 61.7940   1
  -1   9   1 572.647 23.6349   2
  -1  -9  -1 556.716 23.8611   1
  -1   9   1 558.844 23.6589   1
  -1   9   1 570.686 23.6201   2
   1  -9  -1 585.230 23.6775   1
  -1   9  -1 585.212 23.6773   1
  -1   9  -1 581.733 23.6643   1
  -1   9  -1 591.634 23.6111   2
  -1   9  -1 600.645 23.6393   2
  -2   9   1 1297.29 52.4895   2
  -2   9   1 1305.63 52.5061   2
  -2  -9  -1 1277.37 52.6479   1
  -2   9  -1 1300.62 52.3408   1
  -2   9  -1 1327.76 52.5255   2
  -2   9  -1 1293.65 52.4631   2
  -2  -9   1 1257.52 52.5860   1
   2  -9  -1 1277.41 52.2204   1
  -2   9  -1 1313.21 52.2195   1
  -3   9   1 176.974 8.27364   2
  -3  -9  -1 177.007 8.34510   1
   3   9  -1 172.139 7.70615   2
  -3   9   1 170.482 8.23405   2
  -3   9   1 167.309 7.62143   1
   3   9  -1 179.011 7.72956   2
  -3   9  -1 181.667 7.57703   1
  -3  -9   1 183.388 8.31572   1
  -3   9  -1 192.881 8.36220   2
  -3   9  -1 185.703 8.23590   2
   3   9   1 200.278 7.78582   2
   3   9   1 199.357 7.79942   2
   4  -9   1 288.847 12.5439   2
   4   9  -1 291.978 12.4855   2
  -4   9   1 292.304 13.1596   2
  -4   9   1 285.379 12.9605   2
   4   9   1 302.587 12.4967   2
   4  -9  -1 303.621 12.5557   2
   4   9   1 297.638 13.5176   2
  -4   9  -1 293.687 12.9299   2
  -4   9  -1 303.714 13.2271   2
  -5  -9  -1 178.027 7.90418   1
  -5   9   1 166.325 7.94193   2
   5   9  -1 178.138 7.45340   2
  -5   9   1 176.881 8.10266   2
   5   9  -1 171.717 7.43767   2
   5   9   1 143.656 7.28860   2
  -5   9  -1 146.260 7.92961   2
  -5   9  -1 135.483 7.67916   2
   5   9   1 147.217 7.38689   2
   6  -9   1 103.285 5.63938   2
   6   9  -1 109.231 5.65290   2
   6   9  -1 113.703 5.75508   2
  -6   9   1 103.990 6.10930   2
  -6   9   1 110.874 6.32053   2
  -6  -9  -1 112.330 5.98375   1
   6   9   1 108.548 5.72515   2
   6   9   1 103.032 5.57396   2
   6  -9  -1 103.674 5.61120   2
  -6   9  -1 106.909 6.30538   2
  -6   9  -1 102.656 5.98526   2
   7   9  -1 725.651 29.7079   1
   7   9  -1 694.882 29.4427   2
  -7   9   1 716.398 30.0794   2
  -7   9   1 679.992 29.8885   2
   7  -9   1 701.197 29.4356   2
  -7  -9  -1 709.430 29.6628   1
   7   9  -1 693.968 29.4408   2
   7   9   1 693.235 29.4051   2
   7   9   1 718.213 29.5678   2
  -7   9  -1 723.844 30.1591   2
  -7   9  -1 675.322 29.8040   2
   7  -9  -1 707.529 29.4112   2
   8   9  -1 120.409 6.59074   2
  -8   9   1 100.236 8.17867   2
   8  -9   1 96.8511 6.23167   2
   8   9  -1 119.895 6.74299   1
  -8   9   1 111.335 7.14711   2
   8   9  -1 113.427 6.36360   2
  -8  -9  -1 119.050 6.65288   1
  -8   9  -1 119.801 7.33231   2
   8   9   1 124.360 6.74284   2
   8   9   1 127.797 6.46075   2
   8  -9  -1 104.154 6.22329   2
  -8   9  -1 117.597 8.41112   2
   9   9  -1 155.768 11.0470   1
   9   9  -1 165.789 8.97524   2
  -9   9   1 174.397 9.44129   2
   9   9  -1 158.862 10.9117   2
  -9   9  -1 174.147 9.56002   2
   9   9   1 157.477 9.24622   2
   9   9   1 152.624 11.2977   2
  10   9  -1 504.119 22.6403   1
 -10   9   1 500.589 23.3436   2
  10   9  -1 514.600 22.7999   2
  10   9   1 530.959 22.9677   2
 -10   9  -1 522.974 23.5638   2
  11   9  -1 75.4213 6.24242   1
  11   9  -1 82.4584 6.48281   2
 -11   9   1 83.6464 7.08824   2
  11   9   1 91.6827 6.71159   2
  11   9   1 79.4945 6.41216   1
 -11   9  -1 82.6384 7.14898   2
 -12   9   1 268.214 14.4437   2
  12   9  -1 264.331 13.4639   1
  12   9  -1 274.588 13.9878   2
 -12   9  -1 281.848 14.6685   2
  12   9   1 267.681 13.5973   1
  12   9   1 276.204 14.1161   2
 -13   9   1 15.3623 3.95460   2
  13   9  -1 14.9978 3.66558   2
  13   9  -1 11.8406 3.28219   1
  13   9   1 7.94167 3.21906   1
 -13   9  -1 13.7499 3.94257   2
  13   9   1 10.6860 3.50508   2
 -14   9   1 95.7215 11.8898   2
   0 -10  -1 662.933 27.2951   1
   0  10  -1 665.557 27.3025   1
  -1  10   1 564.277 22.8127   2
  -1  10   1 555.023 22.7986   2
  -1 -10  -1 551.569 23.0951   1
  -1  10  -1 564.018 22.8153   2
  -1  10  -1 553.045 22.8606   1
   1 -10  -1 555.884 22.8661   1
  -1  10  -1 549.962 22.7736   2
  -2  10   1 524.835 22.5729   1
  -2  10   1 547.993 23.5979   2
  -2 -10  -1 521.126 23.0050   1
  -2  10  -1 575.516 23.1269   2
  -2  10  -1 590.242 22.6066   1
  -3  10   1 679.662 27.7934   1
  -3  10   1 713.205 28.4556   2
  -3  10   1 672.009 27.8111   1
   3  10  -1 735.494 27.8701   2
  -3 -10  -1 703.044 28.7558   1
  -3  10   1 691.490 28.4066   2
  -3  10  -1 674.253 28.4262   2
   3  10   1 707.155 27.8725   2
  -3  10  -1 660.910 27.7510   1
  -3  10  -1 662.910 28.3276   2
  -3  10  -1 642.930 27.7428   1
  -4 -10  -1 255.974 11.5705   1
   4  10  -1 240.955 10.9461   2
  -4  10   1 260.509 11.6470   2
  -4  10   1 246.671 11.5383   2
   4  10  -1 246.127 10.9771   2
   4  10   1 269.843 11.0094   2
   4  10   1 265.252 11.0342   2
  -4  10  -1 275.464 11.7387   2
  -4  10  -1 259.847 11.5380   2
  -5  10   1 855.470 36.5154   2
  -5  10   1 907.561 36.6559   2
   5  10  -1 893.206 35.9998   2
   5  10  -1 905.429 36.0381   2
  -5 -10  -1 891.168 36.5049   1
   5  10   1 877.168 36.0518   2
   5  10   1 865.637 35.9885   2
  -5  10  -1 836.553 36.4243   2
  -5  10  -1 877.950 36.6558   2
  -6  10   1 126.820 7.32449   2
  -6 -10  -1 140.514 7.11443   1
   6  10  -1 133.639 6.60034   2
  -6  10   1 122.573 8.18581   2
   6  10  -1 126.564 7.06177   1
   6 -10   1 122.020 6.52890   2
   6  10  -1 131.520 6.63919   2
  -6  10  -1 128.186 7.67664   2
   6  10   1 138.635 6.75169   2
   6 -10  -1 141.565 6.62719   2
   6  10   1 144.733 6.65083   2
  -6  10  -1 145.021 7.54383   2
   7  10  -1 722.798 30.1801   2
   7  10  -1 743.463 30.2735   1
  -7 -10  -1 713.075 30.1954   1
  -7  10   1 734.724 30.6142   2
   7  10  -1 727.305 29.9138   2
  -7  10   1 682.220 30.3654   2
  -7  10  -1 726.646 30.6656   2
   7  10   1 705.133 30.3869   2
   7  10   1 719.679 29.9913   2
  -7  10  -1 668.785 30.2747   2
   8  10  -1 3.86756 2.24847   2
   8  10  -1 4.87719 2.45291   1
  -8 -10  -1 5.55053 2.21578   1
  -8  10   1 3.26938 2.46896   2
   8  10  -1 5.19990 1.89786   2
   8  10   1 3.90960 1.78485   2
   8  10   1 0.54036 2.12647   2
  -8  10  -1 0.62025 2.39867   2
  -9  10   1 95.2356 6.61662   2
   9  10  -1 92.3019 6.00036   1
   9  10  -1 86.9461 5.82427   2
  -9  10  -1 69.8074 6.35047   2
   9  10   1 67.6091 5.70997   2
  10  10  -1 175.920 9.73741   2
 -10  10   1 166.657 10.2755   2
  10  10  -1 173.264 9.70226   1
 -10  10  -1 196.615 10.7420   2
  10  10   1 189.388 9.96683   1
  10  10   1 187.481 9.93341   2
  11  10  -1 22.5742 4.60100   1
 -11  10   1 27.5645 5.26645   2
  11  10  -1 19.9492 4.47232   2
 -11  10  -1 23.9318 5.25278   2
  11  10   1 25.0670 4.66878   2
  11  10   1 23.1989 4.66570   1
 -12  10   1 121.238 8.85158   2
  12  10  -1 131.593 9.05007   1
  12  10  -1 127.032 9.27263   2
  12  10   1 111.447 9.13633   2
  12  10   1 116.093 9.79920   1
 -12  10  -1 130.851 9.08441   2
 -13  10   1 28.2507 5.93960   2
 -13  10  -1 26.5002 5.95886   2
 -14  10   1 22.8063 4.68560   2
 -14  10  -1 16.1647 4.23343   2
   0  11  -1 902.551 37.0295   1
   0 -11  -1 908.721 37.0306   1
  -1  11   1 223.834 9.49277   2
  -1  11   1 222.012 9.48494   2
  -1 -11  -1 211.394 9.81103   1
   1  11  -1 219.524 9.86342   1
   1 -11  -1 221.079 9.58510   1
  -1  11  -1 222.243 9.61843   1
  -1  11  -1 221.226 9.44042   2
  -1  11  -1 224.712 9.48433   2
  -2  11   1 430.192 18.3042   1
  -2  11   1 433.138 18.2077   2
  -2  11   1 433.669 18.2087   2
   2  11  -1 416.651 18.4255   1
  -2 -11  -1 415.206 18.4111   1
  -2  11  -1 455.516 18.2650   2
  -2  11  -1 443.204 17.9651   1
  -2  11  -1 437.950 18.1641   2
  -2  11  -1 444.774 17.9737   1
  -3  11   1 85.4815 4.89913   2
  -3  11   1 85.9116 4.86639   2
  -3 -11  -1 85.3771 4.98475   1
  -3  11   1 85.4010 4.11564   1
  -3  11   1 87.9938 4.37967   1
  -3  11  -1 90.2556 4.08953   1
  -3  11  -1 93.1168 4.92174   2
  -3  11  -1 93.9862 4.06497   1
  -3  11  -1 96.3953 5.34776   2
   4  11  -1 144.322 6.88322   2
   4  11  -1 136.980 6.84198   2
  -4 -11  -1 142.006 7.57889   1
  -4  11   1 144.223 7.53995   2
  -4  11   1 146.107 7.62013   2
  -4  11  -1 174.423 7.84173   2
   4  11   1 172.337 6.96838   2
   4  11   1 167.301 7.00152   2
  -4  11  -1 166.745 7.60112   2
   5  11  -1 73.7083 4.02644   2
  -5  11   1 72.7502 4.85829   2
   5  11  -1 77.4426 4.03759   2
  -5 -11  -1 78.9856 4.79460   1
  -5  11   1 73.2842 4.72837   2
   5  11  -1 75.0533 4.87686   1
  -5  11  -1 62.0216 4.77289   2
  -5  11  -1 68.3607 4.56248   2
   5  11   1 68.4922 3.96630   2
   5  11   1 63.4190 4.02994   2
   6  11  -1 208.180 9.74816   2
  -6  11   1 216.744 10.5757   2
   6  11  -1 205.399 9.71677   2
  -6  11   1 208.444 10.3923   2
   6  11  -1 208.331 10.3431   1
  -6 -11  -1 215.321 10.2895   1
  -6  11  -1 227.543 10.7063   2
   6  11   1 218.464 9.86879   2
  -6  11  -1 212.770 10.3261   2
   6  11   1 221.645 9.76028   2
   7  11  -1 371.186 15.7184   2
  -7  11   1 353.882 16.9589   2
  -7 -11  -1 368.182 16.1307   1
   7  11  -1 357.626 15.6472   2
  -7  11   1 371.658 16.5300   2
   7  11  -1 387.718 16.2743   1
   7  11   1 342.836 15.7201   2
  -7  11  -1 356.854 16.5376   2
   7  11   1 334.589 15.5598   2
  -7  11  -1 330.012 16.5951   2
   8  11  -1 155.862 8.43321   1
   8  11  -1 154.543 8.03222   2
  -8 -11  -1 158.023 8.30432   1
  -8  11   1 159.873 9.75118   2
   8  11  -1 149.991 7.86793   2
   8  11   1 143.086 7.78896   2
  -8  11  -1 154.803 10.0066   2
   8  11   1 147.473 8.10045   2
  -9  11   1 82.7283 6.46310   2
   9  11  -1 79.3222 5.96075   1
   9  11  -1 82.5877 5.68196   2
  -9  11  -1 60.9931 6.25675   2
  10  11  -1 256.626 13.1045   1
  10  11  -1 263.673 13.0065   2
 -10  11   1 254.844 13.7528   2
  10  11   1 275.273 13.1746   2
  10  11   1 275.839 13.3537   1
 -10  11  -1 272.555 14.0195   2
 -11  11   1 194.473 11.6262   2
  11  11  -1 198.507 11.4422   1
  11  11  -1 215.424 11.7410   2
  11  11   1 196.810 11.5463   1
 -11  11  -1 191.555 11.6364   2
  11  11   1 212.632 12.8185   2
 -12  11   1 148.214 9.90294   2
  12  11  -1 139.379 8.96033   1
  12  11  -1 141.951 9.08852   2
  12  11   1 148.683 9.16334   1
  12  11   1 143.221 9.21612   2
 -12  11  -1 149.842 9.94915   2
 -13  11   1 137.006 9.86121   2
 -13  11  -1 132.855 9.80763   2
   0  12  -1 19.8295 2.58518   1
   0 -12  -1 26.1324 2.51619   1
  -1  12   1 407.115 17.0229   2
  -1 -12  -1 385.173 17.3416   1
  -1  12   1 404.567 17.0013   2
   1  12  -1 385.306 17.3834   1
  -1  12  -1 433.775 17.0608   2
  -1  12  -1 427.198 17.0128   2
  -1  12  -1 417.960 17.1895   1
  -2  12   1 498.200 20.4958   2
  -2 -12  -1 506.781 20.7771   1
   2  12  -1 510.161 20.8178   1
  -2  12   1 501.659 20.5073   2
  -2  12  -1 467.884 20.4041   2
  -2  12  -1 479.024 20.4967   2
  -2  12  -1 465.495 20.2327   1
   3  12  -1 433.943 17.8569   1
  -3  12   1 372.332 17.1196   1
  -3 -12  -1 428.212 17.8000   1
  -3  12   1 434.070 17.6735   2
  -3  12   1 438.367 17.7348   1
  -3  12   1 412.967 17.5952   2
  -3  12  -1 396.949 16.9234   1
  -3  12  -1 385.391 17.4685   2
  -3  12  -1 404.537 17.6321   2
  -4  12   1 818.390 33.1558   2
  -4  12   1 776.670 33.0478   2
   4  12  -1 822.387 32.3900   2
   4  12  -1 815.602 33.2066   1
  -4 -12  -1 796.801 33.1505   1
   4  12  -1 801.428 32.3369   2
   4  12   1 775.650 32.3808   2
   4  12   1 802.814 32.3826   2
  -4  12  -1 745.730 32.9415   2
  -4  12  -1 784.741 33.1479   2
  -5 -12  -1 423.561 18.2677   1
  -5  12   1 404.624 18.2357   2
   5  12  -1 430.704 17.5624   2
   5  12  -1 424.177 18.3323   1
   5  12  -1 414.618 17.5069   2
  -5  12   1 423.063 18.3544   2
  -5  12  -1 422.138 18.4227   2
  -5  12  -1 393.441 18.1364   2
   5  12   1 424.963 17.5421   2
   5  12   1 406.275 17.5577   2
  -6 -12  -1 521.590 22.7161   1
   6  12  -1 507.607 22.0823   2
   6  12  -1 535.806 22.8203   1
   6  12  -1 510.456 22.0727   2
  -6  12   1 493.020 22.7345   2
  -6  12   1 535.174 22.9816   2
   6  12   1 547.462 22.2173   2
   6  12   1 537.575 22.1277   2
  -6  12  -1 562.367 23.1464   2
  -6  12  -1 507.798 22.7257   2
  -7 -12  -1 101.345 7.19087   1
   7  12  -1 107.090 5.76355   2
   7  12  -1 111.909 7.34168   1
   7  12  -1 103.782 5.92449   2
   7  12   1 97.1129 5.66233   2
   7  12   1 95.9563 5.96618   2
   8  12  -1 210.763 10.1664   2
  -8  12   1 210.587 11.1020   2
   8  12  -1 197.944 10.0195   2
   8  12  -1 207.542 10.7480   1
   8  12   1 212.483 10.2715   2
  -8  12  -1 222.509 11.3086   2
   8  12   1 203.021 10.0349   2
  -9  12   1 143.475 8.73479   2
   9  12  -1 149.640 7.83762   2
   9  12  -1 141.923 8.24031   1
   9  12   1 123.718 7.69012   2
   9  12   1 126.597 8.22758   1
  -9  12  -1 132.876 8.76873   2
  10  12  -1 68.6158 5.69841   2
 -10  12   1 69.7606 6.64102   2
  10  12  -1 63.2451 6.03562   1
  10  12   1 75.3419 5.87520   2
  10  12   1 72.5524 6.30256   1
 -10  12  -1 75.7570 6.83837   2
 -11  12   1 71.7231 6.89939   2
  11  12  -1 71.5112 5.94548   2
  11  12  -1 68.9629 6.25002   1
  11  12   1 61.7397 5.91577   2
  11  12   1 52.2864 6.13037   1
 -11  12  -1 61.0677 6.70356   2
 -12  12   1 23.7548 5.59808   2
 -12  12  -1 29.8680 6.00904   2
   0  13  -1 28.5754 2.98490   1
   1  13  -1 342.047 15.0203   1
  -1 -13  -1 349.621 14.9484   1
  -1  13   1 362.139 14.1071   2
  -1  13   1 359.998 14.0882   2
  -1  13  -1 297.589 14.1701   1
  -1  13  -1 311.914 13.9740   2
  -1  13  -1 310.046 14.0130   2
   2  13  -1 117.971 6.06599   1
  -2  13   1 118.659 5.58184   2
  -2  13   1 110.259 5.38000   1
  -2 -13  -1 119.618 5.98370   1
  -2  13   1 116.751 5.58675   2
  -2  13  -1 102.552 5.51903   2
  -2  13  -1 102.842 5.45640   2
  -2  13  -1 92.9286 5.25205   1
   3  13  -1 369.867 15.4022   1
  -3  13   1 354.912 15.0610   2
  -3  13   1 319.850 14.4031   1
  -3  13   1 319.696 14.6938   1
  -3 -13  -1 345.370 15.2706   1
  -3  13   1 370.598 15.1296   2
  -3  13  -1 347.561 14.9913   2
  -3  13  -1 364.657 15.1681   2
  -3  13  -1 326.027 14.4250   1
  -4 -13  -1 66.5793 4.60079   1
  -4  13   1 60.8840 4.50247   2
   4  13  -1 58.0275 4.73668   1
  -4  13   1 60.8194 4.40612   2
  -4  13  -1 67.2407 4.39740   2
  -4  13  -1 71.6668 4.65460   2
   4  13   1 70.4299 3.51668   2
   5  13  -1 88.2377 5.79820   1
  -5 -13  -1 87.6033 5.61387   1
  -5  13   1 93.4117 5.75099   2
  -5  13   1 89.2830 5.57628   2
   5  13  -1 90.7590 4.68537   2
   5  13  -1 90.2155 4.63881   2
  -5  13  -1 87.6378 5.72646   2
  -5  13  -1 89.6855 5.48509   2
   5  13   1 88.1296 4.65378   2
   5  13   1 85.8119 4.66147   2
  -6  13   1 120.589 8.87806   2
  -6  13   1 120.129 7.68309   2
   6  13  -1 115.229 8.06172   2
   6  13  -1 128.277 6.30280   2
   6  13  -1 114.532 9.96399   1
  -6  13  -1 131.249 8.67542   2
  -6  13  -1 144.405 8.05930   2
   6  13   1 109.220 8.07489   2
   6  13   1 142.222 6.38188   2
   7  13  -1 12.8227 2.65757   2
  -7  13   1 7.41099 2.58254   2
   7  13  -1 13.4875 2.86505   1
   7  13   1 8.27802 1.84404   2
  -7  13  -1 5.82960 2.59906   2
   7  13   1 7.05682 1.93743   2
   8  13  -1 201.869 10.4617   1
   8  13  -1 198.426 9.72460   2
  -8  13   1 198.277 10.7626   2
   8  13  -1 186.719 9.70556   2
   8  13   1 191.421 9.87511   2
   8  13   1 196.771 9.78750   2
  -8  13  -1 212.324 11.0276   2
  -9  13   1 143.863 8.78334   2
   9  13  -1 142.141 8.32287   1
   9  13  -1 146.607 7.73776   2
   9  13   1 123.403 7.57738   2
  -9  13  -1 122.687 8.55732   2
   9  13   1 120.433 8.17628   1
  10  13  -1 23.1179 5.89163   1
 -10  13   1 31.1216 5.49238   2
  10  13  -1 27.4828 6.67317   2
  10  13   1 34.9769 5.78638   1
 -10  13  -1 35.6436 5.67818   2
  10  13   1 26.6766 5.42384   2
  11  13  -1 156.632 10.4427   1
  11  13  -1 164.639 11.0505   2
 -11  13   1 147.206 10.5288   2
  11  13   1 145.133 10.2956   1
  11  13   1 161.726 11.2144   2
 -11  13  -1 140.544 10.8947   2
   0  14  -1 7.58401 3.48773   1
   1  14  -1 287.926 12.8434   1
  -1  14   1 294.144 12.2918   2
  -1  14   1 275.705 12.5185   1
  -1  14   1 291.957 12.2592   2
  -1  14  -1 297.111 12.2580   2
  -1  14  -1 288.734 12.2723   2
  -1  14  -1 273.321 12.4805   1
  -2  14   1 194.594 8.82513   2
   2  14  -1 199.271 9.30665   1
  -2  14   1 177.856 8.63223   1
  -2  14   1 195.122 8.83074   2
  -2  14  -1 197.573 8.88105   2
  -2  14  -1 188.448 8.63086   1
  -2  14  -1 197.804 8.78945   2
  -3  14   1 65.9040 4.20540   2
  -3  14   1 65.1623 4.19561   2
  -3 -14  -1 66.9840 4.45848   1
   3  14  -1 62.4487 4.62721   1
  -3  14   1 59.0748 3.40980   1
  -3  14  -1 51.1501 3.94373   2
  -3  14  -1 50.5460 4.10929   2
  -4  14   1 435.963 19.2056   2
   4  14  -1 458.585 19.5235   1
  -4 -14  -1 444.981 19.3518   1
  -4  14  -1 435.824 19.1383   2
   5  14  -1 42.7784 2.98144   2
  -5  14   1 47.4669 4.83573   2
  -5  14   1 47.5862 4.28224   2
  -5  14  -1 38.0253 4.26159   2
  -5  14  -1 33.4634 4.06083   2
   5  14   1 32.9776 2.88544   2
  -6  14   1 356.273 16.8402   2
   6  14  -1 362.894 15.8301   2
   6  14  -1 371.482 16.8958   1
   6  14  -1 368.332 15.8286   2
   6  14   1 369.086 15.8620   2
   6  14   1 374.431 15.9157   2
  -6  14  -1 387.730 17.0779   2
  -7  14   1 186.516 10.0352   2
   7  14  -1 183.575 9.03073   2
   7  14  -1 177.635 9.91510   1
   7  14  -1 185.707 8.85772   2
   7  14   1 184.231 9.23861   2
   7  14   1 182.458 8.92052   2
  -7  14  -1 188.472 10.1914   2
  -8  14   1 77.9238 6.29909   2
   8  14  -1 77.3907 6.04551   1
   8  14  -1 76.6572 5.02251   2
  -8  14  -1 68.7649 6.25957   2
   8  14   1 66.9548 5.00132   2
   8  14   1 65.2920 6.00119   1
   9  14  -1 197.592 14.0474   1
  -9  14   1 194.121 11.2179   2
   9  14   1 215.830 12.9185   2
  -9  14  -1 193.806 11.3133   2
   9  14   1 202.234 14.3992   1
  10  14  -1 9.85393 2.74711   2
  10  14  -1 7.37707 3.17745   1
 -10  14   1 9.71294 3.52435   2
  10  14   1 8.63894 2.69383   2
 -10  14  -1 9.91055 3.57994   2
  10  14   1 8.45974 3.24733   1
 -11  14   1 27.3532 6.00108   2
 -11  14  -1 23.8842 6.57678   2
   0  15  -1 378.775 16.4098   1
   0  15   1 380.079 16.4676   1
  -1  15   1 127.802 5.77801   2
  -1  15   1 105.868 6.07969   1
  -1  15   1 128.539 5.67945   2
   1  15  -1 121.412 6.46296   1
  -1  15  -1 107.952 5.57913   2
  -1  15  -1 108.484 5.56222   2
   1  15   1 107.237 6.41152   1
  -2  15   1 487.617 20.7437   2
  -2  15   1 466.646 19.3308   1
   2  15  -1 467.321 19.9727   1
  -2  15   1 473.217 19.4917   2
  -2  15  -1 425.407 19.2319   1
  -2  15  -1 448.044 19.4041   2
  -2  15  -1 457.605 20.7397   2
  -3  15   1 296.665 12.8481   2
  -3  15   1 279.624 12.1203   1
   3  15  -1 285.837 13.2130   1
  -3  15   1 300.332 12.8763   2
  -3  15  -1 277.603 12.7202   2
  -3  15  -1 268.433 12.0638   1
  -3  15  -1 294.145 12.9181   2
  -4  15   1 57.2097 4.35255   2
   4  15  -1 61.2168 6.32564   1
  -4  15   1 64.2560 4.54062   2
  -4  15  -1 47.8532 4.42179   2
  -5  15   1 248.153 12.0476   2
   5  15  -1 256.036 12.2728   1
  -5  15  -1 251.205 12.1311   2
   6  15  -1 108.376 5.66099   2
  -6  15   1 106.433 7.00531   2
   6  15  -1 105.104 7.05378   1
   6  15  -1 106.922 5.67001   2
  -6  15  -1 118.020 7.20190   2
   6  15   1 113.584 7.22865   1
   6  15   1 112.310 5.71252   2
   6  15   1 118.656 5.79631   2
  -7  15   1 19.1003 4.41224   2
   7  15  -1 20.0781 3.10116   2
   7  15  -1 21.3295 3.00499   2
   7  15  -1 19.4818 3.44464   1
  -7  15  -1 20.9927 4.49801   2
   7  15   1 23.3860 3.06750   2
   7  15   1 22.6941 3.64093   1
   7  15   1 26.0881 3.23543   2
  -8  15   1 139.805 8.81348   2
   8  15  -1 140.897 7.49988   2
   8  15  -1 137.849 8.70475   1
   8  15   1 137.019 8.72006   1
  -8  15  -1 142.914 8.89483   2
   8  15   1 137.921 7.57480   2
  -9  15   1 65.2920 6.29435   2
   9  15  -1 64.2241 6.10108   1
   9  15  -1 61.2175 4.86949   2
  -9  15  -1 55.5613 6.13207   2
   9  15   1 56.0558 4.86238   2
   9  15   1 49.4486 5.91810   1
 -10  15   1 169.655 13.3662   2
 -10  15  -1 199.665 13.7570   2
   0  16  -1 72.8895 4.73113   1
   0  16   1 70.2272 4.71518   1
   1  16  -1 17.1562 2.53020   1
  -1  16   1 15.9172 2.83571   1
  -1  16  -1 14.7843 2.11490   2
   1  16   1 10.7898 2.44612   1
  -1  16  -1 12.0320 2.43911   1
  -2  16   1 127.106 6.03149   2
  -2  16   1 125.936 5.97824   2
   2  16  -1 117.797 6.76525   1
  -2  16   1 119.736 5.89391   1
  -2  16  -1 104.378 5.75489   1
   2  16   1 104.271 6.67825   1
  -2  16  -1 111.223 5.83985   2
  -2  16  -1 112.784 5.95011   2
   3  16  -1 55.7066 5.17100   1
  -3  16   1 61.0502 4.23561   2
  -3  16   1 58.0076 4.23023   2
  -3  16  -1 55.4198 4.32819   2
   3  16   1 62.5521 5.91957   1
  -3  16  -1 55.6787 4.26531   2
  -4  16   1 62.0931 4.46542   2
   4  16  -1 48.7316 5.07493   1
  -4  16   1 60.1364 4.55733   2
  -4  16  -1 57.6346 4.60498   2
   4  16   1 48.1786 5.08405   1
  -4  16  -1 60.5467 4.39666   2
   5  16  -1 278.391 13.6691   1
  -5  16   1 277.630 13.3718   2
  -5  16  -1 298.159 13.5794   2
   5  16   1 286.565 13.7986   1
  -6  16   1 56.3865 5.09295   2
   6  16  -1 49.6343 5.24267   1
   6  16   1 44.2357 5.25217   1
   6  16   1 47.7676 3.42716   2
  -6  16  -1 52.6410 5.11677   2
  -7  16   1 258.629 15.4506   2
   7  16  -1 227.591 10.8928   2
   7  16  -1 238.890 12.3914   1
   7  16  -1 243.171 10.9223   2
  -7  16  -1 260.823 15.6498   2
   7  16   1 243.015 12.5583   1
   7  16   1 244.376 10.9987   2
   7  16   1 226.117 10.8976   2
   8  16  -1 10.6021 3.31637   1
  -8  16   1 12.5189 3.31296   2
   8  16  -1 16.2909 3.05660   2
   8  16   1 6.35075 3.26070   1
   8  16   1 12.9583 3.14777   2
   0  17  -1 704.607 29.9038   1
   0  17   1 723.833 29.9892   1
   1  17  -1 83.0121 5.96755   1
  -1  17   1 97.4488 5.60965   1
   1  17   1 96.8941 6.14144   1
  -1  17  -1 104.634 5.60098   1
  -2  17   1 139.450 6.95354   2
  -2  17   1 141.695 7.15381   1
  -2  17   1 148.966 7.00062   2
   2  17  -1 137.612 7.89539   1
  -2  17  -1 145.855 6.98869   2
   2  17   1 142.543 8.60152   1
  -2  17  -1 131.697 8.12292   1
  -2  17  -1 137.103 6.90596   2
  -3  17   1 85.4848 5.23384   2
   3  17  -1 85.0390 6.09465   1
  -3  17   1 84.1001 5.28630   2
  -3  17  -1 90.6792 5.33886   2
   3  17   1 85.0130 6.07464   1
  -3  17  -1 88.9928 5.21909   2
  -4  17   1 59.9318 4.66138   2
   4  17  -1 54.3034 5.25374   1
  -4  17  -1 60.7598 4.64725   2
   4  17   1 53.7035 5.36603   1
  -5  17   1 160.966 8.36041   2
   5  17  -1 151.213 8.75212   1
   5  17   1 136.336 8.64252   1
  -5  17  -1 147.857 8.33574   2
   6  17  -1 11.1042 3.14046   1
  -6  17   1 11.2290 4.30787   2
   6  17   1 11.2758 3.21390   1
  -6  17  -1 11.2603 4.52645   2
  -7  17   1 106.805 7.23396   2
   7  17  -1 101.247 5.56833   2
   7  17  -1 98.4668 5.46341   2
   7  17  -1 106.827 7.33333   1
   7  17   1 103.537 7.39548   1
   7  17   1 89.3895 5.52820   2
  -7  17  -1 108.212 7.29215   2
   7  17   1 102.777 5.61219   2
   0  18   1 5.54115 2.17981   1
   0  18  -1 5.74132 2.10710   1
   1  18  -1 38.5885 4.15872   1
  -1  18   1 38.8082 3.85434   1
  -1  18  -1 43.0267 4.10168   1
   1  18   1 45.9828 4.35008   1
  -2  18   1 86.3954 4.70536   2
  -2  18   1 88.3213 4.74351   2
   2  18  -1 81.2309 5.77676   1
  -2  18  -1 77.2956 4.61239   2
   2  18   1 68.4936 5.68941   1
  -2  18  -1 75.7304 4.57651   2
   3  18  -1 16.3165 3.21156   1
  -3  18   1 25.1289 4.32999   2
  -3  18   1 23.6008 3.29818   2
   3  18   1 18.1540 3.37231   1
  -3  18  -1 25.0108 3.25436   2
  -3  18  -1 18.4153 3.63316   2
   4  18  -1 48.7888 5.00402   1
   4  18   1 48.1354 5.07483   1
  -5  18   1 26.1482 3.99714   2
   5  18  -1 28.0704 4.58778   1
  -5  18  -1 29.1670 3.99669   2
   5  18   1 25.9162 4.64033   1
  -6  18   1 115.913 7.95157   2
   6  18  -1 122.589 8.06140   1
  -6  18  -1 133.191 8.05002   2
   6  18   1 123.815 8.20673   1
   0  19   1 34.0623 4.55871   1
   0  19  -1 32.3354 4.80200   1
   1  19  -1 82.3115 5.88693   1
   1  19   1 99.1761 6.12919   1
   2  19  -1 51.4281 5.00865   1
   2  19   1 49.4760 5.01008   1
  -3  19   1 153.451 7.90993   2
   3  19  -1 149.259 8.84662   1
   3  19   1 156.672 8.94974   1
  -3  19  -1 169.178 7.99731   2
   4  19  -1 66.9180 5.92098   1
  -4  19   1 68.6858 4.99081   2
  -4  19  -1 65.3976 4.94145   2
   4  19   1 60.3874 6.04990   1
   5  19  -1 5.04897 2.87864   1
   5  19   1 7.35166 2.98608   1
   2  20  -1 54.8055 5.13495   1
   2  20   1 65.5247 5.35086   1
   3  20  -1 28.1297 5.32087   1
   3  20   1 35.8224 5.44683   1
   4  20  -1 44.9347 5.19507   1
   4  20   1 50.6825 5.23160   1
   3  21  -1 17.9570 3.31147   1
   3  21   1 21.6232 3.49267   1
   0   0   2 290.345 12.6675   3
   1   0   2 726.477 29.7412   1
  -1   0   2 745.521 29.7589   1
  -1   0  -2 743.124 29.7590   1
  -2   0  -2 2248.86 92.9758   3
   2   0   2 2220.71 93.2305   3
   2   0  -2 2241.67 93.0056   3
  -2   0   2 2257.09 93.3295   3
  -3   0   2 3748.24 153.913   3
   3   0  -2 3713.36 153.419   3
  -3   0  -2 3633.40 153.242   3
   3   0   2 3783.22 153.918   3
  -4   0   2 106.507 4.79904   2
   4   0   2 98.5782 4.72287   2
  -4   0  -2 99.6440 4.81534   2
   4   0  -2 100.276 4.42453   1
  -4   0  -2 97.3821 4.43260   1
   4   0  -2 99.7950 4.76101   2
  -4   0  -2 88.0779 4.95966   2
   4   0   2 107.860 4.97111   1
   4   0  -2 97.8968 4.77807   2
   5   0  -2 2888.22 118.189   2
   5   0   2 2912.95 117.711   1
  -5   0   2 3056.64 118.594   2
   5   0   2 2892.48 118.119   2
   5   0  -2 2880.83 117.744   1
  -5   0  -2 2942.40 118.196   2
  -6   0   2 4.74272 1.31377   2
  -6   0  -2 4.88674 1.39982   2
   6   0  -2 7.68300 1.43978   1
  -6   0  -2 4.73786 0.99402   1
   6   0  -2 5.85654 1.61919   2
   6   0   2 3.54305 1.34233   2
   6   0   2 2.97402 1.22366   2
   6   0  -2 3.18677 1.24904   2
  -7   0   2 1740.16 70.2073   2
   7   0   2 1755.01 70.3595   2
   7   0  -2 1653.28 70.2208   2
  -7   0  -2 1751.60 69.6642   1
   7   0  -2 1723.49 70.2124   2
  -7   0  -2 1760.23 70.3443   2
   7   0   2 1647.06 70.1253   2
   7   0  -2 1743.79 69.6035   1
  -8   0   2 135.840 7.04836   2
  -8   0  -2 137.149 6.32556   1
   8   0  -2 121.446 6.29245   1
   8   0  -2 139.601 7.07808   2
   8   0   2 127.031 7.20989   2
  -8   0  -2 130.619 7.20580   2
   9   0   2 233.443 11.7087   2
   9   0  -2 232.601 11.5224   2
   9   0  -2 240.713 10.6241   1
  -9   0   2 252.426 13.5119   2
  -9   0  -2 240.770 10.6564   1
  10   0  -2 194.803 11.4390   1
 -10   0   2 226.610 10.9566   2
 -10   0  -2 225.424 11.1034   2
  10   0   2 223.670 14.1265   2
  11   0  -2 26.8183 4.42960   2
  11   0   2 23.8560 3.14157   1
  11   0  -2 30.6874 3.19336   1
 -11   0  -2 28.2398 4.34821   2
 -11   0   2 25.2661 4.13632   2
  11   0   2 24.7084 4.55713   2
  12   0   2 300.083 13.3058   1
  12   0  -2 292.341 13.2228   1
  12   0  -2 296.425 14.6380   2
  12   0   2 295.578 14.8554   2
  13   0   2 116.479 8.34777   2
  13   0   2 108.467 6.37919   1
  13   0  -2 109.965 7.93386   2
  13   0  -2 114.774 6.36881   1
  14   0  -2 1.32343 3.01262   2
  14   0   2 1.17998 3.13305   2
  14   0   2 2.93467 2.48566   1
   0   1  -2 673.969 29.8241   2
   0  -1   2 777.160 30.0139   2
   0   1   2 776.792 29.8743   1
   0  -1  -2 790.566 30.1290   2
   0  -1  -2 672.883 29.7314   1
   1  -1   2 574.476 24.2053   1
   1  -1   2 614.585 24.3266   2
  -1   1   2 576.349 24.2138   1
  -1   1   2 600.372 24.3307   2
   1   1  -2 599.396 24.6609   2
  -1   1   2 607.677 24.3157   2
   1   1  -2 565.217 24.2214   1
  -1  -1  -2 558.620 24.3987   2
  -1  -1  -2 580.156 24.2868   2
  -1  -1  -2 582.124 24.2475   1
   1   1  -2 598.497 24.2778   2
  -1   1  -2 609.331 24.2177   1
   1   1   2 610.334 24.3147   2
  -1  -1   2 593.029 24.2385   1
   1   1   2 623.768 24.4330   2
   1  -1  -2 634.891 24.3260   2
   1  -1  -2 618.278 24.2373   1
  -1  -1   2 611.229 24.2823   2
  -1   1  -2 623.721 24.3437   2
  -1   1  -2 617.967 24.3042   2
  -2   1   2 2397.38 98.8447   3
   2   1  -2 2297.35 98.0538   3
   2  -1   2 2329.59 98.6618   3
   2  -1  -2 2415.28 98.5465   3
  -2   1  -2 2384.86 98.4481   3
   2   1   2 2423.53 98.5017   3
  -3  -1  -2 217.705 8.50218   2
  -3  -1  -2 219.168 8.32651   1
   3   1  -2 215.366 8.34261   1
  -3  -1  -2 214.679 8.46582   2
  -3   1   2 212.608 8.54133   2
  -3   1   2 219.266 8.19718   1
   3  -1   2 216.407 8.55608   2
   3  -1   2 223.969 8.16472   1
   3   1  -2 222.305 8.52534   2
   3  -1  -2 162.332 8.11095   1
  -3  -1   2 169.893 8.34787   2
   3   1   2 162.301 8.33845   2
   3  -1  -2 162.587 8.36777   2
   3   1   2 174.159 8.41603   2
  -3  -1   2 163.795 8.40409   2
  -4  -1  -2 2064.31 75.0530   1
  -4  -1  -2 1931.99 74.5167   2
   4  -1   2 1918.34 74.1770   1
   4   1  -2 1882.93 74.6060   2
  -4   1   2 1860.14 74.6299   2
   4   1  -2 1852.42 74.3142   1
  -4  -1  -2 1925.93 74.6128   2
   4  -1   2 1875.82 74.5733   2
   4   1   2 1786.76 74.5186   2
   4  -1  -2 1745.58 74.1769   1
   4  -1  -2 1744.05 74.5771   2
  -4  -1   2 1840.59 74.5193   2
  -4  -1   2 1744.54 74.5026   2
  -4   1  -2 1778.70 74.5321   2
   4   1   2 1762.96 74.2631   1
   4  -1  -2 1800.79 74.5555   2
  -5   1   2 680.190 28.0143   2
  -5   1   2 675.780 28.0317   2
   5  -1   2 700.794 28.0968   2
   5   1  -2 694.508 27.9816   2
   5   1  -2 696.422 27.6379   1
  -5  -1  -2 688.436 28.0215   2
  -5  -1  -2 689.946 27.6769   1
   5  -1   2 654.826 27.9675   2
   5   1  -2 672.067 28.0102   2
   5  -1   2 648.226 27.6559   1
   5   1   2 660.962 27.9266   2
  -5   1  -2 671.285 28.0862   2
  -5   1  -2 663.499 27.9454   2
   5  -1  -2 688.745 27.5466   1
   5   1   2 684.592 28.0558   2
   5  -1  -2 630.014 28.0438   2
  -5   1  -2 684.138 27.5244   1
   5  -1  -2 667.096 27.5102   1
  -5  -1   2 694.019 27.9455   2
   5  -1  -2 680.449 27.9906   2
  -6   1   2 152.498 7.07026   2
   6   1  -2 156.094 7.04369   2
   6   1  -2 157.012 7.04728   2
   6   1  -2 157.563 6.55938   1
   6  -1   2 151.714 6.97393   2
   6  -1   2 155.536 6.32340   1
   6  -1   2 153.937 7.16993   2
  -6  -1  -2 162.907 6.60752   1
  -6  -1  -2 153.385 7.06959   2
   6  -1  -2 138.031 6.33670   1
  -6  -1   2 133.949 6.84556   2
  -6   1  -2 135.438 7.06321   2
  -6   1  -2 136.232 6.34701   1
   6  -1  -2 128.547 6.89949   2
   6  -1  -2 124.036 6.32618   1
   6  -1  -2 129.198 6.90482   2
   6   1   2 128.903 6.81400   2
   6   1   2 134.647 7.02037   2
  -7  -1  -2 185.866 9.21488   2
   7  -1   2 187.008 9.32565   2
   7   1  -2 188.873 9.21489   2
   7   1  -2 188.674 8.64930   1
  -7   1   2 173.952 10.7032   2
  -7  -1  -2 187.234 8.68716   1
   7  -1  -2 198.930 9.24049   2
  -7   1  -2 218.004 11.3129   2
  -7   1  -2 199.837 8.55349   1
   7   1   2 209.398 9.43781   2
   7  -1  -2 208.910 8.53435   1
   7   1   2 192.774 9.57475   2
  -7  -1   2 204.423 9.19409   2
   8   1  -2 178.618 8.65985   2
  -8   1   2 177.610 8.67165   2
   8   1  -2 165.072 8.55089   2
   8  -1   2 170.354 8.79644   2
   8   1  -2 173.217 7.93118   1
  -8  -1  -2 176.591 7.96014   1
  -8  -1  -2 170.180 8.63538   2
  -8   1  -2 175.633 8.84287   2
   8  -1  -2 169.603 7.73003   1
  -8  -1   2 176.281 8.52619   2
  -8   1  -2 172.437 7.74626   1
   8   1   2 173.329 8.75086   2
   8  -1  -2 171.602 8.63091   2
   8   1   2 154.132 8.43780   2
  -9  -1  -2 301.525 14.8746   2
   9  -1   2 299.108 15.0128   2
   9   1  -2 312.451 14.8955   2
   9   1  -2 320.184 14.2042   1
  -9   1   2 315.386 14.9261   2
  -9  -1  -2 298.868 14.1307   1
   9  -1  -2 356.068 14.0063   1
  -9   1  -2 341.458 15.2165   2
   9   1   2 349.983 15.2540   2
   9  -1  -2 345.569 15.0196   2
  -9  -1   2 355.662 14.9558   2
  10   1  -2 842.352 34.5017   1
  10   1  -2 846.754 35.4302   2
  10  -1   2 826.710 35.5640   2
 -10   1   2 824.073 35.3728   2
 -10  -1  -2 811.414 35.3599   2
  10  -1   2 824.979 34.3207   1
 -10   1  -2 831.510 35.5874   2
  10  -1  -2 817.515 34.2695   1
  10   1   2 859.155 35.6652   2
  10  -1  -2 834.245 35.3969   2
 -10  -1   2 848.541 35.2833   2
  11   1  -2 166.630 9.20274   2
  11  -1   2 173.641 9.49680   2
  11   1  -2 158.372 8.02620   1
 -11   1   2 171.704 9.22509   2
  11  -1   2 162.473 8.34434   1
  11   1   2 151.357 9.26466   2
  11   1   2 144.428 7.96161   1
  11  -1  -2 162.790 9.15118   2
 -11   1  -2 164.737 9.36656   2
  11  -1  -2 156.498 7.71890   1
  12   1  -2 1014.28 42.0173   1
  12  -1   2 1015.63 43.4461   2
  12  -1   2 1035.99 41.8444   1
  12   1  -2 1036.47 43.3129   2
  12  -1  -2 1002.10 43.1983   2
  12   1   2 1015.14 42.0953   1
  12  -1  -2 996.219 41.7753   1
  12   1   2 1012.51 43.4519   2
  13  -1   2 106.105 7.98190   2
  13  -1   2 104.635 6.01491   1
  13   1  -2 93.2594 6.12875   1
  13   1  -2 110.349 7.96728   2
  13   1   2 103.384 6.30552   1
  13  -1  -2 102.385 5.87737   1
  13   1   2 102.122 7.97667   2
  13  -1  -2 108.494 7.74570   2
  14  -1   2 315.959 17.4154   2
  14   1  -2 318.085 16.4614   2
  14   1  -2 311.619 14.7937   1
  14  -1  -2 347.478 17.9401   2
  14   1   2 338.732 14.9998   1
  14   1   2 326.096 16.7695   2
  15   1  -2 79.2978 7.36460   2
  15   1   2 54.6679 7.12564   2
   0  -2   2 8.91655 0.62631   2
   0   2   2 7.41553 0.81152   2
   0   2  -2 7.95139 0.80069   2
   0  -2   2 8.23481 0.65206   1
   0   2  -2 6.59052 0.63055   1
   0  -2  -2 7.44140 0.66534   1
   1   2  -2 370.861 14.9958   1
  -1   2   2 374.045 15.4166   2
   1  -2   2 357.889 15.0115   2
  -1   2   2 374.209 15.0456   2
   1   2  -2 365.834 14.9661   2
  -1   2   2 372.503 14.9612   1
   1   2  -2 363.341 15.0223   2
   1  -2   2 345.063 14.8824   1
  -1  -2  -2 368.339 15.0154   1
  -1  -2  -2 356.800 15.0256   2
  -1  -2  -2 343.479 14.9548   2
  -1  -2   2 370.477 14.9491   2
   1  -2  -2 376.983 14.9377   1
  -1   2  -2 387.455 15.1671   2
   1   2   2 375.844 14.9818   2
  -1   2  -2 362.359 14.9182   1
  -1   2  -2 377.531 15.0688   2
  -1  -2   2 375.734 15.0258   2
   1   2   2 365.814 14.9969   1
   1  -2  -2 365.324 15.0292   2
   1   2   2 375.815 15.0485   2
  -2  -2  -2 1620.13 73.8494   2
   2   2   2 2031.21 73.4671   1
  -3   2   2 1853.33 73.4534   2
  -3  -2  -2 1796.37 73.3024   1
   3   2  -2 1762.61 73.2377   1
  -3   2   2 1831.63 73.0471   1
   3   2   2 1830.47 73.3987   2
  -3  -2   2 1841.86 73.3043   2
   3   2   2 1803.17 73.2256   1
  -3   2  -2 1830.97 73.4005   2
  -4  -2  -2 2137.38 86.5287   1
   4  -2   2 2103.54 86.6932   2
   4   2  -2 2158.03 86.7116   2
   4   2  -2 2101.85 86.5475   1
   4  -2   2 2148.85 86.2352   1
  -4  -2  -2 2142.24 86.7329   2
  -4   2   2 2144.59 86.7896   2
  -4   2  -2 2136.07 86.7160   2
   4   2   2 2188.49 86.5292   1
   4   2   2 2215.19 86.6784   2
   5   2  -2 2121.70 86.2491   1
   5   2  -2 2125.44 86.5652   2
  -5   2   2 2232.95 87.8661   2
   5  -2   2 2076.72 85.9647   1
  -5  -2  -2 2126.30 86.5151   2
   5   2  -2 2084.46 86.4895   2
   5  -2   2 2009.84 86.5071   2
   5  -2   2 2123.33 86.6294   2
  -5  -2  -2 2125.06 86.3021   1
   5  -2  -2 2177.05 86.0067   1
   5   2   2 2093.75 86.4814   2
   5  -2  -2 2159.22 86.0541   1
  -5   2  -2 2172.45 86.0225   1
  -5  -2   2 2245.30 86.4889   2
   5   2   2 2193.43 86.6209   2
   5  -2  -2 2215.37 86.5917   2
   5  -2  -2 2087.53 86.5915   2
   6  -2   2 1131.97 44.3688   2
  -6  -2  -2 1131.25 43.9163   1
   6  -2   2 1107.54 43.5298   1
   6   2  -2 1100.80 44.1937   2
  -6   2   2 1118.94 44.3219   2
   6   2  -2 1091.90 44.2475   2
  -6   2   2 1064.61 44.4404   2
   6   2  -2 1116.74 43.8418   1
  -6  -2  -2 1108.51 44.2075   2
  -6   2  -2 1071.30 44.3740   2
   6  -2  -2 1068.61 44.2143   2
   6   2   2 1007.08 44.0821   2
  -6   2  -2 1020.78 44.2031   2
  -6  -2   2 1076.47 44.0854   2
  -6   2  -2 1047.73 43.6004   1
   6  -2  -2 1012.76 43.5418   1
   6  -2  -2 1042.57 44.0902   1
   6   2   2 1064.05 44.2722   2
   7   2  -2 711.368 29.4043   2
  -7  -2  -2 737.431 29.3857   2
   7   2  -2 747.829 28.9223   1
  -7   2   2 736.520 29.5044   2
   7  -2   2 735.915 29.5430   2
   7  -2   2 723.867 28.5842   1
  -7  -2  -2 752.196 28.9950   1
   7   2  -2 744.186 29.4043   2
  -7   2  -2 656.101 28.5693   1
   7   2   2 674.724 29.4135   2
   7  -2  -2 655.998 28.5323   1
  -7   2  -2 656.517 29.4728   2
   7  -2  -2 651.748 29.2801   2
   7   2   2 642.023 29.1916   2
  -7  -2   2 680.467 29.1835   2
   8   2  -2 1083.74 44.4382   2
  -8   2   2 1093.53 44.5505   2
   8  -2   2 1110.21 44.6444   2
  -8  -2  -2 1091.54 44.4223   2
   8   2  -2 1020.96 45.0046   2
  -8  -2  -2 1076.12 43.9207   1
   8   2  -2 1084.67 43.8571   1
  -8   2  -2 1091.50 44.6822   2
  -8  -2   2 1078.26 44.2817   2
   8   2   2 1079.58 44.5780   2
   8  -2  -2 1056.05 43.5154   1
   8   2   2 1005.86 44.5697   2
  -8   2  -2 1061.55 43.5478   1
   8  -2  -2 1071.42 44.4338   2
  -9   2   2 155.654 8.40116   2
   9   2  -2 162.401 7.65024   1
  -9  -2  -2 172.261 7.74762   1
   9   2  -2 162.883 8.48484   2
   9   2  -2 154.114 8.55254   2
  -9  -2  -2 171.548 8.37833   2
   9  -2   2 153.995 8.51242   2
   9  -2  -2 146.559 7.13743   1
  -9   2  -2 153.652 8.56679   2
  -9  -2   2 157.139 8.12611   2
   9   2   2 146.257 8.64376   2
   9   2   2 170.783 8.80890   2
   9  -2  -2 147.959 8.29604   2
  10  -2   2 374.618 15.7525   1
  10  -2   2 375.132 17.1721   2
 -10  -2  -2 366.952 16.8594   2
 -10  -2  -2 376.688 16.1792   1
  10   2  -2 382.434 16.1565   1
 -10   2   2 375.538 17.0730   2
  10   2  -2 372.389 16.9954   2
  10  -2  -2 367.831 16.9553   2
  10   2   2 371.279 17.2066   2
  10  -2  -2 356.414 15.6745   1
 -10   2  -2 370.180 17.2317   2
 -10  -2   2 355.339 16.6817   2
  11   2  -2 157.881 9.23382   2
 -11   2   2 158.023 9.22413   2
  11  -2   2 153.524 7.72377   1
  11   2  -2 152.219 8.19888   1
  11  -2   2 153.184 9.31797   2
 -11   2  -2 176.807 9.64278   2
  11  -2  -2 181.231 9.38405   2
  11   2   2 179.810 9.66036   2
  11  -2  -2 173.299 7.76558   1
 -12   2   2 66.0837 5.81388   2
  12   2  -2 66.8625 5.09051   1
  12   2  -2 74.4133 6.37136   2
  12  -2   2 79.5193 6.57304   2
  12  -2   2 75.9492 4.93582   1
  12  -2  -2 86.2741 4.62991   1
  12   2   2 70.4628 5.22734   1
 -12   2  -2 69.5021 6.05566   2
  12  -2  -2 80.6597 6.34352   2
  12   2   2 76.9487 6.62334   2
  13  -2   2 110.560 8.20105   2
  13   2  -2 115.406 8.34370   2
  13   2  -2 108.270 7.48343   1
  13  -2  -2 129.805 8.27678   2
  13   2   2 117.856 9.32202   2
  13   2   2 104.663 9.50560   1
  14   2  -2 43.3525 4.31448   1
  14   2  -2 40.7957 5.86608   2
  14   2   2 29.6565 5.88361   2
  14   2   2 30.5173 4.21294   1
  15   2  -2 96.8529 6.22511   1
  15   2  -2 96.5416 8.01576   2
  15   2   2 81.4296 7.94185   2
  15   2   2 82.6604 6.44788   1
   0   3   2 3183.49 132.495   3
   0  -3  -2 3192.50 132.718   3
   0  -3   2 3394.99 132.509   3
   1   3  -2 5747.08 240.387   3
  -1   3   2 5748.03 241.066   3
  -1  -3  -2 6208.23 240.756   3
   1  -3   2 5805.01 240.957   3
  -1  -3   2 6018.43 240.357   3
   1  -3  -2 6013.28 240.972   3
   1   3   2 6091.43 240.568   3
  -1   3  -2 5983.93 240.915   3
  -2   3   2 825.706 34.5294   2
   2   3  -2 753.691 34.7256   1
   2  -3   2 860.883 34.9304   2
  -2   3   2 818.746 34.2809   1
  -2  -3  -2 839.699 34.3714   2
   2   3  -2 823.434 34.4491   1
  -2  -3  -2 836.041 34.4865   1
  -2   3   2 807.898 34.8102   2
   2   3  -2 857.803 34.4383   2
   2   3  -2 844.667 34.4028   2
  -2  -3  -2 870.571 34.8469   2
   2  -3   2 806.241 34.2036   1
   2   3   2 906.986 34.4465   2
  -2   3  -2 909.634 34.6096   2
   2  -3  -2 840.912 35.0058   2
   2   3   2 808.323 34.6473   1
  -2  -3   2 927.124 34.3933   2
  -2   3  -2 885.525 34.2520   1
   2   3   2 919.997 34.4764   2
  -2  -3   2 815.190 34.6812   2
   2  -3  -2 910.486 34.2819   1
   3  -3   2 1810.83 75.0010   2
  -3   3   2 1817.74 74.6448   1
   3  -3   2 1846.56 74.6263   1
   3   3  -2 1816.48 74.9218   1
  -3  -3  -2 1844.80 74.9108   2
   3   3  -2 1819.01 74.9618   2
  -3   3   2 1863.21 75.1088   2
   3  -3   2 1830.24 75.0601   2
  -3  -3  -2 1835.81 74.9638   1
  -3  -3  -2 1800.50 74.8483   2
   3   3  -2 1742.55 74.9203   1
   3  -3  -2 2032.89 75.0841   2
  -3  -3   2 1879.12 74.8837   2
   3  -3  -2 1906.53 75.0792   2
   3   3   2 1878.27 74.9312   1
  -3   3  -2 1958.86 75.0879   2
   3   3   2 1930.65 74.9739   2
   4  -3   2 875.074 36.0377   2
  -4   3   2 892.039 36.0084   2
   4  -3   2 890.018 35.9615   2
  -4   3   2 911.530 36.0027   2
   4   3  -2 902.729 35.8301   2
   4  -3   2 892.253 35.3513   1
  -4  -3  -2 897.124 35.7856   1
   4   3  -2 903.642 35.7428   1
   4   3  -2 915.026 36.2213   2
  -4   3  -2 820.293 35.8731   2
   4  -3  -2 853.250 35.3885   1
  -4   3  -2 841.335 35.9944   2
   4   3   2 856.753 35.8647   2
   4  -3  -2 853.057 36.0103   2
  -4   3  -2 839.248 35.3485   1
   4   3   2 920.056 36.6501   2
   4  -3  -2 863.042 35.8757   2
  -5   3   2 426.630 18.3165   2
   5  -3   2 422.421 17.5258   1
  -5   3   2 430.285 18.3066   2
   5  -3   2 439.568 18.3011   2
   5   3  -2 429.906 18.1972   2
   5   3  -2 419.505 17.9456   1
  -5  -3  -2 424.570 18.0092   1
   5   3  -2 420.824 18.1223   2
  -5   3  -2 438.569 17.5630   1
   5  -3  -2 428.844 17.5839   1
  -5   3  -2 451.703 18.4448   2
   5   3   2 421.417 18.1121   2
  -5   3  -2 429.908 18.2310   2
   5  -3  -2 438.721 18.2209   2
   5  -3  -2 429.503 17.5710   1
   5   3   2 448.090 18.2655   2
   6  -3   2 840.465 33.2760   1
   6   3  -2 861.713 34.0475   2
  -6  -3  -2 853.155 33.8167   1
   6   3  -2 824.534 34.0566   2
  -6   3   2 866.901 34.2261   2
   6  -3   2 865.269 34.2006   2
  -6   3   2 858.581 34.2259   2
   6   3  -2 869.085 33.7725   1
   6  -3  -2 833.007 33.7676   1
  -6   3  -2 794.556 34.2205   2
   6  -3  -2 813.103 34.0391   2
   6   3   2 783.993 34.0562   2
   6   3   2 766.282 33.9018   2
  -6   3  -2 750.222 33.9769   2
  -6   3  -2 790.216 33.2964   1
   6  -3  -2 794.401 33.2958   1
  -7  -3  -2 393.445 16.0840   1
  -7  -3  -2 383.201 16.5785   2
  -7   3   2 373.127 16.5224   2
   7  -3   2 379.169 15.4702   1
   7  -3   2 375.768 16.6787   2
   7   3  -2 379.467 16.3776   2
   7   3  -2 376.076 16.4160   2
   7   3  -2 393.971 16.0153   1
  -7   3  -2 378.710 16.6780   2
   7  -3  -2 379.420 16.6927   2
  -7  -3   2 369.851 17.0093   2
   7   3   2 383.339 16.5354   2
  -7   3  -2 360.694 15.7247   1
   7  -3  -2 374.395 15.7100   1
   7  -3  -2 352.264 15.4910   1
   7   3   2 353.693 16.2461   2
  -8  -3  -2 414.431 17.3135   2
   8  -3   2 408.803 17.5755   2
   8  -3   2 429.220 16.4790   1
   8   3  -2 387.785 17.3725   2
  -8   3   2 422.041 17.6356   2
  -8  -3  -2 441.926 18.8673   1
   8   3  -2 425.776 19.8505   2
   8  -3  -2 357.765 17.2523   2
   8   3   2 425.400 19.8737   2
   8  -3  -2 352.999 16.2960   1
  -8  -3   2 367.051 17.0695   2
   8   3   2 336.265 17.1039   2
  -8   3  -2 367.766 17.5721   2
   9   3  -2 828.470 34.9789   2
   9  -3   2 819.401 33.8206   1
   9  -3   2 827.719 35.1247   2
   9   3  -2 839.170 34.3790   1
  -9  -3  -2 807.299 34.7889   2
  -9   3   2 838.181 35.1530   2
   9   3  -2 750.176 35.0686   2
  -9  -3  -2 816.625 34.4196   1
   9  -3  -2 843.912 33.8265   1
   9  -3  -2 853.726 35.0168   2
  -9  -3   2 851.833 34.7534   2
   9   3   2 877.198 35.2585   2
  -9   3  -2 858.809 35.3689   2
   9   3   2 798.498 34.8998   2
 -10  -3  -2 118.727 6.29858   1
 -10   3   2 116.136 7.20131   2
  10   3  -2 117.169 7.06786   2
  10  -3   2 110.987 7.18016   2
 -10  -3  -2 112.599 6.73623   2
  10   3  -2 111.967 6.20442   1
  10  -3   2 106.740 5.51174   1
 -10  -3   2 117.767 6.64143   2
  10  -3  -2 108.749 5.50919   1
 -10   3  -2 112.888 7.35523   2
  10  -3  -2 119.350 7.03938   2
  10   3   2 116.149 7.28847   2
  11  -3   2 486.518 22.0816   2
 -11   3   2 492.074 22.0768   2
  11   3  -2 504.698 21.1032   1
  11   3  -2 492.772 21.9839   2
  11  -3   2 505.857 20.4060   1
  11  -3  -2 474.405 20.3548   1
  11   3   2 483.826 22.1595   2
  11  -3  -2 472.772 21.8288   2
 -11   3  -2 480.872 22.2490   2
  12   3  -2 109.715 6.27079   1
  12  -3   2 89.8284 10.6350   2
  12   3  -2 104.611 7.41314   2
  12  -3  -2 86.0045 9.79541   2
  12  -3  -2 86.9990 5.09110   1
  12   3   2 107.972 7.56160   2
 -12   3  -2 90.1584 10.5963   2
  12   3   2 103.031 6.23698   1
  13   3  -2 358.077 16.2156   1
  13   3  -2 351.376 17.4077   2
  13   3   2 364.664 17.7460   2
  13   3   2 357.018 16.2955   1
  14   3  -2 55.0682 4.84150   1
  14   3  -2 52.8827 6.19994   2
  14   3   2 43.7663 6.31041   2
  14   3   2 43.6738 4.80658   1
  15   3  -2 108.932 8.15803   1
  15   3   2 105.275 7.03924   1
  15   3   2 80.5806 12.7974   2
   0   4   2 3532.32 145.431   3
   0  -4  -2 3532.93 145.734   3
   0  -4   2 3675.41 145.334   3
   1   4  -2 579.376 22.4801   1
   1   4  -2 550.716 22.5134   1
   1  -4   2 581.886 22.3662   2
  -1   4   2 585.132 22.4661   2
   1  -4   2 568.546 22.3100   1
   1   4  -2 589.404 22.3106   2
  -1   4   2 602.036 22.5054   2
  -1   4   2 592.366 22.3669   1
  -1  -4  -2 581.130 22.5161   1
   1   4  -2 619.341 22.4041   2
   1   4   2 512.837 22.5822   1
   1   4   2 524.579 22.3104   2
  -1   4  -2 497.866 22.2863   1
   1  -4  -2 485.132 22.3636   2
   1  -4  -2 553.458 22.4220   2
   1  -4  -2 510.978 22.3243   1
   1   4   2 522.169 22.3777   2
  -1   4  -2 516.859 22.4038   2
  -1   4  -2 511.008 22.4365   2
   2  -4   2 501.881 19.9681   2
   2  -4   2 469.279 19.6841   1
  -2  -4  -2 499.605 19.7692   2
  -2   4   2 498.040 20.1280   2
  -2   4   2 500.714 20.0798   2
   2   4  -2 494.139 19.9083   2
   2   4  -2 507.686 19.9120   2
  -2  -4  -2 498.241 19.8154   2
   2   4  -2 500.173 20.2102   1
   2  -4   2 474.837 19.9697   2
  -2  -4  -2 473.169 20.0786   1
  -2   4   2 499.664 19.8107   1
  -2   4  -2 492.503 20.1535   2
   2  -4  -2 497.960 19.9885   2
   2   4   2 493.487 19.8897   2
   2  -4  -2 489.675 19.7451   1
  -2   4  -2 477.433 19.7337   1
   2   4   2 469.383 19.9866   1
  -2  -4   2 468.999 19.7175   2
  -2   4  -2 460.843 19.9977   2
  -2  -4   2 509.303 19.7906   2
   2  -4  -2 454.536 19.9596   2
   2   4   2 496.782 19.9653   2
  -3   4   2 770.559 30.7509   2
  -3  -4  -2 763.576 30.6370   1
  -3   4   2 766.888 30.2280   1
   3   4  -2 779.305 30.5641   2
   3   4  -2 765.025 30.5953   1
  -3  -4  -2 773.548 30.4411   2
  -3   4   2 793.219 30.7554   2
   3   4  -2 753.639 30.5136   2
  -3   4  -2 719.876 30.7275   2
   3  -4  -2 731.238 30.2202   1
   3   4   2 715.362 30.5069   2
  -3   4  -2 704.785 30.6436   2
  -3  -4   2 740.678 30.3996   2
   3   4   2 726.207 30.5551   2
   4   4  -2 1088.07 43.7164   1
  -4   4   2 1083.82 43.2676   1
   4   4  -2 1086.60 43.7717   2
   4  -4   2 1087.95 43.8767   2
  -4  -4  -2 1106.49 43.7822   1
   4   4  -2 1087.92 43.7258   2
  -4   4   2 1101.24 43.9543   2
  -4   4   2 1094.18 43.9649   2
  -4  -4  -2 1105.99 43.6461   2
  -4   4  -2 1056.14 43.9730   2
   4   4   2 1062.20 43.7836   2
   4  -4  -2 1041.44 43.2981   1
  -4  -4   2 1092.23 43.5890   2
   4   4   2 1044.08 43.7082   2
  -4   4  -2 1008.61 43.8326   2
   4  -4  -2 1065.35 43.8104   2
  -5  -4  -2 160.643 7.65482   1
  -5   4   2 162.430 7.91244   2
   5   4  -2 155.682 7.71187   2
   5  -4   2 180.544 7.94136   2
   5   4  -2 158.280 7.58590   1
  -5  -4  -2 165.389 7.59574   2
  -5   4   2 171.460 7.95729   2
   5   4  -2 159.245 7.66938   2
   5  -4  -2 182.926 7.85881   2
   5  -4  -2 174.605 7.09990   1
  -5   4  -2 177.818 7.01612   1
  -5  -4   2 178.830 7.58200   2
   5  -4  -2 170.720 7.06757   1
  -5   4  -2 168.921 7.86733   2
   5   4   2 164.638 7.76968   2
  -5   4  -2 180.025 8.10310   2
   5   4   2 173.268 7.83472   2
  -6  -4  -2 1266.55 53.6869   2
  -6   4   2 1288.65 54.0396   2
   6  -4   2 1269.34 53.9617   2
   6   4  -2 1265.64 53.8035   2
   6   4  -2 1273.24 53.6293   1
   6   4  -2 1278.79 53.8711   2
   6  -4   2 1232.08 53.0304   1
  -6  -4  -2 1292.50 53.7061   1
   6  -4  -2 1320.54 53.1078   1
   6   4   2 1364.60 53.8616   2
   6  -4  -2 1352.15 53.1157   1
  -6   4  -2 1391.60 54.2414   2
  -6  -4   2 1406.51 53.7113   2
   6   4   2 1401.28 54.0263   2
   6  -4  -2 1379.89 53.9491   2
  -7  -4  -2 99.1451 5.36412   1
   7   4  -2 89.4458 5.52696   2
  -7   4   2 97.7428 5.86498   2
   7   4  -2 94.4029 5.30280   1
   7  -4   2 97.8433 5.81571   2
   7   4  -2 94.8859 5.60585   2
  -7   4   2 101.586 6.83962   2
   7  -4   2 93.6960 4.49288   1
   7   4   2 124.294 6.03772   2
   7   4   2 113.403 5.65780   2
  -7  -4   2 97.1351 5.28149   2
   7  -4  -2 118.320 5.23716   1
   7  -4  -2 114.405 4.65582   1
   8  -4   2 1215.35 48.3820   1
   8  -4   2 1264.87 50.2971   2
   8   4  -2 1217.36 49.0740   1
   8   4  -2 1210.88 49.4800   2
  -8   4   2 1221.23 49.7193   2
   8   4  -2 1149.00 49.4558   2
  -8  -4  -2 1199.73 49.1382   1
  -8   4  -2 1217.06 49.8612   2
   8  -4  -2 1196.62 51.2029   2
   8  -4  -2 1128.41 48.3803   1
   8   4   2 1227.72 49.6587   2
   8   4   2 1128.10 49.3307   2
   9  -4   2 526.014 21.5223   1
   9   4  -2 521.771 22.2281   1
   9  -4   2 510.422 21.4105   1
  -9   4   2 543.316 23.0571   2
   9  -4   2 517.584 22.8784   2
  -9  -4  -2 507.558 22.2636   1
   9   4  -2 522.260 22.7779   2
   9   4  -2 479.811 22.6512   2
   9   4   2 546.642 23.0334   2
   9   4   2 498.369 22.5885   2
   9  -4  -2 525.996 21.4756   1
  -9   4  -2 565.024 23.3105   2
   9  -4  -2 534.467 22.7710   2
  10   4  -2 234.675 11.8395   2
  10   4  -2 230.197 11.1136   1
 -10   4   2 243.039 12.0739   2
  10  -4   2 233.476 11.9425   2
  10  -4   2 232.540 10.2003   1
 -10  -4  -2 240.652 11.1973   1
  10  -4  -2 235.778 10.2265   1
 -10   4  -2 246.394 12.2907   2
  10   4   2 246.101 12.1466   2
  10  -4  -2 243.113 11.7986   2
  11  -4   2 97.3071 7.08142   2
  11   4  -2 104.324 6.21045   1
 -11   4   2 106.771 7.34968   2
  11   4  -2 102.546 7.06160   2
  11  -4   2 87.7478 4.94766   1
 -11   4  -2 116.473 7.64311   2
  11  -4  -2 102.432 5.08770   1
  11  -4  -2 109.400 7.02471   2
  11   4   2 116.304 7.45249   2
  12  -4   2 15.7767 3.26549   2
  12   4  -2 18.3682 3.08943   1
  12   4  -2 21.4228 4.89376   2
 -12   4   2 23.3767 4.82669   2
  12   4   2 20.8791 4.01182   2
 -12   4  -2 20.0940 4.89958   2
  12   4   2 23.9176 3.76723   1
  13   4  -2 38.2038 4.53662   1
  13   4  -2 48.6719 5.82699   2
 -13   4   2 30.0792 4.32072   2
 -13   4  -2 32.9675 4.52354   2
  13   4   2 37.8380 4.61619   1
  13   4   2 42.4932 5.91178   2
  14   4  -2 65.9606 5.43419   1
  14   4  -2 67.5114 6.72973   2
  14   4   2 67.3728 5.55075   1
  14   4   2 66.5862 6.99001   2
  15   4  -2 71.7520 7.39679   2
  15   4  -2 69.2764 6.09274   1
  15   4   2 75.8639 6.33836   1
  15   4   2 74.4200 7.52607   2
   0   5  -2 1967.53 77.5500   2
   0   5   2 1908.95 77.4544   1
   0  -5  -2 1915.63 77.4657   1
   0   5  -2 1828.67 77.4314   1
   0   5  -2 1895.10 77.4294   1
   0   5   2 1965.29 77.4551   2
   0   5  -2 1998.61 77.3258   2
   0   5   2 1924.17 77.3723   2
   1   5  -2 2694.74 108.772   1
  -1   5   2 2741.56 108.624   1
   1  -5   2 2833.04 108.593   2
   1  -5  -2 2859.05 108.640   2
  -1   5  -2 2581.93 108.585   1
   1   5   2 2657.06 108.757   1
   1  -5  -2 2572.06 108.536   2
   2   5  -2 4177.86 168.037   1
   3   5  -2 1132.09 47.7519   2
   3   5  -2 1137.50 47.9062   1
  -3  -5  -2 1143.94 47.9540   1
   3  -5   2 1118.64 47.8852   2
  -3   5   2 1128.99 48.0001   2
   3   5  -2 1150.33 47.7953   2
  -3   5   2 1123.46 47.5048   1
  -3  -5  -2 1106.68 47.5784   2
  -3   5   2 1116.57 48.2306   2
   3   5   2 1248.86 47.8190   2
   3   5   2 1271.57 47.8709   2
  -3   5  -2 1251.29 48.1096   2
  -3   5  -2 1175.94 48.0159   2
   3  -5  -2 1263.84 47.4989   1
   3  -5  -2 1203.10 47.9033   2
  -3  -5   2 1334.42 48.0492   2
   4   5  -2 438.689 17.6661   2
   4   5  -2 441.449 17.7169   2
  -4  -5  -2 443.982 17.4872   2
  -4  -5  -2 446.337 17.8207   1
  -4   5   2 437.962 17.9686   2
  -4   5   2 441.681 17.9645   2
   4   5  -2 438.267 17.7602   1
  -4  -5   2 412.952 17.4259   2
  -4   5  -2 382.721 17.7865   2
   4   5   2 405.437 17.6967   2
  -4   5  -2 408.250 17.9472   2
   4   5   2 394.852 17.6139   2
  -5  -5  -2 110.946 5.23507   1
   5   5  -2 106.970 5.15458   1
  -5   5   2 100.965 5.42742   2
  -5  -5  -2 101.497 4.92715   2
   5  -5   2 100.808 5.30805   2
  -5   5   2 109.668 5.48971   2
   5   5  -2 99.0200 5.11993   2
   5   5  -2 105.332 5.19027   2
   5  -5  -2 114.328 5.33361   2
  -5   5  -2 100.123 5.50327   2
   5   5   2 106.415 5.28218   2
  -5  -5   2 106.598 4.89799   2
  -5   5  -2 101.009 5.32937   2
   5   5   2 97.8997 5.08611   2
   6  -5   2 723.659 29.5793   2
  -6   5   2 729.418 29.7264   2
  -6   5   2 706.788 29.6867   2
   6   5  -2 739.344 29.4413   2
   6   5  -2 755.477 29.3457   1
   6   5  -2 743.314 29.5048   2
  -6  -5  -2 747.025 29.4130   1
  -6  -5  -2 730.748 29.2059   2
   6   5   2 689.574 29.4894   2
  -6   5  -2 642.950 29.4761   2
   6   5   2 680.737 29.3425   2
  -6   5  -2 682.834 29.7492   2
   6  -5  -2 650.927 28.5339   1
   6  -5  -2 678.157 29.4195   2
  -6  -5   2 716.519 29.1424   2
   7   5  -2 206.199 10.1055   2
   7   5  -2 214.423 9.93579   1
  -7  -5  -2 202.461 9.70402   2
   7  -5   2 207.569 10.1499   2
  -7   5   2 201.659 10.2660   2
  -7  -5  -2 216.388 9.99969   1
  -7   5   2 210.189 10.3244   2
   7   5  -2 201.603 10.0044   2
   7  -5  -2 227.451 10.1569   2
  -7   5  -2 211.938 10.1904   2
   7  -5  -2 222.513 8.98478   1
  -7  -5   2 239.559 9.78727   2
   7   5   2 221.842 10.3963   2
   7  -5  -2 219.441 8.92876   1
   7   5   2 217.833 9.97084   2
  -7   5  -2 223.625 10.5479   2
   8  -5   2 243.641 11.7023   2
   8   5  -2 255.817 11.3270   1
  -8  -5  -2 242.832 11.2344   2
  -8  -5  -2 256.339 11.3817   1
  -8   5   2 248.653 11.9141   2
   8   5  -2 242.539 11.5663   2
   8   5  -2 253.373 11.6531   2
   8  -5  -2 242.325 10.3363   1
   8   5   2 254.178 11.8095   2
   8   5   2 243.512 11.4745   2
   8  -5  -2 249.156 10.3170   1
  -8  -5   2 251.149 11.2150   2
  -8   5  -2 242.475 12.0246   2
   8  -5  -2 254.693 11.6423   2
   9  -5   2 474.452 22.2951   2
  -9  -5  -2 466.953 20.8043   2
   9   5  -2 464.994 21.1829   2
   9   5  -2 494.426 21.2844   2
  -9  -5  -2 489.322 20.8768   1
   9   5  -2 492.869 20.8212   1
  -9   5   2 503.244 22.6081   2
   9  -5  -2 483.934 19.8719   1
   9  -5  -2 481.814 23.3830   2
  -9  -5   2 490.743 20.7874   2
   9   5   2 451.743 21.0265   2
  -9   5  -2 499.871 24.9776   2
   9   5   2 504.122 21.4843   2
  10  -5   2 190.136 10.1914   2
  10   5  -2 203.623 10.2183   2
 -10  -5  -2 198.716 9.55628   1
 -10   5   2 199.711 10.4326   2
  10   5  -2 201.139 9.59321   1
  10   5   2 185.861 10.2573   2
 -10   5  -2 184.807 10.5086   2
  10  -5  -2 183.078 9.95384   2
 -11   5   2 205.497 11.2364   2
  11   5  -2 214.261 10.6007   1
  11   5  -2 217.875 11.3391   2
  11   5   2 213.029 11.3736   2
 -11   5  -2 194.444 11.3297   2
  12   5  -2 92.0398 6.05592   1
 -12   5   2 95.3966 7.21607   2
  12   5  -2 89.8715 6.94877   2
 -12   5  -2 85.0686 7.28811   2
  12   5   2 80.6365 7.08522   2
  12   5   2 83.0825 6.14174   1
 -13   5   2 99.0585 7.77502   2
  13   5  -2 101.106 6.64724   1
  13   5  -2 99.1063 7.72080   2
  13   5   2 99.8298 7.94465   2
  13   5   2 100.270 6.84741   1
 -13   5  -2 105.751 8.06221   2
  14   5  -2 28.6976 5.55960   2
  14   5  -2 23.7170 4.30220   1
  14   5   2 25.3078 3.72215   1
  14   5   2 19.9903 4.89612   2
  15   5  -2 29.6425 4.71843   1
  15   5  -2 32.3575 7.29027   2
  15   5   2 31.3857 4.72127   1
  15   5   2 25.0131 6.60289   2
   0   6  -2 513.320 20.0311   2
   0   6   2 505.689 20.1651   2
   0   6  -2 494.963 20.1935   1
   0   6  -2 492.189 20.1023   2
   0   6  -2 463.277 20.3999   1
   0  -6  -2 481.071 20.2523   1
   0   6   2 511.028 20.0584   2
   0   6   2 489.900 20.2081   1
  -1   6   2 170.472 7.48352   2
  -1  -6  -2 178.959 7.64357   1
  -1   6   2 178.743 7.53524   2
   1   6  -2 169.256 7.59913   1
   1   6  -2 174.351 7.60559   1
  -1   6   2 173.601 7.43886   1
   1  -6  -2 174.513 7.44217   1
  -1   6  -2 179.745 7.50497   2
   1   6   2 187.937 7.32780   2
  -1   6  -2 173.513 7.46148   2
   1   6   2 179.095 7.61498   1
  -1   6  -2 168.690 7.41222   1
   1   6   2 188.512 7.35091   2
  -1   6  -2 172.928 7.41258   1
  -2   6   2 683.351 26.8393   2
  -2   6   2 692.096 26.8308   2
   2   6  -2 670.577 26.5181   2
  -2   6   2 676.036 26.5338   1
   2   6  -2 697.774 26.5839   2
   2  -6   2 672.792 26.6027   2
  -2  -6  -2 670.699 26.8777   1
   2   6  -2 671.952 26.8333   1
   2  -6  -2 670.463 26.6503   2
  -2   6  -2 624.908 26.7989   2
  -2   6  -2 603.985 26.4422   1
  -2   6  -2 603.710 26.4473   1
   2  -6  -2 631.670 26.4890   1
   2   6   2 642.080 26.5414   2
  -2   6  -2 613.064 26.7342   2
   3  -6   2 416.451 18.2784   2
   3   6  -2 431.647 18.2075   2
  -3   6   2 419.414 18.4632   2
   3   6  -2 415.653 18.3906   1
  -3  -6  -2 423.858 18.4525   1
  -3   6   2 414.301 18.4646   2
   3   6  -2 416.715 18.1549   2
  -3   6   2 376.249 18.0563   1
   3   6   2 488.217 18.2863   2
   3  -6  -2 499.785 18.3807   2
   3   6   2 487.181 18.2486   2
   3  -6  -2 476.473 17.9394   1
  -3   6  -2 478.097 18.5901   2
  -3   6  -2 453.479 18.4610   2
   4   6  -2 593.785 24.7081   2
  -4  -6  -2 611.829 24.9584   1
   4   6  -2 602.849 24.8891   1
   4  -6   2 563.627 24.8154   2
   4   6  -2 602.726 24.7626   2
  -4   6   2 604.343 25.0545   2
  -4   6   2 605.409 25.0923   2
  -4  -6  -2 608.777 24.4034   2
   4   6   2 602.751 24.7332   2
   4   6   2 628.636 24.8318   2
  -4  -6   2 624.471 24.4314   2
   4  -6  -2 596.626 24.8216   2
  -4   6  -2 598.443 25.1001   2
  -4   6  -2 575.895 25.0719   2
  -5  -6  -2 1630.10 66.8877   1
   5   6  -2 1616.14 66.7422   2
  -5   6   2 1593.14 67.0693   2
   5   6  -2 1625.35 66.8033   2
  -5   6   2 1656.34 67.1054   2
   5   6  -2 1655.09 66.8430   1
  -5  -6  -2 1592.73 66.5110   2
  -5  -6   2 1709.12 66.4544   2
   5   6   2 1724.62 66.9030   2
   5   6   2 1664.50 66.7695   2
  -5   6  -2 1603.22 66.9846   2
  -5   6  -2 1692.55 67.2108   2
  -6   6   2 384.144 17.7185   2
   6   6  -2 400.813 17.4722   2
  -6   6   2 384.946 17.7349   2
   6  -6   2 385.286 17.5160   2
   6   6  -2 417.922 18.9605   2
  -6  -6  -2 444.364 19.3075   1
  -6   6  -2 412.326 17.9228   2
   6   6   2 447.330 19.4488   2
  -6   6  -2 393.041 17.6469   2
   6   6   2 415.385 17.4278   2
   6  -6  -2 413.611 17.5298   2
  -7   6   2 1823.46 71.3003   2
  -7  -6  -2 1771.77 70.8597   1
   7   6  -2 1765.82 70.8929   2
   7  -6   2 1740.42 70.9934   2
  -7   6   2 1648.04 72.1967   2
   7   6  -2 1707.04 70.9081   2
   7   6  -2 1793.66 70.7935   1
  -7   6  -2 1664.60 72.9896   2
   7  -6  -2 1729.06 70.9013   2
   7   6   2 1786.33 71.0535   2
  -7   6  -2 1765.53 71.3748   2
   7   6   2 1668.42 70.7880   2
   8   6  -2 205.078 9.80685   2
  -8   6   2 201.056 10.9890   2
   8   6  -2 210.398 9.57013   1
  -8  -6  -2 208.745 9.63458   1
  -8  -6  -2 184.185 10.6061   2
   8  -6   2 191.681 9.82892   2
   8   6  -2 186.915 10.4027   2
  -8   6  -2 207.838 11.2755   2
   8  -6  -2 202.535 9.76731   2
   8   6   2 217.813 10.0834   2
   8   6   2 196.655 9.76876   2
   9  -6   2 384.700 17.1447   2
   9   6  -2 387.028 17.0373   2
   9   6  -2 360.610 16.9155   2
  -9   6   2 393.505 17.4388   2
   9   6  -2 383.216 16.6468   1
  -9  -6  -2 384.002 16.7181   1
   9   6   2 374.052 17.1538   2
  -9   6  -2 391.162 17.6224   2
   9  -6  -2 366.671 16.9024   2
   9   6   2 343.261 16.7329   2
 -10   6   2 131.167 8.08391   2
  10   6  -2 139.065 7.26572   1
 -10  -6  -2 135.653 7.18668   1
  10  -6   2 112.965 7.67824   2
  10   6  -2 134.662 7.68767   2
  10   6   2 120.598 7.77581   2
 -10   6  -2 114.682 8.05432   2
  11   6  -2 88.6798 6.62252   2
  11   6  -2 87.4549 5.99654   1
 -11   6   2 90.2405 6.90509   2
  11   6   2 87.6833 6.79719   2
 -11   6  -2 85.6535 7.06842   2
 -12   6   2 91.6458 7.28990   2
  12   6  -2 84.1013 6.14131   1
  12   6  -2 89.5289 7.03570   2
  12   6   2 80.4983 6.32873   1
  12   6   2 85.5474 7.17890   2
 -12   6  -2 87.9574 7.47087   2
  13   6  -2 8.17333 2.84207   1
 -13   6   2 9.11513 3.43596   2
  13   6  -2 12.1616 3.37176   2
  13   6   2 7.17636 2.96876   1
  13   6   2 10.8161 3.49454   2
 -13   6  -2 10.8521 3.54456   2
  14   6  -2 41.0737 5.97362   2
  14   6  -2 29.9764 5.33924   1
  14   6   2 30.9149 6.28650   1
  14   6   2 39.4125 6.22311   2
   0   7   2 4617.82 182.951   1
   0   7  -2 4496.57 182.943   1
   1   7  -2 291.986 12.1185   1
  -1   7   2 307.198 12.0195   2
  -1  -7  -2 292.412 12.1532   1
  -1   7   2 278.462 12.1369   1
  -1   7   2 294.678 11.9702   2
  -1   7  -2 276.240 11.9055   1
  -1   7  -2 285.359 11.9642   2
   1  -7  -2 283.596 11.9335   1
  -1   7  -2 274.097 12.0804   1
   1   7   2 298.760 11.7732   2
  -1   7  -2 277.566 11.9259   2
  -2   7   2 2326.97 93.2805   2
  -2   7   2 2325.50 93.2934   2
  -2   7   2 2282.41 93.0037   1
   2  -7   2 2304.05 92.9659   2
   2   7  -2 2296.93 93.3185   1
  -2  -7  -2 2313.64 93.3709   1
   2   7  -2 2271.36 92.9365   2
  -2   7  -2 2275.08 92.9560   1
   2  -7  -2 2477.29 93.2504   2
  -2   7  -2 2273.59 93.2303   2
  -2   7  -2 2245.40 92.9388   1
   2  -7  -2 2270.17 92.9828   1
  -2   7  -2 2329.43 93.3041   2
   2   7   2 2411.64 93.0419   2
   3  -7   2 165.531 7.35535   2
   3   7  -2 168.950 7.63158   1
  -3   7   2 167.507 7.11259   1
   3   7  -2 168.493 7.25624   2
  -3  -7  -2 167.097 7.66735   1
  -3   7   2 167.584 7.66413   2
  -3   7   2 169.057 7.65801   2
   3   7  -2 176.984 7.31515   2
   3   7   2 171.805 7.32061   2
   3   7   2 173.583 7.28512   2
   3  -7  -2 163.704 7.00926   1
  -3   7  -2 157.720 7.54429   2
   3  -7  -2 174.202 7.40155   2
  -3   7  -2 172.066 7.70023   2
  -4   7   2 414.066 16.6423   2
  -4   7   2 404.393 16.6330   2
   4   7  -2 389.701 16.1840   2
   4  -7   2 398.860 16.3277   2
   4   7  -2 390.239 16.2283   2
  -4  -7  -2 387.381 16.4984   1
   4   7  -2 391.846 16.4544   1
   4  -7  -2 378.985 16.2790   2
  -4   7  -2 378.229 16.6124   2
   4   7   2 381.809 16.2599   2
   4   7   2 373.392 16.1802   2
  -4   7  -2 366.824 16.4551   2
  -5   7   2 584.815 24.1323   2
   5   7  -2 568.913 23.8739   1
  -5   7   2 571.198 24.1075   2
   5   7  -2 570.999 23.7036   2
   5  -7   2 565.482 23.8145   2
  -5  -7  -2 570.092 23.9400   1
   5   7  -2 577.304 23.7556   2
   5   7   2 560.148 23.6825   2
   5  -7  -2 578.049 23.7871   2
  -5   7  -2 540.821 23.9528   2
  -5   7  -2 572.170 24.1936   2
   5   7   2 590.393 23.8445   2
  -6   7   2 218.732 10.5571   2
  -6   7   2 220.642 10.7294   2
   6   7  -2 227.613 10.1720   2
   6   7  -2 222.241 10.1882   2
  -6  -7  -2 225.522 10.3157   1
   6   7  -2 230.789 10.2905   1
  -6   7  -2 214.539 10.4246   2
   6   7   2 227.902 10.1435   2
   6   7   2 235.837 10.3505   2
  -6   7  -2 225.018 10.8707   2
  -7   7   2 431.253 19.8438   2
  -7  -7  -2 467.080 19.6065   1
   7   7  -2 458.900 19.5217   2
  -7   7   2 471.429 20.0173   2
   7   7  -2 441.027 19.5093   2
   7  -7   2 446.305 19.8732   2
   7   7  -2 470.687 19.5365   1
  -7   7  -2 425.958 19.6960   2
   7   7   2 444.763 19.4463   2
   7   7   2 468.611 19.7116   2
   7  -7  -2 462.076 19.5797   2
  -7   7  -2 461.275 20.0946   2
   8   7  -2 632.578 26.7188   2
  -8   7   2 600.501 27.0551   2
  -8  -7  -2 642.803 26.6885   1
   8   7  -2 607.292 26.6894   2
   8  -7   2 609.730 26.7508   2
  -8   7   2 630.505 27.1499   2
   8   7  -2 632.048 26.5969   1
   8  -7  -2 647.416 26.7429   2
  -8   7  -2 638.922 27.3253   2
  -8   7  -2 601.024 26.8966   2
   8   7   2 663.706 26.9652   2
   8   7   2 631.508 26.6444   2
   9   7  -2 10.4119 3.60522   2
  -9  -7  -2 11.3921 2.34584   1
   9  -7   2 6.04778 2.17608   2
  -9   7   2 5.22553 2.47329   2
   9   7  -2 6.47959 2.23246   1
   9   7  -2 6.60251 2.23191   2
  -9   7  -2 9.00570 2.78701   2
   9   7   2 9.35100 2.47874   2
   9  -7  -2 11.3720 2.37488   2
  10   7  -2 334.039 16.3644   1
  10   7  -2 334.679 17.0602   2
 -10  -7  -2 327.211 17.3483   1
 -10   7   2 305.031 15.6566   2
 -10   7  -2 310.217 15.8670   2
  10   7   2 350.701 17.5454   2
 -11   7   2 37.3474 5.22541   2
  11   7  -2 34.2602 4.90701   2
  11   7  -2 35.6532 4.35925   1
  11   7   2 30.5813 5.06110   2
 -11   7  -2 30.8434 5.23435   2
 -12   7   2 219.182 12.1833   2
  12   7  -2 232.576 11.2340   1
  12   7  -2 227.883 11.8455   2
  12   7   2 215.423 11.2707   1
 -12   7  -2 201.873 12.2345   2
  12   7   2 210.053 11.8986   2
  13   7  -2 65.0442 6.63867   2
 -13   7   2 68.0596 7.03721   2
  13   7  -2 62.3537 5.82797   1
  13   7   2 73.8875 6.94433   2
 -13   7  -2 75.8787 7.17916   2
  13   7   2 73.0085 6.08218   1
  14   7  -2 73.9015 6.22746   1
  14   7  -2 76.5152 7.07678   2
  14   7   2 69.1167 6.21448   1
  14   7   2 75.3335 7.41012   2
   0   8  -2 68.2155 3.47934   1
   0   8   2 68.5914 3.35579   2
   0  -8  -2 66.4318 3.49002   1
   0   8   2 71.5896 3.20488   2
   0   8  -2 69.8233 3.20191   2
   0   8  -2 70.5045 3.15349   2
  -1   8   2 216.592 9.08260   1
   1   8  -2 226.947 9.31143   1
  -1  -8  -2 224.178 9.34089   1
  -1   8   2 231.378 9.14106   2
  -1   8   2 226.186 9.10192   2
  -1   8  -2 209.820 9.79986   1
  -1   8  -2 200.481 9.05627   2
  -1   8  -2 197.492 9.04552   1
   1  -8  -2 201.302 9.26285   1
  -1   8  -2 205.161 9.03019   2
  -2   8   2 1056.20 43.6439   2
   2   8  -2 1044.78 43.6369   1
  -2   8   2 1065.17 43.3713   1
  -2   8   2 1060.05 43.5792   2
   2   8  -2 1089.87 43.2516   2
  -2  -8  -2 1050.53 43.6906   1
   2   8   2 1144.90 43.2524   2
  -2   8  -2 1062.37 43.5252   2
   2  -8  -2 1066.81 43.2950   1
  -2   8  -2 1065.80 43.2528   1
  -2   8  -2 1059.62 43.2652   1
  -2   8  -2 1095.94 43.6337   2
  -3   8   2 491.573 21.0918   2
  -3  -8  -2 500.671 21.1432   1
   3   8  -2 494.113 20.6664   2
  -3   8   2 494.557 21.1054   2
   3   8  -2 506.696 20.7164   2
   3  -8   2 483.785 20.7002   2
   3   8  -2 498.388 21.1026   1
  -3   8   2 469.553 20.5703   1
   3  -8  -2 548.559 20.8175   2
   3  -8  -2 503.106 20.5205   1
   3   8   2 536.393 20.7520   2
  -3   8  -2 520.145 21.1892   2
   3   8   2 535.006 20.7735   2
  -3   8  -2 494.794 21.0381   2
  -4   8   2 1164.76 47.9264   2
   4  -8   2 1155.27 47.5439   2
   4   8  -2 1167.80 47.8179   1
  -4  -8  -2 1165.77 47.8685   1
   4   8  -2 1159.24 47.8380   2
  -4   8   2 1159.09 47.9128   2
   4   8  -2 1161.95 47.4645   2
   4  -8  -2 1214.71 47.5830   2
   4   8   2 1174.50 47.5746   2
  -4   8  -2 1147.82 47.8222   2
   4   8   2 1215.99 47.5864   2
  -4   8  -2 1157.99 47.9582   2
  -5  -8  -2 556.650 22.6523   1
   5   8  -2 562.661 22.3706   2
   5   8  -2 553.634 22.3117   2
   5   8  -2 558.472 22.5999   1
  -5   8   2 533.311 23.5285   2
   5  -8   2 528.572 22.3561   2
  -5   8   2 550.136 24.3650   2
  -5   8  -2 502.355 24.3313   2
   5   8   2 536.506 22.3875   2
   5   8   2 523.691 22.2657   2
   5  -8  -2 522.229 22.3251   2
  -5   8  -2 494.705 23.9753   2
   6  -8   2 917.353 37.0875   2
   6   8  -2 925.760 37.0074   2
  -6   8   2 909.151 37.4697   2
  -6  -8  -2 936.148 37.2620   1
  -6   8   2 929.260 37.5121   2
   6   8  -2 945.296 37.2063   1
   6   8  -2 926.174 37.0647   2
   6  -8  -2 869.069 36.9861   2
   6   8   2 841.571 36.9129   2
  -6   8  -2 829.416 37.2382   2
   6   8   2 871.337 37.0783   2
  -6   8  -2 870.929 37.5200   2
  -7  -8  -2 248.144 11.3608   1
   7   8  -2 244.784 11.2044   2
  -7   8   2 235.345 11.6165   2
   7   8  -2 244.378 11.2083   2
  -7   8   2 245.751 11.7215   2
   7   8  -2 248.086 11.3442   1
   7   8   2 244.029 11.1307   2
  -7   8  -2 233.645 11.4527   2
   7   8   2 248.784 11.3734   2
  -7   8  -2 249.586 11.8695   2
   8   8  -2 179.419 9.17277   1
   8   8  -2 166.000 9.06922   2
  -8   8   2 175.276 9.61971   2
  -8  -8  -2 181.464 9.27468   1
   8   8  -2 174.516 9.17333   2
  -8   8   2 187.467 9.78961   2
  -8   8  -2 195.502 9.72687   2
  -8   8  -2 214.945 10.1818   2
   8   8   2 206.517 9.59031   2
   8   8   2 194.010 9.16634   2
   9   8  -2 573.008 24.2555   2
   9   8  -2 532.697 24.1477   2
   9   8  -2 565.828 24.1156   1
  -9  -8  -2 572.179 24.1818   1
  -9   8   2 579.147 24.8090   2
   9   8   2 568.193 24.4555   2
  -9   8  -2 568.329 24.9676   2
   9   8   2 512.391 23.9889   2
  10   8  -2 135.923 7.41268   1
 -10   8   2 128.076 8.15522   2
 -10  -8  -2 132.739 7.33688   1
  10   8  -2 134.836 7.70099   2
 -10   8  -2 105.375 8.03771   2
  10   8   2 110.427 7.67666   2
  11   8  -2 96.6553 6.70981   2
  11   8  -2 91.4352 6.21833   1
 -11   8   2 87.7306 6.98724   2
  11   8   2 72.0038 6.52882   2
 -11   8  -2 73.3203 6.95082   2
  12   8  -2 60.7768 6.12999   2
  12   8  -2 58.7350 5.58644   1
 -12   8   2 62.8773 6.55327   2
  12   8   2 51.5681 5.59957   1
  12   8   2 57.8621 6.25822   2
 -12   8  -2 54.4190 6.62621   2
 -13   8   2 40.4708 6.13354   2
  13   8  -2 34.7273 5.98296   1
  13   8  -2 39.3295 6.36636   2
  13   8   2 25.9729 6.31372   1
  13   8   2 33.6560 6.65818   2
 -13   8  -2 34.5010 5.97848   2
   0   9  -2 653.987 26.0079   2
   0   9   2 655.134 26.0384   2
   0   9  -2 618.970 26.0175   2
   0   9  -2 622.631 26.2816   1
   0  -9  -2 636.937 26.3281   1
   0   9   2 658.693 26.0900   2
   1   9  -2 1108.10 45.7823   1
  -1   9   2 1132.67 45.5948   2
  -1   9   2 1203.31 46.1969   2
  -1  -9  -2 1113.64 45.8231   1
  -1   9  -2 1140.73 45.6003   1
   1  -9  -2 1112.07 45.6172   1
  -1   9  -2 1121.18 45.5975   2
  -1   9  -2 1107.68 45.6096   2
  -1   9  -2 1093.95 45.5997   1
  -2   9   2 533.431 21.5093   2
  -2  -9  -2 517.931 21.6569   1
   2   9  -2 530.366 21.6381   1
  -2   9   2 517.160 21.2370   1
  -2   9   2 539.250 21.5361   2
   2  -9  -2 521.071 21.3827   1
  -2   9  -2 488.706 21.1665   1
   2   9   2 526.320 21.1020   2
  -2   9  -2 515.387 21.5174   2
  -2   9  -2 497.928 21.4273   2
  -3   9   2 676.765 27.2998   2
  -3   9   2 637.241 26.6061   1
   3   9  -2 656.610 26.6491   2
  -3  -9  -2 658.754 27.2270   1
   3   9  -2 670.129 26.6970   2
   3   9  -2 657.146 27.1827   1
  -3   9   2 679.497 27.1818   2
   3   9   2 658.076 26.7216   2
  -3   9  -2 620.612 26.4902   1
  -3   9  -2 662.502 27.3133   2
   3   9   2 670.275 26.7060   2
   3  -9  -2 637.364 26.5398   1
  -3   9  -2 636.138 27.0551   2
  -3   9  -2 649.539 26.4964   1
   4   9  -2 257.434 12.7736   1
   4   9  -2 252.585 11.8952   2
  -4   9   2 273.526 12.2268   2
  -4  -9  -2 290.166 13.5159   1
   4   9  -2 273.779 11.7088   2
   4  -9   2 275.315 11.7307   2
  -4   9   2 266.891 12.2032   2
  -4   9  -2 280.301 12.3228   2
   4   9   2 286.278 11.9398   2
   4  -9  -2 290.250 11.7659   2
  -4   9  -2 265.194 12.0903   2
   4   9   2 284.762 11.7124   2
   5   9  -2 297.921 13.5195   2
  -5  -9  -2 298.000 13.8541   1
   5   9  -2 301.000 13.8364   1
  -5   9   2 297.611 13.9836   2
  -5   9   2 313.990 14.0550   2
   5   9  -2 297.201 13.4507   2
   5   9   2 334.748 13.9286   2
  -5   9  -2 326.838 13.9799   2
   5   9   2 332.489 13.6421   2
  -5   9  -2 347.760 14.2689   2
  -6   9   2 544.522 23.9777   2
  -6  -9  -2 559.957 23.8240   1
   6   9  -2 572.332 23.7983   1
  -6   9   2 570.660 24.0683   2
   6  -9   2 531.321 23.4676   2
   6   9  -2 543.995 23.5149   2
   6   9  -2 551.035 23.4606   2
  -6   9  -2 576.653 24.1995   2
   6   9   2 575.981 23.6465   2
  -6   9  -2 538.034 23.8360   2
   6   9   2 571.121 23.4956   2
   6  -9  -2 580.550 23.5194   2
  -7  -9  -2 97.1037 5.45289   1
   7   9  -2 94.2747 5.50650   1
  -7   9   2 88.2024 5.77472   2
  -7   9   2 85.3594 5.62296   2
   7   9  -2 93.6036 5.24376   2
   7   9  -2 92.5620 5.15471   2
   7  -9   2 80.0407 5.08351   2
   7   9   2 80.4327 4.98886   2
  -7   9  -2 79.7314 5.82140   2
   7   9   2 83.0697 5.31307   2
   7  -9  -2 81.8218 5.07162   2
  -7   9  -2 71.8306 5.34981   2
   8   9  -2 220.985 10.7073   2
   8   9  -2 234.419 10.9453   1
  -8   9   2 224.421 11.3864   2
   8  -9   2 192.458 10.5209   2
  -8  -9  -2 224.001 10.8902   1
   8   9  -2 225.844 10.7830   2
  -8   9  -2 250.212 11.7442   2
   8   9   2 240.121 10.7376   2
   8   9   2 254.641 11.1401   2
   8  -9  -2 192.401 10.4297   2
   9   9  -2 331.424 16.3196   1
   9   9  -2 337.435 15.9610   2
   9   9  -2 320.398 17.3739   2
  -9   9   2 336.255 15.7855   2
  -9  -9  -2 341.334 15.8425   1
  -9   9  -2 326.919 15.9161   2
   9   9   2 308.707 16.3656   2
 -10  -9  -2 82.1875 5.63362   1
  10   9  -2 75.7255 5.76656   2
  10   9  -2 70.5284 5.68387   1
 -10   9   2 75.3456 6.42928   2
 -10   9  -2 65.0396 6.34073   2
  10   9   2 60.6038 5.80383   2
  11   9  -2 299.214 14.4555   2
  11   9  -2 289.593 14.1725   1
 -11   9   2 295.607 15.0595   2
  11   9   2 293.838 14.6568   2
 -11   9  -2 295.422 15.2626   2
  12   9  -2 4.96367 2.99748   2
  12   9  -2 3.05363 2.85551   1
 -12   9   2 4.70033 3.15173   2
  12   9   2 8.49171 3.16271   1
  12   9   2 10.1214 3.37591   2
  13   9  -2 191.414 10.7220   1
  13   9  -2 190.185 11.1875   2
 -13   9   2 188.254 11.7847   2
  13   9   2 198.806 10.9889   1
  13   9   2 201.464 11.6094   2
 -13   9  -2 203.816 12.0255   2
   0  10   2 41.9077 2.45636   2
   0  10  -2 47.7299 2.42450   2
   0  10   2 46.5576 2.53509   2
   0  10  -2 45.5000 2.38495   2
   0 -10  -2 38.8890 2.89655   1
  -1  10   2 208.903 8.42492   2
  -1  10   2 208.101 8.41569   2
   1  10  -2 205.593 8.67812   1
  -1 -10  -2 210.363 8.70831   1
  -1  10  -2 180.583 8.32617   2
  -1  10  -2 173.407 8.35468   1
  -1  10  -2 176.541 8.26617   2
   1 -10  -2 176.490 8.35505   1
  -2 -10  -2 807.497 32.6993   1
  -2  10   2 771.912 32.2407   1
   2  10  -2 814.383 32.6804   1
  -2  10   2 780.025 32.8165   2
  -2  10   2 787.583 32.9376   2
  -2  10  -2 789.488 32.2157   1
  -2  10  -2 798.541 32.9119   2
   2 -10  -2 789.890 32.2336   1
  -3  10   2 138.150 5.79845   1
  -3  10   2 141.703 6.42410   2
  -3  10   2 143.180 6.41895   2
   3  10  -2 141.615 5.76994   2
   3  10   2 130.208 5.74530   2
  -3  10  -2 124.835 6.25388   2
   3 -10  -2 125.403 5.61704   1
  -3  10  -2 121.085 6.36174   2
   3  10   2 121.651 6.07293   2
  -3  10  -2 108.574 5.59275   1
  -3  10  -2 124.718 5.57386   1
  -4 -10  -2 1920.05 78.1237   1
  -4  10   2 1887.32 78.1084   2
   4  10  -2 1950.95 77.5986   2
   4  10  -2 1951.53 78.0953   1
   4  10  -2 1947.19 77.5470   2
  -4  10   2 1957.02 78.1371   2
  -4  10  -2 1888.48 78.1705   2
  -4  10  -2 1831.13 77.9812   2
   4  10   2 1940.25 77.5887   2
   4  10   2 1945.37 77.6448   2
   5  10  -2 42.8377 3.05137   2
  -5  10   2 45.3729 3.72087   2
   5  10  -2 42.4215 3.05550   2
   5  10  -2 47.1728 3.77269   1
  -5  10   2 39.6291 3.69935   2
  -5 -10  -2 45.0417 3.62212   1
   5  10   2 38.8282 3.15242   2
   5  10   2 40.2520 3.01536   2
  -5  10  -2 42.4342 3.54309   2
  -5  10  -2 42.8848 3.85901   2
  -6 -10  -2 736.943 31.4786   1
   6  10  -2 745.991 31.0617   2
   6 -10   2 723.682 31.0214   2
   6  10  -2 741.166 31.1128   2
  -6  10   2 757.695 31.7263   2
   6  10  -2 755.813 31.4841   1
  -6  10  -2 747.084 33.1332   2
  -6  10  -2 782.259 31.8917   2
   6 -10  -2 742.301 31.0339   2
   6  10   2 758.128 31.0848   2
   6  10   2 758.445 31.2168   2
   7  10  -2 19.6606 3.32122   2
   7  10  -2 16.7097 2.98935   2
  -7 -10  -2 22.0165 3.41708   1
   7  10  -2 20.9676 3.55672   1
  -7  10   2 17.0682 3.67073   2
  -7  10   2 21.1625 3.46789   2
  -7  10  -2 24.9642 3.39815   2
   7  10   2 16.2203 3.16301   2
  -7  10  -2 20.0526 3.77154   2
   7  10   2 22.0832 4.58001   2
   8  10  -2 281.599 13.6942   2
   8  10  -2 310.608 15.1830   2
  -8  10   2 299.366 14.4497   2
  -8 -10  -2 288.375 14.7706   1
   8  10  -2 302.836 15.2427   1
   8  10   2 302.163 13.6991   2
  -8  10  -2 328.385 14.8190   2
   9  10  -2 151.563 8.39947   1
  -9  10   2 151.905 9.11628   2
   9  10  -2 152.048 8.24143   2
  -9 -10  -2 152.795 8.35092   1
  -9  10  -2 147.597 9.32680   2
   9  10   2 147.336 8.42379   2
  10  10  -2 19.0811 4.20982   2
  10  10  -2 18.0939 3.17042   1
 -10  10   2 21.0104 4.79221   2
 -10  10  -2 20.2896 4.99690   2
  10  10   2 20.7812 4.42877   2
  11  10  -2 12.0954 2.99701   2
 -11  10   2 12.2227 3.42394   2
  11  10  -2 10.8510 2.98717   1
  12  10  -2 14.9885 3.53277   2
 -12  10   2 19.9239 4.09560   2
  12  10  -2 15.3562 3.68084   1
  12  10   2 11.6847 3.62863   2
  12  10   2 6.89636 3.39683   1
 -12  10  -2 11.0400 3.64252   2
 -13  10   2 32.2741 6.08662   2
 -13  10  -2 31.5643 6.42894   2
 -14  10   2 32.1088 6.33522   2
 -14  10  -2 47.0411 6.75987   2
   0  11  -2 35.3730 2.93829   1
   0  11   2 41.2643 2.42928   2
   0 -11  -2 37.7601 2.84315   1
   0  11   2 44.8515 2.43480   2
  -1 -11  -2 900.516 36.4219   1
   1  11  -2 901.015 36.3827   1
  -1  11   2 915.977 36.1346   2
  -1  11   2 916.417 36.1071   2
  -1  11  -2 863.500 36.1373   1
  -1  11  -2 868.912 36.0497   2
   1 -11  -2 855.714 36.1534   1
  -1  11  -2 868.268 36.0927   2
  -2  11   2 293.963 12.1886   2
  -2 -11  -2 281.657 12.4950   1
   2  11  -2 286.514 12.4609   1
  -2  11   2 297.209 12.2157   2
  -2  11  -2 271.347 11.8582   1
  -2  11  -2 284.208 12.1983   2
   2 -11  -2 270.177 11.8704   1
  -2  11  -2 271.137 12.0171   1
  -2  11  -2 279.025 12.0857   2
  -3 -11  -2 95.7438 5.24547   1
   3  11  -2 93.7394 5.31972   1
  -3  11   2 92.9535 5.06970   2
  -3  11   2 96.4017 5.13157   2
  -3  11   2 85.2938 4.74801   1
  -3  11  -2 94.3843 5.04624   2
  -3  11  -2 92.9928 5.12603   2
  -3  11  -2 88.4468 4.27872   1
   3  11   2 95.8037 4.36701   2
   3  11   2 97.2127 4.40893   2
  -3  11  -2 96.3006 4.27447   1
   4  11  -2 501.306 21.3248   2
  -4  11   2 513.653 22.0087   2
  -4 -11  -2 506.788 22.0440   1
   4  11  -2 509.994 22.0211   1
   4  11  -2 504.900 21.3820   2
  -4  11   2 506.258 21.9990   2
   4  11   2 539.162 21.4121   2
   4  11   2 540.459 21.4666   2
  -4  11  -2 540.191 22.1489   2
  -4  11  -2 515.315 21.9076   2
  -5 -11  -2 119.312 6.32535   1
   5  11  -2 117.029 5.64127   2
  -5  11   2 125.435 6.48608   2
   5  11  -2 119.788 6.40533   1
   5  11  -2 117.230 5.61684   2
  -5  11   2 118.503 6.38847   2
  -5  11  -2 104.365 6.38498   2
   5  11   2 107.903 5.56824   2
  -5  11  -2 100.419 6.10131   2
   5  11   2 103.818 5.64549   2
   6  11  -2 120.581 6.23767   2
   6  11  -2 119.964 6.26777   2
  -6  11   2 123.781 7.07566   2
  -6 -11  -2 113.030 6.73523   1
   6  11  -2 120.025 6.90206   1
  -6  11   2 112.373 6.87786   2
   6  11   2 132.598 6.50278   2
  -6  11  -2 124.041 6.79648   2
  -6  11  -2 133.476 7.30241   2
   6  11   2 130.771 6.27548   2
   7  11  -2 182.926 8.20067   2
  -7  11   2 181.631 9.00887   2
   7  11  -2 168.373 8.08473   2
   7  11  -2 178.778 8.68848   1
  -7 -11  -2 175.917 8.62781   1
   7  11   2 148.156 8.13360   2
  -7  11  -2 148.944 8.89228   2
   7  11   2 142.984 7.92330   2
  -7  11  -2 138.385 9.69207   2
  -8 -11  -2 69.3778 5.19606   1
  -8  11   2 66.6511 7.27357   2
   8  11  -2 60.3437 4.57185   2
   8  11  -2 61.0765 4.75637   2
   8  11  -2 60.1401 5.19849   1
   8  11   2 58.7559 4.53551   2
   8  11   2 61.5530 4.95661   2
  -8  11  -2 65.4420 7.35268   2
   9  11  -2 229.309 11.3966   2
  -9 -11  -2 225.766 11.5316   1
   9  11  -2 234.439 11.7117   1
  -9  11   2 228.945 12.1629   2
   9  11   2 243.771 11.7078   2
  -9  11  -2 237.909 12.4801   2
 -10  11   2 93.8946 7.28132   2
  10  11  -2 95.0527 6.48458   2
  10  11  -2 97.8213 6.71493   1
 -10  11  -2 86.7919 7.42470   2
  10  11   2 83.8299 6.55269   2
 -11  11   2 135.635 9.38300   2
  11  11  -2 151.609 10.4242   2
  11  11  -2 144.778 11.2664   1
 -11  11  -2 132.408 9.53534   2
  11  11   2 150.233 10.0716   1
  11  11   2 153.218 10.6301   2
 -12  11   2 160.568 10.3950   2
  12  11  -2 160.963 9.75263   2
  12  11  -2 154.185 9.56702   1
 -12  11  -2 169.379 10.6805   2
  12  11   2 160.053 9.79797   1
  12  11   2 161.648 9.91737   2
 -13  11   2 196.860 11.9938   2
 -13  11  -2 183.476 11.8685   2
   0  12   2 125.151 5.49683   2
   0 -12  -2 118.941 5.94142   1
   0  12   2 128.494 5.54774   2
   0  12  -2 117.300 5.45735   2
   0  12  -2 129.276 5.45567   2
   0  12  -2 110.086 5.98548   1
   1  12  -2 222.015 10.5759   1
  -1 -12  -2 231.337 10.5741   1
  -1  12   2 233.298 10.1945   2
  -1  12   2 235.000 10.2341   2
   1 -12  -2 242.955 10.3381   1
  -1  12  -2 225.843 10.3281   1
  -1  12  -2 249.672 10.2579   2
  -1  12  -2 247.902 10.1848   2
  -2 -12  -2 368.931 15.3004   1
  -2  12   2 361.241 15.0289   2
   2  12  -2 362.036 15.2866   1
  -2  12   2 365.328 15.0028   2
  -2  12  -2 343.518 15.0052   2
  -2  12  -2 323.992 14.6955   1
   2 -12  -2 340.525 14.7058   1
  -2  12  -2 342.533 14.9210   2
  -3  12   2 534.362 22.9666   1
   3  12  -2 582.398 23.7329   1
  -3  12   2 579.683 23.5728   2
  -3  12   2 570.094 23.5857   2
  -3 -12  -2 583.335 23.7509   1
  -3  12  -2 537.416 22.9338   1
  -3  12  -2 558.533 23.6097   2
  -3  12  -2 535.822 23.4174   2
  -4  12   2 395.723 17.4467   2
  -4 -12  -2 407.866 17.5432   1
   4  12  -2 406.453 17.5334   1
   4  12  -2 410.498 16.7445   2
  -4  12   2 407.106 17.4675   2
   4  12  -2 404.186 16.6795   2
  -4  12  -2 379.583 17.2824   2
  -4  12  -2 398.784 17.5376   2
   4  12   2 403.872 16.7912   2
   4  12   2 397.130 16.7235   2
   5  12  -2 877.814 36.1978   1
   5  12  -2 873.691 35.4787   2
  -5  12   2 823.825 36.1716   2
   5  12  -2 883.660 35.5530   2
  -5 -12  -2 865.221 36.2214   1
  -5  12   2 884.893 36.2795   2
  -5  12  -2 827.862 36.0533   2
  -5  12  -2 879.669 36.3892   2
   5  12   2 875.229 35.6023   2
   5  12   2 871.677 35.5227   2
  -6 -12  -2 324.304 14.7006   1
  -6  12   2 321.051 14.8751   2
   6  12  -2 313.235 14.6836   1
   6  12  -2 316.247 14.0570   2
  -6  12   2 290.170 14.6649   2
   6  12  -2 319.343 14.0199   2
  -6  12  -2 350.615 15.1626   2
   6  12   2 338.252 14.2269   2
  -6  12  -2 315.926 14.6375   2
   6  12   2 334.908 14.0862   2
   7  12  -2 301.997 13.4999   2
   7  12  -2 318.211 14.3041   1
  -7 -12  -2 319.720 14.2473   1
   7  12  -2 310.169 13.5607   2
   7  12   2 290.589 13.4111   2
   7  12   2 304.494 13.6947   2
  -7  12  -2 262.226 17.0426   2
   8  12  -2 19.4299 3.20837   1
  -8  12   2 18.5752 3.34633   2
  -8 -12  -2 23.8267 3.88969   1
   8  12  -2 21.1803 3.53031   2
   8  12  -2 21.5333 3.30723   2
   8  12   2 28.5470 3.84832   2
  -8  12  -2 23.0929 4.66067   2
   8  12   2 26.1652 3.41291   2
   9  12  -2 80.7765 6.31780   1
   9  12  -2 81.6852 5.78444   2
  -9  12   2 84.6278 6.78170   2
  -9  12  -2 93.7591 7.14516   2
   9  12   2 88.3957 6.08266   2
 -10  12   2 62.4976 6.37342   2
  10  12  -2 63.5926 5.87092   1
  10  12  -2 68.6025 5.51267   2
 -10  12  -2 71.4465 6.70620   2
  10  12   2 61.7839 5.71351   2
  11  12  -2 49.3279 5.21524   2
  11  12  -2 45.7729 5.44852   1
 -11  12   2 44.3134 6.00307   2
  11  12   2 34.1095 5.56692   1
  11  12   2 40.2345 5.25038   2
 -11  12  -2 33.7105 5.93980   2
 -12  12   2 88.7620 7.85559   2
 -12  12  -2 98.7047 8.13609   2
   0  13   2 922.241 36.6470   2
   0  13  -2 895.375 37.0371   1
   0 -13  -2 887.322 37.0439   1
   1  13  -2 135.325 7.03040   1
  -1 -13  -2 147.243 6.94370   1
  -1  13   2 140.159 6.46796   2
  -1  13   2 140.809 6.50627   2
  -1  13  -2 140.929 6.41668   2
  -1  13  -2 139.138 6.46494   2
   1 -13  -2 138.073 6.60696   1
  -1  13  -2 133.542 6.65624   1
  -2  13   2 376.285 15.5466   2
  -2  13   2 371.612 15.4870   2
  -2 -13  -2 364.096 15.8119   1
   2  13  -2 364.386 15.8009   1
  -2  13  -2 342.991 15.2000   1
  -2  13  -2 364.734 15.5226   2
  -2  13  -2 352.044 15.3948   2
  -3  13   2 63.9755 3.64121   1
  -3  13   2 71.3902 4.38653   2
  -3  13   2 73.9490 4.43594   2
  -3 -13  -2 74.6071 4.67620   1
   3  13  -2 72.0355 4.80786   1
  -3  13  -2 64.5125 4.41227   2
  -3  13  -2 68.2591 4.25632   2
  -3  13  -2 64.8131 3.47472   1
  -4  13   2 105.357 6.28061   2
   4  13  -2 93.7170 6.13522   1
  -4  13   2 108.266 6.07273   2
   4  13  -2 106.103 5.04312   2
  -4 -13  -2 109.555 6.17604   1
   4  13   2 108.496 5.16154   2
  -4  13  -2 116.083 6.23534   2
   4  13   2 107.909 5.45610   2
  -4  13  -2 110.551 5.93698   2
   5  13  -2 91.8288 4.65441   2
  -5 -13  -2 91.5351 5.67198   1
   5  13  -2 91.5209 5.74902   1
  -5  13   2 88.5385 5.72237   2
  -5  13   2 87.5124 5.55938   2
   5  13  -2 92.9196 4.63250   2
   5  13   2 81.1078 4.58676   2
  -5  13  -2 81.7691 5.35006   2
   5  13   2 82.6507 4.70889   2
  -5  13  -2 87.1958 5.78695   2
   6  13  -2 25.7573 4.04126   1
  -6 -13  -2 26.5869 4.69395   1
   6  13  -2 25.6141 2.77364   2
   6  13  -2 20.3995 3.31429   2
  -6  13   2 21.6646 3.79900   2
   6  13   2 20.7478 3.34014   2
   6  13   2 22.5597 2.76843   2
  -6  13  -2 22.6946 4.01807   2
   7  13  -2 190.044 8.98320   2
  -7 -13  -2 193.142 9.79100   1
   7  13  -2 206.053 9.96463   1
   7  13  -2 197.514 9.03120   2
  -7  13   2 195.521 10.0986   2
   7  13   2 174.693 9.08522   2
   7  13   2 169.999 8.87672   2
  -7  13  -2 177.179 10.1130   2
  -8 -13  -2 25.8389 4.10705   1
   8  13  -2 25.4879 4.46675   1
   8  13  -2 21.5440 3.56242   2
  -8  13   2 19.6427 4.58290   2
   8  13  -2 21.8817 4.15254   2
   8  13   2 24.5372 5.12670   2
   8  13   2 31.1973 3.87792   2
  -8  13  -2 27.2473 4.94345   2
   9  13  -2 24.6181 4.67264   1
  -9  13   2 23.8084 4.97416   2
   9  13  -2 25.2335 3.93119   2
   9  13   2 22.4256 4.08236   2
  -9  13  -2 24.0755 4.01502   2
 -10  13   2 189.123 10.7586   2
  10  13  -2 179.037 12.3477   1
  10  13  -2 183.520 10.6426   2
  10  13   2 162.984 10.6527   2
 -10  13  -2 175.992 10.8223   2
  10  13   2 169.424 11.7858   1
 -11  13   2 13.3592 3.88185   2
  11  13  -2 11.7818 4.64239   1
 -11  13  -2 11.3531 3.84932   2
  11  13   2 13.2442 4.13064   1
   0  14   2 215.922 9.24500   2
   0 -14  -2 215.116 11.1036   1
  -1  14   2 132.508 6.25003   2
  -1 -14  -2 135.619 6.72313   1
  -1  14   2 125.793 6.15518   2
   1  14  -2 125.355 6.75271   1
  -1  14  -2 124.406 6.43142   1
  -1  14  -2 131.491 6.18644   2
  -1  14  -2 133.484 6.12913   2
  -2  14   2 101.643 5.44152   2
  -2  14   2 98.9699 5.41193   2
   2  14  -2 89.8557 5.89352   1
  -2 -14  -2 96.6247 5.81450   1
  -2  14  -2 120.175 5.50031   2
  -2  14  -2 100.309 5.21951   1
  -2  14  -2 118.081 5.60529   2
  -3  14   2 487.164 21.2903   2
  -3  14   2 475.619 20.6567   1
   3  14  -2 511.862 21.5999   1
  -3  14   2 494.032 21.2710   2
  -3 -14  -2 510.690 21.5727   1
  -3  14  -2 487.055 20.6564   1
  -3  14  -2 513.873 21.2402   2
  -3  14  -2 527.841 21.4365   2
   4  14  -2 20.3860 3.68852   1
  -4 -14  -2 25.7340 3.55953   1
  -4  14   2 21.6277 3.27787   2
  -4  14  -2 30.5358 3.31329   2
  -5  14   2 654.400 31.4373   2
  -5  14   2 735.372 29.6305   2
   5  14  -2 732.865 28.6644   2
  -5  14  -2 712.816 29.7238   2
  -5  14  -2 638.576 29.9568   2
   5  14   2 694.297 28.6389   2
  -6 -14  -2 109.055 6.66744   1
   6  14  -2 110.137 5.62249   2
   6  14  -2 118.149 5.69026   2
   6  14  -2 110.189 6.88798   1
  -6  14   2 105.615 6.71231   2
   6  14   2 103.147 5.74564   2
   6  14   2 96.1534 5.63298   2
  -6  14  -2 107.810 6.91782   2
   7  14  -2 335.882 15.5779   1
   7  14  -2 346.768 14.9087   2
  -7  14   2 337.372 15.7012   2
   7  14  -2 334.875 14.5650   2
  -7 -14  -2 327.294 15.3683   1
   7  14   2 295.374 15.8572   2
   7  14   2 328.914 14.6996   2
  -7  14  -2 330.916 15.8487   2
  -8  14   2 163.134 9.46274   2
   8  14  -2 154.986 9.13517   1
   8  14  -2 165.926 8.28960   2
   8  14   2 160.750 8.44256   2
  -8  14  -2 163.870 9.65170   2
  -9  14   2 20.0906 3.73593   2
  -9  14  -2 16.2535 3.74559   2
   9  14   2 12.9031 6.28000   1
  10  14  -2 86.4627 6.20763   2
 -10  14   2 91.6625 7.78541   2
  10  14  -2 79.3162 6.83991   1
 -10  14  -2 95.4820 7.68419   2
  10  14   2 91.3922 6.46366   2
  10  14   2 89.6578 7.25840   1
 -11  14  -2 6.23680 5.66690   2
   0  15  -2 37.0829 3.63534   1
  -1 -15  -2 608.891 26.2150   1
   1  15  -2 608.233 26.2549   1
  -1  15   2 619.269 26.2989   2
  -1  15   2 614.600 25.7459   2
  -1  15  -2 649.589 25.8218   2
  -1  15  -2 619.930 25.9854   1
  -1  15  -2 646.512 25.8112   2
  -2 -15  -2 97.4557 5.64742   1
   2  15  -2 89.6955 5.76818   1
  -2  15   2 86.4174 4.98928   1
  -2  15   2 97.2468 5.18962   2
  -2  15  -2 102.075 5.12977   2
  -2  15  -2 85.4499 4.89758   1
  -3  15   2 180.342 8.38552   2
  -3  15   2 163.542 7.59555   1
   3  15  -2 173.186 8.80337   1
  -3  15   2 173.109 8.38287   2
  -3 -15  -2 184.169 8.71723   1
  -3  15  -2 162.937 8.19604   2
  -3  15  -2 170.796 8.41626   2
  -3  15  -2 148.232 7.48692   1
  -4  15   2 115.768 6.37498   2
  -4  15   2 110.734 6.34938   2
   4  15  -2 111.577 8.17338   1
  -4 -15  -2 121.519 8.92780   1
  -4  15  -2 101.128 6.08994   2
  -4  15  -2 104.413 6.37818   2
  -5  15   2 3.47237 2.19027   2
   5  15  -2 3.92145 2.41885   1
  -5 -15  -2 6.03287 2.24253   1
  -5  15  -2 2.21770 2.25659   2
   6  15  -2 72.2817 5.66761   1
  -6  15   2 69.1028 5.51761   2
   6  15  -2 74.7288 4.13275   2
   6  15  -2 71.5150 4.10223   2
  -6  15  -2 61.1315 5.51971   2
   6  15   2 55.0834 4.06559   2
   6  15   2 58.6300 4.18700   2
   7  15  -2 87.0461 5.01721   2
  -7  15   2 83.3456 6.37962   2
   7  15  -2 87.9378 6.43087   1
   7  15  -2 88.4702 5.00613   2
   7  15   2 70.0467 4.84810   2
   7  15   2 80.3356 5.12601   2
  -7  15  -2 74.7992 6.42509   2
  -8  15   2 49.5612 5.61923   2
   8  15  -2 49.6519 5.60464   1
   8  15  -2 54.5128 4.68490   2
  -8  15  -2 47.6915 5.85066   2
   8  15   2 54.4662 5.16412   2
   8  15   2 52.4438 6.53224   1
  -9  15   2 120.982 8.39521   2
   9  15  -2 122.306 8.06356   1
   9  15  -2 120.339 6.92727   2
   9  15   2 109.945 8.06753   1
  -9  15  -2 123.875 8.59801   2
   9  15   2 117.789 7.06533   2
 -10  15   2 111.841 11.8472   2
   0  16   2 2.98362 1.91549   1
   0  16  -2 2.75751 1.89081   1
  -1  16   2 54.4869 3.31599   2
   1  16  -2 47.8052 4.16818   1
  -1  16   2 56.1778 3.36759   2
  -1  16   2 49.7155 3.82399   1
  -1  16  -2 37.7302 3.62959   1
  -1  16  -2 43.7000 3.13164   2
  -1  16  -2 44.7783 3.19328   2
  -2  16   2 18.3351 2.79053   2
   2  16  -2 17.3559 2.76088   1
  -2  16   2 15.1172 2.72704   1
  -2  16  -2 17.4078 2.58711   2
  -2  16  -2 16.6823 2.74440   2
  -2  16  -2 14.5719 2.04191   1
  -3  16   2 75.1916 5.03209   2
  -3  16   2 75.9910 4.99467   2
   3  16  -2 79.3254 6.98222   1
  -3  16  -2 86.0691 5.18095   2
  -3  16  -2 89.4863 5.35587   2
   4  16  -2 88.0006 6.17736   1
  -4  16   2 87.9107 5.65089   2
  -4  16   2 88.0577 5.93895   2
  -4  16  -2 90.8886 5.73881   2
  -4  16  -2 85.0595 5.50708   2
   5  16  -2 30.3039 4.48372   1
  -5  16   2 29.6871 4.08230   2
  -5  16  -2 31.9267 4.12498   2
  -6  16   2 96.3819 6.70305   2
   6  16  -2 105.359 6.92855   1
   6  16  -2 101.418 5.18576   2
   6  16  -2 105.654 5.22203   2
  -6  16  -2 100.932 6.86761   2
   6  16   2 101.716 5.29972   2
   6  16   2 91.7430 5.24326   2
  -7  16   2 25.3745 5.70588   2
   7  16  -2 27.2746 3.04518   2
   7  16  -2 29.9977 4.92688   1
   7  16  -2 32.6406 3.19843   2
   7  16   2 30.6952 3.33957   2
   7  16   2 20.9277 3.20055   2
   7  16   2 26.6647 4.91369   1
   8  16  -2 181.108 9.36208   2
   8  16  -2 185.327 10.7382   1
  -8  16   2 191.638 10.9105   2
  -8  16  -2 217.476 11.3577   2
   8  16   2 201.558 9.64138   2
   8  16   2 199.983 10.9686   1
   0  17  -2 37.8930 3.96323   1
   0  17   2 36.3453 4.05248   1
  -1  17   2 404.414 16.7782   2
   1  17  -2 390.647 17.4993   1
  -1  17   2 397.044 17.1718   1
  -1  17  -2 392.819 17.0981   1
   1  17   2 397.956 17.5940   1
  -2  17   2 125.667 7.43506   1
   2  17  -2 120.392 7.72099   1
  -2  17   2 123.295 6.26967   2
  -2  17   2 128.142 6.30787   2
   2  17   2 119.235 9.71873   1
  -2  17  -2 109.811 6.10180   2
  -2  17  -2 120.628 6.28215   2
  -3  17   2 57.1977 4.41608   2
   3  17  -2 49.7664 5.11943   1
  -3  17   2 57.7358 4.33678   2
  -3  17  -2 63.5069 4.32166   2
  -3  17  -2 66.9268 4.52203   2
   3  17   2 58.4405 5.32224   1
  -4  17   2 18.2167 3.54879   2
   4  17  -2 20.3534 3.28314   1
   4  17   2 14.2661 3.21105   1
  -4  17  -2 17.1707 3.47075   2
  -5  17   2 20.0293 3.97631   2
   5  17  -2 14.5192 3.12355   1
  -5  17  -2 16.2143 3.83947   2
   5  17   2 9.93025 3.25578   1
   6  17  -2 40.3987 5.02324   1
  -6  17   2 36.8486 5.76020   2
  -6  17  -2 37.0453 5.83515   2
   6  17   2 35.1812 5.17995   1
  -7  17   2 26.6422 4.76227   2
   7  17  -2 21.9004 2.92276   2
   7  17  -2 25.6805 2.89801   2
   7  17  -2 27.9839 4.87191   1
   7  17   2 27.3401 4.18987   1
  -7  17  -2 27.8812 4.83358   2
   7  17   2 28.0608 3.11550   2
   0  18  -2 47.9236 4.31075   1
   0  18   2 55.0736 4.47490   1
  -1  18   2 26.5458 3.43402   1
   1  18  -2 26.9311 3.78914   1
  -1  18  -2 25.7494 4.13552   1
   1  18   2 35.4115 5.28296   1
  -2  18   2 79.6722 4.45528   2
   2  18  -2 71.9675 5.41759   1
  -2  18  -2 66.6723 4.31097   2
   2  18   2 58.7043 5.40699   1
   3  18  -2 82.7797 6.29984   1
  -3  18   2 92.0646 5.47402   2
  -3  18  -2 96.9905 5.52620   2
   3  18   2 83.9749 6.42161   1
   4  18  -2 18.3285 3.22040   1
   4  18   2 18.3031 3.25422   1
   5  18  -2 83.6815 6.53156   1
  -5  18   2 86.2185 6.14800   2
  -5  18  -2 106.539 6.44272   2
   5  18   2 94.7655 6.93610   1
   6  18  -2 126.482 8.46062   1
  -6  18   2 142.409 9.53538   2
   6  18   2 133.987 8.60324   1
  -6  18  -2 148.988 9.81191   2
   0  19   2 340.142 15.1042   1
   0  19  -2 307.673 16.3645   1
   1  19  -2 110.045 6.72602   1
   1  19   2 116.431 6.90601   1
   2  19  -2 120.389 7.15460   1
  -2  19  -2 103.223 7.09794   2
   2  19   2 125.412 7.26391   1
  -3  19   2 6.70324 2.07463   2
   3  19  -2 3.24613 2.66908   1
   3  19   2 -2.1962 2.61095   1
  -3  19  -2 5.29380 1.95563   2
  -4  19   2 41.6605 4.27116   2
   4  19  -2 33.7668 5.20769   1
  -4  19  -2 41.9040 4.18312   2
   4  19   2 41.8327 5.91342   1
   5  19  -2 46.3472 5.50289   1
   5  19   2 54.4393 5.51229   1
   1  20   2 2.98695 3.64079   1
   2  20  -2 71.9171 5.63686   1
   2  20   2 75.1702 5.76969   1
   3  20  -2 19.8082 4.22487   1
   4  20  -2 38.8785 4.86978   1
   4  20   2 34.4471 4.85653   1
   3  21  -2 -1.4038 2.34078   1
   3  21   2 -0.6464 2.51020   1
   0   0  -3 10.5553 0.94633   1
   0   0  -3 12.7975 1.08563   2
   0   0   3 10.8026 1.05934   2
   1   0  -3 5314.10 216.049   3
   1   0   3 5207.03 216.302   3
  -1   0  -3 5351.04 216.133   3
  -1   0   3 5403.75 216.374   3
  -2   0   3 5284.31 214.258   3
   2   0  -3 5221.22 213.763   3
  -2   0  -3 5259.50 213.750   3
   2   0   3 5218.30 214.189   3
   3   0  -3 5688.64 230.467   3
  -3   0  -3 5512.04 230.230   3
  -3   0   3 5681.39 231.138   3
   3   0   3 5654.91 231.050   3
   4   0  -3 68.9073 3.56316   2
   4   0   3 68.1143 3.64678   2
  -4   0   3 71.5360 3.60271   2
  -4   0  -3 77.3988 3.68887   2
   4   0   3 63.3149 3.14873   1
  -4   0  -3 62.8714 3.43827   2
  -4   0   3 63.4150 3.52595   2
   4   0  -3 72.8076 3.97706   1
   4   0   3 67.5619 3.51583   2
  -4   0  -3 67.7180 3.28177   1
   4   0  -3 64.9554 3.56962   2
  -4   0   3 66.5718 3.23662   1
   5   0   3 24.8893 1.80735   1
   5   0  -3 30.4333 1.95519   1
  -5   0  -3 33.6508 2.02609   1
   5   0   3 28.4339 2.45365   2
  -5   0  -3 29.6020 2.45860   2
  -5   0   3 27.5311 2.41609   2
   5   0   3 32.2104 2.34697   2
   5   0  -3 27.4304 2.40995   2
   5   0  -3 27.4337 2.41617   2
   5   0  -3 28.7246 2.12058   1
  -6   0  -3 112.874 5.76962   2
   6   0   3 104.880 5.52960   2
   6   0   3 109.174 5.78915   2
   6   0  -3 111.153 5.10635   1
   6   0  -3 107.042 5.63931   2
   6   0  -3 103.392 5.63014   2
  -6   0  -3 114.808 5.16980   1
  -6   0   3 112.698 5.65045   2
   7   0   3 644.326 27.3038   2
   7   0   3 611.790 27.2609   2
   7   0  -3 660.281 26.5232   1
  -7   0   3 653.960 27.1272   2
   7   0  -3 649.726 27.1303   2
   7   0  -3 632.831 27.3166   2
  -7   0  -3 661.027 27.2965   2
  -7   0  -3 642.373 26.5770   1
   8   0  -3 37.8983 3.70860   2
  -8   0   3 37.5417 3.61592   2
   8   0   3 32.2760 3.84924   2
  -8   0  -3 41.3973 2.86086   1
  -8   0  -3 34.6444 3.79366   2
   8   0  -3 32.4749 2.80300   1
   9   0  -3 1113.81 45.7402   2
   9   0   3 1104.70 45.9686   2
  -9   0  -3 1092.00 44.9475   1
  -9   0  -3 1070.67 48.1835   2
   9   0  -3 1109.12 44.8674   1
 -10   0   3 1.85947 2.00076   2
  10   0   3 0.42892 3.71504   2
  10   0  -3 3.92834 3.21584   2
 -10   0  -3 6.12896 1.88406   1
  10   0  -3 0.70876 1.56728   1
 -10   0  -3 2.11019 2.14594   2
  11   0  -3 337.144 15.8044   2
  11   0   3 347.084 16.2026   2
  11   0  -3 343.487 14.6355   1
 -11   0   3 305.646 15.5642   2
 -11   0  -3 336.584 15.9681   2
  12   0   3 -0.9628 1.74438   1
 -12   0   3 1.43927 1.21087   2
  12   0  -3 2.24377 2.52137   2
  12   0   3 2.02388 2.64131   2
  12   0  -3 1.21443 1.80980   1
  13   0   3 317.224 16.2986   2
  13   0   3 330.581 14.5418   1
  13   0  -3 326.434 16.0080   2
  13   0  -3 315.260 14.3958   1
  14   0  -3 26.0729 5.44298   2
  14   0   3 20.8541 4.43173   2
  14   0  -3 21.6237 4.24659   1
   0  -1   3 193.353 8.08455   2
   0   1  -3 196.849 8.15368   2
   0  -1   3 179.951 8.09505   2
   0  -1  -3 194.242 8.13160   2
   0  -1  -3 188.524 7.98311   1
   0  -1   3 179.759 7.94112   1
   0   1  -3 185.329 7.95797   1
   0   1   3 179.601 7.97013   1
   0  -1  -3 178.053 8.05577   2
   0   1   3 219.165 8.15173   2
   0   1  -3 209.861 8.13504   2
   0   1   3 195.762 8.16582   2
  -1  -1  -3 1193.31 46.0710   2
  -1   1   3 1110.15 45.9402   1
   1  -1   3 1154.47 45.9436   1
   1  -1  -3 1147.87 45.9646   1
  -1  -1   3 1151.02 46.0140   2
  -1  -1   3 1102.29 45.9227   1
  -1   1  -3 1146.50 46.0051   2
   1   1   3 1114.59 45.9234   1
   2  -1   3 677.811 28.8237   2
  -2   1   3 675.586 28.8175   2
  -2  -1  -3 677.988 28.6745   1
   2  -1   3 684.302 28.7715   2
  -2   1   3 715.438 28.8155   2
  -2   1   3 667.847 28.6036   1
   2  -1   3 650.648 28.5688   1
   2   1  -3 674.843 28.7897   2
  -2  -1  -3 682.385 28.7918   2
   2   1  -3 693.640 28.7554   2
   2   1  -3 673.210 28.6362   1
  -2  -1  -3 657.395 28.7139   2
  -2  -1   3 728.462 28.6838   1
   2   1   3 723.526 28.6568   1
  -2  -1   3 768.600 28.7978   2
   2   1   3 757.695 28.8586   2
   2   1   3 743.952 28.7888   2
  -2   1  -3 743.628 28.8793   2
  -2   1  -3 704.447 28.7750   2
   2  -1  -3 746.638 28.6288   1
  -2  -1   3 743.339 28.7987   2
   2  -1  -3 760.252 28.8313   2
  -2   1  -3 719.878 28.6164   1
   3   1  -3 2787.31 114.938   3
  -3   1   3 2861.48 116.124   3
   3  -1   3 2779.03 115.850   3
  -3  -1  -3 2688.77 114.695   3
  -3   1  -3 2725.56 115.083   3
  -3  -1   3 2710.18 115.425   3
   3   1   3 2732.01 115.478   3
   3  -1  -3 2743.05 115.384   3
   4  -1   3 371.427 15.9462   2
   4  -1   3 374.074 15.4700   1
  -4  -1  -3 388.584 15.9285   2
   4   1  -3 390.563 15.9738   2
   4   1  -3 386.246 15.6211   1
   4  -1   3 379.433 15.9764   2
   4   1  -3 359.669 15.5952   1
  -4   1   3 378.276 16.0627   2
  -4   1   3 386.694 15.9240   2
   4   1  -3 371.997 15.9090   2
  -4  -1  -3 369.268 15.7680   2
  -4  -1  -3 376.999 15.6491   1
  -4   1  -3 364.576 15.8619   2
   4   1   3 409.818 16.3808   2
  -4  -1   3 380.487 15.8874   2
   4   1   3 370.409 15.8376   2
  -4   1  -3 371.876 15.5195   1
   4  -1  -3 365.044 15.9363   2
  -4  -1   3 393.851 15.8635   2
   4   1   3 363.933 15.5707   1
   4  -1  -3 379.992 15.8891   2
   4  -1  -3 373.930 15.4948   1
   5   1  -3 1584.77 66.0080   2
   5  -1   3 1613.39 66.0799   2
   5   1  -3 1634.28 65.6228   1
   5   1  -3 1598.74 65.9327   2
  -5  -1  -3 1606.30 66.0106   2
  -5  -1  -3 1579.31 65.6535   1
  -5   1   3 1598.87 66.0420   2
   5  -1   3 1580.91 65.9345   2
   5  -1   3 1587.39 65.4578   1
  -5   1   3 1633.80 65.9959   2
   5  -1  -3 1636.40 66.0621   2
   5  -1  -3 1656.55 65.9804   2
   5   1   3 1615.01 65.9321   2
   5  -1  -3 1678.90 65.5581   1
   5   1   3 1657.86 66.0884   2
  -5  -1   3 1693.49 65.9555   2
  -5   1  -3 1694.08 66.1532   2
  -5   1  -3 1627.41 65.9354   2
   5  -1  -3 1593.57 65.5135   1
   6  -1   3 2506.54 100.960   2
   6  -1   3 2482.86 100.386   1
  -6  -1  -3 2470.29 100.424   1
   6  -1   3 2406.48 100.967   2
   6   1  -3 2431.50 100.850   2
  -6   1   3 2531.81 100.844   2
  -6  -1  -3 2463.97 100.862   2
   6   1  -3 2482.89 100.779   2
   6   1  -3 2544.32 100.377   1
  -6  -1   3 2601.58 100.793   2
   6  -1  -3 2495.91 100.230   1
   6  -1  -3 2400.16 100.989   2
   6   1   3 2510.99 100.942   2
  -6   1  -3 2478.38 100.275   1
  -6   1  -3 2538.11 101.013   2
   6   1   3 2442.92 100.741   2
   6  -1  -3 2546.90 100.826   2
  -7  -1  -3 306.280 13.3959   2
  -7   1   3 314.028 14.0766   2
   7   1  -3 305.678 13.3188   2
   7  -1   3 317.462 13.5447   2
  -7  -1  -3 302.191 12.8102   1
   7   1  -3 289.240 13.4326   2
   7   1  -3 311.878 12.7685   1
  -7   1  -3 292.951 12.6188   1
  -7   1  -3 300.797 13.6835   2
  -7  -1   3 284.469 13.1659   2
   7  -1  -3 284.318 13.2417   2
   7   1   3 265.105 13.0921   2
   7  -1  -3 298.677 12.5712   1
   7   1   3 291.574 13.4303   2
   8  -1   3 1171.11 48.8132   2
   8   1  -3 1197.76 47.9897   1
   8   1  -3 1192.67 48.6198   2
  -8  -1  -3 1179.76 48.7077   2
  -8   1   3 1171.67 48.6222   2
   8   1  -3 1157.45 49.0057   2
  -8  -1  -3 1171.43 48.0449   1
   8  -1  -3 1170.72 47.8038   1
   8   1   3 1147.43 49.5286   2
  -8  -1   3 1204.59 48.5597   2
   8  -1  -3 1153.03 48.5715   2
  -8   1  -3 1181.72 48.8455   2
   8   1   3 1200.24 48.8497   2
  -8   1  -3 1167.43 47.8692   1
   9   1  -3 170.686 9.68485   1
  -9  -1  -3 172.881 8.63774   1
  -9   1   3 180.752 8.88266   2
   9   1  -3 170.498 8.83783   2
   9  -1   3 184.160 9.15381   2
  -9  -1  -3 169.377 8.87353   2
  -9   1  -3 165.063 8.97957   2
  -9   1  -3 171.918 7.82559   1
  -9  -1   3 158.063 8.59221   2
   9  -1  -3 165.677 8.75901   2
   9  -1  -3 165.467 7.71682   1
   9   1   3 153.349 8.89069   2
 -10   1   3 515.137 21.6258   2
  10   1  -3 490.425 20.5880   1
  10  -1   3 492.966 21.8188   2
  10   1  -3 495.890 21.5447   2
 -10  -1  -3 497.635 20.6914   1
 -10  -1  -3 485.946 21.6152   2
  10   1   3 480.620 21.7776   2
 -10   1  -3 461.447 21.6723   2
  10  -1  -3 454.634 21.3692   2
 -10  -1   3 490.742 21.3957   2
  10  -1  -3 467.148 20.3583   1
  11   1  -3 95.2756 5.67489   1
  11  -1   3 98.3605 7.14738   2
  11  -1   3 97.0609 5.61546   1
 -11   1   3 101.448 6.89354   2
  11   1  -3 93.2808 6.76626   2
 -11   1  -3 103.509 7.17742   2
  11   1   3 100.693 7.24893   2
  11  -1  -3 104.771 6.87996   2
  11  -1  -3 103.831 5.45348   1
  12   1  -3 16.7732 3.29511   2
  12   1  -3 17.4679 2.55488   1
  12  -1   3 15.4967 3.40679   2
  12  -1   3 17.6123 2.39004   1
  12  -1  -3 19.1633 4.52306   2
  12  -1  -3 16.1775 2.98059   1
  12   1   3 19.7075 3.67573   2
  12   1   3 12.8856 2.63916   1
  13   1  -3 112.827 6.57873   1
  13  -1   3 113.909 6.27030   1
  13   1  -3 114.471 8.61119   2
  13  -1   3 107.315 8.26260   2
  13  -1  -3 112.405 6.18556   1
  13  -1  -3 108.560 7.93815   2
  13   1   3 113.851 9.03580   2
  13   1   3 106.696 6.60591   1
  14   1  -3 143.551 9.44398   2
  14   1  -3 149.035 7.79038   1
  14  -1   3 141.910 11.3305   2
  14   1   3 141.134 9.89790   2
  14  -1  -3 134.041 12.5783   2
  14   1   3 135.220 7.81820   1
  15   1  -3 21.6190 4.40949   2
  15   1   3 25.0309 6.10352   2
   1   2  -3 4851.58 196.492   3
   1  -2   3 4910.03 196.852   3
  -1   2   3 4865.51 196.892   3
   1  -2  -3 4734.37 196.514   3
   1   2   3 4782.67 196.696   3
  -1   2  -3 4829.10 196.580   3
   2  -2   3 1587.52 60.6474   2
  -2   2   3 1525.10 60.4506   1
   2  -2   3 1575.23 60.4468   1
  -2  -2  -3 1564.84 60.7763   2
  -2  -2  -3 1581.51 60.5932   1
  -2   2   3 1572.12 60.7194   2
  -2  -2   3 1492.28 60.7331   2
   2   2   3 1513.69 61.1241   2
   2  -2  -3 1390.38 60.6267   2
  -2   2  -3 1411.67 60.6009   2
  -2   2  -3 1418.86 60.4110   1
   2  -2  -3 1495.95 60.6355   2
  -2  -2   3 1402.54 60.9517   1
   3  -2   3 111.275 5.32120   2
   3   2  -3 114.529 5.26485   2
   3  -2   3 107.634 4.89555   1
  -3   2   3 105.733 4.93928   1
  -3  -2  -3 103.390 5.29689   1
  -3   2   3 106.281 5.31325   2
   3   2  -3 106.998 5.12846   1
  -3  -2  -3 112.045 5.13604   2
  -3   2   3 108.654 5.27644   2
  -3  -2  -3 122.374 6.02580   2
   3  -2  -3 124.408 5.31522   2
   3  -2  -3 131.571 4.99969   1
   3   2   3 126.057 5.25799   2
  -3   2  -3 115.547 5.27323   2
  -3   2  -3 121.454 5.40776   2
  -3   2  -3 124.023 4.94920   1
   3  -2  -3 114.140 6.05139   2
   3   2   3 117.141 5.10233   1
  -3  -2   3 119.958 5.22677   2
  -4   2   3 656.537 26.8697   1
   4   2  -3 657.420 27.2233   2
   4  -2   3 645.770 27.2435   2
   4  -2   3 659.071 26.8164   1
  -4  -2  -3 655.896 27.0976   1
   4  -2   3 659.946 27.3663   2
  -4   2   3 643.071 27.3443   2
  -4   2   3 678.148 27.3424   2
  -4  -2  -3 664.194 27.2626   2
   4   2  -3 662.810 27.0509   1
   4   2  -3 645.918 27.2730   2
   4  -2  -3 686.982 27.3082   2
  -4   2  -3 665.128 26.8522   1
   4   2   3 678.681 27.3536   2
   4   2   3 660.181 27.2302   2
   4  -2  -3 651.455 27.3405   2
   4  -2  -3 656.885 26.8479   1
  -4   2  -3 642.998 27.2561   2
  -4  -2   3 688.595 27.2056   2
  -4   2  -3 683.044 27.4524   2
  -5  -2  -3 18.9600 1.85682   1
   5  -2   3 20.0367 2.99526   2
   5  -2   3 18.4271 1.53066   1
   5  -2   3 17.5789 2.22751   2
   5   2  -3 21.5246 1.88831   1
   5   2  -3 19.3112 2.10368   2
  -5  -2  -3 20.8728 2.07324   2
   5   2  -3 16.9650 2.07243   2
  -5   2  -3 23.1242 2.22454   2
   5  -2  -3 22.2944 1.56554   1
   5  -2  -3 26.6083 2.60929   2
   5   2   3 26.8494 2.31701   2
  -5  -2   3 26.1718 2.14744   2
  -5   2  -3 22.7428 1.54705   1
   5  -2  -3 19.8880 2.19626   2
  -5   2  -3 28.0195 2.84049   2
  -6  -2  -3 92.6329 4.58777   1
  -6  -2  -3 91.8863 4.88556   2
   6  -2   3 94.4647 5.09946   2
  -6   2   3 97.6646 5.05844   2
   6  -2   3 89.9295 4.10862   1
   6   2  -3 90.2432 4.92084   2
   6   2  -3 98.7762 4.55542   1
   6   2  -3 89.3310 4.86968   2
  -6   2  -3 84.7444 5.50710   2
  -6  -2   3 83.8285 4.71442   2
   6  -2  -3 81.4885 4.16312   1
   6  -2  -3 100.051 4.23040   1
   6   2   3 81.9889 4.92047   2
   6   2   3 81.6658 4.72086   2
  -6   2  -3 84.7953 5.06061   2
  -6   2  -3 88.5881 4.56302   1
   6  -2  -3 94.3841 5.07188   2
  -7  -2  -3 293.528 12.9204   2
   7   2  -3 285.413 12.4100   1
   7   2  -3 281.729 12.9304   2
  -7  -2  -3 290.677 12.5015   1
   7  -2   3 293.908 13.1112   2
   7   2  -3 287.264 12.8835   2
  -7   2   3 291.145 12.9860   2
   7  -2  -3 281.319 12.8524   2
  -7   2  -3 284.900 12.1391   1
   7  -2  -3 282.085 12.0834   1
   7   2   3 286.291 13.0611   2
   7   2   3 272.474 12.7529   2
  -7  -2   3 302.541 12.8059   2
  -7   2  -3 290.350 13.1643   2
   8   2  -3 719.791 29.8152   1
  -8   2   3 710.229 30.4395   2
   8  -2   3 698.471 30.5557   2
   8   2  -3 671.524 30.4329   2
  -8  -2  -3 718.666 30.4094   2
   8   2  -3 705.152 30.3488   2
  -8  -2  -3 714.323 29.8981   1
   8   2   3 689.970 30.2716   2
  -8   2  -3 738.013 29.5606   1
   8  -2  -3 735.495 30.4132   2
   8  -2  -3 735.864 29.5053   1
  -8   2  -3 752.325 30.7581   2
  -8  -2   3 747.984 30.2779   2
   8   2   3 748.367 30.6540   2
   9  -2   3 318.836 14.7157   2
   9   2  -3 322.322 14.4641   2
  -9   2   3 323.262 14.5490   2
  -9  -2  -3 321.089 14.4483   2
   9   2  -3 324.207 13.7585   1
  -9  -2  -3 323.431 13.8398   1
   9   2  -3 341.221 16.9347   2
  -9  -2   3 307.629 14.1925   2
   9   2   3 314.311 14.6933   2
  -9   2  -3 294.528 13.3537   1
  -9   2  -3 296.075 14.6342   2
   9  -2  -3 294.732 13.2881   1
   9  -2  -3 294.786 14.3367   2
  10  -2   3 730.045 31.4987   2
  10   2  -3 714.972 30.4045   1
 -10   2   3 727.878 31.2897   2
 -10  -2  -3 697.492 31.1479   2
  10   2  -3 715.913 31.2020   2
 -10  -2  -3 700.588 30.4592   1
  10  -2  -3 753.297 30.0607   1
 -10  -2   3 726.228 30.9871   2
  10   2   3 763.674 31.6154   2
  10  -2  -3 740.938 31.2381   2
 -10   2  -3 749.923 31.6219   2
  11  -2   3 208.350 11.4390   2
 -11   2   3 209.631 11.2370   2
 -11  -2  -3 213.063 10.2662   1
  11   2  -3 206.560 11.1852   2
  11   2  -3 207.553 10.1689   1
  11  -2   3 207.057 9.79009   1
 -11   2  -3 222.706 11.6135   2
  11  -2  -3 227.347 11.5308   2
  11  -2  -3 234.415 10.6749   1
  11   2   3 232.168 11.7408   2
  12  -2   3 317.128 13.4264   1
  12  -2   3 298.515 15.1655   2
  12   2  -3 298.342 13.7695   1
  12   2  -3 299.694 14.9522   2
  12  -2  -3 308.310 14.9579   2
  12   2   3 301.139 15.2850   2
  12  -2  -3 304.777 13.3040   1
  12   2   3 301.226 13.9231   1
  13   2  -3 31.5450 4.07907   1
  13   2  -3 40.0678 5.58799   2
  13  -2   3 34.4606 5.65133   2
  13   2   3 33.6351 5.26457   1
  13  -2  -3 32.3943 3.24758   1
  13  -2  -3 43.1702 5.44827   2
  13   2   3 46.6279 5.97882   2
  14   2  -3 201.647 11.5252   2
  14   2  -3 200.972 9.96088   1
  14   2   3 193.015 11.8366   2
  14   2   3 192.749 10.0346   1
  15   2  -3 25.5802 4.12753   1
  15   2  -3 26.4906 5.68784   2
  15   2   3 17.8980 4.43850   2
  15   2   3 19.6376 3.92561   1
   0  -3  -3 12.2235 0.93523   1
   0   3   3 9.97210 1.09105   2
   0  -3   3 10.2331 0.91940   2
   0  -3   3 10.0363 0.90950   1
   0   3   3 11.9707 0.96097   2
   0   3  -3 11.4805 1.09652   2
   0  -3   3 9.47045 0.84621   2
   0  -3  -3 9.41558 0.91617   2
  -1   3   3 846.266 33.4608   2
   1   3  -3 827.726 33.3194   1
   1  -3   3 784.556 33.2000   1
  -1   3   3 860.190 33.3919   2
  -1   3   3 817.560 33.2827   1
   1   3  -3 833.145 33.4251   2
  -1  -3  -3 837.707 33.3690   1
   1  -3   3 871.978 33.5947   2
  -1  -3  -3 874.506 33.3013   2
  -1  -3  -3 841.918 33.4865   2
   1   3  -3 861.875 33.3201   2
  -1  -3   3 787.378 33.3178   1
   1   3   3 815.605 33.3139   2
   1  -3  -3 739.413 33.4008   2
  -1  -3   3 824.192 33.3650   2
   1   3   3 814.742 33.4373   2
   1  -3  -3 814.267 33.2617   1
  -1  -3   3 870.185 33.3157   2
  -1   3  -3 801.946 33.2293   1
  -1   3  -3 819.340 33.4222   2
  -1   3  -3 784.326 33.3271   2
   1   3   3 785.162 33.3389   1
   2  -3   3 117.349 5.12591   1
  -2   3   3 123.523 5.44701   2
  -2  -3  -3 123.369 5.30126   2
  -2  -3  -3 122.293 5.34942   2
   2   3  -3 127.354 6.02071   1
   2   3  -3 120.856 5.37218   2
   2  -3   3 119.336 5.36493   2
   2   3  -3 122.765 5.83921   2
  -2   3   3 117.074 5.22059   1
  -2   3   3 118.450 5.46128   2
  -2   3  -3 122.815 5.40454   2
  -2   3  -3 122.133 5.19136   1
  -2  -3   3 120.277 5.26025   2
  -2  -3   3 115.302 5.31963   1
   2  -3  -3 118.035 5.40858   2
   2   3   3 123.633 5.32921   1
   2   3   3 125.195 5.33058   2
   2  -3  -3 125.811 5.21459   1
  -2  -3   3 126.125 5.32890   2
   2  -3  -3 125.603 5.71036   2
  -2   3  -3 123.166 5.48555   2
   2   3   3 118.751 5.66291   2
  -3  -3  -3 1825.12 74.8521   1
  -3   3   3 1825.67 74.5845   1
   3  -3   3 1857.81 74.9773   2
  -3  -3  -3 1628.76 74.7645   2
   3   3  -3 1882.57 74.8457   2
  -3   3   3 1932.42 75.7657   2
   3   3  -3 1849.20 74.8019   1
   3  -3   3 1829.06 74.8859   2
  -3   3   3 1829.51 75.0081   2
   3   3  -3 1825.58 75.0311   1
   3  -3   3 1838.88 74.5679   1
   3   3  -3 1879.76 74.9036   2
  -3  -3   3 1982.77 75.0652   2
  -3   3  -3 1864.41 74.5507   1
  -3  -3   3 1929.32 74.8000   2
   3  -3  -3 1820.36 74.9612   2
  -3   3  -3 1861.27 74.9407   2
   3   3   3 1897.03 74.8689   2
   3  -3  -3 1914.08 74.9399   2
   3   3   3 1842.58 74.8732   1
   4   3  -3 47.4081 3.29196   2
   4  -3   3 44.7378 2.12180   1
  -4   3   3 44.7337 2.77948   2
   4  -3   3 49.0610 2.83451   2
  -4   3   3 51.0143 2.22878   1
  -4  -3  -3 46.2629 2.60818   1
   4   3  -3 42.8072 2.61549   2
   4   3  -3 47.2514 2.54933   1
   4   3   3 39.9681 2.66162   2
   4  -3  -3 38.1062 2.16786   1
   4   3   3 41.5895 2.60842   2
   4  -3  -3 36.2522 2.63643   2
  -4   3  -3 37.4142 2.09084   1
  -5   3   3 3916.93 153.985   2
  -5   3  -3 3757.70 153.807   2
   5   3   3 3779.93 153.731   2
   6   3  -3 54.6725 3.54734   2
   6   3  -3 50.3829 3.22315   1
  -6  -3  -3 53.7325 3.30372   1
   6   3  -3 48.7119 3.47203   2
   6  -3   3 46.3229 3.62968   2
   6  -3   3 53.9262 3.18981   1
  -6   3   3 49.6499 3.61751   2
  -6   3   3 47.2191 3.61369   2
   6   3   3 62.1337 3.76746   2
  -6   3  -3 54.4381 3.56271   2
   6  -3  -3 57.1081 3.63713   2
   6   3   3 61.1602 3.48739   2
  -6   3  -3 54.0995 2.75212   1
  -6   3  -3 58.4110 3.87777   2
   6  -3  -3 57.6985 3.06361   1
   6  -3  -3 53.7685 2.74601   1
  -7  -3  -3 2005.44 80.1845   1
   7   3  -3 2026.98 80.0902   1
   7   3  -3 1930.16 80.5170   2
  -7  -3  -3 1949.48 80.4550   2
  -7   3   3 2067.51 80.6580   2
   7  -3   3 1954.50 79.6010   1
   7   3  -3 2041.95 80.4797   2
   7  -3   3 1951.14 81.3422   2
   7  -3  -3 1871.85 81.8268   2
  -7  -3   3 2112.90 80.9789   2
  -7   3  -3 1998.92 80.7939   2
   7   3   3 1970.16 80.6238   2
   7  -3  -3 1912.08 79.7132   1
   7   3   3 1906.15 80.3692   2
  -7   3  -3 1992.25 80.0041   1
   7  -3  -3 1948.21 79.6461   1
   8   3  -3 56.3386 3.96727   1
   8   3  -3 51.2565 5.95455   2
  -8  -3  -3 57.2515 4.30114   1
   8  -3   3 48.0094 4.39357   2
  -8  -3  -3 49.8261 4.04954   2
   8   3  -3 53.1501 4.13073   2
  -8   3   3 52.3491 4.41739   2
  -8  -3   3 60.8133 4.04838   2
   8  -3  -3 58.9087 4.29695   2
  -8   3  -3 58.2964 4.66716   2
  -8   3  -3 57.0615 3.15109   1
   8   3   3 59.3117 4.10796   2
   8  -3  -3 58.8145 3.15072   1
   9   3  -3 244.664 12.1241   2
  -9  -3  -3 260.086 11.6042   1
   9   3  -3 263.148 11.5278   1
  -9  -3  -3 257.778 12.0197   2
   9   3  -3 266.805 12.2032   2
   9  -3   3 263.298 12.4307   2
  -9   3   3 260.695 12.2943   2
   9  -3  -3 249.424 10.9041   1
   9  -3  -3 251.522 12.0908   2
  -9  -3   3 250.296 11.8382   2
   9   3   3 251.735 12.3592   2
  -9   3  -3 253.680 12.5098   2
   9   3   3 235.500 11.9023   2
 -10   3   3 100.659 6.74752   2
 -10  -3  -3 99.3609 6.35977   2
  10   3  -3 102.620 5.87775   1
  10  -3   3 91.8086 6.74511   2
 -10  -3  -3 108.887 5.98902   1
  10  -3   3 95.3685 5.13130   1
  10   3  -3 101.142 6.68597   2
 -10  -3   3 106.202 6.29222   2
  10  -3  -3 107.886 5.17601   1
 -10   3  -3 105.040 7.04536   2
  10  -3  -3 106.566 6.62761   2
  10   3   3 112.641 7.05823   2
 -11  -3  -3 37.9033 3.74726   1
  11  -3   3 32.7762 2.97103   1
  11   3  -3 33.2224 4.71369   2
  11   3  -3 31.0938 3.74238   1
  11  -3   3 29.7651 4.79682   2
 -11   3   3 38.5898 4.91622   2
  11  -3  -3 40.7612 4.69975   2
 -11   3  -3 39.8409 5.12714   2
  11  -3  -3 41.0286 2.99786   1
  11   3   3 40.7982 5.13655   2
  12  -3   3 11.9892 5.37252   2
  12   3  -3 10.2280 3.32261   2
  12  -3   3 9.37629 1.69650   1
  12   3  -3 11.1559 2.95389   1
 -12   3   3 8.40947 4.99837   2
  12  -3  -3 15.6678 3.63372   2
  12   3   3 14.4987 3.64103   2
 -12   3  -3 16.2301 4.23258   2
  12  -3  -3 14.3471 3.14612   1
  13   3  -3 97.1441 6.18328   1
  13   3  -3 102.955 7.49561   2
  13   3   3 84.5707 6.25667   1
  13   3   3 93.3133 7.70130   2
  14   3  -3 39.6136 4.36176   1
  14   3  -3 30.3875 5.63433   2
  14   3   3 26.5524 4.32836   1
  14   3   3 29.7891 6.00271   2
  15   3  -3 214.068 14.7278   2
  15   3   3 187.133 14.8409   2
  15   3   3 204.156 11.8359   1
   0  -4   3 5846.16 233.651   3
   0   4   3 5673.41 233.247   3
   0  -4  -3 5479.20 233.501   3
   0  -4   3 5984.69 233.242   3
   1  -4  -3 20.3555 1.28932   1
  -1  -4   3 21.0349 1.43675   1
   1   4   3 24.1996 1.42160   1
   1  -4  -3 22.5591 1.49333   2
  -1   4  -3 21.1427 1.74801   2
  -1  -4   3 21.1141 1.18146   2
  -1   4  -3 21.9826 1.38395   2
   1   4   3 22.8391 1.70621   2
  -1   4  -3 21.7401 1.30714   1
   1  -4  -3 22.2152 1.37014   2
  -2   4   3 1480.54 62.2113   2
  -2   4   3 1513.63 62.1066   2
   2   4  -3 1497.61 62.0192   2
   2  -4   3 1407.21 61.7586   1
  -2   4   3 1483.34 61.9135   1
  -2  -4  -3 1479.66 61.9434   2
   2   4  -3 1483.99 62.0220   1
   2  -4   3 1498.96 62.0170   2
  -2  -4  -3 1485.73 62.0781   1
   2   4  -3 1352.71 61.9922   1
  -2  -4  -3 1480.17 61.8796   2
   2   4  -3 1508.37 61.9505   2
  -2   4  -3 1647.56 62.2058   2
   2   4   3 1660.15 62.0847   2
   2  -4  -3 1572.22 62.0850   2
  -2   4  -3 1583.41 61.8701   1
   2   4   3 1564.68 62.0502   1
  -2  -4   3 1541.57 61.8536   2
  -2   4  -3 1609.14 62.1114   2
   2  -4  -3 1643.55 61.8679   1
   2   4   3 1647.35 62.0041   2
  -2  -4   3 1684.17 61.9691   2
   3   4  -3 92.1581 4.39411   2
   3   4  -3 89.6211 4.31897   2
   3   4  -3 92.0408 4.40612   1
   3  -4   3 91.0884 3.97796   1
  -3  -4  -3 86.9945 4.40860   1
  -3   4   3 94.7964 4.59976   2
  -3   4   3 96.5052 4.55869   2
  -3   4   3 90.3176 4.08126   1
  -3  -4  -3 89.2153 4.23838   2
  -3   4  -3 95.3324 4.48544   2
  -3   4  -3 93.4799 4.01458   1
  -3   4  -3 98.0707 4.62369   2
  -3  -4   3 98.1472 4.26137   2
   3   4   3 93.3513 4.34300   2
   3   4   3 96.0947 4.43031   2
   3  -4  -3 96.7152 4.08714   1
  -4  -4  -3 902.635 37.7727   2
  -4   4   3 896.037 37.4393   1
   4   4  -3 884.051 37.8803   2
   4  -4   3 922.314 38.0132   2
   4   4  -3 892.453 37.7999   1
  -4  -4  -3 898.827 37.8701   1
  -4   4   3 894.510 38.0190   2
   4  -4   3 857.992 37.3814   1
  -4   4   3 909.071 38.1337   2
   4   4  -3 891.107 37.8262   2
  -4   4  -3 967.587 37.3941   1
   4  -4  -3 964.988 37.5066   1
  -4   4  -3 969.746 38.1867   2
   4   4   3 979.409 38.0016   2
  -4   4  -3 926.427 38.0259   2
   4   4   3 965.118 37.8917   2
   4  -4  -3 991.954 37.9873   2
  -4  -4   3 992.012 37.7659   2
  -5  -4  -3 195.001 8.60938   2
   5   4  -3 194.429 8.60076   1
   5  -4   3 200.524 8.89952   2
   5  -4   3 197.788 8.05319   1
  -5  -4  -3 197.483 8.67918   1
   5   4  -3 200.213 9.21323   2
   5   4  -3 198.944 8.70645   2
  -5   4   3 196.697 8.97416   2
  -5   4   3 203.314 8.95300   2
   5  -4  -3 191.496 8.75979   2
   5   4   3 185.403 8.77323   2
   5  -4  -3 185.215 8.13012   1
  -5   4  -3 186.798 8.02932   1
  -5   4  -3 187.944 8.98177   2
  -5   4  -3 182.232 8.77050   2
  -5  -4   3 194.880 8.52387   2
  -6  -4  -3 31.1610 2.61071   1
  -6   4   3 29.2906 3.17028   2
   6  -4   3 30.8448 3.02630   2
   6   4  -3 30.9175 2.85718   2
   6  -4   3 33.1829 1.80888   1
   6   4  -3 29.2082 2.75892   2
   6   4  -3 35.1632 2.64748   1
  -6   4   3 31.4044 3.06632   2
   6   4   3 30.1376 2.66164   2
   6   4   3 31.4334 2.93177   2
   6  -4  -3 34.3777 1.95162   1
  -6   4  -3 27.9054 3.63813   2
  -6   4  -3 32.8166 3.22524   2
  -6  -4   3 29.8141 2.59172   2
  -6   4  -3 33.1933 1.84501   1
   6  -4  -3 37.7477 2.98941   2
   6  -4  -3 34.2412 1.95754   1
  -7   4   3 282.513 12.6550   2
   7   4  -3 278.737 12.4551   2
  -7  -4  -3 296.021 12.3657   1
   7   4  -3 273.817 12.5643   1
   7  -4   3 286.870 12.6771   2
   7  -4   3 286.240 11.4636   1
   7   4  -3 276.144 12.4726   2
   7  -4  -3 254.717 11.4571   1
   7  -4  -3 272.120 12.4258   2
  -7   4  -3 269.081 11.4393   1
  -7   4  -3 268.829 12.7737   2
   7  -4  -3 266.371 12.1367   1
   7   4   3 275.342 12.6100   2
   7   4   3 264.484 12.3009   2
  -8  -4  -3 494.234 20.5864   1
   8  -4   3 465.724 19.7101   1
   8   4  -3 500.794 20.9287   2
  -8   4   3 490.715 21.1096   2
   8   4  -3 498.904 20.4844   1
   8   4  -3 462.790 20.8983   2
   8  -4   3 440.720 22.1944   2
   8  -4  -3 490.015 19.9072   1
   8  -4  -3 480.405 19.8022   1
   8   4   3 506.955 21.1654   2
  -8   4  -3 481.325 21.2814   2
   8   4   3 466.980 20.7501   2
  -9  -4  -3 76.8550 4.59697   1
   9  -4   3 67.7926 5.27788   2
   9   4  -3 68.9320 4.94486   2
   9   4  -3 67.0240 5.00817   2
   9  -4   3 66.1549 3.48084   1
  -9   4   3 66.2458 5.23531   2
   9  -4   3 72.4227 3.65181   1
   9   4  -3 73.3794 4.51909   1
   9   4   3 56.7677 5.14161   2
   9  -4  -3 54.0297 3.44526   1
   9  -4  -3 54.4110 4.81818   2
  10   4  -3 621.156 26.5430   1
 -10   4   3 608.710 27.3569   2
  10   4  -3 604.323 27.1370   2
 -10  -4  -3 612.504 26.6340   1
  10  -4   3 591.849 27.3015   2
  10  -4   3 606.444 25.7242   1
  10   4   3 672.094 27.6467   2
  10  -4  -3 640.121 25.7858   1
  10  -4  -3 641.901 27.2041   2
 -10   4  -3 678.086 28.1346   2
 -11  -4  -3 183.535 9.69304   1
 -11   4   3 195.709 10.7423   2
  11   4  -3 188.742 10.4592   2
  11   4  -3 193.718 9.71526   1
  11  -4   3 192.826 10.7334   2
 -11   4  -3 207.832 11.1200   2
  11  -4  -3 213.188 10.6055   2
  11  -4  -3 198.171 8.75104   1
  11   4   3 200.592 10.9053   2
  12   4  -3 595.952 26.4557   2
 -12   4   3 585.154 26.4682   2
  12   4  -3 595.772 25.4016   1
  12   4   3 588.192 26.8549   2
 -12   4  -3 586.206 26.7993   2
  13   4  -3 79.4556 6.78213   2
  13   4  -3 75.1046 5.73224   1
  13   4   3 76.5924 5.83829   1
  13   4   3 78.7251 7.21084   2
  14   4  -3 234.570 12.9406   2
  14   4  -3 238.330 11.6767   1
  14   4   3 231.173 13.3039   2
  14   4   3 237.037 11.8233   1
  15   4  -3 60.3083 6.94712   2
  15   4  -3 64.4418 5.50050   1
  15   4   3 59.0912 7.18727   2
  15   4   3 63.0444 5.69513   1
   0   5   3 6.94371 1.16015   2
   0   5   3 10.0968 0.99389   2
   0  -5  -3 8.87794 0.73891   2
   0   5  -3 8.51694 1.11350   2
   0  -5  -3 9.31371 1.02985   1
   0   5  -3 6.83608 0.88840   2
   1   5  -3 1867.07 72.6084   2
   1  -5   3 1828.54 72.6288   2
   1   5  -3 1759.54 72.6821   1
  -1  -5  -3 1785.95 72.6924   1
  -1   5   3 1760.41 72.5362   1
   1  -5   3 1683.69 72.4682   1
  -1   5   3 1811.75 72.6345   2
   1   5  -3 1622.15 72.6062   1
   1   5  -3 1802.98 72.5142   2
  -1   5   3 1830.89 72.7077   2
   1  -5   3 1732.90 72.4816   2
   1   5   3 1864.69 72.5537   2
   1  -5  -3 1827.46 72.6924   2
   1  -5  -3 1951.16 72.6429   2
   1   5   3 1853.88 72.6299   2
  -1   5  -3 1855.97 72.6178   2
   1   5   3 1760.74 72.6442   1
   1  -5  -3 1836.71 72.5503   1
  -1   5  -3 1834.75 72.6836   2
  -1   5  -3 1785.82 72.4939   1
  -2  -5  -3 179.355 8.06463   1
  -2   5   3 181.154 8.05574   2
   2   5  -3 178.299 8.01763   1
   2   5  -3 187.313 7.86205   2
  -2  -5  -3 180.892 7.67582   2
   2   5  -3 183.174 7.94074   2
   2  -5   3 167.331 7.67655   1
   2  -5   3 171.220 7.92455   2
  -2   5   3 177.687 7.82473   1
  -2   5   3 178.690 8.09688   2
   2  -5  -3 200.998 7.78588   1
  -2   5  -3 196.388 7.77300   1
   2  -5  -3 209.746 8.04951   2
   2   5   3 202.699 7.91455   2
  -2   5  -3 191.834 8.13522   2
  -3  -5  -3 2629.25 104.540   1
   3   5  -3 2677.24 104.430   2
   3  -5   3 2479.75 104.007   1
   3   5  -3 2662.89 104.361   2
  -3  -5  -3 2666.89 104.217   2
  -3   5   3 2525.87 104.142   1
   3   5  -3 2637.54 104.474   1
  -3   5   3 2579.92 105.245   2
   3  -5   3 2197.58 104.388   2
   3   5   3 2705.61 104.397   2
  -3   5  -3 2578.52 104.069   1
  -3  -5   3 2779.46 104.267   2
  -4  -5  -3 2686.30 107.019   2
  -4   5   3 2707.37 107.418   2
  -4  -5  -3 2683.91 107.285   1
  -4   5   3 2651.57 107.441   2
   4   5  -3 2694.26 107.158   2
  -4   5   3 2615.71 106.731   1
   4   5  -3 2612.43 107.198   2
   4   5  -3 2702.05 107.210   1
  -4  -5   3 2719.19 106.987   2
   4   5   3 2669.84 107.268   2
   4  -5  -3 2624.16 106.735   1
  -4   5  -3 2642.19 107.488   2
   4   5   3 2653.97 107.169   2
  -4   5  -3 2567.92 107.311   2
  -5   5   3 790.661 31.2368   2
  -5  -5  -3 813.198 30.9890   1
   5  -5   3 791.315 31.0915   2
   5   5  -3 809.893 30.9194   2
  -5  -5  -3 801.674 30.7464   2
  -5   5   3 793.031 31.1770   2
   5   5  -3 803.439 30.9908   2
   5   5  -3 802.475 30.8816   1
   5  -5  -3 699.810 30.8694   2
   5   5   3 699.669 30.9237   2
   5   5   3 682.424 30.7777   2
   5  -5  -3 688.856 30.2607   1
  -5   5  -3 660.853 30.9220   2
  -5   5  -3 676.707 31.1142   2
  -5  -5   3 720.585 30.6079   2
   6  -5   3 1628.80 65.3645   2
  -6  -5  -3 1657.67 65.1721   1
  -6   5   3 1676.04 65.4755   2
  -6  -5  -3 1628.01 64.9897   2
  -6   5   3 1610.61 65.4881   2
   6   5  -3 1608.38 65.1444   2
   6   5  -3 1604.62 65.0265   1
   6   5  -3 1588.73 65.2385   2
   6  -5  -3 1602.31 65.2037   2
  -6   5  -3 1552.50 65.2814   2
   6  -5  -3 1571.84 64.4299   1
  -6  -5   3 1603.04 64.8793   2
   6   5   3 1616.61 65.3138   2
   6  -5  -3 1538.74 64.3765   1
  -6   5  -3 1600.03 65.5677   2
   6   5   3 1523.00 65.2103   2
  -7  -5  -3 908.007 36.9687   2
  -7   5   3 953.260 37.5396   2
  -7   5   3 885.597 37.4877   2
   7  -5   3 917.018 37.3909   2
   7   5  -3 919.555 37.1932   2
   7   5  -3 895.322 37.2554   2
  -7  -5  -3 939.262 37.1165   1
   7   5  -3 929.707 36.9913   1
  -7  -5   3 898.236 36.8510   2
   7  -5  -3 856.618 36.2186   1
   7  -5  -3 883.504 37.1874   2
   7  -5  -3 865.200 36.2568   1
  -7   5  -3 887.576 37.6084   2
   7   5   3 895.820 37.3633   2
  -7   5  -3 836.843 37.2253   2
   7   5   3 864.430 37.0866   2
   8   5  -3 193.822 9.40618   1
   8  -5   3 203.258 9.97062   2
  -8  -5  -3 192.286 9.49374   1
  -8   5   3 194.264 10.0022   2
  -8  -5  -3 189.378 9.39146   2
   8  -5   3 193.157 8.40309   1
   8   5  -3 186.877 9.69172   2
   8   5  -3 179.905 9.66118   2
   8   5   3 233.770 9.82930   2
  -8  -5   3 243.803 9.56592   2
  -9  -5  -3 276.111 12.2267   1
   9   5  -3 281.020 12.6427   2
   9  -5   3 269.981 10.9916   1
   9  -5   3 277.996 14.3612   2
  -9   5   3 267.955 15.4559   2
   9   5  -3 255.200 12.4964   2
   9   5  -3 276.839 12.1353   1
  -9  -5  -3 274.901 12.2138   2
   9  -5   3 264.070 11.2181   1
  -9   5  -3 246.029 15.7775   2
   9   5   3 263.762 12.7931   2
  -9  -5   3 260.124 12.0450   2
   9   5   3 242.546 12.2886   2
   9  -5  -3 241.624 11.0477   1
  10   5  -3 70.6143 4.95603   1
 -10  -5  -3 73.7045 4.99230   1
  10   5  -3 73.1590 5.54910   2
  10  -5   3 71.7062 5.73240   2
 -10   5   3 77.1525 5.87012   2
  10   5   3 61.0822 5.65427   2
 -10   5  -3 65.1556 5.97036   2
  10  -5  -3 63.3653 3.57923   1
  10  -5  -3 66.8003 5.40507   2
 -11   5   3 34.2372 4.90234   2
  11   5  -3 43.0784 6.39293   1
  11   5  -3 31.3040 6.02661   2
 -11  -5  -3 37.8022 5.48517   1
  11   5   3 38.1970 5.64677   2
 -11   5  -3 31.7318 5.06555   2
  12   5  -3 1.52365 2.30400   1
 -12   5   3 2.45605 2.76326   2
  12   5  -3 0.45759 2.56119   2
  12   5   3 0.23195 2.80151   2
 -12   5  -3 -2.2705 2.69944   2
  13   5  -3 59.6642 5.18943   1
 -13   5   3 64.9824 6.37523   2
  13   5  -3 63.6277 6.19304   2
  13   5   3 48.0516 5.25390   1
  13   5   3 44.9192 6.17392   2
 -13   5  -3 55.4018 6.44082   2
  14   5  -3 98.2013 6.86518   1
  14   5  -3 83.3007 9.68484   2
  14   5   3 84.3684 6.58527   1
  14   5   3 89.2422 9.17897   2
  15   5  -3 96.7256 7.40333   1
  15   5   3 70.3159 6.63008   1
   0   6   3 139.588 6.11029   1
   0   6  -3 132.914 6.08044   1
   0   6   3 135.859 6.19158   2
   0   6  -3 159.259 6.02487   2
   0   6  -3 133.928 6.12398   2
   0  -6  -3 138.182 6.17874   1
   1   6  -3 3251.19 123.534   2
   1   6   3 3080.32 123.541   2
   1  -6  -3 3121.13 123.459   2
  -1   6  -3 3063.44 123.570   2
  -1   6  -3 2825.13 123.464   1
   1   6   3 3109.74 123.506   2
   2   6  -3 46.5370 2.64988   2
   2  -6   3 47.8855 2.58701   2
  -2  -6  -3 42.8636 2.82978   1
  -2   6   3 44.3945 2.82599   2
  -2   6   3 46.2422 2.52649   1
   2   6  -3 47.8461 2.52237   2
   2  -6  -3 60.4710 2.53135   1
  -2   6  -3 60.1952 2.51529   1
  -2   6  -3 61.0683 2.94152   2
   3   6  -3 1597.88 63.6121   2
  -3   6   3 1636.65 63.8983   2
  -3   6   3 1555.93 63.4008   1
  -3   6   3 1609.42 63.8405   2
   3   6  -3 1608.84 63.5492   2
   3  -6   3 1642.78 63.6953   2
  -3  -6  -3 1603.72 63.8174   1
   3   6  -3 1600.53 63.7453   1
   3   6   3 1550.00 63.6285   2
  -3   6  -3 1555.94 63.8797   2
  -3   6  -3 1530.67 63.7554   2
   3   6   3 1548.05 63.5604   2
   3  -6  -3 1585.96 63.6632   2
  -3   6  -3 1459.31 63.2892   1
   3  -6  -3 1530.57 63.3094   1
   4   6  -3 61.3543 3.62935   1
  -4   6   3 61.0534 3.77084   2
  -4  -6  -3 65.7612 3.13449   2
  -4   6   3 61.2264 2.95798   1
  -4   6   3 63.2160 3.83478   2
   4  -6   3 56.8097 3.54760   2
   4   6  -3 63.4954 3.51451   2
   4   6  -3 61.7708 3.44815   2
  -4  -6  -3 64.4955 3.68768   1
   4  -6  -3 75.6986 2.95198   1
   4   6   3 75.3908 3.53988   2
   4  -6  -3 59.4641 3.46969   2
  -4   6  -3 70.0314 3.76634   2
  -4   6  -3 74.4121 4.00097   2
  -5  -6  -3 235.898 10.5575   1
   5   6  -3 226.155 10.4431   2
   5   6  -3 229.124 10.3856   2
  -5   6   3 239.868 10.7616   2
   5   6  -3 223.984 10.4471   1
  -5   6   3 228.618 10.7671   2
  -5   6  -3 249.930 10.9081   2
   5   6   3 248.228 10.5909   2
  -5   6  -3 242.485 10.6730   2
  -5  -6   3 233.856 10.1365   2
   5   6   3 244.278 10.4208   2
   6   6  -3 111.060 5.78011   2
   6  -6   3 112.229 5.94438   2
  -6   6   3 108.116 6.09511   2
  -6   6   3 106.449 6.08123   2
  -6  -6  -3 115.765 6.57721   1
   6   6  -3 104.944 6.12263   1
   6   6  -3 109.011 6.39988   2
   6   6   3 112.423 7.19263   2
   6   6   3 114.750 5.69466   2
  -6   6  -3 116.814 6.32439   2
   6  -6  -3 109.169 5.76647   2
  -6   6  -3 106.809 5.92900   2
  -7   6   3 7.46939 2.12056   2
  -7  -6  -3 6.76660 1.80401   1
   7   6  -3 5.74849 1.73502   2
   7   6  -3 6.05013 1.80729   2
  -7  -6  -3 9.15083 2.58037   2
  -7   6   3 4.65114 1.89571   2
   7  -6   3 6.75065 1.93426   2
   7   6   3 11.7676 2.47115   2
   7  -6  -3 9.45704 1.90189   2
  -7   6  -3 9.37376 2.25075   2
  -7   6  -3 9.35472 2.24625   2
  -8   6   3 62.3415 5.19913   2
  -8  -6  -3 67.5162 4.64496   1
   8   6  -3 63.8528 4.64608   2
   8   6  -3 64.5688 4.79635   2
   8   6  -3 61.0708 4.53843   1
   8  -6   3 60.8953 4.93505   2
  -8  -6  -3 59.4365 5.04198   2
   8   6   3 75.6544 4.67165   2
   8  -6  -3 79.7283 4.90250   2
   8   6   3 78.0169 5.22490   2
  -8   6  -3 82.4546 5.72555   2
   9   6  -3 849.821 34.2935   2
   9   6  -3 849.732 33.9435   1
  -9  -6  -3 833.406 34.0467   1
   9  -6   3 812.013 34.3980   2
  -9   6   3 801.878 34.5516   2
  -9  -6  -3 728.497 34.9385   2
   9   6  -3 771.207 34.2262   2
   9  -6  -3 812.746 34.1995   2
  -9   6  -3 829.334 34.8723   2
   9   6   3 780.238 34.0830   2
   9   6   3 841.147 34.5630   2
  10   6  -3 97.8738 6.14751   1
 -10   6   3 97.4060 6.98797   2
 -10  -6  -3 106.912 6.22929   1
  10   6  -3 96.5337 6.64582   2
 -10   6  -3 94.3985 7.20540   2
  10   6   3 103.189 6.96826   2
  11   6  -3 778.134 31.8888   1
 -11  -6  -3 742.139 31.9219   1
  11   6  -3 766.882 32.4688   2
 -11   6   3 775.195 32.8276   2
 -11   6  -3 710.852 32.9143   2
  11   6   3 729.729 32.7300   2
  12   6  -3 51.8204 5.14467   1
 -12   6   3 49.4926 6.00847   2
  12   6  -3 51.2317 5.74697   2
  12   6   3 57.7337 6.29031   2
 -12   6  -3 50.9622 6.33961   2
  13   6  -3 400.559 19.5250   2
  13   6  -3 414.036 18.7254   1
 -13   6   3 410.011 20.1387   2
 -13   6  -3 414.141 20.5210   2
  13   6   3 420.349 20.0544   2
  13   6   3 411.130 18.9375   1
  14   6  -3 43.7683 5.05841   1
  14   6  -3 45.1235 6.01959   2
  14   6   3 37.4373 6.02943   2
  14   6   3 39.3124 5.85184   1
   0  -7  -3 55.1739 2.87639   1
   0   7  -3 50.8184 2.83121   1
   0   7  -3 50.0531 2.87163   1
   0   7   3 52.0294 3.01123   1
   0   7   3 52.4482 2.87350   2
   0   7   3 60.9073 2.74360   2
   0   7  -3 48.4525 2.77147   2
   0   7  -3 57.2808 2.65824   2
  -1  -7  -3 27.8578 2.11159   1
  -1   7   3 27.6032 1.87713   1
  -1   7   3 33.9887 2.02934   2
   1   7  -3 30.1641 1.78361   2
   1   7  -3 27.5161 2.10470   1
  -1   7   3 31.1202 2.07194   2
   1   7  -3 35.1657 1.83821   2
  -1   7  -3 34.9432 1.97309   2
  -1   7  -3 28.9203 1.89756   1
   1   7   3 30.8951 1.89098   2
  -1   7  -3 32.4671 1.92818   1
   2   7  -3 2016.31 79.1425   2
  -2   7   3 1990.22 79.4222   2
   2   7  -3 2041.28 79.2591   2
   2   7  -3 1984.19 79.4383   1
  -2  -7  -3 1953.11 79.4904   1
  -2   7   3 1985.46 79.4646   2
  -2   7   3 1990.82 79.2895   1
  -2   7  -3 1928.53 79.0838   1
  -2   7  -3 1886.06 79.3483   2
   2   7   3 2002.04 79.1792   2
  -2   7  -3 1856.32 79.0794   1
   2  -7  -3 1957.18 79.1405   1
  -2   7  -3 1922.72 79.4440   2
   2   7   3 2024.13 79.3016   2
  -3   7   3 918.574 37.4116   2
   3   7  -3 924.948 37.0324   2
   3   7  -3 926.655 37.0981   2
   3   7  -3 900.154 37.2934   1
  -3   7   3 927.182 37.3756   2
  -3  -7  -3 902.566 37.3731   1
   3  -7   3 891.794 37.0950   2
  -3   7   3 896.141 36.9399   1
   3  -7  -3 915.655 36.8332   1
  -3   7  -3 882.180 36.8216   1
   3  -7  -3 959.817 37.1756   2
  -3   7  -3 901.175 37.2998   2
   3   7   3 930.839 37.1382   2
  -3   7  -3 878.253 36.7528   1
  -3   7  -3 907.853 37.4204   2
   3   7   3 930.733 37.0677   2
  -4  -7  -3 1923.81 79.3257   1
  -4   7   3 1853.78 78.6255   1
   4   7  -3 1945.45 79.0350   2
  -4   7   3 1974.83 79.8923   2
   4   7  -3 1924.98 79.0889   2
   4   7  -3 1948.04 79.2463   1
  -4   7   3 1895.48 79.3680   2
   4  -7   3 1893.06 79.1336   2
  -4   7  -3 1991.51 79.5191   2
   4   7   3 2046.80 79.1041   2
   4  -7  -3 2013.70 78.6245   1
  -4   7  -3 1901.48 79.3232   2
   4   7   3 2055.41 79.2036   2
   4  -7  -3 2038.57 79.1682   2
  -5   7   3 93.9776 5.42177   2
   5   7  -3 90.7613 5.02780   2
   5   7  -3 92.6040 5.52013   2
   5  -7   3 93.2804 5.13183   2
   5   7  -3 97.9444 5.73629   1
  -5   7   3 95.8798 5.49208   2
  -5  -7  -3 93.7645 5.80723   1
   5  -7  -3 103.245 5.11709   2
  -5   7  -3 106.289 5.62544   2
  -5   7  -3 104.551 5.35907   2
   5   7   3 105.796 5.05448   2
   5   7   3 109.133 5.83399   2
   6   7  -3 1382.97 57.1770   2
  -6   7   3 1463.62 58.3599   2
   6   7  -3 1399.21 57.0941   2
  -6   7   3 1365.37 57.5110   2
   6   7  -3 1382.30 57.1358   1
  -6  -7  -3 1404.58 57.2641   1
  -6   7  -3 1335.13 57.3209   2
  -6   7  -3 1468.03 58.9282   2
   6   7   3 1420.54 57.2915   2
   6   7   3 1378.35 57.0815   2
   7  -7   3 241.619 11.9950   2
  -7   7   3 240.872 12.2013   2
   7   7  -3 241.522 11.6836   2
  -7   7   3 251.252 12.1047   2
  -7  -7  -3 255.112 11.7618   1
   7   7  -3 250.909 11.6691   2
   7   7  -3 246.244 11.6228   1
   7   7   3 263.767 11.6680   2
   7  -7  -3 276.092 11.7889   2
  -7   7  -3 277.340 12.4527   2
  -7   7  -3 258.425 11.9998   2
   7   7   3 274.032 11.9933   2
   8  -7   3 537.636 23.4022   2
   8   7  -3 558.404 23.1866   1
  -8  -7  -3 560.492 23.3103   1
   8   7  -3 514.596 23.2800   2
  -8   7   3 551.094 23.7369   2
  -8   7   3 496.992 23.7801   2
   8   7  -3 543.116 23.2802   2
  -8   7  -3 567.257 24.0017   2
  -8   7  -3 512.476 23.4606   2
   8   7   3 544.307 23.2144   2
   8  -7  -3 553.605 23.2667   2
   8   7   3 562.688 23.5802   2
   9   7  -3 213.410 10.2439   2
   9   7  -3 209.102 9.95653   1
  -9  -7  -3 199.199 10.0002   1
   9   7  -3 197.081 10.9843   2
   9  -7   3 201.673 10.2479   2
  -9   7   3 212.229 10.7090   2
   9   7   3 195.257 10.1027   2
   9  -7  -3 186.580 9.95453   2
  -9   7  -3 207.041 10.9063   2
   9   7   3 206.633 10.4721   2
  10   7  -3 68.2319 8.29197   1
 -10   7   3 74.1260 6.27517   2
 -10   7  -3 81.5282 6.60983   2
  11   7  -3 21.1458 4.41582   2
 -11   7   3 13.2473 3.22929   2
 -11  -7  -3 23.0738 3.85047   1
  11   7  -3 20.7483 3.95830   1
  11   7   3 16.6586 3.43730   2
 -11   7  -3 15.2625 3.58649   2
  12   7  -3 39.2487 4.71723   1
 -12   7   3 40.4906 5.72786   2
  12   7  -3 40.5437 5.30538   2
 -12   7  -3 41.8155 6.12684   2
  12   7   3 34.1665 5.52910   2
 -13   7   3 13.1687 3.76269   2
  13   7  -3 13.6097 3.15808   1
  13   7  -3 12.7349 3.48295   2
  13   7   3 11.8857 3.36230   1
  13   7   3 18.1677 4.13949   2
 -13   7  -3 16.6246 4.19099   2
  14   7  -3 72.7554 6.16569   1
  14   7  -3 73.5669 7.45785   2
  14   7   3 83.2104 7.80694   2
  14   7   3 73.6900 6.40780   1
   0   8  -3 925.478 37.7649   1
   0   8  -3 920.542 37.6722   2
   0   8   3 951.850 37.6397   2
   0  -8  -3 911.790 37.8052   1
   0   8   3 935.014 37.7559   2
  -1   8   3 878.864 34.5016   2
   1   8  -3 854.109 34.3216   2
  -1  -8  -3 850.114 34.6523   1
   1   8  -3 847.954 34.5898   1
   1   8  -3 878.139 34.3224   2
  -1   8   3 825.740 34.4326   1
  -1   8   3 863.259 34.5429   2
   1   8   3 859.885 34.3581   2
  -1   8  -3 842.747 34.4981   2
   1   8   3 835.999 34.5993   2
  -1   8  -3 816.479 34.4154   1
  -1   8  -3 861.080 34.4482   2
  -1   8  -3 808.259 34.4072   1
   1  -8  -3 839.651 34.4516   1
   2   8  -3 887.909 35.6876   2
  -2  -8  -3 864.044 36.0076   1
  -2   8   3 876.940 35.8968   2
  -2   8   3 853.265 35.6417   1
   2   8  -3 858.374 35.9361   1
   2   8  -3 883.008 35.5714   2
  -2   8   3 873.635 35.9392   2
   2   8   3 877.655 35.8210   2
   2   8   3 907.626 35.7589   2
  -2   8  -3 868.260 35.7161   1
  -2   8  -3 887.077 35.5806   1
   2  -8  -3 873.614 35.6643   1
  -2   8  -3 898.768 35.9864   2
  -2   8  -3 894.399 35.8653   2
   3   8  -3 617.513 25.0538   2
   3   8  -3 618.564 24.7168   2
  -3   8   3 623.496 25.1649   2
  -3  -8  -3 608.229 25.1567   1
  -3   8   3 616.679 25.1133   2
   3  -8   3 612.705 24.7442   2
   3   8  -3 600.838 25.0698   1
  -3   8   3 600.503 24.6504   1
  -3   8  -3 584.656 24.4758   1
   3   8   3 613.096 24.8258   2
   3  -8  -3 619.405 25.2071   2
  -3   8  -3 566.828 24.5052   1
   3   8   3 618.623 25.0403   2
  -3   8  -3 583.692 25.0127   2
  -3   8  -3 593.178 25.1473   2
   3  -8  -3 593.052 24.5426   1
   4  -8   3 255.439 10.3678   2
  -4   8   3 244.778 9.83640   1
  -4   8   3 254.871 10.7601   2
  -4   8   3 255.524 10.8025   2
   4   8  -3 249.943 10.6298   1
  -4  -8  -3 244.051 10.6875   1
   4   8  -3 255.799 10.2897   2
   4   8  -3 246.170 10.3258   2
  -4   8  -3 225.155 10.7280   2
   4  -8  -3 216.174 9.75200   1
  -4   8  -3 210.952 10.4896   2
   4   8   3 219.227 10.2054   2
   4  -8  -3 225.940 10.3109   2
   4   8   3 219.764 10.3251   2
  -5   8   3 86.8960 4.96774   2
   5   8  -3 77.0729 4.67685   1
   5   8  -3 79.1238 4.40768   2
   5  -8   3 79.5273 4.46376   2
   5   8  -3 76.3916 4.36056   2
  -5   8   3 79.8066 5.32001   2
  -5  -8  -3 73.7315 4.68643   1
  -5   8  -3 79.4518 4.84065   2
  -5   8  -3 82.8722 5.24702   2
   5  -8  -3 85.2933 4.48317   2
   5   8   3 82.8446 4.33233   2
   5   8   3 82.6581 4.52541   2
   6   8  -3 64.9125 4.27589   1
   6   8  -3 67.0191 4.14829   2
  -6   8   3 66.4173 4.67376   2
  -6   8   3 64.8300 4.64590   2
   6   8  -3 68.5287 4.16863   2
  -6  -8  -3 73.4791 4.49645   1
   6  -8   3 57.9377 4.21207   2
  -6   8  -3 62.0956 4.77646   2
   6  -8  -3 65.5065 4.12647   2
  -6   8  -3 61.3163 4.44118   2
   6   8   3 66.9997 4.33423   2
   6   8   3 66.5774 4.07302   2
  -7   8   3 53.9064 4.52623   2
   7   8  -3 61.3511 4.05160   2
  -7  -8  -3 60.2200 4.31655   1
   7   8  -3 58.9382 4.13715   2
   7   8  -3 61.2060 4.21582   1
  -7   8   3 53.7335 4.60763   2
  -7   8  -3 45.4554 4.20602   2
   7   8   3 52.2004 4.19775   2
  -7   8  -3 43.2529 4.51626   2
   7   8   3 54.6992 3.88016   2
  -8   8   3 138.114 7.89064   2
   8   8  -3 151.242 7.52836   1
  -8  -8  -3 149.103 7.57657   1
   8   8  -3 145.199 7.43640   2
   8   8  -3 146.406 7.46664   2
  -8   8   3 147.132 8.01257   2
  -8   8  -3 127.367 8.03043   2
   8   8   3 131.234 7.62883   2
  -8   8  -3 122.140 7.52265   2
   8   8   3 131.054 7.20775   2
  -9   8   3 71.9608 5.75798   2
   9   8  -3 68.0414 5.20105   2
   9   8  -3 68.2966 5.19035   2
   9   8  -3 68.6109 5.13404   1
  -9  -8  -3 71.8718 5.07973   1
   9   8   3 53.1167 5.21797   2
  10   8  -3 217.212 11.1454   2
 -10   8   3 223.802 11.7475   2
  10   8  -3 221.205 10.9475   1
 -10  -8  -3 218.936 10.9971   1
  10   8   3 217.503 11.4863   2
 -10   8  -3 222.774 12.0026   2
 -11   8   3 456.335 21.1194   2
  11   8  -3 456.456 20.5642   2
  11   8  -3 458.957 20.2074   1
 -11  -8  -3 446.718 20.2234   1
 -11   8  -3 435.175 21.3994   2
  11   8   3 453.099 20.9327   2
  12   8  -3 141.071 8.64862   2
 -12   8   3 139.885 9.20574   2
  12   8  -3 135.748 8.09802   1
  12   8   3 118.551 8.76707   2
 -12   8  -3 121.227 9.21776   2
  13   8  -3 326.120 16.3447   2
 -13   8   3 291.507 16.2005   2
  13   8  -3 322.696 15.6504   1
 -13   8  -3 301.199 16.5530   2
  13   8   3 322.732 16.6577   2
  13   8   3 332.318 16.1931   1
   0   9  -3 3.68853 0.80384   2
   0   9  -3 1.74295 1.09848   1
   0   9   3 3.91954 0.94858   2
   0   9   3 6.28471 1.29873   2
   0   9  -3 4.56788 0.90954   2
   0  -9  -3 2.43454 1.01915   1
  -1  -9  -3 62.6696 3.33776   1
   1   9  -3 62.0392 2.86297   2
   1   9  -3 57.2972 3.26248   1
  -1   9  -3 48.1761 2.95123   2
   1   9   3 54.3368 2.78921   2
  -1   9  -3 45.3252 3.85984   2
   1   9   3 46.1076 2.89371   2
  -2   9   3 365.403 14.8345   2
  -2  -9  -3 360.745 14.9526   1
  -2   9   3 351.869 14.5064   1
  -2   9   3 371.687 14.8005   2
   2   9  -3 373.093 14.3968   2
   2   9  -3 379.960 14.5271   2
   2   9  -3 366.337 14.9008   1
  -2   9  -3 340.961 14.7954   2
   2   9   3 355.621 14.5679   2
   2   9   3 333.891 14.4175   2
  -2   9  -3 326.066 14.6589   2
  -2   9  -3 308.531 14.6089   1
   2  -9  -3 328.064 14.4856   1
  -2   9  -3 320.953 14.4345   1
  -3   9   3 565.296 22.3346   2
  -3  -9  -3 518.884 20.9750   1
   3   9  -3 519.689 20.4661   2
   3   9  -3 522.431 20.9022   1
  -3   9   3 512.879 20.9119   2
   3   9  -3 528.400 20.4139   2
  -3   9   3 535.702 20.7339   1
   3   9   3 473.370 20.4761   2
   3   9   3 470.290 20.3963   2
  -3   9  -3 450.974 20.6934   2
  -3   9  -3 449.640 20.1960   1
  -3   9  -3 451.166 20.1745   1
   3  -9  -3 456.974 20.2419   1
  -4   9   3 393.442 17.2027   2
   4   9  -3 398.702 17.1686   1
  -4   9   3 388.626 17.2376   2
  -4  -9  -3 412.518 17.2834   1
   4   9  -3 401.448 16.7135   2
   4   9  -3 398.536 16.7697   2
   4  -9   3 380.568 16.6810   2
   4   9   3 408.516 16.7518   2
   4  -9  -3 409.101 16.7886   2
  -4   9  -3 401.398 17.3115   2
   4   9   3 425.096 16.8876   2
  -4   9  -3 380.716 17.0724   2
   5   9  -3 1418.72 58.8430   2
  -5  -9  -3 1424.48 59.2657   1
  -5   9   3 1392.18 59.3941   2
   5   9  -3 1400.15 59.6251   2
  -5   9   3 1427.05 59.3486   2
   5   9  -3 1416.94 59.1552   1
   5   9   3 1521.05 59.0665   2
   5   9   3 1507.27 60.0760   2
   5  -9  -3 1503.08 59.5780   2
  -5   9  -3 1412.71 59.2318   2
  -5   9  -3 1517.57 59.5626   2
  -6  -9  -3 433.498 18.5937   1
  -6   9   3 423.107 18.7616   2
   6   9  -3 423.587 18.3027   2
  -6   9   3 402.874 18.7344   2
   6   9  -3 413.797 18.1815   2
   6  -9   3 406.965 18.2426   2
   6   9  -3 416.924 18.4531   1
   6  -9  -3 446.363 18.2865   2
  -6   9  -3 437.404 18.9637   2
  -6   9  -3 414.736 18.5846   2
   6   9   3 457.713 18.4835   2
   6   9   3 447.340 18.2712   2
  -7   9   3 534.478 22.9225   2
  -7  -9  -3 514.060 22.5870   1
   7  -9   3 507.736 22.3541   2
   7   9  -3 498.928 22.3515   2
   7   9  -3 522.155 22.4945   1
  -7   9   3 512.000 22.8919   2
   7   9  -3 519.103 22.3198   2
   7  -9  -3 539.834 22.3443   2
   7   9   3 524.208 22.3106   2
   7   9   3 555.419 22.6275   2
  -7   9  -3 554.494 23.1812   2
  -7   9  -3 511.822 22.6836   2
   8   9  -3 113.463 6.63883   1
  -8   9   3 108.402 7.00061   2
  -8  -9  -3 116.797 6.61255   1
   8   9  -3 112.268 6.47058   2
   8   9  -3 103.812 6.31552   2
   8   9   3 123.036 6.83006   2
   8   9   3 107.164 6.28407   2
  -8   9  -3 109.948 7.28505   2
  -9   9   3 546.116 23.8131   2
   9   9  -3 545.981 23.4028   2
  -9  -9  -3 515.449 23.5425   1
   9   9  -3 546.978 23.2926   1
   9   9   3 509.776 23.7420   2
  -9   9  -3 527.167 23.9975   2
  10   9  -3 48.4651 4.93993   1
 -10   9   3 50.6597 5.60292   2
  10   9  -3 49.6989 4.95665   2
 -10  -9  -3 55.5328 4.93305   1
 -10   9  -3 43.5267 6.08041   2
  10   9   3 43.8593 5.20940   2
  11   9  -3 29.4351 4.67665   2
  11   9  -3 24.9656 4.53784   1
 -11  -9  -3 33.2160 4.46239   1
 -11   9   3 33.5693 5.37694   2
  11   9   3 27.7887 4.99230   2
 -11   9  -3 26.6369 5.45918   2
  12   9  -3 12.4865 3.40139   2
 -12   9   3 13.3505 3.70192   2
  12   9  -3 10.9257 3.49319   1
 -12   9  -3 9.31594 3.76861   2
  12   9   3 7.93680 3.63838   2
 -13   9   3 37.4324 6.19056   2
  13   9  -3 40.9733 5.21767   1
  13   9  -3 36.4740 5.54310   2
 -13   9  -3 40.0135 6.29683   2
  13   9   3 39.1705 5.76524   2
  13   9   3 36.8707 5.41731   1
   0  10  -3 3913.96 160.583   2
   0  10  -3 4040.88 160.534   2
   0  10   3 3994.06 160.649   2
   0  10  -3 4022.75 160.786   1
   0 -10  -3 3950.83 160.829   1
   0  10   3 4066.76 160.603   2
  -1  10   3 231.120 9.67876   2
   1  10  -3 220.434 9.82396   1
  -1 -10  -3 222.252 9.86911   1
  -1  10  -3 213.396 9.57008   1
   1  10   3 217.238 9.57070   2
   1 -10  -3 213.719 9.61158   1
   1  10   3 229.391 9.43531   2
  -1  10  -3 228.199 9.55854   2
  -2 -10  -3 1504.01 60.0664   1
  -2  10   3 1517.01 59.9231   2
   2  10  -3 1475.98 59.5745   2
  -2  10   3 1519.13 59.8836   2
   2  10  -3 1527.18 59.5659   2
   2  10  -3 1480.04 59.9751   1
   2  10   3 1453.93 59.5381   2
   2  10   3 1468.26 60.3649   2
  -2  10  -3 1429.04 59.5642   1
  -2  10  -3 1474.02 59.9179   2
  -2  10  -3 1483.70 59.9019   2
  -2  10  -3 1410.01 59.5374   1
   2 -10  -3 1434.60 59.5983   1
  -3  10   3 69.5593 3.78767   1
  -3  10   3 71.8211 4.43412   2
   3  10  -3 74.3583 3.82790   2
  -3  10   3 70.6589 4.35342   2
  -3 -10  -3 66.2928 5.13452   1
   3  10  -3 78.4130 5.83457   1
   3  10  -3 73.4934 3.75520   2
   3  10   3 82.6602 3.85933   2
   3  10   3 84.0289 3.94130   2
  -3  10  -3 78.5394 4.47164   2
  -3  10  -3 76.7096 4.28167   2
  -3  10  -3 79.1176 3.58897   1
  -3  10  -3 78.8134 3.67954   1
   3 -10  -3 77.9919 3.87659   1
   4  10  -3 57.1154 3.22999   2
   4  10  -3 55.1538 3.26088   2
   4  10  -3 54.1678 4.01659   1
  -4  10   3 57.1209 2.81801   1
  -4  10   3 56.5863 3.92652   2
  -4  10   3 53.4765 4.00842   2
  -4 -10  -3 58.4770 3.99054   1
   4 -10  -3 48.2603 2.59378   1
  -4  10  -3 46.0148 3.65759   2
   5  10  -3 205.575 9.85710   1
  -5  10   3 202.356 9.98540   2
  -5  10   3 204.017 9.97353   2
  -5 -10  -3 201.697 9.88850   1
   5  10  -3 203.574 9.40826   2
   5  10  -3 203.106 9.33470   2
  -5  10  -3 216.992 10.1875   2
   5  10   3 220.919 9.41503   2
  -5  10  -3 208.055 9.83914   2
   5  10   3 228.401 9.59221   2
   6  10  -3 47.2483 3.60717   2
   6 -10   3 41.7626 3.53203   2
   6  10  -3 45.2905 3.60035   2
  -6 -10  -3 47.1252 4.07163   1
  -6  10   3 43.0331 4.27596   2
   6  10  -3 49.3579 4.16793   1
  -6  10   3 42.2703 5.01584   2
   6  10   3 51.8574 3.57316   2
   6 -10  -3 50.4330 3.57470   2
  -6  10  -3 52.8463 6.55422   2
  -6  10  -3 46.5132 4.41852   2
   6  10   3 53.7212 3.85779   2
   7  10  -3 10.5923 2.38929   1
   7  10  -3 13.9208 2.86667   2
  -7  10   3 15.1152 3.37978   2
  -7 -10  -3 13.3666 2.45833   1
   7  10  -3 16.1092 3.40694   2
  -7  10   3 10.8301 2.57266   2
   7  10   3 13.5074 2.33934   2
   7  10   3 17.0195 3.38486   2
  -7  10  -3 12.7830 2.39064   2
   7 -10  -3 13.6138 2.82353   2
  -7  10  -3 12.7307 2.73106   2
  -8  10   3 551.790 23.5344   2
   8  10  -3 520.599 22.8710   2
  -8 -10  -3 533.196 25.8458   1
   8  10   3 510.229 22.7359   2
  -8  10  -3 534.942 23.7448   2
  -9  10   3 55.3114 5.94204   2
  -9 -10  -3 56.4522 5.00663   1
   9  10  -3 54.2080 4.78973   2
   9  10  -3 55.4189 4.98161   1
   9  10   3 57.7281 5.10310   2
  -9  10  -3 51.3868 6.89601   2
  10  10  -3 385.742 17.3354   1
  10  10  -3 396.162 17.4091   2
 -10  10   3 390.349 18.0945   2
 -10 -10  -3 380.883 17.4082   1
 -10  10  -3 355.455 18.1725   2
  10  10   3 355.366 17.5618   2
 -11  10   3 -0.2040 2.72942   2
  11  10  -3 3.53452 2.68192   1
  11  10  -3 0.77512 2.39241   2
  11  10   3 2.70666 2.69670   2
 -11  10  -3 0.81686 2.88883   2
  12  10  -3 301.691 14.7515   1
 -12  10   3 290.036 15.4409   2
  12  10  -3 310.048 15.0156   2
  12  10   3 298.638 15.2362   2
 -12  10  -3 291.968 15.7649   2
  12  10   3 288.634 15.0412   1
 -13  10   3 11.3194 4.31852   2
 -13  10  -3 11.1489 5.79065   2
 -14  10   3 111.789 9.97444   2
 -14  10  -3 112.679 9.55181   2
   0 -11  -3 46.6471 3.36525   1
   0  11  -3 54.7753 2.95454   2
   0  11  -3 50.8840 3.44516   1
   0  11   3 57.5759 3.14397   2
   0  11   3 63.6983 3.10063   2
   0  11  -3 58.1609 3.05331   2
   1  11  -3 230.740 8.85106   2
  -1 -11  -3 208.514 9.40204   1
  -1  11   3 215.073 9.09361   2
  -1  11   3 219.863 9.16191   2
   1  11  -3 218.262 9.39644   1
  -1  11  -3 192.888 8.97522   2
  -1  11  -3 197.278 9.06784   2
   1 -11  -3 192.094 9.08140   1
   1  11   3 196.967 8.94948   2
  -1  11  -3 191.355 9.04930   1
   1  11   3 213.776 8.88153   2
  -2  11   3 75.0564 4.38218   2
   2  11  -3 81.7359 6.31778   1
  -2  11   3 79.4642 4.32828   2
   2  11   3 78.9606 3.94470   2
  -2  11  -3 78.5407 3.99823   1
  -2  11  -3 82.7982 4.38251   2
  -2  11  -3 76.8704 4.20887   2
   2 -11  -3 76.3272 4.00080   1
  -3 -11  -3 539.387 23.9087   1
  -3  11   3 534.520 23.7520   2
   3  11  -3 529.054 23.2520   2
  -3  11   3 489.194 23.2435   1
   3  11  -3 537.642 23.8408   1
  -3  11   3 529.605 23.7911   2
   3  11  -3 524.383 23.1975   2
   3  11   3 636.627 23.4215   2
   3 -11  -3 600.656 23.5133   1
  -3  11  -3 632.895 24.0154   2
   3  11   3 613.757 23.3491   2
  -3  11  -3 599.395 23.7721   2
  -3  11  -3 611.721 23.2083   1
   4  11  -3 148.494 6.70913   2
  -4  11   3 141.200 7.40824   2
  -4  11   3 141.036 7.36234   2
   4  11  -3 152.282 7.48482   1
  -4 -11  -3 145.377 7.44571   1
   4  11  -3 142.675 6.73549   2
  -4  11  -3 139.459 7.23547   2
   4  11   3 153.070 6.76902   2
  -4  11  -3 149.693 7.51848   2
   4  11   3 157.230 6.90132   2
  -5  11   3 630.206 27.0711   2
  -5 -11  -3 662.072 27.0646   1
  -5  11   3 659.679 27.0854   2
   5  11  -3 666.749 26.9898   1
   5  11  -3 675.547 26.4216   2
   5  11  -3 670.415 26.5041   2
   5  11   3 606.245 26.3706   2
  -5  11  -3 566.323 26.7646   2
   5  11   3 625.868 26.5201   2
  -5  11  -3 611.130 27.1334   2
   6  11  -3 318.412 13.3545   2
   6  11  -3 308.837 13.4028   2
  -6 -11  -3 310.609 13.9360   1
  -6  11   3 301.670 14.0332   2
   6  11  -3 312.972 13.8943   1
  -6  11   3 316.975 14.1044   2
   6  11   3 289.290 13.2769   2
   6  11   3 299.154 13.4863   2
  -6  11  -3 300.674 14.2138   2
  -6  11  -3 275.616 13.7313   2
   7  11  -3 544.425 23.8064   2
   7  11  -3 581.356 24.3379   1
   7  11  -3 575.302 23.9433   2
  -7  11   3 565.233 24.4853   2
  -7 -11  -3 547.749 24.2720   1
   7  11   3 578.716 24.2074   2
  -7  11  -3 557.841 24.6802   2
   7  11   3 530.640 23.6886   2
  -8 -11  -3 297.106 14.0078   1
   8  11  -3 317.115 14.0817   1
   8  11  -3 289.074 13.6042   2
   8  11  -3 315.668 13.6704   2
   8  11   3 278.732 13.4730   2
   8  11   3 287.920 13.8179   2
  -9 -11  -3 243.191 12.1934   1
   9  11  -3 237.248 12.1142   1
   9  11  -3 244.643 11.8919   2
  -9  11   3 248.098 12.7134   2
  -9  11  -3 252.872 13.0547   2
   9  11   3 252.488 12.2661   2
  10  11  -3 75.3398 6.18500   1
  10  11  -3 84.2619 6.05434   2
 -10  11   3 82.5199 6.90698   2
 -10 -11  -3 83.6478 6.11959   1
 -10  11  -3 72.2431 7.03304   2
  10  11   3 75.8364 6.24899   2
 -11  11   3 44.4783 6.00916   2
  11  11  -3 44.0018 7.68358   1
 -11  11  -3 34.1402 5.92525   2
 -12  11   3 0.12992 3.16002   2
  12  11  -3 -1.2001 2.91403   1
  12  11  -3 0.44444 2.91628   2
 -12  11  -3 2.73342 3.55836   2
  12  11   3 0.21599 3.01695   2
  12  11   3 -5.1515 2.79240   1
 -13  11   3 22.9138 4.60166   2
 -13  11  -3 19.8468 4.53253   2
   0  12   3 16.5867 1.94096   2
   0 -12  -3 12.3125 2.28594   1
   0  12  -3 14.8372 1.78068   2
   0  12   3 15.4546 1.98894   2
   0  12  -3 15.8895 1.83761   2
  -1 -12  -3 1110.29 47.3929   1
  -1  12   3 1106.08 46.5892   2
  -1  12   3 1099.94 46.6238   2
   1  12  -3 1076.00 46.8375   1
   1  12   3 1163.32 46.4498   2
   1  12   3 1191.77 46.4878   2
  -1  12  -3 1191.64 46.6774   2
  -1  12  -3 1197.26 46.5862   2
   1 -12  -3 1159.18 46.6972   1
  -1  12  -3 1165.85 46.6448   1
  -2  12   3 566.400 22.5214   2
   2  12  -3 547.779 22.7030   1
  -2 -12  -3 558.619 22.7699   1
  -2  12   3 552.965 22.5429   2
  -2  12  -3 539.845 22.5445   2
   2 -12  -3 526.682 22.2168   1
   2  12   3 513.974 22.1923   2
  -2  12  -3 502.701 22.1548   1
  -2  12  -3 531.997 22.4047   2
   3  12  -3 810.494 34.2400   1
  -3 -12  -3 814.095 34.3114   1
  -3  12   3 788.989 34.2937   2
   3  12  -3 808.056 33.5119   2
   3  12  -3 794.057 33.5345   2
  -3  12   3 818.272 34.1325   2
  -3  12  -3 831.888 33.5444   1
  -3  12  -3 828.068 34.0820   2
   3  12   3 848.125 33.6427   2
   3 -12  -3 832.724 33.5614   1
   3  12   3 855.409 33.6532   2
  -3  12  -3 866.814 34.2883   2
  -4  12   3 140.930 7.32059   2
  -4  12   3 140.023 7.37137   2
   4  12  -3 135.940 6.53056   2
   4  12  -3 136.703 7.39850   1
   4  12  -3 143.391 6.50767   2
  -4 -12  -3 138.683 7.38077   1
   4  12   3 150.611 6.70077   2
  -4  12  -3 140.587 7.16859   2
  -4  12  -3 147.958 7.49527   2
   4  12   3 142.452 6.59085   2
  -5 -12  -3 7.93963 2.11679   1
  -5  12   3 6.84899 2.12572   2
  -5  12   3 6.83517 2.15473   2
   5  12  -3 10.8076 2.36469   1
   5  12  -3 8.25911 1.64602   2
   5  12  -3 7.25738 1.62843   2
  -5  12  -3 7.77724 2.28118   2
  -5  12  -3 8.12141 2.06016   2
   5  12   3 11.2616 2.48651   2
   5  12   3 10.1491 2.32378   2
  -6 -12  -3 172.477 8.79707   1
   6  12  -3 179.184 8.07248   2
  -6  12   3 159.073 8.75810   2
   6  12  -3 172.938 8.09470   2
   6  12  -3 183.192 8.86998   1
  -6  12   3 172.449 8.95658   2
  -6  12  -3 160.389 9.02602   2
   6  12   3 164.925 8.01481   2
   6  12   3 167.588 8.22234   2
  -6  12  -3 151.453 8.51163   2
  -7  12   3 119.455 8.36804   2
   7  12  -3 129.115 6.75309   2
  -7 -12  -3 132.648 7.44683   1
   7  12  -3 134.294 6.77206   2
   7  12  -3 128.147 7.39908   1
  -7  12  -3 114.821 8.82022   2
   7  12   3 131.198 6.99371   2
   7  12   3 121.982 6.65584   2
   8  12  -3 118.667 7.32011   1
   8  12  -3 119.948 6.76777   2
  -8 -12  -3 124.648 7.33110   1
   8  12  -3 124.453 6.80330   2
  -8  12   3 123.902 7.74454   2
   8  12   3 108.635 6.72099   2
  -8  12  -3 113.462 7.87399   2
   8  12   3 119.818 6.99510   2
  -9 -12  -3 185.819 10.2259   1
   9  12  -3 193.622 10.3175   1
   9  12  -3 190.692 9.84877   2
  -9  12   3 188.804 10.7904   2
  -9  12  -3 205.820 11.2303   2
   9  12   3 201.259 10.2144   2
  10  12  -3 97.6886 6.40518   2
  10  12  -3 94.7147 6.75291   1
 -10  12   3 91.5292 7.29292   2
 -10 -12  -3 94.0291 6.61909   1
 -10  12  -3 76.2946 7.28688   2
  10  12   3 79.4642 6.50810   2
  11  12  -3 230.725 12.3903   1
 -11  12   3 240.248 13.1744   2
  11  12  -3 225.752 12.0649   2
  11  12   3 240.776 12.5362   2
 -11  12  -3 249.916 13.5111   2
 -12  12   3 17.5722 4.04643   2
 -12  12  -3 14.4387 4.03631   2
   0  13  -3 1.42218 1.58426   1
   0  13  -3 3.30175 1.13492   2
   0  13  -3 5.00735 1.19936   2
   0 -13  -3 3.75141 1.58992   1
   1  13  -3 40.6057 3.46629   1
  -1 -13  -3 39.4357 3.34559   1
  -1  13   3 34.0948 2.94377   2
  -1  13   3 41.4501 2.93914   2
  -1  13  -3 40.0817 2.87294   2
  -1  13  -3 37.5732 2.72438   2
   1 -13  -3 34.7516 2.94494   1
   1  13   3 41.1653 2.57168   2
  -2  13   3 82.3790 4.58665   2
  -2  13   3 82.3972 4.64377   2
  -2 -13  -3 86.8634 4.91800   1
   2  13  -3 87.6154 4.97282   1
   2 -13  -3 75.0654 4.18913   1
  -2  13  -3 74.2424 4.40726   2
  -2  13  -3 76.5211 4.54166   2
  -2  13  -3 73.0498 4.22488   1
  -3  13   3 54.1271 4.05382   2
  -3 -13  -3 55.7153 4.24457   1
   3  13  -3 52.9517 4.38512   1
  -3  13   3 58.4837 4.08485   2
   3  13   3 57.7018 3.38464   2
  -3  13  -3 60.8134 4.13753   2
  -3  13  -3 57.8459 3.93875   2
  -3  13  -3 58.8950 3.13573   1
  -3  13  -3 52.6565 3.31738   1
   3  13   3 63.3648 3.28325   2
   4  13  -3 389.299 16.0191   2
  -4  13   3 385.827 18.3386   2
   4  13  -3 373.561 15.7686   2
  -4 -13  -3 379.089 16.7234   1
  -4  13   3 378.373 16.5948   2
   4  13  -3 394.488 16.7303   1
   4  13   3 359.581 15.8380   2
   4  13   3 389.564 15.9459   2
  -4  13  -3 376.845 16.7166   2
  -4  13  -3 346.943 16.6035   2
  -5  13   3 5.43297 2.50787   2
  -5 -13  -3 6.95075 2.14205   1
  -5  13   3 6.96381 2.05760   2
   5  13  -3 10.3994 2.24799   2
   5  13  -3 10.6788 2.20955   2
   5  13  -3 6.05447 2.21023   1
   5  13   3 6.64194 1.53931   2
  -5  13  -3 5.54344 2.62557   2
   5  13   3 6.57504 1.60598   2
  -5  13  -3 4.45392 1.86347   2
   6  13  -3 330.361 14.6830   2
  -6 -13  -3 339.916 16.0772   1
   6  13  -3 322.077 14.6840   2
   6  13  -3 340.598 16.0504   1
  -6  13   3 335.990 15.5829   2
  -6  13  -3 355.870 15.8627   2
   6  13   3 348.960 14.9117   2
   6  13   3 331.518 14.6707   2
   7  13  -3 18.4581 3.07136   2
  -7 -13  -3 20.4297 3.93508   1
  -7  13   3 18.7993 4.14007   2
   7  13  -3 16.9710 2.93930   2
   7  13   3 14.8061 3.24521   2
  -8 -13  -3 323.426 15.4033   1
   8  13  -3 325.325 15.3739   1
   8  13  -3 326.037 14.7607   2
  -8  13   3 340.000 15.8272   2
  -8  13  -3 322.796 15.9955   2
   8  13   3 325.298 15.0029   2
  -9  13   3 7.61542 3.09669   2
   9  13  -3 5.87740 2.87816   1
   9  13  -3 9.03465 2.45378   2
  -9 -13  -3 12.2354 2.97587   1
  -9  13  -3 7.36286 3.26824   2
   9  13   3 11.4615 2.80807   2
  10  13  -3 162.629 9.78775   1
 -10  13   3 164.370 9.99662   2
  10  13  -3 155.028 9.18913   2
  10  13   3 158.597 9.29410   2
 -10  13  -3 165.072 10.3108   2
 -11  13   3 40.6336 6.10075   2
 -11  13  -3 41.7288 6.16493   2
   0  14   3 21.1507 2.16678   2
   0 -14  -3 19.6998 2.67682   1
   0  14  -3 13.0971 2.54102   1
   0  14  -3 16.0341 2.05379   2
   0  14   3 22.2110 2.34548   2
   1  14  -3 706.354 29.9275   1
  -1  14   3 714.362 29.6100   2
  -1 -14  -3 705.127 29.9465   1
  -1  14   3 703.671 29.5452   2
  -1  14  -3 717.602 29.6577   1
   1 -14  -3 719.449 29.6913   1
  -1  14  -3 733.374 29.5111   2
  -1  14  -3 742.513 29.6233   2
  -2  14   3 20.9867 2.79773   2
  -2 -14  -3 17.6949 3.08645   1
  -2  14   3 22.6907 2.77181   2
  -2  14  -3 19.8344 2.59388   2
   2 -14  -3 20.3079 2.37670   1
  -2  14  -3 21.4893 2.76753   2
  -3 -14  -3 306.332 14.3316   1
  -3  14   3 313.173 14.1726   2
   3  14  -3 306.698 14.2920   1
  -3  14   3 309.188 14.1631   2
  -3  14  -3 312.592 13.4124   1
  -3  14  -3 351.532 14.4034   2
  -3  14  -3 332.182 14.0749   2
   4  14  -3 215.508 10.5978   1
   4  14  -3 226.225 9.53230   2
  -4  14   3 221.237 11.0997   2
  -4  14   3 218.523 10.4723   2
   4  14  -3 212.553 9.45283   2
  -4 -14  -3 220.113 10.6310   1
   4  14   3 220.532 9.61706   2
   4  14   3 213.508 9.61536   2
  -4  14  -3 212.161 10.2714   2
  -4  14  -3 228.519 11.5661   2
   5  14  -3 19.9900 3.77919   1
  -5  14   3 20.1229 3.71740   2
   5  14  -3 19.6728 2.49371   2
   5  14  -3 24.1660 2.69803   2
  -5 -14  -3 18.5668 4.41976   1
  -5  14  -3 23.1864 3.83316   2
   5  14   3 17.3649 2.61945   2
   5  14   3 20.1068 2.72049   2
  -5  14  -3 22.8268 4.46250   2
  -6  14   3 6.48265 2.45962   2
  -6 -14  -3 8.15526 2.47673   1
   6  14  -3 7.88084 1.70298   2
   6  14  -3 7.32392 1.75322   2
   6  14  -3 3.51539 2.55204   1
   6  14   3 5.71052 1.85442   2
   6  14   3 5.02548 2.03224   2
  -6  14  -3 2.06409 2.32539   2
   7  14  -3 122.107 6.35840   2
   7  14  -3 116.819 7.59477   2
  -7  14   3 116.245 7.53086   2
  -7 -14  -3 124.644 7.39308   1
   7  14  -3 110.390 7.38286   1
   7  14   3 113.912 6.54445   2
  -7  14  -3 110.471 7.66940   2
  -8 -14  -3 5.61316 2.55731   1
   8  14  -3 5.59955 2.69335   1
  -8  14   3 4.57414 2.73952   2
   8  14  -3 6.70914 2.10405   2
  -8  14  -3 5.54007 2.96864   2
   8  14   3 4.73790 2.21794   2
   9  14  -3 223.587 15.1665   1
  -9  14   3 220.432 12.3151   2
  -9  14  -3 243.641 12.8027   2
  10  14  -3 75.6609 6.56904   1
 -10  14   3 73.7944 6.99453   2
  10  14  -3 80.5647 5.93995   2
  10  14   3 73.0653 6.11525   2
 -10  14  -3 79.4091 7.24106   2
   0 -15  -3 2.72599 1.69054   1
   0  15   3 5.28478 1.32593   2
   0  15   3 4.33718 1.26943   2
  -1  15   3 55.1589 3.89768   2
   1  15  -3 44.7835 4.01796   1
  -1 -15  -3 49.7440 3.93427   1
  -1  15  -3 35.7282 4.14816   2
  -1  15  -3 47.1958 3.37739   2
  -1  15  -3 34.9168 3.71413   1
   2  15  -3 -1.1913 2.03501   1
  -2  15   3 3.77266 1.89267   2
  -2 -15  -3 4.91116 1.94312   1
  -2  15  -3 1.33967 1.96212   2
  -2  15  -3 0.01179 1.44133   2
   3  15  -3 626.585 26.0012   1
  -3 -15  -3 616.631 25.9829   1
  -3  15   3 609.627 25.7436   2
  -3  15   3 604.970 25.6449   2
  -3  15   3 591.818 25.0441   1
  -3  15  -3 626.432 25.8163   2
  -3  15  -3 590.457 24.9711   1
  -3  15  -3 598.400 25.5599   2
  -4  15   3 84.0088 5.41197   2
  -4  15   3 81.8423 5.33705   2
  -4  15  -3 79.9980 5.46412   2
  -4  15  -3 73.4292 5.11063   2
   5  15  -3 389.615 16.3022   2
   5  15  -3 391.590 17.4429   1
  -5  15   3 390.173 17.3788   2
  -5 -15  -3 392.892 17.4817   1
   5  15   3 366.703 16.3529   2
  -5  15  -3 390.754 17.5619   2
   5  15   3 380.094 16.3941   2
  -6 -15  -3 143.674 8.19040   1
  -6  15   3 144.006 8.24307   2
   6  15  -3 141.291 6.95981   2
   6  15  -3 142.015 8.24166   1
   6  15  -3 141.034 6.98907   2
   6  15   3 135.277 7.01021   2
  -6  15  -3 148.570 8.51064   2
   6  15   3 149.960 7.19482   2
  -7  15   3 250.169 12.2262   2
   7  15  -3 228.963 10.8504   2
   7  15  -3 246.436 12.0214   1
  -7 -15  -3 238.178 11.8971   1
   7  15  -3 246.299 10.8831   2
   7  15   3 209.916 10.7862   2
  -7  15  -3 239.325 12.3996   2
   7  15   3 229.285 11.0108   2
  -8  15   3 189.476 11.2595   2
   8  15  -3 185.776 11.4301   2
   8  15  -3 185.094 11.3939   1
  -8  15  -3 186.744 11.8106   2
   8  15   3 212.500 12.2206   2
   9  15  -3 44.4228 5.51923   1
   9  15  -3 49.2386 4.38095   2
  -9  15   3 45.0436 5.83277   2
  -9  15  -3 44.3348 5.87354   2
   9  15   3 39.8070 4.57771   2
   0  16   3 236.398 10.4315   2
   0  16  -3 244.974 11.0624   1
   1  16  -3 11.2358 2.35203   1
  -1 -16  -3 17.9082 3.08265   1
  -1  16  -3 13.0262 2.30362   2
  -1  16  -3 18.1315 2.40346   2
  -1  16  -3 13.6971 2.14180   1
  -2 -16  -3 357.912 15.8368   1
   2  16  -3 343.637 15.8150   1
  -2  16   3 349.256 15.2310   1
  -2  16   3 342.628 15.3293   2
  -2  16   3 351.315 15.9849   2
  -2  16  -3 361.655 15.3416   2
  -2  16  -3 349.646 15.1301   1
  -2  16  -3 376.793 15.4898   2
  -3  16   3 24.8557 3.27813   2
  -3  16   3 23.8801 3.34209   2
  -3  16  -3 21.3311 3.27203   2
  -3  16  -3 24.3587 3.09489   2
  -4  16   3 124.764 7.05739   2
  -4 -16  -3 123.586 7.30150   1
   4  16  -3 121.691 7.48561   1
  -4  16  -3 136.391 7.27960   2
  -5  16   3 15.6374 3.79418   2
   5  16  -3 13.5248 3.06242   1
  -5 -16  -3 19.0058 3.81991   1
   5  16   3 16.6885 2.34016   2
  -5  16  -3 13.2493 2.84801   2
  -6  16   3 2.76442 2.43580   2
  -6 -16  -3 2.98624 2.30648   1
   6  16  -3 1.74374 1.41296   2
   6  16  -3 6.13634 2.68693   1
   6  16  -3 2.51339 1.49856   2
  -6  16  -3 -0.3628 2.43159   2
   6  16   3 3.10084 1.64199   2
   7  16  -3 77.6302 4.90084   2
   7  16  -3 72.2225 4.55482   2
   7  16  -3 67.2910 6.17626   1
   7  16   3 58.5681 5.44195   2
   7  16   3 80.9139 5.53472   2
   8  16  -3 39.7356 3.79513   2
   8  16  -3 36.7110 5.34685   1
  -8  16   3 34.5155 5.27285   2
  -8  16  -3 32.5283 5.34403   2
   8  16   3 36.1300 3.94251   2
   0  17  -3 13.8713 2.59323   1
   1  17  -3 82.4640 5.77650   1
  -1  17   3 93.0349 4.98108   2
  -1  17   3 86.3336 5.45422   1
  -1  17   3 95.7405 5.04245   2
  -1  17  -3 89.4918 5.40093   1
  -1  17  -3 99.8539 4.98048   2
  -2  17   3 29.1546 3.20279   2
  -2  17   3 26.8354 3.16833   2
  -3  17   3 196.726 9.44126   2
  -3  17   3 189.196 9.29522   2
   3  17  -3 196.945 9.94388   1
  -3  17  -3 198.067 9.45086   2
  -3  17  -3 180.658 9.13784   2
  -4  17   3 26.2711 3.79541   2
   4  17  -3 22.1068 4.31678   1
  -4  17  -3 28.3436 3.88006   2
   5  17  -3 402.988 18.3257   1
  -5  17   3 394.653 18.3607   2
  -5  17  -3 401.825 18.6325   2
   6  17  -3 61.9267 6.10603   1
  -6  17   3 63.7766 5.62764   2
  -6  17  -3 60.9599 5.67449   2
   7  17  -3 220.718 11.6959   1
  -7  17   3 221.901 11.5742   2
   7  17  -3 208.285 9.93898   2
  -7  17  -3 230.529 11.9374   2
   7  17   3 216.160 11.8125   1
   7  17   3 216.887 10.1377   2
   0  18  -3 97.0118 5.88933   1
   0  18   3 99.8110 6.01803   1
  -1  18   3 60.9129 3.87227   2
   1  18  -3 64.8845 5.69124   1
  -1  18   3 62.9925 4.51035   1
   2  18  -3 31.4519 4.27301   1
  -2  18   3 42.9451 3.46589   2
  -2  18   3 38.9682 3.45076   2
   2  18   3 32.1266 4.42050   1
  -2  18  -3 38.7892 3.38249   2
  -2  18  -3 30.4462 3.22241   2
  -3  18   3 155.508 8.03817   2
   3  18  -3 155.193 8.53522   1
  -3  18  -3 145.056 7.86018   2
  -4  18   3 20.9635 4.19365   2
   4  18  -3 23.5965 4.31821   1
  -4  18  -3 28.6598 5.72507   2
  -5  18   3 5.33436 2.47302   2
   5  18  -3 7.43212 3.01075   1
   5  18   3 4.30483 3.84905   1
  -5  18  -3 7.65298 2.60738   2
   6  18  -3 5.89835 2.97417   1
   6  18   3 7.09982 3.19375   1
   1  19  -3 1.25652 2.32746   1
   1  19   3 3.17181 2.41532   1
  -2  19   3 101.403 6.16600   2
   2  19  -3 107.813 6.78962   1
  -2  19  -3 110.088 6.53971   2
   2  19   3 102.881 6.86908   1
   3  19  -3 88.2825 6.63456   1
  -3  19   3 101.706 5.87335   2
   3  19   3 98.8098 6.89458   1
  -3  19  -3 104.961 5.93800   2
  -4  19   3 106.509 7.70441   2
   4  19  -3 115.764 8.44436   1
   4  19   3 116.443 10.9742   1
  -4  19  -3 118.856 7.19880   2
   5  19  -3 23.2807 4.64332   1
   5  19   3 15.1115 3.36834   1
   1  20   3 73.5157 7.18332   1
   2  20  -3 9.22576 2.67317   1
   2  20   3 7.98450 2.70720   1
   4  20  -3 4.61789 2.67304   1
   4  20   3 3.19722 2.74061   1
   3  21  -3 31.6256 5.05487   1
   3  21   3 28.1959 5.24727   1
   0   0  -4 4882.99 200.757   3
   0   0   4 4911.24 200.870   3
   1   0  -4 5993.39 245.534   3
  -1   0  -4 6196.85 245.797   3
  -1   0   4 6084.84 245.975   3
   1   0   4 5846.57 245.866   3
  -2   0  -4 5075.00 206.280   3
  -2   0   4 5012.68 206.846   3
   2   0   4 5041.47 206.903   3
   2   0  -4 5036.97 206.243   3
  -3   0  -4 3140.49 134.315   3
   3   0   4 3212.59 134.123   3
  -3   0   4 3128.59 133.928   3
   3   0  -4 3216.09 132.532   3
  -4   0   4 104.473 4.89516   2
  -4   0   4 99.3984 4.91276   2
  -4   0  -4 105.629 4.97923   2
  -4   0   4 100.302 4.55692   1
   4   0  -4 98.9911 4.50397   1
   4   0   4 98.7660 4.96791   2
   4   0  -4 100.059 4.91268   2
   4   0  -4 99.6462 4.87110   2
   4   0   4 92.4782 4.43841   1
  -4   0  -4 93.7673 4.72735   2
  -4   0  -4 97.7360 4.59677   1
   5   0  -4 3158.21 136.838   2
   5   0   4 3621.88 137.699   2
   6   0  -4 109.772 5.98299   2
  -6   0   4 116.535 5.96594   2
  -6   0  -4 117.289 5.49359   1
   6   0  -4 115.473 5.92139   2
   6   0   4 119.882 6.14045   2
   6   0  -4 117.908 5.41772   1
   6   0   4 113.258 5.81910   2
  -6   0  -4 124.015 6.13994   2
  -7   0   4 1417.10 56.5393   2
   7   0   4 1394.13 56.7631   2
   7   0  -4 1374.52 55.9112   1
   7   0  -4 1353.58 56.4824   2
  -7   0  -4 1347.90 55.9944   1
  -7   0  -4 1385.74 56.7141   2
  -8   0   4 463.310 19.7180   2
   8   0   4 452.294 19.9550   2
  -8   0  -4 448.757 19.0451   1
  -8   0  -4 450.371 20.2073   2
   8   0  -4 439.150 19.6422   2
   8   0  -4 456.889 18.9513   1
   9   0  -4 100.326 5.11655   1
   9   0  -4 95.0858 6.05616   2
  -9   0  -4 99.1488 5.20865   1
  -9   0  -4 95.6545 6.51422   2
  -9   0   4 91.1672 8.32560   2
   9   0   4 96.9535 6.37512   2
 -10   0   4 124.342 7.35473   2
 -10   0  -4 128.174 6.46155   1
  10   0  -4 126.458 7.62488   2
  10   0  -4 124.752 6.34030   1
 -10   0  -4 125.364 7.66015   2
  10   0   4 123.831 8.69379   2
  11   0  -4 30.5390 3.17766   1
 -11   0  -4 30.5515 4.42605   2
  11   0  -4 29.2517 4.42957   2
 -11   0   4 30.8344 4.13165   2
  11   0   4 23.5903 4.73990   2
 -11   0  -4 30.6339 3.33746   1
  12   0   4 77.9598 6.85334   2
  12   0  -4 81.6953 6.48187   2
  12   0  -4 78.5613 5.02318   1
  13   0   4 115.599 6.63320   1
  13   0  -4 114.475 6.51380   1
  13   0  -4 118.171 8.09174   2
  13   0   4 114.781 8.59748   2
  14   0  -4 53.0762 6.35873   2
  14   0   4 60.2727 6.94062   2
  14   0  -4 56.9643 4.56166   1
   0  -1  -4 5141.38 223.089   3
   0  -1   4 5298.98 218.667   3
   0   1   4 5591.59 225.077   3
  -1   1   4 1157.72 47.8828   1
   1   1  -4 1239.01 47.9940   2
  -1   1   4 1175.12 48.0442   2
   1   1  -4 1181.76 48.0466   2
  -1  -1  -4 1188.10 48.0362   2
   1   1  -4 1185.75 47.8406   1
   1  -1   4 1210.16 48.0081   2
  -1  -1  -4 1214.71 47.9011   1
  -1   1   4 1233.02 47.9971   2
   1  -1   4 1253.34 48.0408   2
   1  -1   4 1154.57 47.8612   1
   1   1   4 1141.22 47.8382   1
   1  -1  -4 1192.40 48.0079   2
   1   1   4 1212.24 47.9870   2
   1   1   4 1194.09 48.0671   2
   1  -1  -4 1194.86 47.9062   1
   1  -1  -4 1116.64 47.9689   2
  -1  -1   4 1190.55 48.0175   2
  -1  -1   4 1163.78 47.9723   2
  -1   1  -4 1171.47 48.0363   2
  -1   1  -4 1135.09 47.8756   1
  -2   1   4 3696.07 160.109   3
   2  -1   4 3671.54 160.036   3
   2   1  -4 3697.39 159.229   3
  -2  -1  -4 3747.79 159.293   3
   2   1   4 4025.60 160.277   3
   2  -1  -4 3998.12 160.467   3
  -2   1  -4 4122.84 159.879   3
  -2  -1   4 4035.10 160.179   3
  -3  -1  -4 1094.73 45.0311   1
  -3   1   4 1127.40 44.6699   2
   3   1  -4 1203.18 44.6113   2
  -3  -1  -4 1168.53 44.6754   2
   3   1  -4 1128.38 44.6507   2
   3   1  -4 1130.65 44.4228   1
   3  -1   4 1133.36 44.2965   1
   3  -1   4 1172.39 44.6035   2
  -3   1   4 1196.11 44.6562   2
  -3  -1  -4 1107.48 44.5096   2
   3  -1   4 1173.68 44.7323   2
   3   1   4 1057.09 44.5248   2
   3   1   4 1073.57 44.6531   2
   3  -1  -4 1093.19 44.5809   2
   3  -1  -4 1034.99 44.2817   1
  -3   1  -4 1042.92 44.3088   1
  -3  -1   4 1012.39 44.5372   2
  -3   1  -4 1077.68 44.6855   2
  -3  -1   4 1022.03 44.3683   1
  -3   1  -4 1039.21 44.5134   2
   3  -1  -4 1036.82 44.6047   2
  -3  -1   4 1087.73 44.5281   2
   3   1   4 1015.98 44.3197   1
   4   1  -4 1105.93 43.4355   1
   4   1  -4 1081.26 43.7719   2
  -4   1   4 1143.56 43.7793   2
   4  -1   4 1161.30 43.9029   2
  -4   1   4 1099.93 43.3874   1
  -4  -1  -4 1093.23 43.8403   2
   4   1  -4 1123.84 43.7188   2
   4  -1   4 1091.12 43.3181   1
  -4  -1  -4 1139.46 43.8285   2
  -4  -1  -4 1097.14 43.5036   1
  -4   1  -4 1016.95 43.3893   1
   4   1   4 1003.54 43.5550   1
   4  -1  -4 1014.75 43.6574   2
  -4   1  -4 1022.56 43.8041   2
   4   1   4 1008.45 43.6272   2
   4   1   4 1016.57 43.7708   2
   4  -1  -4 991.791 43.7744   1
  -4  -1   4 1049.90 43.6449   2
  -4  -1   4 1098.32 44.3210   2
   5   1  -4 1037.16 43.3011   1
   5  -1   4 1054.03 43.9495   2
  -5  -1  -4 1050.28 43.7378   2
  -5  -1  -4 1060.15 43.3902   1
   5  -1   4 1015.05 43.1621   1
   5  -1   4 1012.30 43.6066   2
  -5   1   4 1005.17 43.7499   2
   5   1  -4 994.243 43.7010   2
  -5   1   4 1068.17 43.7084   2
   5   1  -4 1030.99 43.6258   2
  -5   1   4 1074.47 43.5112   1
  -5   1  -4 1116.41 43.2916   1
   5   1   4 1147.61 43.9027   2
   5  -1  -4 1111.11 44.2889   2
  -5  -1   4 1167.95 43.7176   2
   5  -1  -4 1109.71 43.2382   1
   5   1   4 1084.72 43.6571   2
  -5   1  -4 1029.48 43.6047   2
   5  -1  -4 1060.86 43.7874   2
  -5   1  -4 1110.43 43.8960   2
   6   1  -4 396.082 16.8037   1
  -6   1   4 413.654 17.4798   2
   6   1  -4 378.239 17.3202   2
  -6  -1  -4 395.408 17.3477   2
   6  -1   4 412.405 17.4867   2
   6   1  -4 392.367 17.2258   2
  -6  -1  -4 396.501 16.8946   1
  -6  -1   4 418.638 17.2582   2
  -6   1  -4 420.904 16.7833   1
   6  -1  -4 414.542 17.2940   2
  -6   1  -4 382.961 18.3211   2
   6  -1  -4 412.579 16.7046   1
   6   1   4 403.569 17.4407   2
   6   1   4 391.375 17.3152   2
   7  -1   4 603.459 25.4963   2
   7   1  -4 563.472 25.3048   2
  -7  -1  -4 598.073 25.3689   2
  -7   1   4 604.488 25.4562   2
  -7  -1  -4 599.705 24.8122   1
   7   1  -4 587.625 25.2096   2
   7   1  -4 587.270 24.6823   1
   7  -1  -4 592.892 25.2374   2
   7   1   4 576.674 25.1531   2
   7   1   4 618.445 25.5041   2
  -7  -1   4 623.873 25.2299   2
  -7   1  -4 603.285 25.5134   2
  -7   1  -4 605.169 24.6475   1
   7  -1  -4 591.464 24.5534   1
  -8   1   4 372.360 16.1898   2
   8   1  -4 358.607 15.4293   1
  -8  -1  -4 363.581 15.5477   1
  -8  -1  -4 362.518 16.2444   2
   8   1  -4 364.843 16.1040   2
   8  -1   4 368.590 16.3905   2
   8  -1  -4 361.210 16.1074   2
   8  -1  -4 359.644 15.2648   1
  -8  -1   4 354.621 15.9866   2
   8   1   4 352.180 16.3273   2
  -8   1  -4 362.926 16.3896   2
  -8   1  -4 357.494 15.3450   1
   9   1  -4 560.033 24.0073   2
  -9   1   4 544.107 23.0355   2
  -9  -1  -4 556.011 23.1870   2
  -9  -1  -4 564.720 23.8945   1
   9  -1   4 563.713 23.3750   2
   9   1  -4 551.988 22.2995   1
  -9  -1   4 510.038 22.7921   2
  -9   1  -4 490.908 22.0464   1
  -9   1  -4 496.082 23.1439   2
   9  -1  -4 491.165 22.8377   2
   9   1   4 518.940 23.7120   2
   9  -1  -4 490.128 21.9463   1
  10   1  -4 369.070 17.0878   2
 -10  -1  -4 372.239 17.2766   2
 -10   1   4 385.591 17.1901   2
 -10  -1  -4 379.819 16.3297   1
  10   1  -4 383.923 16.2175   1
  10  -1   4 380.172 17.5168   2
 -10  -1   4 371.434 16.9906   2
 -10   1  -4 367.715 16.0933   1
  10  -1  -4 364.653 17.0640   2
  10   1   4 372.351 17.4910   2
 -10   1  -4 370.138 17.4426   2
  11  -1   4 417.064 19.4352   2
  11   1  -4 407.220 17.9090   1
 -11   1   4 395.475 18.9005   2
 -11  -1  -4 400.327 18.0039   1
  11   1  -4 407.318 18.9389   2
  11   1   4 428.244 19.4915   2
  11  -1  -4 422.420 17.7392   1
  11  -1  -4 427.687 19.0154   2
 -11   1  -4 423.676 19.3784   2
  12  -1   4 141.246 9.21820   2
  12  -1   4 148.536 7.36783   1
  12   1  -4 149.025 7.53255   1
  12   1  -4 150.250 8.89696   2
  12   1   4 139.187 9.20350   2
  12  -1  -4 139.728 8.76060   2
  12  -1  -4 144.243 7.28917   1
  13  -1   4 73.6458 6.99833   2
  13   1  -4 66.2022 9.10587   2
  13  -1   4 71.2493 4.80162   1
  13   1   4 63.9676 9.00393   2
  13   1   4 55.4281 5.12203   1
  13  -1  -4 68.1374 4.64436   1
  13  -1  -4 67.9489 6.40349   2
  14   1  -4 183.698 9.39910   1
  14   1  -4 182.928 11.1270   2
  14   1   4 189.086 9.60414   1
  14   1   4 186.553 11.5961   2
  15   1  -4 100.892 8.92964   2
  15   1   4 112.898 13.0654   2
   0  -2  -4 561.086 22.8306   1
   0  -2   4 545.600 22.9461   2
   0   2  -4 563.758 22.7909   1
   0   2   4 556.334 22.8179   1
   0   2   4 573.337 22.9609   2
   0   2  -4 577.748 22.9685   2
   0  -2  -4 545.556 22.8989   2
   0   2  -4 561.096 23.0210   2
   0  -2  -4 554.062 23.0286   2
   0   2   4 562.517 23.0514   2
  -1   2   4 2642.95 106.251   1
   2  -2   4 2872.91 119.924   3
   2   2  -4 2831.61 118.881   3
  -2   2   4 2872.56 120.015   3
   2  -2  -4 2892.43 119.351   3
  -2   2  -4 2870.64 119.312   3
   2   2   4 2849.31 119.575   3
   3  -2   4 1209.30 48.0359   1
   3  -2   4 1268.89 48.4940   2
  -3  -2  -4 1227.59 48.2549   1
  -3   2   4 1201.11 48.0803   1
  -3  -2  -4 1213.93 48.2555   2
   3   2  -4 1263.38 48.3337   2
  -3   2   4 1176.60 48.4317   2
  -3  -2  -4 1221.79 48.3637   2
   3   2  -4 1216.35 48.1766   1
  -3   2   4 1253.53 48.4241   2
   3  -2   4 1218.17 48.3446   2
   3   2  -4 1218.76 48.3912   2
   3   2   4 1155.76 48.2821   2
   3  -2  -4 1152.26 48.0565   1
  -3  -2   4 1180.38 48.2915   2
   3  -2  -4 1213.16 48.3596   2
  -3  -2   4 1138.08 48.2746   2
   3  -2  -4 1112.67 48.3701   2
   3   2   4 1119.04 48.1311   1
   3   2   4 1172.33 48.4155   2
  -3   2  -4 1188.84 48.4824   2
  -3   2  -4 1103.59 48.2811   2
  -3   2  -4 1162.12 48.0441   1
   4   2  -4 241.201 9.72503   2
  -4  -2  -4 234.594 9.66910   2
   4  -2   4 229.714 9.19088   1
   4  -2   4 233.882 9.79656   2
  -4   2   4 229.738 9.78327   2
  -4   2   4 238.947 9.91283   2
   4  -2   4 225.409 9.60106   2
   4   2  -4 238.329 9.63383   2
  -4   2   4 237.516 9.31717   1
  -4  -2  -4 236.114 9.49248   1
   4   2  -4 239.250 9.41437   1
  -4   2  -4 196.467 10.1170   2
   4  -2  -4 204.964 9.56323   2
  -4  -2   4 204.126 9.47127   2
  -4   2  -4 201.656 9.16784   1
   4  -2  -4 191.579 9.60268   2
   4   2   4 197.181 9.47942   2
   4  -2  -4 198.790 9.16804   1
   4   2   4 204.673 9.65125   2
  -4   2  -4 190.754 9.49749   2
   5   2  -4 487.591 20.6841   2
  -5  -2  -4 485.350 20.4994   1
   5  -2   4 492.248 20.8821   2
   5   2  -4 467.794 20.7482   2
  -5   2   4 482.551 20.2530   1
   5  -2   4 467.554 20.1525   1
  -5   2   4 471.010 20.8338   2
  -5   2   4 500.509 20.8394   2
   5   2  -4 496.095 20.4331   1
  -5  -2  -4 499.785 20.7740   2
  -5  -2   4 526.767 20.6933   2
   5  -2  -4 490.150 20.2232   1
  -5   2  -4 510.328 20.9846   2
  -5   2  -4 496.882 20.5019   1
   5   2   4 520.316 20.9185   2
   5   2   4 501.935 20.6959   2
  -5   2  -4 477.785 20.6893   2
   5  -2  -4 505.701 20.7547   2
   6  -2   4 895.730 39.0075   2
   6   2  -4 890.833 38.0782   2
   6   2  -4 895.849 37.7498   1
   6   2  -4 863.799 38.1779   2
  -6  -2  -4 879.901 38.1447   2
  -6  -2  -4 891.083 37.8403   1
  -6   2   4 920.826 38.2184   2
   6  -2   4 864.552 37.4631   1
  -6   2  -4 984.761 38.4822   2
  -6  -2   4 997.603 38.1210   2
   6  -2  -4 965.691 37.5558   1
   6   2   4 939.523 38.1242   2
   6   2   4 981.697 38.4029   2
  -6   2  -4 970.752 37.5997   1
   7  -2   4 212.467 10.3137   2
  -7  -2  -4 223.140 10.1501   2
   7   2  -4 221.335 9.62504   1
   7   2  -4 221.957 10.0978   2
  -7  -2  -4 220.747 9.73117   1
  -7   2   4 215.258 10.1850   2
   7   2  -4 211.786 10.1524   2
  -7  -2   4 221.113 9.98461   2
   7  -2  -4 214.166 10.1019   2
  -7   2  -4 206.603 9.33373   1
   7   2   4 200.514 9.96550   2
   7   2   4 222.794 10.3246   2
   7  -2  -4 215.356 9.29128   1
  -7   2  -4 210.128 10.3212   2
   8   2  -4 821.976 35.8425   1
   8  -2   4 858.111 35.9512   2
   8   2  -4 848.100 35.6337   2
  -8   2   4 875.594 35.7991   2
   8   2  -4 797.182 35.7132   2
  -8  -2  -4 834.546 35.2801   1
  -8  -2  -4 832.603 35.7020   2
   8  -2  -4 869.298 34.8165   1
  -8   2  -4 869.866 36.0407   2
   8  -2  -4 883.061 35.7147   2
   8   2   4 809.538 35.5378   2
  -8   2  -4 864.068 34.8724   1
   8   2   4 880.298 35.9955   2
  -8  -2   4 884.858 35.5726   2
   9   2  -4 295.803 12.4434   1
  -9  -2  -4 289.287 12.5686   1
   9  -2   4 293.541 13.5046   2
   9   2  -4 285.846 13.1164   2
  -9   2   4 287.966 13.2472   2
  -9  -2  -4 290.121 13.2173   2
   9  -2  -4 266.627 12.0124   1
  -9  -2   4 272.795 12.8986   2
   9  -2  -4 264.266 13.0156   2
   9   2   4 277.016 13.3973   2
  -9   2  -4 262.933 12.0705   1
  -9   2  -4 268.521 13.3902   2
 -10   2   4 97.4762 6.69959   2
  10  -2   4 96.3661 6.92106   2
  10   2  -4 100.345 6.66100   2
  10   2  -4 101.040 5.76948   1
 -10  -2  -4 105.232 5.88286   1
 -10  -2  -4 101.305 6.60988   2
 -10   2  -4 99.5364 5.34686   1
  10  -2  -4 108.504 5.35435   1
  10  -2  -4 109.965 6.73990   2
  10   2   4 103.039 7.04454   2
 -10  -2   4 108.398 6.52081   2
 -10   2  -4 109.649 7.10098   2
  11  -2   4 199.211 10.9672   2
  11   2  -4 201.834 9.36588   1
 -11  -2  -4 195.141 9.44617   1
  11   2  -4 194.037 10.3382   2
 -11   2   4 199.944 10.4724   2
  11  -2  -4 181.700 11.3585   2
  11   2   4 184.659 10.6686   2
  11  -2  -4 197.140 9.18839   1
 -11   2  -4 178.841 10.5712   2
 -12   2   4 18.9836 3.48749   2
  12  -2   4 26.0701 4.95963   2
  12   2   4 16.4116 3.56545   2
 -12   2  -4 17.3325 3.85823   2
  12  -2  -4 18.5865 2.84084   1
  12  -2  -4 18.4895 4.45910   2
  13   2  -4 96.6344 6.11354   1
  13  -2   4 89.2535 7.62799   2
  13   2  -4 97.4228 7.47467   2
  13   2   4 115.234 6.63449   1
  13   2   4 109.934 8.22152   2
  13  -2  -4 87.1706 5.39517   1
  13  -2  -4 99.3182 7.43680   2
  14   2  -4 19.5609 3.97616   2
  14   2  -4 27.2608 3.89861   1
  14   2   4 31.1116 5.84367   2
  15   2  -4 67.8979 8.33049   2
  15   2  -4 68.1349 5.62002   1
  15   2   4 85.3007 8.28089   2
   0  -3   4 21.2468 1.41160   2
   0  -3   4 17.6884 1.28499   1
   0  -3  -4 17.4650 1.47947   2
   0   3  -4 19.7720 1.32421   1
   0  -3  -4 18.9482 1.37908   2
   0   3   4 23.9175 1.49772   1
   0  -3  -4 21.1737 1.35600   1
  -1   3   4 1275.23 49.4976   2
  -1   3   4 1246.59 49.7015   2
  -1   3   4 1257.04 49.4069   1
  -1  -3  -4 1173.63 49.4439   2
  -1  -3  -4 1038.92 49.3532   2
   1   3  -4 1186.47 49.3719   1
  -1  -3  -4 1204.85 49.4697   1
   1   3  -4 1234.81 49.5715   2
   1  -3   4 1273.93 49.5422   2
   1  -3   4 1170.28 49.2896   1
   1   3  -4 1234.63 49.7144   2
   1  -3  -4 1250.19 49.3705   1
  -1  -3   4 1256.05 49.3990   2
  -1   3  -4 1298.44 50.1555   2
  -1   3  -4 1230.63 49.3482   1
   1   3   4 1222.16 49.3957   1
  -1  -3   4 1257.37 49.4646   2
   1  -3  -4 1206.12 49.4587   2
  -1   3  -4 1220.80 49.5732   2
   1   3   4 1174.58 49.6861   2
   1   3   4 1273.43 49.4789   2
   2  -3   4 853.839 37.2928   1
   2  -3   4 905.418 37.6014   2
   2   3  -4 909.007 37.4462   1
   2   3  -4 933.438 37.5978   2
  -2   3   4 871.365 37.3926   1
  -2   3   4 942.883 38.3162   2
  -2  -3  -4 938.641 37.5692   2
   2  -3   4 897.990 37.5223   2
   2   3  -4 924.077 37.4905   2
  -2   3   4 917.549 37.6564   2
   2  -3  -4 999.343 37.6135   2
   2   3   4 916.199 37.4550   1
  -2  -3   4 924.430 37.4553   2
  -2   3  -4 919.246 37.5388   2
   2  -3  -4 954.152 37.4057   1
  -2   3  -4 946.856 38.5314   2
  -2  -3   4 952.402 37.5458   2
   2   3   4 942.249 37.6211   2
   2   3   4 958.812 37.5236   2
  -2   3  -4 888.996 37.3700   1
   2  -3  -4 912.060 37.5749   2
  -2  -3   4 912.932 37.4746   1
   3  -3   4 1589.69 66.1638   1
  -3   3   4 1698.77 66.5955   2
   3   3  -4 1674.43 66.8940   2
   3   3  -4 1660.98 66.4387   2
   3  -3   4 1670.27 66.5995   2
   3  -3   4 1637.38 66.4895   2
   3   3  -4 1610.45 66.3477   1
  -3   3   4 1605.08 66.6006   2
  -3  -3  -4 1644.29 66.4400   1
  -3   3   4 1608.86 66.2025   1
   3  -3  -4 1556.87 66.5265   2
   3  -3  -4 1653.00 66.2502   1
   3   3   4 1727.34 67.2683   2
  -3   3  -4 1647.29 66.6607   2
   3   3   4 1637.22 66.5458   2
  -3   3  -4 1631.37 66.1756   1
   3  -3  -4 1694.39 66.5262   2
  -3   3  -4 1643.71 66.5019   2
   4   3  -4 2080.15 85.4923   2
  -4  -3  -4 2104.84 85.3773   1
   4   3  -4 2131.78 85.3035   1
  -4   3   4 2179.92 85.5892   2
  -4   3   4 2066.87 85.6086   2
   4   3  -4 2137.15 85.4286   2
   4  -3   4 2095.30 85.0244   1
  -4   3   4 2084.71 85.2263   1
   4  -3   4 2064.09 85.5754   2
  -4   3  -4 2141.88 85.0444   1
  -4   3  -4 2103.10 85.4909   2
  -4   3  -4 2098.61 85.6716   2
   4  -3  -4 2173.99 85.5084   2
   4   3   4 2086.85 85.4128   2
   4   3   4 2171.48 85.5917   2
  -5   3   4 9.24286 2.03345   2
   5  -3   4 12.6561 2.05802   2
  -5   3   4 12.2155 2.67471   2
   5   3  -4 12.3465 1.75767   1
   5   3  -4 10.5347 1.82375   2
   5   3  -4 11.1970 1.87844   2
  -5  -3  -4 11.1754 1.69019   1
  -5   3  -4 8.53982 1.17795   1
   5  -3  -4 10.3444 1.58122   1
   5   3   4 10.7906 1.96357   2
  -5   3  -4 8.43622 1.58095   2
  -5   3  -4 8.63538 1.87628   2
   5   3   4 12.9684 1.75077   2
   6   3  -4 766.271 30.6645   2
   6  -3   4 738.053 29.9490   1
  -6  -3  -4 764.259 30.4960   1
  -6   3   4 783.879 30.8553   2
   6  -3   4 784.279 30.9372   2
  -6  -3  -4 736.248 31.0796   2
   6   3  -4 730.584 30.7484   2
   6   3  -4 760.725 30.3840   1
  -6   3   4 729.804 30.8779   2
   6   3   4 742.818 30.8526   2
  -6   3  -4 729.374 30.9323   2
  -6   3  -4 697.003 30.6204   2
   6  -3  -4 721.303 30.6534   2
   6   3   4 706.391 30.5741   2
  -6   3  -4 694.212 30.6021   1
   6  -3  -4 712.164 29.9927   1
   7   3  -4 197.320 9.73763   2
  -7   3   4 202.041 9.94500   2
  -7  -3  -4 196.262 9.71283   2
  -7  -3  -4 201.507 9.49442   1
   7  -3   4 192.556 8.86486   1
   7   3  -4 195.393 9.84393   2
   7   3  -4 199.900 9.40140   1
   7  -3   4 190.126 12.0304   2
   7   3   4 229.313 10.1496   2
  -7   3  -4 222.277 10.2504   2
   7  -3  -4 215.444 11.4796   2
   7  -3  -4 219.287 8.98664   1
  -7  -3   4 230.876 9.85242   2
  -7   3  -4 220.101 9.01368   1
   7   3   4 215.306 9.76453   2
   8   3  -4 335.006 14.1880   1
  -8  -3  -4 330.669 14.6525   2
   8   3  -4 322.510 14.8057   2
   8   3  -4 311.164 14.7060   2
  -8  -3  -4 325.453 14.3042   1
  -8   3   4 329.004 14.8401   2
   8  -3   4 333.836 14.9777   2
  -8  -3   4 330.205 14.4502   2
   8  -3  -4 320.675 14.6201   2
  -8   3  -4 326.507 15.0613   2
  -8   3  -4 325.480 13.7147   1
   8  -3  -4 316.967 13.6718   1
   8   3   4 338.846 15.7621   2
   8   3   4 307.261 14.6035   2
   9   3  -4 366.271 15.2792   2
   9   3  -4 346.706 15.3318   2
  -9  -3  -4 365.971 15.2415   2
  -9   3   4 378.456 15.5233   2
   9  -3   4 365.189 15.6123   2
   9   3  -4 368.455 14.6387   1
  -9  -3  -4 367.722 14.7933   1
  -9  -3   4 307.030 14.7727   2
   9   3   4 311.366 15.3624   2
   9  -3  -4 294.471 14.9551   2
  -9   3  -4 294.441 13.9620   1
   9  -3  -4 296.329 13.9254   1
   9   3   4 280.958 14.8181   2
  -9   3  -4 292.923 15.3577   2
 -10   3   4 194.315 10.5745   2
 -10  -3  -4 199.103 9.84627   1
 -10  -3  -4 193.897 10.2896   2
  10  -3   4 202.343 10.8332   2
  10   3  -4 207.529 9.71521   1
  10   3  -4 198.577 10.4448   2
 -10   3  -4 227.367 11.1718   2
  10   3   4 223.449 11.0357   2
  10  -3  -4 217.955 9.17173   1
  10  -3  -4 214.116 10.5372   2
 -10  -3   4 179.430 9.93720   2
  11   3  -4 557.117 24.2589   2
  11   3  -4 568.771 23.3979   1
 -11   3   4 576.799 24.5057   2
  11  -3   4 570.593 22.8061   1
 -11  -3  -4 552.979 23.5376   1
  11  -3   4 555.152 24.6021   2
  11   3   4 533.102 24.5927   2
 -11   3  -4 525.102 24.6407   2
  11  -3  -4 512.975 22.7214   1
  11  -3  -4 511.912 24.0667   2
  12  -3   4 23.4559 4.54250   2
  12   3  -4 21.6350 5.64100   2
 -12   3   4 28.9021 5.91173   2
  12  -3  -4 25.0775 4.75124   2
 -12   3  -4 23.6585 5.11979   2
  12   3   4 19.3749 4.45657   2
  12  -3  -4 22.0566 3.18939   1
  13   3  -4 210.374 11.2507   2
  13   3  -4 201.288 9.89596   1
  13   3   4 180.462 10.0125   1
  13   3   4 190.677 11.5230   2
  14   3  -4 36.1789 5.81219   2
  14   3  -4 42.5320 4.45578   1
  14   3   4 34.2360 4.60255   1
  14   3   4 34.6749 6.12271   2
  15   3  -4 43.3197 6.89518   2
  15   3  -4 39.7243 6.87568   1
  15   3   4 57.7680 8.02201   2
   0  -4  -4 211.343 8.73962   2
   0   4  -4 200.965 8.67175   1
   0  -4  -4 204.726 8.72856   1
   0   4   4 198.607 8.69471   1
   0  -4   4 206.453 8.69876   2
   0  -4  -4 202.220 8.67442   2
   0  -4   4 214.518 8.68397   2
   0   4   4 208.534 8.94428   2
   0   4  -4 204.992 8.88771   2
   0   4   4 211.659 8.78738   2
  -1  -4  -4 2059.41 79.8690   2
   1  -4   4 2039.72 79.9412   2
  -1  -4  -4 1987.24 79.9748   1
  -1   4   4 2025.41 79.9905   2
   1  -4   4 2015.60 80.0266   2
   1   4  -4 1922.91 79.9372   1
   1   4  -4 2028.52 79.9386   2
   1  -4   4 1877.21 79.7754   1
  -1   4   4 1959.75 79.9037   1
   1   4  -4 2040.32 80.0734   2
  -1   4   4 2038.17 80.1151   2
  -1  -4  -4 1943.77 79.8543   2
  -1   4  -4 1973.47 79.8234   1
   1  -4  -4 1950.85 79.8502   1
  -1  -4   4 1892.93 79.8968   1
   1  -4  -4 1869.99 79.8993   2
   1   4   4 1922.06 79.9031   1
  -1  -4   4 2094.22 79.8582   2
   1   4   4 1982.15 80.0718   2
  -1   4  -4 1966.94 79.9306   2
  -1  -4   4 1923.84 79.7983   2
   1  -4  -4 2064.91 80.0663   2
   1   4   4 2065.44 79.9711   2
  -1   4  -4 1982.99 80.0642   2
  -2  -4  -4 449.788 17.9150   1
   2  -4   4 421.148 17.5889   1
  -2   4   4 468.662 17.9797   2
  -2   4   4 439.710 18.1219   2
   2   4  -4 452.402 17.9236   2
   2   4  -4 453.103 17.8377   1
  -2   4   4 447.600 17.7745   1
  -2  -4  -4 461.019 17.7739   2
   2   4  -4 466.765 17.8263   2
  -2   4  -4 391.640 17.6686   1
  -2  -4   4 417.622 17.7820   2
  -2   4  -4 383.033 17.9219   2
   2   4   4 396.553 17.7588   2
   2  -4  -4 393.934 17.6391   1
  -3   4   4 961.418 40.2999   1
   3   4  -4 989.814 40.5160   1
   3  -4   4 1028.29 40.9423   2
  -3  -4  -4 987.103 40.5943   1
  -3  -4  -4 994.746 40.4768   2
   3   4  -4 1007.53 40.5228   2
   3  -4   4 941.294 40.1949   1
  -3   4   4 1010.60 40.7617   2
   3   4  -4 988.892 40.5964   2
  -3   4   4 1019.51 40.7049   2
   3  -4  -4 993.045 40.3093   1
  -3   4  -4 979.526 40.6177   2
  -3   4  -4 985.449 40.7750   2
   3   4   4 1000.39 40.5261   2
  -3   4  -4 956.220 40.2455   1
   3  -4  -4 1047.22 40.6437   2
  -3  -4   4 1025.11 40.4844   2
   3   4   4 1026.26 40.6588   2
  -4  -4  -4 2765.44 112.598   1
   4  -4   4 2621.62 112.133   1
  -4   4   4 2691.33 112.198   1
   4   4  -4 2793.33 112.518   1
   4  -4   4 2765.16 112.746   2
   4   4  -4 2747.80 112.649   2
  -4  -4  -4 2782.69 112.535   2
   4   4  -4 2786.92 112.569   2
  -4   4   4 2721.82 112.903   2
   4   4   4 2911.25 112.621   2
   4  -4  -4 2993.50 112.706   2
  -4   4  -4 2833.86 112.771   2
  -4   4  -4 2894.99 112.165   1
   5  -4   4 179.014 8.00264   2
   5   4  -4 177.527 7.66862   1
   5  -4   4 180.192 7.16440   1
  -5  -4  -4 177.907 7.76650   1
  -5   4   4 185.084 8.04327   2
  -5  -4  -4 174.572 7.69350   2
   5   4  -4 169.882 8.34925   2
  -5   4   4 182.003 8.11229   2
   5   4  -4 179.516 7.78936   2
   5   4   4 149.226 7.62016   2
   5   4   4 156.977 7.84118   2
  -5   4  -4 154.653 7.09845   1
  -5   4  -4 159.074 8.03612   2
   5  -4  -4 156.049 7.21840   1
   5  -4  -4 155.990 7.74300   2
  -5  -4   4 164.462 7.56179   2
  -5   4  -4 157.556 7.76773   2
   6  -4   4 977.939 40.9786   2
  -6   4   4 978.801 40.9473   2
   6  -4   4 975.214 40.0628   1
  -6   4   4 954.820 41.0342   2
   6   4  -4 984.529 40.7511   2
   6   4  -4 979.474 40.5498   1
  -6  -4  -4 982.172 40.6743   1
   6   4  -4 958.620 40.8556   2
  -6   4  -4 1043.36 41.2192   2
   6  -4  -4 1046.94 40.8764   2
  -6  -4   4 961.977 40.5436   2
   6   4   4 1045.71 41.0528   2
  -6   4  -4 959.443 40.8425   2
   6   4   4 1000.20 40.7670   2
  -6   4  -4 1011.04 40.0698   1
  -7   4   4 194.111 9.48074   2
   7  -4   4 188.485 8.28055   1
   7  -4   4 189.660 9.49573   2
   7   4  -4 182.787 9.29535   2
   7   4  -4 184.416 10.8017   2
   7   4  -4 200.502 9.68740   1
   7   4   4 188.646 9.14156   2
   7  -4  -4 206.216 9.35673   2
   7  -4  -4 193.318 8.36531   1
  -7   4  -4 208.022 9.81390   2
  -7   4  -4 198.011 8.51667   1
   7   4   4 196.384 10.3002   2
   7  -4  -4 193.973 8.36284   1
   8   4  -4 607.808 25.0760   1
  -8   4   4 606.365 25.6988   2
   8  -4   4 559.076 24.3467   1
   8   4  -4 600.477 25.4549   2
  -8  -4  -4 594.350 25.1919   1
   8   4  -4 550.292 25.4933   2
  -8   4  -4 607.295 24.4617   1
  -8   4  -4 613.574 25.9827   2
   8   4   4 596.278 25.4010   2
   8   4   4 623.208 25.8078   2
   8  -4  -4 603.111 26.2188   2
   8  -4  -4 598.240 24.4617   1
   9   4  -4 640.147 29.1786   2
   9  -4   4 703.560 29.4627   2
   9   4  -4 699.379 29.1169   2
  -9  -4  -4 687.396 28.7422   1
   9   4  -4 697.958 28.6181   1
  -9   4   4 710.692 29.3831   2
   9   4   4 698.333 29.4719   2
   9  -4  -4 688.498 29.1093   2
  -9   4  -4 693.534 29.6507   2
   9   4   4 622.348 29.2026   2
   9  -4  -4 656.411 27.9062   1
 -10  -4  -4 210.070 10.1715   1
 -10   4   4 218.233 11.4112   2
  10  -4   4 207.379 10.9931   2
  10   4  -4 211.225 10.0369   1
  10   4  -4 210.136 10.6902   2
  10  -4  -4 197.109 9.17764   1
 -10   4  -4 212.377 12.4313   2
  10   4   4 210.924 11.0627   2
  10  -4  -4 210.893 10.6580   2
  11  -4   4 284.639 14.3515   2
  11   4  -4 297.350 14.1378   2
 -11   4   4 301.272 14.4323   2
  11   4  -4 295.443 13.3133   1
 -11  -4  -4 299.722 13.4826   1
  11  -4   4 248.129 12.2650   1
  11  -4  -4 286.888 12.4215   1
  11  -4  -4 287.850 13.9996   2
  11   4   4 306.528 14.6247   2
 -11   4  -4 289.056 14.6788   2
 -12   4   4 103.626 7.55083   2
 -12  -4  -4 97.0714 6.34222   1
  12   4  -4 98.2445 6.35928   1
  12   4  -4 101.411 7.30192   2
  12   4   4 102.874 7.82936   2
 -12   4  -4 102.218 7.80207   2
  13   4  -4 147.832 8.54023   1
  13   4  -4 153.467 9.69205   2
  13   4   4 176.728 10.4829   2
  14   4  -4 107.539 8.32398   2
  14   4  -4 112.300 7.03995   1
  14   4   4 117.492 8.90347   2
  14   4   4 120.167 7.39227   1
  15   4  -4 53.4823 6.43337   2
  15   4  -4 47.4585 5.04104   1
  15   4   4 49.8623 5.30737   1
  15   4   4 47.5034 6.85578   2
   0  -5  -4 675.917 27.8153   1
   0   5   4 684.953 27.9483   2
   0  -5   4 648.637 27.6986   1
   0   5   4 685.796 27.7762   2
   0  -5   4 689.421 27.6072   2
   0   5  -4 677.874 27.8943   2
   0   5   4 668.637 27.7451   1
   0  -5  -4 718.379 27.6762   2
   0   5  -4 681.524 28.3417   1
   1   5  -4 1590.02 65.6248   1
  -1   5   4 1570.02 65.5931   1
   1  -5   4 1615.48 65.5674   2
   1   5  -4 1632.82 65.6187   2
   1   5  -4 1643.66 65.7271   2
   1  -5   4 1579.96 65.6434   1
  -1   5   4 1658.16 65.8142   2
  -1  -5  -4 1624.58 65.7117   1
  -1   5   4 1656.36 65.6995   2
  -1  -5  -4 1661.36 65.4757   2
   1   5   4 1668.90 65.6659   2
  -1  -5   4 1585.78 65.6879   1
  -1   5  -4 1567.77 65.5095   1
  -1   5  -4 1605.69 65.7581   2
   1   5   4 1668.77 65.7671   2
   1  -5  -4 1719.85 65.7205   2
  -1  -5   4 1669.41 65.4278   2
   1  -5  -4 1609.45 65.5682   1
  -1   5  -4 1583.11 65.6231   2
  -2   5   4 1760.28 69.3597   2
  -2   5   4 1699.94 69.4126   2
  -2  -5  -4 1743.25 69.0677   2
  -2  -5  -4 1694.48 69.3361   1
  -2   5   4 1658.61 69.1706   1
   2   5  -4 1706.96 69.2570   1
   2  -5   4 1621.98 68.9748   1
   2  -5   4 1708.67 69.2537   2
   2   5  -4 1758.15 69.1898   2
   2   5  -4 1711.76 69.3028   2
  -2   5  -4 1704.68 69.4114   2
  -2   5  -4 1690.57 69.2817   2
   2   5   4 1764.16 69.3672   2
   2   5   4 1749.41 69.2009   2
   2  -5  -4 1800.86 69.3216   2
  -2   5  -4 1678.89 69.0628   1
   2  -5  -4 1709.17 69.0703   1
   3   5  -4 2221.26 87.5246   2
  -3   5   4 2260.36 87.7592   2
   3   5  -4 2215.68 87.5961   1
  -3  -5  -4 2186.42 87.4082   2
  -3   5   4 2171.73 87.7901   2
   3  -5   4 2037.62 87.1700   1
   3   5  -4 2164.26 87.6060   2
  -3   5   4 2071.01 87.3320   1
  -3  -5  -4 2171.98 87.6668   1
  -3   5  -4 2098.57 87.6561   2
  -3   5  -4 2073.03 87.2658   1
  -3  -5   4 2277.54 87.4618   2
   3   5   4 2179.25 87.5308   2
   3   5   4 2218.50 87.6611   2
  -3   5  -4 2192.76 87.8359   2
   3  -5  -4 2194.38 87.2949   1
   4  -5   4 1042.24 44.6730   1
  -4  -5  -4 1096.76 45.2780   1
   4   5  -4 1102.44 45.2623   2
  -4   5   4 1077.14 45.4541   2
  -4  -5  -4 1105.88 45.0592   2
  -4   5   4 1120.82 45.4117   2
   4   5  -4 1114.01 45.1730   2
   4   5  -4 1111.86 45.1913   1
  -4   5   4 1064.09 44.7932   1
   4  -5  -4 1110.43 44.8067   1
  -4   5  -4 1099.12 44.7218   1
   4   5   4 1121.49 45.1863   2
   4  -5  -4 1167.37 45.4900   2
  -4  -5   4 1150.91 45.0461   2
  -4   5  -4 1101.35 45.3272   2
  -4   5  -4 1104.40 45.5192   2
   4   5   4 1174.67 45.3795   2
   5   5  -4 988.435 40.9106   2
   5   5  -4 979.458 41.0147   2
  -5   5   4 957.940 41.2170   2
   5  -5   4 1013.89 41.1501   2
  -5   5   4 985.015 40.3979   1
  -5   5   4 1022.47 41.1972   2
  -5  -5  -4 984.777 40.8019   2
   5   5  -4 975.917 40.8575   1
  -5  -5  -4 977.691 40.9726   1
   5  -5   4 947.421 40.2790   1
   5   5   4 1026.52 41.1408   2
   5  -5  -4 1011.45 41.0187   2
  -5   5  -4 1001.36 41.0859   2
  -5   5  -4 1012.79 40.3070   1
  -5   5  -4 1040.09 41.3952   2
   5   5   4 1006.80 40.9344   2
  -5  -5   4 1053.33 40.7642   2
   5  -5  -4 1006.37 40.4322   1
   6   5  -4 226.925 10.5475   2
  -6  -5  -4 237.591 10.6581   1
  -6   5   4 233.206 11.5838   2
  -6   5   4 228.305 10.8172   2
   6   5  -4 219.097 11.4061   2
  -6  -5  -4 233.955 10.4046   2
   6   5  -4 229.292 10.5123   1
   6  -5   4 216.157 9.67911   1
   6  -5   4 225.821 10.7674   2
  -6   5  -4 235.536 9.69514   1
  -6   5  -4 224.535 10.7124   2
   6  -5  -4 246.270 9.88011   1
   6   5   4 242.869 12.2229   2
  -6   5  -4 244.529 11.0758   2
  -6  -5   4 245.254 10.3302   2
   6  -5  -4 234.933 10.6237   2
   6   5   4 248.077 10.8422   2
  -7  -5  -4 589.102 24.0711   2
   7   5  -4 607.530 24.2738   2
   7   5  -4 583.843 24.3787   2
   7   5  -4 600.773 24.0408   1
   7  -5   4 578.407 23.2421   1
  -7   5   4 572.186 24.6844   2
  -7  -5  -4 592.697 24.1831   1
   7  -5   4 603.717 24.5345   2
  -7   5   4 619.736 24.5991   2
  -7   5  -4 528.354 24.2445   2
   7  -5  -4 539.922 23.3060   1
   7  -5  -4 562.555 24.2204   2
   7   5   4 563.321 24.4268   2
  -7  -5   4 554.350 23.8789   2
  -7   5  -4 548.312 23.2113   1
  -7   5  -4 557.376 24.6748   2
   7   5   4 533.132 24.0914   2
   7  -5  -4 546.084 23.9870   1
   8  -5   4 263.166 12.1071   2
   8   5  -4 262.614 11.5024   1
   8   5  -4 258.146 11.7901   2
   8  -5   4 247.833 10.9137   1
  -8  -5  -4 261.589 11.6532   1
   8   5  -4 246.399 11.8557   2
  -8   5   4 262.768 12.1344   2
  -8  -5  -4 262.244 11.5841   2
   8   5   4 257.414 12.0818   2
  -8  -5   4 245.303 11.3458   2
   8  -5  -4 231.248 10.5897   1
   8  -5  -4 241.628 11.7494   2
  -8   5  -4 254.564 12.3310   2
   8  -5  -4 246.630 10.7124   1
   8   5   4 241.274 11.6182   2
  -9  -5  -4 251.093 10.8800   1
  -9  -5  -4 245.262 10.8324   2
   9   5  -4 256.337 10.7765   1
   9   5  -4 256.867 11.2156   2
   9   5  -4 231.373 11.1640   2
   9   5   4 214.058 11.3127   2
  -9  -5   4 203.707 10.4594   2
  -9   5  -4 207.525 12.4720   2
   9  -5  -4 204.106 9.66081   1
   9   5   4 195.921 10.7464   2
   9  -5  -4 221.297 12.7753   2
  10   5  -4 474.057 21.2885   2
 -10   5   4 472.528 21.5949   2
  10  -5   4 468.609 21.5686   2
  10   5  -4 471.481 20.7725   1
 -10  -5  -4 460.928 20.8769   1
  10  -5  -4 483.999 19.8679   1
  10  -5  -4 493.736 21.3287   2
 -10   5  -4 497.322 22.0515   2
  10   5   4 495.021 21.7812   2
  11   5  -4 155.384 10.2830   1
 -11   5   4 153.563 9.18187   2
 -11   5  -4 154.841 9.51521   2
  11   5   4 150.821 12.9807   2
  12   5  -4 209.448 11.3776   2
  12   5  -4 212.075 10.5494   1
 -12  -5  -4 200.816 10.5859   1
 -12   5   4 215.883 11.7562   2
 -12   5  -4 211.193 12.0290   2
  12   5   4 216.328 11.9734   2
  13   5  -4 113.954 7.95280   2
  13   5  -4 109.796 6.79612   1
 -13   5   4 93.3915 7.65137   2
 -13   5  -4 101.572 8.19368   2
  13   5   4 106.851 8.29911   2
  14   5   4 61.4913 6.46589   1
  15   5   4 22.7701 4.79312   1
   0  -6   4 184.600 8.46314   1
   0   6   4 187.930 8.53295   1
   0   6  -4 196.912 8.45353   2
   0   6   4 206.989 8.72975   2
   0   6   4 205.206 8.52774   2
   0  -6  -4 195.400 8.55382   1
   0   6  -4 220.969 8.71529   2
   0   6  -4 193.451 8.48054   1
  -1  -6  -4 674.977 27.5320   1
   1   6  -4 662.202 27.4412   1
  -1   6   4 686.382 27.5882   2
  -1   6   4 641.004 27.3458   1
  -1   6   4 689.696 27.4806   2
   1   6  -4 678.784 27.3912   2
   1  -6   4 627.976 27.3105   1
   1   6  -4 688.079 27.4696   2
   1  -6   4 644.526 27.2376   2
   1  -6  -4 705.320 27.3892   2
  -1   6  -4 656.325 27.3043   1
  -1   6  -4 666.672 27.5344   2
   1   6   4 682.150 27.4420   2
   1  -6  -4 680.776 28.0521   1
   1   6   4 696.426 27.5072   2
  -1   6  -4 661.507 27.4047   2
  -2  -6  -4 109.279 4.63518   2
   2   6  -4 107.713 5.11371   1
   2  -6   4 106.972 4.76043   1
   2   6  -4 112.694 5.12080   2
  -2   6   4 113.365 5.19021   2
  -2   6   4 108.740 5.24915   2
  -2   6   4 105.436 5.34253   1
   2  -6   4 110.453 4.97907   2
   2   6  -4 113.110 4.95308   2
  -2  -6  -4 106.559 5.17380   1
  -2   6  -4 104.173 4.82667   1
  -2   6  -4 109.391 5.09195   2
   2   6   4 109.071 5.13115   2
  -2   6  -4 107.838 5.21515   2
   2  -6  -4 107.629 4.84734   1
   2  -6  -4 112.359 5.09751   2
   2   6   4 108.343 4.95240   2
   3  -6   4 372.568 15.9083   1
  -3   6   4 407.581 16.5487   2
  -3   6   4 379.873 16.1266   1
  -3   6   4 389.515 16.6869   2
  -3  -6  -4 399.658 16.4964   1
   3   6  -4 408.753 16.2677   2
  -3  -6  -4 388.539 16.0337   2
   3  -6   4 385.646 16.3599   2
   3   6  -4 400.934 16.3766   2
   3   6  -4 404.725 16.4175   1
   3   6   4 389.206 16.2608   2
  -3   6  -4 380.731 16.5918   2
  -3   6  -4 369.567 16.4024   2
   3   6   4 389.884 16.3905   2
  -3   6  -4 371.821 16.0263   1
   3  -6  -4 384.062 16.0109   1
   3  -6  -4 413.685 16.4007   2
   4   6  -4 185.396 8.77931   1
  -4  -6  -4 174.312 8.25220   1
   4   6  -4 174.332 8.13993   2
  -4   6   4 177.078 8.35938   2
  -4   6   4 168.860 7.66934   1
   4  -6   4 172.070 7.50207   1
   4   6  -4 174.665 8.04953   2
  -4   6   4 174.752 8.42133   2
  -4   6  -4 186.262 8.28708   2
   4   6   4 187.703 8.09603   2
  -4  -6   4 192.204 7.90070   2
  -4   6  -4 183.751 7.55843   1
   4  -6  -4 186.999 7.64882   1
  -4   6  -4 188.577 8.52137   2
   4   6   4 193.179 8.27521   2
  -5  -6  -4 1433.89 59.2508   1
   5   6  -4 1437.94 59.1297   1
   5   6  -4 1421.57 59.0856   2
  -5   6   4 1478.08 59.4274   2
   5   6  -4 1383.10 59.1695   2
  -5   6   4 1411.63 59.4647   2
  -5   6   4 1403.65 58.5476   1
   5   6   4 1489.06 59.1397   2
  -5   6  -4 1535.81 59.6583   2
   5  -6  -4 1515.01 58.5631   1
   5   6   4 1509.45 59.3402   2
  -5   6  -4 1428.01 59.2953   2
   6   6  -4 607.520 26.6741   2
  -6  -6  -4 586.212 26.5312   2
  -6   6   4 607.384 26.9730   2
  -6   6   4 633.689 26.9147   2
   6   6  -4 608.720 26.5717   2
   6  -6   4 639.938 26.8223   2
  -6  -6  -4 631.916 26.7011   1
   6   6  -4 611.039 26.5229   1
   6   6   4 680.934 26.9879   2
   6  -6  -4 649.368 25.8460   1
  -6   6  -4 632.784 26.7929   2
   6   6   4 659.590 26.6280   2
   6  -6  -4 674.321 26.7255   2
  -6   6  -4 687.001 27.2140   2
  -7   6   4 1714.67 70.6201   2
  -7  -6  -4 1628.28 69.9828   2
  -7  -6  -4 1780.16 70.2440   1
   7   6  -4 1731.81 70.3760   2
   7   6  -4 1795.76 70.2253   2
   7  -6   4 1744.16 70.4374   2
   7   6  -4 1781.88 70.0781   1
  -7   6   4 1815.33 70.7497   2
  -7   6  -4 1602.48 70.2785   2
   7  -6  -4 1671.82 69.2416   1
   7  -6  -4 1696.84 69.2593   1
   7   6   4 1637.03 70.6379   2
   7  -6  -4 1747.23 70.2251   2
  -7   6  -4 1729.16 71.0018   2
   7   6   4 1733.21 70.4468   2
   8   6  -4 15.4455 3.27586   2
   8   6  -4 20.8425 3.16198   2
  -8   6   4 22.2157 3.72309   2
   8   6  -4 16.4714 3.06725   1
  -8  -6  -4 22.9442 3.21706   1
   8  -6   4 16.5740 3.53961   2
  -8  -6  -4 16.4162 2.70036   2
   8   6   4 24.6176 3.67009   2
   8   6   4 26.4549 3.12910   2
  -8   6  -4 19.2512 3.89533   2
   8  -6  -4 22.2317 3.28586   2
   9  -6   4 212.142 10.2493   2
   9   6  -4 212.917 9.64426   1
   9   6  -4 210.202 9.98237   2
  -9  -6  -4 213.618 9.78885   1
  -9   6   4 214.723 10.4245   2
  -9  -6  -4 187.322 9.91379   2
   9   6  -4 197.981 9.94358   2
   9  -6  -4 182.897 9.74565   2
   9   6   4 163.821 9.50635   2
   9  -6  -4 188.098 8.55781   1
  -9   6  -4 176.908 10.3769   2
   9   6   4 182.057 10.1445   2
  10   6  -4 293.526 13.6669   2
 -10  -6  -4 283.182 13.2861   1
 -10   6   4 288.440 14.0318   2
  10   6  -4 288.731 13.1984   1
  10   6   4 276.393 13.9885   2
 -10   6  -4 270.757 14.2665   2
  11   6  -4 135.962 8.40841   2
 -11   6   4 134.227 8.75926   2
 -11  -6  -4 139.006 7.94565   1
  11   6  -4 140.542 7.83374   1
 -11   6  -4 145.878 9.23150   2
  11   6   4 146.336 8.86672   2
  12   6  -4 324.250 15.3482   1
 -12  -6  -4 315.938 15.4531   1
 -12   6   4 324.479 16.4780   2
  12   6  -4 330.393 16.1188   2
 -12   6  -4 346.224 17.0189   2
  12   6   4 351.431 16.8151   2
  13   6  -4 50.5683 5.09924   1
  13   6  -4 50.0050 5.86412   2
 -13   6   4 47.3574 6.73873   2
  13   6   4 51.0981 6.41490   2
 -13   6  -4 54.7969 7.85972   2
  14   6  -4 208.904 11.8437   2
  14   6  -4 201.060 10.8178   1
  14   6   4 208.727 12.4117   2
  14   6   4 206.307 11.2379   1
   0   7  -4 1158.19 47.1525   2
   0   7  -4 1152.67 47.2096   1
   0   7  -4 1155.63 47.3214   2
   0   7   4 1218.99 47.2362   2
   0   7   4 1146.33 47.3812   2
   0  -7  -4 1163.58 47.2971   1
  -1  -7  -4 222.827 9.57454   1
   1   7  -4 226.674 9.39022   2
   1   7  -4 235.329 9.45537   2
  -1   7   4 218.765 9.37105   1
  -1   7   4 224.453 9.48083   2
   1   7  -4 228.874 9.51759   1
  -1   7   4 226.678 9.59636   2
  -1   7  -4 193.889 9.26242   1
  -1   7  -4 213.195 9.51832   2
   1  -7  -4 226.977 9.18401   2
  -1   7  -4 215.631 9.36516   1
   1   7   4 221.781 9.45623   2
  -1   7  -4 210.198 9.38074   2
   1   7   4 220.653 9.46011   2
   1  -7  -4 211.594 9.36615   1
  -2   7   4 582.311 24.9943   2
   2  -7   4 572.892 25.1506   2
   2   7  -4 582.950 24.7574   2
  -2   7   4 568.110 24.7609   1
  -2   7   4 567.953 25.0465   2
   2   7  -4 556.470 24.8819   2
  -2  -7  -4 574.515 25.0376   1
   2   7  -4 564.544 24.9551   1
   2  -7  -4 689.036 24.9954   2
   2   7   4 648.496 24.8450   2
  -2   7  -4 653.206 25.0144   2
  -2   7  -4 631.516 24.7135   1
   2   7   4 644.739 25.0249   2
  -2   7  -4 648.689 25.1418   2
  -3   7   4 793.490 32.6686   2
  -3  -7  -4 773.548 32.6581   1
   3   7  -4 785.771 32.4628   2
   3   7  -4 795.031 32.3615   2
   3  -7   4 762.400 32.4160   2
  -3   7   4 773.138 32.7066   2
   3   7  -4 777.264 32.5560   1
  -3   7  -4 810.321 32.7865   2
   3   7   4 820.614 32.7738   2
   3  -7  -4 843.508 32.5152   2
   3  -7  -4 798.024 32.1670   1
  -3   7  -4 778.345 32.5824   2
   3   7   4 812.010 32.4007   2
  -3   7  -4 783.622 32.1838   1
   4   7  -4 352.380 15.2252   2
   4   7  -4 346.206 15.3952   1
  -4   7   4 344.705 16.2765   2
  -4   7   4 339.239 14.8666   1
   4   7  -4 341.437 15.2929   2
   4  -7   4 363.108 15.3805   2
  -4  -7  -4 353.268 15.5133   1
  -4   7   4 348.293 15.5577   2
   4   7   4 380.175 15.4422   2
   4   7   4 376.145 15.2807   2
   4  -7  -4 382.417 14.8444   1
  -4   7  -4 380.075 15.7665   2
   4  -7  -4 387.960 15.4009   2
   5   7  -4 1284.86 52.4637   2
  -5   7   4 1255.50 51.3364   1
   5   7  -4 1274.07 52.0287   2
   5  -7   4 1221.27 52.0453   2
   5   7  -4 1305.58 52.6806   1
  -5  -7  -4 1416.86 53.5431   1
  -5   7   4 1324.67 52.3273   2
  -5   7   4 1303.00 52.4003   2
  -5   7  -4 1275.96 52.4527   2
  -5   7  -4 1183.33 52.0980   2
   5   7   4 1249.63 51.9193   2
   5   7   4 1232.47 52.7320   2
   5  -7  -4 1245.34 51.3153   1
   6   7  -4 45.5761 3.64396   1
   6   7  -4 48.4693 3.58569   2
  -6   7   4 45.6678 5.96646   2
  -6   7   4 49.8231 4.13482   2
   6   7  -4 47.0385 3.63895   2
  -6  -7  -4 50.0124 3.82357   1
   6   7   4 57.5047 3.94236   2
   6   7   4 57.8290 3.60925   2
  -6   7  -4 55.6262 3.92559   2
  -6   7  -4 59.9502 6.64994   2
  -7  -7  -4 553.003 23.4760   1
  -7   7   4 526.298 25.9277   2
   7   7  -4 547.734 23.3198   1
   7  -7   4 539.533 23.5615   2
   7   7  -4 529.579 23.4531   2
   7   7  -4 543.093 23.3401   2
  -7   7   4 548.785 23.7644   2
  -7   7  -4 563.296 24.0458   2
  -7   7  -4 529.187 24.0468   2
   7   7   4 588.454 23.7265   2
   7   7   4 547.554 23.3326   2
   7  -7  -4 578.268 23.4571   2
   8  -7   4 341.948 15.4825   2
  -8   7   4 354.414 15.7541   2
   8   7  -4 336.167 15.3697   2
   8   7  -4 347.704 15.2973   2
  -8  -7  -4 357.423 15.3489   1
   8   7  -4 346.870 15.1604   1
   8  -7  -4 339.373 15.2584   2
  -8   7  -4 301.620 15.9159   2
   8   7   4 322.462 15.1693   2
   8   7   4 354.734 15.6621   2
  -8   7  -4 338.154 15.9511   2
  -9  -7  -4 97.1302 5.81235   1
   9   7  -4 85.1272 5.82628   2
  -9   7   4 89.6985 6.36362   2
   9   7  -4 89.8333 5.67382   1
   9   7  -4 90.4411 5.80052   2
   9  -7   4 80.1294 5.79883   2
  -9   7  -4 84.4061 6.51596   2
   9  -7  -4 70.4374 5.37494   2
   9   7   4 75.0203 5.61972   2
   9   7   4 88.6626 6.18169   2
 -10   7   4 427.726 19.2330   2
  10   7  -4 413.137 18.9359   1
  10   7  -4 390.090 19.7609   2
 -10  -7  -4 385.276 19.3275   1
 -10   7  -4 439.607 19.6489   2
  10   7   4 420.270 20.6258   2
  11   7  -4 28.8803 4.71409   2
 -11   7   4 31.3180 5.26929   2
  11   7  -4 30.8609 4.28338   1
 -11  -7  -4 35.9959 4.34201   1
  11   7   4 34.1676 5.18688   2
 -11   7  -4 34.9725 5.46064   2
 -12  -7  -4 163.815 9.44757   1
  12   7  -4 174.179 9.44284   1
 -12   7   4 175.959 11.1776   2
  12   7  -4 177.004 10.0742   2
 -12   7  -4 170.667 12.5186   2
  12   7   4 180.644 10.6128   2
  13   7  -4 63.9308 8.00649   1
 -13   7   4 57.8862 6.86610   2
  13   7  -4 55.1864 8.22831   2
  13   7   4 70.3999 8.12648   2
 -13   7  -4 59.4801 7.11494   2
  14   7  -4 151.040 11.0327   2
  14   7  -4 157.852 9.90250   1
  14   7   4 140.178 9.12535   1
  14   7   4 142.277 11.4717   2
   0  -8  -4 283.994 11.7980   1
   0   8   4 268.566 11.8157   2
   0   8  -4 269.908 11.7023   1
   0   8  -4 267.571 11.7383   2
   0   8   4 291.295 11.6926   2
   0   8  -4 276.450 11.5932   2
  -1  -8  -4 1665.83 70.1944   1
   1   8  -4 1797.23 70.3347   2
  -1   8   4 1782.81 70.3338   2
  -1   8   4 1724.47 70.1951   2
   1   8  -4 1671.09 70.1234   1
   1   8  -4 1707.38 70.0283   2
   1   8   4 1801.43 70.1399   2
   1  -8  -4 1724.84 70.0464   1
   1   8   4 1785.48 70.0830   2
  -1   8  -4 1741.70 70.0460   2
  -1   8  -4 1740.97 69.9760   1
  -1   8  -4 1658.03 70.0309   1
  -1   8  -4 1752.31 70.1775   2
   2   8  -4 129.794 5.97808   1
   2   8  -4 139.366 5.64521   2
  -2  -8  -4 135.190 6.05476   1
  -2   8   4 131.754 5.65232   1
  -2   8   4 131.054 6.01785   2
   2   8  -4 135.821 6.88103   2
  -2   8   4 135.114 5.96967   2
  -2   8  -4 120.523 5.80738   2
   2  -8  -4 120.124 5.58805   2
   2   8   4 114.628 5.61036   2
  -2   8  -4 113.489 5.90441   2
   2   8   4 120.191 5.81621   2
   2  -8  -4 120.700 5.57402   1
  -2   8  -4 113.684 5.78617   1
  -2   8  -4 109.787 5.47776   1
  -3   8   4 293.108 13.0001   1
   3   8  -4 306.199 12.9809   2
  -3   8   4 299.280 13.2835   2
  -3  -8  -4 295.405 13.2378   1
  -3   8   4 309.837 13.2471   2
   3   8  -4 304.946 13.1770   1
   3  -8   4 259.239 13.0630   2
   3   8  -4 309.153 12.8684   2
   3   8   4 328.630 13.0758   2
   3  -8  -4 321.515 12.7077   1
  -3   8  -4 310.959 12.7041   1
  -3   8  -4 305.960 13.1461   2
  -3   8  -4 302.323 12.6059   1
  -3   8  -4 312.160 13.3489   2
   3   8   4 322.098 12.9303   2
   4   8  -4 577.553 23.7895   2
  -4   8   4 554.236 23.3638   1
   4   8  -4 592.343 24.5027   1
  -4   8   4 592.187 24.3929   2
  -4  -8  -4 585.263 24.7197   1
  -4   8   4 583.365 24.1924   2
   4  -8   4 582.937 23.7693   2
   4   8   4 558.561 23.6876   2
  -4   8  -4 573.954 24.6748   2
   4  -8  -4 573.189 23.7815   2
  -4   8  -4 543.015 23.9365   2
   4  -8  -4 557.868 23.2873   1
   5   8  -4 533.365 21.7361   1
  -5   8   4 526.312 22.0321   2
   5  -8   4 514.197 21.5908   2
   5   8  -4 524.858 21.6053   2
   5   8  -4 542.611 21.5298   2
  -5   8   4 543.489 21.9966   2
  -5  -8  -4 532.513 21.8615   1
  -5   8  -4 486.761 22.0052   2
  -5   8  -4 462.564 21.6789   2
   5   8   4 506.984 21.6749   2
   5   8   4 487.214 21.4508   2
   5  -8  -4 498.529 21.5181   2
   6   8  -4 381.993 16.0937   1
  -6   8   4 392.727 16.4516   2
  -6   8   4 381.024 16.5027   2
   6   8  -4 371.928 16.0231   2
  -6  -8  -4 386.844 16.2524   1
   6  -8   4 374.164 16.0565   2
   6   8  -4 389.214 15.9455   2
  -6   8  -4 349.528 16.4878   2
   6   8   4 346.747 15.8331   2
  -6   8  -4 328.776 16.0785   2
   6  -8  -4 353.009 15.8927   2
   6   8   4 359.230 16.1053   2
   7   8  -4 504.405 21.4655   2
  -7  -8  -4 516.745 21.5869   1
   7   8  -4 527.035 21.4472   1
  -7   8   4 498.946 21.9106   2
   7   8  -4 523.807 21.3715   2
  -7   8   4 522.471 21.8674   2
   7   8   4 475.648 21.2309   2
  -7   8  -4 487.860 21.9870   2
  -7   8  -4 438.235 21.4385   2
   7   8   4 490.649 21.5564   2
  -8   8   4 216.437 10.8900   2
   8   8  -4 202.704 9.85434   2
   8   8  -4 210.695 9.82153   1
  -8   8   4 224.199 10.4948   2
  -8  -8  -4 207.774 9.94801   1
   8   8  -4 207.350 9.80480   2
   8   8   4 176.530 9.52465   2
  -8   8  -4 171.594 10.1265   2
   8   8   4 187.117 10.0101   2
  -8   8  -4 195.882 10.5306   2
   9   8  -4 242.433 11.8941   2
  -9  -8  -4 233.123 11.8068   1
   9   8  -4 236.457 12.6949   1
  -9   8   4 237.331 12.0186   2
   9   8   4 240.261 12.2559   2
  -9   8  -4 220.022 12.1334   2
  10   8  -4 124.301 7.62222   2
  10   8  -4 135.310 7.54174   1
 -10  -8  -4 125.944 7.50333   1
 -10   8   4 129.900 8.26379   2
 -10   8  -4 119.860 8.44888   2
  10   8   4 127.410 7.99495   2
 -11   8   4 152.424 9.94570   2
  11   8  -4 146.704 8.37481   1
  11   8  -4 140.445 8.66925   2
 -11  -8  -4 140.323 8.41790   1
  11   8   4 149.456 9.22798   2
 -11   8  -4 154.551 10.4347   2
  12   8  -4 236.598 12.3508   2
 -12   8   4 239.078 12.9717   2
  12   8  -4 237.761 11.8221   1
 -12  -8  -4 229.749 11.8499   1
  12   8   4 228.723 12.7478   2
 -12   8  -4 221.291 13.1149   2
  13   8  -4 82.8010 7.07957   2
  13   8  -4 88.8912 6.51417   1
 -13   8   4 88.2021 7.73508   2
  13   8   4 69.4644 6.57893   1
 -13   8  -4 76.5291 7.70475   2
  13   8   4 70.5576 7.29612   2
   0  -9  -4 235.567 10.3740   1
   0   9  -4 231.349 10.2631   2
   0   9   4 248.382 11.3877   2
   0   9  -4 230.260 10.2878   1
   0   9   4 251.587 10.2425   2
   0   9  -4 236.934 10.1976   2
  -1  -9  -4 404.959 17.4245   1
   1   9  -4 421.002 17.1769   2
  -1   9   4 425.044 17.3791   2
   1   9  -4 413.911 17.2358   2
  -1   9   4 419.684 17.2782   2
   1   9  -4 407.880 17.3533   1
  -1   9  -4 410.390 17.3235   2
   1   9   4 419.702 17.2191   2
  -1   9  -4 409.939 17.1991   2
  -1   9  -4 408.595 17.1562   1
   1   9   4 414.912 17.3407   2
   1  -9  -4 406.893 17.2286   1
   2   9  -4 259.576 11.0888   1
   2   9  -4 246.910 10.8256   2
   2   9  -4 254.448 10.6887   2
  -2  -9  -4 257.520 11.1619   1
  -2   9   4 258.453 11.1383   2
  -2   9   4 248.068 11.0758   2
  -2   9  -4 254.913 11.1760   2
   2   9   4 271.081 10.9660   2
  -2   9  -4 244.545 10.6655   1
  -2   9  -4 248.484 10.9185   2
  -2   9  -4 238.860 10.6415   1
   2   9   4 250.165 10.7542   2
   2  -9  -4 247.835 10.7070   1
  -3   9   4 1622.19 68.0726   1
  -3   9   4 1700.86 68.5787   2
  -3  -9  -4 1674.92 68.5892   1
   3   9  -4 1694.26 68.4733   1
   3   9  -4 1695.86 68.2080   2
  -3   9   4 1663.93 68.7368   2
  -3   9  -4 1674.30 67.9792   1
   3   9   4 1721.31 68.1611   2
  -3   9  -4 1692.19 67.9543   1
   3   9   4 1673.61 69.2384   2
  -3   9  -4 1704.55 68.4332   2
  -3   9  -4 1717.42 68.8725   2
  -4   9   4 256.685 11.7401   1
   4   9  -4 264.818 12.0798   2
  -4  -9  -4 281.659 12.5020   1
   4   9  -4 278.090 12.3871   1
  -4   9   4 269.432 12.5300   2
  -4   9   4 270.411 12.4583   2
   4  -9   4 265.304 11.9494   2
   4   9  -4 273.129 11.9872   2
  -4   9  -4 293.290 12.6545   2
   4  -9  -4 293.100 11.6118   1
  -4   9  -4 277.996 12.3494   2
   4  -9  -4 310.251 12.1547   2
   4   9   4 278.582 12.9224   2
   4   9   4 301.703 12.2448   2
   5   9  -4 79.1549 5.20580   2
  -5   9   4 74.4873 5.08210   2
  -5   9   4 82.5335 6.90383   2
   5   9  -4 75.2194 4.56058   2
   5   9  -4 78.2755 4.95499   1
  -5  -9  -4 80.5461 5.06109   1
  -5   9  -4 86.8012 5.31825   2
  -5   9  -4 86.6202 4.98174   2
   5   9   4 97.1741 4.95556   2
   5   9   4 91.1643 4.63894   2
   5  -9  -4 87.9296 4.78039   2
   6   9  -4 564.018 23.8624   1
  -6   9   4 544.534 24.2119   2
  -6   9   4 576.046 24.1834   2
   6   9  -4 563.732 23.6322   2
   6   9  -4 554.140 23.7415   2
   6  -9   4 537.175 23.6670   2
  -6  -9  -4 567.378 24.0272   1
  -6   9  -4 577.389 24.4075   2
   6   9   4 563.118 23.6413   2
   6   9   4 586.945 23.9378   2
   6  -9  -4 574.410 23.6766   2
  -6   9  -4 536.322 23.9414   2
   7   9  -4 101.223 6.00587   2
  -7   9   4 107.220 6.59246   2
   7  -9   4 94.1955 5.96210   2
  -7   9   4 97.0473 6.50639   2
  -7  -9  -4 112.182 6.37714   1
   7   9  -4 108.063 6.23864   1
   7   9  -4 103.279 5.95199   2
  -7   9  -4 102.179 6.25091   2
   7  -9  -4 111.739 6.00110   2
  -7   9  -4 113.673 6.85389   2
   7   9   4 125.968 6.42474   2
   7   9   4 113.891 5.94612   2
  -8   9   4 482.392 20.9687   2
   8   9  -4 469.880 20.3440   2
  -8  -9  -4 467.989 20.5750   1
   8   9  -4 476.589 20.4505   1
   8   9  -4 447.637 20.4051   2
   8   9   4 481.145 20.7297   2
   8   9   4 441.868 20.2260   2
  -8   9  -4 474.882 21.2340   2
  -9   9   4 94.2502 6.78751   2
   9   9  -4 93.7777 6.16975   1
  -9  -9  -4 98.0961 6.18606   1
   9   9  -4 96.7414 6.11090   2
  -9   9  -4 87.8097 6.96697   2
   9   9   4 88.8124 6.43046   2
  10   9  -4 242.456 12.0977   2
 -10  -9  -4 237.245 12.0772   1
  10   9  -4 249.525 12.0598   1
 -10   9   4 239.074 14.4921   2
 -10   9  -4 240.002 15.0556   2
  10   9   4 253.245 12.5678   2
  11   9  -4 422.609 19.4288   1
 -11  -9  -4 409.131 19.4999   1
  11   9  -4 425.229 19.6509   2
 -11   9   4 426.409 20.2926   2
  11   9   4 445.961 20.2333   2
 -11   9  -4 446.825 20.7955   2
 -12   9   4 15.4760 3.82563   2
  12   9  -4 14.7180 5.38628   1
  12   9  -4 14.5945 5.56086   2
  12   9   4 13.2912 5.70721   2
 -12   9  -4 9.39328 3.69480   2
 -13   9   4 102.429 8.48990   2
  13   9  -4 103.193 8.30431   2
  13   9  -4 95.7211 7.63163   1
  13   9   4 116.124 9.12305   2
 -13   9  -4 110.249 8.86764   2
  13   9   4 108.257 7.94174   1
   0 -10  -4 423.331 17.7858   1
   0  10   4 431.780 18.0564   2
   0  10  -4 416.913 17.5034   2
   0  10   4 424.075 17.7173   2
   0  10  -4 416.893 17.7032   1
  -1  10   4 1045.07 41.9651   2
   1  10  -4 990.405 41.1316   1
  -1  10   4 1024.95 41.0649   2
  -1 -10  -4 984.317 41.2139   1
   1  10  -4 1038.48 40.9341   2
  -1  10  -4 1013.14 41.1672   2
   1  10   4 979.312 41.0618   2
   1  10   4 983.165 41.6501   2
   1 -10  -4 998.833 41.0185   1
  -1  10  -4 1020.67 40.9871   2
  -1  10  -4 994.815 40.9324   1
   2  10  -4 369.233 15.2528   1
   2  10  -4 354.638 14.8585   2
  -2  10   4 362.505 15.1435   2
  -2  10   4 357.179 15.2078   2
  -2 -10  -4 367.742 15.3272   1
   2  10  -4 364.245 14.9167   2
   2  10   4 370.486 15.0241   2
   2  10   4 353.743 14.8888   2
  -2  10  -4 348.068 15.1900   2
  -2  10  -4 352.351 14.7745   1
  -2  10  -4 309.806 15.3989   1
  -2  10  -4 346.879 15.0300   2
   2 -10  -4 345.666 14.8295   1
   3  10  -4 315.508 13.9040   1
  -3  10   4 300.355 13.3991   1
  -3  10   4 314.319 13.9570   2
  -3 -10  -4 317.884 13.9973   1
  -3  10   4 333.573 13.9445   2
   3  10  -4 319.921 13.5057   2
   3  10  -4 322.920 13.4019   2
  -3  10  -4 320.487 13.7853   2
   3 -10  -4 319.761 13.2987   1
  -3  10  -4 328.566 14.0073   2
  -3  10  -4 309.796 13.2556   1
   3  10   4 312.049 13.4490   2
   3  10   4 322.773 13.5839   2
   4  10  -4 431.329 17.6412   2
   4  10  -4 430.526 18.0322   1
  -4  10   4 439.798 18.1327   2
  -4 -10  -4 431.741 18.1500   1
   4  10  -4 441.252 17.5709   2
  -4  10   4 423.168 18.1528   2
   4  10   4 411.952 17.7022   2
  -4  10  -4 406.372 18.1770   2
   4 -10  -4 402.355 17.1523   1
  -4  10  -4 379.667 17.8517   2
   4  10   4 405.625 17.5537   2
  -5  10   4 23.7279 3.35121   2
  -5 -10  -4 28.3591 3.29851   1
   5  10  -4 21.9891 2.63360   2
   5  10  -4 23.5769 2.65113   2
   5  10  -4 24.3425 3.22120   1
  -5  10   4 27.3251 3.38150   2
  -5  10  -4 28.5599 3.09229   2
   5  10   4 26.3536 2.92294   2
   5  10   4 27.6324 2.67519   2
  -5  10  -4 28.0902 3.44356   2
  -6 -10  -4 841.504 34.1384   1
  -6  10   4 806.499 34.2920   2
   6  10  -4 808.056 33.7498   2
   6  10  -4 826.788 33.6295   2
   6  10  -4 831.222 33.9652   1
   6 -10   4 792.830 33.5883   2
  -6  10   4 852.492 34.2703   2
   6  10   4 833.192 33.9001   2
  -6  10  -4 745.439 34.0860   2
   6 -10  -4 823.020 33.7768   2
  -6  10  -4 805.001 34.4133   2
   6  10   4 774.897 34.0526   2
   7  10  -4 123.612 7.38539   2
   7  10  -4 118.204 6.82105   1
  -7  10   4 118.254 7.23443   2
  -7  10   4 118.597 7.15951   2
  -7 -10  -4 123.135 6.96609   1
   7  10  -4 125.659 6.52309   2
   7 -10  -4 120.266 7.71167   2
   7  10   4 119.832 6.40492   2
   7  10   4 125.591 6.79189   2
  -7  10  -4 116.115 7.37650   2
  -7  10  -4 111.860 6.80945   2
   8  10  -4 412.344 18.9466   1
  -8  10   4 393.227 17.3653   2
   8  10  -4 374.443 16.7173   2
   8  10  -4 375.670 17.5631   2
  -8 -10  -4 353.194 17.7691   1
  -8  10  -4 388.919 17.6219   2
   8  10   4 336.214 17.8519   2
   8  10   4 350.716 16.4628   2
   9  10  -4 300.807 14.0955   1
  -9 -10  -4 300.109 14.2223   1
   9  10  -4 294.800 13.9454   2
  -9  10   4 285.914 18.0815   2
   9  10   4 312.005 14.4093   2
  10  10  -4 29.7434 4.52691   1
 -10  10   4 25.8536 5.03365   2
  10  10  -4 24.7111 4.33405   2
 -10 -10  -4 28.0803 4.35888   1
  10  10   4 35.5106 4.81829   2
 -10  10  -4 31.5300 5.32137   2
  11  10  -4 93.7170 6.85154   2
  11  10  -4 96.7691 6.83624   1
 -11  10   4 94.0394 7.63359   2
 -11 -10  -4 98.3344 6.84210   1
 -11  10  -4 93.1579 7.86761   2
  11  10   4 100.399 7.33977   2
 -12  10   4 13.3185 3.62572   2
  12  10  -4 16.7189 3.34566   1
  12  10  -4 13.6320 3.32822   2
  12  10   4 12.6148 3.48250   2
 -12  10  -4 11.9658 3.83832   2
 -13  10   4 36.9568 7.60723   2
 -14  10  -4 45.9736 10.5860   2
   0 -11  -4 62.6196 3.91927   1
   0  11  -4 67.0793 3.89770   1
   0  11   4 70.0365 3.64986   2
   0  11  -4 66.8072 3.68211   2
   0  11   4 68.6389 3.79459   2
   1  11  -4 444.833 19.5873   1
  -1 -11  -4 448.438 19.6772   1
   1  11  -4 461.856 19.3221   2
   1  11  -4 429.868 19.3105   2
  -1  11   4 446.293 19.4915   2
  -1  11   4 459.021 19.4465   2
  -1  11  -4 481.580 19.4148   1
   1 -11  -4 483.738 19.5034   1
  -1  11  -4 491.930 19.4149   2
   1  11   4 464.883 19.4810   2
   1  11   4 489.710 19.4072   2
  -1  11  -4 487.839 19.5448   2
   2  11  -4 398.524 17.1584   1
  -2  11   4 421.363 17.7535   2
  -2  11   4 406.359 16.5619   2
   2  11  -4 401.674 16.2222   2
  -2 -11  -4 397.710 16.8537   1
   2  11  -4 405.017 16.2768   2
  -2  11  -4 381.586 16.5857   2
  -2  11  -4 362.099 16.4191   2
   2  11   4 374.282 16.3076   2
  -2  11  -4 371.735 16.1671   1
   2  11   4 367.297 16.3115   2
   2 -11  -4 370.473 16.2258   1
   3  11  -4 389.429 16.6575   2
   3  11  -4 377.604 16.7090   2
   3  11  -4 394.249 17.2201   1
  -3  11   4 394.311 17.2508   2
  -3  11   4 397.603 17.1892   2
  -3 -11  -4 388.637 17.3124   1
  -3  11  -4 407.981 17.1032   2
  -3  11  -4 426.227 17.3677   2
   3  11   4 412.135 16.8461   2
   3 -11  -4 405.498 16.6102   1
   3  11   4 406.828 16.7670   2
  -3  11  -4 398.493 16.5269   1
  -4  11   4 167.626 7.67257   2
  -4 -11  -4 156.413 7.63694   1
   4  11  -4 164.330 7.63075   1
  -4  11   4 160.150 7.70179   2
   4  11  -4 156.036 6.98890   2
   4  11  -4 163.821 6.92993   2
  -4  11  -4 137.336 7.58203   2
  -4  11  -4 126.064 7.23058   2
   4  11   4 137.090 6.87717   2
   4 -11  -4 133.623 6.47810   1
   4  11   4 142.670 7.04097   2
   5  11  -4 3.80153 1.43885   2
  -5 -11  -4 5.18624 1.91220   1
  -5  11   4 2.65524 1.87862   2
   5  11  -4 4.48812 1.94087   1
  -5  11   4 3.29839 1.91981   2
   5  11  -4 4.92705 1.51212   2
  -5  11  -4 8.28666 2.09022   2
  -5  11  -4 6.05909 1.76899   2
  -6 -11  -4 209.981 10.0885   1
  -6  11   4 202.733 10.1650   2
   6  11  -4 204.362 9.52825   2
   6  11  -4 205.666 9.46145   2
   6  11  -4 205.738 9.97511   1
  -6  11   4 193.825 10.1702   2
   6  11   4 202.669 9.42977   2
   6  11   4 214.478 9.76340   2
  -6  11  -4 206.431 10.4219   2
  -6  11  -4 190.787 9.84053   2
  -7 -11  -4 47.3404 6.70794   1
  -7  11   4 36.6923 4.42263   2
   7  11  -4 39.7216 6.51727   1
   7  11  -4 34.0172 3.55838   2
   7  11  -4 37.6073 5.96708   2
  -7  11  -4 28.3928 4.32846   2
   7  11   4 33.1796 3.40599   2
   8  11  -4 257.545 12.2389   1
   8  11  -4 265.251 11.9406   2
  -8  11   4 266.916 14.4394   2
   8  11  -4 245.696 11.9312   2
  -8 -11  -4 261.117 12.3223   1
   8  11   4 254.745 12.2338   2
   8  11   4 233.651 11.9419   2
  -8  11  -4 233.145 15.5128   2
  -9 -11  -4 246.238 12.7131   1
   9  11  -4 254.474 12.3966   2
   9  11  -4 255.210 12.6685   1
  -9  11   4 245.823 13.1649   2
   9  11   4 278.986 12.9110   2
  -9  11  -4 274.693 13.6945   2
 -10 -11  -4 206.172 10.9419   1
  10  11  -4 212.722 10.7654   2
 -10  11   4 207.679 11.6176   2
  10  11  -4 203.421 10.8717   1
  10  11   4 209.155 11.1344   2
 -10  11  -4 205.357 11.8885   2
  11  11  -4 255.542 15.9202   1
 -11  11   4 283.038 14.4296   2
 -11 -11  -4 255.509 16.9095   1
 -11  11  -4 301.326 14.9802   2
  11  11   4 256.461 16.8772   2
  12  11  -4 6.85641 3.58093   1
 -12  11   4 3.58646 3.86979   2
  12  11  -4 5.91247 3.88264   2
 -12  11  -4 3.10840 3.98603   2
  12  11   4 2.51789 3.75779   2
 -13  11   4 89.7711 8.07466   2
 -13  11  -4 87.4419 8.32223   2
   0  12   4 633.858 26.0104   2
   0 -12  -4 633.818 26.3035   1
   0  12   4 632.974 26.0892   2
   0  12  -4 625.713 26.0291   2
   0  12  -4 633.388 26.2099   1
  -1 -12  -4 254.379 12.1179   1
  -1  12   4 255.695 11.1713   2
   1  12  -4 258.887 10.9550   2
   1  12  -4 276.125 13.1531   1
   1  12  -4 243.279 10.8842   2
  -1  12   4 260.940 11.1084   2
   1  12   4 245.248 11.0178   2
  -1  12  -4 250.973 11.1524   2
  -1  12  -4 243.380 11.0415   1
  -1  12  -4 249.294 10.9980   2
   1  12   4 262.091 11.0191   2
   1 -12  -4 250.015 11.1207   1
   2  12  -4 237.255 10.6338   1
  -2 -12  -4 229.532 10.6466   1
   2  12  -4 225.246 10.0834   2
  -2  12   4 234.383 10.4976   2
   2  12  -4 230.500 10.0477   2
  -2  12   4 235.672 10.4289   2
   2  12   4 224.614 10.2700   2
  -2  12  -4 232.409 10.3093   2
   2 -12  -4 238.689 10.1443   1
  -2  12  -4 235.601 10.5100   2
  -2  12  -4 230.595 10.0729   1
  -3 -12  -4 521.468 22.1752   1
   3  12  -4 526.509 21.4892   2
  -3  12   4 524.292 23.7996   2
   3  12  -4 544.157 22.1413   1
   3  12  -4 524.297 21.4481   2
  -3  12   4 525.247 22.0170   2
  -3  12  -4 502.728 21.3375   1
  -3  12  -4 497.373 21.3747   1
  -3  12  -4 486.764 22.2576   2
   3  12   4 536.127 21.5980   2
  -3  12  -4 522.169 22.1377   2
   3 -12  -4 516.430 21.4049   1
   3  12   4 519.470 21.5771   2
   4  12  -4 148.682 7.04321   2
  -4  12   4 139.868 7.20467   1
  -4  12   4 157.119 7.81163   2
  -4 -12  -4 155.814 7.86393   1
  -4  12   4 147.697 7.80592   2
   4  12  -4 155.016 6.99807   2
   4  12  -4 151.070 7.78508   1
  -4  12  -4 148.400 7.56419   2
  -4  12  -4 151.254 7.87624   2
   4  12   4 147.486 7.05276   2
   4  12   4 160.395 7.24106   2
   5  12  -4 522.793 22.5242   2
  -5  12   4 547.289 23.2111   2
  -5 -12  -4 538.332 23.1926   1
   5  12  -4 553.306 23.1154   1
  -5  12   4 529.150 23.2461   2
   5  12  -4 547.731 22.4717   2
  -5  12  -4 494.988 22.9186   2
  -5  12  -4 543.255 23.3981   2
   5  12   4 564.852 22.7321   2
   5  12   4 532.101 22.5079   2
   6  12  -4 78.1901 4.73878   2
  -6  12   4 79.5505 6.02496   2
  -6  12   4 74.4443 5.58034   2
   6  12  -4 75.7076 5.43573   1
  -6 -12  -4 81.7347 5.49731   1
   6  12  -4 82.6571 5.02306   2
  -6  12  -4 64.9064 5.17522   2
   6  12   4 70.8581 4.60449   2
  -6  12  -4 74.1341 5.74690   2
   6  12   4 85.0373 5.61766   2
   7  12  -4 304.039 14.3746   1
   7  12  -4 292.819 13.9372   2
  -7  12   4 315.845 14.9979   2
  -7 -12  -4 302.700 14.5255   1
   7  12  -4 314.646 13.9187   2
  -7  12  -4 327.889 15.2211   2
   7  12   4 325.127 14.2679   2
   7  12   4 307.474 13.8909   2
   8  12  -4 120.812 7.35390   1
  -8  12   4 120.422 7.77315   2
   8  12  -4 127.130 6.83758   2
  -8 -12  -4 127.901 7.43707   1
   8  12   4 110.604 7.03169   2
  -8  12  -4 109.289 7.78577   2
   9  12  -4 102.733 7.04830   1
   9  12  -4 102.779 6.56590   2
  -9  12   4 104.537 7.64001   2
  -9 -12  -4 105.055 7.09112   1
  -9  12  -4 114.939 7.99897   2
   9  12   4 112.954 7.05036   2
  10  12  -4 82.8128 6.30626   2
 -10  12   4 73.7595 7.06337   2
 -10 -12  -4 83.9652 6.64904   1
  10  12  -4 79.4268 6.59157   1
  10  12   4 96.6114 6.83202   2
 -10  12  -4 93.8936 7.62707   2
 -11  12   4 36.9108 5.74913   2
  11  12  -4 42.8834 5.05530   2
  11  12  -4 32.4652 5.14516   1
 -11  12  -4 37.9249 6.41344   2
  11  12   4 38.2909 5.32811   2
 -12  12   4 30.2212 5.85723   2
 -12  12  -4 27.4003 5.98158   2
   0  13  -4 860.909 34.9373   1
   0  13  -4 848.024 34.7016   2
   0  13   4 847.805 34.6972   2
   0  13   4 844.531 34.7416   2
   0 -13  -4 838.076 36.5784   1
  -1  13   4 35.7764 2.96970   2
   1  13  -4 33.9547 3.27292   1
  -1  13   4 35.1200 2.83235   2
   1  13  -4 30.6066 2.50533   2
  -1 -13  -4 33.7479 3.17580   1
   1  13  -4 28.3494 2.63910   2
   1  13   4 34.1414 2.73758   2
  -1  13  -4 28.9012 2.64054   2
   1  13   4 37.2570 2.74197   2
  -1  13  -4 29.8758 2.90094   1
   1 -13  -4 28.3775 2.86863   1
  -1  13  -4 33.3770 2.82401   2
   2  13  -4 388.905 15.4055   2
   2  13  -4 373.424 15.4756   2
  -2  13   4 402.558 15.8919   2
  -2  13   4 395.165 15.9661   2
  -2 -13  -4 390.425 16.1694   1
   2  13  -4 400.731 16.1307   1
   2 -13  -4 340.516 15.5043   1
   2  13   4 319.450 15.5196   2
  -2  13  -4 344.079 15.4505   1
  -2  13  -4 337.981 15.6280   2
  -2  13  -4 348.832 15.8444   2
   3  13  -4 96.0263 4.58011   2
   3  13  -4 97.0184 5.54794   1
  -3 -13  -4 98.9684 5.55267   1
   3  13  -4 97.2206 4.57613   2
  -3  13   4 96.8306 5.30751   2
  -3  13   4 97.7164 5.40269   2
   3 -13  -4 82.2506 4.46496   1
   3  13   4 84.8516 4.61063   2
  -3  13  -4 81.3652 4.99926   2
  -3  13  -4 79.8198 4.43679   1
   3  13   4 82.4174 4.76989   2
  -3  13  -4 85.9636 5.29840   2
   4  13  -4 84.0841 4.24403   2
   4  13  -4 79.5946 5.20958   1
  -4  13   4 85.1586 5.18880   2
  -4  13   4 90.4211 6.17884   2
  -4 -13  -4 81.7576 5.22885   1
  -4  13  -4 66.0877 5.01832   2
   4  13   4 63.7755 4.20568   2
   4  13   4 66.9976 4.28022   2
  -5  13   4 270.324 13.0472   2
  -5 -13  -4 285.869 13.1103   1
   5  13  -4 279.006 12.2981   2
   5  13  -4 277.459 12.9832   1
   5  13  -4 272.223 12.2507   2
   5  13   4 274.625 12.2386   2
  -5  13  -4 264.236 12.7666   2
   5  13   4 310.990 12.7843   2
  -6  13   4 9.01604 2.55241   2
   6  13  -4 7.74330 2.43654   1
   6  13  -4 9.21179 1.88970   2
  -6 -13  -4 7.66998 2.33828   1
   6  13  -4 8.90995 1.86751   2
   6  13   4 10.3360 2.04620   2
   6  13   4 10.6649 2.63618   2
  -6  13  -4 9.30939 2.58120   2
   7  13  -4 300.199 13.5953   2
   7  13  -4 294.212 13.6806   2
  -7 -13  -4 302.042 14.3904   1
   7  13  -4 293.362 14.2587   1
  -7  13   4 306.671 14.5852   2
   7  13   4 300.986 13.6170   2
   7  13   4 313.495 13.9574   2
  -7  13  -4 320.044 14.9315   2
  -8 -13  -4 84.9675 6.13118   1
  -8  13   4 80.1986 6.47019   2
   8  13  -4 86.4759 5.46322   2
   8  13  -4 83.1052 6.19885   1
  -8  13  -4 72.9846 6.59158   2
   8  13   4 77.5755 5.67218   2
   9  13  -4 91.4667 6.76296   1
  -9 -13  -4 91.2965 6.65255   1
  -9  13   4 97.2007 7.31837   2
   9  13  -4 93.2679 6.08402   2
   9  13   4 90.4827 6.41136   2
  -9  13  -4 84.7767 7.36290   2
 -10  13   4 172.232 10.6459   2
 -10 -13  -4 171.927 9.69609   1
  10  13  -4 184.548 9.96151   1
  10  13  -4 182.371 9.33953   2
  10  13   4 147.937 9.43811   2
 -10  13  -4 156.829 11.0269   2
 -11  13   4 18.6797 3.95876   2
 -11  13  -4 18.9857 4.15912   2
   0  14  -4 403.018 17.6062   1
   0  14  -4 410.012 17.3110   2
   0  14   4 407.810 17.3134   2
   0  14   4 419.363 17.3701   2
   0 -14  -4 418.381 17.6964   1
  -1  14   4 121.401 5.88496   2
   1  14  -4 116.976 6.00288   2
  -1 -14  -4 122.879 6.32148   1
  -1  14   4 127.084 6.00859   2
   1  14  -4 121.045 6.32194   1
   1 -14  -4 114.725 6.01928   1
   1  14   4 118.242 6.90858   2
  -1  14  -4 104.702 5.70765   2
  -1  14  -4 113.545 5.90464   2
   1  14   4 114.880 5.74496   2
  -1  14  -4 106.677 5.92445   1
  -2  14   4 227.073 9.96486   2
  -2  14   4 227.136 10.0505   2
  -2 -14  -4 222.993 10.2845   1
   2  14  -4 221.808 10.2618   1
   2 -14  -4 213.353 9.62219   1
   2  14   4 196.484 10.0553   2
  -2  14  -4 207.514 9.58314   1
  -2  14  -4 212.301 9.78211   2
  -2  14  -4 218.995 10.0296   2
  -3  14   4 310.409 14.1149   2
  -3 -14  -4 333.656 14.3425   1
  -3  14   4 338.792 15.8452   2
   3  14  -4 328.425 14.2954   1
   3  14  -4 295.926 13.3822   2
   3 -14  -4 307.581 13.3310   1
   3  14   4 299.388 13.6849   2
  -3  14  -4 322.977 15.5115   2
  -3  14  -4 303.832 13.2958   1
   3  14   4 324.422 13.4231   2
  -3  14  -4 300.273 13.8264   2
   4  14  -4 75.4311 4.08871   2
  -4  14   4 75.1287 5.19783   2
  -4 -14  -4 76.0792 5.23490   1
  -4  14   4 78.3859 5.15295   2
   4  14  -4 74.4714 5.32255   1
   4  14  -4 74.8686 4.26709   2
   4  14   4 66.4959 4.45238   2
  -4  14  -4 69.0939 4.83953   2
   4  14   4 75.5366 5.84538   2
  -4  14  -4 73.2149 5.20856   2
   5  14  -4 242.024 10.9202   2
  -5 -14  -4 251.791 11.9853   1
  -5  14   4 241.919 11.7835   2
   5  14  -4 236.020 10.8162   2
   5  14  -4 237.562 11.9825   1
   5  14   4 234.025 11.5798   2
  -5  14  -4 261.776 12.1255   2
   5  14   4 260.914 11.1256   2
   6  14  -4 71.4194 4.77977   2
  -6 -14  -4 74.1520 5.61282   1
  -6  14   4 65.7721 5.68024   2
   6  14  -4 72.0166 5.70715   1
   6  14  -4 71.9213 4.53313   2
  -6  14  -4 84.2254 6.00464   2
   6  14   4 80.7080 4.88919   2
  -7  14   4 208.051 10.9487   2
  -7 -14  -4 214.819 10.8156   1
   7  14  -4 208.252 10.7801   1
   7  14  -4 202.284 11.9201   2
   7  14  -4 207.780 9.83004   2
   7  14   4 201.872 10.0867   2
  -7  14  -4 209.372 11.2390   2
   8  14  -4 87.1118 5.62532   2
  -8  14   4 84.4678 6.83361   2
  -8 -14  -4 90.1841 6.54826   1
   8  14  -4 86.6890 6.52158   1
   8  14   4 94.6251 6.00411   2
  -8  14  -4 89.3388 7.04665   2
   9  14  -4 36.0041 7.09219   1
   9  14  -4 44.2414 5.19563   2
  -9 -14  -4 40.7809 6.37868   1
  -9  14   4 39.7375 5.91294   2
   9  14   4 32.3213 5.36804   2
  -9  14  -4 32.6398 6.00259   2
  10  14  -4 42.6961 6.43584   1
  10  14  -4 45.6885 5.97617   2
 -10  14   4 43.0380 6.02483   2
  10  14   4 51.5420 6.12072   2
 -10  14  -4 36.3059 5.97394   2
   0  15  -4 296.328 12.8050   2
   0  15  -4 298.698 12.8972   2
   0  15   4 301.687 12.9926   2
   0  15   4 297.689 13.5302   2
   0  15  -4 297.033 13.2397   1
   0 -15  -4 301.605 13.2960   1
  -1 -15  -4 272.451 12.2768   1
   1  15  -4 264.040 12.2161   1
  -1  15   4 281.839 12.0910   2
   1 -15  -4 266.438 11.9497   1
   1  15   4 266.728 11.5706   2
   1  15   4 262.281 11.7745   2
   2  15  -4 133.737 7.24729   1
  -2  15   4 146.683 6.96111   2
  -2 -15  -4 143.358 7.33622   1
  -2  15   4 148.532 7.08072   2
  -2  15  -4 125.238 6.69515   2
  -2  15  -4 133.624 6.95186   2
   2 -15  -4 131.524 6.57171   1
  -2  15  -4 127.946 6.55810   1
  -3  15   4 102.858 5.87778   2
  -3  15   4 105.239 5.83936   2
   3  15  -4 102.410 6.19002   1
  -3 -15  -4 106.987 6.11648   1
   3  15   4 91.9392 5.40039   2
  -3  15  -4 105.278 5.96310   2
   3  15   4 90.3800 5.14835   2
  -3  15  -4 88.8244 4.94105   1
  -3  15  -4 97.2630 5.57551   2
  -4  15   4 212.106 10.1568   2
  -4 -15  -4 217.315 10.6526   1
   4  15  -4 207.993 11.1762   1
  -4  15   4 211.132 10.2093   2
  -4  15  -4 196.481 9.83101   2
   4  15   4 206.815 9.25356   2
   4  15   4 190.613 9.39442   2
  -4  15  -4 212.036 10.2906   2
  -5  15   4 8.65821 2.41157   2
   5  15  -4 4.74997 2.45204   1
  -5 -15  -4 6.45679 2.36189   1
   5  15   4 5.67458 1.68081   2
   5  15   4 4.57443 1.72935   2
  -5  15  -4 3.97234 2.30012   2
   6  15  -4 103.768 6.72664   1
   6  15  -4 95.8892 5.28044   2
   6  15  -4 95.8917 5.29705   2
  -6 -15  -4 93.1817 6.43777   1
  -6  15   4 95.3850 6.50929   2
  -6  15  -4 97.3765 6.75305   2
   6  15   4 98.7761 5.58043   2
   6  15   4 84.9942 5.32305   2
   7  15  -4 209.594 9.89431   2
  -7  15   4 208.701 11.1339   2
   7  15  -4 198.794 10.0120   2
  -7 -15  -4 221.405 11.0652   1
   7  15  -4 213.850 11.0039   1
  -7  15  -4 213.184 11.4601   2
   7  15   4 205.760 10.1408   2
  -8  15   4 46.1362 8.48940   2
   9  15  -4 44.2935 4.34904   2
  -9 -15  -4 43.5254 5.20559   1
  -9  15   4 41.3331 5.68063   2
   9  15  -4 41.2161 5.35722   1
  -9  15  -4 39.1179 5.95466   2
   9  15   4 44.3028 4.66347   2
   0  16   4 81.6508 4.55641   2
   0 -16  -4 80.9784 5.06815   1
   0  16  -4 82.0779 4.52418   2
   0  16  -4 83.4302 4.40195   2
   0  16   4 86.3139 4.56009   2
   0  16  -4 77.6544 5.07926   1
  -1 -16  -4 89.8156 5.68935   1
  -1  16   4 93.2439 5.26303   2
   1  16  -4 83.2475 5.72093   1
  -1  16   4 90.6315 5.18588   2
  -1  16  -4 108.748 5.30109   2
  -1  16  -4 104.262 5.48950   1
   1 -16  -4 108.097 5.50214   1
  -2  16   4 117.246 6.01307   2
  -2 -16  -4 123.583 6.51140   1
   2  16  -4 118.966 6.55827   1
  -2  16  -4 94.8093 5.92965   2
  -2  16  -4 97.4880 5.62796   1
  -2  16  -4 108.434 6.02720   2
   3  16  -4 108.114 7.70932   1
  -3 -16  -4 110.558 7.09993   1
  -3  16   4 114.186 6.32231   2
  -3  16   4 112.395 6.26760   2
  -3  16  -4 107.921 6.28949   2
  -3  16  -4 103.783 5.99370   2
   4  16  -4 216.630 10.6330   1
  -4 -16  -4 215.233 10.6274   1
  -4  16   4 203.776 10.3010   2
  -4  16  -4 209.974 10.5169   2
   5  16  -4 48.8375 5.09548   1
  -5 -16  -4 51.6945 4.88489   1
  -5  16   4 49.5178 4.79071   2
   5  16   4 46.1104 3.77834   2
  -5  16  -4 55.5965 5.04655   2
   5  16   4 52.2647 3.58625   2
  -6 -16  -4 179.532 10.0662   1
   6  16  -4 185.572 10.0823   1
  -6  16   4 175.173 9.99883   2
   6  16  -4 170.353 8.72072   2
   6  16  -4 174.793 8.76624   2
  -6  16  -4 217.474 10.6098   2
   6  16   4 214.092 9.11769   2
   6  16   4 202.527 9.06004   2
  -7  16   4 9.62789 4.52253   2
  -7 -16  -4 10.6839 3.86311   1
   7  16  -4 5.53962 4.91796   1
  -7  16  -4 4.29628 3.67927   2
   8  16  -4 71.5402 4.98158   2
  -8  16   4 66.6985 6.36428   2
  -8 -16  -4 72.9876 6.16123   1
   8  16  -4 68.7607 6.38435   1
   8  16   4 79.4084 5.37131   2
  -8  16  -4 80.3574 6.84104   2
   0  17  -4 36.9384 3.94258   1
   1  17  -4 150.170 8.09043   1
  -1  17   4 162.753 7.58438   2
  -1 -17  -4 166.512 8.11626   1
  -1  17   4 151.307 7.47268   2
  -1  17  -4 154.645 7.42738   2
  -1  17  -4 143.065 7.65735   1
  -2  17   4 145.916 7.42633   2
  -2 -17  -4 153.983 8.69488   1
  -2  17   4 154.033 7.57281   2
  -2  17   4 150.051 7.42002   1
   2  17  -4 154.501 10.7280   1
  -2  17  -4 133.859 7.22221   2
  -2  17  -4 147.689 7.48238   2
  -3  17   4 199.052 9.57063   2
  -3 -17  -4 201.032 10.0519   1
   3  17  -4 197.580 10.0412   1
  -3  17  -4 212.322 9.78462   2
  -3  17  -4 176.460 9.96418   2
  -4 -17  -4 198.921 10.1152   1
  -4  17   4 183.621 9.71093   2
   4  17  -4 189.672 10.0266   1
  -4  17  -4 206.933 9.99924   2
  -5 -17  -4 59.8021 5.35250   1
   5  17  -4 61.0264 5.41789   1
  -5  17   4 64.2338 6.74066   2
  -5  17  -4 52.4018 7.72351   2
   6  17  -4 164.098 11.0936   1
  -6 -17  -4 158.522 9.97222   1
  -6  17   4 148.250 8.92306   2
   6  17  -4 157.438 7.66653   2
  -6  17  -4 168.219 9.33725   2
   7  17  -4 21.4120 2.93724   2
  -7  17   4 22.3873 4.90206   2
   7  17  -4 13.9050 3.41060   1
   7  17   4 18.1549 3.20087   2
  -7  17  -4 24.0754 4.82484   2
   0  18  -4 -0.0825 2.05715   1
  -1  18   4 23.2278 3.32022   1
  -1  18   4 18.8971 2.77563   2
  -1  18  -4 17.5764 2.65193   2
  -1  18  -4 19.8372 2.56554   2
  -2  18   4 101.412 5.67138   2
   2  18  -4 96.5522 6.28283   1
  -2  18   4 94.1285 5.52810   2
  -2  18  -4 99.2377 5.59325   2
   3  18  -4 89.4199 6.54059   1
  -3  18   4 98.6978 7.95600   2
  -3  18  -4 116.263 7.48760   2
  -4  18   4 34.3451 4.12978   2
   4  18  -4 32.0889 4.62871   1
  -4  18  -4 45.5809 4.51409   2
  -5  18   4 122.613 7.44550   2
  -5  18  -4 125.537 7.62905   2
   6  18  -4 116.886 7.76136   1
   0  19   4 166.429 9.86604   1
   1  19  -4 56.8736 4.86549   1
   1  19   4 53.0098 4.88973   1
  -2  19   4 96.4080 5.90101   2
   2  19  -4 95.7492 6.71285   1
   2  19   4 115.072 7.00625   1
  -2  19  -4 124.771 6.06605   2
   3  19  -4 62.9944 5.60585   1
  -3  19   4 59.8570 4.72744   2
  -3  19  -4 77.3847 4.94888   2
   5  19  -4 95.1275 6.93995   1
   5  19   4 93.0911 7.04903   1
   2  20  -4 47.6015 4.75683   1
   2  20   4 49.0266 4.93192   1
   3  20   4 28.3101 5.03573   1
   4  20  -4 17.1395 3.28771   1
   4  20   4 12.5275 3.46666   1
   0   0  -5 8.50567 1.09628   1
   0   0  -5 8.30211 1.26361   2
   0   0   5 9.77571 1.23156   2
   0   0   5 6.20756 1.21177   2
  -1   0   5 22.5361 1.64615   1
  -1   0  -5 30.3517 1.91797   2
  -1   0   5 24.4444 1.83240   2
   1   0  -5 24.6174 1.80494   2
   1   0   5 27.3430 1.84462   1
  -1   0  -5 26.9012 1.68552   1
   1   0   5 21.6786 1.77861   2
  -1   0  -5 24.9076 1.77710   2
  -1   0   5 26.5399 1.79467   2
  -2   0   5 3396.49 147.432   3
  -2   0  -5 3474.66 150.837   3
   2   0   5 3811.44 152.515   3
   2   0  -5 3383.86 146.401   3
  -3   0   5 839.739 36.2467   2
  -3   0   5 935.143 36.1777   2
  -3   0  -5 773.667 36.3531   2
   3   0   5 915.210 36.3127   2
   3   0  -5 897.214 35.8997   1
   3   0  -5 947.386 36.1911   2
  -3   0   5 883.473 35.9372   1
   3   0   5 861.974 35.8626   1
   3   0  -5 869.410 36.2209   2
   3   0   5 911.178 36.1419   2
  -3   0  -5 903.160 36.2762   2
  -3   0  -5 874.625 35.9632   1
  -4   0  -5 3394.91 136.697   2
   5   0  -5 48.9352 4.17885   2
  -5   0  -5 57.6937 3.07547   1
  -5   0   5 53.2668 3.46283   2
   5   0  -5 54.3301 3.45872   2
   5   0   5 58.0025 3.66307   2
   5   0  -5 52.9459 3.00147   1
   5   0   5 47.9775 3.32636   2
  -5   0  -5 54.4702 3.55418   2
   6   0  -5 904.541 37.1660   1
   6   0   5 921.335 37.9281   2
  -6   0  -5 917.553 37.8663   2
   6   0  -5 933.646 37.6942   2
  -6   0   5 965.348 37.7327   2
   6   0  -5 871.916 37.7742   2
   6   0   5 878.711 37.5883   2
  -6   0  -5 899.512 37.2569   1
  -7   0  -5 13.7688 2.77669   2
   7   0   5 13.7285 2.83373   2
  -7   0  -5 12.5781 2.07008   1
   7   0  -5 16.3860 1.97164   1
  -7   0   5 12.6098 2.69691   2
   7   0  -5 10.8532 2.65778   2
  -8   0   5 753.133 31.7917   2
   8   0  -5 735.759 31.4644   2
  -8   0  -5 773.505 34.4555   2
   8   0  -5 727.747 30.7489   1
  -8   0  -5 742.563 30.9017   1
   8   0   5 750.624 31.8241   2
   9   0  -5 62.5070 4.91203   2
   9   0   5 65.4577 5.26082   2
  -9   0   5 60.4686 5.35747   2
   9   0  -5 63.3803 5.44507   1
  -9   0  -5 64.7817 4.12644   1
  -9   0  -5 64.1544 5.08002   2
  10   0  -5 168.411 7.98823   1
 -10   0  -5 167.253 9.28292   2
 -10   0   5 166.499 9.04694   2
  10   0  -5 165.367 8.98364   2
 -10   0  -5 165.348 8.12035   1
  10   0   5 169.878 9.56508   2
  11   0  -5 142.348 8.34823   2
 -11   0  -5 117.814 8.11532   2
  11   0   5 150.809 8.92941   2
  11   0  -5 147.583 7.19503   1
 -11   0  -5 147.475 7.33316   1
  12   0  -5 64.1496 4.46083   1
  12   0   5 56.8750 6.23478   2
  12   0  -5 55.7273 5.68018   2
  13   0  -5 50.0866 4.30027   1
  13   0  -5 50.8912 5.81873   2
  13   0   5 53.7085 6.43579   2
  13   0   5 54.7323 4.47952   1
  14   0  -5 37.8587 4.09250   1
  14   0  -5 40.5101 5.84637   2
  14   0   5 38.6364 4.74752   1
  14   0   5 39.7199 6.38862   2
   0   1  -5 9.14438 1.28967   2
   0  -1   5 6.17830 1.15639   2
   0  -1  -5 8.66111 1.11834   1
   0  -1   5 8.67179 1.20493   2
   0   1  -5 6.61090 1.05381   1
   0   1   5 6.37079 1.18538   1
   0   1   5 7.99505 1.28086   2
   0  -1  -5 5.46114 1.19227   2
  -1   1   5 3585.51 143.424   3
   1  -1   5 3517.09 143.309   3
   1   1  -5 3437.79 142.718   3
   1   1   5 3297.74 143.060   3
  -1  -1   5 3421.03 143.143   3
   1  -1  -5 3292.13 142.407   3
   1   1   5 3540.27 143.189   3
  -1   1  -5 3375.11 142.708   3
  -2   1   5 656.515 28.6043   1
   2   1  -5 713.513 28.7847   2
  -2   1   5 720.486 28.8136   2
   2  -1   5 689.489 28.7639   2
   2   1  -5 679.728 28.6345   1
  -2  -1  -5 693.867 28.8336   2
   2   1  -5 663.191 28.8214   2
  -2  -1  -5 785.325 29.6671   2
  -2  -1  -5 689.154 28.8692   1
   2  -1   5 675.633 28.7919   1
  -2   1   5 668.024 28.8484   2
   2  -1   5 710.067 28.8884   2
  -2   1  -5 691.771 28.6252   1
  -2  -1   5 690.081 28.6341   1
   2   1   5 716.672 28.7676   2
   2   1   5 728.194 28.9168   2
  -2   1  -5 721.782 28.9183   2
  -2  -1   5 732.145 28.8021   2
   2  -1  -5 715.986 28.6740   1
  -2  -1   5 697.337 28.9189   2
   2  -1  -5 745.956 28.8376   2
   2   1   5 687.696 28.5936   1
   2  -1  -5 696.695 28.8521   2
  -2   1  -5 697.894 28.7412   2
   3  -1   5 704.587 29.8455   1
   3  -1   5 748.622 30.3044   2
   3   1  -5 707.509 30.2064   2
  -3  -1  -5 714.171 30.0565   2
  -3   1   5 690.800 30.2056   2
  -3   1   5 694.552 29.8917   1
  -3   1   5 755.794 30.1866   2
   3   1  -5 716.146 29.9069   1
   3  -1   5 776.392 30.9999   2
  -3  -1  -5 762.724 30.2629   2
  -3  -1  -5 740.170 30.0093   1
   3  -1  -5 739.629 29.9353   1
  -3   1  -5 719.653 30.1693   1
  -3  -1   5 777.230 30.1560   2
   3   1   5 746.679 30.1313   2
  -3   1  -5 732.162 30.1036   2
   3  -1  -5 763.855 30.1830   2
   3   1   5 753.762 30.7741   2
  -3   1  -5 757.408 30.3182   2
  -3  -1   5 709.696 30.1509   2
   3  -1  -5 728.085 30.5130   2
   3   1   5 719.530 29.9356   1
  -4   1   5 1217.33 50.4223   2
   4  -1   5 1270.73 50.5181   2
   4   1  -5 1236.13 50.2911   2
  -4   1   5 1153.45 50.0757   1
   4   1  -5 1216.14 50.0136   1
   4  -1   5 1197.69 50.2608   2
  -4  -1  -5 1232.43 50.4118   2
  -4   1   5 1261.51 50.3507   2
   4  -1   5 1184.64 49.9078   1
  -4  -1  -5 1221.40 50.1068   1
   4   1  -5 1162.18 50.3500   2
   4  -1  -5 1214.90 50.4131   2
  -4   1  -5 1262.99 50.0223   1
  -4  -1   5 1304.94 50.3088   2
   4  -1  -5 1245.09 49.9569   1
  -4   1  -5 1225.69 50.2531   2
   4   1   5 1275.91 50.5132   2
   4   1   5 1238.37 50.2757   2
   4  -1  -5 1316.95 50.3743   2
  -4   1  -5 1264.22 50.5171   2
  -5   1   5 1348.58 54.0970   2
   5  -1   5 1250.30 53.9739   2
   5   1  -5 1270.59 54.1230   2
   5   1  -5 1285.13 53.6627   1
  -5  -1  -5 1322.14 53.7937   1
   5   1  -5 1340.68 54.0412   2
  -5  -1  -5 1319.16 54.1753   2
   5   1   5 1315.84 54.0037   2
   5  -1  -5 1322.64 53.5990   1
   5  -1  -5 1279.31 54.1522   2
  -5   1  -5 1359.02 54.3088   2
   5  -1  -5 1333.64 54.4709   2
  -5  -1   5 1411.80 54.0719   2
  -5   1  -5 1340.06 53.6763   1
   5   1   5 1373.62 54.3038   2
   6  -1   5 220.318 9.74707   2
   6   1  -5 222.753 9.01099   1
   6   1  -5 226.793 9.52656   2
  -6  -1  -5 219.019 9.10630   1
  -6  -1  -5 218.770 9.62162   2
  -6  -1   5 190.587 9.31528   2
  -6   1  -5 181.971 8.84600   1
   6  -1  -5 193.673 9.35531   2
   6   1   5 195.368 9.61286   2
  -6   1  -5 178.938 10.1177   2
   6  -1  -5 187.394 8.78826   1
  -7  -1  -5 20.1818 2.42430   1
  -7   1   5 29.3408 3.20807   2
   7   1  -5 19.7334 2.93641   2
   7   1  -5 26.8053 2.38132   1
  -7  -1  -5 23.8600 3.01942   2
   7   1  -5 20.6810 3.00856   2
   7  -1  -5 23.0463 3.01300   2
   7   1   5 27.9231 2.89229   2
  -7   1  -5 23.5694 2.28451   1
  -7   1  -5 25.3291 3.19687   2
  -7  -1   5 21.7722 2.95220   2
   7   1   5 27.0350 3.24064   2
   7  -1  -5 24.6823 2.22747   1
   8   1  -5 63.8070 4.72381   2
   8  -1   5 66.8839 5.03748   2
  -8  -1  -5 68.0865 4.83221   2
   8   1  -5 71.7841 3.99735   1
  -8   1   5 65.2341 4.78821   2
  -8  -1  -5 75.6740 4.23559   1
  -8   1  -5 64.1199 3.88360   1
   8  -1  -5 65.7057 3.78744   1
   8   1   5 65.0993 4.97559   2
  -8  -1   5 64.4172 4.65322   2
  -8   1  -5 67.1783 4.98993   2
   8  -1  -5 59.5321 4.68007   2
  -9  -1  -5 734.331 30.8419   2
  -9   1   5 744.907 30.6709   2
  -9  -1  -5 730.329 30.0101   1
   9   1  -5 653.292 32.2594   2
   9   1  -5 742.554 29.8508   1
   9  -1   5 730.812 30.9896   2
  -9   1  -5 720.295 30.9470   2
  -9   1  -5 707.115 29.7787   1
  -9  -1   5 732.759 30.5308   2
   9  -1  -5 713.994 30.5744   2
   9  -1  -5 719.256 29.6816   1
   9   1   5 691.910 33.6633   2
  10   1  -5 134.821 6.68225   1
 -10  -1  -5 127.035 6.80053   1
  10   1  -5 128.770 7.65198   2
  10  -1   5 132.583 8.03024   2
 -10   1   5 133.618 7.74812   2
 -10  -1  -5 126.127 7.77792   2
  10  -1  -5 135.016 6.48701   1
 -10  -1   5 128.190 7.52787   2
  10   1   5 125.873 8.01041   2
  10  -1  -5 125.453 7.62237   2
 -10   1  -5 130.568 8.01894   2
  11  -1   5 580.399 26.3083   2
  11   1  -5 584.805 25.8290   2
  11   1  -5 568.231 24.7663   1
 -11   1   5 530.748 25.6680   2
 -11  -1  -5 561.352 24.9263   1
 -11   1  -5 619.371 26.4004   2
  11   1   5 616.724 26.4608   2
  11  -1  -5 604.218 24.6558   1
  11  -1  -5 614.094 25.9190   2
 -11   1  -5 591.358 24.7633   1
  12   1  -5 150.130 9.03196   2
 -12  -1  -5 149.382 7.91600   1
  12  -1   5 157.379 9.62659   2
  12   1  -5 148.674 7.73075   1
  12   1   5 146.218 9.55929   2
  12  -1  -5 152.624 7.54264   1
  12  -1  -5 151.401 8.97462   2
  13   1  -5 486.472 24.9216   2
  13   1  -5 487.055 21.3439   1
  13  -1   5 507.477 20.9684   1
  13  -1   5 485.507 22.9857   2
  13  -1  -5 466.362 22.2861   2
  13  -1  -5 481.230 20.8348   1
  14   1  -5 6.67633 2.33779   1
  14   1  -5 5.85714 3.24325   2
  14   1   5 9.01573 3.82057   2
  14   1   5 9.03861 2.61739   1
   0   2   5 319.758 13.5140   2
   0   2   5 326.335 13.4443   2
   0  -2  -5 321.574 13.4342   2
   0   2  -5 333.930 13.4577   2
   0   2  -5 309.262 13.1971   1
   0   2  -5 317.533 13.4742   2
   0   2   5 322.483 13.2452   1
   0  -2   5 309.455 13.2285   1
   0  -2   5 302.798 13.7237   2
   1  -2   5 555.669 23.7007   2
   1   2  -5 582.280 23.3148   2
  -1   2   5 578.673 23.4322   2
  -1   2   5 589.788 23.3146   2
  -1  -2  -5 596.730 23.4082   2
   1  -2   5 582.061 23.3322   2
  -1   2   5 574.923 23.2512   1
   1   2  -5 581.085 23.6752   1
  -1  -2  -5 592.453 23.3250   2
   1   2  -5 556.771 23.3895   2
   1   2   5 558.916 23.4192   2
  -1   2  -5 550.992 23.3818   2
   1  -2  -5 586.160 23.3780   2
   1   2   5 556.855 23.3005   2
   1   2   5 532.838 23.1152   1
  -1   2  -5 528.034 23.2264   2
  -1  -2   5 605.681 23.3924   2
  -1   2  -5 547.448 23.1718   1
  -1  -2   5 548.588 23.2560   2
  -1  -2   5 529.790 23.1171   1
   1  -2  -5 553.919 23.1810   1
  -2   2   5 283.813 12.7829   2
  -2  -2  -5 283.195 12.5802   1
  -2  -2  -5 288.193 12.6865   2
  -2   2   5 302.560 12.6124   1
  -2   2   5 304.361 12.7249   2
   2   2  -5 302.674 12.9487   2
  -2  -2  -5 293.040 12.7079   2
   2  -2   5 301.858 12.7862   2
   2   2  -5 280.838 12.5064   1
   2   2  -5 283.334 12.7483   2
   2  -2   5 285.342 12.6592   2
   2  -2  -5 323.437 12.7699   2
  -2   2  -5 299.697 12.6603   2
   2  -2  -5 320.638 12.6067   1
  -2  -2   5 307.397 12.6907   2
   2   2   5 296.273 12.5354   1
  -2  -2   5 321.033 12.7350   2
   2  -2  -5 301.640 12.7833   2
  -2   2  -5 299.556 12.5397   1
  -2   2  -5 319.808 12.8760   2
   2   2   5 310.340 12.6803   2
  -3  -2  -5 2350.51 91.4848   2
  -3  -2  -5 2304.60 91.3215   1
   3   2  -5 2294.50 91.2208   1
  -3   2   5 2204.69 91.1563   1
   3   2  -5 2269.17 91.4920   2
  -3   2   5 2288.12 91.5542   2
   3  -2   5 2235.15 91.3298   1
   3   2   5 2283.86 91.3803   2
  -3   2  -5 2262.96 91.1584   1
  -3   2  -5 2221.98 91.3664   2
   3  -2  -5 2195.84 91.4704   2
  -4   2   5 2510.82 102.084   2
  -4   2   5 2440.67 101.174   1
   4   2  -5 2475.58 101.618   2
  -4  -2  -5 2575.18 101.410   1
   4  -2   5 2557.84 101.714   2
   4   2  -5 2589.08 101.516   2
  -4  -2  -5 2527.16 101.588   2
   4  -2   5 2458.86 101.112   1
   4   2  -5 2510.53 101.277   1
   4   2   5 2507.60 101.535   2
   4  -2  -5 2577.86 101.554   2
   4  -2  -5 2452.33 101.705   2
  -4  -2   5 2624.67 101.490   2
  -4   2  -5 2392.73 101.484   2
   5  -2   5 1269.59 53.3102   1
  -5   2   5 1349.61 53.9428   2
   5   2  -5 1280.59 53.9312   2
  -5  -2  -5 1328.42 53.9306   2
   5   2  -5 1335.25 53.8337   2
  -5   2   5 1282.20 53.9999   2
   5  -2   5 1323.78 54.0632   2
   5   2  -5 1332.58 53.5464   1
  -5  -2  -5 1323.25 53.6613   1
  -5   2  -5 1335.76 53.4156   1
  -5  -2   5 1358.66 53.7784   2
   5  -2  -5 1395.81 53.9148   2
   5  -2  -5 1289.31 53.3658   1
  -5   2  -5 1307.80 54.0887   2
  -5   2  -5 1254.10 53.7699   2
   5   2   5 1306.70 53.8003   2
   5   2   5 1364.95 54.0856   2
  -6  -2  -5 1562.20 63.3762   2
   6   2  -5 1504.87 63.3747   2
  -6  -2  -5 1582.08 63.0271   1
   6  -2   5 1623.84 65.1753   2
  -6   2   5 1596.62 63.3700   2
   6   2  -5 1596.67 63.2791   2
   6   2  -5 1569.91 62.8914   1
   6   2   5 1491.87 63.1785   2
   6   2   5 1569.82 63.5190   2
   6  -2  -5 1560.38 63.4341   2
  -6  -2   5 1592.03 63.2049   2
  -6   2  -5 1486.52 62.7022   1
   6  -2  -5 1470.13 62.6466   1
  -6   2  -5 1509.09 63.5258   2
  -7  -2  -5 1056.32 45.4987   2
   7   2  -5 1061.77 44.9425   1
  -7  -2  -5 1067.26 45.0929   1
  -7   2   5 1087.71 45.5089   2
   7   2  -5 1069.83 45.3949   2
   7   2  -5 984.356 46.3803   2
   7  -2   5 1090.55 45.7284   2
  -7   2  -5 1144.76 44.8260   1
  -7  -2   5 1165.56 45.3975   2
   7  -2  -5 1170.60 45.5260   2
   7  -2  -5 1120.32 44.7529   1
   7   2   5 1143.15 45.7816   2
  -7   2  -5 1151.84 45.8686   2
  -8  -2  -5 396.731 17.8125   2
   8   2  -5 393.994 17.2227   1
   8   2  -5 399.738 17.9049   2
   8   2  -5 368.823 17.7826   2
  -8  -2  -5 371.919 18.6944   1
   8  -2   5 381.296 17.9932   2
  -8   2   5 384.449 17.7591   2
   8   2   5 432.160 18.1989   2
   8  -2  -5 418.624 16.8916   1
  -8  -2   5 438.541 17.6974   2
  -8   2  -5 421.906 18.1995   2
   8   2   5 385.670 17.5851   2
  -8   2  -5 412.790 16.9579   1
   8  -2  -5 416.502 17.7787   2
   9   2  -5 422.925 18.2195   1
  -9  -2  -5 412.014 18.3566   1
   9  -2   5 427.547 19.2869   2
  -9  -2  -5 420.216 19.0099   2
   9   2  -5 422.405 18.8931   2
  -9   2   5 432.684 19.0389   2
  -9  -2   5 422.120 18.7390   2
  -9   2  -5 439.213 19.4095   2
   9   2   5 423.526 19.2886   2
   9  -2  -5 432.715 18.9416   2
  -9   2  -5 425.710 17.9940   1
   9  -2  -5 429.141 17.9161   1
 -10  -2  -5 24.8671 3.99800   2
  10  -2   5 22.7755 4.32739   2
  10   2  -5 25.5534 4.10957   2
  10   2  -5 28.7502 3.28122   1
 -10   2   5 22.3668 4.17112   2
 -10  -2  -5 26.9965 3.35465   1
  10   2   5 35.8702 4.64632   2
 -10  -2   5 31.4199 3.90133   2
 -10   2  -5 33.6067 4.56132   2
  10  -2  -5 33.9423 4.23348   2
  11   2  -5 55.1990 4.13966   1
  11  -2   5 50.0273 8.83869   2
 -11   2   5 53.8421 5.26467   2
 -11  -2  -5 58.0061 4.30127   1
  11   2  -5 50.3249 5.15887   2
  11  -2  -5 39.9741 7.30215   2
  11  -2  -5 44.0032 3.59208   1
 -11   2  -5 47.3371 5.60106   1
  11   2   5 47.5308 5.52963   2
 -11   2  -5 47.9047 5.44402   2
  12   2  -5 74.3272 5.27892   1
  12   2  -5 72.4696 6.33168   2
  12  -2   5 74.2892 6.77414   2
 -12  -2  -5 73.7204 5.31389   1
  12   2   5 78.7810 6.92842   2
  12  -2  -5 85.2166 4.76983   1
  12  -2  -5 77.4219 6.28870   2
  13   2  -5 71.5520 6.54645   2
  13   2  -5 67.5638 5.08832   1
  13  -2   5 56.0835 6.29668   2
  13  -2  -5 65.3158 6.07853   2
  13  -2  -5 68.2675 4.51514   1
  13   2   5 84.9107 7.29160   2
  14   2  -5 13.8835 3.65847   2
  14   2  -5 14.6819 2.77953   1
  14   2   5 15.6151 2.92457   1
  14   2   5 12.1255 3.78052   2
  15   2  -5 89.2263 7.64752   1
  15   2  -5 84.4261 11.0305   2
   0  -3   5 4302.48 172.926   3
   0   3   5 4190.34 173.030   3
   0  -3  -5 4023.39 172.666   3
  -1  -3  -5 31.5554 1.89125   1
  -1   3   5 31.6848 2.23308   2
  -1   3   5 28.3780 2.10932   2
   1   3  -5 31.1197 1.85776   1
   1   3  -5 30.1474 3.08288   2
   1  -3  -5 35.8722 2.19400   2
   1   3   5 25.1221 1.72483   1
  -1   3  -5 33.0491 1.89114   1
   1   3   5 25.7378 2.03112   2
   1  -3  -5 27.5468 1.90728   2
   1  -3  -5 25.8188 1.78902   1
  -1  -3   5 28.8899 1.86890   2
  -1   3  -5 32.0601 2.16078   2
  -2   3   5 4774.94 198.698   3
   2  -3   5 4863.58 198.686   3
   2   3  -5 4792.54 197.526   3
   2   3   5 4736.34 198.208   3
   2  -3  -5 4818.84 197.829   3
  -2   3  -5 4835.37 197.889   3
  -3   3   5 560.215 22.3909   2
  -3  -3  -5 537.931 22.2413   1
   3  -3   5 543.889 22.4313   2
   3   3  -5 528.956 22.3652   2
   3  -3   5 537.412 22.1757   1
   3   3  -5 533.262 22.1353   1
   3   3  -5 550.573 22.2651   2
  -3   3   5 517.890 22.0337   1
  -3   3   5 527.471 22.4500   2
   3   3   5 539.685 22.2497   2
  -3   3  -5 534.362 22.4836   2
   3   3   5 548.000 22.4205   2
  -3   3  -5 514.902 22.2551   2
  -3   3  -5 525.486 22.0078   1
   3  -3  -5 553.163 22.3310   2
   3  -3  -5 553.131 22.3475   1
   4  -3   5 645.419 25.9003   1
  -4   3   5 634.878 26.2791   2
   4   3  -5 639.219 25.8901   1
  -4   3   5 627.163 25.7141   1
   4   3  -5 669.084 26.0815   2
  -4   3   5 672.920 26.2323   2
   4  -3   5 664.125 26.3122   2
  -4  -3  -5 639.157 26.0129   1
   4   3  -5 617.624 26.1484   2
   4  -3  -5 596.959 25.9171   1
  -4   3  -5 599.839 25.6579   1
   4   3   5 613.547 26.2097   2
   4   3   5 601.058 25.9914   2
  -4   3  -5 612.241 26.3044   2
   4  -3  -5 635.243 26.1029   2
  -4   3  -5 603.062 26.0441   2
  -5  -3  -5 310.686 14.8443   2
  -5  -3  -5 315.139 13.7919   1
   5   3  -5 309.768 13.9947   2
  -5   3   5 310.695 13.4564   1
  -5   3   5 304.776 14.2523   2
   5  -3   5 312.796 13.3614   1
   5   3  -5 320.313 13.6729   1
  -5   3   5 329.147 14.0662   2
   5   3  -5 325.766 13.9229   2
   5  -3   5 315.122 14.1207   2
   5   3   5 337.262 14.1814   2
   5  -3  -5 325.349 13.4506   1
  -5   3  -5 333.157 14.2717   2
   5   3   5 323.749 13.8883   2
   5  -3  -5 344.139 14.0271   2
  -5   3  -5 333.025 15.2101   2
   6   3  -5 103.225 5.65902   2
   6   3  -5 114.458 5.64801   2
   6   3  -5 111.125 5.26982   1
  -6  -3  -5 110.339 5.41063   1
  -6  -3  -5 106.188 5.54837   2
   6  -3   5 103.513 5.80762   2
   6  -3   5 103.485 4.79183   1
  -6   3   5 103.444 5.75098   2
  -6   3  -5 93.6300 5.59725   2
   6  -3  -5 100.362 5.57378   2
   6   3   5 100.747 5.44000   2
  -6  -3   5 107.938 5.63267   2
   6   3   5 106.639 5.81803   2
  -6   3  -5 101.617 5.87270   2
  -6   3  -5 100.467 4.84996   1
   6  -3  -5 102.458 4.87337   1
  -7  -3  -5 249.451 10.8173   1
  -7   3   5 254.665 11.1899   2
   7   3  -5 252.423 11.0006   2
   7   3  -5 239.338 11.1040   1
  -7  -3  -5 243.381 10.9669   2
   7   3  -5 235.764 11.0565   2
   7  -3   5 254.812 12.4284   2
   7   3   5 222.685 11.1194   2
   7  -3  -5 232.917 10.9516   2
   7   3   5 215.273 10.7378   2
  -7   3  -5 225.252 11.2545   2
  -7   3  -5 221.571 10.0994   1
  -7  -3   5 230.470 10.7201   2
   7  -3  -5 224.291 10.1110   1
   8   3  -5 239.304 10.8374   2
  -8   3   5 237.083 11.0309   2
  -8  -3  -5 232.948 10.7968   2
   8  -3   5 232.689 11.1381   2
  -8  -3  -5 231.432 10.4469   1
   8   3  -5 240.054 10.2917   1
   8   3  -5 219.467 11.6557   2
  -8   3  -5 215.794 11.1393   2
   8   3   5 222.052 11.0893   2
   8  -3  -5 214.949 9.78340   1
   8  -3  -5 210.849 10.6886   2
  -8  -3   5 224.227 10.5657   2
  -8   3  -5 211.354 9.79788   1
   9  -3   5 68.7564 5.35269   2
  -9  -3  -5 63.1877 4.44976   1
   9   3  -5 67.8617 4.99682   2
   9   3  -5 70.9062 4.30801   1
   9   3  -5 65.6714 4.91514   2
  -9   3   5 70.1133 5.20694   2
  -9  -3  -5 66.1884 4.82085   2
  -9   3  -5 57.3845 5.26096   2
   9  -3  -5 60.7852 4.85164   2
  -9   3  -5 57.1632 3.65632   1
   9   3   5 61.4808 5.21912   2
   9   3   5 55.1255 4.53651   2
   9  -3  -5 60.3343 3.64293   1
  -9  -3   5 59.7798 4.54023   2
  10   3  -5 537.742 22.4443   1
  10   3  -5 546.294 23.2286   2
 -10  -3  -5 524.879 22.6219   1
 -10   3   5 536.390 23.3209   2
  10  -3   5 552.367 23.6597   2
  10   3   5 517.521 23.5568   2
  10  -3  -5 513.025 23.0770   2
  10  -3  -5 501.497 21.8732   1
 -10   3  -5 501.001 21.9188   1
 -10   3  -5 526.195 23.6849   2
  11  -3   5 98.0288 7.26077   2
 -11  -3  -5 103.882 6.23271   1
  11   3  -5 101.992 7.06166   2
 -11   3   5 102.812 7.12761   2
  11   3  -5 103.881 6.03629   1
  11   3   5 111.007 7.53429   2
 -11   3  -5 100.027 7.58498   2
  11  -3  -5 105.056 6.90330   2
 -12  -3  -5 632.748 28.9804   1
 -12   3   5 569.276 27.9129   2
  12  -3   5 601.627 28.3887   2
  12   3  -5 706.218 27.1147   1
 -12   3  -5 658.083 28.5769   2
  12  -3  -5 653.886 26.2472   1
  12  -3  -5 576.780 27.5452   2
  13   3  -5 50.3347 5.75271   2
  13   3  -5 54.2571 4.67329   1
  13   3   5 48.3527 6.20867   2
  14   3  -5 164.492 8.81044   1
  14   3  -5 169.108 10.2805   2
  14   3   5 161.035 9.04069   1
  14   3   5 158.485 10.7169   2
  15   3  -5 49.6418 6.31232   2
  15   3  -5 49.3364 4.96237   1
  15   3   5 48.9800 6.77284   2
  15   3   5 48.5835 7.50478   1
   0   4   5 484.718 20.2648   1
   0  -4  -5 488.416 20.2989   1
   0   4  -5 479.185 20.2690   1
   0   4  -5 496.170 20.5146   2
   0   4  -5 492.045 20.3716   2
   0  -4   5 482.043 20.2234   1
   0   4   5 503.992 20.4097   2
   0  -4  -5 501.434 20.3668   2
   0   4   5 498.726 20.5625   2
   0  -4   5 506.779 20.3062   2
  -1   4   5 290.456 11.8271   2
   1   4  -5 289.661 11.9400   2
   1   4  -5 289.583 11.8141   2
  -1  -4  -5 283.398 11.7689   1
   1   4  -5 283.839 11.6927   1
  -1   4   5 274.871 11.6925   1
  -1  -4  -5 293.171 11.7338   2
   1  -4   5 268.971 11.6118   1
  -1   4  -5 271.744 11.6266   1
  -1   4  -5 251.209 11.7423   2
   1   4   5 276.750 11.8178   2
  -1   4  -5 264.766 11.8894   2
   1   4   5 278.209 11.9291   2
  -2   4   5 322.440 14.0973   2
   2   4  -5 306.387 13.9132   1
  -2  -4  -5 308.915 14.0026   1
   2   4  -5 319.564 13.9738   2
   2   4  -5 306.193 14.0964   2
  -2   4   5 320.255 13.9328   1
  -2  -4  -5 318.787 13.9413   2
  -2   4   5 301.084 14.1532   2
  -2   4  -5 360.440 14.2853   2
  -2   4  -5 356.722 13.9324   1
   2   4   5 362.757 14.0474   2
   2  -4  -5 359.219 13.9297   1
  -2   4  -5 357.514 14.0764   2
  -2  -4   5 370.579 14.0780   2
   3  -4   5 964.551 37.9340   2
  -3   4   5 904.078 37.5481   1
  -3   4   5 946.257 38.0117   2
   3   4  -5 952.426 37.6975   1
   3   4  -5 932.161 37.8739   2
  -3   4   5 990.244 37.9407   2
   3  -4   5 903.442 37.4669   1
   3   4  -5 978.536 37.7718   2
  -3  -4  -5 966.590 37.8300   1
  -3  -4  -5 966.570 37.7470   2
  -3   4  -5 864.442 37.4798   1
   3  -4  -5 912.992 37.5655   1
   3   4   5 895.726 37.8755   2
   3   4   5 885.103 37.7124   2
  -3   4  -5 875.933 37.9608   2
   3  -4  -5 941.282 37.8299   2
  -3  -4   5 914.991 37.7124   2
  -3   4  -5 853.731 37.7424   2
  -4   4   5 243.833 10.5732   1
   4   4  -5 258.341 10.9400   2
  -4  -4  -5 243.534 10.8764   2
  -4   4   5 251.842 11.2271   2
  -4  -4  -5 246.510 10.9405   1
   4   4  -5 245.828 10.8186   1
  -4   4   5 250.847 11.1071   2
   4   4  -5 240.049 11.6448   2
   4  -4   5 245.965 11.1075   2
   4  -4   5 250.712 10.5740   1
  -4   4  -5 240.803 10.9696   2
  -4   4  -5 252.989 10.5270   1
   4   4   5 261.955 11.5629   2
   4  -4  -5 270.348 11.0628   2
  -4   4  -5 251.455 11.2686   2
  -4  -4   5 255.756 10.8285   2
   4   4   5 256.767 11.1398   2
  -5   4   5 1954.41 78.2711   2
   5   4  -5 1956.20 78.0861   2
  -5   4   5 1847.22 78.3362   2
  -5  -4  -5 1913.16 78.0462   1
   5   4  -5 1924.74 77.9138   1
   5  -4   5 1932.51 78.3116   2
  -5   4   5 1867.44 77.6008   1
   5   4  -5 1867.67 78.1719   2
   5  -4  -5 1987.14 78.1591   2
   5  -4  -5 1972.94 77.7128   1
  -5   4  -5 1842.32 78.1100   2
  -5   4  -5 1984.00 78.4914   2
   5   4   5 1893.49 78.0456   2
  -5   4  -5 1918.51 77.5516   1
   5   4   5 2017.91 78.3578   2
  -5  -4   5 1933.03 77.9285   2
   6  -4   5 226.854 10.3419   2
  -6   4   5 217.151 10.3390   2
  -6   4   5 228.275 10.2954   2
  -6   4   5 221.592 9.63179   1
  -6  -4  -5 227.549 9.95355   1
   6   4  -5 221.784 9.80407   1
   6  -4   5 218.414 9.27660   1
   6   4  -5 224.774 10.0443   2
   6   4  -5 209.416 10.0933   2
   6   4   5 209.479 9.92412   2
   6   4   5 218.401 10.2769   2
   6  -4  -5 210.528 9.37422   1
   6  -4  -5 221.336 10.0837   2
  -6   4  -5 218.114 10.4319   2
  -6   4  -5 205.538 10.0308   2
   7  -4   5 1659.41 70.2917   1
   7   4  -5 1673.49 71.6119   2
  -7  -4  -5 1768.02 71.0461   1
   7   4  -5 1753.91 70.8442   1
   7   4  -5 1686.19 71.2940   2
   7  -4   5 1733.31 71.4411   2
  -7   4   5 1778.85 71.3859   2
   7   4   5 1684.31 73.1440   2
   7   4   5 1747.44 71.1158   2
   7  -4  -5 1781.23 70.4231   1
  -7   4  -5 1806.57 71.6866   2
   7  -4  -5 1808.81 71.2206   2
  -7   4  -5 1787.65 70.3725   1
   8  -4   5 467.665 22.1529   2
   8   4  -5 426.354 20.0001   2
   8   4  -5 451.520 19.8819   2
  -8   4   5 473.777 20.1992   2
  -8  -4  -5 455.083 19.6858   1
   8   4  -5 451.926 19.4730   1
   8  -4  -5 467.826 19.9915   2
   8   4   5 467.776 20.2881   2
  -8   4  -5 475.302 20.5044   2
  -8   4  -5 457.810 18.9183   1
   8   4   5 429.412 19.7455   2
   8  -4  -5 455.597 18.9535   1
   9   4  -5 427.746 18.8661   1
  -9   4   5 432.742 19.6460   2
  -9  -4  -5 421.001 19.0459   1
   9   4  -5 420.473 19.3577   2
   9   4  -5 414.278 21.5687   2
   9  -4   5 424.926 19.7317   2
   9  -4  -5 461.541 19.4923   2
   9   4   5 465.812 19.9718   2
   9  -4  -5 442.954 18.3017   1
  -9   4  -5 456.078 20.0907   2
  -9   4  -5 452.503 18.2817   1
  10   4  -5 213.143 10.5132   1
  10   4  -5 219.341 11.1702   2
  10  -4   5 219.310 11.5873   2
 -10   4   5 220.728 14.2090   2
 -10  -4  -5 210.542 10.6757   1
 -10   4  -5 221.464 14.8185   2
  10  -4  -5 230.864 9.83016   1
  10   4   5 237.625 11.8201   2
  10  -4  -5 230.463 11.2043   2
  11  -4   5 33.4938 2.58590   1
 -11   4   5 32.8834 4.92402   2
  11  -4   5 33.1472 4.93835   2
 -11  -4  -5 34.9893 3.98844   1
  11   4  -5 37.5316 4.18462   1
  11   4  -5 27.7921 4.55991   2
  11  -4  -5 27.8642 2.75982   1
  11   4   5 31.5470 4.96504   2
 -11   4  -5 25.7369 4.92151   2
  12   4  -5 65.0782 6.15931   2
 -12  -4  -5 65.4634 5.27775   1
 -12   4   5 69.0905 6.32630   2
  12   4  -5 67.0979 5.17046   1
 -12   4  -5 68.8618 6.74367   2
  12   4   5 69.5171 6.67234   2
  13   4  -5 33.6514 5.34403   2
  13   4  -5 34.6410 4.28169   1
  13   4   5 31.9826 5.70584   2
  14   4  -5 27.7162 4.24555   1
  14   4  -5 27.6650 5.31932   2
  14   4   5 26.8717 5.78067   2
  14   4   5 30.4873 4.48394   1
  15   4  -5 103.469 7.07996   1
  15   4  -5 99.8628 8.96516   2
  15   4   5 107.859 7.30542   1
  15   4   5 112.729 9.32954   2
   0  -5   5 189.286 8.15623   1
   0  -5  -5 217.965 8.26058   2
   0   5  -5 183.113 8.22932   2
   0   5   5 185.819 8.28357   2
   0   5  -5 184.807 8.41695   2
   0   5   5 186.489 8.47115   2
   0   5  -5 183.819 8.14812   1
   0  -5  -5 185.651 8.22176   1
   0  -5   5 192.791 8.13199   2
  -1   5   5 4242.99 170.419   1
   2   5  -5 832.676 33.0099   1
   2   5  -5 827.820 33.1746   2
   2   5  -5 853.426 33.0188   2
  -2   5   5 872.214 33.1836   2
  -2  -5  -5 847.251 33.1366   1
  -2  -5  -5 850.468 32.9146   2
   2  -5   5 862.855 33.1052   2
  -2   5   5 832.590 32.9741   1
  -2   5  -5 752.822 32.8440   1
   2   5   5 767.006 33.1545   2
   2  -5  -5 753.147 33.0510   2
  -2   5  -5 763.685 33.1893   2
   2   5   5 755.132 32.9530   2
  -2   5  -5 744.875 33.0694   2
  -3   5   5 551.227 22.3216   2
  -3   5   5 519.863 22.3799   2
  -3  -5  -5 524.797 22.0045   2
  -3  -5  -5 515.991 22.2068   1
   3  -5   5 533.348 21.7826   1
   3   5  -5 512.348 22.2014   2
  -3   5   5 505.793 21.9334   1
   3   5  -5 523.408 22.0992   1
   3   5  -5 537.995 22.1002   2
   3   5   5 544.517 22.1232   2
   3   5   5 546.383 22.3003   2
   3  -5  -5 545.615 22.1089   1
  -3   5  -5 527.062 21.8870   1
  -3   5  -5 548.190 22.2219   2
  -3  -5   5 558.957 22.0703   2
  -3   5  -5 552.476 22.4553   2
   4   5  -5 555.788 22.1697   2
  -4   5   5 550.698 22.5155   2
  -4  -5  -5 567.717 22.3051   1
   4  -5   5 581.091 22.6044   2
  -4   5   5 534.448 21.8170   1
  -4  -5  -5 554.935 22.0843   2
   4  -5   5 523.541 21.6677   1
   4   5  -5 545.413 22.1325   1
   4   5  -5 531.546 22.2634   2
  -4   5   5 579.665 22.4454   2
   4  -5  -5 512.289 21.9742   1
   4  -5  -5 515.787 22.1962   2
   4   5   5 515.791 22.3070   2
   4   5   5 496.599 22.0830   2
  -4   5  -5 497.993 21.7060   1
  -4   5  -5 496.129 22.2029   2
  -4  -5   5 512.555 22.0046   2
  -4   5  -5 507.648 22.4764   2
   5   5  -5 82.8143 4.49505   2
   5   5  -5 87.2099 4.40524   2
  -5  -5  -5 85.7293 4.45471   1
  -5   5   5 83.4602 4.72001   2
  -5   5   5 85.6097 4.84661   2
   5  -5   5 79.6035 4.59237   2
   5  -5   5 79.1286 3.61315   1
  -5   5   5 81.3271 3.77354   1
  -5  -5  -5 84.1029 4.23520   2
   5   5  -5 86.1340 4.35818   1
   5   5   5 63.9941 4.45460   2
   5  -5  -5 68.2142 4.33903   2
  -5   5  -5 63.1740 4.60718   2
  -5   5  -5 66.7475 3.56925   1
  -5  -5   5 66.5707 4.01400   2
  -6  -5  -5 310.895 13.5243   2
   6  -5   5 309.354 13.8971   2
   6  -5   5 298.530 12.9557   1
  -6   5   5 293.601 12.9375   1
  -6  -5  -5 312.789 15.3522   1
   6   5  -5 290.706 13.8619   2
   6   5  -5 310.305 14.1336   1
  -6   5   5 313.162 13.9371   2
  -6   5   5 295.158 14.3195   2
   6   5  -5 301.001 14.5655   2
  -6  -5   5 322.064 13.4182   2
   6   5   5 308.473 13.5951   2
   6  -5  -5 311.601 13.0356   1
   6  -5  -5 322.000 13.7402   2
   6   5   5 339.168 14.8602   2
  -6   5  -5 318.873 14.1656   2
  -6   5  -5 311.909 12.8491   1
  -7  -5  -5 304.714 13.2130   2
  -7   5   5 323.068 13.7589   2
   7  -5   5 303.169 13.6487   2
   7   5  -5 305.728 13.5404   2
   7   5  -5 320.327 13.1900   1
  -7  -5  -5 307.962 13.3161   1
   7   5  -5 319.753 13.4295   2
   7   5   5 294.726 13.6521   2
  -7   5  -5 277.858 12.3365   1
  -7   5  -5 271.077 14.2203   2
  -7  -5   5 298.868 13.0189   2
   7  -5  -5 274.630 12.5668   1
   7  -5  -5 286.626 12.5117   1
  -7   5  -5 289.912 13.8257   2
   7   5   5 277.070 13.1938   2
   7  -5  -5 292.255 13.3554   2
   8   5  -5 111.356 5.94391   1
   8   5  -5 104.893 6.32947   2
   8  -5   5 111.519 6.56863   2
   8  -5   5 97.8085 4.94194   1
  -8   5   5 110.313 6.63855   2
   8   5  -5 104.125 6.21252   2
  -8  -5  -5 107.630 6.13245   1
  -8  -5  -5 105.605 5.98588   2
   8  -5  -5 110.427 6.27684   2
   8   5   5 115.308 6.65327   2
  -8   5  -5 111.739 6.85785   2
  -8  -5   5 112.237 5.88506   2
   8  -5  -5 108.839 5.19601   1
   8   5   5 102.779 6.04467   2
  -9   5   5 459.978 20.7593   2
  -9  -5  -5 446.075 19.9316   1
   9  -5   5 425.798 18.8391   1
   9   5  -5 411.614 20.2262   2
  -9  -5  -5 443.192 19.9530   2
   9  -5   5 443.633 22.9498   2
   9   5  -5 440.200 20.1291   2
   9   5  -5 452.356 19.7379   1
  -9   5  -5 481.809 20.9842   2
   9  -5  -5 500.372 20.5017   2
  -9  -5   5 485.199 19.8605   2
   9   5   5 502.206 20.8033   2
   9  -5  -5 472.238 19.0491   1
   9   5   5 439.521 20.0407   2
 -10  -5  -5 281.367 12.7612   1
  10  -5   5 280.388 13.5047   2
 -10   5   5 290.471 13.5208   2
  10   5  -5 286.930 13.1800   2
  10   5  -5 288.836 12.5552   1
  10  -5  -5 243.998 12.8263   2
  10  -5  -5 242.664 11.5504   1
  10   5   5 253.363 13.3868   2
 -10   5  -5 260.309 13.6601   2
 -11  -5  -5 223.562 11.5183   1
 -11   5   5 235.330 12.0853   2
  11   5  -5 235.923 11.0802   1
  11   5  -5 234.600 13.2036   2
  11   5   5 206.972 14.9346   2
 -11   5  -5 222.814 12.3287   2
 -12   5   5 111.730 7.85139   2
  12   5  -5 111.712 7.61831   2
 -12  -5  -5 112.357 6.85267   1
  12   5  -5 109.562 6.67993   1
  12   5   5 98.1053 7.94052   2
 -12   5  -5 95.7066 8.00733   2
  13   5  -5 113.590 7.92154   2
 -13   5   5 93.0799 7.86175   2
  13   5  -5 116.017 6.91566   1
 -13   5  -5 100.910 8.18227   2
  13   5   5 111.376 8.47244   2
  14   5  -5 92.0345 9.41753   2
  14   5  -5 75.7775 6.81692   1
   0  -6  -5 10.1413 1.43267   1
   0  -6   5 8.15361 1.07215   2
   0   6  -5 10.1590 1.43501   1
   0   6   5 6.43070 1.24497   2
   0   6  -5 8.01968 1.35472   2
   0   6   5 9.59024 1.45249   2
   0   6  -5 6.94843 1.56042   2
   0  -6  -5 7.07894 1.17188   2
  -1   6   5 1008.84 38.5119   2
  -1   6   5 964.962 38.5934   1
  -1  -6  -5 952.236 38.2618   2
   1   6  -5 954.831 38.3972   1
   1   6  -5 992.288 38.5650   2
  -1   6   5 980.148 38.6653   2
   1   6  -5 995.730 38.4923   2
  -1  -6  -5 958.264 38.5015   1
   1  -6   5 954.359 38.2899   2
   1  -6   5 902.654 38.2410   1
  -1   6  -5 878.066 38.2458   1
   1   6   5 916.524 38.5429   2
   1  -6  -5 956.181 38.4152   2
   1  -6  -5 901.297 38.3242   1
  -1   6  -5 904.991 38.5527   2
  -1   6  -5 883.436 38.3629   2
   1   6   5 937.575 38.5071   2
  -2  -6  -5 503.989 21.2819   1
   2  -6   5 465.423 20.8805   1
   2   6  -5 500.250 21.1124   2
  -2   6   5 483.243 21.3604   2
   2   6  -5 484.259 21.2644   2
   2   6  -5 489.408 21.1516   1
  -2   6   5 478.049 21.0534   1
  -2   6   5 501.733 21.2690   2
   2  -6   5 475.856 21.0972   2
  -2   6  -5 519.950 21.2165   2
   2  -6  -5 590.342 21.3618   2
   2   6   5 538.123 21.3859   2
  -2   6  -5 531.955 21.0582   1
  -2   6  -5 534.915 21.4285   2
   2  -6  -5 537.624 21.0237   1
  -2  -6   5 520.378 20.9479   2
   2   6   5 541.317 21.1735   2
  -3   6   5 366.482 15.6706   2
   3   6  -5 361.702 15.4138   2
   3  -6   5 352.522 15.5167   2
  -3   6   5 345.759 16.1199   2
   3  -6   5 346.065 15.1302   1
   3   6  -5 353.026 15.5358   2
  -3  -6  -5 362.296 15.6197   1
   3   6  -5 356.109 15.4890   1
  -3   6   5 345.094 15.2907   1
  -3   6  -5 373.664 15.2460   1
  -3   6  -5 391.484 15.8541   2
   3   6   5 401.594 15.6908   2
   3  -6  -5 408.695 15.6119   2
   3   6   5 377.493 15.4529   2
  -4  -6  -5 782.456 31.6382   2
   4   6  -5 812.522 31.6487   2
   4   6  -5 830.558 31.5229   2
  -4   6   5 778.234 31.1654   1
  -4   6   5 836.203 31.8216   2
  -4   6   5 794.446 31.8848   2
   4   6  -5 836.592 31.6015   1
  -4  -6  -5 808.257 31.6941   1
   4  -6   5 748.172 30.9570   1
  -4   6  -5 689.530 31.0116   1
  -4   6  -5 715.653 31.8167   2
   4   6   5 712.721 31.4048   2
   4   6   5 719.427 31.6034   2
  -4   6  -5 690.167 31.5372   2
   4  -6  -5 725.612 31.1327   1
   5   6  -5 249.531 11.5855   2
   5   6  -5 243.236 11.6207   2
  -5   6   5 244.506 11.9308   2
  -5   6   5 238.379 11.0226   1
   5  -6   5 230.408 10.8012   1
  -5   6   5 252.088 11.8449   2
  -5  -6  -5 254.690 11.3606   2
  -5  -6  -5 250.841 11.7855   1
   5   6  -5 260.597 11.9747   1
  -5   6  -5 267.141 11.7489   2
   5   6   5 280.194 11.5976   2
   5  -6  -5 297.330 12.1313   2
   5   6   5 299.593 11.9713   2
   5  -6  -5 278.690 11.0450   1
  -5   6  -5 277.643 12.1116   2
  -5   6  -5 275.158 10.8958   1
  -6  -6  -5 1022.18 43.4769   2
  -6  -6  -5 1067.04 43.7848   1
  -6   6   5 1031.41 42.9971   1
   6   6  -5 1060.67 43.6090   1
   6   6  -5 1064.93 43.6778   2
   6  -6   5 979.289 42.7949   1
   6  -6   5 1052.93 43.9065   2
  -6   6   5 1057.33 43.9847   2
  -6   6   5 1027.86 44.0835   2
   6   6  -5 1017.68 43.7785   2
  -6  -6   5 1166.81 44.3504   2
   6   6   5 1061.86 43.6613   2
   6  -6  -5 1128.06 43.3819   1
   6  -6  -5 1100.44 43.7697   2
   6   6   5 1128.30 44.0541   2
  -6   6  -5 1057.24 42.8442   1
  -6   6  -5 1016.59 43.8003   2
  -6   6  -5 1081.08 44.2482   2
  -7   6   5 22.2360 3.55907   2
   7   6  -5 21.5357 3.07283   2
  -7  -6  -5 24.0688 3.17849   1
   7   6  -5 21.4802 2.93734   1
   7  -6   5 19.4968 3.26991   2
   7   6  -5 21.0759 4.90087   2
  -7  -6  -5 22.0036 2.66808   2
   7  -6  -5 28.2467 1.93883   1
   7   6   5 28.8277 3.51876   2
   7  -6  -5 27.4813 3.19144   2
  -7   6  -5 29.2421 3.27272   2
  -7  -6   5 26.0925 4.02163   2
   7   6   5 28.6634 3.41227   2
  -8   6   5 1050.05 43.0846   2
   8   6  -5 978.586 42.8413   2
   8   6  -5 1029.24 42.7061   2
   8   6  -5 1020.41 42.4675   1
  -8  -6  -5 988.762 42.4566   2
  -8  -6  -5 1029.51 42.6759   1
   8  -6   5 1068.02 43.0855   2
  -8   6  -5 1076.39 43.4582   2
  -8  -6   5 1001.53 43.6499   2
   8   6   5 1000.16 42.6174   2
   8  -6  -5 1001.73 41.8155   1
   8   6   5 1065.72 43.1466   2
   8  -6  -5 1001.09 41.6195   1
   8  -6  -5 1076.83 42.7831   2
   9   6  -5 196.776 9.45567   2
   9  -6   5 181.562 9.69737   2
  -9  -6  -5 182.512 10.2535   2
  -9   6   5 190.290 9.83117   2
   9   6  -5 194.465 9.05536   1
  -9  -6  -5 192.891 9.24059   1
   9   6  -5 182.823 9.79781   2
  -9   6  -5 162.188 9.86662   2
   9  -6  -5 171.220 9.21312   2
   9  -6  -5 168.894 7.84109   1
   9   6   5 153.221 9.45903   2
   9   6   5 181.745 9.78272   2
  10   6  -5 281.188 13.6834   2
 -10   6   5 280.583 14.0493   2
  10   6  -5 305.284 15.3923   1
 -10  -6  -5 305.740 14.2598   1
 -10   6  -5 272.432 14.3615   2
  10   6   5 268.524 14.0419   2
 -11  -6  -5 72.0338 5.50884   1
  11   6  -5 76.7247 5.97403   2
  11   6  -5 71.4078 5.30939   1
 -11   6   5 68.3961 6.40000   2
 -11   6  -5 60.5363 6.44926   2
  11   6   5 64.7518 6.26257   2
  12   6  -5 1.55485 2.73172   2
  12   6  -5 3.47658 2.41360   1
 -12  -6  -5 3.10206 2.44038   1
 -12   6   5 1.48272 2.86326   2
 -12   6  -5 0.24823 3.04873   2
  12   6   5 2.68965 2.99183   2
 -13   6   5 12.0996 5.79804   2
  13   6  -5 11.5194 2.80829   1
  13   6  -5 10.4960 3.38612   2
  13   6   5 16.1437 3.91033   2
  14   6  -5 78.1103 7.00347   2
  14   6  -5 77.6712 6.01988   1
  14   6   5 66.7769 6.17249   1
  14   6   5 70.9049 7.41120   2
   0   7   5 275.156 12.3963   2
   0  -7  -5 287.795 12.2263   1
   0   7   5 294.966 12.2321   2
   0  -7  -5 296.048 11.8671   2
   0   7  -5 281.266 12.3417   2
   0   7  -5 287.399 12.1419   1
  -1   7   5 3986.18 162.236   2
   1   7  -5 4161.59 162.148   2
  -1  -7  -5 4056.86 162.156   1
   1  -7   5 3625.16 161.808   2
   1  -7   5 4026.35 162.120   1
   1   7   5 4189.48 162.187   2
   1   7   5 4147.35 162.189   2
  -1   7  -5 4054.07 162.032   2
   2   7  -5 28.8127 2.48272   2
  -2   7   5 28.6757 2.53327   2
   2   7  -5 29.1967 2.30062   2
  -2   7   5 33.0232 2.20764   1
  -2   7   5 32.1942 2.49976   2
   2   7  -5 29.4712 2.40209   1
  -2  -7  -5 30.1913 2.44006   1
   2  -7   5 29.5479 1.92752   1
   2  -7   5 28.9227 2.07916   2
   2   7   5 34.1357 2.27879   2
   2  -7  -5 33.0758 2.07257   1
  -2   7  -5 32.9084 2.32766   2
   2   7   5 34.6297 2.58306   2
  -2   7  -5 26.7878 3.05826   1
  -2   7  -5 33.8584 2.56916   2
  -3   7   5 1434.99 56.9981   2
  -3   7   5 1373.60 56.6241   1
   3   7  -5 1371.84 56.8241   2
   3  -7   5 1394.55 56.7694   2
  -3  -7  -5 1373.90 56.9534   1
   3   7  -5 1432.16 56.7242   2
  -3   7   5 1367.33 57.0589   2
   3  -7   5 1190.00 56.8161   1
   3   7  -5 1408.06 56.8507   1
  -3   7  -5 1415.23 56.5346   1
   3  -7  -5 1504.58 56.8728   2
  -3   7  -5 1422.60 56.8939   2
   3  -7  -5 1367.79 56.6628   1
   3   7   5 1458.41 56.9337   2
  -3   7  -5 1425.41 57.1293   2
   3   7   5 1441.81 56.7429   2
  -4   7   5 146.423 7.54940   2
   4  -7   5 150.363 7.22172   2
  -4  -7  -5 152.482 7.37480   1
   4  -7   5 145.210 6.51872   1
  -4   7   5 152.997 7.48692   2
   4   7  -5 158.826 7.13047   2
   4   7  -5 153.484 7.28928   1
  -4   7   5 145.333 6.76575   1
   4   7  -5 141.834 7.19422   2
  -4   7  -5 160.988 7.65328   2
   4  -7  -5 163.053 7.26143   2
   4   7   5 159.163 7.35154   2
  -4   7  -5 155.474 7.40374   2
   4   7   5 162.228 7.13911   2
  -4   7  -5 153.023 6.62685   1
   4  -7  -5 163.548 6.92512   1
  -5   7   5 82.8150 5.00569   2
   5  -7   5 69.2919 4.42872   2
  -5  -7  -5 78.4406 4.72354   1
   5   7  -5 82.2351 4.67679   1
  -5   7   5 81.3602 5.06542   2
   5   7  -5 78.0361 4.50707   2
   5   7  -5 75.1312 4.58915   2
  -5   7  -5 89.6224 5.16957   2
   5  -7  -5 81.0476 3.75689   1
  -5   7  -5 82.0656 4.72489   2
   5   7   5 79.3687 4.44090   2
   5   7   5 83.2227 4.79286   2
  -6  -7  -5 1.11007 1.55138   1
  -6  -7  -5 3.01633 1.46142   2
  -6   7   5 3.88883 1.76820   2
   6   7  -5 2.74345 1.48508   2
   6   7  -5 2.53042 1.44054   2
  -6   7   5 3.16492 1.79217   2
   6   7  -5 1.85175 1.54627   1
   6   7   5 6.31267 1.81245   2
   7  -7   5 596.326 25.6176   2
   7   7  -5 578.877 25.5067   2
   7   7  -5 610.795 25.3908   2
  -7   7   5 624.510 25.8481   2
  -7   7   5 551.368 26.2165   2
   7   7  -5 627.136 25.3668   1
  -7  -7  -5 623.110 25.5637   1
  -7  -7  -5 564.919 25.6739   2
   7  -7  -5 565.040 24.8852   1
   7  -7  -5 615.796 25.4277   2
  -7   7  -5 610.001 26.0722   2
   7  -7  -5 613.029 24.3786   1
   7   7   5 623.713 25.7991   2
   7   7   5 579.060 25.3004   2
   8   7  -5 137.083 7.98474   2
   8  -7   5 142.830 8.05221   2
  -8  -7  -5 138.497 7.79809   1
  -8   7   5 143.281 8.26697   2
   8   7  -5 137.036 7.76360   2
   8   7  -5 143.897 7.65507   1
  -8   7  -5 161.524 8.67453   2
   8  -7  -5 160.581 7.86315   2
   8   7   5 162.847 8.35730   2
   8   7   5 166.103 9.95819   2
   9   7  -5 1135.76 47.0433   1
   9   7  -5 1134.62 47.2775   2
  -9   7   5 1148.20 47.7328   2
  -9  -7  -5 1108.84 47.2288   1
   9   7   5 1167.01 47.7968   2
  -9   7  -5 1122.24 48.0486   2
  10   7  -5 99.8906 6.89900   2
  10   7  -5 106.553 6.55730   1
 -10   7   5 104.923 7.40221   2
 -10  -7  -5 104.981 6.69036   1
  10   7   5 113.665 7.57000   2
 -10   7  -5 116.516 7.85113   2
  11   7  -5 269.199 13.3665   2
  11   7  -5 264.397 12.7883   1
 -11  -7  -5 270.975 13.0743   1
 -11   7   5 253.335 13.6857   2
 -11   7  -5 265.558 14.1627   2
  11   7   5 283.461 13.9453   2
  12   7  -5 44.4014 5.52066   2
 -12   7   5 44.9166 8.80046   2
  12   7  -5 48.6827 4.93535   1
 -12  -7  -5 43.7400 4.95456   1
  12   7   5 51.0013 6.08500   2
 -12   7  -5 49.8370 9.49885   2
 -13   7   5 88.2578 7.68272   2
 -13   7  -5 82.7126 8.00721   2
  14   7   5 28.4979 6.22125   1
   0   8   5 305.675 13.4683   2
   0   8  -5 313.945 13.2281   1
   0  -8  -5 312.947 13.3221   1
   0   8  -5 306.621 13.3895   2
   0   8   5 325.647 13.3084   2
  -1   8   5 439.784 18.8404   2
   1   8  -5 461.739 18.7310   2
  -1  -8  -5 446.370 18.7921   1
   1   8  -5 446.538 18.6970   1
   1   8  -5 448.278 18.7283   2
  -1   8   5 441.380 18.6912   2
   1   8   5 458.123 18.8305   2
  -1   8  -5 429.980 18.6045   2
  -1   8  -5 442.381 18.8011   2
   1  -8  -5 440.443 18.6062   1
   1   8   5 469.380 18.7849   2
  -1   8  -5 449.916 18.5401   1
   2   8  -5 221.681 9.68502   2
   2  -8   5 214.595 9.48703   2
  -2   8   5 218.757 10.0099   2
   2   8  -5 222.720 9.87996   1
   2   8  -5 217.413 9.86868   2
  -2   8   5 227.836 9.93641   2
  -2  -8  -5 223.959 9.98736   1
  -2   8  -5 220.722 10.0137   2
  -2   8  -5 222.376 9.58081   1
   2  -8  -5 221.763 9.61102   1
   2  -8  -5 250.151 9.74581   2
   2   8   5 225.271 9.75981   2
   2   8   5 236.147 9.99653   2
  -2   8  -5 215.693 9.79099   2
   3   8  -5 866.957 34.7735   2
   3   8  -5 839.233 34.8794   2
  -3   8   5 833.239 35.1479   2
  -3   8   5 863.336 35.0766   2
  -3  -8  -5 837.064 35.0796   1
  -3   8   5 821.716 34.7027   1
   3   8  -5 855.599 34.9662   1
  -3   8  -5 831.790 34.9414   2
  -3   8  -5 846.349 35.1991   2
   3  -8  -5 906.198 35.0875   2
   3   8   5 857.039 34.9740   2
   3   8   5 853.461 34.7761   2
   3  -8  -5 847.323 34.5570   1
  -3   8  -5 842.601 34.5941   1
  -4   8   5 839.980 36.7782   2
   4   8  -5 868.204 36.7059   1
  -4   8   5 892.742 38.0053   2
   4  -8   5 859.707 36.1505   2
   4   8  -5 878.803 36.2314   2
  -4  -8  -5 877.032 36.6482   1
   4   8  -5 889.791 36.1181   2
  -4   8   5 824.263 35.8047   1
  -4   8  -5 918.124 38.0250   2
   4  -8  -5 939.182 36.2289   2
  -4   8  -5 858.632 35.6709   1
   4   8   5 927.279 36.3727   2
  -4   8  -5 866.341 36.3331   2
   4   8   5 892.478 36.1271   2
   5  -8   5 617.439 25.8749   2
   5   8  -5 593.042 25.8286   2
  -5   8   5 639.518 26.2074   2
   5   8  -5 627.385 25.9209   1
   5   8  -5 626.572 25.7456   2
  -5  -8  -5 622.159 26.0833   1
  -5   8   5 603.892 26.2395   2
  -5   8  -5 624.754 26.3762   2
   5   8   5 624.468 26.0214   2
  -5   8  -5 591.295 25.9623   2
   5   8   5 610.779 25.7366   2
   5  -8  -5 636.129 25.8340   2
   5  -8  -5 617.999 25.1510   1
  -6   8   5 735.567 30.4551   2
   6  -8   5 720.047 30.1501   2
   6   8  -5 734.609 29.9977   2
  -6   8   5 711.933 29.1845   1
   6   8  -5 744.465 30.1388   1
  -6  -8  -5 749.851 30.3329   1
  -6   8   5 704.281 30.5413   2
   6   8  -5 710.438 30.1137   2
  -6   8  -5 728.120 30.6804   2
  -6   8  -5 676.878 30.1802   2
   6  -8  -5 735.142 29.1664   1
   6   8   5 750.376 30.3565   2
   6   8   5 710.813 29.9632   2
   6  -8  -5 664.358 29.9229   2
   7   8  -5 485.720 19.9561   2
  -7   8   5 498.133 20.4968   2
   7   8  -5 496.886 20.0076   1
   7   8  -5 460.052 20.0627   2
  -7  -8  -5 472.675 20.1713   1
  -7   8   5 464.523 20.6090   2
  -7   8  -5 454.387 20.6077   2
   7   8   5 448.854 20.2137   2
  -7   8  -5 412.770 20.0042   2
   7   8   5 422.229 19.7574   2
   8   8  -5 461.421 20.7906   2
   8   8  -5 497.340 20.6873   1
  -8  -8  -5 502.392 20.9141   1
   8   8  -5 498.123 20.7242   2
  -8   8   5 497.771 21.2387   2
   8  -8  -5 405.659 21.6797   2
  -8   8  -5 471.622 21.4520   2
   8   8   5 489.729 21.1024   2
   8   8   5 450.280 20.5339   2
  -9   8   5 256.847 12.6972   2
  -9   8  -5 234.660 12.8498   2
   9   8   5 263.841 15.9877   2
  10   8  -5 156.923 8.79251   2
 -10  -8  -5 156.658 8.71179   1
  10   8  -5 158.848 8.53424   1
 -10   8   5 163.643 9.45887   2
 -10   8  -5 151.060 9.64253   2
  10   8   5 155.140 9.25800   2
  11   8  -5 11.1938 2.75269   1
 -11  -8  -5 13.9464 3.00099   1
  11   8  -5 9.23116 2.89907   2
  11   8   5 8.28386 3.06030   2
  12   8  -5 41.7534 4.89658   1
 -12  -8  -5 42.5698 5.05817   1
 -12   8   5 41.2127 5.93414   2
  12   8  -5 37.7465 5.41086   2
 -12   8  -5 36.6133 6.07274   2
  12   8   5 40.7238 5.70808   2
  13   8  -5 12.9877 3.47660   2
 -13   8   5 11.5178 3.78843   2
  13   8  -5 16.7190 3.39184   1
  13   8   5 11.2165 3.73043   2
 -13   8  -5 9.17724 3.72187   2
   0  -9  -5 649.746 26.8094   1
   0   9   5 642.267 26.9057   2
   0   9  -5 649.613 26.8260   2
   0   9  -5 641.503 26.7037   1
   0   9   5 661.870 26.7522   2
   1   9  -5 552.803 23.3595   1
  -1   9   5 566.419 23.6685   2
  -1   9   5 559.920 23.4967   2
   1   9  -5 574.646 23.6992   2
  -1  -9  -5 560.312 23.4680   1
   1   9  -5 551.817 23.3706   2
   1  -9  -5 552.733 23.2766   1
  -1   9  -5 557.493 23.2692   2
  -1   9  -5 578.799 23.6164   2
  -1   9  -5 549.959 23.1857   1
   1   9   5 577.742 23.4732   2
   1   9   5 574.812 23.6320   2
   2   9  -5 744.727 31.4569   1
   2   9  -5 740.018 31.4159   2
  -2   9   5 742.437 31.5741   2
  -2   9   5 736.123 32.0848   2
  -2  -9  -5 740.854 31.5715   1
  -2   9  -5 777.530 31.4186   2
   2  -9  -5 791.991 31.2419   1
  -2   9  -5 751.097 32.3347   2
  -2   9  -5 799.864 31.1813   1
   2   9   5 810.955 32.4087   2
   3   9  -5 735.299 32.2995   2
   3   9  -5 760.755 32.0932   2
  -3   9   5 765.307 32.4539   2
  -3  -9  -5 738.122 33.9059   1
   3   9  -5 793.141 33.9167   1
  -3   9   5 733.520 32.5021   2
   3  -9  -5 807.636 31.9623   1
   3  -9  -5 846.069 32.8355   2
  -3   9  -5 743.056 31.8431   1
  -3   9  -5 820.935 32.6804   2
   3   9   5 823.613 32.6010   2
   3   9   5 830.343 32.3683   2
  -3   9  -5 792.122 32.3735   2
  -4   9   5 473.322 20.8609   1
   4   9  -5 502.521 21.1229   2
  -4  -9  -5 491.485 21.5343   1
   4  -9   5 487.939 21.0793   2
  -4   9   5 489.754 21.6434   2
   4   9  -5 507.971 22.4496   2
  -4   9   5 520.124 21.5980   2
   4   9  -5 496.669 21.4153   1
  -4   9  -5 539.832 21.8130   2
  -4   9  -5 484.951 20.6903   1
   4  -9  -5 536.421 21.4745   2
  -4   9  -5 503.020 20.6340   1
  -4   9  -5 509.532 21.4419   2
   4   9   5 524.011 21.1899   2
   4   9   5 526.876 21.3985   2
   5   9  -5 152.981 7.74743   1
   5   9  -5 155.451 7.43854   2
   5  -9   5 152.032 8.34499   2
   5   9  -5 147.139 7.51153   2
  -5   9   5 130.430 7.42053   1
  -5   9   5 158.091 8.27643   2
  -5   9   5 157.830 7.99957   2
  -5  -9  -5 143.983 7.81741   1
   5   9   5 164.826 7.78331   2
   5   9   5 162.547 7.46325   2
  -5   9  -5 167.934 8.25438   2
   5  -9  -5 171.529 7.53763   2
   5  -9  -5 167.971 6.75205   1
  -6  -9  -5 60.6152 4.61137   1
   6   9  -5 63.5782 4.25574   2
   6   9  -5 58.6122 4.56789   1
   6  -9   5 63.7773 4.32952   2
  -6   9   5 68.0855 4.95827   2
  -6   9   5 62.4259 4.91737   2
   6   9  -5 59.3113 4.25786   2
  -6   9  -5 72.3362 5.15357   2
   6   9   5 68.1757 4.64290   2
  -6   9  -5 65.5507 4.58874   2
   6  -9  -5 67.2866 4.30303   2
   6   9   5 67.8763 4.24605   2
  -7  -9  -5 87.4665 5.65862   1
   7  -9   5 87.6274 5.41052   2
   7   9  -5 89.2798 5.47532   2
  -7   9   5 87.5648 6.04253   2
   7   9  -5 91.1778 5.39826   2
  -7   9   5 90.1067 5.99796   2
   7   9  -5 89.2724 5.60477   1
   7   9   5 87.6667 5.26438   2
  -7   9  -5 94.5461 6.24689   2
   7   9   5 94.0334 5.76604   2
   7  -9  -5 87.8006 5.30094   2
  -7   9  -5 83.3049 5.57537   2
   8   9  -5 130.294 6.98734   2
   8   9  -5 115.736 6.90884   2
   8   9  -5 122.160 7.15760   1
  -8   9   5 115.895 7.50811   2
  -8  -9  -5 123.610 7.15393   1
   8   9   5 118.487 6.74765   2
  -8   9  -5 123.895 7.80317   2
   8   9   5 128.481 7.33150   2
  -9   9   5 65.1724 5.91129   2
  -9  -9  -5 67.1719 5.33749   1
   9   9  -5 65.9630 5.32593   1
   9   9  -5 66.0220 5.23805   2
  -9   9  -5 70.5673 6.26898   2
   9   9   5 76.5261 5.84959   2
  10   9  -5 257.156 12.6363   2
 -10  -9  -5 241.404 12.5998   1
  10   9  -5 248.601 12.4531   1
  10   9   5 279.325 13.2846   2
 -11   9   5 36.1154 5.71106   2
  11   9  -5 34.7997 4.94785   2
 -11  -9  -5 34.0098 4.75466   1
  11   9  -5 39.5320 4.78795   1
 -11   9  -5 37.9361 5.80723   2
  11   9   5 38.9586 5.34032   2
 -12   9   5 502.745 22.8569   2
  12   9  -5 466.481 23.9071   1
 -12   9  -5 481.182 23.2441   2
  13   9  -5 3.58665 4.30612   2
 -13   9   5 4.85091 3.36004   2
  13   9   5 11.0673 5.16520   2
   0  10  -5 455.953 19.1651   2
   0  10  -5 464.167 19.1237   1
   0 -10  -5 453.246 19.2036   1
   0  10   5 445.653 19.3668   2
   0  10   5 464.903 19.1007   2
  -1 -10  -5 53.5017 3.70900   1
   1  10  -5 54.5411 3.54553   2
   1  10  -5 61.1383 3.75396   1
   1  10  -5 61.9005 3.57769   2
  -1  10   5 62.0700 3.62373   2
  -1  10   5 53.0223 3.69343   2
  -1  10  -5 60.9978 3.49994   1
  -1  10  -5 60.1469 3.70068   2
   1  10   5 60.2237 3.78812   2
   1 -10  -5 58.5636 3.48140   1
  -1  10  -5 59.7474 4.85081   2
   2  10  -5 208.735 8.48325   2
  -2  10   5 200.425 8.88645   2
   2  10  -5 201.042 8.60416   2
   2  10  -5 202.570 8.87577   1
  -2  10   5 206.717 8.77234   2
   2  10   5 183.509 8.54434   2
  -2  10  -5 171.074 8.48687   2
  -2  10  -5 172.190 8.25247   1
   2  10   5 180.965 8.60686   2
  -2  10  -5 180.365 8.74928   2
   2 -10  -5 168.230 8.28972   1
   3  10  -5 485.049 20.3872   2
  -3  10   5 477.002 20.7761   2
  -3  10   5 491.493 20.7048   2
   3  10  -5 492.733 20.2892   2
  -3 -10  -5 493.783 20.7983   1
   3  10  -5 494.900 20.6655   1
  -3  10  -5 485.199 20.3090   1
   3  10   5 512.518 20.5156   2
   3 -10  -5 482.561 20.1217   1
   3  10   5 489.196 20.3466   2
  -3  10  -5 495.385 20.8569   2
  -3  10  -5 455.152 20.0219   1
  -3  10  -5 480.649 20.5467   2
  -4  10   5 143.534 7.48215   2
  -4  10   5 142.864 6.59231   1
   4  10  -5 137.509 6.92320   2
  -4  10   5 152.390 7.45258   2
   4  10  -5 152.780 6.87025   2
  -4 -10  -5 145.141 7.38634   1
   4  10  -5 149.920 7.33097   1
  -4  10  -5 138.080 6.34272   1
  -4  10  -5 140.366 7.16135   2
   4  10   5 145.767 7.04680   2
   4  10   5 145.203 6.84386   2
   4 -10  -5 144.117 6.47922   1
  -4  10  -5 140.310 6.24077   1
  -4  10  -5 148.665 7.55705   2
   5  10  -5 1265.92 50.9315   2
   5  10  -5 1265.41 51.2530   1
  -5  10   5 1213.09 51.5123   2
  -5  10   5 1224.94 50.5652   1
   5  10  -5 1215.67 51.0090   2
  -5  10   5 1271.19 51.4701   2
  -5 -10  -5 1265.29 51.4330   1
   5 -10  -5 1234.78 50.3049   1
   5 -10  -5 1340.19 51.7635   2
   5  10   5 1274.30 51.2120   2
  -5  10  -5 1181.24 51.2182   2
   5  10   5 1197.37 51.0415   2
  -5  10  -5 1267.14 51.6959   2
  -6 -10  -5 79.6042 5.34047   1
   6  10  -5 82.9639 4.92188   2
  -6  10   5 79.3492 5.59775   2
  -6  10   5 78.5636 5.60213   2
   6  10  -5 84.5854 5.37351   1
   6  10  -5 76.7676 5.77499   2
   6 -10   5 83.4306 4.85096   2
   6  10   5 82.8171 5.24243   2
  -6  10  -5 81.2925 5.20720   2
  -6  10  -5 89.4287 5.83379   2
   6  10   5 82.8504 5.50773   2
   6 -10  -5 81.2368 4.99588   2
   7  10  -5 520.681 22.1266   1
   7  10  -5 503.522 22.0350   2
  -7  10   5 543.602 22.6117   2
  -7 -10  -5 527.036 22.3589   1
   7  10  -5 530.542 21.9245   2
   7  10   5 495.352 22.1980   2
   7  10   5 465.574 21.7568   2
  -7  10  -5 502.175 22.7749   2
   8  10  -5 17.8070 3.41194   2
   8  10  -5 9.79463 2.51571   1
  -8  10   5 19.9955 4.20222   2
   8  10  -5 15.4735 3.22469   2
  -8 -10  -5 18.2492 3.68934   1
   8  10   5 12.8217 2.68731   2
  -8  10  -5 16.0250 3.19154   2
   8  10   5 16.3813 3.12588   2
  -9  10   5 158.221 12.9427   2
   9  10  -5 148.091 8.39807   2
  -9 -10  -5 159.483 8.81513   1
   9  10  -5 155.329 8.62625   1
  -9  10  -5 160.923 11.0568   2
   9  10   5 156.665 8.97750   2
  10  10  -5 57.8445 5.30848   1
 -10 -10  -5 62.7646 5.39279   1
  10  10  -5 59.9664 5.26202   2
 -10  10   5 58.8145 6.11866   2
  10  10   5 50.0120 5.53827   2
 -11  10   5 1.32131 2.89553   2
 -11 -10  -5 3.88065 2.53379   1
  11  10  -5 2.27540 2.61312   2
  11  10  -5 1.73118 2.47535   1
 -11  10  -5 2.83939 3.05139   2
  11  10   5 1.36068 2.69121   2
 -12  10   5 36.1116 5.83957   2
  12  10  -5 32.5426 5.11899   2
  12  10  -5 31.2812 4.94648   1
 -12 -10  -5 34.0648 4.97627   1
 -12  10  -5 31.0839 5.92361   2
  12  10   5 34.6012 5.62672   2
   0  11  -5 563.937 23.4336   1
   0  11   5 559.672 23.5115   2
   0  11  -5 562.016 23.4397   2
   0 -11  -5 563.928 23.5410   1
   0  11   5 567.158 23.3878   2
  -1  11   5 211.516 9.52437   2
   1  11  -5 203.383 9.35040   2
   1  11  -5 218.539 9.37032   2
  -1 -11  -5 202.832 9.79982   1
   1  11  -5 212.849 9.51773   1
  -1  11   5 216.821 9.40264   2
  -1  11  -5 205.031 9.26041   2
  -1  11  -5 210.362 9.27881   1
   1  11   5 212.249 9.40396   2
   1  11   5 201.297 9.47917   2
  -1  11  -5 210.676 9.47550   2
   1 -11  -5 204.578 9.31837   1
  -2 -11  -5 529.689 23.0312   1
   2  11  -5 517.372 22.6528   2
   2  11  -5 523.451 22.8895   1
  -2  11   5 507.738 22.9450   2
  -2  11   5 526.020 22.8555   2
   2  11  -5 507.637 22.6663   2
  -2  11  -5 557.273 24.0733   2
   2 -11  -5 571.147 22.6359   1
   2  11   5 578.058 22.8592   2
  -2  11  -5 553.572 22.5401   1
  -2  11  -5 594.334 23.1051   2
   2  11   5 578.827 22.8773   2
  -3  11   5 292.953 12.6217   2
  -3  11   5 298.220 12.5252   2
[truncated: 748,470 more chars]
