# Supplementary material for: Planting the Seeds of a Decision Tree for Ionic Liquids: Steric and Electronic Impacts on Melting Points of Triarylphosponium Ionic Liquids
Source: J Phys Chem B. 2024 Jun 7;128(24):5895–907. doi: 10.1021/acs.jpcb.4c02196 (PMC11194809; doi:10.1021/acs.jpcb.4c02196)
Supplement: Supplementary file 1 — jp4c02196_si_001.zip [file jp4c02196_si_001.zip › 4F NTf2 Finalized.cif]

data_fgcupch0114_0mx
_audit_creation_date               2023-10-28
_audit_creation_method
;
Olex2 1.5
(compiled 2023.08.24 svn.re1ec1418 for OlexSys, GUI svn.r6817)
;
_shelx_SHELXL_version_number       '2019/3'
loop_
  _audit_author_name
  _audit_author_email
  _audit_author_address
 'Hillesheim, P.C.' ? ?

_audit_contact_author_address      ?
_audit_contact_author_email        ?
_audit_contact_author_name         ''
_audit_contact_author_phone        ?
_publ_contact_author_id_orcid      ?
_publ_section_acknowledgements
;
Parts of this material is based upon work supported by the National Science Foundation 
through the Major Research Instrumentation Program under Grant No. 1919785 
(funding for the instrument)
;
_publ_section_references
;
Allen, F. H., Johnson, O., Shields, G. P., Smith, B. R., Towler, M. (2004). 
J. Appl. Cryst., 37, 335--338.

Bruker (2019). Apex3 v2019.1-0, SAINT V8.40A, Bruker AXS 
Inc.: Madison (WI), USA, 2019.

D. Kratzert, I. Krossing, (2018), J. Appl. Cryst. 51, 928-934. 

Dolomanov, O.V., Bourhis, L.J., Gildea, R.J, Howard, J.A.K. & Puschmann, H.
 (2009), J. Appl. Cryst. 42, 339-341.

H\"ubschle, C. B., Sheldrick, G. M. and Dittrich, B. (2011). J. Appl. Cryst., 
44, 1281--1284.

Kratzert, D., Holstein, J.J. & Krossing, I. (2015). J. Appl. Cryst. 48, 933-938.

Sheldrick G. M. (2015). "Crystal structure refinement with SHELXL", Acta Cryst., 
C71, 3-8.

Sheldrick, G. M. (2012). TWINABS. Ver. 2012/1. 

Sheldrick, G. M. (2015). "SHELXT--Integrated space-group and
crystal-structure determination", Acta Cryst. A71, 3-8.

Sheldrick, G. M. (2018). SHELXL2018. University of G\"ottingen, Germany.

Sheldrick, G.M. (2008). Acta Cryst., A64, 112--122.

Sheldrick, G.M. (2015). Acta Cryst. A71, 3-8.

Sheldrick, G.M. (2015). Acta Cryst. C71, 3-8.
;
_chemical_name_common              ?
_chemical_name_systematic          ?
_chemical_formula_moiety           'C2 F6 N O4 S2, C22 H21 F3 P'
_chemical_formula_sum              'C24 H21 F9 N O4 P S2'
_chemical_formula_weight           653.51
_chemical_melting_point            ?
loop_
  _atom_type_symbol
  _atom_type_description
  _atom_type_scat_dispersion_real
  _atom_type_scat_dispersion_imag
  _atom_type_scat_source
 'C' 'C' 0.0033 0.0016 'International Tables Vol C Tables 4.2.6.8 and 6.1.1.4'
 'H' 'H' 0.0000 0.0000 'International Tables Vol C Tables 4.2.6.8 and 6.1.1.4'
 'F' 'F' 0.0171 0.0103 'International Tables Vol C Tables 4.2.6.8 and 6.1.1.4'
 'N' 'N' 0.0061 0.0033 'International Tables Vol C Tables 4.2.6.8 and 6.1.1.4'
 'O' 'O' 0.0106 0.0060 'International Tables Vol C Tables 4.2.6.8 and 6.1.1.4'
 'P' 'P' 0.1023 0.0942 'International Tables Vol C Tables 4.2.6.8 and 6.1.1.4'
 'S' 'S' 0.1246 0.1234 'International Tables Vol C Tables 4.2.6.8 and 6.1.1.4'

_shelx_space_group_comment
;
The symmetry employed for this shelxl refinement is uniquely defined
by the following loop, which should always be used as a source of
symmetry information in preference to the above space-group names.
They are only intended as comments.
;
_space_group_crystal_system        'triclinic'
_space_group_IT_number             2
_space_group_name_H-M_alt          'P -1'
_space_group_name_Hall             '-P 1'
loop_
  _space_group_symop_operation_xyz
 'x, y, z'
 '-x, -y, -z'

_cell_length_a                     8.8186(3)
_cell_length_b                     10.6052(4)
_cell_length_c                     15.5757(6)
_cell_angle_alpha                  90.3070(10)
_cell_angle_beta                   96.6670(10)
_cell_angle_gamma                  105.5610(10)
_cell_volume                       1392.79(9)
_cell_formula_units_Z              2
_cell_measurement_reflns_used      9818
_cell_measurement_temperature      150.00
_cell_measurement_theta_max        30.59
_cell_measurement_theta_min        2.61
_shelx_estimated_absorpt_T_max     0.945
_shelx_estimated_absorpt_T_min     0.820
_exptl_absorpt_coefficient_mu      0.341
_exptl_absorpt_correction_T_max    0.7461
_exptl_absorpt_correction_T_min    0.7102
_exptl_absorpt_correction_type     multi-scan
_exptl_absorpt_process_details
;
SADABS-2016/2 (Bruker,2016/2) was used for absorption correction.
wR2(int) was 0.0573 before and 0.0424 after correction.
The Ratio of minimum to maximum transmission is 0.9519.
The \l/2 correction factor is Not present.
;
_exptl_absorpt_special_details     ?
_exptl_crystal_colour              colourless
_exptl_crystal_colour_primary      colourless
_exptl_crystal_density_diffrn      1.558
_exptl_crystal_density_meas        ?
_exptl_crystal_density_method      ?
_exptl_crystal_description         blocks
_exptl_crystal_F_000               664
loop_
  _exptl_crystal_face_index_h
  _exptl_crystal_face_index_k
  _exptl_crystal_face_index_l
  _exptl_crystal_face_perp_dist
 1.00 0.00 -1.00 0.1140
 1.00 0.00 -2.00 0.0670
 -1.00 0.00 2.00 0.1090
 -1.00 -2.00 2.00 0.0760
 1.00 0.00 1.00 0.1860
 -1.00 0.00 -1.00 0.3050
 1.00 2.00 -2.00 0.0850
 0.00 1.00 -1.00 0.0630
 1.00 1.00 2.00 0.1660
 1.00 -2.00 1.00 0.1400
 0.00 1.00 2.00 0.1400
 0.00 -1.00 -2.00 0.1830
 -1.00 2.00 2.00 0.1040
 1.00 -2.00 -2.00 0.0970
 -1.00 1.00 2.00 0.0990
 -2.00 1.00 2.00 0.1460

_exptl_crystal_size_max            0.605
_exptl_crystal_size_mid            0.207
_exptl_crystal_size_min            0.168
_exptl_transmission_factor_max     ?
_exptl_transmission_factor_min     ?
_diffrn_reflns_av_R_equivalents    0.0229
_diffrn_reflns_av_unetI/netI       0.0213
_diffrn_reflns_Laue_measured_fraction_full  0.998
_diffrn_reflns_Laue_measured_fraction_max  0.994
_diffrn_reflns_limit_h_max         12
_diffrn_reflns_limit_h_min         -12
_diffrn_reflns_limit_k_max         15
_diffrn_reflns_limit_k_min         -15
_diffrn_reflns_limit_l_max         22
_diffrn_reflns_limit_l_min         -22
_diffrn_reflns_number              36630
_diffrn_reflns_point_group_measured_fraction_full  0.998
_diffrn_reflns_point_group_measured_fraction_max  0.994
_diffrn_reflns_theta_full          25.242
_diffrn_reflns_theta_max           30.657
_diffrn_reflns_theta_min           2.432
_diffrn_ambient_temperature        150.00
_diffrn_detector                   'Bruker PhotonII CPAD'
_diffrn_detector_area_resol_mean   7.4074
_diffrn_detector_type
;
charge-integrating pixel array detector (CPAD)
;
_diffrn_measured_fraction_theta_full  0.998
_diffrn_measured_fraction_theta_max  0.994
_diffrn_measurement_device         'three-circle diffractometer'
_diffrn_measurement_device_type
;
Bruker AXS D8 Quest Eco diffractometer with PhotonII charge-integrating pixel 
array detector (CPAD)
;
_diffrn_measurement_method         '\f and \w scans'
_diffrn_radiation_type             MoK\a
_diffrn_radiation_wavelength       0.71073
_diffrn_source                     '1 kW fine focus sealed tube X-ray source'
_diffrn_source_current             20.0
_diffrn_source_power               1.0
_diffrn_source_voltage             50.0
_diffrn_standards_number           0
_reflns_Friedel_coverage           0.000
_reflns_Friedel_fraction_full      .
_reflns_Friedel_fraction_max       .
_reflns_number_gt                  7300
_reflns_number_total               8561
_reflns_special_details
;
 Reflections were merged by SHELXL according to the crystal
 class for the calculation of statistics and refinement.
 
 _reflns_Friedel_fraction is defined as the number of unique
 Friedel pairs measured divided by the number that would be
 possible theoretically, ignoring centric projections and
 systematic absences.
;
_reflns_threshold_expression       'I > 2\s(I)'
_computing_cell_refinement         'SAINT V8.40A (Bruker, 2019)'
_computing_data_collection         ?
_computing_data_reduction          'SAINT V8.40A (Bruker, 2019)'
_computing_molecular_graphics      'Olex2 1.5 (Dolomanov et al., 2009)'
_computing_publication_material    'Olex2 1.5 (Dolomanov et al., 2009)'
_computing_structure_refinement    'SHELXL 2019/3 (Sheldrick, 2015)'
_computing_structure_solution      'SHELXT  (Sheldrick, 2015)'
_refine_diff_density_max           0.382
_refine_diff_density_min           -0.259
_refine_diff_density_rms           0.047
_refine_ls_extinction_coef         .
_refine_ls_extinction_method       none
_refine_ls_goodness_of_fit_ref     1.042
_refine_ls_hydrogen_treatment      constr
_refine_ls_matrix_type             full
_refine_ls_number_parameters       506
_refine_ls_number_reflns           8561
_refine_ls_number_restraints       218
_refine_ls_R_factor_all            0.0435
_refine_ls_R_factor_gt             0.0345
_refine_ls_restrained_S_all        1.034
_refine_ls_shift/su_max            0.001
_refine_ls_shift/su_mean           0.000
_refine_ls_structure_factor_coef   Fsqd
_refine_ls_weighting_details      
 'w=1/[\s^2^(Fo^2^)+(0.0386P)^2^+0.5792P] where P=(Fo^2^+2Fc^2^)/3'
_refine_ls_weighting_scheme        calc
_refine_ls_wR_factor_gt            0.0861
_refine_ls_wR_factor_ref           0.0934
_refine_special_details            
;
The anion resides on an inversion center and was restrained using RIGU.
;
_olex2_refinement_description
;
1. Fixed Uiso
 At 1.2 times of:
  All C(H) groups, All C(H,H) groups
 At 1.5 times of:
  All C(H,H,H) groups
2. Rigid body (RIGU) restrains
 S1A, S2A, F3A, F2A, F4A, F5A, F6A, F7A, O1A, O2A, O3A, O4A, N1A, C11A, C12A
 with sigma for 1-2 distances of 0.004 and sigma for 1-3 distances of 0.004
 S1B, S2B, F2B, F3B, F4B, F5B, F6B, F7B, O1B, O2B, O3B, O4B, N1B, C11B, C12B
 with sigma for 1-2 distances of 0.004 and sigma for 1-3 distances of 0.004
3. Others
 Fixed Sof: S1A(0.5) S2A(0.5) F3A(0.5) F2A(0.5) F4A(0.5) F5A(0.5) F6A(0.5)
 F7A(0.5) O1A(0.5) O2A(0.5) O3A(0.5) O4A(0.5) N1A(0.5) C11A(0.5) C12A(0.5)
 S1B(0.5) S2B(0.5) F2B(0.5) F3B(0.5) F4B(0.5) F5B(0.5) F6B(0.5) F7B(0.5)
 O1B(0.5) O2B(0.5) O3B(0.5) O4B(0.5) N1B(0.5) C11B(0.5) C12B(0.5)
4.a Secondary CH2 refined with riding coordinates:
 C1(H1A,H1B), C2(H2A,H2B), C3(H3A,H3B)
4.b Aromatic/amide H refined with riding coordinates:
 C6A(H6A), C6B(H6B), C6C(H6C), C7A(H7A), C7B(H7B), C7C(H7C), C9A(H9A),
 C9B(H9B), C9C(H9C), C10A(H10A), C10B(H10B), C10C(H10C)
4.c Idealised Me refined as rotating group:
 C4(H4A,H4B,H4C)
;
_atom_sites_solution_hydrogens     geom
_atom_sites_solution_primary       dual
_atom_sites_solution_secondary     difmap
loop_
  _atom_site_label
  _atom_site_type_symbol
  _atom_site_fract_x
  _atom_site_fract_y
  _atom_site_fract_z
  _atom_site_U_iso_or_equiv
  _atom_site_adp_type
  _atom_site_occupancy
  _atom_site_site_symmetry_order
  _atom_site_calc_flag
  _atom_site_refinement_flags_posn
  _atom_site_refinement_flags_adp
  _atom_site_refinement_flags_occupancy
  _atom_site_disorder_assembly
  _atom_site_disorder_group
 S1A S -0.0121(3) 0.6355(3) 0.49520(17) 0.0281(3) Uani 0.5 1 d . . P A -1
 S2A S -0.0209(3) 0.3698(3) 0.48988(17) 0.0290(3) Uani 0.5 1 d . . P A -1
 F3A F -0.0687(5) 0.7699(3) 0.6208(3) 0.0816(12) Uani 0.5 1 d . . P A -1
 F2A F -0.2692(3) 0.6185(3) 0.5661(2) 0.0764(8) Uani 0.5 1 d . . P A -1
 F4A F -0.0867(5) 0.5680(3) 0.64807(18) 0.0635(8) Uani 0.5 1 d . . P A -1
 F5A F 0.0315(6) 0.3635(5) 0.32804(19) 0.1016(14) Uani 0.5 1 d . . P A -1
 F6A F 0.1541(4) 0.2585(3) 0.4091(3) 0.0753(11) Uani 0.5 1 d . . P A -1
 F7A F 0.2305(4) 0.4668(3) 0.4123(3) 0.0934(11) Uani 0.5 1 d . . P A -1
 O1A O -0.0657(3) 0.7188(2) 0.43407(15) 0.0489(5) Uani 0.5 1 d . . P A -1
 O2A O 0.1526(2) 0.6710(2) 0.52782(15) 0.0397(4) Uani 0.5 1 d . . P A -1
 O3A O -0.1473(3) 0.2542(3) 0.4718(2) 0.0571(7) Uani 0.5 1 d . . P A -1
 O4A O 0.0808(3) 0.3841(3) 0.56897(14) 0.0515(6) Uani 0.5 1 d . . P A -1
 N1A N -0.0875(3) 0.4897(2) 0.46297(15) 0.0336(5) Uani 0.5 1 d . . P A -1
 C11A C -0.1122(15) 0.6449(13) 0.5926(7) 0.0440(18) Uani 0.5 1 d . . P A -1
 C12A C 0.1048(17) 0.3596(15) 0.4097(9) 0.056(2) Uani 0.5 1 d . . P A -1
 S1B S 0.0864(4) 0.6356(4) -0.0217(3) 0.0253(4) Uani 0.5 1 d . . P B -1
 S2B S -0.0545(4) 0.3811(4) 0.0275(3) 0.0300(5) Uani 0.5 1 d . . P B -1
 F2B F 0.1072(3) 0.5016(2) -0.15943(15) 0.0477(5) Uani 0.5 1 d . . P B -1
 F3B F 0.2040(3) 0.7094(2) -0.16435(13) 0.0532(5) Uani 0.5 1 d . . P B -1
 F4B F 0.3294(2) 0.5935(2) -0.08751(14) 0.0528(5) Uani 0.5 1 d . . P B -1
 F5B F -0.2331(4) 0.5066(3) 0.0929(2) 0.0933(11) Uani 0.5 1 d . . P B -1
 F6B F -0.2899(3) 0.3038(2) 0.11876(17) 0.0567(5) Uani 0.5 1 d . . P B -1
 F7B F -0.0849(4) 0.4374(4) 0.18736(16) 0.0809(10) Uani 0.5 1 d . . P B -1
 O1B O 0.1968(2) 0.74706(19) 0.02350(12) 0.0355(4) Uani 0.5 1 d . . P B -1
 O2B O -0.0640(3) 0.6480(2) -0.05915(13) 0.0364(4) Uani 0.5 1 d . . P B -1
 O3B O 0.0104(3) 0.2799(3) 0.0617(2) 0.0535(7) Uani 0.5 1 d . . P B -1
 O4B O -0.1615(3) 0.3583(2) -0.04963(13) 0.0508(6) Uani 0.5 1 d . . P B -1
 N1B N 0.0854(2) 0.5123(2) 0.03480(13) 0.0292(4) Uani 0.5 1 d . . P B -1
 C11B C 0.1899(14) 0.6051(11) -0.1136(6) 0.0299(13) Uani 0.5 1 d . . P B -1
 C12B C -0.1676(16) 0.4069(13) 0.1109(7) 0.041(2) Uani 0.5 1 d . . P B -1
 P1 P 0.44093(3) 0.71685(3) 0.25482(2) 0.01921(6) Uani 1 1 d . . . . .
 F1A F 0.74547(14) 0.93857(11) -0.04767(6) 0.0598(3) Uani 1 1 d . . . . .
 F1C F 0.77255(14) 0.99475(10) 0.57880(6) 0.0553(3) Uani 1 1 d . . . . .
 F1B F 0.48600(12) 0.17418(8) 0.26946(6) 0.0459(2) Uani 1 1 d . . . . .
 C1 C 0.23600(13) 0.71978(12) 0.24249(8) 0.0259(2) Uani 1 1 d . . . . .
 H1A H 0.178332 0.660842 0.192844 0.031 Uiso 1 1 calc R U . . .
 H1B H 0.188479 0.685035 0.294989 0.031 Uiso 1 1 calc R U . . .
 C2 C 0.21267(12) 0.85596(12) 0.22796(7) 0.0240(2) Uani 1 1 d . . . . .
 H2A H 0.277798 0.917205 0.274728 0.029 Uiso 1 1 calc R U . . .
 H2B H 0.250177 0.887486 0.172408 0.029 Uiso 1 1 calc R U . . .
 C3 C 0.04005(14) 0.85663(15) 0.22626(10) 0.0368(3) Uani 1 1 d . . . . .
 H3A H -0.025470 0.795516 0.179531 0.044 Uiso 1 1 calc R U . . .
 H3B H 0.002326 0.825747 0.281889 0.044 Uiso 1 1 calc R U . . .
 C4 C 0.02001(17) 0.99310(16) 0.21144(11) 0.0427(3) Uani 1 1 d . . . . .
 H4A H 0.057271 1.023758 0.156378 0.064 Uiso 1 1 calc R U . . .
 H4B H 0.082085 1.053086 0.258684 0.064 Uiso 1 1 calc R U . . .
 H4C H -0.092251 0.990444 0.209711 0.064 Uiso 1 1 calc R U . . .
 C5A C 0.53742(12) 0.78692(11) 0.16417(7) 0.02140(19) Uani 1 1 d . . . . .
 C5B C 0.45158(12) 0.55110(11) 0.26172(7) 0.02131(19) Uani 1 1 d . . . . .
 C5C C 0.54122(12) 0.80664(10) 0.35193(6) 0.02061(19) Uani 1 1 d . . . . .
 C6A C 0.56435(14) 0.92045(11) 0.14919(7) 0.0262(2) Uani 1 1 d . . . . .
 H6A H 0.534097 0.975919 0.188107 0.031 Uiso 1 1 calc R U . . .
 C6B C 0.34114(14) 0.45241(12) 0.21001(7) 0.0260(2) Uani 1 1 d . . . . .
 H6B H 0.258265 0.473034 0.173068 0.031 Uiso 1 1 calc R U . . .
 C6C C 0.46501(15) 0.79185(13) 0.42648(7) 0.0296(2) Uani 1 1 d . . . . .
 H6C H 0.359407 0.737949 0.424503 0.036 Uiso 1 1 calc R U . . .
 C7A C 0.63539(16) 0.97199(13) 0.07738(8) 0.0328(3) Uani 1 1 d . . . . .
 H7A H 0.654030 1.062522 0.066272 0.039 Uiso 1 1 calc R U . . .
 C7B C 0.35229(15) 0.32451(12) 0.21253(8) 0.0301(2) Uani 1 1 d . . . . .
 H7B H 0.277840 0.256476 0.177866 0.036 Uiso 1 1 calc R U . . .
 C7C C 0.54355(18) 0.85583(14) 0.50328(8) 0.0364(3) Uani 1 1 d . . . . .
 H7C H 0.493113 0.846689 0.554446 0.044 Uiso 1 1 calc R U . . .
 C8A C 0.67810(17) 0.88863(15) 0.02271(8) 0.0369(3) Uani 1 1 d . . . . .
 C8B C 0.47458(16) 0.29906(12) 0.26682(8) 0.0306(2) Uani 1 1 d . . . . .
 C8C C 0.69606(18) 0.93277(13) 0.50365(8) 0.0349(3) Uani 1 1 d . . . . .
 C9A C 0.65592(18) 0.75773(14) 0.03577(9) 0.0378(3) Uani 1 1 d . . . . .
 H9A H 0.688710 0.703621 -0.002956 0.045 Uiso 1 1 calc R U . . .
 C9B C 0.58609(16) 0.39330(13) 0.31827(8) 0.0326(3) Uani 1 1 d . . . . .
 H9B H 0.669011 0.371572 0.354512 0.039 Uiso 1 1 calc R U . . .
 C9C C 0.77474(16) 0.95003(15) 0.43220(9) 0.0379(3) Uani 1 1 d . . . . .
 H9C H 0.880075 1.004722 0.434999 0.045 Uiso 1 1 calc R U . . .
 C10A C 0.58380(16) 0.70637(13) 0.10756(8) 0.0300(2) Uani 1 1 d . . . . .
 H10A H 0.566117 0.615702 0.118005 0.036 Uiso 1 1 calc R U . . .
 C10B C 0.57410(14) 0.52133(12) 0.31576(8) 0.0271(2) Uani 1 1 d . . . . .
 H10B H 0.649196 0.588514 0.350786 0.032 Uiso 1 1 calc R U . . .
 C10C C 0.69598(14) 0.88514(14) 0.35530(8) 0.0309(2) Uani 1 1 d . . . . .
 H10C H 0.748243 0.894507 0.304759 0.037 Uiso 1 1 calc R U . . .

loop_
  _atom_site_aniso_label
  _atom_site_aniso_U_11
  _atom_site_aniso_U_22
  _atom_site_aniso_U_33
  _atom_site_aniso_U_23
  _atom_site_aniso_U_13
  _atom_site_aniso_U_12
 S1A 0.0245(8) 0.0315(4) 0.0297(8) 0.0063(5) 0.0071(5) 0.0082(5)
 S2A 0.0273(9) 0.0305(5) 0.0305(8) 0.0038(5) 0.0092(6) 0.0073(6)
 F3A 0.128(3) 0.0433(13) 0.080(2) -0.0117(14) 0.056(2) 0.016(2)
 F2A 0.0529(13) 0.0757(17) 0.116(2) 0.0129(16) 0.0476(14) 0.0285(13)
 F4A 0.112(3) 0.0554(14) 0.0380(14) 0.0184(11) 0.0466(16) 0.0316(15)
 F5A 0.143(4) 0.167(4) 0.0332(14) 0.0079(19) 0.0194(16) 0.104(3)
 F6A 0.096(3) 0.062(2) 0.099(3) 0.0202(18) 0.051(2) 0.057(2)
 F7A 0.0777(19) 0.0704(17) 0.138(3) 0.0006(18) 0.080(2) 0.0024(15)
 O1A 0.0615(14) 0.0472(13) 0.0452(12) 0.0184(10) 0.0064(10) 0.0268(11)
 O2A 0.0270(10) 0.0399(12) 0.0470(12) 0.0067(10) 0.0034(8) 0.0006(9)
 O3A 0.0419(13) 0.0340(12) 0.091(2) -0.0016(13) 0.0209(12) -0.0026(11)
 O4A 0.0683(15) 0.0549(14) 0.0333(11) 0.0070(10) -0.0105(11) 0.0267(12)
 N1A 0.0260(9) 0.0370(11) 0.0386(11) -0.0058(9) -0.0041(8) 0.0135(8)
 C11A 0.054(3) 0.044(4) 0.043(3) 0.006(3) 0.040(3) 0.015(3)
 C12A 0.059(4) 0.047(4) 0.071(5) 0.004(4) 0.017(4) 0.028(3)
 S1B 0.0255(10) 0.0291(10) 0.0203(5) 0.0005(6) 0.0021(6) 0.0060(7)
 S2B 0.0303(12) 0.0302(9) 0.0288(8) -0.0024(6) 0.0072(8) 0.0058(8)
 F2B 0.0572(13) 0.0446(12) 0.0338(11) -0.0197(9) 0.0110(10) -0.0009(10)
 F3B 0.0776(15) 0.0456(11) 0.0354(10) 0.0081(8) 0.0243(10) 0.0078(10)
 F4B 0.0334(9) 0.0661(13) 0.0606(12) -0.0085(10) 0.0141(8) 0.0129(9)
 F5B 0.109(2) 0.0717(17) 0.139(3) 0.0410(17) 0.088(2) 0.0614(17)
 F6B 0.0465(11) 0.0486(11) 0.0696(15) -0.0030(11) 0.0325(11) -0.0068(10)
 F7B 0.0678(17) 0.123(3) 0.0324(13) -0.0180(14) 0.0129(11) -0.0103(19)
 O1B 0.0428(10) 0.0312(9) 0.0253(8) -0.0058(7) 0.0012(7) -0.0009(8)
 O2B 0.0317(10) 0.0454(12) 0.0333(10) 0.0048(9) -0.0021(8) 0.0151(9)
 O3B 0.0488(14) 0.0374(12) 0.0829(19) 0.0151(13) 0.0236(13) 0.0198(11)
 O4B 0.0481(12) 0.0564(14) 0.0298(10) -0.0097(9) -0.0048(9) -0.0129(10)
 N1B 0.0237(9) 0.0346(10) 0.0258(9) 0.0053(8) -0.0010(7) 0.0037(8)
 C11B 0.030(3) 0.033(2) 0.0242(18) -0.0099(16) 0.0142(16) 0.001(2)
 C12B 0.030(3) 0.044(3) 0.049(3) 0.007(2) 0.009(2) 0.004(2)
 P1 0.01727(12) 0.02306(13) 0.01635(12) 0.00128(9) 0.00258(8) 0.00363(9)
 F1A 0.0881(8) 0.0594(6) 0.0418(5) 0.0228(4) 0.0429(5) 0.0222(6)
 F1C 0.0771(7) 0.0545(6) 0.0282(4) -0.0167(4) -0.0173(4) 0.0178(5)
 F1B 0.0646(6) 0.0263(4) 0.0492(5) 0.0012(3) 0.0058(4) 0.0170(4)
 C1 0.0171(4) 0.0304(6) 0.0285(5) 0.0049(4) 0.0021(4) 0.0037(4)
 C2 0.0179(4) 0.0308(5) 0.0234(5) 0.0006(4) 0.0034(4) 0.0066(4)
 C3 0.0193(5) 0.0470(8) 0.0467(7) 0.0171(6) 0.0090(5) 0.0108(5)
 C4 0.0300(6) 0.0579(9) 0.0502(8) 0.0221(7) 0.0167(6) 0.0237(6)
 C5A 0.0205(4) 0.0261(5) 0.0167(4) 0.0015(4) 0.0028(3) 0.0045(4)
 C5B 0.0214(5) 0.0229(5) 0.0188(4) 0.0022(4) 0.0040(4) 0.0040(4)
 C5C 0.0211(4) 0.0241(5) 0.0168(4) 0.0008(4) 0.0031(3) 0.0060(4)
 C6A 0.0267(5) 0.0266(5) 0.0243(5) 0.0011(4) 0.0058(4) 0.0045(4)
 C6B 0.0252(5) 0.0294(5) 0.0210(5) -0.0008(4) 0.0006(4) 0.0041(4)
 C6C 0.0329(6) 0.0338(6) 0.0219(5) 0.0012(4) 0.0094(4) 0.0058(5)
 C7A 0.0374(6) 0.0298(6) 0.0310(6) 0.0085(5) 0.0110(5) 0.0054(5)
 C7B 0.0348(6) 0.0264(5) 0.0254(5) -0.0027(4) 0.0040(4) 0.0018(5)
 C7C 0.0525(8) 0.0403(7) 0.0192(5) -0.0009(5) 0.0081(5) 0.0161(6)
 C8A 0.0432(7) 0.0448(7) 0.0252(6) 0.0120(5) 0.0165(5) 0.0109(6)
 C8B 0.0410(7) 0.0234(5) 0.0295(6) 0.0033(4) 0.0101(5) 0.0100(5)
 C8C 0.0498(8) 0.0322(6) 0.0221(5) -0.0067(5) -0.0091(5) 0.0162(6)
 C9A 0.0513(8) 0.0413(7) 0.0271(6) 0.0035(5) 0.0191(6) 0.0172(6)
 C9B 0.0344(6) 0.0329(6) 0.0315(6) 0.0040(5) -0.0006(5) 0.0130(5)
 C9C 0.0304(6) 0.0433(7) 0.0323(6) -0.0037(5) -0.0074(5) 0.0017(5)
 C10A 0.0381(6) 0.0305(6) 0.0242(5) 0.0030(4) 0.0111(5) 0.0109(5)
 C10B 0.0257(5) 0.0279(5) 0.0255(5) 0.0005(4) -0.0013(4) 0.0055(4)
 C10C 0.0224(5) 0.0423(7) 0.0237(5) -0.0005(5) 0.0020(4) 0.0016(5)

_geom_special_details
;
 All esds (except the esd in the dihedral angle between two l.s. planes)
 are estimated using the full covariance matrix.  The cell esds are taken
 into account individually in the estimation of esds in distances, angles
 and torsion angles; correlations between esds in cell parameters are only
 used when they are defined by crystal symmetry.  An approximate (isotropic)
 treatment of cell esds is used for estimating esds involving l.s. planes.
;
loop_
  _geom_bond_atom_site_label_1
  _geom_bond_atom_site_label_2
  _geom_bond_distance
  _geom_bond_site_symmetry_2
  _geom_bond_publ_flag
 S1A O1A 1.428(3) . ?
 S1A O2A 1.429(3) . ?
 S1A N1A 1.564(4) . ?
 S1A C11A 1.857(8) . ?
 S2A O3A 1.419(4) . ?
 S2A O4A 1.419(3) . ?
 S2A N1A 1.578(3) . ?
 S2A C12A 1.785(11) . ?
 F3A C11A 1.334(14) . ?
 F2A C11A 1.351(14) . ?
 F4A C11A 1.234(13) . ?
 F5A C12A 1.365(15) . ?
 F6A C12A 1.261(15) . ?
 F7A C12A 1.355(16) . ?
 S1B O1B 1.434(4) . ?
 S1B O2B 1.425(4) . ?
 S1B N1B 1.578(5) . ?
 S1B C11B 1.855(9) . ?
 S2B O3B 1.423(6) . ?
 S2B O4B 1.416(4) . ?
 S2B N1B 1.586(4) . ?
 S2B C12B 1.789(12) . ?
 F2B C11B 1.300(9) . ?
 F3B C11B 1.350(12) . ?
 F4B C11B 1.288(12) . ?
 F5B C12B 1.350(13) . ?
 F6B C12B 1.332(13) . ?
 F7B C12B 1.312(12) . ?
 P1 C1 1.8037(11) . ?
 P1 C5A 1.7947(11) . ?
 P1 C5B 1.7885(11) . ?
 P1 C5C 1.7885(11) . ?
 F1A C8A 1.3504(14) . ?
 F1C C8C 1.3520(14) . ?
 F1B C8B 1.3554(14) . ?
 C1 H1A 0.9900 . ?
 C1 H1B 0.9900 . ?
 C1 C2 1.5269(16) . ?
 C2 H2A 0.9900 . ?
 C2 H2B 0.9900 . ?
 C2 C3 1.5213(16) . ?
 C3 H3A 0.9900 . ?
 C3 H3B 0.9900 . ?
 C3 C4 1.520(2) . ?
 C4 H4A 0.9800 . ?
 C4 H4B 0.9800 . ?
 C4 H4C 0.9800 . ?
 C5A C6A 1.3972(16) . ?
 C5A C10A 1.3919(16) . ?
 C5B C6B 1.3980(15) . ?
 C5B C10B 1.3965(15) . ?
 C5C C6C 1.3969(15) . ?
 C5C C10C 1.3899(15) . ?
 C6A H6A 0.9500 . ?
 C6A C7A 1.3884(16) . ?
 C6B H6B 0.9500 . ?
 C6B C7B 1.3865(17) . ?
 C6C H6C 0.9500 . ?
 C6C C7C 1.3848(17) . ?
 C7A H7A 0.9500 . ?
 C7A C8A 1.376(2) . ?
 C7B H7B 0.9500 . ?
 C7B C8B 1.3776(19) . ?
 C7C H7C 0.9500 . ?
 C7C C8C 1.373(2) . ?
 C8A C9A 1.369(2) . ?
 C8B C9B 1.3745(19) . ?
 C8C C9C 1.366(2) . ?
 C9A H9A 0.9500 . ?
 C9A C10A 1.3919(17) . ?
 C9B H9B 0.9500 . ?
 C9B C10B 1.3903(17) . ?
 C9C H9C 0.9500 . ?
 C9C C10C 1.3901(17) . ?
 C10A H10A 0.9500 . ?
 C10B H10B 0.9500 . ?
 C10C H10C 0.9500 . ?

loop_
  _geom_angle_atom_site_label_1
  _geom_angle_atom_site_label_2
  _geom_angle_atom_site_label_3
  _geom_angle
  _geom_angle_site_symmetry_1
  _geom_angle_site_symmetry_3
  _geom_angle_publ_flag
 O1A S1A O2A 117.6(3) . . ?
 O1A S1A N1A 108.75(19) . . ?
 O1A S1A C11A 106.1(5) . . ?
 O2A S1A N1A 116.7(2) . . ?
 O2A S1A C11A 103.7(5) . . ?
 N1A S1A C11A 101.9(5) . . ?
 O3A S2A O4A 119.6(3) . . ?
 O3A S2A N1A 107.50(18) . . ?
 O3A S2A C12A 102.6(6) . . ?
 O4A S2A N1A 116.9(2) . . ?
 O4A S2A C12A 103.8(5) . . ?
 N1A S2A C12A 104.1(5) . . ?
 S1A N1A S2A 125.96(17) . . ?
 F3A C11A S1A 107.1(6) . . ?
 F3A C11A F2A 105.1(9) . . ?
 F2A C11A S1A 107.2(7) . . ?
 F4A C11A S1A 112.8(8) . . ?
 F4A C11A F3A 113.9(10) . . ?
 F4A C11A F2A 110.3(8) . . ?
 F5A C12A S2A 111.8(9) . . ?
 F6A C12A S2A 116.4(9) . . ?
 F6A C12A F5A 105.1(11) . . ?
 F6A C12A F7A 108.9(10) . . ?
 F7A C12A S2A 112.2(9) . . ?
 F7A C12A F5A 101.3(9) . . ?
 O1B S1B N1B 107.7(2) . . ?
 O1B S1B C11B 103.2(4) . . ?
 O2B S1B O1B 118.7(4) . . ?
 O2B S1B N1B 116.6(2) . . ?
 O2B S1B C11B 105.9(4) . . ?
 N1B S1B C11B 102.4(5) . . ?
 O3B S2B N1B 107.3(2) . . ?
 O3B S2B C12B 101.8(5) . . ?
 O4B S2B O3B 120.5(4) . . ?
 O4B S2B N1B 116.8(3) . . ?
 O4B S2B C12B 105.4(5) . . ?
 N1B S2B C12B 102.3(5) . . ?
 S1B N1B S2B 124.7(3) . . ?
 F2B C11B S1B 110.9(8) . . ?
 F2B C11B F3B 108.1(7) . . ?
 F3B C11B S1B 107.2(6) . . ?
 F4B C11B S1B 111.6(6) . . ?
 F4B C11B F2B 110.1(7) . . ?
 F4B C11B F3B 108.8(9) . . ?
 F5B C12B S2B 111.2(8) . . ?
 F6B C12B S2B 112.3(7) . . ?
 F6B C12B F5B 104.9(9) . . ?
 F7B C12B S2B 114.2(9) . . ?
 F7B C12B F5B 105.5(8) . . ?
 F7B C12B F6B 108.1(9) . . ?
 C5A P1 C1 111.12(5) . . ?
 C5B P1 C1 109.47(5) . . ?
 C5B P1 C5A 108.24(5) . . ?
 C5C P1 C1 109.32(5) . . ?
 C5C P1 C5A 109.52(5) . . ?
 C5C P1 C5B 109.15(5) . . ?
 P1 C1 H1A 108.8 . . ?
 P1 C1 H1B 108.8 . . ?
 H1A C1 H1B 107.7 . . ?
 C2 C1 P1 113.80(8) . . ?
 C2 C1 H1A 108.8 . . ?
 C2 C1 H1B 108.8 . . ?
 C1 C2 H2A 109.2 . . ?
 C1 C2 H2B 109.2 . . ?
 H2A C2 H2B 107.9 . . ?
 C3 C2 C1 112.24(10) . . ?
 C3 C2 H2A 109.2 . . ?
 C3 C2 H2B 109.2 . . ?
 C2 C3 H3A 109.4 . . ?
 C2 C3 H3B 109.4 . . ?
 H3A C3 H3B 108.0 . . ?
 C4 C3 C2 111.18(11) . . ?
 C4 C3 H3A 109.4 . . ?
 C4 C3 H3B 109.4 . . ?
 C3 C4 H4A 109.5 . . ?
 C3 C4 H4B 109.5 . . ?
 C3 C4 H4C 109.5 . . ?
 H4A C4 H4B 109.5 . . ?
 H4A C4 H4C 109.5 . . ?
 H4B C4 H4C 109.5 . . ?
 C6A C5A P1 120.87(8) . . ?
 C10A C5A P1 119.31(9) . . ?
 C10A C5A C6A 119.81(10) . . ?
 C6B C5B P1 119.80(8) . . ?
 C10B C5B P1 120.02(8) . . ?
 C10B C5B C6B 120.11(10) . . ?
 C6C C5C P1 119.12(8) . . ?
 C10C C5C P1 121.02(8) . . ?
 C10C C5C C6C 119.78(10) . . ?
 C5A C6A H6A 120.0 . . ?
 C7A C6A C5A 119.93(11) . . ?
 C7A C6A H6A 120.0 . . ?
 C5B C6B H6B 119.9 . . ?
 C7B C6B C5B 120.15(11) . . ?
 C7B C6B H6B 119.9 . . ?
 C5C C6C H6C 120.0 . . ?
 C7C C6C C5C 119.93(12) . . ?
 C7C C6C H6C 120.0 . . ?
 C6A C7A H7A 120.8 . . ?
 C8A C7A C6A 118.33(12) . . ?
 C8A C7A H7A 120.8 . . ?
 C6B C7B H7B 121.0 . . ?
 C8B C7B C6B 117.99(11) . . ?
 C8B C7B H7B 121.0 . . ?
 C6C C7C H7C 120.8 . . ?
 C8C C7C C6C 118.37(12) . . ?
 C8C C7C H7C 120.8 . . ?
 F1A C8A C7A 118.28(13) . . ?
 F1A C8A C9A 118.18(13) . . ?
 C9A C8A C7A 123.54(11) . . ?
 F1B C8B C7B 118.20(12) . . ?
 F1B C8B C9B 118.12(12) . . ?
 C9B C8B C7B 123.68(11) . . ?
 F1C C8C C7C 118.21(13) . . ?
 F1C C8C C9C 118.24(13) . . ?
 C9C C8C C7C 123.55(11) . . ?
 C8A C9A H9A 121.0 . . ?
 C8A C9A C10A 117.91(12) . . ?
 C10A C9A H9A 121.0 . . ?
 C8B C9B H9B 120.9 . . ?
 C8B C9B C10B 118.12(11) . . ?
 C10B C9B H9B 120.9 . . ?
 C8C C9C H9C 121.0 . . ?
 C8C C9C C10C 117.98(12) . . ?
 C10C C9C H9C 121.0 . . ?
 C5A C10A H10A 119.8 . . ?
 C9A C10A C5A 120.47(12) . . ?
 C9A C10A H10A 119.8 . . ?
 C5B C10B H10B 120.0 . . ?
 C9B C10B C5B 119.94(11) . . ?
 C9B C10B H10B 120.0 . . ?
 C5C C10C C9C 120.38(12) . . ?
 C5C C10C H10C 119.8 . . ?
 C9C C10C H10C 119.8 . . ?

loop_
  _geom_torsion_atom_site_label_1
  _geom_torsion_atom_site_label_2
  _geom_torsion_atom_site_label_3
  _geom_torsion_atom_site_label_4
  _geom_torsion
  _geom_torsion_site_symmetry_1
  _geom_torsion_site_symmetry_2
  _geom_torsion_site_symmetry_3
  _geom_torsion_site_symmetry_4
  _geom_torsion_publ_flag
 O1A S1A N1A S2A 157.63(19) . . . . ?
 O1A S1A C11A F3A -59.9(9) . . . . ?
 O1A S1A C11A F2A 52.5(8) . . . . ?
 O1A S1A C11A F4A 174.0(8) . . . . ?
 O2A S1A N1A S2A 21.6(5) . . . . ?
 O2A S1A C11A F3A 64.7(9) . . . . ?
 O2A S1A C11A F2A 177.1(6) . . . . ?
 O2A S1A C11A F4A -61.4(10) . . . . ?
 O3A S2A N1A S1A 160.1(2) . . . . ?
 O3A S2A C12A F5A 63.2(10) . . . . ?
 O3A S2A C12A F6A -57.5(12) . . . . ?
 O3A S2A C12A F7A 176.2(8) . . . . ?
 O4A S2A N1A S1A 22.3(5) . . . . ?
 O4A S2A C12A F5A -171.6(9) . . . . ?
 O4A S2A C12A F6A 67.7(12) . . . . ?
 O4A S2A C12A F7A -58.6(10) . . . . ?
 N1A S1A C11A F3A -173.7(7) . . . . ?
 N1A S1A C11A F2A -61.3(8) . . . . ?
 N1A S1A C11A F4A 60.3(10) . . . . ?
 N1A S2A C12A F5A -48.8(11) . . . . ?
 N1A S2A C12A F6A -169.5(10) . . . . ?
 N1A S2A C12A F7A 64.2(10) . . . . ?
 C11A S1A N1A S2A -90.6(5) . . . . ?
 C12A S2A N1A S1A -91.5(6) . . . . ?
 O1B S1B N1B S2B 158.6(2) . . . . ?
 O1B S1B C11B F2B 177.0(7) . . . . ?
 O1B S1B C11B F3B -65.2(7) . . . . ?
 O1B S1B C11B F4B 53.8(8) . . . . ?
 O2B S1B N1B S2B 22.1(6) . . . . ?
 O2B S1B C11B F2B -57.6(8) . . . . ?
 O2B S1B C11B F3B 60.2(7) . . . . ?
 O2B S1B C11B F4B 179.3(6) . . . . ?
 O3B S2B N1B S1B 157.9(2) . . . . ?
 O3B S2B C12B F5B 176.5(7) . . . . ?
 O3B S2B C12B F6B -66.3(9) . . . . ?
 O3B S2B C12B F7B 57.2(9) . . . . ?
 O4B S2B N1B S1B 19.1(7) . . . . ?
 O4B S2B C12B F5B -57.0(9) . . . . ?
 O4B S2B C12B F6B 60.2(9) . . . . ?
 O4B S2B C12B F7B -176.3(8) . . . . ?
 N1B S1B C11B F2B 65.1(8) . . . . ?
 N1B S1B C11B F3B -177.1(6) . . . . ?
 N1B S1B C11B F4B -58.0(8) . . . . ?
 N1B S2B C12B F5B 65.5(8) . . . . ?
 N1B S2B C12B F6B -177.3(7) . . . . ?
 N1B S2B C12B F7B -53.7(10) . . . . ?
 C11B S1B N1B S2B -93.0(5) . . . . ?
 C12B S2B N1B S1B -95.4(6) . . . . ?
 P1 C1 C2 C3 -174.66(9) . . . . ?
 P1 C5A C6A C7A -178.28(9) . . . . ?
 P1 C5A C10A C9A 178.68(11) . . . . ?
 P1 C5B C6B C7B 177.50(9) . . . . ?
 P1 C5B C10B C9B -177.26(9) . . . . ?
 P1 C5C C6C C7C 177.00(10) . . . . ?
 P1 C5C C10C C9C -177.29(11) . . . . ?
 F1A C8A C9A C10A -178.86(13) . . . . ?
 F1C C8C C9C C10C 179.45(12) . . . . ?
 F1B C8B C9B C10B -179.80(11) . . . . ?
 C1 P1 C5A C6A 67.63(10) . . . . ?
 C1 P1 C5A C10A -111.47(10) . . . . ?
 C1 P1 C5B C6B 38.74(10) . . . . ?
 C1 P1 C5B C10B -144.11(9) . . . . ?
 C1 P1 C5C C6C 41.74(11) . . . . ?
 C1 P1 C5C C10C -141.60(10) . . . . ?
 C1 C2 C3 C4 -179.82(11) . . . . ?
 C5A P1 C1 C2 -55.41(10) . . . . ?
 C5A P1 C5B C6B -82.51(10) . . . . ?
 C5A P1 C5B C10B 94.63(10) . . . . ?
 C5A P1 C5C C6C 163.71(9) . . . . ?
 C5A P1 C5C C10C -19.63(11) . . . . ?
 C5A C6A C7A C8A -0.26(19) . . . . ?
 C5B P1 C1 C2 -174.90(8) . . . . ?
 C5B P1 C5A C6A -172.14(9) . . . . ?
 C5B P1 C5A C10A 8.75(11) . . . . ?
 C5B P1 C5C C6C -77.96(10) . . . . ?
 C5B P1 C5C C10C 98.70(10) . . . . ?
 C5B C6B C7B C8B -0.20(18) . . . . ?
 C5C P1 C1 C2 65.59(9) . . . . ?
 C5C P1 C5A C6A -53.25(10) . . . . ?
 C5C P1 C5A C10A 127.65(9) . . . . ?
 C5C P1 C5B C6B 158.36(9) . . . . ?
 C5C P1 C5B C10B -24.50(10) . . . . ?
 C5C C6C C7C C8C -0.1(2) . . . . ?
 C6A C5A C10A C9A -0.44(19) . . . . ?
 C6A C7A C8A F1A 179.23(13) . . . . ?
 C6A C7A C8A C9A -0.7(2) . . . . ?
 C6B C5B C10B C9B -0.12(17) . . . . ?
 C6B C7B C8B F1B -179.97(11) . . . . ?
 C6B C7B C8B C9B -0.21(19) . . . . ?
 C6C C5C C10C C9C -0.66(19) . . . . ?
 C6C C7C C8C F1C -179.79(12) . . . . ?
 C6C C7C C8C C9C 0.2(2) . . . . ?
 C7A C8A C9A C10A 1.1(2) . . . . ?
 C7B C8B C9B C10B 0.4(2) . . . . ?
 C7C C8C C9C C10C -0.5(2) . . . . ?
 C8A C9A C10A C5A -0.5(2) . . . . ?
 C8B C9B C10B C5B -0.26(19) . . . . ?
 C8C C9C C10C C5C 0.8(2) . . . . ?
 C10A C5A C6A C7A 0.82(17) . . . . ?
 C10B C5B C6B C7B 0.36(17) . . . . ?
 C10C C5C C6C C7C 0.30(19) . . . . ?

_shelx_res_file
;
TITL fgcupch0114_0mx_a.res in P-1
    fgcupch0114_0mx.res
    created by SHELXL-2019/3 at 11:42:16 on 28-Oct-2023
REM Old TITL fgcupch0114_0mx_a.res in P-1
REM SHELXT solution in P-1: R1 0.247, Rweak 0.015, Alpha 0.065
REM <I/s> 0.000 for 0 systematic absences, Orientation as input
REM Formula found by SHELXT: C38 O F4A P S2A
CELL 0.71073 8.8186 10.6052 15.5757 90.307 96.667 105.561
ZERR 2 0.0003 0.0004 0.0006 0.001 0.001 0.001
LATT 1
SFAC C H F N O P S
UNIT 48 42 18 2 8 2 4
RIGU S1A > C12A
RIGU S1B > C12B

L.S. 5
PLAN  5 0 0
SIZE 0.168 0.207 0.605
TEMP -123.15
CONF
list 4
MORE -1
BOND $H
fmap 2
acta
OMIT -1 0 1
OMIT -1 1 0
OMIT 0 -1 1
OMIT 1 -4 2
REM <olex2.extras>
REM <HklSrc "%.\\fgcupch0114_0m.hkl">
REM </olex2.extras>

WGHT    0.038600    0.579200
FVAR       0.59313
PART -1
S1A   7   -0.012081    0.635483    0.495196    10.50000    0.02445    0.03151 =
         0.02970    0.00632    0.00714    0.00815
S2A   7   -0.020909    0.369755    0.489884    10.50000    0.02729    0.03047 =
         0.03045    0.00382    0.00915    0.00729
F3A   3   -0.068715    0.769904    0.620763    10.50000    0.12791    0.04329 =
         0.08013   -0.01172    0.05609    0.01639
F2A   3   -0.269236    0.618544    0.566052    10.50000    0.05294    0.07567 =
         0.11634    0.01294    0.04763    0.02854
F4A   3   -0.086708    0.568042    0.648073    10.50000    0.11163    0.05542 =
         0.03803    0.01844    0.04658    0.03158
F5A   3    0.031523    0.363485    0.328036    10.50000    0.14278    0.16682 =
         0.03324    0.00786    0.01939    0.10354
F6A   3    0.154120    0.258478    0.409072    10.50000    0.09630    0.06153 =
         0.09852    0.02025    0.05079    0.05701
F7A   3    0.230490    0.466751    0.412306    10.50000    0.07772    0.07036 =
         0.13792    0.00060    0.07960    0.00243
O1A   5   -0.065718    0.718759    0.434071    10.50000    0.06148    0.04719 =
         0.04520    0.01844    0.00637    0.02678
O2A   5    0.152610    0.671013    0.527824    10.50000    0.02704    0.03991 =
         0.04698    0.00674    0.00343    0.00057
O3A   5   -0.147287    0.254250    0.471837    10.50000    0.04191    0.03403 =
         0.09085   -0.00158    0.02089   -0.00261
O4A   5    0.080839    0.384102    0.568970    10.50000    0.06826    0.05492 =
         0.03325    0.00700   -0.01054    0.02668
N1A   4   -0.087489    0.489730    0.462966    10.50000    0.02598    0.03702 =
         0.03863   -0.00580   -0.00409    0.01353
C11A  1   -0.112194    0.644928    0.592590    10.50000    0.05420    0.04403 =
         0.04285    0.00591    0.03967    0.01452
C12A  1    0.104848    0.359568    0.409726    10.50000    0.05942    0.04657 =
         0.07070    0.00445    0.01722    0.02760

S1B   7    0.086370    0.635552   -0.021712    10.50000    0.02552    0.02910 =
         0.02031    0.00045    0.00213    0.00596
S2B   7   -0.054454    0.381084    0.027541    10.50000    0.03028    0.03021 =
         0.02884   -0.00235    0.00719    0.00578
F2B   3    0.107200    0.501572   -0.159434    10.50000    0.05720    0.04462 =
         0.03385   -0.01966    0.01099   -0.00089
F3B   3    0.204037    0.709442   -0.164348    10.50000    0.07764    0.04563 =
         0.03543    0.00813    0.02429    0.00784
F4B   3    0.329360    0.593504   -0.087511    10.50000    0.03344    0.06609 =
         0.06058   -0.00849    0.01407    0.01286
F5B   3   -0.233053    0.506591    0.092880    10.50000    0.10870    0.07174 =
         0.13936    0.04097    0.08775    0.06144
F6B   3   -0.289947    0.303757    0.118763    10.50000    0.04651    0.04858 =
         0.06959   -0.00296    0.03247   -0.00678
F7B   3   -0.084911    0.437370    0.187364    10.50000    0.06781    0.12287 =
         0.03239   -0.01803    0.01286   -0.01029
O1B   5    0.196794    0.747063    0.023502    10.50000    0.04276    0.03124 =
         0.02530   -0.00580    0.00119   -0.00089
O2B   5   -0.064022    0.648027   -0.059146    10.50000    0.03170    0.04545 =
         0.03329    0.00480   -0.00211    0.01514
O3B   5    0.010388    0.279935    0.061685    10.50000    0.04878    0.03740 =
         0.08292    0.01513    0.02364    0.01984
O4B   5   -0.161536    0.358259   -0.049629    10.50000    0.04810    0.05639 =
         0.02983   -0.00975   -0.00480   -0.01289
N1B   4    0.085380    0.512299    0.034802    10.50000    0.02371    0.03459 =
         0.02575    0.00534   -0.00099    0.00365
C11B  1    0.189939    0.605149   -0.113583    10.50000    0.03031    0.03341 =
         0.02422   -0.00995    0.01417    0.00132
C12B  1   -0.167634    0.406908    0.110923    10.50000    0.02959    0.04379 =
         0.04860    0.00733    0.00929    0.00427
PART 0
P1    6    0.440929    0.716853    0.254822    11.00000    0.01727    0.02306 =
         0.01635    0.00128    0.00258    0.00363
F1A   3    0.745473    0.938566   -0.047666    11.00000    0.08812    0.05945 =
         0.04181    0.02284    0.04289    0.02223
F1C   3    0.772548    0.994746    0.578800    11.00000    0.07715    0.05448 =
         0.02823   -0.01669   -0.01728    0.01777
F1B   3    0.486004    0.174176    0.269462    11.00000    0.06461    0.02627 =
         0.04921    0.00121    0.00582    0.01704
C1    1    0.236002    0.719776    0.242486    11.00000    0.01712    0.03035 =
         0.02855    0.00490    0.00213    0.00369
AFIX  23
H1A   2    0.178332    0.660842    0.192844    11.00000   -1.20000
H1B   2    0.188479    0.685035    0.294989    11.00000   -1.20000
AFIX   0
C2    1    0.212665    0.855955    0.227959    11.00000    0.01792    0.03083 =
         0.02335    0.00064    0.00337    0.00661
AFIX  23
H2A   2    0.277798    0.917205    0.274728    11.00000   -1.20000
H2B   2    0.250177    0.887486    0.172408    11.00000   -1.20000
AFIX   0
C3    1    0.040054    0.856626    0.226264    11.00000    0.01929    0.04701 =
         0.04670    0.01711    0.00903    0.01083
AFIX  23
H3A   2   -0.025470    0.795516    0.179531    11.00000   -1.20000
H3B   2    0.002326    0.825747    0.281889    11.00000   -1.20000
AFIX   0
C4    1    0.020009    0.993101    0.211443    11.00000    0.02997    0.05788 =
         0.05018    0.02209    0.01674    0.02374
AFIX 137
H4A   2    0.057271    1.023758    0.156378    11.00000   -1.50000
H4B   2    0.082085    1.053086    0.258684    11.00000   -1.50000
H4C   2   -0.092251    0.990444    0.209711    11.00000   -1.50000
AFIX   0
C5A   1    0.537419    0.786916    0.164165    11.00000    0.02055    0.02606 =
         0.01667    0.00154    0.00283    0.00446
C5B   1    0.451577    0.551096    0.261723    11.00000    0.02143    0.02294 =
         0.01876    0.00219    0.00396    0.00398
C5C   1    0.541216    0.806645    0.351925    11.00000    0.02107    0.02411 =
         0.01679    0.00079    0.00308    0.00605
C6A   1    0.564353    0.920451    0.149194    11.00000    0.02672    0.02665 =
         0.02433    0.00108    0.00582    0.00452
AFIX  43
H6A   2    0.534097    0.975919    0.188107    11.00000   -1.20000
AFIX   0
C6B   1    0.341136    0.452411    0.210013    11.00000    0.02519    0.02936 =
         0.02099   -0.00079    0.00059    0.00412
AFIX  43
H6B   2    0.258265    0.473034    0.173068    11.00000   -1.20000
AFIX   0
C6C   1    0.465010    0.791849    0.426481    11.00000    0.03291    0.03376 =
         0.02187    0.00117    0.00941    0.00582
AFIX  43
H6C   2    0.359407    0.737949    0.424503    11.00000   -1.20000
AFIX   0
C7A   1    0.635385    0.971989    0.077383    11.00000    0.03736    0.02977 =
         0.03101    0.00854    0.01099    0.00543
AFIX  43
H7A   2    0.654030    1.062522    0.066272    11.00000   -1.20000
AFIX   0
C7B   1    0.352288    0.324509    0.212532    11.00000    0.03479    0.02642 =
         0.02540   -0.00266    0.00403    0.00184
AFIX  43
H7B   2    0.277840    0.256476    0.177866    11.00000   -1.20000
AFIX   0
C7C   1    0.543550    0.855826    0.503275    11.00000    0.05253    0.04034 =
         0.01924   -0.00092    0.00812    0.01607
AFIX  43
H7C   2    0.493113    0.846689    0.554446    11.00000   -1.20000
AFIX   0
C8A   1    0.678100    0.888629    0.022709    11.00000    0.04317    0.04479 =
         0.02525    0.01197    0.01647    0.01086
C8B   1    0.474581    0.299058    0.266821    11.00000    0.04096    0.02340 =
         0.02952    0.00333    0.01007    0.00997
C8C   1    0.696060    0.932765    0.503647    11.00000    0.04983    0.03224 =
         0.02209   -0.00667   -0.00911    0.01616
C9A   1    0.655917    0.757728    0.035767    11.00000    0.05126    0.04133 =
         0.02709    0.00354    0.01912    0.01716
AFIX  43
H9A   2    0.688710    0.703621   -0.002956    11.00000   -1.20000
AFIX   0
C9B   1    0.586090    0.393303    0.318267    11.00000    0.03441    0.03293 =
         0.03154    0.00397   -0.00064    0.01303
AFIX  43
H9B   2    0.669011    0.371572    0.354512    11.00000   -1.20000
AFIX   0
C9C   1    0.774736    0.950030    0.432204    11.00000    0.03044    0.04329 =
         0.03233   -0.00370   -0.00741    0.00167
AFIX  43
H9C   2    0.880075    1.004722    0.434999    11.00000   -1.20000
AFIX   0
C10A  1    0.583803    0.706371    0.107562    11.00000    0.03812    0.03053 =
         0.02418    0.00300    0.01110    0.01094
AFIX  43
H10A  2    0.566117    0.615702    0.118005    11.00000   -1.20000
AFIX   0
C10B  1    0.574104    0.521334    0.315765    11.00000    0.02573    0.02794 =
         0.02547    0.00055   -0.00134    0.00554
AFIX  43
H10B  2    0.649196    0.588514    0.350786    11.00000   -1.20000
AFIX   0
C10C  1    0.695982    0.885144    0.355300    11.00000    0.02241    0.04231 =
         0.02369   -0.00047    0.00203    0.00155
AFIX  43
H10C  2    0.748243    0.894507    0.304759    11.00000   -1.20000
AFIX   0
HKLF 4


REM  fgcupch0114_0mx_a.res in P-1
REM wR2 = 0.0934, GooF = S = 1.042, Restrained GooF = 1.034 for all data
REM R1 = 0.0345 for 7300 Fo > 4sig(Fo) and 0.0435 for all 8561 data
REM 506 parameters refined using 218 restraints

END

WGHT      0.0386      0.5792

REM Highest difference peak  0.382,  deepest hole -0.259,  1-sigma level  0.047
Q1    1   0.4421  0.6257  0.2579  11.00000  0.05    0.38
Q2    1  -0.0853  0.2809  0.3407  11.00000  0.05    0.35
Q3    1   0.5625  0.8533  0.1561  11.00000  0.05    0.34
Q4    1   0.4967  0.7613  0.2064  11.00000  0.05    0.34
Q5    1   0.3458  0.3843  0.2181  11.00000  0.05    0.34
;
_shelx_res_checksum                5293
_shelx_hkl_file
;
  -2   0   0 1275.01 28.4472   5
   2   0   0 1278.69 28.4575   5
  -3   0   0 4.32495 0.45373   3
  -3   0   0 4.32154 0.38957   4
  -3   0   0 4.40856 0.40106   4
  -3   0   0 3.44942 0.41732   2
   3   0   0 4.45226 0.43982   4
   3   0   0 4.41283 0.53543   1
   3   0   0 4.16603 0.49568   2
   3   0   0 3.97841 0.56832   4
   3   0   0 3.95403 0.45157   3
  -4   0   0 708.872 15.0442   3
  -4   0   0 731.686 15.1017   2
  -4   0   0 746.247 14.8925   4
  -4   0   0 740.775 15.2768   1
   4   0   0 729.950 15.0535   3
   4   0   0 736.972 14.9774   4
   4   0   0 747.301 14.9657   4
   4   0   0 713.865 15.0460   2
  -5   0   0 2.93059 0.42087   4
  -5   0   0 2.88877 0.69344   1
  -5   0   0 3.10672 0.59230   2
   5   0   0 2.03642 0.46488   4
   5   0   0 3.76257 0.64817   3
   5   0   0 3.02713 0.50036   4
  -6   0   0 54.9155 1.58936   4
  -6   0   0 55.3181 2.16461   1
  -6   0   0 51.4130 1.88953   2
   6   0   0 50.5813 1.71440   4
   6   0   0 54.7078 1.85985   3
   6   0   0 54.0707 1.74581   4
  -7   0   0 1.71252 0.48800   4
  -7   0   0 1.27588 0.86579   1
  -7   0   0 0.41961 0.72739   2
   7   0   0 1.23775 0.62934   4
   7   0   0 0.89264 0.57018   4
   7   0   0 1.58587 0.70985   3
  -8   0   0 162.429 4.72311   1
  -8   0   0 161.789 4.35442   2
   8   0   0 161.108 4.27881   3
   8   0   0 156.086 4.13689   4
   8   0   0 152.237 4.06206   4
  -9   0   0 214.347 6.00385   1
  -9   0   0 212.120 5.59210   2
   9   0   0 216.367 5.52052   3
   9   0   0 216.687 5.40484   4
   9   0   0 207.109 5.28766   4
 -10   0   0 36.5914 2.20493   2
  10   0   0 38.4910 1.95837   4
  10   0   0 39.5853 2.13474   3
 -11   0   0 18.4908 1.76189   2
  11   0   0 17.5366 1.79880   3
  11   0   0 16.7873 1.67636   4
  11   0   0 24.5320 2.35446   1
 -12   0   0 3.36142 1.11035   2
  12   0   0 1.35789 1.14338   3
  12   0   0 0.18347 0.91687   4
  12   0   0 1.62957 1.37773   1
  12  -1   0 69.6966 4.83241   1
  12  -1   0 54.2935 2.80760   3
  12  -1   0 57.0997 3.23826   4
 -12   1   0 61.3840 2.76951   2
  11  -1   0 0.25719 0.79655   4
  11  -1   0 -1.0387 0.89567   3
 -11   1   0 -0.6194 1.15090   1
 -11   1   0 0.53065 0.80344   2
  10  -1   0 10.9443 1.34411   4
  10  -1   0 10.0392 1.31639   3
 -10   1   0 9.14935 1.47264   1
 -10   1   0 8.79224 1.19723   2
   9  -1   0 6.31937 1.00312   3
   9  -1   0 6.74935 0.96164   4
   9  -1   0 7.41651 0.92250   4
  -9   1   0 6.75460 1.26385   1
  -9   1   0 8.24310 1.10129   2
   8  -1   0 -0.6064 0.61288   4
   8  -1   0 0.44153 0.78974   3
   8  -1   0 0.14718 0.62344   4
  -8   1   0 -0.2574 0.85137   1
  -8   1   0 0.29405 0.70989   2
   7  -1   0 4.44888 0.66425   4
   7  -1   0 3.64509 0.66886   4
  -7   1   0 2.92330 0.77368   2
  -7   1   0 4.63501 1.06073   1
   6  -1   0 1.74588 0.50158   4
   6  -1   0 1.83387 0.61395   3
   6  -1   0 2.33899 0.54023   4
  -6   1   0 1.72229 0.58292   2
  -6   1   0 2.08985 0.72451   1
   5  -1   0 -0.1689 0.36012   4
   5  -1   0 -0.2070 0.52536   3
   5  -1   0 0.57309 0.41347   2
   5  -1   0 -0.1542 0.38507   4
  -5   1   0 0.12806 0.53334   1
  -5   1   0 -0.1912 0.29877   4
  -5   1   0 0.23547 0.42130   2
   4  -1   0 1877.56 42.6959   5
  -4   1   0 1861.54 42.7196   5
   3  -1   0 81.3099 1.92026   2
   3  -1   0 84.7519 1.91620   4
   3  -1   0 80.8976 2.28778   1
   3  -1   0 82.2641 2.06472   4
   3  -1   0 84.0869 2.06771   3
  -3   1   0 81.8157 2.19198   3
  -3   1   0 80.9701 2.32567   1
  -3   1   0 76.6619 1.96048   4
  -3   1   0 83.1069 1.86756   4
  -3   1   0 81.1930 1.93669   2
   2  -1   0 3632.70 74.8417   5
  -2   1   0 3614.67 74.8595   5
   1  -1   0 992.516 21.5239   5
  -1  -1   0 1697.55 36.4909   5
   1   1   0 1685.01 36.4863   5
  -2  -1   0 8.02661 0.43178   3
  -2  -1   0 6.91345 0.46639   4
  -2  -1   0 6.36548 0.57573   2
   2   1   0 6.15738 0.51329   2
   2   1   0 9.30678 0.50019   4
   2   1   0 7.75313 0.60471   1
   2   1   0 8.31280 0.44781   3
  -3  -1   0 99.4290 2.54577   1
  -3  -1   0 99.6796 2.54096   2
  -3  -1   0 97.5809 2.35226   3
  -3  -1   0 100.239 2.33090   4
  -3  -1   0 98.5054 2.33573   4
   3   1   0 100.639 2.48223   2
   3   1   0 103.139 2.39019   4
   3   1   0 104.305 2.39371   4
   3   1   0 98.9782 2.35844   3
   3   1   0 100.650 2.56079   1
  -4  -1   0 14.7966 0.76405   4
  -4  -1   0 14.4961 0.95695   2
  -4  -1   0 13.8113 0.82117   3
  -4  -1   0 14.8013 1.07564   1
   4   1   0 17.9475 0.83600   4
   4   1   0 16.0167 0.82365   4
   4   1   0 13.6802 0.83648   3
  -5  -1   0 40.2223 1.59101   2
  -5  -1   0 40.4671 1.31179   4
  -5  -1   0 41.7293 1.66325   1
   5   1   0 37.5887 1.44050   3
   5   1   0 38.8613 1.41384   4
   5   1   0 38.2247 1.42510   4
  -6  -1   0 114.686 3.28847   2
  -6  -1   0 116.333 3.49749   1
  -6  -1   0 115.945 2.92024   4
   6   1   0 117.766 3.09155   4
   6   1   0 123.165 3.15059   3
   6   1   0 121.509 3.17908   4
  -7  -1   0 0.61886 0.49622   4
  -7  -1   0 1.11055 0.77693   2
   7   1   0 0.62770 0.63575   4
   7   1   0 0.12866 0.70529   3
   7   1   0 0.99374 0.63022   4
  -8  -1   0 47.8381 2.19821   2
   8   1   0 49.2680 2.07224   3
   8   1   0 44.8157 1.96158   4
   8   1   0 48.0208 1.97111   4
  -9  -1   0 24.1413 1.80360   2
   9   1   0 22.5061 1.65402   4
   9   1   0 19.0052 1.61146   3
   9   1   0 23.5852 2.09263   1
   9   1   0 22.2493 1.43029   4
 -10  -1   0 16.2739 2.09192   2
  10   1   0 16.6422 1.58660   4
  10   1   0 13.0729 1.78845   1
  10   1   0 13.2664 1.54565   3
 -11  -1   0 51.6567 2.66207   2
  11   1   0 49.4709 3.00947   1
  11   1   0 47.9401 2.53236   3
  11   1   0 49.7253 2.41709   4
  12  -2   0 4.62671 1.25361   3
 -12   2   0 6.99807 1.47002   2
  11  -2   0 22.3434 1.96934   3
  11  -2   0 23.6261 1.72576   4
 -11   2   0 23.3291 1.75955   2
 -11   2   0 25.0193 2.43118   1
  10  -2   0 16.7777 1.48056   4
  10  -2   0 18.0389 1.41543   4
  10  -2   0 19.5575 1.77945   3
 -10   2   0 17.1305 1.48625   2
 -10   2   0 20.4657 2.12768   1
   9  -2   0 41.2199 1.80005   4
   9  -2   0 37.1871 1.93977   3
   9  -2   0 39.8001 1.84532   4
  -9   2   0 44.4194 2.45761   1
   8  -2   0 8.63601 0.86872   4
   8  -2   0 7.71183 1.00502   3
   8  -2   0 8.22680 0.90301   4
  -8   2   0 8.45914 0.95953   2
  -8   2   0 6.48258 1.11904   1
   7  -2   0 9.24714 0.89367   4
   7  -2   0 7.57142 1.04650   3
   7  -2   0 8.09822 0.94597   4
  -7   2   0 7.27047 0.80074   2
  -7   2   0 6.52113 1.06155   1
   6  -2   0 602.381 12.4477   4
   6  -2   0 597.985 12.3972   4
   6  -2   0 592.391 12.5952   2
   6  -2   0 595.499 12.6728   3
  -6   2   0 585.674 12.8893   1
  -6   2   0 592.957 12.4331   2
   5  -2   0 35.4516 1.42598   3
   5  -2   0 36.5449 1.24616   4
   5  -2   0 38.9869 1.28874   4
  -5   2   0 37.9832 1.57091   1
  -5   2   0 38.9601 1.26107   2
  -5   2   0 37.4699 1.12521   4
   4  -2   0 269.458 5.77868   2
   4  -2   0 278.288 5.87849   4
   4  -2   0 277.211 5.85518   4
   4  -2   0 273.745 6.06091   3
  -4   2   0 280.481 6.19257   1
  -4   2   0 274.061 5.77219   4
  -4   2   0 274.540 5.81174   2
   3  -2   0 878.910 17.9029   2
   3  -2   0 878.720 18.1962   1
   3  -2   0 950.850 18.9150   3
  -3   2   0 881.788 17.9166   2
  -3   2   0 897.490 17.9768   4
  -3   2   0 867.368 18.1736   3
  -2   2   0 2713.25 57.5036   5
   1  -2   0 3478.67 63.3433   5
  -1   2   0 2521.83 64.0706   5
   0  -2   0 210.416 4.34056   3
   0  -2   0 212.536 4.43849   4
   0  -2   0 202.357 4.40595   4
   0  -2   0 208.314 4.41247   1
   0  -2   0 211.444 4.39211   2
   0   2   0 218.283 4.43595   1
   0   2   0 209.578 4.34827   3
   0   2   0 214.693 4.43909   4
   0   2   0 212.151 4.41888   4
   0   2   0 202.839 4.37827   2
  -1  -2   0 144.175 3.06983   3
  -1  -2   0 143.956 3.22224   1
  -1  -2   0 144.250 3.19062   4
  -1  -2   0 145.263 3.25643   2
  -1  -2   0 151.612 3.22399   4
   1   2   0 142.616 3.22163   2
   1   2   0 145.421 3.21660   1
   1   2   0 145.397 3.20226   4
   1   2   0 148.563 3.07959   3
   1   2   0 144.283 3.20778   4
  -2  -2   0 482.338 9.78908   3
  -2  -2   0 482.893 10.0384   4
  -2  -2   0 467.546 9.93148   4
   2   2   0 494.984 9.92846   4
   2   2   0 454.188 9.97844   2
   2   2   0 485.676 9.92017   4
   2   2   0 483.292 9.99466   1
   2   2   0 487.730 9.79184   3
  -3  -2   0 157.092 3.79471   2
  -3  -2   0 166.426 3.80135   4
  -3  -2   0 155.469 3.52944   3
   3   2   0 162.292 3.56010   3
   3   2   0 158.684 3.78778   1
   3   2   0 156.361 3.83902   1
   3   2   0 158.093 3.77813   4
   3   2   0 160.938 3.66497   4
  -4  -2   0 5.08293 0.71867   2
  -4  -2   0 4.91957 0.52319   3
  -4  -2   0 5.09265 0.64792   4
   4   2   0 3.16634 0.51380   4
   4   2   0 5.05458 0.76595   1
   4   2   0 4.11547 0.53820   3
  -5  -2   0 98.8299 2.89501   2
  -5  -2   0 97.6010 2.54428   4
   5   2   0 98.9441 2.58109   3
   5   2   0 96.6062 2.66133   4
   5   2   0 96.9381 2.64267   4
   5   2   0 97.8399 2.91694   1
  -6  -2   0 6.39095 1.19536   2
  -6  -2   0 7.90035 0.87262   4
   6   2   0 8.44970 0.98065   4
   6   2   0 7.29922 1.11850   1
   6   2   0 8.70106 0.99743   3
   6   2   0 7.77566 1.02933   4
  -7  -2   0 178.954 4.84117   2
   7   2   0 176.815 4.49572   3
   7   2   0 181.001 4.96420   1
   7   2   0 177.443 4.52703   4
   7   2   0 173.724 4.46438   4
  -8  -2   0 24.9236 1.78319   2
   8   2   0 20.7473 1.93731   1
   8   2   0 21.9615 1.44507   4
   8   2   0 22.5019 1.59439   4
   8   2   0 19.2723 1.49719   3
  -9  -2   0 2.72305 0.99522   2
   9   2   0 2.26188 0.89212   3
   9   2   0 1.51063 1.02005   4
   9   2   0 2.51044 1.24964   1
 -10  -2   0 28.5504 2.18652   2
  10   2   0 28.8442 2.20917   1
  10   2   0 29.8261 1.87490   4
  10   2   0 25.8607 1.92201   3
 -11  -2   0 1.99719 1.08202   2
  11   2   0 1.00929 0.93068   4
  11   2   0 1.62716 1.02372   3
  11   2   0 1.06986 1.16841   1
  12  -3   0 36.2813 3.07853   4
  12  -3   0 27.6134 2.30494   3
 -12   3   0 33.1255 3.10504   1
 -12   3   0 31.8868 1.94910   2
  11  -3   0 1.48853 1.11517   3
  11  -3   0 1.47483 0.82033   4
 -11   3   0 -0.4923 1.25358   1
 -11   3   0 0.65192 0.81254   2
  10  -3   0 26.1097 1.65668   4
  10  -3   0 24.2619 2.93029   3
  10  -3   0 25.4422 1.54710   4
 -10   3   0 24.7188 2.21673   1
 -10   3   0 25.3853 1.70549   2
   9  -3   0 0.01115 0.68834   4
   9  -3   0 -0.6479 0.83855   3
   9  -3   0 -1.2322 0.59986   4
  -9   3   0 0.10090 0.64223   2
  -9   3   0 0.54723 1.02142   1
   8  -3   0 -1.0615 0.56198   4
   8  -3   0 0.06668 0.54896   4
   8  -3   0 -0.5923 0.76363   3
  -8   3   0 -0.1516 0.55312   2
  -8   3   0 -0.6553 0.90530   1
   7  -3   0 2.23448 0.58899   4
   7  -3   0 0.99525 0.69167   3
   7  -3   0 2.84187 0.55564   4
  -7   3   0 2.29034 0.58784   2
  -7   3   0 1.73578 0.91800   1
   6  -3   0 119.659 3.02255   4
   6  -3   0 118.552 2.96788   4
   6  -3   0 118.925 2.83167   2
   6  -3   0 119.062 3.27487   3
  -6   3   0 120.916 3.42541   1
   5  -3   0 623.543 13.0784   3
   5  -3   0 624.058 12.8296   4
   5  -3   0 623.157 12.7851   4
   5  -3   0 611.879 12.6043   2
  -5   3   0 620.362 13.1926   1
  -5   3   0 620.608 12.6502   2
  -5   3   0 607.362 12.6464   4
   4  -3   0 71.8747 1.87554   4
   4  -3   0 73.8596 1.91779   4
   4  -3   0 72.5036 1.66139   2
   4  -3   0 73.2785 2.08710   3
  -4   3   0 72.8978 1.68364   2
  -4   3   0 73.3167 2.18244   1
  -4   3   0 73.4966 1.80751   4
   3  -3   0 8.77791 0.70786   3
   3  -3   0 7.96265 0.64095   3
   3  -3   0 7.56677 0.57570   4
   3  -3   0 7.42578 0.61794   1
  -3   3   0 9.54359 0.53122   4
  -3   3   0 6.58342 0.71419   1
  -3   3   0 8.13206 0.51541   4
   2  -3   0 550.141 11.0497   4
   2  -3   0 528.224 11.0872   1
   2  -3   0 545.264 11.1073   4
   2  -3   0 511.448 11.0746   3
  -2   3   0 536.223 11.1083   3
  -2   3   0 555.086 11.1305   1
  -2   3   0 543.948 11.0456   4
   1  -3   0 4826.61 96.5772   5
  -1   3   0 4357.24 96.0137   5
   0  -3   0 1653.75 37.5191   5
   0   3   0 1577.19 37.3404   5
  -1  -3   0 113.279 2.62626   4
  -1  -3   0 105.890 2.59524   1
  -1  -3   0 113.371 2.59986   4
  -1  -3   0 109.996 2.42736   3
  -1  -3   0 112.259 2.64085   2
   1   3   0 105.341 2.59029   4
   1   3   0 103.477 2.73827   2
   1   3   0 111.559 2.61100   4
   1   3   0 111.285 2.43976   3
   1   3   0 113.717 2.62506   1
  -2  -3   0 53.6847 1.62757   1
  -2  -3   0 55.9666 1.67182   2
  -2  -3   0 51.0174 1.52877   4
  -2  -3   0 54.9618 1.58724   4
  -2  -3   0 53.0702 1.38000   3
   2   3   0 52.3792 1.60339   1
   2   3   0 52.4648 1.55563   4
   2   3   0 56.6077 1.41608   3
   2   3   0 51.2901 1.59940   2
   2   3   0 51.1596 1.71001   4
   3   3   0 1496.74 30.5166   1
   3   3   0 1490.97 30.2106   3
   3   3   0 1529.54 30.4165   4
   3   3   0 1484.73 30.3921   4
  -4  -3   0 77.4106 2.10286   3
  -4  -3   0 82.2097 2.47985   2
   4   3   0 83.0845 2.13975   3
   4   3   0 80.5161 2.44007   1
   4   3   0 83.3752 2.32708   4
   4   3   0 81.8311 2.30599   4
  -5  -3   0 78.1095 2.59145   2
  -5  -3   0 83.7777 2.32197   4
   5   3   0 77.6328 2.39441   4
   5   3   0 76.1554 2.35096   4
   5   3   0 80.4920 2.56765   1
   5   3   0 82.9481 2.27316   3
  -6  -3   0 58.0067 1.94654   4
  -6  -3   0 57.0006 2.36644   2
   6   3   0 57.1721 2.09265   4
   6   3   0 54.4027 2.03820   4
   6   3   0 59.6844 2.00277   3
   6   3   0 61.5843 2.41850   1
  -7  -3   0 47.5217 2.30652   2
  -7  -3   0 47.8588 2.52399   4
   7   3   0 48.2066 2.25384   4
   7   3   0 47.5148 2.00770   4
   7   3   0 46.4726 2.33182   1
   7   3   0 42.4079 2.05896   3
  -8  -3   0 9.18863 1.31550   2
   8   3   0 6.32316 0.98412   4
   8   3   0 7.45012 1.32336   1
   8   3   0 6.74705 0.97970   3
  -9  -3   0 0.59037 1.03020   2
   9   3   0 1.30921 0.83811   3
   9   3   0 2.05317 0.87079   4
   9   3   0 1.01060 1.12275   1
 -10  -3   0 25.7826 2.17177   2
  10   3   0 28.1218 2.22902   1
  10   3   0 26.1127 1.89196   4
  10   3   0 25.0289 1.78225   3
  11   3   0 10.8071 1.38041   3
  11   3   0 12.6849 2.76519   1
  11   3   0 9.12490 1.71734   4
  12  -4   0 3.61073 1.13018   4
  12  -4   0 2.22134 1.14891   3
 -12   4   0 3.10770 1.67895   1
  11  -4   0 31.2623 1.92461   4
  11  -4   0 27.2802 2.01551   3
 -11   4   0 30.1721 1.94565   2
 -11   4   0 33.1406 2.58873   1
  10  -4   0 33.2950 1.71333   4
  10  -4   0 34.9445 1.84408   4
  10  -4   0 34.9733 2.28258   3
 -10   4   0 34.2012 1.61714   2
 -10   4   0 34.9748 2.42490   1
   9  -4   0 24.2624 1.70258   3
   9  -4   0 23.9499 1.44384   4
   9  -4   0 23.6635 1.55227   4
  -9   4   0 24.7240 1.31526   2
  -9   4   0 26.0122 1.91567   1
   8  -4   0 15.5031 1.14222   4
   8  -4   0 13.6414 1.50299   3
   8  -4   0 14.5898 1.24115   4
  -8   4   0 12.4928 1.51920   1
  -8   4   0 14.2490 1.01660   2
   7  -4   0 4.03057 0.85499   3
   7  -4   0 5.00414 0.70839   4
   7  -4   0 4.48627 0.58528   2
   7  -4   0 6.31665 0.71276   4
  -7   4   0 2.65794 0.90249   1
   6  -4   0 0.19528 0.30270   2
   6  -4   0 -0.0665 0.43933   4
   6  -4   0 -1.0660 0.53980   3
   6  -4   0 -0.2796 0.41422   4
  -6   4   0 -0.0429 0.71648   1
  -6   4   0 -0.0959 0.32415   2
   5  -4   0 34.5478 0.92675   2
   5  -4   0 35.6932 1.31583   4
   5  -4   0 36.3991 1.27655   4
   5  -4   0 36.0109 1.53171   3
  -5   4   0 36.0146 1.14567   4
  -5   4   0 36.9757 1.55333   1
  -5   4   0 35.2445 0.94937   2
   4  -4   0 79.0923 2.12966   4
   4  -4   0 78.5113 2.09610   4
   4  -4   0 81.4822 2.29525   3
  -4   4   0 83.3208 2.03283   4
  -4   4   0 80.4052 2.31808   1
   3  -4   0 650.450 13.4213   4
   3  -4   0 645.730 13.7635   1
   3  -4   0 673.104 13.4646   4
   3  -4   0 654.275 13.5658   3
   3  -4   0 638.850 13.7761   3
  -3   4   0 656.236 13.5923   1
   2  -4   0 368.593 7.90704   3
   2  -4   0 384.700 8.12585   4
   2  -4   0 356.359 7.91566   1
   2  -4   0 370.583 7.86820   4
   2  -4   0 375.326 7.58600   2
  -2   4   0 387.784 7.98883   1
  -2   4   0 378.931 7.57797   2
  -2   4   0 365.041 7.88594   4
  -2   4   0 385.919 8.16970   3
  -2   4   0 376.541 7.88045   4
   1  -4   0 172.431 4.27808   1
   1  -4   0 195.121 4.21958   4
   1  -4   0 189.985 4.01642   2
   1  -4   0 184.607 4.14871   4
   1  -4   0 180.371 4.08277   3
  -1   4   0 187.471 4.12441   3
  -1   4   0 200.752 4.01050   2
  -1   4   0 191.500 4.16483   4
  -1   4   0 185.217 4.20808   4
   0  -4   0 11.3377 0.69093   1
   0  -4   0 11.3792 0.65535   2
   0  -4   0 10.1948 0.56647   3
   0  -4   0 10.1759 0.67128   4
   0  -4   0 10.7694 0.69239   4
   0   4   0 11.8808 0.72450   4
   0   4   0 10.1617 0.70376   4
   0   4   0 10.4161 0.60795   2
   0   4   0 10.2080 0.60314   3
  -1  -4   0 793.107 16.6850   1
  -1  -4   0 809.691 16.4676   3
  -1  -4   0 804.199 16.7291   2
  -1  -4   0 824.968 16.7302   4
   1   4   0 841.906 16.7294   4
   1   4   0 833.944 16.4944   3
   1   4   0 826.172 16.7186   1
   1   4   0 787.762 16.6975   4
   1   4   0 801.886 16.6839   2
  -2  -4   0 81.5352 2.33286   2
  -2  -4   0 79.2929 2.22623   4
  -2  -4   0 79.6236 1.95804   3
   2   4   0 80.7578 2.24387   4
   2   4   0 74.9703 2.17968   4
   2   4   0 78.7400 2.27586   1
   2   4   0 81.6326 1.98177   3
  -3  -4   0 313.312 6.99116   4
  -3  -4   0 310.938 6.73290   3
  -3  -4   0 317.446 7.18439   2
   3   4   0 317.542 7.03595   4
   3   4   0 326.612 7.13509   1
   3   4   0 319.395 7.03381   4
   3   4   0 319.194 6.77887   3
  -4  -4   0 131.832 3.65668   2
   4   4   0 137.408 3.23936   3
   4   4   0 136.816 3.60437   1
   4   4   0 134.395 3.49136   4
   4   4   0 133.611 3.47232   4
  -5  -4   0 25.1072 1.67015   2
   5   4   0 26.6599 2.34618   1
   5   4   0 25.4786 1.23078   3
   5   4   0 25.4177 1.39081   4
   5   4   0 22.8262 1.41496   4
  -6  -4   0 171.919 4.37743   4
  -6  -4   0 178.784 4.91843   2
   6   4   0 178.204 4.80809   1
   6   4   0 179.214 4.32139   3
   6   4   0 173.422 4.52146   4
   6   4   0 175.065 4.57682   4
  -7  -4   0 7.83422 1.20111   2
  -7  -4   0 6.72865 0.87031   4
   7   4   0 6.31676 1.01860   4
   7   4   0 4.95900 1.19511   1
  -8  -4   0 0.40861 0.86029   2
   8   4   0 -0.4496 0.90837   1
   8   4   0 -0.0795 0.72527   3
   8   4   0 0.14488 0.77747   4
  -9  -4   0 41.5100 2.49990   2
   9   4   0 39.7237 2.56817   1
   9   4   0 39.6560 2.01287   3
   9   4   0 38.7779 2.13662   4
 -10  -4   0 18.5929 2.12234   2
  10   4   0 15.8780 1.77470   3
  10   4   0 16.2633 2.16227   1
  10   4   0 18.4990 1.89290   4
  12  -5   0 7.59243 1.89101   4
  12  -5   0 5.24190 1.36448   3
 -12   5   0 6.59237 2.43141   1
  11  -5   0 0.58148 0.83982   4
  11  -5   0 2.44811 1.02930   3
 -11   5   0 2.86010 1.35872   1
 -11   5   0 1.83808 0.89254   2
  10  -5   0 7.19297 0.95042   4
  10  -5   0 5.81338 0.98886   4
  10  -5   0 6.88437 1.13865   3
 -10   5   0 7.31951 1.35526   1
 -10   5   0 7.15228 0.96084   2
   9  -5   0 42.2028 1.90760   4
   9  -5   0 41.8403 1.79902   4
   9  -5   0 43.4023 2.22558   3
  -9   5   0 38.9795 2.39259   1
  -9   5   0 40.6373 1.45152   2
   8  -5   0 78.0470 2.42574   4
   8  -5   0 76.8763 2.77974   3
   8  -5   0 79.7223 2.52457   4
  -8   5   0 78.6581 2.08442   2
  -8   5   0 77.2122 2.98258   1
   7  -5   0 137.754 3.83145   3
   7  -5   0 133.376 3.38409   4
   7  -5   0 123.658 2.86863   2
   7  -5   0 131.350 3.45612   4
  -7   5   0 131.714 3.96185   1
  -7   5   0 127.527 2.90695   2
   6  -5   0 531.733 11.4841   4
  -6   5   0 513.365 11.8451   1
   5  -5   0 5.64565 0.75955   4
   5  -5   0 4.43143 0.56193   4
   5  -5   0 3.89556 0.67332   3
  -5   5   0 5.32676 0.52950   4
  -5   5   0 4.07419 0.73877   1
   4  -5   0 283.040 6.35968   3
   4  -5   0 277.174 6.12888   4
   4  -5   0 283.020 6.19264   4
  -4   5   0 279.749 6.38492   1
  -4   5   0 278.064 6.04938   4
   3  -5   0 18.6757 1.00642   4
   3  -5   0 15.2329 0.94460   4
  -3   5   0 14.4898 1.02059   1
   2  -5   0 892.210 18.1203   2
   2  -5   0 879.941 18.3999   3
   2  -5   0 915.494 18.4267   4
   2  -5   0 906.796 18.4812   4
  -2   5   0 892.925 18.1027   2
  -2   5   0 899.349 18.3995   4
  -2   5   0 913.913 18.4534   3
   1  -5   0 1206.40 24.1866   3
   1  -5   0 1213.22 24.3024   4
   1  -5   0 1191.69 24.3400   1
  -1   5   0 1169.18 24.3070   4
   0  -5   0 9.13472 0.80354   4
   0  -5   0 10.9020 0.75781   3
   0  -5   0 8.43166 0.78308   2
   0  -5   0 9.92310 0.82035   4
   0   5   0 9.55816 0.76183   2
   0   5   0 10.4388 0.85926   4
   0   5   0 8.52055 0.90579   4
   0   5   0 10.3293 0.86857   1
   0   5   0 10.6240 0.67701   3
  -1  -5   0 3.83172 0.62468   4
  -1  -5   0 5.17836 0.54224   3
  -1  -5   0 3.98399 0.58710   4
  -1  -5   0 3.13434 0.61464   2
   1   5   0 2.75967 0.44966   3
   1   5   0 3.89201 0.66397   1
   1   5   0 2.94100 0.54641   4
   1   5   0 3.46607 0.65589   4
  -2  -5   0 103.666 2.81226   4
  -2  -5   0 100.820 2.48706   3
  -2  -5   0 104.192 2.89913   2
   2   5   0 105.008 2.81867   1
   2   5   0 101.023 2.77404   4
   2   5   0 109.196 2.85170   4
  -3  -5   0 41.8517 1.60634   4
  -3  -5   0 40.3911 1.32174   3
  -3  -5   0 41.8021 1.77116   2
   3   5   0 40.5924 1.58087   4
   3   5   0 41.6110 1.33923   3
   3   5   0 41.8824 1.69126   1
   3   5   0 40.5394 1.60983   4
  -4  -5   0 11.3460 1.33891   2
  -4  -5   0 14.2474 1.10392   4
   4   5   0 13.9559 0.92278   3
   4   5   0 14.5452 1.18507   4
   4   5   0 13.8392 1.26831   1
   4   5   0 13.9905 1.14394   4
  -5  -5   0 2.74561 0.90950   2
   5   5   0 3.43650 0.76605   4
   5   5   0 2.82398 0.71856   4
   5   5   0 2.12022 0.86182   1
   5   5   0 2.70327 0.64772   3
  -6  -5   0 2.53702 0.77865   4
  -6  -5   0 2.74337 1.02326   2
   6   5   0 2.37483 0.77360   4
   6   5   0 2.50412 0.70541   3
   6   5   0 1.83381 0.92396   1
   6   5   0 1.88809 0.83391   4
  -7  -5   0 25.5611 1.70392   4
  -7  -5   0 25.5822 1.85567   2
   7   5   0 24.0007 1.72263   4
   7   5   0 22.6761 1.63798   3
   7   5   0 21.9245 1.93288   1
  -8  -5   0 10.1502 1.45397   2
   8   5   0 9.89174 1.25420   4
   8   5   0 10.9149 1.30472   3
   8   5   0 10.0883 1.47861   1
  -9  -5   0 17.3611 2.06288   2
   9   5   0 13.9238 1.69723   4
   9   5   0 15.2423 2.09056   1
   9   5   0 15.9463 1.52810   3
 -10  -5   0 3.24328 1.97031   2
  10   5   0 0.46721 1.06545   4
  10   5   0 -1.4284 2.00976   1
  12  -6   0 7.25009 1.58460   3
  11  -6   0 0.99339 1.02187   3
  11  -6   0 0.32358 0.84343   4
 -11   6   0 1.97704 1.20452   1
  10  -6   0 22.3959 1.82898   3
  10  -6   0 21.7957 1.60213   4
 -10   6   0 21.2427 2.11782   1
   9  -6   0 14.3008 1.38003   4
   9  -6   0 14.2296 1.49891   3
  -9   6   0 15.5865 1.84651   1
   8  -6   0 7.70104 1.21430   3
   8  -6   0 7.26332 0.92357   4
   8  -6   0 5.01515 0.83219   4
  -8   6   0 6.18258 1.19148   1
   7  -6   0 64.9151 2.15611   4
   7  -6   0 65.4523 2.46993   3
   7  -6   0 68.3781 2.27598   4
  -7   6   0 64.6033 2.65770   1
   6  -6   0 28.7842 1.61029   3
   6  -6   0 31.7688 1.45030   4
   6  -6   0 28.2599 1.38826   4
  -6   6   0 30.8998 1.22024   4
  -6   6   0 26.9945 1.63820   1
   5  -6   0 190.356 4.75496   3
   5  -6   0 193.217 4.50553   4
   5  -6   0 193.679 4.58111   4
  -5   6   0 192.989 4.38865   4
  -5   6   0 187.275 4.80845   1
   4  -6   0 6.26574 0.80988   4
   4  -6   0 5.42581 0.67945   4
   4  -6   0 5.04504 0.72258   3
  -4   6   0 6.45154 0.85390   1
  -4   6   0 4.62192 0.58535   4
   3  -6   0 183.019 4.32178   4
   3  -6   0 174.244 3.74877   2
   3  -6   0 183.721 4.25209   4
  -3   6   0 177.367 3.73707   2
  -3   6   0 183.374 4.41042   1
  -3   6   0 182.075 4.34023   3
   2  -6   0 214.600 4.99108   4
   2  -6   0 231.761 5.13053   4
   2  -6   0 215.804 4.71074   2
  -2   6   0 216.341 4.68320   2
  -2   6   0 221.163 5.12190   1
  -2   6   0 220.173 5.01892   3
  -2   6   0 216.661 4.98797   4
   1  -6   0 236.754 5.32792   2
   1  -6   0 225.927 5.10257   3
   1  -6   0 229.706 5.26787   4
   1  -6   0 231.381 5.34491   4
  -1   6   0 231.556 5.30537   1
  -1   6   0 235.616 5.18138   3
  -1   6   0 235.092 5.27926   4
  -1   6   0 225.232 5.04611   2
   0  -6   0 22.1841 0.92144   3
   0  -6   0 23.4043 1.11593   2
   0  -6   0 25.0052 1.45242   4
   0  -6   0 22.6900 1.14189   4
   0   6   0 23.7621 1.13726   4
   0   6   0 24.6116 1.01813   3
   0   6   0 21.7357 1.11124   4
   0   6   0 24.6488 1.22978   1
  -1  -6   0 0.36385 0.50157   4
  -1  -6   0 1.37543 0.38915   3
  -1  -6   0 -0.2223 0.52851   2
   1   6   0 0.49299 0.50837   4
   1   6   0 0.73459 0.54590   4
   1   6   0 -0.1087 0.38843   3
   1   6   0 0.37739 0.51468   1
  -2  -6   0 136.683 3.28815   3
  -2  -6   0 144.839 3.80483   2
  -2  -6   0 145.536 3.72926   4
   2   6   0 139.925 3.68023   4
   2   6   0 142.413 3.70369   4
   2   6   0 143.608 3.35533   3
   2   6   0 145.290 3.73417   1
  -3  -6   0 0.88643 0.63774   4
   3   6   0 0.21758 0.61660   4
   3   6   0 1.11217 0.70675   1
   3   6   0 0.07361 0.42599   3
  -4  -6   0 200.039 4.86963   4
  -4  -6   0 188.629 5.09202   2
   4   6   0 194.224 4.96121   1
   4   6   0 197.226 4.93162   4
   4   6   0 196.535 4.47472   3
   4   6   0 179.122 4.88870   4
  -5  -6   0 87.2671 3.14493   2
   5   6   0 88.1079 2.45472   3
   5   6   0 86.5774 2.90756   4
   5   6   0 77.8321 2.72604   4
   5   6   0 86.0593 3.01810   1
  -6  -6   0 35.7680 2.18993   2
   6   6   0 31.6416 1.76598   4
   6   6   0 35.0727 1.58461   3
   6   6   0 31.6624 1.94328   1
   6   6   0 37.5509 1.95990   4
  -7  -6   0 8.16459 1.28086   2
   7   6   0 9.84490 1.15792   3
   7   6   0 7.35049 1.48041   1
   7   6   0 8.38102 1.17510   4
  -8  -6   0 66.5161 3.13881   2
   8   6   0 63.3595 2.79855   4
   8   6   0 62.4752 2.31271   3
   8   6   0 63.5252 3.04191   1
  -9  -6   0 14.0246 1.84577   2
   9   6   0 14.5602 1.42890   3
   9   6   0 8.47599 1.35629   4
   9   6   0 9.69678 1.67776   1
  12  -7   0 7.03292 1.22316   4
  12  -7   0 6.89525 1.58085   3
 -12   7   0 8.96466 1.97505   1
  11  -7   0 21.7543 1.97705   3
  11  -7   0 19.7115 1.71277   4
 -11   7   0 21.0870 2.31314   1
  10  -7   0 15.2251 1.65926   3
  10  -7   0 14.1215 1.50441   4
 -10   7   0 16.7862 1.88324   1
   9  -7   0 21.4659 1.41823   4
   9  -7   0 23.2586 1.85961   4
  -9   7   0 23.9903 2.32491   1
   8  -7   0 62.6151 2.60918   3
   8  -7   0 66.8577 2.41295   4
   8  -7   0 64.2008 2.28692   4
  -8   7   0 63.6582 2.74141   1
   7  -7   0 4.31692 0.85279   4
   7  -7   0 4.85491 1.11597   3
   7  -7   0 4.05711 0.79558   4
  -7   7   0 4.00231 1.14163   1
  -7   7   0 5.25721 0.68477   4
   6  -7   0 71.4424 2.40185   4
   6  -7   0 70.0156 2.26683   4
   6  -7   0 71.8813 2.62751   3
  -6   7   0 71.5959 2.68904   1
  -6   7   0 72.6858 2.11609   4
   5  -7   0 264.935 6.50633   4
   5  -7   0 258.252 5.97126   4
  -5   7   0 255.495 5.81820   4
   4  -7   0 37.7453 1.64044   4
   4  -7   0 38.1386 1.72440   3
   4  -7   0 38.8401 1.56144   4
  -4   7   0 41.8403 1.72580   1
   3  -7   0 11.1161 1.08375   4
   3  -7   0 14.4510 1.04977   4
   3  -7   0 13.3271 0.64818   2
  -3   7   0 15.2479 1.12418   1
  -3   7   0 13.9558 0.62260   2
  -3   7   0 13.3914 1.01772   4
  -3   7   0 14.3592 1.06244   3
   2  -7   0 108.898 2.92072   4
   2  -7   0 106.860 2.63334   2
   2  -7   0 106.849 2.98418   4
  -2   7   0 106.004 2.87736   4
  -2   7   0 111.729 3.01183   1
  -2   7   0 110.543 2.90613   3
   1  -7   0 82.8560 2.32508   2
   1  -7   0 86.5865 2.50874   4
   1  -7   0 84.3060 2.55008   4
  -1   7   0 90.4085 2.58577   1
  -1   7   0 84.3354 2.40512   3
  -1   7   0 89.5731 2.53981   4
  -1   7   0 84.0710 2.45167   2
   0  -7   0 3.93329 0.70912   2
   0  -7   0 5.22668 0.82994   4
   0   7   0 4.39240 0.70529   1
   0   7   0 4.69730 0.63440   3
   0   7   0 3.24830 0.69658   4
  -1  -7   0 670.254 14.1081   4
  -1  -7   0 643.647 13.7508   2
   1   7   0 628.438 13.7175   4
   1   7   0 640.474 13.3905   3
   1   7   0 641.150 13.7465   1
  -2  -7   0 9.46203 1.11562   2
  -2  -7   0 9.09958 1.18324   4
   2   7   0 8.25212 0.96034   4
   2   7   0 8.79018 0.86690   3
   2   7   0 10.3431 1.22997   1
  -3  -7   0 106.672 3.20074   4
  -3  -7   0 103.093 3.35874   2
   3   7   0 106.481 2.74818   3
   3   7   0 105.968 3.20840   4
   3   7   0 107.451 3.26036   1
   3   7   0 105.190 3.17851   4
  -4  -7   0 41.5560 2.09006   2
  -4  -7   0 43.4056 1.97150   4
   4   7   0 44.3526 2.13534   1
   4   7   0 41.8191 1.59165   3
   4   7   0 41.4531 2.02021   4
   4   7   0 39.8460 1.86149   4
  -5  -7   0 5.29814 1.08163   2
  -5  -7   0 5.34176 0.92010   4
   5   7   0 6.02923 1.03737   4
   5   7   0 5.46388 0.74685   3
   5   7   0 5.86805 0.87991   4
   5   7   0 4.07883 1.06253   1
  -6  -7   0 44.1505 3.53341   2
   6   7   0 39.6620 2.32176   1
   6   7   0 46.3694 1.79080   3
   6   7   0 48.1435 2.30172   4
  -7  -7   0 -0.3328 1.00132   2
   7   7   0 0.41810 1.01677   4
   7   7   0 0.14637 0.66928   3
   7   7   0 -0.7523 0.90270   1
  -8  -7   0 0.57304 1.06178   2
   8   7   0 0.74217 1.28709   1
   8   7   0 2.27464 0.76478   3
   8   7   0 2.05674 1.03973   4
  -9  -7   0 4.20084 1.33418   2
   9   7   0 0.29558 1.07077   4
  12  -8   0 0.32899 0.90501   4
  12  -8   0 -0.2123 1.05152   3
 -12   8   0 0.30472 1.36653   1
  11  -8   0 4.69078 1.08652   4
  11  -8   0 4.10318 1.26878   3
 -11   8   0 5.71735 1.55315   1
  10  -8   0 12.7099 1.64580   3
  10  -8   0 15.0914 1.55904   4
 -10   8   0 12.9680 1.76431   1
   9  -8   0 1.25352 0.94786   3
   9  -8   0 1.98997 0.82644   4
  -9   8   0 2.23923 1.21187   1
   8  -8   0 -0.2907 0.93393   3
   8  -8   0 0.47648 0.74983   4
   8  -8   0 -0.1612 0.66469   4
  -8   8   0 0.26755 1.03985   1
   7  -8   0 47.3384 2.03943   4
   7  -8   0 45.3621 1.92942   4
   7  -8   0 46.0466 2.20921   3
  -7   8   0 48.3772 1.70677   4
  -7   8   0 48.5801 2.41119   1
   6  -8   0 3.35441 0.91023   3
   6  -8   0 2.59904 0.80247   4
   6  -8   0 3.36581 0.78664   4
  -6   8   0 3.20744 1.08426   1
  -6   8   0 3.72831 0.67952   4
   5  -8   0 -0.4975 0.59323   4
   5  -8   0 -0.3469 0.69496   3
   5  -8   0 -0.4714 0.67971   4
  -5   8   0 0.14101 0.77581   1
  -5   8   0 0.06998 0.56553   4
   4  -8   0 7.00195 0.88197   4
   4  -8   0 6.43399 0.95238   3
   4  -8   0 5.77328 0.89417   4
  -4   8   0 11.0077 1.63263   1
   3  -8   0 77.3703 1.93258   2
   3  -8   0 78.6910 2.54370   4
   3  -8   0 75.5462 2.38971   4
  -3   8   0 72.7527 2.47221   1
  -3   8   0 77.1559 1.89771   2
  -3   8   0 78.9978 2.38376   4
  -3   8   0 77.7679 2.48726   3
   2  -8   0 126.201 3.49674   4
   2  -8   0 122.908 3.41954   4
   2  -8   0 123.589 3.04728   2
  -2   8   0 126.846 3.47914   1
  -2   8   0 121.688 2.98722   2
  -2   8   0 119.912 3.28448   3
  -2   8   0 125.537 3.36161   4
   1  -8   0 357.807 8.10517   4
   1  -8   0 354.447 7.79042   2
  -1   8   0 355.941 7.98577   4
  -1   8   0 352.206 7.81816   3
  -1   8   0 351.288 8.02296   1
   0  -8   0 177.999 4.63073   4
   0  -8   0 177.748 4.45378   2
   0   8   0 173.305 4.52492   4
   0   8   0 177.655 4.55829   1
   0   8   0 179.835 4.27319   3
  -1  -8   0 1212.36 25.0402   2
  -1  -8   0 1200.58 25.0809   4
   1   8   0 1192.72 24.6181   3
   1   8   0 1216.44 25.0452   4
  -2  -8   0 6.50852 1.08620   2
  -2  -8   0 5.05597 1.06221   4
   2   8   0 6.44577 0.95078   4
   2   8   0 7.46662 0.91731   3
   2   8   0 8.34495 1.13913   1
  -3  -8   0 88.0383 3.13740   2
  -3  -8   0 88.0521 2.97847   4
   3   8   0 89.4072 3.05082   1
   3   8   0 88.1350 2.47144   3
   3   8   0 88.1461 3.02495   4
  -4  -8   0 28.6585 1.75710   4
  -4  -8   0 26.7144 1.96712   2
   4   8   0 30.2143 1.86609   4
   4   8   0 27.1311 1.33908   3
   4   8   0 27.6141 1.89666   1
  -5  -8   0 75.0753 3.56258   2
  -5  -8   0 81.1948 2.86148   4
   5   8   0 78.3007 2.37722   3
   5   8   0 83.5942 3.13341   1
   5   8   0 78.5345 2.97543   4
  -6  -8   0 1.40911 1.16530   2
   6   8   0 2.30273 1.10042   1
   6   8   0 2.10216 0.78021   3
   6   8   0 2.22300 0.97373   4
  -7  -8   0 7.51923 1.43338   2
   7   8   0 8.11828 1.31829   4
   7   8   0 9.56939 1.14053   3
   7   8   0 9.05248 1.43489   1
   8   8   0 1.03190 1.05733   4
   8   8   0 -2.7096 1.09620   1
  11  -9   0 2.64039 1.28477   3
  11  -9   0 2.21897 0.99746   4
 -11   9   0 2.44187 1.24708   1
  10  -9   0 3.91627 1.00875   4
  10  -9   0 2.94252 1.22980   3
 -10   9   0 3.93721 1.25278   1
   9  -9   0 1.11765 1.08033   3
   9  -9   0 0.56240 0.81456   4
  -9   9   0 1.34055 1.14680   1
   8  -9   0 23.0883 2.02189   4
   8  -9   0 27.7227 2.22433   3
   8  -9   0 26.9694 1.79699   4
  -8   9   0 25.8293 2.13875   1
   7  -9   0 22.4029 1.61347   4
   7  -9   0 22.8837 1.50938   4
   7  -9   0 22.3964 1.71619   3
  -7   9   0 21.3424 1.30779   4
  -7   9   0 22.1467 1.90799   1
   6  -9   0 89.9710 2.94159   4
   6  -9   0 85.7278 2.78348   4
   6  -9   0 91.9135 3.12751   3
  -6   9   0 84.4751 2.60642   4
  -6   9   0 90.6579 3.20892   1
   5  -9   0 103.267 3.11823   4
   5  -9   0 101.180 3.16919   3
   5  -9   0 96.4781 2.93490   4
  -5   9   0 99.2889 3.24798   1
  -5   9   0 83.8871 2.71155   4
   4  -9   0 83.4652 2.81584   4
   4  -9   0 81.1178 2.65018   4
   4  -9   0 82.8622 2.77983   3
  -4   9   0 90.3714 2.94702   1
   3  -9   0 -1.3267 0.66813   4
   3  -9   0 -1.1149 0.62922   4
  -3   9   0 -0.2810 0.60197   4
  -3   9   0 -0.8243 0.65189   3
  -3   9   0 -0.1057 0.51824   2
  -3   9   0 -0.5810 0.67137   1
   2  -9   0 169.353 4.88872   4
   2  -9   0 175.318 4.66870   4
   2  -9   0 173.708 4.17495   2
  -2   9   0 179.571 4.44580   3
  -2   9   0 178.798 4.54182   4
  -2   9   0 178.854 4.65871   1
   1  -9   0 -0.5181 0.79782   4
   1  -9   0 -0.3857 0.62553   2
  -1   9   0 -0.0079 0.64963   3
  -1   9   0 0.19002 0.78694   4
  -1   9   0 -0.3440 0.80518   1
   0  -9   0 279.647 6.78813   4
   0  -9   0 273.060 6.55703   2
   0   9   0 276.610 6.34334   3
   0   9   0 278.333 6.69420   4
   0   9   0 283.051 6.72191   1
  -1  -9   0 0.46888 0.78082   4
  -1  -9   0 0.68655 0.81858   2
   1   9   0 -0.0691 0.70255   4
   1   9   0 0.49208 0.62097   3
   1   9   0 2.42541 0.94384   1
  -2  -9   0 -1.2881 0.78655   2
  -2  -9   0 -0.4922 0.78354   4
   2   9   0 -0.0657 0.81606   4
   2   9   0 0.47717 0.58532   3
   2   9   0 -0.3307 0.86305   1
  -3  -9   0 59.0484 2.63926   2
   3   9   0 55.9859 2.49904   1
   3   9   0 58.3997 2.49280   4
   3   9   0 58.5150 1.94112   3
  -4  -9   0 6.64229 1.21931   2
  -4  -9   0 9.63544 1.25706   4
   4   9   0 9.03486 1.03504   3
   4   9   0 6.29074 1.15399   1
   4   9   0 8.35371 1.18517   4
  -5  -9   0 -0.1285 1.01495   2
   5   9   0 0.69613 1.17807   1
   5   9   0 -0.0715 0.90547   4
   5   9   0 0.32362 0.60558   3
  -6  -9   0 51.7353 2.90459   2
   6   9   0 47.6179 2.54768   1
   6   9   0 45.6108 2.51379   4
  -7  -9   0 1.70764 1.21822   2
   7   9   0 -1.8147 0.93437   4
   7   9   0 -0.9896 1.22522   1
  11 -10   0 3.46785 1.56682   4
  11 -10   0 4.39598 1.45148   3
  10 -10   0 2.74672 0.94600   4
  10 -10   0 1.43930 1.23549   3
 -10  10   0 3.75415 1.38561   1
   9 -10   0 0.32208 1.06420   3
   9 -10   0 -0.3425 0.82565   4
  -9  10   0 -0.6973 1.03613   1
   8 -10   0 64.0152 2.89994   3
   8 -10   0 64.3766 2.65818   4
  -8  10   0 68.1172 3.09642   1
   7 -10   0 13.9341 1.48984   4
   7 -10   0 13.3198 1.53755   3
  -7  10   0 11.7988 1.52742   1
   6 -10   0 7.32085 0.96798   4
   6 -10   0 7.75091 1.12045   4
   6 -10   0 7.18720 1.09547   3
  -6  10   0 8.92096 1.33484   1
  -6  10   0 7.74621 0.91131   4
   5 -10   0 6.03511 1.02975   4
   5 -10   0 7.90802 1.00218   4
   5 -10   0 5.94185 1.06115   3
  -5  10   0 6.51952 1.14638   1
   4 -10   0 34.2591 1.78214   3
   4 -10   0 29.9189 1.56281   4
   4 -10   0 28.6063 0.93507   2
   4 -10   0 31.0783 1.85296   4
  -4  10   0 31.1138 1.88299   1
  -4  10   0 28.2525 1.58371   4
  -4  10   0 28.3720 0.91002   2
   3 -10   0 14.0694 0.91321   2
   3 -10   0 13.6050 1.36018   4
   3 -10   0 14.7486 1.78602   4
  -3  10   0 14.2299 1.31453   4
  -3  10   0 14.7959 1.48267   1
  -3  10   0 11.9906 0.96714   2
  -3  10   0 13.5076 1.32936   3
   2 -10   0 7.31159 0.82315   2
   2 -10   0 6.62289 1.07727   4
  -2  10   0 6.34995 1.00838   4
  -2  10   0 6.95192 1.07531   1
  -2  10   0 6.60333 1.11814   3
   1 -10   0 38.1446 1.67686   2
   1 -10   0 34.9348 1.99727   4
  -1  10   0 37.2731 1.96384   1
  -1  10   0 37.7628 1.66760   3
  -1  10   0 34.4732 1.90088   4
   0 -10   0 3.96151 0.96659   4
   0 -10   0 3.30610 0.88669   2
   0  10   0 3.52614 0.95548   4
   0  10   0 3.17354 0.89272   1
   0  10   0 2.98642 0.76507   3
  -1 -10   0 162.315 4.63835   4
  -1 -10   0 158.829 4.50804   2
   1  10   0 160.743 4.57474   4
   1  10   0 161.634 4.58680   1
   1  10   0 162.723 4.09910   3
  -2 -10   0 11.2813 1.35395   4
  -2 -10   0 9.22541 1.29191   2
   2  10   0 9.87837 1.32754   1
   2  10   0 8.66726 2.21804   4
   2  10   0 10.4182 1.05928   3
  -3 -10   0 63.9688 2.81246   2
  -3 -10   0 68.0350 2.80696   4
   3  10   0 72.3242 2.90485   4
   3  10   0 71.3067 2.82589   1
   3  10   0 69.3431 2.21674   3
  -4 -10   0 2.12511 1.09572   2
   4  10   0 1.59346 0.62084   3
   4  10   0 0.23336 1.19729   1
   4  10   0 0.25106 0.85290   4
  -5 -10   0 11.7606 1.62576   2
   5  10   0 14.4924 1.94699   4
   5  10   0 12.7540 1.69319   1
   5  10   0 15.7757 1.24718   3
  -6 -10   0 17.3058 2.15875   2
   6  10   0 12.1235 1.77063   1
   6  10   0 9.43566 1.40107   4
  10 -11   0 1.45167 1.29415   3
  10 -11   0 2.49552 1.03504   4
 -10  11   0 6.22044 1.57665   1
   9 -11   0 27.0867 2.15578   3
   9 -11   0 28.0281 2.08757   4
  -9  11   0 29.1207 2.44132   1
   8 -11   0 0.63671 0.97731   3
   8 -11   0 0.53956 0.92653   4
  -8  11   0 1.66910 1.21387   1
   7 -11   0 18.6284 1.94258   3
   7 -11   0 16.9429 2.52583   4
  -7  11   0 18.8661 1.96075   1
   6 -11   0 0.23202 0.79024   3
   6 -11   0 -0.1171 0.82597   4
  -6  11   0 -1.0797 0.91021   1
   5 -11   0 4.87150 1.04861   3
   5 -11   0 4.51154 1.07569   4
  -5  11   0 5.01324 1.17082   1
  -5  11   0 3.44312 0.87268   4
   4 -11   0 12.0520 1.44058   4
   4 -11   0 13.2605 0.73633   2
   4 -11   0 12.5952 1.46342   3
  -4  11   0 11.9510 1.45745   1
  -4  11   0 10.9252 0.74794   2
  -4  11   0 11.7430 1.31474   4
   3 -11   0 5.00979 1.06342   4
   3 -11   0 6.58580 0.73369   2
  -3  11   0 5.31189 1.00171   4
  -3  11   0 6.30641 1.09362   1
   2 -11   0 114.039 3.71261   4
   2 -11   0 106.088 3.09620   2
  -2  11   0 115.950 3.59317   1
  -2  11   0 107.506 3.30302   3
   1 -11   0 -0.1508 0.72598   2
  -1  11   0 -1.2120 0.72479   3
  -1  11   0 -2.2860 0.84818   4
  -1  11   0 -0.8929 0.87912   1
   0 -11   0 116.043 3.54319   2
   0 -11   0 111.634 3.77102   4
   0  11   0 111.970 3.63038   4
   0  11   0 116.311 3.72577   1
   0  11   0 116.234 3.63862   3
  -1 -11   0 13.7547 1.57754   2
  -1 -11   0 9.50252 1.33179   4
   1  11   0 13.1992 1.66610   1
   1  11   0 12.0678 1.20068   3
   1  11   0 11.4485 1.44202   4
  -2 -11   0 82.4162 3.09468   4
  -2 -11   0 75.2959 3.08794   2
   2  11   0 81.8351 3.17191   4
   2  11   0 75.1271 3.00108   1
   2  11   0 81.2610 2.51546   3
  -3 -11   0 13.4091 1.72493   2
  -3 -11   0 10.0843 1.35963   4
   3  11   0 7.98786 1.35777   1
   3  11   0 7.10491 1.27110   4
   3  11   0 10.9601 1.11299   3
  -4 -11   0 31.9342 2.30740   2
   4  11   0 24.3884 2.18265   4
   4  11   0 26.3728 2.23899   1
  -5 -11   0 22.2966 2.23809   2
   5  11   0 18.8014 2.08207   4
   5  11   0 17.9478 2.02281   1
  10 -12   0 0.73157 1.19659   3
  10 -12   0 2.05947 1.14173   4
 -10  12   0 1.47917 1.26587   1
   9 -12   0 14.4009 1.82528   3
   9 -12   0 14.6763 1.87288   4
  -9  12   0 19.9320 2.23973   1
   8 -12   0 26.6454 2.06361   3
   8 -12   0 28.6357 2.09699   4
  -8  12   0 28.0992 2.35011   1
   7 -12   0 3.26555 1.06924   4
   7 -12   0 3.27236 1.10355   3
  -7  12   0 6.89430 1.41977   1
  -6  12   0 73.7617 3.17207   1
   5 -12   0 35.0313 2.16813   4
   5 -12   0 37.7782 2.11735   3
   4 -12   0 0.20593 0.87021   4
   4 -12   0 -0.5018 0.82638   3
  -4  12   0 0.84229 1.04080   4
  -4  12   0 0.01915 0.84908   1
   3 -12   0 9.49705 1.39094   4
   3 -12   0 10.6277 1.01262   2
  -3  12   0 11.7247 1.62985   1
  -3  12   0 9.58581 1.24431   4
   2 -12   0 23.6291 1.51966   2
   2 -12   0 23.5529 1.99771   4
  -2  12   0 25.6972 1.94639   1
  -2  12   0 27.1913 1.89514   4
  -2  12   0 24.2710 1.70203   3
   1 -12   0 0.11017 0.73128   2
   1 -12   0 -0.5314 0.89929   4
  -1  12   0 -0.4275 0.75962   3
  -1  12   0 -2.1487 0.83191   4
  -1  12   0 -1.0524 0.90725   1
   0 -12   0 107.206 3.51079   2
   0 -12   0 114.052 4.41941   4
   0  12   0 105.547 3.20320   3
   0  12   0 114.486 4.10260   1
   0  12   0 105.149 3.70282   4
  -1 -12   0 6.65033 1.13385   2
  -1 -12   0 3.18314 1.13815   4
   1  12   0 4.17224 1.21126   1
   1  12   0 4.93310 0.86599   3
   1  12   0 3.95717 1.13262   4
  -2 -12   0 87.5433 3.48450   4
  -2 -12   0 90.7789 3.42350   2
   2  12   0 86.8308 3.42583   1
   2  12   0 87.3860 3.43634   4
   2  12   0 83.6209 3.48740   3
  -3 -12   0 0.83681 0.98641   2
   3  12   0 -0.6774 1.01508   4
   3  12   0 -0.2821 1.13380   1
   4  12   0 53.9553 2.95880   1
   4  12   0 58.9510 3.07914   4
  -9  13   0 1.13398 1.83166   1
   8 -13   0 14.4218 1.91522   4
   8 -13   0 11.6589 1.56818   3
  -8  13   0 11.1929 1.71329   1
   7 -13   0 -0.9089 0.94832   3
   7 -13   0 0.91593 1.02244   4
  -7  13   0 0.45095 1.13934   1
   6 -13   0 -0.6580 0.90846   4
   6 -13   0 -0.0610 0.90809   3
  -6  13   0 -1.2234 0.84525   1
   5 -13   0 27.3474 2.76713   4
  -5  13   0 31.1856 2.25427   1
   4 -13   0 -1.1173 0.81581   3
   4 -13   0 -0.2105 0.88049   4
  -4  13   0 0.66186 1.03362   1
   3 -13   0 26.0753 2.13599   4
   3 -13   0 30.7623 1.45942   2
   3 -13   0 29.5556 1.88238   3
  -3  13   0 30.7886 2.16581   1
   2 -13   0 1.46663 1.09004   4
   2 -13   0 1.11567 0.77251   2
  -2  13   0 1.43039 1.05821   1
   1 -13   0 4.24112 0.91743   2
   1 -13   0 3.43926 1.11240   4
  -1  13   0 3.92049 0.93212   3
  -1  13   0 1.43194 1.03325   4
  -1  13   0 2.62989 1.17125   1
   0 -13   0 6.03742 1.35137   4
   0 -13   0 6.60000 1.12494   2
   0  13   0 6.12930 1.31839   4
   0  13   0 4.53506 0.90682   3
   0  13   0 6.67993 1.33482   1
  -1 -13   0 1.78513 1.23863   4
  -1 -13   0 1.45167 1.00476   2
   1  13   0 0.60374 1.11441   1
   1  13   0 0.63934 1.05483   4
   1  13   0 3.57394 0.75623   3
  -2 -13   0 13.8244 1.79185   2
   2  13   0 12.8993 1.64064   4
   2  13   0 14.4872 1.97367   1
  -3 -13   0 4.61233 1.24788   2
   3  13   0 1.82241 1.24478   1
   3  13   0 3.09124 2.04240   4
   7 -14   0 3.49421 1.21032   3
   7 -14   0 3.30268 1.18813   4
  -7  14   0 4.65962 1.41927   1
   6 -14   0 30.7669 2.30486   4
   6 -14   0 28.0188 2.13079   3
  -6  14   0 28.0445 2.17205   1
   5 -14   0 0.96431 1.01018   3
   5 -14   0 1.04791 1.15039   4
  -5  14   0 2.44431 1.27163   1
   4 -14   0 7.83505 1.28515   3
   4 -14   0 9.53500 1.52660   4
  -4  14   0 7.47488 1.33961   1
   3 -14   0 2.74920 0.99082   3
   3 -14   0 0.90308 1.32521   4
  -3  14   0 3.45681 1.22198   1
   2 -14   0 11.9925 1.47618   3
   2 -14   0 12.5869 1.38148   2
   2 -14   0 8.75387 1.48151   4
  -2  14   0 12.7851 1.65594   1
   1 -14   0 3.12402 0.90687   2
   1 -14   0 1.12882 1.17907   4
  -1  14   0 1.25323 1.14076   1
   0 -14   0 31.9884 2.48220   4
   0 -14   0 33.0318 2.07968   2
   0  14   0 30.7310 2.32913   1
  -1 -14   0 1.85828 1.10904   2
   1  14   0 -0.7047 1.08654   1
   5 -15   0 5.31694 1.24020   3
   5 -15   0 6.95383 1.40445   4
  -5  15   0 6.70525 1.55928   1
   4 -15   0 -0.2562 1.09407   4
   4 -15   0 -0.7280 0.87811   3
  -4  15   0 0.18119 1.06960   1
   3 -15   0 1.23001 0.94183   3
   3 -15   0 0.52201 1.18183   4
  -3  15   0 1.03091 1.10586   1
   2 -15   0 3.87290 1.84643   3
   2 -15   0 1.95862 1.21900   4
  -2  15   0 3.86215 1.29565   1
  -2  15  -1 1.47195 1.08418   1
   2 -15   1 1.86999 0.99249   3
   2 -15   1 -0.6119 1.10814   4
  -3  15  -1 24.6490 2.18217   1
   3 -15   1 21.5123 1.81825   3
   3 -15   1 24.2919 2.31663   4
  -4  15  -1 -0.3019 1.03840   1
   4 -15   1 0.20634 0.96913   3
   4 -15   1 0.78681 1.20329   4
  -5  15  -1 16.8360 1.99732   1
   5 -15   1 11.2058 1.50301   3
   1  14  -1 0.48116 1.08155   1
  -1 -14   1 1.56773 1.08570   2
   0  14  -1 2.77336 0.84854   3
   0  14  -1 0.90574 1.05608   1
   0 -14   1 1.77829 1.25460   4
   0 -14   1 4.81465 1.06424   2
  -1  14  -1 12.8501 1.80373   1
  -1  14  -1 15.2709 1.57694   3
   1 -14   1 17.4329 1.57355   2
   1 -14   1 11.3955 1.60329   4
  -2  14  -1 2.29616 1.12560   1
   2 -14   1 1.60219 1.16387   4
   2 -14   1 2.94253 0.83477   2
  -3  14  -1 40.1032 2.44217   1
   3 -14   1 41.3768 3.72539   3
   3 -14   1 31.1263 2.83459   4
  -4  14  -1 0.61178 1.06268   1
   4 -14   1 0.85786 1.07233   4
   4 -14   1 -1.0864 0.93343   3
  -5  14  -1 51.2350 2.79316   1
   5 -14   1 50.2100 2.59361   3
   5 -14   1 51.9877 2.82298   4
  -6  14  -1 13.8450 1.96791   1
   6 -14   1 15.9967 1.88174   3
   6 -14   1 11.2496 1.56817   4
  -7  14  -1 -0.0885 1.07708   1
   7 -14   1 1.02168 1.03957   4
   7 -14   1 0.53327 1.09607   3
   3  13  -1 29.2883 2.28711   4
   3  13  -1 28.6334 2.31279   1
  -3 -13   1 34.9751 2.46478   2
   2  13  -1 5.19532 1.32316   1
   2  13  -1 6.45312 1.41494   4
  -2 -13   1 5.51964 1.22825   2
   1  13  -1 30.8025 2.31302   4
   1  13  -1 34.4776 1.73566   3
   1  13  -1 29.3828 2.17528   1
  -1 -13   1 32.6115 2.06951   2
  -1 -13   1 29.4140 2.20122   4
   0  13  -1 42.5789 2.41035   1
   0  13  -1 42.2540 1.99536   3
   0  13  -1 39.8206 2.47329   4
   0 -13   1 43.9610 2.21705   2
   0 -13   1 36.4444 2.32601   4
  -1  13  -1 13.7375 1.38875   3
  -1  13  -1 16.9901 2.23312   4
  -1  13  -1 14.8059 1.75671   1
   1 -13   1 19.2403 2.01395   4
   1 -13   1 16.1044 1.44840   2
  -2  13  -1 30.6676 1.93326   3
  -2  13  -1 26.3061 2.03731   1
   2 -13   1 28.9739 1.65675   2
   2 -13   1 27.0587 2.18246   4
  -3  13  -1 1.57989 1.02284   1
   3 -13   1 1.76560 1.10905   4
   3 -13   1 3.09961 0.69242   2
  -4  13  -1 9.73413 1.38709   1
   4 -13   1 8.75994 1.28848   3
   4 -13   1 8.11793 1.39994   4
  -5  13  -1 -0.4729 0.90151   1
   5 -13   1 0.85228 1.01086   4
   5 -13   1 0.07518 0.90957   3
  -6  13  -1 7.54306 1.35608   1
   6 -13   1 7.96035 1.34473   4
   6 -13   1 9.09788 1.37387   3
  -7  13  -1 5.34054 1.42563   1
   7 -13   1 4.36072 1.18013   4
   7 -13   1 5.10932 1.27310   3
  -8  13  -1 16.0835 2.03972   1
   9 -13   1 2.46360 1.35000   4
   9 -13   1 0.37364 1.38680   3
   4  12  -1 23.9693 2.24024   1
   4  12  -1 22.6937 3.15574   4
  -4 -12   1 26.8208 2.32111   2
   3  12  -1 1.95883 0.69186   3
   3  12  -1 0.38769 1.07803   4
   3  12  -1 -0.9693 1.02515   1
  -3 -12   1 1.83275 1.02355   2
   2  12  -1 12.4438 1.54211   4
   2  12  -1 15.1648 1.35917   3
   2  12  -1 13.1058 1.77122   1
  -2 -12   1 14.9142 1.90329   4
  -2 -12   1 14.5459 1.72192   2
   1  12  -1 3.06567 1.10751   4
   1  12  -1 3.99259 0.86789   3
  -1 -12   1 4.53842 1.02691   2
   0  12  -1 4.38941 1.03419   4
   0  12  -1 4.35848 1.08381   1
   0  12  -1 6.66577 0.96576   3
   0 -12   1 4.36179 1.21803   4
   0 -12   1 6.75076 1.06442   2
  -1  12  -1 20.7694 1.84688   4
  -1  12  -1 27.0055 1.73947   3
  -1  12  -1 23.6706 1.87095   1
   1 -12   1 23.7187 2.00464   4
   1 -12   1 26.4217 1.59778   2
  -2  12  -1 8.90375 1.23441   1
  -2  12  -1 13.8735 1.75710   4
  -2  12  -1 9.99229 1.20974   3
   2 -12   1 11.3976 1.35920   2
   2 -12   1 13.3024 1.74971   4
  -3  12  -1 11.0764 1.39981   1
  -3  12  -1 8.22457 1.11717   4
  -3  12  -1 11.0086 1.42820   3
   3 -12   1 11.8625 1.02674   2
   3 -12   1 11.5482 1.43890   4
  -4  12  -1 -0.6068 0.87009   1
   4 -12   1 -0.3693 0.89916   4
   4 -12   1 1.45142 0.95474   3
  -5  12  -1 24.1089 2.20646   1
   5 -12   1 24.4699 1.89160   3
   5 -12   1 23.6893 1.92550   4
  -6  12  -1 2.72932 1.13433   1
   6 -12   1 2.45254 1.09346   3
   6 -12   1 3.28764 1.07976   4
  -7  12  -1 6.57155 1.43137   1
   7 -12   1 7.41560 1.23928   4
   7 -12   1 6.77898 1.36328   3
  -8  12  -1 5.81326 1.40167   1
   8 -12   1 5.53012 1.36575   3
   8 -12   1 6.59434 1.21177   4
  -9  12  -1 4.82336 1.44166   1
   9 -12   1 -0.3941 1.22763   3
   9 -12   1 2.02511 1.08499   4
 -10  12  -1 22.3061 2.48274   1
  10 -12   1 18.1468 1.96405   4
   5  11  -1 0.96005 1.13726   4
   5  11  -1 -0.3043 1.19526   1
  -5 -11   1 3.67157 1.17947   2
   4  11  -1 15.2607 1.76421   4
   4  11  -1 13.2410 1.88294   1
   4  11  -1 16.8577 1.30639   3
  -4 -11   1 17.5713 1.97666   2
   3  11  -1 -0.2990 1.52897   1
   3  11  -1 -0.4713 0.96514   4
   3  11  -1 0.01428 0.67275   3
  -3 -11   1 1.91793 0.99759   2
  -3 -11   1 0.30957 0.99931   4
   2  11  -1 13.1229 1.30071   3
   2  11  -1 15.8313 1.83051   4
   2  11  -1 14.3487 1.68207   1
  -2 -11   1 12.7994 1.71566   4
  -2 -11   1 15.9347 1.69443   2
   1  11  -1 60.3518 2.55276   4
   1  11  -1 58.5204 2.25156   3
   1  11  -1 62.2111 2.61859   1
  -1 -11   1 57.9583 2.70638   4
  -1 -11   1 59.3256 2.57709   2
   0  11  -1 59.4937 2.56664   1
   0  11  -1 58.9901 2.59309   4
   0  11  -1 59.3635 2.29428   3
   0 -11   1 55.5091 2.54067   4
   0 -11   1 60.3730 2.42422   2
  -1  11  -1 0.03788 0.85742   4
  -1  11  -1 1.84847 0.94110   1
  -1  11  -1 1.03167 0.82526   3
   1 -11   1 1.99609 0.77274   2
   1 -11   1 0.10663 0.84583   4
  -2  11  -1 13.4850 1.51490   4
  -2  11  -1 11.5410 1.51721   3
  -2  11  -1 16.2535 1.60264   1
   2 -11   1 14.4531 1.72217   4
   2 -11   1 16.3562 1.24235   2
  -3  11  -1 10.9417 1.38508   4
  -3  11  -1 13.8707 1.43590   1
  -3  11  -1 12.3922 1.50853   3
   3 -11   1 13.8245 1.00386   2
   3 -11   1 12.1109 1.55566   4
  -4  11  -1 2.33007 0.88640   1
  -4  11  -1 2.68212 0.64790   2
   4 -11   1 3.19461 0.48039   2
   4 -11   1 2.72653 0.95153   4
  -5  11  -1 67.4809 2.81723   1
  -5  11  -1 68.8607 2.49934   4
   5 -11   1 71.1420 2.75550   4
   5 -11   1 69.4457 2.75731   3
  -6  11  -1 -0.1431 0.94968   1
   6 -11   1 -0.0729 0.87206   4
   6 -11   1 -0.6253 0.81950   3
  -7  11  -1 41.9357 2.70125   1
   7 -11   1 41.9947 2.23180   4
   7 -11   1 42.7784 2.41380   3
  -8  11  -1 0.92578 1.13382   1
   8 -11   1 0.40405 0.89293   4
   8 -11   1 0.94260 1.11106   3
  -9  11  -1 28.1565 2.40042   1
   9 -11   1 26.4393 2.33115   3
   9 -11   1 27.9239 2.00580   4
 -10  11  -1 3.37877 1.42605   1
  10 -11   1 1.66259 1.06822   4
  10 -11   1 2.08167 1.51711   3
   6  10  -1 6.90273 1.38977   4
   6  10  -1 4.21496 1.34757   1
  -6 -10   1 9.69750 1.63491   2
   5  10  -1 19.0184 1.33193   3
   5  10  -1 17.9426 1.82045   1
   5  10  -1 19.6568 1.96680   4
  -5 -10   1 21.6350 2.10814   2
   4  10  -1 8.79039 1.28659   4
   4  10  -1 9.57296 1.26299   3
  -4 -10   1 9.52417 1.39828   2
  -4 -10   1 7.55647 1.26958   4
   3  10  -1 15.6454 1.22628   3
   3  10  -1 14.8422 1.71914   1
   3  10  -1 12.7830 1.64214   4
  -3 -10   1 13.8148 1.49594   4
  -3 -10   1 14.1577 1.72826   2
   2  10  -1 2.38003 0.72790   3
   2  10  -1 -0.0350 0.90895   1
   2  10  -1 3.82423 0.96424   4
  -2 -10   1 0.43968 0.89071   2
  -2 -10   1 1.17903 0.88831   4
   1  10  -1 90.0630 2.77585   3
   1  10  -1 92.9844 3.10162   4
   1  10  -1 90.0023 3.10292   1
  -1 -10   1 89.7319 3.20399   4
  -1 -10   1 89.9067 3.06688   2
   0  10  -1 36.1252 1.94506   1
   0  10  -1 36.0977 1.84876   4
   0  10  -1 32.9221 1.70342   3
   0 -10   1 33.5506 1.80207   2
   0 -10   1 35.0793 2.04101   4
  -1  10  -1 73.1852 2.66155   1
  -1  10  -1 78.8658 3.84724   4
  -1  10  -1 69.2429 2.73653   3
   1 -10   1 69.6933 2.35905   2
   1 -10   1 67.6283 2.70409   4
  -2  10  -1 45.7599 2.02053   4
  -2  10  -1 47.5713 2.00781   3
  -2  10  -1 48.4035 2.16465   1
   2 -10   1 48.5240 1.76459   2
   2 -10   1 50.0783 2.60214   4
  -3  10  -1 53.0634 1.94316   2
  -3  10  -1 56.2742 2.27283   3
  -3  10  -1 55.4682 2.11617   4
  -3  10  -1 54.1687 2.24167   1
   3 -10   1 57.8465 2.38645   4
   3 -10   1 55.5163 1.70916   2
   3 -10   1 53.4877 2.09879   4
  -4  10  -1 9.91344 1.23167   1
  -4  10  -1 9.41327 0.58629   2
   4 -10   1 10.3157 1.16282   4
   4 -10   1 9.24634 0.61944   2
   4 -10   1 9.17960 1.12822   4
  -5  10  -1 32.5490 1.83496   1
  -5  10  -1 29.2374 1.54657   4
   5 -10   1 30.1068 1.82291   4
   5 -10   1 32.2343 1.66391   4
   5 -10   1 30.3111 1.86542   3
  -6  10  -1 2.49311 0.96629   1
  -6  10  -1 4.13825 1.21271   4
   6 -10   1 2.88348 0.74040   4
   6 -10   1 2.70515 0.91853   3
   6 -10   1 2.59650 0.88957   4
  -7  10  -1 132.788 4.25695   1
   7 -10   1 128.942 4.16203   3
   7 -10   1 130.849 3.91219   4
  -8  10  -1 33.7599 2.36016   1
   8 -10   1 34.2357 2.13940   3
   8 -10   1 36.1959 1.97857   4
  -9  10  -1 8.50695 1.49359   1
   9 -10   1 11.6217 1.54667   4
   9 -10   1 8.74454 1.36773   3
 -10  10  -1 38.3938 2.73268   1
  10 -10   1 37.2835 2.57669   3
  10 -10   1 34.4266 2.10514   4
 -11  10  -1 2.15716 2.14661   1
  11 -10   1 2.53654 1.30526   3
  11 -10   1 1.11024 0.93307   4
   7   9  -1 -0.4525 1.19270   1
   7   9  -1 -0.2588 1.02514   4
  -7  -9   1 1.42280 1.12204   2
   6   9  -1 9.82508 1.46847   1
   6   9  -1 12.6453 1.23251   3
  -6  -9   1 10.3791 1.67538   2
   5   9  -1 1.22241 1.26698   1
   5   9  -1 1.01345 0.76768   3
   5   9  -1 0.79432 0.93392   4
  -5  -9   1 1.17304 1.09928   2
   4   9  -1 2.62652 0.95070   4
   4   9  -1 0.78563 1.02510   1
   4   9  -1 2.68644 0.73718   3
  -4  -9   1 2.46786 1.12144   4
  -4  -9   1 0.34747 1.05592   2
   3   9  -1 36.2511 2.99417   4
   3   9  -1 33.6125 1.61272   3
   3   9  -1 34.9289 2.04484   1
  -3  -9   1 36.4821 2.06949   4
  -3  -9   1 37.6359 2.15772   2
   2   9  -1 121.546 3.61133   4
   2   9  -1 112.042 3.12446   3
   2   9  -1 112.236 3.52878   1
  -2  -9   1 111.296 3.58690   2
  -2  -9   1 114.474 3.53745   4
   1   9  -1 -0.1908 0.58738   3
   1   9  -1 -0.1747 0.69890   4
   1   9  -1 -0.1734 0.75557   1
  -1  -9   1 -0.8842 0.74684   2
  -1  -9   1 -0.2298 0.70658   4
   0   9  -1 25.2788 1.67100   4
   0   9  -1 28.2880 1.57704   1
   0   9  -1 28.5496 1.53272   3
   0  -9   1 27.1202 1.53416   2
   0  -9   1 29.2894 1.79628   4
  -1   9  -1 72.3826 2.85547   1
  -1   9  -1 72.9142 2.53095   4
  -1   9  -1 76.1291 2.42117   3
   1  -9   1 69.9507 2.31304   2
   1  -9   1 75.2479 2.69513   4
  -2   9  -1 23.3250 1.76626   1
  -2   9  -1 22.4817 1.42018   4
  -2   9  -1 20.0269 1.41919   3
   2  -9   1 22.2925 1.15655   2
   2  -9   1 21.4009 1.47543   4
   2  -9   1 20.8343 1.39870   4
  -3   9  -1 8.26846 1.08877   1
  -3   9  -1 5.44536 1.70495   3
  -3   9  -1 8.23792 1.04220   4
  -3   9  -1 7.14814 0.71413   2
   3  -9   1 8.18259 0.98190   4
  -4   9  -1 26.0941 1.64027   1
  -4   9  -1 25.1512 0.75773   2
  -4   9  -1 26.0455 1.58479   3
   4  -9   1 24.5857 0.77297   2
   4  -9   1 24.2262 1.56582   4
   4  -9   1 25.1167 1.44372   4
  -5   9  -1 13.7127 1.43375   1
  -5   9  -1 11.7435 1.11175   4
   5  -9   1 11.6126 1.41596   4
   5  -9   1 9.59350 1.15650   3
   5  -9   1 10.5086 1.17094   4
  -6   9  -1 27.1084 1.73521   1
   6  -9   1 25.5917 1.68098   4
   6  -9   1 25.2959 1.85446   3
   6  -9   1 24.5438 1.56370   4
  -7   9  -1 102.720 3.57629   1
   7  -9   1 95.7195 3.02260   4
   7  -9   1 100.884 3.40950   3
   7  -9   1 101.490 3.20787   4
  -8   9  -1 4.03367 1.14237   1
   8  -9   1 5.42874 0.87312   4
  -9   9  -1 47.3969 2.74609   1
   9  -9   1 45.9329 2.43468   3
   9  -9   1 47.6177 2.24817   4
 -10   9  -1 1.90201 1.22852   1
  10  -9   1 1.45598 1.14029   3
  10  -9   1 0.43477 0.81085   4
 -11   9  -1 6.61644 1.62134   1
  11  -9   1 5.98870 2.09239   3
  11  -9   1 6.54213 1.23268   4
   8   8  -1 3.45638 1.34585   1
   8   8  -1 6.98667 1.39711   3
   8   8  -1 5.16292 1.30675   4
   7   8  -1 4.83986 1.30871   1
   7   8  -1 6.69913 1.29242   4
   7   8  -1 6.33314 0.90089   3
  -7  -8   1 5.62483 1.36167   2
   6   8  -1 6.62035 0.89029   3
   6   8  -1 5.38042 1.09666   4
  -6  -8   1 8.50288 1.47750   2
   5   8  -1 22.6002 1.77985   4
   5   8  -1 21.5119 1.33392   3
   5   8  -1 23.8069 1.86787   1
  -5  -8   1 18.7904 1.80532   2
  -5  -8   1 22.1369 1.69967   4
   4   8  -1 25.9391 1.79548   4
   4   8  -1 25.5966 1.37674   3
   4   8  -1 25.4543 1.81931   1
  -4  -8   1 28.0547 1.78873   4
  -4  -8   1 23.0938 1.76750   2
   3   8  -1 160.623 4.47125   4
   3   8  -1 165.575 4.50789   1
   3   8  -1 166.662 4.07254   3
  -3  -8   1 163.683 4.64857   2
   2   8  -1 22.5428 1.26961   3
   2   8  -1 23.7758 1.59798   1
   2   8  -1 22.1001 1.48333   4
  -2  -8   1 22.9340 1.62534   4
  -2  -8   1 21.9728 1.63398   2
   1   8  -1 10.8661 1.20522   4
   1   8  -1 9.01327 1.08203   3
   1   8  -1 9.57815 1.29820   1
  -1  -8   1 6.25231 0.94811   4
  -1  -8   1 9.44927 1.24720   2
   0   8  -1 20.8674 1.53678   4
   0   8  -1 21.6862 1.48025   1
   0   8  -1 23.5836 1.33256   3
   0  -8   1 23.6092 1.60158   4
   0  -8   1 24.4976 1.44989   2
  -1   8  -1 51.8073 1.98117   4
  -1   8  -1 49.3252 1.90354   3
  -1   8  -1 51.5883 2.02379   1
   1  -8   1 50.9148 1.80650   2
   1  -8   1 53.9816 2.12889   4
   1  -8   1 52.2511 1.91768   4
  -2   8  -1 33.5343 1.58382   1
  -2   8  -1 31.9921 1.23290   2
  -2   8  -1 32.2229 1.50932   4
  -2   8  -1 32.9376 1.60690   3
   2  -8   1 33.2089 1.28445   2
   2  -8   1 33.3142 1.54892   4
   2  -8   1 37.5281 1.73218   4
  -3   8  -1 6.48693 0.58645   2
  -3   8  -1 6.59938 0.78566   4
  -3   8  -1 5.49983 0.92695   3
  -3   8  -1 5.60891 0.91964   1
   3  -8   1 4.93870 0.57073   2
   3  -8   1 6.29944 0.81677   4
   3  -8   1 6.24415 0.89720   4
  -4   8  -1 -0.6966 0.71645   1
   4  -8   1 -2.8074 1.07957   4
   4  -8   1 -0.8130 0.52109   4
  -5   8  -1 250.588 6.17704   1
  -5   8  -1 248.325 5.70916   4
   5  -8   1 249.746 5.99665   4
   5  -8   1 251.205 5.88583   4
   5  -8   1 257.221 6.20170   3
  -6   8  -1 2.63601 0.94727   1
   6  -8   1 1.10946 0.72849   4
   6  -8   1 0.71564 0.85190   3
   6  -8   1 0.06351 0.67184   4
  -7   8  -1 215.825 5.81984   1
   7  -8   1 214.781 5.25203   4
   7  -8   1 213.866 5.66885   3
   7  -8   1 217.504 5.37857   4
  -8   8  -1 29.4363 2.14859   1
   8  -8   1 27.7369 1.63764   4
   8  -8   1 27.5092 1.88864   3
   8  -8   1 27.0361 1.58853   4
  -9   8  -1 92.9956 3.70440   1
   9  -8   1 88.7075 3.09245   4
   9  -8   1 90.3744 3.45495   3
   9  -8   1 92.5929 3.04264   4
 -10   8  -1 0.45902 1.16073   1
  10  -8   1 0.11424 0.79258   4
  10  -8   1 1.75453 0.98023   3
 -11   8  -1 2.70534 1.36437   1
  11  -8   1 1.58087 0.89072   4
  11  -8   1 1.65252 1.10091   3
   9   7  -1 22.0349 1.67304   3
   9   7  -1 19.1770 2.11945   4
   9   7  -1 19.7212 2.28013   1
  -9  -7   1 24.2603 2.37758   2
   8   7  -1 0.74357 0.97543   4
   8   7  -1 0.49412 1.12327   1
   8   7  -1 2.34336 0.76004   3
  -8  -7   1 0.63421 1.00925   2
   7   7  -1 37.5840 2.33165   1
   7   7  -1 37.3094 1.74518   3
   7   7  -1 37.2028 3.37560   4
  -7  -7   1 36.6433 2.48778   2
   6   7  -1 13.6403 1.38653   3
   6   7  -1 12.4087 1.58056   4
   6   7  -1 12.1912 1.49322   1
  -6  -7   1 10.3794 1.34758   4
   5   7  -1 194.107 5.29476   1
   5   7  -1 201.592 5.29912   4
   5   7  -1 202.628 4.79119   3
  -5  -7   1 196.246 5.17839   4
  -5  -7   1 194.958 5.47618   2
   4   7  -1 44.2628 2.08644   1
   4   7  -1 42.2673 1.65443   3
   4   7  -1 45.6504 3.11714   4
  -4  -7   1 41.6219 1.97494   4
  -4  -7   1 41.6874 2.16886   2
   3   7  -1 239.802 5.52283   3
   3   7  -1 243.466 6.29956   1
   3   7  -1 244.551 5.97065   4
  -3  -7   1 242.340 5.94675   4
  -3  -7   1 245.698 6.12640   2
   2   7  -1 104.953 3.08507   4
   2   7  -1 106.784 2.79873   3
   2   7  -1 104.317 3.07426   1
  -2  -7   1 104.761 3.17067   2
  -2  -7   1 107.554 4.31584   4
   1   7  -1 0.52013 0.57839   3
   1   7  -1 1.29973 0.62936   1
   1   7  -1 0.57824 0.66840   4
  -1  -7   1 0.91208 0.66016   4
  -1  -7   1 1.40543 0.69211   2
   0   7  -1 19.1952 1.15321   3
   0   7  -1 19.3065 1.27890   4
   0   7  -1 18.8030 1.22438   1
   0  -7   1 15.9193 1.08593   4
   0  -7   1 17.0974 1.32343   4
   0  -7   1 19.2583 1.14143   2
  -1   7  -1 45.4520 1.67675   4
  -1   7  -1 45.3525 1.63407   3
  -1   7  -1 43.6181 1.70377   1
   1  -7   1 43.9088 1.70213   4
   1  -7   1 44.4728 1.50781   2
   1  -7   1 43.3037 1.68204   4
  -2   7  -1 322.499 7.15067   1
  -2   7  -1 321.500 7.10218   3
  -2   7  -1 315.895 7.02513   4
   2  -7   1 311.789 6.86198   2
   2  -7   1 321.782 7.16056   4
   2  -7   1 309.367 7.04968   4
  -3   7  -1 53.7983 1.94101   1
  -3   7  -1 49.8915 1.33946   2
  -3   7  -1 54.4691 1.98663   3
   3  -7   1 52.0500 1.88838   4
   3  -7   1 51.1087 1.79106   4
   3  -7   1 52.8415 1.36950   2
  -4   7  -1 773.885 16.1449   1
  -4   7  -1 752.350 15.7788   4
   4  -7   1 749.371 15.8834   4
   4  -7   1 773.644 16.0016   4
  -5   7  -1 246.839 5.52788   4
  -5   7  -1 251.079 6.48476   1
   5  -7   1 246.794 6.43815   3
   5  -7   1 244.696 6.11907   4
   5  -7   1 246.101 5.68196   4
  -6   7  -1 541.969 11.5833   4
  -6   7  -1 551.769 12.2980   1
   6  -7   1 564.155 11.9416   4
   6  -7   1 565.934 12.2709   3
   6  -7   1 549.171 11.8293   4
  -7   7  -1 8.25002 1.20803   1
   7  -7   1 8.43682 1.11836   4
   7  -7   1 8.64485 1.23116   3
   7  -7   1 9.54103 1.24894   4
  -8   7  -1 166.358 4.91751   1
   8  -7   1 166.130 4.29640   4
   8  -7   1 168.792 4.82999   3
   8  -7   1 171.375 4.42185   4
  -9   7  -1 0.35922 1.24549   1
   9  -7   1 1.36323 0.69583   4
 -10   7  -1 22.2856 2.21294   1
  10  -7   1 20.8228 1.99466   3
  10  -7   1 22.8844 1.65088   4
 -11   7  -1 -0.6650 1.17122   1
  11  -7   1 -0.8299 0.74571   4
  11  -7   1 -0.3276 0.96242   3
 -12   7  -1 8.22826 1.71754   1
  12  -7   1 6.74901 1.48732   3
   9   6  -1 0.66025 1.03485   4
   9   6  -1 1.08836 1.22274   1
   9   6  -1 1.21671 0.83410   3
  -9  -6   1 3.50451 1.27763   2
   8   6  -1 30.9237 2.16912   4
   8   6  -1 33.0620 2.17933   1
   8   6  -1 32.9636 1.78262   3
  -8  -6   1 34.5754 2.44251   2
   7   6  -1 36.3118 1.72948   3
   7   6  -1 35.5320 2.07373   4
   7   6  -1 32.7794 2.18765   1
  -7  -6   1 36.4083 2.30885   2
   6   6  -1 26.4428 1.65398   4
   6   6  -1 30.7097 1.85829   4
   6   6  -1 27.3252 1.93781   1
   6   6  -1 30.7906 1.52228   3
  -6  -6   1 31.3988 1.95566   2
   5   6  -1 4.45025 0.76283   3
   5   6  -1 6.17395 1.03002   4
   5   6  -1 5.61888 0.94461   4
   5   6  -1 5.77129 1.06991   1
  -5  -6   1 5.80287 0.95408   4
  -5  -6   1 5.44805 1.05753   2
   4   6  -1 4.94979 0.84155   4
   4   6  -1 5.51885 0.97048   1
   4   6  -1 5.24011 0.70827   3
   4   6  -1 4.62904 0.89732   4
  -4  -6   1 2.77798 1.01226   2
  -4  -6   1 5.11571 0.87238   4
   3   6  -1 8.14675 1.09148   4
   3   6  -1 9.56125 0.81898   3
   3   6  -1 9.11213 0.95653   4
   3   6  -1 11.3561 1.13521   1
  -3  -6   1 9.05756 1.08935   4
   2   6  -1 149.618 3.80415   4
   2   6  -1 142.215 3.75017   4
   2   6  -1 147.393 3.74893   1
   2   6  -1 145.611 3.49195   3
  -2  -6   1 145.518 3.79314   4
  -2  -6   1 144.160 3.81319   2
   1   6  -1 82.5014 2.44904   4
   1   6  -1 85.2229 2.42660   1
   1   6  -1 81.4088 2.43038   4
   1   6  -1 82.2934 2.22120   3
  -1  -6   1 82.3882 2.41235   2
  -1  -6   1 85.5265 2.34474   3
   0   6  -1 20.3253 1.10648   1
   0   6  -1 19.6583 0.99750   3
   0   6  -1 20.5716 1.06088   4
   0  -6   1 20.5359 1.06725   2
   0  -6   1 21.3575 1.06817   3
   0  -6   1 21.6123 1.65328   4
   0  -6   1 21.8964 1.19982   4
  -1   6  -1 7.38001 0.65285   2
  -1   6  -1 6.92982 0.82845   1
  -1   6  -1 6.42527 0.79944   3
  -1   6  -1 6.06605 0.67693   4
   1  -6   1 6.78327 0.68432   2
   1  -6   1 5.52753 0.69521   4
   1  -6   1 5.06031 0.67686   4
  -2   6  -1 7.11073 0.90905   3
  -2   6  -1 10.4614 0.92387   1
  -2   6  -1 7.39130 0.74995   4
  -2   6  -1 9.21787 0.59983   2
   2  -6   1 8.17844 0.76240   4
   2  -6   1 9.32993 0.62389   2
   2  -6   1 7.54941 0.77419   4
  -3   6  -1 27.2987 1.25772   1
  -3   6  -1 20.8263 0.73948   2
  -3   6  -1 26.9305 1.30418   3
   3  -6   1 22.0779 0.75529   2
   3  -6   1 26.9880 1.17051   4
   3  -6   1 27.4229 1.26711   4
  -4   6  -1 268.896 6.32337   1
  -4   6  -1 272.555 5.97756   4
   4  -6   1 283.642 6.17835   4
   4  -6   1 272.087 6.08226   4
  -5   6  -1 0.46786 0.62096   1
  -5   6  -1 0.34789 0.38584   4
   5  -6   1 0.77806 0.51554   4
   5  -6   1 0.19646 0.47383   4
   5  -6   1 1.06640 0.69156   3
  -6   6  -1 630.378 13.6743   1
  -6   6  -1 601.906 12.8739   4
   6  -6   1 631.603 13.5922   3
   6  -6   1 634.239 13.1576   4
   6  -6   1 630.676 13.2234   4
  -7   6  -1 6.59758 1.13591   1
   7  -6   1 8.28572 1.07357   4
   7  -6   1 7.80071 1.01414   4
   7  -6   1 7.28094 1.04835   3
  -8   6  -1 60.6188 2.64455   1
   8  -6   1 59.4995 2.06964   4
   8  -6   1 58.8679 2.15791   4
   8  -6   1 58.8796 2.46642   3
  -9   6  -1 3.29435 1.21853   1
   9  -6   1 4.35104 1.11699   3
   9  -6   1 3.94405 0.82114   4
 -10   6  -1 1.64351 1.09206   1
  10  -6   1 3.38236 0.84195   4
  10  -6   1 1.90638 0.98130   3
 -11   6  -1 11.6754 1.80324   1
  11  -6   1 11.6345 1.47070   4
 -12   6  -1 1.07557 2.04280   1
  12  -6   1 0.55845 1.29283   4
  10   5  -1 9.66018 1.24587   3
  10   5  -1 5.97450 1.46897   1
  10   5  -1 7.50309 1.32139   4
   9   5  -1 94.4869 3.10335   3
   9   5  -1 84.7127 3.51225   1
   9   5  -1 93.3634 3.44519   4
  -9  -5   1 95.3269 3.79841   2
   8   5  -1 20.4460 2.18250   1
   8   5  -1 18.9800 1.51769   3
  -8  -5   1 20.7738 2.00058   2
   7   5  -1 131.290 3.96664   4
   7   5  -1 133.119 4.17727   1
   7   5  -1 134.447 3.65848   3
  -7  -5   1 137.603 4.31825   2
  -7  -5   1 128.399 3.72492   4
   6   5  -1 75.7248 2.42387   3
   6   5  -1 68.6776 2.57193   4
   6   5  -1 77.0795 2.87151   1
   6   5  -1 78.8249 2.75509   4
  -6  -5   1 79.8924 2.99008   2
   5   5  -1 105.628 3.28779   1
   5   5  -1 107.183 3.16691   4
   5   5  -1 109.234 3.59495   4
   5   5  -1 109.342 2.90216   3
  -5  -5   1 108.181 3.10421   4
  -5  -5   1 103.333 3.41134   2
   4   5  -1 21.9717 1.11941   3
   4   5  -1 19.2357 1.26903   4
   4   5  -1 20.4977 1.35794   1
   4   5  -1 20.0974 1.31562   4
  -4  -5   1 21.4171 1.26446   4
  -4  -5   1 21.7599 1.76941   2
   3   5  -1 127.971 3.38526   4
   3   5  -1 126.929 3.38675   4
   3   5  -1 131.538 3.39612   1
   3   5  -1 132.840 3.14336   3
  -3  -5   1 125.858 3.35495   4
  -3  -5   1 130.335 3.52209   2
   2   5  -1 2.20523 0.62958   4
   2   5  -1 1.86443 0.59655   1
   2   5  -1 1.37272 0.46648   3
   2   5  -1 2.01393 0.55156   4
  -2  -5   1 1.46186 0.42726   3
  -2  -5   1 2.28781 0.58403   4
  -2  -5   1 2.35455 0.58809   2
   1   5  -1 339.966 7.41407   1
   1   5  -1 344.889 7.46874   4
   1   5  -1 343.448 7.66293   4
   1   5  -1 343.246 7.26553   3
  -1  -5   1 331.717 7.41997   4
  -1  -5   1 334.961 7.21308   3
  -1  -5   1 352.141 7.50699   4
  -1  -5   1 341.931 7.46832   2
   0   5  -1 615.649 12.3839   4
   0   5  -1 588.575 12.2603   2
   0   5  -1 610.832 12.3672   1
   0   5  -1 605.494 12.2677   3
   0   5  -1 577.919 12.3635   4
   0  -5   1 585.824 12.7252   4
   0  -5   1 598.343 12.3097   2
   0  -5   1 585.696 12.3104   1
   0  -5   1 573.883 12.3425   4
   0  -5   1 583.171 12.2059   3
  -1   5  -1 1139.63 23.5172   4
   1  -5   1 1185.02 23.5362   4
   1  -5   1 1161.08 23.5129   1
   1  -5   1 1140.23 23.4531   3
  -2   5  -1 1104.76 22.6403   3
   2  -5   1 1114.45 22.6241   1
   2  -5   1 1106.15 22.6117   4
   2  -5   1 1112.29 22.5591   4
  -3   5  -1 558.152 11.7879   1
  -3   5  -1 574.330 11.8391   3
   3  -5   1 556.486 11.2152   2
   3  -5   1 550.567 11.6697   4
   3  -5   1 556.472 11.6216   4
  -4   5  -1 636.917 13.0483   4
  -4   5  -1 634.589 13.4435   1
   4  -5   1 639.812 13.2060   4
   4  -5   1 632.026 13.4210   3
   4  -5   1 634.220 13.1454   4
  -5   5  -1 1.16636 0.35147   4
  -5   5  -1 0.17281 0.59494   1
   5  -5   1 0.40430 0.40838   4
   5  -5   1 0.97155 0.45857   4
   5  -5   1 0.35798 0.55848   3
  -6   5  -1 2.13759 1.00563   1
  -6   5  -1 1.82854 0.42415   4
   6  -5   1 -0.8145 1.19869   3
   6  -5   1 1.27986 0.90950   4
  -7   5  -1 43.5117 2.06681   1
  -7   5  -1 39.3969 1.21072   2
   7  -5   1 35.9667 1.15617   2
   7  -5   1 43.0849 1.63485   4
   7  -5   1 39.7674 2.00187   3
  -8   5  -1 154.572 4.64932   1
   8  -5   1 152.805 4.39443   3
   8  -5   1 155.063 3.90411   4
   8  -5   1 155.205 3.98278   4
  -9   5  -1 24.6647 1.18902   2
  -9   5  -1 26.1419 2.09802   1
   9  -5   1 22.7502 1.51291   4
   9  -5   1 24.1047 1.42835   4
   9  -5   1 26.9236 1.77048   3
 -10   5  -1 2.23849 0.63661   2
 -10   5  -1 2.14307 1.13951   1
  10  -5   1 1.17601 0.74380   4
  10  -5   1 3.01714 0.88377   4
  10  -5   1 4.04776 1.13558   3
 -11   5  -1 55.1659 2.97003   1
 -11   5  -1 56.0048 2.38062   2
  11  -5   1 52.2332 2.59202   3
  11  -5   1 52.2713 2.33421   4
  12  -5   1 2.37910 1.25333   3
  10   4  -1 28.3424 2.27497   1
  10   4  -1 28.9693 2.16923   4
  10   4  -1 28.7617 2.22497   3
 -10  -4   1 30.9678 2.38377   2
   9   4  -1 1.52120 1.06744   1
   9   4  -1 -0.0903 0.85138   4
   9   4  -1 -0.2381 0.84710   3
  -9  -4   1 0.97669 1.01186   2
   8   4  -1 63.8725 2.78738   1
   8   4  -1 65.2362 2.43615   3
   8   4  -1 66.6001 2.67951   4
  -8  -4   1 65.5163 2.95695   2
   7   4  -1 72.5068 2.63887   4
   7   4  -1 76.7809 2.76350   4
   7   4  -1 77.8323 2.52078   3
   7   4  -1 77.2619 2.99073   1
  -7  -4   1 76.7681 2.52891   4
  -7  -4   1 80.7694 3.03871   2
   6   4  -1 56.7283 2.20672   4
   6   4  -1 54.7570 1.95391   3
   6   4  -1 54.1210 2.28242   1
   6   4  -1 53.1822 2.10948   4
  -6  -4   1 54.2059 2.32901   2
   5   4  -1 112.349 2.91004   3
   5   4  -1 109.524 3.09426   4
   5   4  -1 109.912 3.09954   4
   5   4  -1 111.686 3.33269   1
  -5  -4   1 103.126 3.27205   2
   4   4  -1 109.584 2.97758   4
   4   4  -1 110.710 3.04896   1
   4   4  -1 107.108 2.96943   4
   4   4  -1 108.041 2.76994   3
  -4  -4   1 111.205 2.96335   4
  -4  -4   1 109.883 3.17974   2
   3   4  -1 84.6134 2.40296   1
   3   4  -1 81.0055 2.16302   3
   3   4  -1 84.7604 2.39343   4
   3   4  -1 77.6599 2.30047   4
  -3  -4   1 77.8111 2.11377   3
  -3  -4   1 82.2937 2.35572   4
  -3  -4   1 84.2837 2.50215   2
   2   4  -1 0.07973 0.45185   4
   2   4  -1 -0.9559 0.51668   1
   2   4  -1 -0.1348 0.49547   4
  -2  -4   1 -0.1713 0.44185   4
  -2  -4   1 -0.7756 0.35321   3
  -2  -4   1 -0.4877 0.44128   4
   1   4  -1 5.65929 0.59047   4
   1   4  -1 5.31439 0.61739   1
   1   4  -1 4.15796 0.48361   3
   1   4  -1 5.69534 0.68265   2
   1   4  -1 5.34714 0.69304   4
  -1  -4   1 6.04270 0.68354   4
  -1  -4   1 4.77622 0.56674   1
  -1  -4   1 4.13099 0.54768   3
  -1  -4   1 6.17346 0.67228   4
  -1  -4   1 4.77836 0.64467   2
   0   4  -1 14.2803 0.70449   3
   0   4  -1 14.1766 0.74505   1
   0   4  -1 14.2273 0.76596   4
   0   4  -1 14.3464 0.76019   4
   0   4  -1 13.2890 0.68442   2
   0  -4   1 14.3543 0.80714   4
   0  -4   1 13.8601 0.80304   1
   0  -4   1 14.2752 0.74513   4
   0  -4   1 12.6889 0.70068   2
   0  -4   1 13.1602 0.64916   3
  -1   4  -1 -0.5025 0.32308   4
  -1   4  -1 -0.1104 0.34883   3
  -1   4  -1 0.38503 0.25103   2
   1  -4   1 1.45287 0.42099   1
   1  -4   1 0.16298 0.25045   2
   1  -4   1 -0.7370 0.29142   4
   1  -4   1 -0.9228 0.34778   4
  -2   4  -1 344.819 7.39561   1
  -2   4  -1 338.664 6.86730   2
  -2   4  -1 342.920 7.11225   4
  -2   4  -1 339.265 7.24348   3
   2  -4   1 335.833 7.15185   4
   2  -4   1 343.594 6.87680   2
   2  -4   1 324.858 7.15916   1
   2  -4   1 325.186 7.18402   3
   2  -4   1 344.089 7.28822   4
  -3   4  -1 735.059 14.9533   4
  -3   4  -1 714.587 15.2041   1
  -3   4  -1 741.551 15.2497   3
   3  -4   1 732.561 15.2016   1
   3  -4   1 746.573 15.0211   4
   3  -4   1 744.112 15.0639   4
  -4   4  -1 386.567 8.04998   4
  -4   4  -1 387.007 8.47389   1
   4  -4   1 388.430 7.84648   2
   4  -4   1 391.891 7.85250   2
   4  -4   1 381.137 8.44064   3
   4  -4   1 386.916 8.15149   4
   4  -4   1 400.959 8.21628   4
  -5   4  -1 38.6161 1.06032   2
  -5   4  -1 39.2482 1.66646   1
   5  -4   1 39.6219 1.58586   3
   5  -4   1 38.1333 1.33719   4
   5  -4   1 38.1008 1.29315   4
   5  -4   1 37.9684 1.03258   2
  -6   4  -1 460.989 9.65877   2
  -6   4  -1 467.794 10.4075   1
   6  -4   1 477.719 9.91301   4
   6  -4   1 454.359 9.61296   2
   6  -4   1 467.330 9.84251   4
   6  -4   1 472.514 10.2723   3
  -7   4  -1 17.6940 1.53160   1
  -7   4  -1 19.2199 1.02804   2
   7  -4   1 21.9416 1.17126   4
   7  -4   1 19.9997 1.09888   4
   7  -4   1 19.8168 0.93168   2
   7  -4   1 21.1026 1.44196   3
  -8   4  -1 206.751 5.61866   1
  -8   4  -1 206.692 4.80691   2
   8  -4   1 208.396 4.99194   4
   8  -4   1 208.581 4.91288   4
   8  -4   1 207.946 5.35352   3
  -9   4  -1 24.0612 1.91694   1
  -9   4  -1 21.7323 1.31102   2
   9  -4   1 20.8936 1.37450   4
   9  -4   1 23.7779 1.80677   3
   9  -4   1 21.6441 1.41456   4
 -10   4  -1 6.49621 1.32512   1
 -10   4  -1 7.47762 0.94180   2
  10  -4   1 5.45778 1.25631   3
  10  -4   1 7.06604 0.94164   4
  10  -4   1 5.79242 0.94232   4
 -11   4  -1 16.5928 1.42397   2
 -11   4  -1 18.5826 2.08867   1
  11  -4   1 16.8382 1.73544   3
  11  -4   1 16.1363 1.57040   4
  12  -4   1 19.9540 2.14758   3
  11   3  -1 -0.2533 1.03192   3
 -11  -3   1 2.83888 1.16493   2
  10   3  -1 27.6678 2.22838   1
  10   3  -1 32.4963 2.07675   4
 -10  -3   1 30.3272 2.23242   2
   9   3  -1 -0.0856 1.07962   1
   9   3  -1 1.45828 0.83847   4
   9   3  -1 -0.5330 0.81589   3
  -9  -3   1 1.18464 1.65005   2
   8   3  -1 128.248 3.69905   3
   8   3  -1 135.960 3.90134   4
   8   3  -1 129.083 3.78994   4
   8   3  -1 134.792 4.24595   1
  -8  -3   1 129.193 4.28592   4
  -8  -3   1 131.716 4.12738   2
   7   3  -1 1.53932 0.83938   3
   7   3  -1 3.73024 0.88813   4
   7   3  -1 2.26554 1.05159   1
   7   3  -1 2.93706 0.79731   4
  -7  -3   1 3.20715 1.02538   2
  -7  -3   1 2.57324 0.70313   4
   6   3  -1 417.684 8.93883   3
   6   3  -1 414.588 9.32915   1
   6   3  -1 408.099 9.08260   4
   6   3  -1 394.948 9.03635   4
  -6  -3   1 405.651 9.33070   2
  -6  -3   1 403.721 8.91773   4
   5   3  -1 -0.8236 0.51032   4
   5   3  -1 0.42908 0.58784   1
   5   3  -1 -0.4281 0.46185   3
   5   3  -1 0.45326 0.50129   4
   4   3  -1 41.6085 1.54320   4
   4   3  -1 43.1371 1.44080   3
   4   3  -1 42.1831 1.60461   1
   4   3  -1 42.1176 1.56000   4
  -4  -3   1 41.6566 1.53486   4
  -4  -3   1 43.5670 1.66357   2
   3   3  -1 85.1026 2.35376   1
   3   3  -1 81.0531 2.30964   4
   3   3  -1 85.4065 2.16496   3
   3   3  -1 82.2211 2.32069   4
  -3  -3   1 81.8407 2.12451   3
  -3  -3   1 88.7974 2.47603   2
  -3  -3   1 85.3061 2.31004   4
   2   3  -1 274.251 5.66442   3
   2   3  -1 265.685 5.80566   4
   2   3  -1 266.044 5.84747   1
   2   3  -1 255.846 5.81347   2
   2   3  -1 263.788 5.79462   4
  -2  -3   1 256.655 5.78680   1
  -2  -3   1 272.116 5.64479   3
  -2  -3   1 276.136 5.90222   2
  -2  -3   1 268.608 5.80540   4
  -2  -3   1 259.812 5.76562   4
   1   3  -1 42.4480 1.26240   4
   1   3  -1 41.1884 1.25761   4
   1   3  -1 39.8497 1.36201   2
   1   3  -1 40.6715 1.13844   3
   1   3  -1 40.3897 1.20562   1
  -1  -3   1 42.3654 1.27659   4
  -1  -3   1 43.8719 1.29427   2
  -1  -3   1 41.2830 1.12894   3
  -1  -3   1 39.6823 1.19229   1
  -1  -3   1 41.7484 1.24769   4
   0   3  -1 443.501 9.08835   1
   0   3  -1 429.256 9.10567   4
   0   3  -1 444.812 9.13160   4
   0   3  -1 429.401 9.05861   2
   0   3  -1 439.142 9.06850   3
   0  -3   1 436.977 9.11336   4
   0  -3   1 436.282 9.05180   3
   0  -3   1 435.293 9.07115   1
   0  -3   1 454.146 9.08935   2
   0  -3   1 464.339 9.16982   4
   1  -3   1 2398.97 52.3647   5
  -2   3  -1 312.514 6.68377   3
  -2   3  -1 315.225 6.66110   1
   2  -3   1 316.165 6.53844   4
   2  -3   1 316.895 6.35709   2
   2  -3   1 312.163 6.56392   4
   2  -3   1 315.702 6.64306   1
  -3   3  -1 415.914 8.76174   1
  -3   3  -1 421.610 8.45272   4
  -3   3  -1 415.748 8.46102   4
   3  -3   1 394.820 8.69148   1
   3  -3   1 416.308 8.34893   2
   3  -3   1 417.496 8.75682   3
   3  -3   1 423.267 8.54489   4
   3  -3   1 400.354 8.71257   3
  -4   3  -1 260.154 5.40462   2
  -4   3  -1 256.014 5.38173   4
  -4   3  -1 256.037 5.86187   1
   4  -3   1 257.327 5.38203   2
   4  -3   1 262.295 5.80731   3
   4  -3   1 258.970 5.53139   4
   4  -3   1 260.051 5.50591   4
  -5   3  -1 233.077 4.97608   2
  -5   3  -1 231.762 5.47270   1
  -5   3  -1 208.782 4.88659   4
   5  -3   1 233.618 5.02605   4
   5  -3   1 236.549 5.36624   3
   5  -3   1 231.692 4.93768   2
   5  -3   1 235.698 5.06780   4
  -6   3  -1 11.3619 1.15737   1
  -6   3  -1 12.1571 0.82555   2
   6  -3   1 12.9429 0.87813   4
   6  -3   1 12.3199 0.83281   4
   6  -3   1 12.1513 1.06117   3
   6  -3   1 13.3388 0.76633   2
  -7   3  -1 61.9864 1.94456   2
  -7   3  -1 62.5637 2.45827   1
   7  -3   1 65.6905 1.99480   4
   7  -3   1 61.4676 2.23142   3
   7  -3   1 65.4057 1.94366   4
  -8   3  -1 68.4438 2.12269   2
  -8   3  -1 65.6116 2.79959   1
   8  -3   1 65.0904 2.14127   4
   8  -3   1 64.8350 2.40932   3
   8  -3   1 62.1152 2.07467   4
  -9   3  -1 0.22682 1.00044   1
  -9   3  -1 0.55393 0.67532   2
   9  -3   1 -0.7858 0.60717   4
   9  -3   1 -0.7618 0.57458   4
   9  -3   1 -0.8798 0.81096   3
 -10   3  -1 45.3916 2.67596   1
 -10   3  -1 43.8035 1.97173   2
  10  -3   1 39.1893 2.10165   4
  10  -3   1 44.8091 3.41382   3
  10  -3   1 42.2365 1.97139   4
 -11   3  -1 23.3880 2.20807   1
 -11   3  -1 24.6113 1.71220   2
  11  -3   1 23.8821 2.01635   3
  11  -3   1 25.3828 1.72932   4
 -12   3  -1 1.23494 0.90304   2
  12  -3   1 -0.6226 1.08840   3
  11   2  -1 63.5072 3.18189   1
  11   2  -1 59.7991 2.79633   3
  11   2  -1 63.8768 2.79922   4
 -11  -2   1 66.6503 3.10774   2
  10   2  -1 12.3984 1.77385   1
  10   2  -1 14.0644 1.85574   3
  10   2  -1 13.6938 1.57341   4
 -10  -2   1 9.86508 1.44551   2
   9   2  -1 14.1363 2.20237   4
   9   2  -1 13.5594 1.50978   3
  -9  -2   1 15.1551 1.69697   2
   8   2  -1 67.9623 2.86038   4
   8   2  -1 71.0302 2.93703   1
   8   2  -1 69.3207 2.58481   4
   8   2  -1 69.8042 2.51683   3
  -8  -2   1 73.1254 2.80223   2
  -8  -2   1 68.3523 2.25810   4
   7   2  -1 51.4116 2.27582   1
   7   2  -1 49.3891 2.00173   4
   7   2  -1 52.0948 2.09311   4
  -7  -2   1 49.2586 1.81113   4
  -7  -2   1 51.2861 2.17239   2
   6   2  -1 23.4658 1.30079   4
   6   2  -1 23.0306 1.31216   3
  -6  -2   1 21.2332 1.17621   4
  -6  -2   1 20.1229 1.50172   2
   5   2  -1 218.383 4.87260   3
   5   2  -1 215.880 5.14199   1
   5   2  -1 216.531 4.95239   4
   5   2  -1 217.343 4.92984   4
  -5  -2   1 215.710 5.14729   2
  -5  -2   1 180.465 4.74929   4
   4   2  -1 61.2081 1.85671   4
   4   2  -1 65.4083 1.82850   3
   4   2  -1 64.0228 1.89584   4
   4   2  -1 58.2197 2.04668   1
  -4  -2   1 66.6955 2.05484   2
  -3  -2   1 1677.12 33.7827   4
   2   2  -1 86.7534 2.16568   4
   2   2  -1 91.2335 2.20440   1
   2   2  -1 92.7039 2.10162   3
   2   2  -1 92.7722 2.19715   4
   2   2  -1 85.6397 2.17617   1
   2   2  -1 87.0545 2.34806   2
  -2  -2   1 88.0618 2.07653   3
  -2  -2   1 92.0413 2.18930   4
  -2  -2   1 86.9980 2.14723   4
   1   2  -1 1806.78 40.8420   5
  -1  -2   1 1824.97 40.8384   5
   0   2  -1 2038.88 44.6370   5
   0  -2   1 2085.89 44.7114   5
  -1   2  -1 588.903 11.8828   4
  -2   2  -1 1801.88 38.7690   5
  -2   2  -1 1803.52 38.7166   5
  -3   2  -1 -0.0744 0.16921   4
  -3   2  -1 -0.2358 0.56220   1
  -3   2  -1 -0.2016 0.16428   4
   3  -2   1 -0.2706 0.20181   4
   3  -2   1 -0.0299 0.22112   4
   3  -2   1 0.24539 0.31417   1
   3  -2   1 0.27814 0.38241   3
   3  -2   1 0.93909 0.34137   3
   3  -2   1 0.08129 0.20742   2
  -4   2  -1 20.1470 0.85955   2
  -4   2  -1 19.4826 0.65570   4
  -4   2  -1 21.9427 1.21096   1
   4  -2   1 19.0289 0.79038   2
   4  -2   1 19.9128 0.81490   4
   4  -2   1 20.3845 0.83242   4
   4  -2   1 19.5795 1.02582   3
  -5   2  -1 2.20990 0.66995   1
  -5   2  -1 1.95887 0.29917   4
   5  -2   1 2.27895 0.43371   4
   5  -2   1 2.28050 0.43464   2
   5  -2   1 2.58255 0.63301   3
   5  -2   1 3.43034 0.47385   4
  -6   2  -1 9.14880 0.86279   2
  -6   2  -1 10.7948 1.11673   1
   6  -2   1 10.5410 0.76415   4
   6  -2   1 9.62418 0.77720   4
   6  -2   1 7.77677 0.91753   3
  -7   2  -1 8.76456 1.23282   1
  -7   2  -1 9.36114 0.99623   2
   7  -2   1 10.0099 0.87742   4
   7  -2   1 9.61862 0.94699   4
  -8   2  -1 3.80058 0.79827   2
  -8   2  -1 3.92904 1.04214   1
   8  -2   1 4.45334 0.74429   4
   8  -2   1 4.98776 0.74520   4
   8  -2   1 4.89963 0.95016   3
  -9   2  -1 33.4833 2.28063   1
  -9   2  -1 35.4514 2.09123   2
   9  -2   1 33.7237 1.68180   4
   9  -2   1 35.5035 1.94832   3
   9  -2   1 34.5081 1.65526   4
 -10   2  -1 16.1701 1.87552   1
 -10   2  -1 15.7525 1.48466   2
  10  -2   1 14.5762 1.41053   4
  10  -2   1 16.1470 1.65452   3
 -11   2  -1 8.86187 1.21958   2
 -11   2  -1 6.82720 1.51646   1
  11  -2   1 6.63815 0.99800   4
  11  -2   1 6.81623 1.27036   3
 -12   2  -1 14.6008 2.96292   1
 -12   2  -1 15.3934 2.45314   2
  12  -2   1 13.9335 2.18270   4
  12  -2   1 11.9712 1.59130   3
  11   1  -1 6.86344 1.21004   4
  11   1  -1 6.37640 1.28913   3
  11   1  -1 6.82291 1.63141   1
 -11  -1   1 8.05975 1.32403   2
  10   1  -1 22.0411 1.99052   1
  10   1  -1 19.9572 1.65573   4
  10   1  -1 20.2350 1.77455   3
 -10  -1   1 21.1825 1.86615   2
   9   1  -1 166.494 5.02696   1
   9   1  -1 168.719 4.52017   4
   9   1  -1 162.485 4.50847   3
   9   1  -1 159.492 4.38575   4
  -9  -1   1 161.846 4.71299   2
   8   1  -1 314.764 7.40194   3
   8   1  -1 324.868 7.45368   4
   8   1  -1 315.534 7.35969   4
  -8  -1   1 321.472 7.67221   2
  -8  -1   1 316.352 7.16337   4
   7   1  -1 3.25996 0.78011   4
   7   1  -1 3.98914 0.73992   4
  -7  -1   1 4.83368 1.08382   2
  -7  -1   1 4.87099 1.06515   1
  -7  -1   1 4.28679 0.66979   4
   6   1  -1 502.925 10.5382   3
   6   1  -1 488.004 10.5050   4
   6   1  -1 474.842 10.5011   4
  -6  -1   1 478.738 10.3298   4
  -6  -1   1 484.908 10.6909   2
  -6  -1   1 501.036 10.8584   1
   5   1  -1 97.8735 2.85866   4
   5   1  -1 96.9348 2.63113   4
   5   1  -1 101.139 2.67158   3
  -5  -1   1 98.8835 2.55797   4
  -5  -1   1 101.361 2.80319   2
  -5  -1   1 104.954 2.89377   1
   4   1  -1 36.7137 1.31208   3
   4   1  -1 37.2139 1.29016   4
  -4  -1   1 36.1327 1.30384   3
  -4  -1   1 37.8556 1.44285   1
  -4  -1   1 39.1057 1.42897   2
   3   1  -1 386.936 7.91312   3
   3   1  -1 383.396 7.96435   4
   3   1  -1 364.050 7.92318   4
   3   1  -1 376.419 7.96153   2
   3   1  -1 373.675 8.01101   1
  -3  -1   1 378.552 8.24434   1
  -3  -1   1 366.973 7.86239   4
  -3  -1   1 384.796 8.03328   2
   2   1  -1 3160.28 68.2077   5
  -2  -1   1 3224.17 68.2681   5
   1   1  -1 1900.71 41.6431   5
  -1  -1   1 1963.85 41.7323   5
   0   1  -1 -0.0689 0.03195   1
   0  -1   1 0.07572 0.06036   4
  -1   1  -1 6.97370 0.20812   4
   1  -1   1 6.00806 0.22453   4
   1  -1   1 8.21559 0.37661   2
   1  -1   1 8.24598 0.38110   1
   1  -1   1 7.46302 0.35906   3
  -2   1  -1 1878.49 39.6175   5
   2  -1   1 1909.72 39.6357   5
  -3   1  -1 560.348 11.4895   2
  -3   1  -1 574.139 11.2852   4
  -3   1  -1 566.944 11.7557   3
   3  -1   1 537.265 11.6396   1
   3  -1   1 565.177 11.5762   3
   3  -1   1 566.674 11.3647   4
   3  -1   1 532.816 11.4560   2
   3  -1   1 587.706 11.6496   4
  -4   1  -1 263.460 5.82265   2
  -4   1  -1 273.512 5.51837   4
  -4   1  -1 263.626 5.86609   3
  -4   1  -1 271.519 6.04728   1
   4  -1   1 267.000 5.63862   4
   4  -1   1 262.589 5.85997   3
   4  -1   1 268.822 5.66053   4
  -5   1  -1 181.891 4.56430   1
  -5   1  -1 187.551 4.30821   2
   5  -1   1 186.628 4.15381   4
   5  -1   1 180.943 4.26431   2
   5  -1   1 185.517 4.12605   4
   5  -1   1 188.098 4.37526   3
  -6   1  -1 32.9379 1.72649   1
  -6   1  -1 32.0563 1.38652   2
   6  -1   1 33.0953 1.46101   3
   6  -1   1 34.3331 1.24375   4
   6  -1   1 32.5239 1.27131   4
  -7   1  -1 15.1267 1.55083   1
  -7   1  -1 13.2814 1.17038   2
   7  -1   1 15.3786 1.02944   4
   7  -1   1 14.8495 1.04453   4
   7  -1   1 16.6953 1.31228   3
  -8   1  -1 180.620 4.98379   2
  -8   1  -1 186.160 5.18160   1
   8  -1   1 181.359 4.49671   4
   8  -1   1 178.874 4.44040   4
   8  -1   1 181.126 4.68110   3
  -9   1  -1 0.53806 1.07623   1
  -9   1  -1 0.71539 0.79251   2
   9  -1   1 0.58107 0.67604   4
   9  -1   1 0.30237 0.82951   3
   9  -1   1 0.73039 0.67243   4
 -10   1  -1 52.0758 2.41734   2
 -10   1  -1 55.0948 2.91943   1
  10  -1   1 55.4115 2.45984   3
  10  -1   1 52.1925 2.65513   4
  10  -1   1 53.4655 2.19120   4
 -11   1  -1 9.38832 1.28939   2
  11  -1   1 8.33831 1.09555   4
  11  -1   1 7.57847 1.28819   3
 -12   1  -1 28.4437 2.07132   2
  12  -1   1 23.5943 2.10810   3
  12  -1   1 22.4070 1.88613   4
  12  -1   1 23.1659 2.59182   1
  12   0  -1 17.5947 2.06243   3
  12   0  -1 19.7555 2.48816   1
  12   0  -1 18.2564 1.89426   4
 -12   0   1 23.4430 2.02218   2
  11   0  -1 2.89631 1.15960   3
  11   0  -1 3.05531 1.00828   4
  11   0  -1 5.17302 1.47670   1
 -11   0   1 3.92109 1.16017   2
  10   0  -1 2.98424 0.91532   4
  10   0  -1 1.70301 1.00882   3
 -10   0   1 2.37311 1.21006   1
 -10   0   1 1.71786 0.94322   2
   9   0  -1 14.1131 1.43963   4
   9   0  -1 10.8091 1.21900   4
   9   0  -1 12.6425 1.50849   3
  -9   0   1 12.8109 1.63327   1
  -9   0   1 13.8575 1.44260   2
   8   0  -1 204.030 5.12976   3
   8   0  -1 197.309 5.00764   4
   8   0  -1 194.615 4.94374   4
  -8   0   1 203.519 5.49405   1
  -8   0   1 203.503 5.18281   2
   7   0  -1 46.4379 1.76595   4
   7   0  -1 44.8906 1.77844   4
  -7   0   1 42.0233 1.60065   4
  -7   0   1 46.0199 1.91414   2
  -7   0   1 45.2731 2.19553   1
   6   0  -1 3.63389 0.58584   4
   6   0  -1 2.83508 0.59823   4
   6   0  -1 3.60564 0.62569   3
  -6   0   1 3.80533 0.52976   4
  -6   0   1 3.37598 0.69882   2
  -6   0   1 3.26434 0.86536   1
   5   0  -1 110.295 2.86319   3
   5   0  -1 111.691 2.82148   4
   5   0  -1 110.420 2.78717   4
  -5   0   1 111.096 3.09687   1
  -5   0   1 110.871 2.71000   4
  -5   0   1 112.670 2.91090   2
   4   0  -1 465.060 9.69300   4
   4   0  -1 463.913 9.67274   4
   4   0  -1 438.806 9.68513   2
   4   0  -1 461.510 9.73886   3
  -4   0   1 473.331 9.92117   1
  -4   0   1 467.395 9.62727   4
  -4   0   1 475.907 9.77626   2
  -4   0   1 461.568 9.77550   3
   3   0  -1 164.033 3.64273   2
   3   0  -1 165.085 3.80967   4
   3   0  -1 169.233 3.67977   3
   3   0  -1 165.804 3.62374   4
  -3   0   1 163.231 3.62402   4
  -3   0   1 159.860 3.79432   1
  -3   0   1 162.692 3.66323   2
   2   0  -1 157.141 3.29426   4
   2   0  -1 158.148 3.63682   4
   2   0  -1 152.035 3.30364   3
   2   0  -1 147.513 3.33194   1
   2   0  -1 148.832 3.28229   2
  -2   0   1 152.508 3.26992   4
  -2   0   1 149.154 3.29133   2
  -2   0   1 152.157 3.30139   3
  -2   0   1 149.997 3.34907   1
   1   0  -1 0.12685 0.07217   4
  -1   0   1 0.07352 0.06270   2
  -1   0   1 -0.0084 0.05677   4
   1   0   1 392.352 8.08788   1
  -2   0  -1 729.709 14.5808   4
  -2   0  -1 720.482 14.7711   2
  -2   0  -1 711.782 14.7176   3
   2   0   1 727.259 14.7626   2
   2   0   1 748.088 14.6266   4
   2   0   1 733.684 14.8402   1
  -3   0  -1 400.118 8.67797   3
  -3   0  -1 425.163 8.95156   1
  -3   0  -1 425.664 8.51438   4
  -3   0  -1 405.594 8.49862   4
  -3   0  -1 428.563 8.77573   2
   3   0   1 423.599 8.69174   3
   3   0   1 410.703 8.72772   2
   3   0   1 420.198 8.86265   1
   3   0   1 427.422 8.58401   4
   3   0   1 419.952 8.58609   4
  -4   0  -1 166.797 4.05731   1
  -4   0  -1 168.168 3.92206   2
  -4   0  -1 169.090 3.58825   4
  -4   0  -1 164.008 3.83525   3
   4   0   1 167.758 3.70817   4
   4   0   1 172.101 3.70373   4
   4   0   1 159.602 3.83991   2
   4   0   1 164.935 3.83124   3
  -5   0  -1 333.055 7.55668   1
  -5   0  -1 334.818 7.36899   2
  -5   0  -1 332.813 6.99389   4
   5   0   1 331.247 7.13096   4
   5   0   1 342.241 7.13097   4
   5   0   1 325.070 7.23547   3
  -6   0  -1 46.5563 1.36272   4
  -6   0  -1 49.8015 2.00857   1
  -6   0  -1 47.9332 1.81495   2
   6   0   1 49.4317 1.73146   3
   6   0   1 47.5341 1.59320   4
   6   0   1 47.4458 1.61077   4
  -7   0  -1 364.719 8.53739   1
  -7   0  -1 359.707 8.24090   2
   7   0   1 361.656 7.94423   4
   7   0   1 354.318 7.94978   4
   7   0   1 365.722 8.10614   3
  -8   0  -1 11.6468 1.35391   2
  -8   0  -1 11.5687 1.65823   1
   8   0   1 10.9152 1.14615   4
   8   0   1 7.59421 1.00127   3
   8   0   1 7.58052 0.90687   4
  -9   0  -1 128.802 4.27244   1
  -9   0  -1 133.557 4.03827   2
   9   0   1 127.294 3.63958   4
   9   0   1 136.582 3.73399   4
   9   0   1 132.473 3.85682   3
 -10   0  -1 33.7341 2.13170   2
  10   0   1 29.8179 1.90850   3
  10   0   1 33.7588 1.83370   4
  10   0   1 31.6243 2.40793   1
 -11   0  -1 4.30863 1.18988   2
  11   0   1 3.53776 0.94956   4
  11   0   1 3.77762 1.09893   3
  11   0   1 3.28729 1.32756   1
  12  -1  -1 8.24848 1.43342   3
 -12   1   1 14.2050 1.71756   2
  11  -1  -1 15.6437 1.66356   4
  11  -1  -1 14.6769 1.80108   3
 -11   1   1 16.2498 2.01652   1
 -11   1   1 19.3415 1.70245   2
  10  -1  -1 0.39550 0.94520   3
  10  -1  -1 1.62780 0.81931   4
 -10   1   1 1.52285 0.88105   2
 -10   1   1 0.47933 1.08920   1
   9  -1  -1 197.455 5.05216   4
   9  -1  -1 205.083 5.30680   3
   9  -1  -1 201.484 5.13869   4
  -9   1   1 194.894 5.17339   2
  -9   1   1 205.673 5.74993   1
   8  -1  -1 42.6028 1.83720   4
   8  -1  -1 42.8667 1.89165   3
   8  -1  -1 41.4452 1.77568   4
  -8   1   1 41.8453 1.89386   2
  -8   1   1 41.8778 2.18078   1
   7  -1  -1 238.830 5.55242   4
   7  -1  -1 232.406 5.47048   4
  -7   1   1 232.038 5.57255   2
  -7   1   1 241.111 6.01282   1
   6  -1  -1 0.22082 0.51688   3
   6  -1  -1 0.88504 0.48990   4
   6  -1  -1 0.41861 0.44203   4
  -6   1   1 0.08968 0.50735   2
  -6   1   1 0.66450 0.38094   4
  -6   1   1 0.19100 0.68444   1
   5  -1  -1 296.214 6.38415   4
   5  -1  -1 287.235 6.35326   2
   5  -1  -1 289.871 6.50876   3
   5  -1  -1 297.414 6.41857   4
  -5   1   1 296.111 6.70836   1
  -5   1   1 292.091 6.29229   4
  -5   1   1 297.940 6.42407   2
   4  -1  -1 4.50326 0.48468   4
   4  -1  -1 3.73149 0.54538   3
   4  -1  -1 5.21613 0.58495   2
   4  -1  -1 5.53822 0.60644   4
  -4   1   1 4.81921 0.68230   3
  -4   1   1 4.77207 0.53789   4
  -4   1   1 5.42270 0.70455   1
  -4   1   1 4.87952 0.56656   2
   3  -1  -1 56.9422 1.45892   4
   3  -1  -1 57.5959 1.48110   4
   3  -1  -1 55.3002 1.41210   2
   3  -1  -1 57.9260 1.56719   3
  -3   1   1 54.1343 1.61793   1
  -3   1   1 56.8410 1.43208   2
   2  -1  -1 61.9964 1.59770   1
   2  -1  -1 63.3436 1.52990   4
   2  -1  -1 62.3720 1.43339   2
   2  -1  -1 65.3604 1.57052   3
   2  -1  -1 65.3243 1.53190   4
  -2   1   1 61.8004 1.59337   1
  -2   1   1 63.4816 1.58206   3
  -2   1   1 59.7459 1.49200   4
  -2   1   1 62.8838 1.44024   2
  -1   1   1 1244.84 29.1847   5
   0  -1  -1 -0.0318 0.05426   4
   0  -1  -1 -0.0099 0.02667   3
   0   1   1 -0.0619 0.05446   4
  -1  -1  -1 51.7021 1.33483   1
  -1  -1  -1 53.6253 1.35964   2
  -1  -1  -1 52.6908 1.15963   3
  -1  -1  -1 52.1656 1.23272   4
   1   1   1 54.0717 1.15812   3
   1   1   1 54.4953 1.24889   4
   1   1   1 53.3226 1.34126   1
   1   1   1 54.8997 1.25670   4
   1   1   1 50.2395 1.32167   2
  -2  -1  -1 961.491 19.3575   4
   2   1   1 965.987 19.5295   2
  -3  -1  -1 41.6659 1.13704   4
  -3  -1  -1 43.2575 1.40213   2
  -3  -1  -1 43.0234 1.21979   3
  -3  -1  -1 41.8270 1.43893   1
  -3  -1  -1 43.6765 1.16256   4
   3   1   1 41.7789 1.20693   3
   3   1   1 40.2494 1.39605   1
   3   1   1 43.8079 1.21730   4
  -4  -1  -1 254.597 5.35980   4
  -4  -1  -1 247.900 5.68073   2
  -4  -1  -1 249.597 5.46737   3
  -4  -1  -1 243.683 5.74100   1
   4   1   1 254.892 5.45106   4
   4   1   1 252.760 5.45192   4
   4   1   1 252.130 5.45745   3
  -5  -1  -1 532.304 11.3674   2
  -5  -1  -1 521.582 11.4562   1
  -5  -1  -1 530.508 10.9210   4
   5   1   1 522.059 11.0740   4
   5   1   1 523.275 11.0677   4
   5   1   1 539.369 11.1138   3
  -6  -1  -1 105.761 2.65274   4
  -6  -1  -1 117.138 4.60492   1
  -6  -1  -1 108.808 3.17837   2
   6   1   1 106.243 2.89339   3
   6   1   1 105.970 2.85578   4
  -7  -1  -1 338.814 8.02935   2
   7   1   1 352.894 7.77015   3
   7   1   1 350.173 7.74192   4
   7   1   1 336.962 7.67343   4
  -8  -1  -1 69.4891 2.68385   2
   8   1   1 69.3279 2.84003   1
   8   1   1 69.6087 2.37859   4
   8   1   1 69.3260 2.44031   3
   8   1   1 69.2179 2.40002   4
  -9  -1  -1 71.1881 2.88984   2
   9   1   1 71.7515 2.62199   3
   9   1   1 71.8688 2.50677   4
   9   1   1 77.6125 3.55886   4
  10   1   1 69.2049 2.62785   4
  10   1   1 67.1010 2.65492   3
  10   1   1 68.6094 3.12883   1
 -11  -1  -1 1.90564 1.10634   2
  11   1   1 1.76481 0.91433   4
  11   1   1 1.11991 1.01264   3
  11   1   1 2.25466 1.42127   1
  12  -2  -1 9.35665 1.60918   4
  12  -2  -1 7.59011 1.48632   3
 -12   2   1 11.7395 1.52038   2
 -12   2   1 11.7545 2.15359   1
  11  -2  -1 0.89572 1.03457   3
  11  -2  -1 1.95168 0.90727   4
 -11   2   1 0.12850 1.28597   1
 -11   2   1 2.68686 0.93714   2
  10  -2  -1 70.1681 2.60839   4
  10  -2  -1 69.0952 3.10294   3
 -10   2   1 67.9750 3.05877   1
 -10   2   1 66.2947 2.51544   2
   9  -2  -1 5.09796 0.85364   4
   9  -2  -1 6.89801 1.13530   3
   9  -2  -1 5.02408 0.92101   4
  -9   2   1 6.23730 1.07413   2
  -9   2   1 4.62282 1.14565   1
   8  -2  -1 0.21325 0.62138   4
   8  -2  -1 0.14965 0.64815   4
   8  -2  -1 0.39311 0.73420   3
  -8   2   1 -0.5017 0.78615   1
  -8   2   1 0.11912 0.62269   2
   7  -2  -1 11.9266 1.02654   4
   7  -2  -1 11.8098 1.23842   3
   7  -2  -1 10.8711 1.01907   4
  -7   2   1 10.7902 1.30318   1
  -7   2   1 10.5510 0.98767   2
   6  -2  -1 141.322 3.44863   4
   6  -2  -1 140.463 3.50616   4
   6  -2  -1 136.179 3.37147   2
   6  -2  -1 146.555 3.68454   3
  -6   2   1 144.948 3.44501   2
  -6   2   1 143.703 3.86614   1
  -6   2   1 140.902 3.31244   4
   5  -2  -1 101.862 2.76475   3
   5  -2  -1 103.533 2.60478   4
   5  -2  -1 104.192 2.64654   4
  -5   2   1 104.576 2.52077   4
  -5   2   1 105.113 2.53111   2
  -5   2   1 103.195 2.89664   1
   4  -2  -1 327.316 7.17272   3
   4  -2  -1 332.355 7.03040   4
   4  -2  -1 339.606 7.07177   4
   4  -2  -1 325.556 6.89370   2
  -4   2   1 336.059 7.29888   1
  -4   2   1 330.516 6.92390   2
  -4   2   1 334.015 6.97365   4
   3  -2  -1 0.40448 0.27856   4
   3  -2  -1 0.72828 0.35381   1
   3  -2  -1 0.28864 0.18944   2
  -3   2   1 0.08899 0.30745   3
  -3   2   1 0.72905 0.21666   4
  -3   2   1 -0.1549 0.23586   4
   2  -2  -1 1294.01 29.8182   5
  -2   2   1 1281.75 29.7879   5
  -1   2   1 1047.02 24.4486   5
   0  -2  -1 2570.15 55.8522   5
   0   2   1 2677.75 56.0299   5
  -1  -2  -1 60.5281 1.59435   1
  -1  -2  -1 59.7205 1.55866   4
  -1  -2  -1 63.1676 1.36790   3
  -1  -2  -1 59.3582 1.51937   4
   1   2   1 62.9260 1.37020   3
   1   2   1 63.0218 1.61605   2
   1   2   1 65.0028 1.55870   4
   1   2   1 63.5622 1.56041   4
   1   2   1 62.0817 1.60556   1
  -2  -2  -1 135.058 3.34449   2
  -2  -2  -1 130.974 3.10378   1
  -2  -2  -1 133.030 2.95568   4
  -2  -2  -1 127.992 2.81430   3
   2   2   1 130.397 3.00556   4
   2   2   1 122.361 3.04867   2
   2   2   1 140.153 3.77269   1
   2   2   1 130.240 2.82038   3
   2   2   1 129.507 3.14557   4
  -3  -2  -1 316.848 6.80800   3
  -3  -2  -1 331.906 6.90122   4
  -3  -2  -1 318.473 7.13015   2
   3   2   1 330.323 6.94348   4
   3   2   1 324.398 6.81508   3
   3   2   1 330.942 7.14397   1
   3   2   1 331.566 6.94747   4
  -4  -2  -1 916.776 18.6650   4
  -4  -2  -1 881.823 18.6486   3
  -4  -2  -1 925.091 19.0292   2
   4   2   1 930.169 18.6587   3
   4   2   1 916.801 19.0383   1
   4   2   1 928.107 18.7639   4
   4   2   1 912.546 18.7536   4
  -5  -2  -1 8.46429 0.99083   2
  -5  -2  -1 8.00197 0.73422   4
   5   2   1 8.59186 1.03448   1
   5   2   1 7.99160 0.85709   4
   5   2   1 7.89867 0.88570   4
   5   2   1 9.67167 0.85057   3
   6   2   1 0.23095 0.58596   3
   6   2   1 -0.4025 0.55005   4
   6   2   1 -0.0637 0.57977   4
   6   2   1 0.42380 0.77647   1
  -7  -2  -1 2.80352 0.90378   2
   7   2   1 3.46559 0.74865   4
   7   2   1 3.39163 1.02680   1
   7   2   1 2.46233 0.74205   4
   7   2   1 3.39476 0.78194   3
  -8  -2  -1 1.31014 0.86420   2
   8   2   1 1.19509 0.73250   4
   8   2   1 0.68863 0.64666   4
   8   2   1 -0.5852 0.72295   3
   8   2   1 0.45804 0.94950   1
  -9  -2  -1 0.39790 0.96418   2
   9   2   1 1.47352 0.75718   4
   9   2   1 1.23528 0.82181   3
   9   2   1 0.97966 1.08125   1
 -10  -2  -1 20.4049 2.00041   2
  10   2   1 21.2778 1.70831   4
  10   2   1 22.3684 2.04960   1
  10   2   1 19.8840 1.73970   3
 -11  -2  -1 2.04085 1.12107   2
  11   2   1 1.97869 1.17824   4
  11   2   1 0.30522 1.36783   1
  11   2   1 -0.1090 0.94149   3
  12  -3  -1 2.32970 0.97269   4
  12  -3  -1 0.90445 1.07553   3
 -12   3   1 2.63746 1.34210   1
 -12   3   1 5.46903 1.02846   2
  11  -3  -1 2.38556 1.17835   3
  11  -3  -1 3.31766 0.90909   4
 -11   3   1 2.29267 1.24387   1
  10  -3  -1 20.8394 1.62318   4
  10  -3  -1 20.6431 1.60824   4
 -10   3   1 17.5428 1.83598   1
   9  -3  -1 30.4836 1.72604   4
   9  -3  -1 33.6163 1.86515   3
   9  -3  -1 31.9822 1.60817   4
  -9   3   1 33.4926 1.58945   2
  -9   3   1 35.9193 2.13036   1
   8  -3  -1 5.93486 1.02458   3
   8  -3  -1 4.54730 0.75281   4
   8  -3  -1 6.07682 0.86004   4
  -8   3   1 6.58133 1.20177   1
  -8   3   1 6.10293 0.77609   2
   7  -3  -1 68.1147 2.15476   4
   7  -3  -1 67.1543 2.07373   4
   7  -3  -1 67.6523 2.38059   3
  -7   3   1 64.5309 1.94062   2
  -7   3   1 56.1618 2.24833   4
  -7   3   1 66.6990 2.59213   1
   6  -3  -1 19.5061 1.10691   4
   6  -3  -1 19.8863 1.03728   4
   6  -3  -1 20.3232 1.28417   3
   6  -3  -1 18.4571 1.06974   2
  -6   3   1 19.8256 0.91398   4
  -6   3   1 19.1594 1.40429   1
  -6   3   1 18.7581 1.13698   2
   5  -3  -1 7.36368 0.82282   3
   5  -3  -1 8.12660 0.53780   2
   5  -3  -1 7.42151 0.74008   4
   5  -3  -1 7.80699 0.77837   4
  -5   3   1 7.73438 0.54136   2
  -5   3   1 7.82743 0.99016   1
  -5   3   1 7.30830 0.63171   4
   4  -3  -1 313.546 6.68145   4
   4  -3  -1 308.144 6.80745   3
   4  -3  -1 314.498 6.64487   4
   4  -3  -1 306.069 6.36456   2
  -4   3   1 312.174 6.38764   2
  -4   3   1 312.499 6.88342   1
  -4   3   1 311.628 6.59244   4
   3  -3  -1 73.1407 1.87939   4
   3  -3  -1 71.7627 1.94048   1
   3  -3  -1 72.8067 1.94242   3
  -3   3   1 74.1078 1.83727   4
  -3   3   1 72.0751 1.97776   1
   2  -3  -1 0.26875 0.26877   4
   2  -3  -1 -0.1462 0.27912   3
   2  -3  -1 0.27550 0.29292   3
   2  -3  -1 1.04170 0.35801   1
   2  -3  -1 -0.1335 0.23718   4
  -2   3   1 0.07660 0.25510   4
  -2   3   1 0.05172 0.31734   1
  -2   3   1 0.39073 0.10448   2
  -2   3   1 0.05878 0.09004   2
  -1   3   1 750.585 15.2648   4
   0  -3  -1 128.554 2.94160   4
   0  -3  -1 139.073 2.99863   4
   0  -3  -1 130.026 2.77602   3
   0  -3  -1 130.048 2.92942   2
   0  -3  -1 125.210 2.95515   1
   0   3   1 129.528 2.95057   4
   0   3   1 132.708 2.99271   1
   0   3   1 125.499 2.90450   2
   0   3   1 127.424 2.96391   4
   0   3   1 133.385 2.79371   3
  -1  -3  -1 23.2995 0.93724   2
  -1  -3  -1 21.6236 0.63324   3
  -1  -3  -1 21.9586 0.99871   1
  -1  -3  -1 21.8003 0.83746   4
  -1  -3  -1 21.3773 0.82949   4
   1   3   1 22.1244 0.87664   4
   1   3   1 21.9540 0.65157   3
  -2  -3  -1 124.859 2.94435   4
  -2  -3  -1 127.184 2.75123   3
  -2  -3  -1 129.319 3.03184   4
  -2  -3  -1 124.946 3.07829   1
  -2  -3  -1 124.160 3.11495   2
   2   3   1 115.679 3.05767   2
   2   3   1 126.097 2.98895   4
   2   3   1 128.367 3.09243   1
   2   3   1 127.300 3.00170   4
   2   3   1 130.194 2.76232   3
  -3  -3  -1 1.76851 0.60016   2
  -3  -3  -1 3.77652 0.47434   3
   3   3   1 2.93824 0.51279   4
   3   3   1 3.54280 0.66061   1
   3   3   1 2.85861 0.53049   4
   3   3   1 3.41806 0.41003   3
  -4  -3  -1 67.8416 2.25192   2
  -4  -3  -1 66.0833 1.80795   3
  -4  -3  -1 65.9316 1.94369   4
   4   3   1 68.8579 1.83842   3
   4   3   1 67.2216 2.01825   4
   4   3   1 69.2650 2.25411   1
  -5  -3  -1 113.519 3.35525   2
  -5  -3  -1 112.002 2.90716   4
   5   3   1 115.116 3.33884   1
   5   3   1 114.357 2.86672   3
   5   3   1 112.278 3.07407   4
   5   3   1 112.344 3.05460   4
  -6  -3  -1 19.6440 1.61924   2
  -6  -3  -1 17.8987 1.16259   4
   6   3   1 19.0288 1.21926   3
   6   3   1 18.3688 1.29288   4
   6   3   1 20.2742 1.31730   4
   6   3   1 21.2814 1.53517   1
  -7  -3  -1 21.9070 1.65006   2
  -7  -3  -1 22.9648 1.22765   4
   7   3   1 19.5080 1.42825   4
   7   3   1 22.1271 1.70358   1
   7   3   1 22.4156 1.46159   4
   7   3   1 22.3108 1.35229   3
  -8  -3  -1 8.21752 1.34846   2
   8   3   1 9.38336 1.26249   4
   8   3   1 6.16419 1.31808   1
   8   3   1 7.78966 0.95600   4
   8   3   1 8.12651 0.96948   3
  -9  -3  -1 68.2357 3.07551   2
   9   3   1 70.7731 2.52438   3
   9   3   1 67.0439 2.68486   4
   9   3   1 75.1365 3.24339   1
 -10  -3  -1 0.66596 1.09049   2
  10   3   1 -0.3784 0.80676   4
  10   3   1 -0.5585 1.13339   1
  10   3   1 -0.6394 0.82627   3
 -11  -3  -1 2.45778 1.22023   2
  11   3   1 2.43417 1.00077   4
  11   3   1 0.02120 1.36862   1
  11   3   1 1.27450 0.96813   3
  12  -4  -1 30.1634 2.39765   3
  12  -4  -1 30.7079 2.06938   4
 -12   4   1 31.2277 2.56988   1
  11  -4  -1 14.2439 1.69667   3
  11  -4  -1 16.3398 1.60681   4
 -11   4   1 15.7878 1.97453   1
  10  -4  -1 38.7564 1.99804   4
  10  -4  -1 41.7224 2.13334   4
  10  -4  -1 33.8996 2.31471   3
 -10   4   1 36.7318 1.64654   2
 -10   4   1 36.4747 2.46022   1
   9  -4  -1 54.7818 2.15344   4
   9  -4  -1 57.7778 2.47261   3
   9  -4  -1 53.4204 2.01872   4
  -9   4   1 55.3225 2.58471   1
  -9   4   1 55.8639 1.88399   2
   8  -4  -1 110.777 3.12974   4
   8  -4  -1 115.957 3.24912   4
   8  -4  -1 114.918 3.53181   3
  -8   4   1 113.551 3.68610   1
  -8   4   1 111.794 2.88628   2
   7  -4  -1 272.368 6.13205   4
   7  -4  -1 277.555 6.50125   3
   7  -4  -1 283.298 6.24523   4
  -7   4   1 281.221 6.72013   1
  -7   4   1 245.424 6.41372   4
  -7   4   1 259.393 6.32068   2
   6  -4  -1 1.03193 0.47560   4
   6  -4  -1 0.62170 0.48944   4
   6  -4  -1 0.05871 0.58921   3
   6  -4  -1 0.17743 0.30460   2
  -6   4   1 0.22612 0.31709   2
  -6   4   1 -0.1115 0.63748   1
  -6   4   1 1.18238 0.41381   4
   5  -4  -1 274.684 6.05162   4
   5  -4  -1 271.312 5.63010   2
   5  -4  -1 278.017 6.28297   3
   5  -4  -1 277.874 6.10591   4
  -5   4   1 275.025 6.36730   1
  -5   4   1 273.987 5.65491   2
  -5   4   1 275.210 5.95539   4
   4  -4  -1 -1.0193 0.47551   3
   4  -4  -1 -0.3243 0.38081   4
  -4   4   1 -0.2297 0.31418   4
  -4   4   1 -0.0824 0.50291   1
   3  -4  -1 677.588 14.1940   3
   3  -4  -1 654.541 14.1622   3
   3  -4  -1 692.484 14.1538   4
   3  -4  -1 694.033 14.1072   4
  -3   4   1 700.578 14.2717   1
  -3   4   1 697.767 14.2886   4
   2  -4  -1 5.46529 0.63352   4
   2  -4  -1 5.34569 0.67374   1
   2  -4  -1 4.96418 0.64732   3
   2  -4  -1 5.77038 0.72169   3
   2  -4  -1 5.98091 0.67309   4
  -2   4   1 5.26338 0.60597   1
  -2   4   1 3.95400 0.47911   4
  -2   4   1 5.44416 0.61675   4
   1  -4  -1 2.14946 0.36335   4
   1  -4  -1 2.22661 0.39171   4
   1  -4  -1 2.85638 0.34920   3
   1  -4  -1 2.40282 0.31324   2
   1  -4  -1 3.30686 0.48137   1
  -1   4   1 3.21339 0.44308   4
  -1   4   1 2.40202 0.31081   2
  -1   4   1 3.82528 0.46614   4
  -1   4   1 2.99815 0.37942   3
  -1   4   1 2.21610 0.43210   1
   0  -4  -1 154.063 3.50620   4
   0  -4  -1 148.155 3.47675   1
   0  -4  -1 143.346 3.41939   4
   0  -4  -1 152.461 3.42755   2
   0  -4  -1 148.531 3.23039   3
   0   4   1 147.457 3.47308   4
   0   4   1 153.035 3.26610   3
   0   4   1 143.373 3.38950   2
   0   4   1 150.488 3.45301   4
   0   4   1 153.781 3.51456   1
  -1  -4  -1 371.482 7.86644   2
  -1  -4  -1 363.093 7.77404   4
  -1  -4  -1 370.529 7.82460   4
  -1  -4  -1 363.992 7.87321   1
  -1  -4  -1 367.911 7.50323   3
   1   4   1 371.253 7.52519   3
   1   4   1 361.845 7.81806   4
   1   4   1 357.265 7.79602   2
   1   4   1 361.064 7.83663   1
  -2  -4  -1 351.431 7.65241   4
  -2  -4  -1 348.543 7.33705   3
  -2  -4  -1 360.062 7.82038   2
   2   4   1 357.597 7.35887   3
   2   4   1 350.783 7.67791   4
   2   4   1 355.562 7.74960   1
   2   4   1 362.366 7.68843   4
  -3  -4  -1 23.7594 0.88663   3
  -3  -4  -1 23.7768 1.26448   2
   3   4   1 24.4321 0.91607   3
   3   4   1 21.9754 1.20204   1
   3   4   1 22.6526 1.16391   4
   3   4   1 21.3128 1.13448   4
  -4  -4  -1 100.365 2.54215   3
  -4  -4  -1 105.366 3.12166   2
   4   4   1 105.875 2.88260   4
   4   4   1 101.126 2.83100   4
   4   4   1 105.940 3.02367   1
   4   4   1 103.861 2.56178   3
  -5  -4  -1 10.6452 1.25289   2
  -5  -4  -1 10.4821 1.01585   4
   5   4   1 10.5618 1.08341   4
   5   4   1 9.89764 1.18144   1
   5   4   1 10.4576 0.91703   3
   5   4   1 9.53604 1.28974   4
  -6  -4  -1 39.0343 2.12975   2
  -6  -4  -1 35.0866 1.59800   4
   6   4   1 36.8013 1.97106   1
   6   4   1 36.4763 1.77181   4
   6   4   1 35.2300 1.70114   4
   6   4   1 39.9689 1.57672   3
  -7  -4  -1 46.0353 2.26729   2
  -7  -4  -1 43.0855 1.77531   4
   7   4   1 45.2158 1.80066   3
   7   4   1 44.2224 1.99729   4
   7   4   1 46.0879 2.10123   4
   7   4   1 45.3688 2.41862   1
  -8  -4  -1 7.79186 2.09995   2
   8   4   1 5.30108 1.59841   4
  -9  -4  -1 34.6346 2.40495   2
   9   4   1 36.2928 2.04293   4
   9   4   1 34.3619 2.43958   1
   9   4   1 32.7283 1.81112   3
 -10  -4  -1 2.82855 1.26121   2
  10   4   1 0.53923 0.93702   4
  10   4   1 0.06393 1.30079   1
  10   4   1 -0.1410 0.82875   3
  12  -5  -1 1.47967 1.25073   3
  12  -5  -1 -1.1172 0.88552   4
 -12   5   1 -0.1550 1.48951   1
  11  -5  -1 25.8449 1.85259   4
  11  -5  -1 28.0004 2.18473   3
 -11   5   1 22.4134 2.18576   1
 -11   5   1 30.4812 1.76955   2
  10  -5  -1 53.0439 2.44327   3
  10  -5  -1 53.3148 2.24080   4
 -10   5   1 52.1936 2.84171   1
 -10   5   1 53.4931 1.80238   2
   9  -5  -1 3.22642 0.84185   4
   9  -5  -1 3.95899 0.76783   4
   9  -5  -1 2.10248 0.54541   2
   9  -5  -1 3.02118 0.93493   3
  -9   5   1 4.24591 1.21699   1
  -9   5   1 3.63858 0.58620   2
   8  -5  -1 33.2348 1.68445   4
   8  -5  -1 28.2042 1.06834   2
   8  -5  -1 29.9654 1.52223   4
   8  -5  -1 29.6545 1.77316   3
  -8   5   1 29.9035 1.09358   2
  -8   5   1 28.3524 1.88508   1
   7  -5  -1 65.6614 1.63479   2
   7  -5  -1 70.1295 2.47158   3
   7  -5  -1 68.6927 2.17877   4
   7  -5  -1 71.2693 2.28042   4
  -7   5   1 67.6321 1.67581   2
  -7   5   1 68.2536 2.61141   1
   6  -5  -1 3.68324 0.67048   4
   6  -5  -1 5.03362 0.98660   3
  -6   5   1 5.71256 0.62047   4
  -6   5   1 3.75930 0.98812   1
   5  -5  -1 23.8634 1.14430   4
   5  -5  -1 21.5494 1.20955   3
   5  -5  -1 19.0597 1.19176   4
  -5   5   1 21.8101 1.25664   1
  -5   5   1 22.2079 1.01031   4
   4  -5  -1 6.75136 0.75981   3
   4  -5  -1 6.25714 0.74596   4
   4  -5  -1 7.03941 0.80103   4
  -4   5   1 7.51387 0.91584   1
   3  -5  -1 52.1763 1.64431   3
   3  -5  -1 52.8051 1.62403   4
   3  -5  -1 50.1434 1.65307   4
  -3   5   1 51.7850 1.72174   1
   2  -5  -1 629.394 13.0548   4
   2  -5  -1 613.901 12.6897   2
   2  -5  -1 632.096 12.9984   4
   2  -5  -1 609.395 12.9266   3
  -2   5   1 619.659 13.0103   4
  -2   5   1 637.349 13.1055   1
  -2   5   1 631.225 12.9769   3
  -2   5   1 615.466 12.6695   2
  -2   5   1 646.211 13.0102   4
   1  -5  -1 381.090 7.96991   4
   1  -5  -1 369.729 7.73605   2
   1  -5  -1 358.016 7.85979   4
   1  -5  -1 360.241 7.87581   3
  -1   5   1 370.831 7.75926   3
  -1   5   1 373.846 7.96279   1
  -1   5   1 352.900 7.89379   4
  -1   5   1 380.915 7.91662   4
  -1   5   1 366.764 7.70126   2
   0  -5  -1 33.2269 1.01668   3
   0  -5  -1 30.5631 1.26496   4
   0  -5  -1 31.7157 1.22572   2
   0  -5  -1 31.9669 1.24133   4
   0   5   1 36.1865 1.08328   3
   0   5   1 30.3016 1.16479   2
   0   5   1 30.3949 1.28466   4
   0   5   1 30.6310 1.24035   4
   0   5   1 32.9125 1.29109   1
  -1  -5  -1 451.206 9.74464   4
  -1  -5  -1 449.058 9.37648   3
  -1  -5  -1 456.052 9.78174   2
   1   5   1 462.089 9.74795   4
   1   5   1 452.448 9.75379   4
   1   5   1 458.330 9.78834   1
   1   5   1 466.707 9.42083   3
  -2  -5  -1 49.1722 1.76292   2
  -2  -5  -1 48.6491 1.32346   3
  -2  -5  -1 48.3462 1.70114   4
   2   5   1 49.4763 1.72793   4
   2   5   1 45.7636 1.68310   4
   2   5   1 46.5000 1.71441   1
   2   5   1 47.8272 1.34642   3
  -3  -5  -1 69.9037 1.82603   3
  -3  -5  -1 69.3812 2.32501   2
  -3  -5  -1 69.8321 2.14783   4
   3   5   1 66.9989 2.14243   4
   3   5   1 68.9709 2.17700   4
   3   5   1 72.8055 2.33115   1
  -4  -5  -1 284.400 6.21067   3
  -4  -5  -1 289.806 6.90414   2
   4   5   1 280.034 6.58414   4
   4   5   1 288.334 6.19726   3
   4   5   1 286.269 6.61234   4
  -5  -5  -1 -1.0325 0.53955   4
  -5  -5  -1 -1.3369 0.81467   2
   5   5   1 -1.4049 0.80743   1
   5   5   1 -0.7998 0.50782   3
   5   5   1 -0.3370 0.64154   4
  -6  -5  -1 6.84263 0.90199   4
  -6  -5  -1 6.47262 1.17741   2
   6   5   1 4.54463 0.85171   4
   6   5   1 4.60167 1.04268   1
   6   5   1 4.54333 0.92860   4
  -7  -5  -1 9.62271 1.38218   2
   7   5   1 8.79183 1.08166   3
   7   5   1 8.09641 1.06618   4
   7   5   1 8.06103 1.26141   1
  -8  -5  -1 57.7925 2.86743   2
   8   5   1 57.6343 2.15014   3
   8   5   1 54.8076 2.70377   1
   8   5   1 54.1563 2.47804   4
  -9  -5  -1 3.01788 1.27259   2
   9   5   1 3.75243 0.86664   3
   9   5   1 1.74959 1.31700   1
   9   5   1 2.37337 1.00609   4
  10   5   1 4.08923 0.97498   3
  12  -6  -1 -0.3583 1.18339   3
  12  -6  -1 -1.1740 1.47066   4
  11  -6  -1 30.4813 2.12550   3
  11  -6  -1 31.0045 1.99642   4
 -11   6   1 33.0792 2.60584   1
  10  -6  -1 11.7064 1.45026   3
  10  -6  -1 12.1316 1.43820   4
 -10   6   1 14.7401 1.81235   1
   9  -6  -1 4.76570 1.08066   3
   9  -6  -1 4.38584 0.88226   4
  -9   6   1 4.55699 1.24931   1
   8  -6  -1 77.3984 2.82647   3
   8  -6  -1 82.6494 2.67340   4
  -8   6   1 77.5368 3.00689   1
   7  -6  -1 2.07509 0.70596   4
   7  -6  -1 2.52937 0.88010   3
   7  -6  -1 3.29855 0.75881   4
  -7   6   1 2.95661 1.07306   1
   6  -6  -1 158.928 4.29215   4
   6  -6  -1 148.782 4.04941   4
   6  -6  -1 160.491 4.20824   3
  -6   6   1 154.686 4.28875   1
  -6   6   1 152.287 3.72870   4
   5  -6  -1 154.664 3.82798   4
   5  -6  -1 153.362 4.03265   3
   5  -6  -1 157.088 3.90490   4
  -5   6   1 153.022 4.07908   1
  -5   6   1 156.103 3.73308   4
   4  -6  -1 321.977 7.12911   4
   4  -6  -1 314.990 7.18822   4
   4  -6  -1 327.153 7.27807   3
  -4   6   1 331.663 7.37018   1
   3  -6  -1 11.9737 0.52584   2
   3  -6  -1 15.1034 0.98429   4
   3  -6  -1 17.1272 1.01978   3
   3  -6  -1 15.2575 1.06284   4
  -3   6   1 14.5936 1.03440   1
  -3   6   1 12.9091 0.50491   2
  -3   6   1 12.8000 0.95344   4
   2  -6  -1 248.697 5.76121   4
   2  -6  -1 267.826 5.89083   4
   2  -6  -1 253.553 5.48025   2
  -2   6   1 254.677 5.44685   2
  -2   6   1 252.672 5.86675   1
  -2   6   1 261.850 5.78697   4
  -2   6   1 262.861 5.73835   3
   1  -6  -1 83.6633 2.15142   3
   1  -6  -1 83.3765 2.23373   2
   1  -6  -1 86.1931 2.45054   4
  -1   6   1 82.7894 2.15465   2
  -1   6   1 85.9068 2.21036   3
  -1   6   1 82.9199 2.33879   4
  -1   6   1 82.5378 2.42689   1
  -1   6   1 90.5151 2.64939   4
   0  -6  -1 358.556 7.99893   4
   0  -6  -1 358.842 8.05471   4
   0  -6  -1 368.455 7.96928   2
   0  -6  -1 365.575 7.85644   3
   0   6   1 369.794 8.08145   1
   0   6   1 373.479 8.34950   4
   0   6   1 374.498 8.06938   4
  -1  -6  -1 89.0853 2.61745   4
  -1  -6  -1 90.6209 2.61886   2
   1   6   1 88.6421 2.62719   1
   1   6   1 91.5107 2.61163   4
   1   6   1 90.1039 2.61879   4
   1   6   1 91.5253 2.25797   3
  -2  -6  -1 22.8576 1.29912   4
  -2  -6  -1 23.0668 1.39187   2
  -2  -6  -1 21.8585 0.99544   3
   2   6   1 22.9956 1.35618   1
   2   6   1 20.9313 1.26256   4
   2   6   1 22.3120 1.22228   4
  -3  -6  -1 70.9146 1.94490   3
  -3  -6  -1 78.6324 2.41702   4
   3   6   1 72.7469 2.40815   4
   3   6   1 74.9328 2.75676   1
   3   6   1 75.4383 2.00769   3
   3   6   1 76.4815 2.40775   4
  -4  -6  -1 4.20832 1.08171   2
  -4  -6  -1 5.69110 0.87041   4
   4   6   1 4.84250 1.02066   4
   4   6   1 5.25218 0.94227   1
   4   6   1 4.89079 0.62169   3
   4   6   1 6.36945 0.88716   4
  -5  -6  -1 64.9551 2.72038   2
   5   6   1 61.0514 1.93190   3
   5   6   1 65.7097 2.44817   4
   5   6   1 59.7744 2.34696   4
   5   6   1 64.4956 2.62869   1
  -6  -6  -1 9.47244 1.35956   2
  -6  -6  -1 9.53767 1.19266   4
   6   6   1 11.1300 1.25921   4
   6   6   1 8.87843 0.99652   3
   6   6   1 8.36372 1.32616   1
   6   6   1 8.08737 1.09311   4
  -7  -6  -1 81.2912 3.33214   2
   7   6   1 78.6817 2.58249   3
   7   6   1 82.3288 3.09897   4
   7   6   1 72.8688 4.38503   1
  -8  -6  -1 25.8626 2.11588   2
   8   6   1 23.5392 2.03787   1
   8   6   1 28.7799 1.55128   3
   8   6   1 26.5825 2.01147   4
  -9  -6  -1 47.4570 2.93318   2
   9   6   1 42.7341 2.51239   4
   9   6   1 44.6354 2.86873   1
   9   6   1 44.5406 1.94583   3
  12  -7  -1 8.05422 2.29240   3
  11  -7  -1 4.29449 1.02414   4
  11  -7  -1 4.40729 1.16862   3
 -11   7   1 4.64990 1.35421   1
  10  -7  -1 26.3936 1.94842   3
  10  -7  -1 30.1650 1.88006   4
 -10   7   1 26.8778 2.14374   1
   9  -7  -1 38.0051 1.79865   4
   9  -7  -1 39.7836 1.93346   4
   9  -7  -1 38.4586 2.47357   3
  -9   7   1 36.0784 2.66562   1
   8  -7  -1 1.76118 0.77117   4
   8  -7  -1 0.86562 0.69946   4
   8  -7  -1 0.32486 0.83632   3
  -8   7   1 2.08984 0.96118   1
   7  -7  -1 475.762 10.7761   4
   7  -7  -1 494.509 11.0203   3
   7  -7  -1 482.746 10.7447   4
  -7   7   1 495.407 11.1917   1
   6  -7  -1 39.0273 1.86064   3
   6  -7  -1 38.1241 1.70266   4
   6  -7  -1 41.4095 1.79415   4
  -6   7   1 39.5897 1.55643   4
  -6   7   1 38.5025 2.03875   1
   5  -7  -1 1064.39 22.1670   3
   5  -7  -1 1093.28 22.0147   4
   5  -7  -1 1067.72 21.9031   4
  -5   7   1 1013.47 22.6005   1
   4  -7  -1 53.6923 1.95785   4
   4  -7  -1 54.6669 1.92002   3
   4  -7  -1 50.5375 1.82716   4
  -4   7   1 51.1733 1.98130   1
  -4   7   1 52.2692 1.93732   4
   3  -7  -1 650.766 13.2683   4
   3  -7  -1 603.045 12.6060   2
   3  -7  -1 591.230 13.0874   4
   3  -7  -1 632.974 13.1429   3
  -3   7   1 638.093 13.3223   1
  -3   7   1 605.820 12.5853   2
  -3   7   1 625.283 13.0882   4
   2  -7  -1 118.680 2.98715   2
   2  -7  -1 125.424 3.27809   4
   2  -7  -1 113.687 3.40200   4
  -2   7   1 122.570 3.27717   1
  -2   7   1 123.027 3.18099   4
  -2   7   1 120.061 3.09516   3
   1  -7  -1 342.947 7.92035   4
   1  -7  -1 356.037 7.77142   2
   1  -7  -1 367.681 8.05899   4
  -1   7   1 362.526 7.76284   3
  -1   7   1 357.522 7.95757   4
  -1   7   1 370.987 8.06463   1
   0  -7  -1 7.25430 0.69902   3
   0  -7  -1 6.84091 0.91167   4
   0  -7  -1 5.65568 0.77998   2
   0   7   1 6.55894 0.85386   4
   0   7   1 5.40467 0.63712   3
   0   7   1 8.40717 1.09458   1
  -1  -7  -1 24.7374 1.47094   2
  -1  -7  -1 28.6436 1.06075   3
  -1  -7  -1 26.1545 1.53681   4
   1   7   1 30.0918 1.14698   3
   1   7   1 29.6294 1.47776   1
   1   7   1 26.9654 1.54045   4
   1   7   1 27.5555 1.70738   4
  -2  -7  -1 30.9490 1.97276   2
  -2  -7  -1 31.0871 1.55444   4
  -2  -7  -1 29.2821 1.13507   3
   2   7   1 33.5676 1.21991   3
   2   7   1 31.9468 1.65777   4
   2   7   1 33.0687 1.62943   4
  -3  -7  -1 28.5595 1.59648   4
  -3  -7  -1 29.8860 1.45322   3
  -3  -7  -1 26.1862 1.79484   2
   3   7   1 31.2251 1.79423   1
   3   7   1 29.9625 1.20672   3
   3   7   1 32.9791 1.73844   4
   3   7   1 29.3238 1.62782   4
  -4  -7  -1 112.107 3.38026   4
  -4  -7  -1 113.624 3.67409   2
   4   7   1 117.602 2.93996   3
   4   7   1 116.968 3.52755   4
   4   7   1 112.884 3.48536   4
   4   7   1 121.938 3.69391   1
  -5  -7  -1 -0.2396 0.91540   2
   5   7   1 0.53191 0.96072   1
   5   7   1 0.81157 0.75426   4
   5   7   1 0.75019 0.54139   3
   5   7   1 -0.1296 0.73311   4
  -6  -7  -1 21.3805 2.25822   2
   6   7   1 20.7536 1.19709   3
   6   7   1 22.2870 1.92365   1
   6   7   1 18.7841 1.70428   4
  -7  -7  -1 0.49651 1.08093   2
   7   7   1 0.86920 1.11596   1
   7   7   1 2.56632 0.96390   4
   7   7   1 1.85277 1.06340   3
  -8  -7  -1 29.9325 2.36163   2
   8   7   1 31.5831 1.66777   3
   8   7   1 28.8346 2.41380   1
   8   7   1 32.6468 2.20429   4
  -9  -7  -1 3.68020 1.38247   2
   9   7   1 1.38947 1.59375   1
  12  -8  -1 -0.4112 0.88006   4
  12  -8  -1 -1.3487 1.10708   3
 -12   8   1 1.99550 1.23130   1
  11  -8  -1 1.03599 0.92203   4
  11  -8  -1 2.81488 1.16008   3
 -11   8   1 3.55092 1.32748   1
  10  -8  -1 7.02704 1.09623   4
  10  -8  -1 7.80497 1.29860   3
 -10   8   1 6.34198 1.38187   1
   9  -8  -1 1.59339 0.96706   3
   9  -8  -1 1.39629 1.25739   4
  -9   8   1 2.71307 1.22071   1
   8  -8  -1 2.34086 0.94737   3
   8  -8  -1 4.00314 0.90731   4
   8  -8  -1 2.58814 0.78296   4
  -8   8   1 4.34729 1.18792   1
   7  -8  -1 322.269 7.60103   3
   7  -8  -1 311.794 7.27710   4
   7  -8  -1 312.217 7.40093   4
  -7   8   1 304.829 7.11210   4
  -7   8   1 312.870 7.72819   1
   6  -8  -1 15.3560 1.56168   3
   6  -8  -1 16.8786 1.32178   4
   6  -8  -1 19.3289 1.46249   4
  -6   8   1 18.2777 1.23160   4
  -6   8   1 16.9665 1.56622   1
   5  -8  -1 14.4126 1.22677   4
   5  -8  -1 17.0030 1.33624   3
   5  -8  -1 15.3050 1.33988   4
  -5   8   1 17.6876 1.54292   1
   4  -8  -1 84.5037 2.62311   4
   4  -8  -1 84.9725 2.69348   3
   4  -8  -1 87.6397 2.75720   4
  -4   8   1 87.3125 2.79161   1
   3  -8  -1 -0.0074 0.70349   4
   3  -8  -1 -0.8199 0.57005   3
   3  -8  -1 0.12460 0.35649   2
   3  -8  -1 -0.4743 0.57917   4
  -3   8   1 0.32665 0.70309   1
  -3   8   1 0.14443 0.60451   4
  -3   8   1 0.92040 0.35316   2
   2  -8  -1 6.85858 0.85489   4
   2  -8  -1 6.02432 0.77696   2
   2  -8  -1 5.61557 0.81987   4
  -2   8   1 8.39760 1.01245   1
  -2   8   1 6.34245 0.83716   4
  -2   8   1 6.55136 0.71540   2
  -2   8   1 5.73620 0.79318   3
   1  -8  -1 2.20024 0.67383   2
   1  -8  -1 3.55350 0.77100   4
  -1   8   1 5.01711 0.90613   1
  -1   8   1 3.57773 0.69191   3
  -1   8   1 4.45298 0.83816   4
   0  -8  -1 2.45557 0.75605   4
   0  -8  -1 1.06730 0.71437   2
   0   8   1 2.77071 0.62097   3
   0   8   1 2.17031 0.80574   4
   0   8   1 2.27187 0.85907   1
  -1  -8  -1 47.3472 2.03495   2
  -1  -8  -1 48.4038 2.11367   4
   1   8   1 49.2092 2.12504   1
   1   8   1 45.3565 2.06893   4
   1   8   1 47.3621 1.63094   3
  -2  -8  -1 38.3104 1.92845   2
  -2  -8  -1 42.2967 2.01576   4
   2   8   1 44.5112 2.10165   1
   2   8   1 40.0887 1.48369   3
   2   8   1 41.3967 2.02591   4
  -3  -8  -1 2.55876 0.87075   4
  -3  -8  -1 1.08999 0.95470   2
   3   8   1 1.22679 0.87697   1
   3   8   1 1.58131 0.55644   3
   3   8   1 0.91611 0.82990   4
  -4  -8  -1 29.4439 1.81632   4
  -4  -8  -1 30.6125 2.10244   2
   4   8   1 32.7686 2.02641   1
   4   8   1 32.4023 1.92908   4
   4   8   1 33.3527 1.32312   3
  -5  -8  -1 5.21915 1.51418   4
   5   8   1 2.75352 0.95713   4
   5   8   1 4.14142 0.66377   3
   5   8   1 3.78520 1.14553   1
  -6  -8  -1 59.8503 2.88143   2
   6   8   1 58.3297 2.85897   1
   6   8   1 58.7277 1.94784   3
   6   8   1 57.8699 3.02307   4
  -7  -8  -1 5.77280 1.34891   2
   7   8   1 4.70274 1.34268   1
   7   8   1 4.08833 1.16828   4
  -8  -8  -1 37.2135 4.18261   2
   8   8   1 30.4993 2.29597   4
   8   8   1 35.9175 2.68465   1
  11  -9  -1 -0.6189 0.86692   4
  11  -9  -1 -0.6023 1.20275   3
 -11   9   1 -0.6848 1.23031   1
  10  -9  -1 9.92560 1.28236   4
  10  -9  -1 9.83344 1.52726   3
 -10   9   1 10.1180 1.69018   1
   9  -9  -1 0.34823 0.80493   4
   9  -9  -1 0.50456 0.91657   3
  -9   9   1 0.39954 1.07987   1
   8  -9  -1 11.2588 1.49494   3
   8  -9  -1 13.8192 1.57078   4
  -8   9   1 11.1056 1.59926   1
   7  -9  -1 6.23669 1.12098   3
   7  -9  -1 6.24234 0.97301   4
   7  -9  -1 5.45148 0.99403   4
  -7   9   1 5.60913 1.22944   1
  -7   9   1 7.82442 0.89516   4
   6  -9  -1 272.608 6.69508   4
   6  -9  -1 286.096 6.86399   4
   6  -9  -1 290.980 6.97554   3
  -6   9   1 288.274 7.14059   1
  -6   9   1 277.527 6.53559   4
   5  -9  -1 152.418 4.13886   3
   5  -9  -1 144.631 4.01021   4
   5  -9  -1 152.298 4.19085   4
  -5   9   1 152.222 4.31231   1
   4  -9  -1 98.9312 3.44185   3
   4  -9  -1 100.465 3.56342   4
   4  -9  -1 102.684 4.21528   4
  -4   9   1 108.085 3.33788   1
  -4   9   1 98.0059 2.19751   2
   3  -9  -1 -1.0745 0.66985   3
   3  -9  -1 -0.1455 0.64750   4
   3  -9  -1 -0.7253 0.65795   4
  -3   9   1 -1.5513 0.62637   1
  -3   9   1 -0.3664 0.67219   4
  -3   9   1 0.37966 0.44002   2
   2  -9  -1 4.36522 0.97646   4
   2  -9  -1 5.16231 0.71033   2
  -2   9   1 3.47195 0.86014   4
  -2   9   1 4.04604 0.78971   3
  -2   9   1 5.28788 0.93912   1
   1  -9  -1 11.9358 1.43915   4
   1  -9  -1 10.3590 1.13096   2
  -1   9   1 14.0042 1.14482   3
  -1   9   1 14.9856 1.33611   1
  -1   9   1 10.0138 1.34716   4
   0  -9  -1 -1.6085 0.82300   4
   0  -9  -1 1.24850 0.74904   2
   0   9   1 2.09297 0.92594   1
   0   9   1 0.51110 0.59674   3
  -1  -9  -1 4.79500 0.97579   2
  -1  -9  -1 7.74436 1.09689   4
   1   9   1 5.99398 0.73823   3
   1   9   1 3.85207 0.88149   4
   1   9   1 5.25657 1.05395   1
  -2  -9  -1 -1.6747 0.72821   2
  -2  -9  -1 -1.5394 0.77638   4
   2   9   1 -0.6064 0.77178   1
   2   9   1 -1.0318 0.47447   3
   2   9   1 -1.4021 0.78496   4
  -3  -9  -1 53.3584 2.32074   4
  -3  -9  -1 47.1724 2.43612   2
   3   9   1 53.9311 2.46087   1
   3   9   1 49.1589 2.32097   4
   3   9   1 51.7547 1.70617   3
  -4  -9  -1 20.4407 1.98160   2
  -4  -9  -1 20.6490 1.69658   4
   4   9   1 23.0291 1.79115   4
   4   9   1 25.4227 1.20819   3
   4   9   1 21.5850 1.90618   1
  -5  -9  -1 100.457 3.78722   2
   5   9   1 103.273 2.77858   3
   5   9   1 103.696 3.70072   1
   5   9   1 108.488 3.66649   4
  -6  -9  -1 1.49710 1.24536   2
   6   9   1 1.73607 0.98048   4
   6   9   1 0.66490 1.07145   1
  -7  -9  -1 -0.3413 1.77989   2
   7   9   1 -1.0106 1.17375   1
   7   9   1 0.51666 1.09339   4
  11 -10  -1 10.5233 1.88215   3
 -11  10   1 10.8164 2.60709   1
  10 -10  -1 1.15633 0.93342   4
  10 -10  -1 0.97843 1.17490   3
 -10  10   1 3.35915 1.23341   1
   9 -10  -1 8.48769 1.31328   3
   9 -10  -1 5.35928 1.12653   4
  -9  10   1 6.81536 1.49344   1
   8 -10  -1 15.2544 1.74217   4
   8 -10  -1 12.5400 1.58567   3
  -8  10   1 14.5381 1.89293   1
   7 -10  -1 0.55537 0.83115   4
   7 -10  -1 0.64313 0.83670   3
  -7  10   1 0.66905 1.05707   1
   6 -10  -1 100.937 3.19191   4
   6 -10  -1 104.078 3.34637   3
   6 -10  -1 104.620 3.38996   4
  -6  10   1 102.473 3.05675   4
  -6  10   1 103.104 3.59341   1
   5 -10  -1 -0.0900 0.78474   4
   5 -10  -1 0.36117 0.76547   3
  -5  10   1 -0.5445 0.83138   1
   4 -10  -1 75.3542 2.56862   3
   4 -10  -1 73.4398 2.70896   4
   4 -10  -1 71.1051 2.50223   4
   4 -10  -1 70.4819 1.73720   2
  -4  10   1 67.8008 1.71489   2
  -4  10   1 74.4951 2.80531   1
  -4  10   1 69.6605 2.43373   4
   3 -10  -1 18.6989 2.01776   4
   3 -10  -1 18.7077 1.03155   2
  -3  10   1 15.4856 1.21761   2
  -3  10   1 19.0761 1.48016   4
  -3  10   1 18.5430 1.49959   1
   2 -10  -1 1.63250 0.91059   4
   2 -10  -1 2.70811 0.67686   2
  -2  10   1 3.13645 0.99482   1
  -2  10   1 2.69853 0.73778   3
  -2  10   1 1.71416 0.93056   4
   1 -10  -1 28.0532 1.51709   2
   1 -10  -1 27.8041 1.85850   4
  -1  10   1 27.1121 1.74120   4
  -1  10   1 30.3319 1.85238   1
  -1  10   1 27.3467 1.47352   3
   0 -10  -1 -0.7264 0.69688   2
   0 -10  -1 -1.2887 0.79624   4
   0  10   1 -0.1453 0.84916   1
   0  10   1 -0.1397 0.57560   3
   0  10   1 -1.6415 0.77619   4
  -1 -10  -1 52.5067 2.30596   2
  -1 -10  -1 53.9483 2.41994   4
   1  10   1 53.0926 1.84335   3
   1  10   1 51.2571 2.31433   1
   1  10   1 50.0720 2.37970   4
  -2 -10  -1 2.70695 0.86888   4
  -2 -10  -1 3.66744 1.05307   2
   2  10   1 4.89420 0.67956   3
   2  10   1 3.73176 1.05477   4
   2  10   1 3.33600 1.08617   1
  -3 -10  -1 -1.3194 0.91453   2
   3  10   1 -0.2526 0.88337   4
   3  10   1 0.42552 0.54359   3
   3  10   1 -0.4152 1.00858   1
  -4 -10  -1 2.27813 1.14364   2
   4  10   1 0.32918 0.99649   1
   4  10   1 1.02448 0.96600   4
   4  10   1 1.79856 0.55396   3
  -5 -10  -1 3.13811 1.18222   2
   5  10   1 2.64851 1.18604   4
   5  10   1 2.69136 1.31424   1
  -6 -10  -1 21.2809 2.33893   2
   6  10   1 24.4392 2.09949   4
   6  10   1 16.5162 1.99155   1
  10 -11  -1 -0.8059 1.03505   3
  10 -11  -1 1.71984 1.01286   4
 -10  11   1 -0.0615 1.10006   1
   9 -11  -1 5.48571 1.31341   3
   9 -11  -1 4.26888 1.13070   4
  -9  11   1 5.52539 1.48929   1
   8 -11  -1 47.1029 2.54760   3
   8 -11  -1 45.7661 2.40989   4
  -8  11   1 45.6974 2.57391   1
   7 -11  -1 4.19647 1.27061   4
  -7  11   1 3.76992 1.17603   1
   6 -11  -1 150.677 4.44094   3
   6 -11  -1 157.806 4.56693   4
  -6  11   1 152.062 4.77240   1
   5 -11  -1 20.6790 1.80243   4
   5 -11  -1 20.1095 1.63824   3
  -5  11   1 18.9499 1.71155   1
  -5  11   1 20.3241 1.65423   4
   4 -11  -1 146.464 3.38424   2
   4 -11  -1 153.541 4.24761   3
   4 -11  -1 151.183 4.41102   4
  -4  11   1 150.949 4.47289   1
  -4  11   1 150.261 3.54395   2
  -4  11   1 152.201 4.20165   4
   3 -11  -1 0.63501 0.80750   3
   3 -11  -1 2.14878 0.97212   4
   3 -11  -1 2.92132 0.62120   2
  -3  11   1 0.69028 0.88149   4
  -3  11   1 2.12245 1.02105   1
   2 -11  -1 5.14436 1.09845   4
   2 -11  -1 4.49390 0.82336   2
  -2  11   1 5.06032 1.07560   4
  -2  11   1 5.39955 1.15587   1
   1 -11  -1 8.09456 1.25578   4
   1 -11  -1 10.1354 1.27837   2
  -1  11   1 9.24852 1.22684   3
  -1  11   1 7.46485 1.22744   4
  -1  11   1 8.59023 1.27025   1
   0 -11  -1 9.34841 1.16983   2
   0 -11  -1 10.3677 1.37942   4
   0  11   1 10.4996 1.33215   4
   0  11   1 8.21971 1.25966   1
   0  11   1 10.3235 1.16906   3
  -1 -11  -1 58.9624 2.59987   2
  -1 -11  -1 58.7985 2.61202   4
   1  11   1 62.2010 2.07505   3
   1  11   1 62.9627 2.73768   1
   1  11   1 60.5849 4.17910   4
  -2 -11  -1 56.2908 2.64311   2
  -2 -11  -1 61.1275 2.74000   4
   2  11   1 56.9599 1.94664   3
   2  11   1 57.8402 2.70248   4
  -3 -11  -1 25.4594 2.02774   2
   3  11   1 23.1305 1.25349   3
   3  11   1 21.1825 2.04859   1
   3  11   1 23.9795 2.05041   4
  -4 -11  -1 6.94008 1.41182   2
   4  11   1 3.30319 1.20538   4
   4  11   1 3.41231 1.33638   1
  -5 -11  -1 17.7980 2.20320   2
   5  11   1 19.0798 2.08844   4
   5  11   1 16.0906 2.22570   1
  10 -12  -1 7.89774 1.68126   3
 -10  12   1 7.57858 1.68372   1
   9 -12  -1 17.7095 2.02381   4
   9 -12  -1 18.9947 1.96022   3
  -9  12   1 20.1634 2.10960   1
   8 -12  -1 9.92278 1.51002   3
   8 -12  -1 10.0231 1.39231   4
  -8  12   1 11.2527 1.69234   1
   7 -12  -1 44.1577 2.29451   3
   7 -12  -1 39.7520 2.34040   4
  -7  12   1 39.2852 2.54921   1
   6 -12  -1 37.4859 2.43036   4
   6 -12  -1 38.6963 2.46983   3
  -6  12   1 38.9771 2.43537   1
   5 -12  -1 0.25339 0.99808   4
   5 -12  -1 1.12635 0.90501   3
  -5  12   1 1.15106 1.15612   1
   4 -12  -1 94.0373 3.43938   4
   4 -12  -1 89.6029 3.09995   3
  -4  12   1 91.3660 3.11112   4
  -4  12   1 91.1560 3.82688   1
   3 -12  -1 0.26833 0.78328   3
   3 -12  -1 0.13602 0.91481   4
   3 -12  -1 1.70810 0.62359   2
  -3  12   1 0.14079 0.84565   1
   2 -12  -1 9.33245 1.35372   4
   2 -12  -1 9.63353 1.20818   2
  -2  12   1 9.66794 1.31388   1
  -2  12   1 8.43983 1.26354   4
   1 -12  -1 18.5517 1.87867   4
   1 -12  -1 22.8083 1.56562   2
  -1  12   1 20.4284 1.87193   4
  -1  12   1 22.0544 1.76474   1
  -1  12   1 21.9087 1.47183   3
   0 -12  -1 13.5154 1.55860   2
   0 -12  -1 13.0520 1.57796   4
   0  12   1 12.0351 2.30024   1
   0  12   1 10.1848 1.44828   4
  -1 -12  -1 15.1572 1.61418   2
  -1 -12  -1 16.6112 1.86320   4
   1  12   1 14.8097 1.21350   3
   1  12   1 13.7938 1.82345   1
   1  12   1 15.0323 1.79454   4
  -2 -12  -1 2.83161 1.10570   2
   2  12   1 4.83177 1.23877   4
   2  12   1 1.22288 1.11658   1
   2  12   1 3.91482 1.02687   3
  -3 -12  -1 16.2573 1.95950   2
   3  12   1 16.6468 1.99884   4
   3  12   1 9.67959 1.54318   1
  -4 -12  -1 2.00001 1.25126   2
   4  12   1 0.91076 1.17219   4
   4  12   1 2.38411 1.26503   1
   9 -13  -1 1.59388 1.46335   4
  -9  13   1 3.18102 1.45016   1
   8 -13  -1 6.02294 1.38388   3
   8 -13  -1 6.06517 1.27604   4
  -8  13   1 8.57470 1.60020   1
   7 -13  -1 0.76992 1.00649   4
   7 -13  -1 1.42398 1.05569   3
  -7  13   1 2.21631 1.14489   1
   6 -13  -1 1.93843 1.01254   3
   6 -13  -1 3.31351 1.16060   4
  -6  13   1 3.58659 1.22978   1
   5 -13  -1 10.6003 1.89908   4
   5 -13  -1 18.2334 2.09982   3
  -5  13   1 15.9946 1.92848   1
   4 -13  -1 9.47082 1.49743   4
   4 -13  -1 9.62120 1.27521   3
  -4  13   1 11.2539 1.51434   1
   3 -13  -1 8.19335 1.11715   3
   3 -13  -1 9.26319 1.05734   2
   3 -13  -1 7.46610 1.37421   4
  -3  13   1 6.76066 1.25039   1
   2 -13  -1 -2.1324 0.79443   4
   2 -13  -1 -0.3758 0.70827   2
   2 -13  -1 -0.5866 0.68800   3
  -2  13   1 -1.9495 0.92318   1
  -2  13   1 -2.1392 0.81417   4
   1 -13  -1 59.9942 2.40949   2
   1 -13  -1 58.9487 2.78185   4
  -1  13   1 57.4293 2.79316   1
  -1  13   1 57.9988 2.79947   4
   0 -13  -1 28.0416 2.25724   4
   0 -13  -1 29.2519 1.92162   2
   0  13   1 27.9227 2.20207   1
   0  13   1 26.7900 2.17461   4
  -1 -13  -1 4.79719 1.15873   2
   1  13   1 3.04010 1.22415   1
   1  13   1 4.88338 1.26830   4
   2  13   1 8.42835 1.45321   1
   2  13   1 8.44161 1.45553   4
  -3 -13  -1 5.04036 1.33723   2
   3  13   1 4.82528 1.39342   4
   3  13   1 6.15115 1.53435   1
   7 -14  -1 7.94664 1.40883   4
   7 -14  -1 7.93489 1.38887   3
  -7  14   1 8.12813 1.57815   1
   6 -14  -1 10.7948 1.46331   3
   6 -14  -1 14.7264 1.97715   4
  -6  14   1 13.0037 1.78256   1
   5 -14  -1 9.17993 1.36072   3
   5 -14  -1 8.17576 1.39945   4
  -5  14   1 10.4591 1.53827   1
   4 -14  -1 58.1991 3.79038   4
  -4  14   1 63.1455 3.06420   1
   3 -14  -1 1.77608 1.14493   4
   3 -14  -1 2.75465 0.94158   3
  -3  14   1 1.27259 1.14478   1
   2 -14  -1 23.8630 1.60307   2
   2 -14  -1 24.1178 1.66962   3
   2 -14  -1 21.6389 2.19527   4
  -2  14   1 20.2587 2.10815   1
   1 -14  -1 13.0727 1.43991   2
   1 -14  -1 11.6089 1.39452   3
   1 -14  -1 6.17590 1.29253   4
  -1  14   1 9.00978 1.50344   1
   0 -14  -1 15.7519 1.72967   2
   0  14   1 11.7706 1.67374   1
  -1 -14  -1 2.31355 1.18037   2
   1  14   1 0.67583 1.17528   1
   5 -15  -1 30.2279 2.43617   4
   5 -15  -1 22.7948 2.05091   3
   4 -15  -1 20.6584 2.26530   4
   4 -15  -1 19.1372 1.80094   3
  -4  15   1 20.7124 2.42116   1
   3 -15  -1 -2.4005 1.12479   4
   3 -15  -1 -0.7972 0.98265   3
  -3  15   1 0.96791 1.16735   1
  -2  15   1 23.5913 2.56742   1
  -2  15  -2 0.32696 1.07153   1
   2 -15   2 1.83806 1.24964   4
  -3  15  -2 22.4614 2.10264   1
   3 -15   2 19.4119 2.20420   4
   3 -15   2 20.7446 1.87455   3
  -4  15  -2 2.38506 1.16342   1
   4 -15   2 -0.4735 0.98444   3
   4 -15   2 0.26035 1.14487   4
   1  14  -2 14.3356 1.51509   3
   1  14  -2 9.83871 1.51968   1
  -1 -14   2 13.4420 1.74065   2
   0  14  -2 10.6883 1.49952   1
   0  14  -2 12.2940 1.46931   3
   0 -14   2 16.3494 1.67967   2
   0 -14   2 8.65406 1.45951   4
  -1  14  -2 26.9685 2.09456   1
  -1  14  -2 20.9802 2.11540   3
   1 -14   2 20.4668 2.22444   4
   1 -14   2 27.3978 1.77971   2
  -2  14  -2 7.93108 1.44817   3
  -2  14  -2 6.01419 1.30059   1
   2 -14   2 9.54549 1.26547   2
  -3  14  -2 26.7197 2.12197   1
  -4  14  -2 24.1984 2.08945   1
   4 -14   2 21.5742 2.12862   4
   4 -14   2 25.0695 1.99819   3
  -5  14  -2 10.0904 1.54426   1
   5 -14   2 11.2536 1.52794   4
   5 -14   2 9.83757 1.42100   3
  -6  14  -2 1.33281 1.13590   1
   6 -14   2 1.88635 1.13328   4
   6 -14   2 2.27782 1.19250   3
  -7  14  -2 11.0432 1.63879   1
   7 -14   2 10.4718 1.45787   4
   7 -14   2 8.30776 1.43885   3
   3  13  -2 4.43414 2.61823   4
   3  13  -2 0.25411 1.07618   1
  -3 -13   2 2.50752 1.06971   2
   2  13  -2 1.28625 0.74328   3
   2  13  -2 0.62757 1.68486   4
  -2 -13   2 1.03042 0.97816   2
   1  13  -2 5.19469 1.24247   1
   1  13  -2 5.90530 1.00014   3
  -1 -13   2 5.28942 1.13046   2
  -1 -13   2 4.95033 1.30789   4
   0  13  -2 3.83280 0.92099   3
   0  13  -2 2.98579 1.09679   1
   0 -13   2 3.28963 1.24032   4
   0 -13   2 3.83236 0.96900   2
  -1  13  -2 6.30067 1.41734   1
  -1  13  -2 7.03523 1.12382   3
   1 -13   2 4.78015 1.18947   4
   1 -13   2 9.94374 1.30829   2
  -2  13  -2 7.31820 1.16115   3
   2 -13   2 5.85747 1.25066   4
   2 -13   2 8.40524 1.02564   2
  -3  13  -2 0.16606 0.88188   3
  -3  13  -2 -0.4969 1.47990   1
   3 -13   2 -0.8620 0.92009   4
   3 -13   2 1.08641 0.61686   2
  -4  13  -2 30.2767 2.08405   1
   4 -13   2 23.8038 3.04376   4
   5 -13   2 1.82469 1.00621   4
   5 -13   2 2.44162 1.05452   3
  -6  13  -2 -0.8939 0.85090   1
   6 -13   2 0.77447 0.89554   3
   6 -13   2 -0.5907 0.91183   4
  -7  13  -2 4.47058 1.31161   1
   7 -13   2 3.44187 1.15748   4
   7 -13   2 3.92036 1.19953   3
  -8  13  -2 3.51269 1.28620   1
   8 -13   2 3.35367 1.18899   4
   8 -13   2 3.37226 1.29672   3
   4  12  -2 -0.0770 1.08955   1
   4  12  -2 2.26685 1.17668   4
  -4 -12   2 1.95107 1.19785   2
   3  12  -2 49.6206 2.07210   3
   3  12  -2 51.2688 2.64807   1
   3  12  -2 51.9838 2.78568   4
  -3 -12   2 48.8223 2.66648   2
   2  12  -2 1.36609 0.78894   3
   2  12  -2 0.26235 1.01676   1
   2  12  -2 0.58256 1.02467   4
  -2 -12   2 3.10887 1.07976   2
  -2 -12   2 1.20752 1.91050   4
   1  12  -2 73.2658 2.94505   1
   1  12  -2 76.9061 3.08976   4
   1  12  -2 74.2789 2.68594   3
  -1 -12   2 70.8827 3.11527   4
  -1 -12   2 76.7481 2.93310   2
   0  12  -2 -0.5971 0.88184   1
   0  12  -2 -0.7832 0.86143   4
   0  12  -2 -0.4380 0.76397   3
   0 -12   2 0.27842 0.77906   2
   0 -12   2 -0.1078 0.97011   4
  -1  12  -2 77.0748 2.95763   1
  -1  12  -2 76.3981 2.96651   4
  -1  12  -2 80.5668 2.85604   3
   1 -12   2 74.1730 3.13003   4
   1 -12   2 78.6347 2.70234   2
  -2  12  -2 9.96950 1.22319   3
  -2  12  -2 9.86273 1.26569   1
  -2  12  -2 13.5396 1.56005   4
   2 -12   2 9.25882 1.30710   4
  -3  12  -2 19.0831 2.29403   4
  -3  12  -2 15.9955 1.65385   3
  -3  12  -2 17.8902 1.70964   1
   3 -12   2 17.1387 1.75338   4
   3 -12   2 19.1965 1.16735   2
  -4  12  -2 10.4255 1.32354   1
  -4  12  -2 7.45852 1.22927   3
   4 -12   2 10.0365 1.07199   2
   4 -12   2 9.69538 1.29359   4
  -5  12  -2 0.70841 0.94575   1
   5 -12   2 -0.0899 0.95428   3
   5 -12   2 0.25403 1.08911   4
  -6  12  -2 20.6151 2.13316   1
   6 -12   2 14.9702 1.81038   4
   6 -12   2 17.5285 1.86286   3
  -7  12  -2 14.4642 1.82860   1
   7 -12   2 11.4753 1.55399   3
  -8  12  -2 29.9014 2.34946   1
   8 -12   2 27.2921 2.32765   3
   8 -12   2 26.3541 2.07607   4
  -9  12  -2 21.5508 2.25136   1
   9 -12   2 20.7889 1.90409   4
   9 -12   2 19.2147 2.29889   3
   5  11  -2 3.61274 0.87461   3
   5  11  -2 1.28860 1.16143   1
  -5 -11   2 3.43382 1.29444   2
   4  11  -2 29.3759 2.23097   4
   4  11  -2 30.4536 1.66879   3
   4  11  -2 26.6246 2.21842   1
  -4 -11   2 31.9788 2.31861   2
   3  11  -2 19.8954 2.04140   1
   3  11  -2 22.2458 1.97762   4
   3  11  -2 23.2504 1.49670   3
  -3 -11   2 20.8182 1.97776   4
  -3 -11   2 21.1852 1.90015   2
   2  11  -2 13.7276 1.60777   1
   2  11  -2 14.8101 1.36729   3
   2  11  -2 10.4944 1.40229   4
  -2 -11   2 14.7991 1.65124   2
  -2 -11   2 10.8369 1.39564   4
   1  11  -2 151.250 4.51934   4
   1  11  -2 151.545 4.16066   3
   1  11  -2 154.112 4.44293   1
  -1 -11   2 148.468 4.43399   2
  -1 -11   2 155.915 4.67003   4
   0  11  -2 9.87857 1.28398   1
   0  11  -2 8.59458 1.12802   3
   0  11  -2 8.95428 1.22173   4
   0 -11   2 12.7655 1.43477   2
   0 -11   2 7.14774 1.20143   4
  -1  11  -2 275.932 6.95801   1
  -1  11  -2 287.881 6.88001   3
   1 -11   2 288.291 6.82496   2
   1 -11   2 285.600 7.16571   4
  -2  11  -2 1.79020 0.90234   1
  -2  11  -2 0.63255 0.84894   4
  -2  11  -2 0.88195 0.89727   3
   2 -11   2 1.10396 0.98564   4
   2 -11   2 1.93417 0.70718   2
  -3  11  -2 18.4017 1.71211   3
  -3  11  -2 18.3716 1.67048   1
  -3  11  -2 18.6050 1.49537   4
   3 -11   2 20.2067 1.11756   2
   3 -11   2 23.2728 2.14623   4
   3 -11   2 18.8604 1.71121   4
  -4  11  -2 45.2202 2.25294   1
  -4  11  -2 45.3701 2.31484   3
   4 -11   2 48.2010 2.30250   4
  -5  11  -2 2.28208 0.94438   1
   5 -11   2 0.20254 0.83833   3
   5 -11   2 1.62641 0.92972   4
  -6  11  -2 8.15948 1.30314   1
   6 -11   2 8.45235 1.34109   3
   6 -11   2 6.74182 1.12894   4
   7 -11   2 35.2063 2.10553   4
   7 -11   2 34.6179 2.17844   3
  -8  11  -2 1.33875 1.14951   1
   8 -11   2 -1.1626 1.01762   3
   8 -11   2 -0.5497 0.78670   4
  -9  11  -2 25.1962 2.37932   1
   9 -11   2 27.1560 2.03321   4
   9 -11   2 28.1988 2.35089   3
 -10  11  -2 48.7035 3.04127   1
   6  10  -2 9.29694 1.55979   1
   6  10  -2 8.74499 1.41977   4
   6  10  -2 13.8795 1.29680   3
  -6 -10   2 15.8883 2.09242   2
   5  10  -2 0.92969 0.94752   4
   5  10  -2 1.37425 1.13930   1
   5  10  -2 1.54355 0.78552   3
  -5 -10   2 2.73897 1.17238   2
   4  10  -2 25.5785 1.50659   3
   4  10  -2 25.7074 1.98870   4
   4  10  -2 24.2220 1.96512   1
  -4 -10   2 25.3097 1.98476   4
  -4 -10   2 24.5126 2.06677   2
   3  10  -2 1.19677 0.96095   1
   3  10  -2 0.36056 0.89726   4
   3  10  -2 1.83005 0.75751   3
  -3 -10   2 0.47279 0.94531   2
  -3 -10   2 1.33607 0.97543   4
   2  10  -2 113.744 3.38457   3
   2  10  -2 118.738 3.69634   1
   2  10  -2 120.552 3.79257   4
  -2 -10   2 117.053 3.77745   2
  -2 -10   2 117.638 3.82855   4
   1  10  -2 17.8013 1.59416   1
   1  10  -2 19.4562 1.71281   4
   1  10  -2 19.7265 1.72252   3
  -1 -10   2 19.3289 1.57523   2
  -1 -10   2 19.2645 1.78377   4
   0  10  -2 116.736 3.53239   4
   0  10  -2 112.051 3.44890   1
   0  10  -2 110.156 3.64623   3
   0 -10   2 116.074 3.59179   4
   0 -10   2 110.689 3.37554   2
  -1  10  -2 0.12868 0.71416   4
  -1  10  -2 -0.1169 0.78450   1
  -1  10  -2 0.00612 0.70743   3
   1 -10   2 0.55432 0.62190   2
  -2  10  -2 2.69292 0.91318   1
  -2  10  -2 1.46843 0.73187   4
  -2  10  -2 2.97697 0.90538   3
   2 -10   2 2.31673 0.91872   4
   2 -10   2 2.76966 0.85937   4
   2 -10   2 1.46412 0.62432   2
  -3  10  -2 1.53069 0.69926   4
  -3  10  -2 1.00924 0.74295   3
  -3  10  -2 1.23001 0.81376   1
   3 -10   2 0.93186 0.82817   4
   3 -10   2 0.73813 0.49241   2
  -4  10  -2 1.68003 0.54240   4
  -4  10  -2 1.82766 0.37675   2
  -4  10  -2 1.03668 0.88639   3
  -4  10  -2 0.17120 0.78259   1
   4 -10   2 2.70346 0.70801   4
   4 -10   2 1.03905 0.38278   2
   4 -10   2 0.88036 0.77510   4
  -5  10  -2 0.11358 0.60017   4
  -5  10  -2 -0.0079 0.85950   1
   5 -10   2 -1.2918 0.80069   3
   5 -10   2 0.12915 0.59081   4
   5 -10   2 -0.8824 0.68971   4
  -6  10  -2 71.4158 2.86491   1
  -6  10  -2 73.6378 2.49186   4
   6 -10   2 70.6995 2.68809   4
   6 -10   2 71.6559 2.88553   3
   6 -10   2 70.2959 2.48030   4
  -7  10  -2 1.08590 0.98192   1
   7 -10   2 0.85792 0.84049   4
   7 -10   2 0.28081 1.05146   3
  -8  10  -2 4.99207 1.29174   1
   8 -10   2 2.57257 1.15319   3
   8 -10   2 4.65482 1.00235   4
  -9  10  -2 3.76702 1.26135   1
   9 -10   2 3.25229 0.95940   4
   9 -10   2 2.42959 1.10384   3
 -10  10  -2 0.74531 1.30863   1
  10 -10   2 0.44107 0.84411   4
  10 -10   2 1.46076 1.23310   3
 -11  10  -2 1.75899 1.53611   1
  11 -10   2 2.15488 0.96793   4
  11 -10   2 0.02847 1.20797   3
   7   9  -2 7.79707 1.43300   1
   7   9  -2 7.72373 1.34831   4
  -7  -9   2 8.58144 1.47017   2
   6   9  -2 34.7858 2.30901   4
   6   9  -2 31.6879 1.76112   3
   6   9  -2 37.8374 2.36198   1
  -6  -9   2 33.8882 2.49588   2
   5   9  -2 0.39650 0.70412   3
   5   9  -2 0.82952 0.91978   4
   5   9  -2 -0.0934 0.96774   1
  -5  -9   2 0.37985 1.04570   4
  -5  -9   2 -0.7305 0.98200   2
   4   9  -2 9.50327 1.04053   3
   4   9  -2 8.80166 1.21835   4
   4   9  -2 7.72425 1.18873   1
  -4  -9   2 10.6052 1.32409   4
  -4  -9   2 6.59648 1.21416   2
   3   9  -2 45.4547 2.24038   4
   3   9  -2 42.3907 2.15118   1
   3   9  -2 44.1196 1.86374   3
  -3  -9   2 41.3488 2.15385   2
  -3  -9   2 43.3442 2.13408   4
   2   9  -2 67.0224 2.31111   3
   2   9  -2 67.4581 2.60432   4
   2   9  -2 67.6760 2.56103   1
  -2  -9   2 69.6270 2.70045   4
  -2  -9   2 69.8303 2.68817   2
   1   9  -2 143.973 3.95979   1
   1   9  -2 139.592 3.75019   3
   1   9  -2 141.990 4.02944   4
  -1  -9   2 142.386 4.11482   4
  -1  -9   2 140.622 4.01696   2
   0   9  -2 51.1452 2.09722   4
   0   9  -2 50.2957 1.94742   3
   0  -9   2 48.5846 2.12484   4
   0  -9   2 47.8957 2.01438   2
  -1   9  -2 303.947 6.90938   3
  -1   9  -2 291.321 6.90307   4
  -1   9  -2 290.038 7.15063   1
   1  -9   2 292.774 6.73637   2
   1  -9   2 299.368 7.08839   4
  -2   9  -2 10.4467 1.45826   1
  -2   9  -2 9.90107 1.31588   3
  -2   9  -2 11.7297 1.16145   4
   2  -9   2 12.3885 0.98772   2
   2  -9   2 13.9313 1.77198   4
   2  -9   2 11.5935 1.20849   4
  -3   9  -2 116.019 3.39014   3
  -3   9  -2 107.616 2.71352   2
  -3   9  -2 110.231 3.64643   1
   3  -9   2 114.716 2.78067   2
   3  -9   2 116.025 3.37496   4
   3  -9   2 108.144 3.20211   4
  -4   9  -2 27.4163 1.67795   1
  -4   9  -2 26.2651 0.85262   2
  -4   9  -2 25.6190 1.31634   4
  -4   9  -2 26.0230 1.76416   3
   4  -9   2 25.1512 1.41917   4
   4  -9   2 27.0476 1.63537   4
   4  -9   2 27.5509 0.88082   2
  -5   9  -2 33.4961 1.50541   4
  -5   9  -2 35.8755 1.91105   1
   5  -9   2 30.5943 1.82058   3
   5  -9   2 31.1772 1.64405   4
   5  -9   2 35.8400 1.80431   4
  -6   9  -2 44.8583 2.20950   1
   6  -9   2 43.0727 2.25037   3
   6  -9   2 41.4467 1.98651   4
   6  -9   2 44.3955 1.85718   4
  -7   9  -2 42.0898 2.21722   1
   7  -9   2 41.9913 2.00117   4
   7  -9   2 43.6727 2.32812   3
   7  -9   2 40.1240 1.86103   4
  -8   9  -2 83.3381 3.26732   1
   8  -9   2 86.2743 3.62185   3
   8  -9   2 78.4420 4.03080   4
   8  -9   2 84.4631 2.76576   4
  -9   9  -2 66.5539 3.20597   1
   9  -9   2 69.4486 2.98184   3
   9  -9   2 70.7125 2.66224   4
 -10   9  -2 1.11452 1.19047   1
  10  -9   2 1.97431 0.83339   4
  10  -9   2 0.79251 1.18653   3
 -11   9  -2 2.19227 1.40812   1
   8   8  -2 14.3509 1.36870   3
   8   8  -2 8.21410 1.54887   1
   8   8  -2 14.6953 1.95533   4
  -8  -8   2 12.8748 2.80769   2
   7   8  -2 1.22536 1.00623   4
   7   8  -2 1.00892 0.74278   3
   7   8  -2 -0.5020 1.05140   1
  -7  -8   2 0.88620 1.07239   2
   6   8  -2 7.38881 1.24494   4
   6   8  -2 8.33812 1.35372   1
   6   8  -2 8.69188 1.01395   3
  -6  -8   2 9.38401 1.53493   2
   5   8  -2 42.3001 2.19314   1
   5   8  -2 40.3520 1.82319   3
   5   8  -2 40.7574 2.23775   4
  -5  -8   2 40.1249 2.15367   4
  -5  -8   2 42.2448 2.44466   2
   4   8  -2 68.8133 2.71885   4
   4   8  -2 65.4875 2.60620   1
   4   8  -2 68.6960 2.26347   3
  -4  -8   2 69.7250 2.86428   2
   3   8  -2 29.2290 1.80502   4
   3   8  -2 28.7483 1.44321   3
   3   8  -2 27.8678 1.72555   1
  -3  -8   2 29.0119 1.80406   4
  -3  -8   2 27.9962 1.75694   2
   2   8  -2 120.635 3.56168   4
   2   8  -2 122.948 3.28698   3
  -2  -8   2 127.489 3.69384   4
  -2  -8   2 121.651 3.60642   2
   1   8  -2 -0.5077 0.62197   4
   1   8  -2 -0.0714 0.66226   1
   1   8  -2 0.05526 0.61539   3
  -1  -8   2 0.57981 0.70410   4
  -1  -8   2 -0.8357 0.66197   2
   0   8  -2 572.535 12.4679   4
   0   8  -2 575.145 12.4214   1
   0   8  -2 582.484 12.3508   3
   0  -8   2 576.853 12.3963   2
   0  -8   2 583.345 12.5885   4
  -1   8  -2 716.932 15.3428   4
  -1   8  -2 743.788 15.3725   3
  -1   8  -2 740.630 15.3937   1
   1  -8   2 719.345 15.4822   4
   1  -8   2 731.729 15.2053   2
   1  -8   2 711.710 15.4010   4
  -2   8  -2 168.911 4.22691   1
  -2   8  -2 165.857 4.09551   4
  -2   8  -2 160.313 3.81341   2
  -2   8  -2 162.261 4.19105   3
   2  -8   2 167.311 3.85517   2
   2  -8   2 168.929 4.28092   4
   2  -8   2 151.599 4.07616   4
  -3   8  -2 7.66681 0.94351   3
  -3   8  -2 9.20138 0.66815   2
  -3   8  -2 8.88528 1.02526   1
   3  -8   2 7.08522 0.65239   2
   3  -8   2 7.77710 0.97490   4
   3  -8   2 8.50884 1.11264   4
  -4   8  -2 27.7706 1.52861   1
  -4   8  -2 24.9196 1.60460   3
   4  -8   2 23.2268 1.34725   4
   4  -8   2 24.0903 1.47039   4
   4  -8   2 24.5962 0.74772   2
  -5   8  -2 15.4659 1.30467   1
  -5   8  -2 13.9081 0.97612   4
   5  -8   2 14.2352 1.24026   4
   5  -8   2 11.9873 1.10934   4
   5  -8   2 12.8390 1.48405   3
  -6   8  -2 37.2965 1.98852   1
   6  -8   2 31.4277 1.58057   4
   6  -8   2 29.7121 1.86820   3
   6  -8   2 33.3205 1.67596   4
  -7   8  -2 38.6994 2.10832   1
   7  -8   2 40.0127 2.23417   3
   7  -8   2 41.9514 1.83525   4
   7  -8   2 41.4966 1.80755   4
  -8   8  -2 47.8348 2.46024   1
   8  -8   2 48.6898 2.08395   4
   8  -8   2 47.6610 1.97844   4
   8  -8   2 50.9773 2.52847   3
  -9   8  -2 38.9289 2.57152   1
   9  -8   2 40.7766 2.39976   3
   9  -8   2 39.3191 1.92774   4
   9  -8   2 36.7435 1.80755   4
 -10   8  -2 1.23894 1.22519   1
  10  -8   2 0.66390 0.98242   3
  10  -8   2 0.37192 0.76381   4
 -11   8  -2 3.76121 1.38855   1
  11  -8   2 2.61246 1.28936   3
  11  -8   2 2.04550 0.88440   4
   9   7  -2 5.06466 1.06294   3
   9   7  -2 1.71015 1.22679   1
   9   7  -2 3.47967 1.18068   4
  -9  -7   2 6.65056 1.52485   2
   8   7  -2 -0.5574 0.95116   1
   8   7  -2 0.07708 0.92863   4
   8   7  -2 1.20667 0.76731   3
  -8  -7   2 0.39744 1.05613   2
   7   7  -2 1.86514 0.77624   3
   7   7  -2 1.71405 0.90389   4
   7   7  -2 1.66854 1.64329   1
  -7  -7   2 0.67366 0.99613   2
   6   7  -2 14.1806 1.60184   4
   6   7  -2 11.7188 1.29335   3
   6   7  -2 11.1116 1.43363   1
  -6  -7   2 13.8052 1.46134   4
   5   7  -2 16.6514 1.60409   1
   5   7  -2 16.2775 1.61219   4
   5   7  -2 17.3806 1.49772   3
  -5  -7   2 15.8133 1.55239   4
  -5  -7   2 17.6808 1.75205   2
   4   7  -2 33.2446 1.83989   1
   4   7  -2 33.9619 1.87826   4
   4   7  -2 32.1198 1.56905   3
  -4  -7   2 34.6997 2.00131   2
  -4  -7   2 33.9168 1.81742   4
   3   7  -2 13.3323 1.10395   3
   3   7  -2 13.5236 1.26171   1
   3   7  -2 11.5578 1.37418   4
  -3  -7   2 8.59552 1.17603   2
   2   7  -2 285.019 6.81817   4
   2   7  -2 289.224 6.71674   1
   2   7  -2 292.582 6.53876   3
  -2  -7   2 302.950 6.97159   2
  -2  -7   2 288.023 6.82989   4
   1   7  -2 282.479 6.39643   3
   1   7  -2 288.246 6.53268   1
   1   7  -2 290.369 6.62016   4
  -1  -7   2 279.237 6.66382   4
  -1  -7   2 286.647 6.62117   2
   0   7  -2 989.763 20.0799   4
   0   7  -2 945.366 19.9857   1
   0   7  -2 976.866 19.9568   3
   0  -7   2 929.532 20.0366   4
   0  -7   2 967.878 19.9812   2
   0  -7   2 992.752 20.1768   4
  -1   7  -2 103.295 2.84522   4
  -1   7  -2 108.556 2.88992   3
  -1   7  -2 104.136 2.85895   1
   1  -7   2 102.768 2.70195   2
   1  -7   2 103.030 2.85966   4
   1  -7   2 104.826 2.96639   4
  -2   7  -2 3.26741 0.66492   1
  -2   7  -2 3.26654 0.63619   4
  -2   7  -2 3.86029 0.73856   3
  -2   7  -2 4.38768 0.51571   2
   2  -7   2 3.03178 0.67986   4
   2  -7   2 3.73918 0.66009   4
  -3   7  -2 225.036 5.24135   3
  -3   7  -2 211.652 4.58489   2
  -3   7  -2 215.529 5.13366   1
   3  -7   2 207.184 4.98144   4
   3  -7   2 212.373 4.60392   2
   3  -7   2 218.162 5.11473   4
  -4   7  -2 180.310 4.20583   4
  -4   7  -2 181.882 4.62532   3
  -4   7  -2 178.745 4.52846   1
   4  -7   2 181.307 4.35385   4
   4  -7   2 184.574 4.45956   4
  -5   7  -2 15.7758 1.36903   1
   5  -7   2 12.9967 1.05792   4
   5  -7   2 14.0125 1.20743   4
   5  -7   2 15.4588 1.46655   3
  -6   7  -2 99.2948 3.17636   1
   6  -7   2 98.8997 2.83074   4
   6  -7   2 100.621 3.25157   3
   6  -7   2 98.6387 2.78180   4
  -7   7  -2 1.48810 1.02546   1
   7  -7   2 0.93579 0.60946   4
   7  -7   2 1.05935 0.86690   3
   7  -7   2 0.49651 0.63890   4
  -8   7  -2 46.2365 2.47482   1
   8  -7   2 47.0016 2.26490   3
   8  -7   2 44.2499 1.83285   4
   8  -7   2 47.9750 1.96193   4
  -9   7  -2 44.6931 3.89593   1
   9  -7   2 45.5359 2.64735   3
   9  -7   2 45.8738 2.25111   4
   9  -7   2 42.3994 2.73965   4
 -10   7  -2 -0.3203 1.12982   1
  10  -7   2 -0.1906 0.71749   4
  10  -7   2 0.25536 1.02346   3
 -11   7  -2 3.84380 1.41458   1
  11  -7   2 3.53889 0.88187   4
  11  -7   2 4.31287 1.24919   3
 -12   7  -2 2.46446 1.41118   1
  12  -7   2 0.01621 0.82786   4
  12  -7   2 -0.9729 1.12579   3
   9   6  -2 5.42402 1.04743   3
   9   6  -2 3.68542 1.16153   4
  -9  -6   2 5.67502 1.37791   2
   8   6  -2 8.47040 1.42245   1
   8   6  -2 7.14914 1.24941   4
  -8  -6   2 11.2116 1.61547   2
   7   6  -2 93.5433 3.29487   4
   7   6  -2 89.9084 2.92570   3
   7   6  -2 93.4939 3.37345   1
  -7  -6   2 93.6964 3.61054   2
   6   6  -2 111.506 3.16385   3
   6   6  -2 109.181 3.57075   1
   6   6  -2 112.135 3.53537   4
   6   6  -2 107.987 3.42445   4
  -6  -6   2 111.691 3.76909   2
  -6  -6   2 108.065 3.35007   4
   5   6  -2 258.183 6.30489   4
   5   6  -2 242.399 6.19880   4
   5   6  -2 255.163 5.91629   3
   5   6  -2 259.004 6.29497   1
  -5  -6   2 250.227 6.17662   4
  -5  -6   2 259.094 6.53560   2
   4   6  -2 50.8945 2.08624   4
   4   6  -2 45.4569 1.97305   4
   4   6  -2 51.5591 2.34204   1
   4   6  -2 50.4484 1.75805   3
  -4  -6   2 48.8634 2.00879   4
  -4  -6   2 45.9710 2.18888   2
   3   6  -2 173.838 4.57126   4
   3   6  -2 178.734 4.23737   3
   3   6  -2 180.621 4.46272   1
   3   6  -2 180.686 4.55324   4
  -3  -6   2 177.205 4.52704   4
   2   6  -2 71.2718 2.19992   1
   2   6  -2 69.2597 2.25015   4
   2   6  -2 69.2378 2.04737   3
  -2  -6   2 72.8375 2.36364   2
   1   6  -2 95.2342 2.77664   4
   1   6  -2 99.3920 2.58060   3
   1   6  -2 97.8081 2.64410   1
  -1  -6   2 99.3162 2.79110   4
  -1  -6   2 94.0117 2.70985   2
  -1  -6   2 96.2583 2.67535   4
   0   6  -2 114.614 2.96717   1
   0   6  -2 118.616 2.97467   3
   0   6  -2 116.606 3.02845   4
   0  -6   2 116.716 3.07468   4
   0  -6   2 117.456 3.03271   4
   0  -6   2 115.845 2.97180   2
  -1   6  -2 13.2083 0.98890   3
  -1   6  -2 14.0527 0.93853   1
  -1   6  -2 13.0144 0.94758   4
  -1   6  -2 16.3543 0.83917   2
   1  -6   2 14.4174 0.84844   2
   1  -6   2 12.7651 0.93811   4
   1  -6   2 13.3914 1.03188   4
  -2   6  -2 -0.0403 0.50845   1
  -2   6  -2 0.28706 0.49185   3
  -2   6  -2 0.00606 0.31841   2
   2  -6   2 -0.3038 0.33356   2
   2  -6   2 -0.8359 0.43937   4
   2  -6   2 -0.6573 0.42031   4
  -3   6  -2 1728.62 35.4496   3
   3  -6   2 1757.99 35.3169   4
  -4   6  -2 33.9260 1.53567   1
  -4   6  -2 33.5651 1.16531   4
  -4   6  -2 32.6800 1.53468   3
   4  -6   2 34.5494 1.29111   4
   4  -6   2 34.4211 1.38252   4
  -5   6  -2 179.445 4.30678   4
  -5   6  -2 192.647 4.79919   1
   5  -6   2 194.359 4.44488   4
   5  -6   2 194.849 4.86631   3
   5  -6   2 193.036 4.50199   4
  -6   6  -2 108.980 3.42369   1
   6  -6   2 104.637 3.26065   3
   6  -6   2 112.796 2.95378   4
   6  -6   2 109.316 2.88957   4
  -7   6  -2 289.684 7.14097   1
   7  -6   2 292.449 6.56664   4
   7  -6   2 286.630 7.00527   3
   7  -6   2 285.084 6.46409   4
  -8   6  -2 -2.2898 0.92913   1
   8  -6   2 -0.1001 0.90857   3
   8  -6   2 -0.0474 0.30136   2
   8  -6   2 -0.6229 0.56473   4
   8  -6   2 -0.6348 0.58003   4
   8  -6   2 -0.4733 0.31221   2
  -9   6  -2 2.47518 1.21470   1
   9  -6   2 2.07645 0.97560   3
   9  -6   2 3.08053 0.82132   4
   9  -6   2 1.48805 0.65553   4
   9  -6   2 3.72511 0.52183   2
 -10   6  -2 10.2717 1.55066   1
  10  -6   2 8.94418 1.04520   4
  10  -6   2 12.6488 1.55278   3
 -11   6  -2 44.0821 2.87422   1
  11  -6   2 40.7851 2.55876   3
  11  -6   2 45.3213 2.10762   4
 -12   6  -2 3.03517 1.59761   1
  12  -6   2 1.91919 0.88961   4
  10   5  -2 0.23835 1.31238   1
  10   5  -2 1.87100 1.02766   3
  10   5  -2 0.70286 1.07894   4
   9   5  -2 10.1381 1.34720   4
   9   5  -2 16.2274 1.53774   3
   9   5  -2 14.5587 1.94627   1
  -9  -5   2 12.9939 1.74508   2
   8   5  -2 2.25850 0.92709   4
   8   5  -2 1.05169 0.82710   3
  -8  -5   2 1.71635 1.04773   2
   7   5  -2 0.93509 0.76291   3
   7   5  -2 0.81993 0.86239   4
   7   5  -2 0.28821 0.98654   1
  -7  -5   2 1.40146 0.87914   2
  -7  -5   2 0.31342 0.38457   4
   6   5  -2 5.30656 1.01822   4
   6   5  -2 3.93673 0.95728   1
  -6  -5   2 6.47439 1.04269   4
  -6  -5   2 6.41713 1.17798   2
   5   5  -2 2.06160 0.79742   4
   5   5  -2 1.34414 0.64198   3
   5   5  -2 1.26551 0.77812   1
  -5  -5   2 1.97755 0.72382   4
  -5  -5   2 0.06277 0.78163   2
   4   5  -2 -0.6926 0.56613   1
   4   5  -2 -0.7227 0.57656   4
   4   5  -2 -0.3743 0.50826   3
  -4  -5   2 -0.7244 0.64061   2
  -4  -5   2 0.64447 0.59980   4
   3   5  -2 17.9859 0.98375   3
   3   5  -2 16.3624 1.14273   4
   3   5  -2 19.2765 1.22331   4
   3   5  -2 16.4559 1.10906   1
  -3  -5   2 17.6463 1.19454   4
  -3  -5   2 18.1115 1.27092   2
   2   5  -2 0.32430 0.47016   1
   2   5  -2 0.07558 0.44428   3
   2   5  -2 -0.2839 0.41444   4
   2   5  -2 0.11972 0.51509   4
  -2  -5   2 -0.0430 0.53070   2
  -2  -5   2 -0.4665 0.44626   4
   1   5  -2 363.580 8.09782   4
   1   5  -2 382.255 8.02902   1
   1   5  -2 380.532 7.98907   3
   1   5  -2 397.817 8.15497   4
  -1  -5   2 345.726 8.55079   4
  -1  -5   2 365.525 7.99373   1
  -1  -5   2 364.873 7.92318   3
  -1  -5   2 377.413 8.11869   2
  -1  -5   2 390.382 8.24916   4
   0   5  -2 239.186 5.27857   3
   0   5  -2 238.616 5.25372   2
   0   5  -2 238.837 5.32630   4
   0   5  -2 248.693 5.29193   1
   0   5  -2 236.814 5.34032   4
   0  -5   2 227.666 5.20247   3
   0  -5   2 241.642 5.40379   4
   0  -5   2 241.591 5.30261   2
   0  -5   2 235.782 5.32219   4
   0  -5   2 234.178 5.23102   1
  -1   5  -2 201.597 4.54693   3
  -1   5  -2 196.765 4.33737   2
  -1   5  -2 205.008 4.48380   1
  -1   5  -2 191.038 4.45218   4
   1  -5   2 195.616 4.43973   1
   1  -5   2 203.779 4.36812   2
   1  -5   2 192.637 4.65684   3
   1  -5   2 189.336 4.47659   4
   1  -5   2 207.105 4.57541   4
  -2   5  -2 1.01051 0.30751   2
  -2   5  -2 0.26044 0.44451   1
  -2   5  -2 -0.7505 0.47820   3
   2  -5   2 0.24688 0.29708   2
   2  -5   2 0.24948 0.43839   1
  -3   5  -2 2.06690 0.57104   1
  -3   5  -2 1.45490 0.58514   3
   3  -5   2 2.00968 0.50366   4
   3  -5   2 0.34054 0.43228   4
   3  -5   2 1.61679 0.27991   2
  -4   5  -2 404.989 8.39337   4
  -4   5  -2 413.220 8.91726   3
  -4   5  -2 399.331 8.82550   1
   4  -5   2 405.570 8.59001   4
   4  -5   2 397.932 8.19253   2
   4  -5   2 404.911 8.53705   4
   4  -5   2 406.829 8.18279   2
  -5   5  -2 223.401 4.79430   4
  -5   5  -2 224.777 5.46958   1
   5  -5   2 227.053 4.67851   2
   5  -5   2 222.794 5.41852   3
   5  -5   2 225.175 5.02421   4
   5  -5   2 234.753 5.10198   4
   5  -5   2 226.286 4.68571   2
  -6   5  -2 42.7666 2.34522   1
   6  -5   2 43.7765 1.50126   4
   6  -5   2 43.4862 1.19898   2
   6  -5   2 45.4228 1.59083   4
   6  -5   2 45.3727 1.93997   3
   6  -5   2 43.4443 1.19352   2
  -7   5  -2 27.6352 1.88888   1
   7  -5   2 29.2478 1.35985   4
   7  -5   2 26.6399 1.00161   2
   7  -5   2 26.8340 1.77608   3
  -8   5  -2 46.9532 2.36158   1
  -8   5  -2 45.8490 1.52669   2
   8  -5   2 46.1443 1.45760   2
   8  -5   2 50.5699 1.83508   4
   8  -5   2 48.3572 2.18736   3
  -9   5  -2 68.4275 3.05104   1
  -9   5  -2 67.2634 2.04915   2
   9  -5   2 69.1125 2.33674   4
   9  -5   2 65.7813 2.66302   3
   9  -5   2 68.1167 2.24990   4
 -10   5  -2 67.3184 2.17214   2
 -10   5  -2 65.2150 3.09535   1
  10  -5   2 75.2803 2.98686   3
  10  -5   2 70.1047 2.47042   4
  10  -5   2 70.7917 2.40089   4
 -11   5  -2 12.0729 1.61549   2
 -11   5  -2 8.58802 1.54948   1
  11  -5   2 7.81760 1.05792   4
  11  -5   2 8.37885 1.39874   3
 -12   5  -2 2.01056 2.17857   1
  12  -5   2 -0.2817 1.16212   3
  12  -5   2 0.39595 1.19609   4
  10   4  -2 0.94648 1.26354   1
  10   4  -2 1.21209 1.00794   3
  10   4  -2 1.71864 0.99986   4
 -10  -4   2 5.29636 1.30143   2
   9   4  -2 38.5400 2.46146   1
   9   4  -2 41.2371 2.26588   4
   9   4  -2 37.3771 2.02934   3
  -9  -4   2 41.7524 2.51082   2
   8   4  -2 46.4123 2.25570   4
   8   4  -2 45.6356 2.15243   3
   8   4  -2 47.0993 2.48288   1
  -8  -4   2 48.7843 2.42477   2
   7   4  -2 140.198 3.92715   4
   7   4  -2 132.221 3.68648   3
   7   4  -2 129.943 3.78335   4
   7   4  -2 132.575 3.98252   1
  -7  -4   2 112.238 3.53415   4
  -7  -4   2 138.157 4.15541   2
   6   4  -2 1.52195 0.73562   3
   6   4  -2 2.37216 0.92926   1
   6   4  -2 2.20675 0.78779   4
   6   4  -2 1.74191 0.78740   4
  -6  -4   2 1.23495 0.84076   2
   5   4  -2 88.7256 2.70294   4
   5   4  -2 84.4000 2.55085   3
   5   4  -2 88.9948 2.73848   4
   5   4  -2 91.5816 2.82944   1
  -5  -4   2 90.9365 2.66918   4
  -5  -4   2 88.8227 2.89489   2
   4   4  -2 44.8859 1.74663   4
   4   4  -2 46.7232 1.77511   1
   4   4  -2 44.4518 1.69296   4
   4   4  -2 44.6280 1.56325   3
  -4  -4   2 44.9859 1.68722   4
  -4  -4   2 47.7947 1.91641   2
   3   4  -2 4.10046 0.56101   3
   3   4  -2 4.28723 0.63739   4
   3   4  -2 4.88657 0.69124   1
   3   4  -2 5.10030 0.69122   4
  -3  -4   2 4.77986 0.74187   2
  -3  -4   2 4.14824 0.61888   4
   2   4  -2 506.553 11.0539   4
   2   4  -2 559.586 12.0571   4
   2   4  -2 515.406 10.9110   3
   2   4  -2 531.540 11.0035   1
  -2  -4   2 536.495 11.1104   4
  -2  -4   2 534.401 11.1493   2
  -2  -4   2 522.168 11.0559   4
  -2  -4   2 504.549 10.9821   1
  -2  -4   2 514.849 10.8821   3
   1   4  -2 462.071 9.61669   3
   1   4  -2 421.204 9.45996   2
   1   4  -2 434.963 9.54421   1
   1   4  -2 450.804 9.57221   4
   1   4  -2 456.071 9.52492   4
  -1  -4   2 467.630 9.53338   4
  -1  -4   2 456.383 9.55869   4
  -1  -4   2 461.542 9.54305   2
  -1  -4   2 450.009 9.38734   3
   0   4  -2 365.449 7.54621   4
   0   4  -2 333.283 7.60213   2
   0   4  -2 345.206 7.70770   4
   0   4  -2 367.439 7.47541   1
   0  -4   2 368.273 7.59295   4
   0  -4   2 355.634 7.49632   2
   0  -4   2 350.964 7.43849   1
   0  -4   2 363.175 7.54609   4
   0  -4   2 348.504 7.47955   3
  -1   4  -2 823.551 22.4091   5
  -2   4  -2 2892.99 62.6909   5
   2  -4   2 2815.44 62.5701   5
  -3   4  -2 186.129 4.42227   1
  -3   4  -2 194.570 4.12573   4
  -3   4  -2 193.224 4.49682   3
   3  -4   2 192.609 4.03789   2
   3  -4   2 193.962 4.25336   4
   3  -4   2 198.263 4.02428   2
   3  -4   2 188.764 4.39446   1
   3  -4   2 196.800 4.22300   4
  -4   4  -2 16.4771 0.69289   4
  -4   4  -2 14.9813 1.11858   1
   4  -4   2 18.6660 0.80033   4
   4  -4   2 17.1508 0.81959   4
   4  -4   2 17.2366 1.12674   3
   4  -4   2 17.9174 0.61573   2
   4  -4   2 17.3564 0.76454   2
  -5   4  -2 99.9469 2.31518   2
  -5   4  -2 96.1603 2.85401   1
   5  -4   2 100.010 2.30020   2
   5  -4   2 101.012 2.86232   3
   5  -4   2 98.9281 2.52637   4
  -6   4  -2 16.3749 1.44395   1
  -6   4  -2 20.5614 0.91488   2
   6  -4   2 20.2339 1.06196   4
   6  -4   2 20.9123 0.96700   4
   6  -4   2 18.6302 1.28745   3
   6  -4   2 20.1513 0.92472   2
  -7   4  -2 130.733 3.20158   2
  -7   4  -2 131.750 3.91199   1
   7  -4   2 125.574 3.11732   2
   7  -4   2 136.619 3.31360   4
   7  -4   2 130.888 3.70765   3
   7  -4   2 130.712 3.22984   4
  -8   4  -2 6.60683 0.78281   2
  -8   4  -2 8.27650 1.33477   1
   8  -4   2 6.88028 0.79307   4
   8  -4   2 6.77497 1.09368   3
   8  -4   2 7.51941 0.97888   4
  -9   4  -2 41.5210 2.33987   1
  -9   4  -2 43.1005 1.75124   2
   9  -4   2 42.0861 1.78176   4
   9  -4   2 42.3983 1.71256   4
   9  -4   2 40.0442 2.18100   3
 -10   4  -2 52.0416 2.05565   2
 -10   4  -2 53.5749 2.76471   1
  10  -4   2 53.0874 2.78488   3
  10  -4   2 51.4885 2.02654   4
  10  -4   2 54.7075 2.12886   4
 -11   4  -2 30.7763 2.56581   1
 -11   4  -2 31.0908 1.72878   2
  11  -4   2 32.1363 2.22558   3
  11  -4   2 32.8632 1.81581   4
  12  -4   2 7.13723 1.41367   3
  11   3  -2 46.0368 2.50812   3
  11   3  -2 49.8507 2.93110   4
  11   3  -2 51.7730 3.24574   1
 -11  -3   2 49.2304 2.80506   2
  10   3  -2 28.7097 2.02810   4
  10   3  -2 28.2272 2.34911   1
  10   3  -2 24.7060 1.86665   3
 -10  -3   2 29.1795 2.20553   2
   9   3  -2 4.93969 1.17433   4
   9   3  -2 5.15447 1.41886   1
   9   3  -2 3.62930 0.96876   3
   8   3  -2 0.47001 0.79719   3
   8   3  -2 1.10098 0.80362   4
   8   3  -2 0.14668 0.69412   4
   8   3  -2 0.95337 1.01062   1
  -8  -3   2 0.69814 0.92269   2
  -8  -3   2 0.71363 0.68030   4
   7   3  -2 11.9398 1.37775   4
   7   3  -2 10.6536 1.29148   3
   7   3  -2 8.14982 1.01667   4
   7   3  -2 11.5032 1.56133   1
  -7  -3   2 9.12759 0.96222   4
  -7  -3   2 11.8680 1.50121   2
   6   3  -2 85.8313 2.91251   1
   6   3  -2 81.1059 2.63333   4
   6   3  -2 83.7131 2.94022   4
   6   3  -2 84.3993 2.55435   3
  -6  -3   2 84.5274 2.88892   2
   5   3  -2 0.15244 0.54750   3
   5   3  -2 0.34907 0.55723   4
   5   3  -2 0.22406 0.58130   1
   5   3  -2 0.07922 0.52327   4
  -5  -3   2 0.79628 0.51724   4
  -5  -3   2 -0.6158 0.71014   2
   4   3  -2 39.1729 1.51653   4
   4   3  -2 40.7967 1.56361   4
   4   3  -2 40.8297 1.57171   1
   4   3  -2 41.3346 1.44008   3
  -4  -3   2 40.9741 1.60326   2
  -4  -3   2 37.2732 1.46874   4
   3   3  -2 455.228 9.65077   1
   3   3  -2 452.636 9.66168   4
   3   3  -2 454.156 9.52558   3
   3   3  -2 461.434 9.96430   1
   3   3  -2 427.711 9.61917   4
  -3  -3   2 449.674 9.50510   3
  -3  -3   2 459.756 9.65822   4
  -3  -3   2 469.212 9.78427   2
   2   3  -2 68.7222 1.86785   1
   2   3  -2 66.1534 1.90664   4
   2   3  -2 68.2467 1.92962   4
  -2  -3   2 67.2636 1.89005   4
  -2  -3   2 69.1889 1.94822   2
  -2  -3   2 65.3015 1.78106   3
   1   3  -2 247.590 5.14555   3
   1   3  -2 246.461 5.11255   1
   1   3  -2 235.459 5.20287   4
   1   3  -2 242.915 5.21304   4
   1   3  -2 233.105 5.69145   2
  -1  -3   2 242.225 5.11146   1
  -1  -3   2 232.444 5.10631   3
  -1  -3   2 233.058 5.18532   4
  -1  -3   2 244.238 5.22612   4
  -1  -3   2 240.561 5.37890   2
   0   3  -2 1936.11 44.1302   5
   0  -3   2 1949.76 44.1413   5
   1  -3   2 2598.30 56.2587   5
  -2   3  -2 333.640 7.08630   1
  -2   3  -2 335.055 6.90691   4
   2  -3   2 339.813 6.94699   4
   2  -3   2 354.680 7.37366   4
   2  -3   2 332.010 7.12579   3
   2  -3   2 323.192 7.04606   1
   2  -3   2 337.607 6.87022   2
  -3   3  -2 219.559 4.43728   4
  -3   3  -2 211.348 4.43670   4
  -3   3  -2 217.844 4.85346   3
  -3   3  -2 215.255 4.83504   1
   3  -3   2 214.522 4.49537   2
   3  -3   2 212.410 4.82006   3
   3  -3   2 217.788 4.54134   4
   3  -3   2 208.456 4.50241   2
   3  -3   2 226.871 4.58093   4
   3  -3   2 208.946 4.77741   1
  -4   3  -2 13.5193 0.98124   1
  -4   3  -2 15.1465 0.70227   2
  -4   3  -2 12.6729 0.40432   4
   4  -3   2 14.8584 0.66021   2
   4  -3   2 11.6688 0.68106   4
   4  -3   2 12.1330 0.68531   4
  -5   3  -2 7.32575 1.04946   1
  -5   3  -2 6.83015 0.67686   2
   5  -3   2 6.85021 0.64987   4
   5  -3   2 6.85443 0.61096   2
   5  -3   2 7.54780 0.63945   4
   5  -3   2 7.20489 0.83153   3
  -6   3  -2 6.79584 0.77121   2
  -6   3  -2 4.48099 0.85249   1
   6  -3   2 5.88040 0.84959   3
   6  -3   2 7.05824 0.68572   4
   6  -3   2 6.93153 0.73176   4
   6  -3   2 6.77532 0.65440   2
  -7   3  -2 65.8343 2.65444   1
  -7   3  -2 70.2155 2.09661   2
   7  -3   2 70.6670 2.03355   4
   7  -3   2 69.4483 1.98663   4
   7  -3   2 65.4917 2.34329   3
  -8   3  -2 3.44533 0.70663   2
  -8   3  -2 1.57075 1.03063   1
   8  -3   2 2.70034 0.91244   3
   8  -3   2 2.81874 0.69680   4
   8  -3   2 1.77929 0.59012   4
  -9   3  -2 26.8647 1.52942   2
  -9   3  -2 24.1151 2.08845   1
   9  -3   2 22.0574 1.62259   3
   9  -3   2 22.7902 1.33967   4
   9  -3   2 25.7053 1.42538   4
 -10   3  -2 -0.1914 0.96403   1
 -10   3  -2 -0.1451 0.73490   2
  10  -3   2 0.17707 0.65041   4
  10  -3   2 0.28720 1.51265   3
  10  -3   2 -0.4281 0.61590   4
 -11   3  -2 10.2189 1.78093   1
 -11   3  -2 9.81921 1.21235   2
  11  -3   2 7.29864 1.22797   3
  11  -3   2 11.9675 1.37582   4
 -12   3  -2 5.07153 2.36089   1
 -12   3  -2 2.53188 0.98122   2
  12  -3   2 3.22743 1.21565   3
  12  -3   2 2.78473 1.33527   4
  11   2  -2 1.78429 1.31507   1
  11   2  -2 1.10681 0.97658   4
  11   2  -2 -0.6924 1.00667   3
 -11  -2   2 2.18074 1.09956   2
  10   2  -2 0.05011 0.84931   4
  10   2  -2 -0.4277 1.00072   1
 -10  -2   2 0.50953 1.02594   2
   9   2  -2 3.86991 1.02238   4
   9   2  -2 1.67844 0.93818   3
   9   2  -2 2.82903 1.10374   1
  -9  -2   2 3.47956 1.09169   2
   8   2  -2 13.9222 1.32548   4
   8   2  -2 12.6696 1.43805   3
   8   2  -2 12.2120 1.50469   1
   8   2  -2 11.4100 1.39641   4
  -8  -2   2 14.5508 1.54608   2
  -8  -2   2 12.9075 1.23157   4
   7   2  -2 -1.1065 0.67890   4
   7   2  -2 0.38553 0.68010   4
   7   2  -2 -0.2312 0.72828   3
   7   2  -2 -1.5741 0.79205   1
  -7  -2   2 -0.7206 0.78689   2
  -7  -2   2 -0.8140 0.55421   4
   6   2  -2 672.103 13.9951   3
   6   2  -2 669.035 14.3301   1
   6   2  -2 652.221 14.0287   4
   6   2  -2 652.798 14.0657   4
  -6  -2   2 659.832 14.3079   2
   5   2  -2 55.6622 1.85330   4
   5   2  -2 55.1781 2.01773   1
   5   2  -2 55.8339 1.83071   3
   5   2  -2 59.5975 1.93073   4
  -5  -2   2 54.2609 1.98183   2
   4   2  -2 -1.0176 0.43382   4
   4   2  -2 -0.2801 0.38776   3
   4   2  -2 -1.1524 0.53918   1
  -4  -2   2 -0.7970 0.42919   2
   3   2  -2 43.7765 1.49049   4
   3   2  -2 40.4694 1.45100   4
   3   2  -2 50.5602 1.43470   3
   3   2  -2 43.9048 1.46879   1
   3   2  -2 45.7605 1.43674   1
  -3  -2   2 46.9973 1.38325   3
  -3  -2   2 40.5447 1.43780   4
  -3  -2   2 47.2803 1.52782   2
  -3  -2   2 44.0443 1.43510   4
   2   2  -2 1555.46 37.3154   5
  -2  -2   2 1559.24 37.2747   5
   1   2  -2 2677.62 58.2527   5
  -1  -2   2 2661.12 58.2651   5
   0   2  -2 107.640 2.57568   4
   0   2  -2 119.241 2.59109   4
   0   2  -2 118.629 2.62754   3
   0   2  -2 118.444 2.58675   2
   0   2  -2 117.116 2.49548   1
   0  -2   2 116.700 2.48946   1
   0  -2   2 112.030 2.59044   3
   0  -2   2 119.024 2.60495   4
   0  -2   2 119.918 2.60001   2
   0  -2   2 119.839 2.61700   4
  -1   2  -2 0.69460 0.20181   4
  -1   2  -2 0.23433 0.18859   4
  -1   2  -2 0.78515 0.23436   2
  -1   2  -2 -0.3602 0.29044   3
  -1   2  -2 0.32817 0.24810   1
   1  -2   2 -0.0851 0.19631   4
   1  -2   2 0.21423 0.22961   2
   1  -2   2 0.33492 0.21172   4
   1  -2   2 0.34743 0.24500   1
   1  -2   2 -0.0675 0.28903   3
  -2   2  -2 7.46372 0.59653   3
  -2   2  -2 6.54480 0.22325   4
  -2   2  -2 6.94113 0.22915   4
  -2   2  -2 5.79301 0.53288   1
   2  -2   2 7.00209 0.40952   2
   2  -2   2 6.73249 0.51375   3
   2  -2   2 5.89706 0.50372   1
  -3   2  -2 745.656 14.7869   2
  -3   2  -2 732.349 15.2620   1
   3  -2   2 747.036 14.9988   3
   3  -2   2 740.749 14.6653   4
   3  -2   2 722.310 14.9566   3
   3  -2   2 673.881 14.9376   1
   3  -2   2 705.467 14.7596   2
   3  -2   2 762.626 14.6648   4
   4  -2   2 1796.08 36.0723   2
  -5   2  -2 112.837 2.82424   2
  -5   2  -2 116.719 3.18637   1
   5  -2   2 112.709 2.67014   4
   5  -2   2 115.725 2.66108   4
   5  -2   2 112.377 2.78110   2
   5  -2   2 113.372 2.98959   3
  -6   2  -2 3.18829 0.78546   1
  -6   2  -2 3.82724 0.63125   2
   6  -2   2 4.79829 0.52472   4
   6  -2   2 3.45649 0.74127   3
   6  -2   2 4.15098 0.51894   4
  -7   2  -2 27.8195 1.39911   2
  -7   2  -2 28.4580 1.82742   1
   7  -2   2 29.2176 1.26311   4
   7  -2   2 29.1331 1.22393   4
  -8   2  -2 -0.9976 0.83182   1
  -8   2  -2 -0.3360 0.62781   2
   8  -2   2 -0.7096 0.65473   3
   8  -2   2 -0.6253 0.50489   4
  -9   2  -2 27.3540 2.16779   1
  -9   2  -2 28.9365 1.67966   2
   9  -2   2 31.3911 1.84807   3
   9  -2   2 27.7071 1.43951   4
   9  -2   2 27.8889 1.50543   4
 -10   2  -2 3.63684 1.36636   1
 -10   2  -2 4.29857 0.94587   2
  10  -2   2 2.36463 0.76452   4
  10  -2   2 2.58728 0.75440   4
  10  -2   2 2.11978 0.90261   3
 -11   2  -2 0.21560 0.87921   2
 -11   2  -2 -0.7105 1.20010   1
  11  -2   2 0.69163 0.73684   4
  11  -2   2 0.77413 0.96790   3
 -12   2  -2 16.6672 1.75825   2
  12  -2   2 13.7184 1.68897   4
  12  -2   2 12.0972 1.59533   3
  11   1  -2 36.8243 2.30076   3
  11   1  -2 39.6345 2.73031   1
  11   1  -2 36.4159 2.27722   4
 -11  -1   2 36.0016 2.28015   2
  10   1  -2 124.879 4.24779   1
  10   1  -2 121.574 3.85996   4
 -10  -1   2 112.806 3.91881   2
   9   1  -2 28.4899 1.99534   4
   9   1  -2 35.5430 1.95262   3
   9   1  -2 27.7495 1.81550   4
  -9  -1   2 31.8194 1.95223   2
   8   1  -2 27.4046 1.60919   4
   8   1  -2 25.3631 1.70450   3
   8   1  -2 29.8803 1.75902   4
  -8  -1   2 31.3981 1.81368   2
  -8  -1   2 28.4886 1.84463   1
  -8  -1   2 26.5324 1.69651   4
   7   1  -2 0.87657 0.72693   3
   7   1  -2 0.21368 0.63296   4
   7   1  -2 0.31451 0.67975   4
  -7  -1   2 -0.8933 0.79333   1
  -7  -1   2 0.61664 0.57061   4
  -7  -1   2 0.27772 0.83698   2
   6   1  -2 5.43681 0.78109   3
   6   1  -2 4.34883 0.69094   4
   6   1  -2 5.67364 0.73783   4
  -6  -1   2 5.93360 0.69326   4
  -6  -1   2 4.01414 0.84219   2
  -6  -1   2 4.02717 0.84595   1
   5   1  -2 214.991 4.99538   4
   5   1  -2 211.007 4.96226   4
   5   1  -2 223.042 4.99817   3
  -5  -1   2 213.914 5.15382   1
  -5  -1   2 216.816 5.10485   2
   4   1  -2 203.155 4.58611   3
   4   1  -2 203.455 4.61135   4
   4   1  -2 196.078 4.58025   4
  -4  -1   2 214.315 5.22255   4
  -4  -1   2 201.492 4.71871   1
  -4  -1   2 195.530 4.64910   2
   3   1  -2 5.04782 0.83707   4
   3   1  -2 4.09889 0.51701   3
   3   1  -2 3.83331 0.58211   1
   3   1  -2 4.81939 0.60761   2
   3   1  -2 4.53363 0.48681   4
  -3  -1   2 4.39815 0.56348   2
  -3  -1   2 5.16224 0.49438   4
  -3  -1   2 4.29387 0.59482   1
  -3  -1   2 4.76682 0.55097   3
  -3  -1   2 4.36504 0.47352   4
   2   1  -2 0.47627 0.26890   3
   2   1  -2 0.38391 0.28261   1
   2   1  -2 0.77559 0.30210   2
   2   1  -2 0.48687 0.28500   4
   2   1  -2 0.67273 0.26896   4
  -2  -1   2 0.24210 0.27414   1
  -2  -1   2 0.35462 0.27849   4
  -2  -1   2 0.17435 0.25011   4
  -2  -1   2 1.15306 0.33021   2
  -2  -1   2 0.95433 0.27356   3
   1   1  -2 3448.31 71.3521   5
  -1  -1   2 3332.26 71.1453   5
   0   1  -2 41.9538 0.99201   2
   0   1  -2 41.3315 0.95060   4
   0  -1   2 36.9408 0.97945   2
   0  -1   2 39.2152 0.95418   4
   0  -1   2 39.4596 0.99631   3
  -1   1  -2 2745.27 61.0636   5
   1  -1   2 3306.90 61.2107   5
  -2   1  -2 5326.69 111.261   5
   2  -1   2 5773.36 111.342   5
  -3   1  -2 159.725 3.50958   2
  -3   1  -2 152.964 3.69175   1
   3  -1   2 148.299 3.46424   2
   3  -1   2 161.931 3.26796   4
   3  -1   2 156.675 3.56656   3
   3  -1   2 158.288 3.34076   4
   3  -1   2 157.529 4.12253   3
   3  -1   2 153.447 3.62395   1
  -4   1  -2 224.338 5.17619   2
  -4   1  -2 220.811 5.14260   1
   4  -1   2 225.916 4.67946   4
   4  -1   2 219.110 4.96269   3
   4  -1   2 222.139 4.68304   4
   4  -1   2 218.867 4.95814   3
   4  -1   2 213.630 4.86970   2
  -5   1  -2 21.5392 1.31606   1
  -5   1  -2 21.9555 1.10957   2
   5  -1   2 20.3451 0.89866   4
   5  -1   2 22.0625 1.17164   3
   5  -1   2 19.9050 0.90985   4
  -6   1  -2 -0.3921 0.62230   1
  -6   1  -2 -0.6454 0.49897   2
   6  -1   2 -0.3936 0.36915   4
   6  -1   2 0.18055 0.50118   3
   6  -1   2 -0.2657 0.37965   4
  -7   1  -2 10.5108 1.30554   1
  -7   1  -2 8.33286 1.13910   2
   7  -1   2 9.68896 0.91554   4
   7  -1   2 11.8114 1.13997   3
   7  -1   2 8.51261 0.93252   4
  -8   1  -2 24.9056 1.95793   1
   8  -1   2 24.0298 1.57287   3
   8  -1   2 24.6311 1.33579   4
   8  -1   2 25.8783 1.32985   4
  -9   1  -2 5.79625 1.05761   2
  -9   1  -2 6.80246 1.38730   1
   9  -1   2 4.93844 0.80598   4
   9  -1   2 3.37579 0.97944   3
   9  -1   2 5.08270 0.92841   4
 -10   1  -2 11.1294 1.59008   1
 -10   1  -2 14.7544 1.62368   2
  10  -1   2 12.7784 1.28529   4
  10  -1   2 12.5163 1.51470   3
  10  -1   2 12.8561 1.34781   4
 -11   1  -2 13.3438 1.84960   2
  11  -1   2 16.8559 1.73495   3
  11  -1   2 17.4777 1.54965   4
  11  -1   2 17.0452 2.01521   1
 -12   1  -2 6.44528 1.25524   2
  12  -1   2 4.25319 1.00511   4
  12  -1   2 4.95349 1.49382   1
  12  -1   2 3.43537 1.24012   3
  12   0  -2 8.80051 1.72082   4
  12   0  -2 9.64496 2.74786   1
  12   0  -2 9.00363 1.47688   3
 -12   0   2 13.6548 1.78271   2
  11   0  -2 1.34662 0.95008   4
  11   0  -2 1.31050 1.05474   3
 -11   0   2 2.34701 1.12956   2
  10   0  -2 88.5702 3.09554   4
  10   0  -2 85.4630 4.37954   3
 -10   0   2 84.9503 3.12684   2
 -10   0   2 88.0885 3.57139   1
   9   0  -2 52.5169 2.21496   4
   9   0  -2 47.7758 2.33332   4
   9   0  -2 52.5331 2.31554   3
  -9   0   2 51.6805 2.31812   2
  -9   0   2 53.2701 2.66930   1
   8   0  -2 111.031 4.42017   4
   8   0  -2 123.416 3.56426   3
   8   0  -2 123.137 3.49973   4
  -8   0   2 121.733 3.88053   1
  -8   0   2 116.892 3.51282   2
   7   0  -2 14.7523 1.31686   3
   7   0  -2 13.2603 1.20210   4
  -7   0   2 11.6453 1.22910   2
  -7   0   2 12.6799 1.00384   4
  -7   0   2 13.6651 1.51698   1
   6   0  -2 96.8078 2.74214   3
   6   0  -2 93.8955 2.67263   4
   6   0  -2 98.0395 2.89351   4
  -6   0   2 93.2569 2.53455   4
  -6   0   2 97.3726 2.97846   1
  -6   0   2 93.4530 2.72793   2
   5   0  -2 78.8520 2.20782   4
   5   0  -2 80.6515 2.24291   4
   5   0  -2 81.1469 2.26154   3
  -5   0   2 77.0186 2.37646   1
  -5   0   2 79.8777 2.26748   2
   4   0  -2 0.09566 0.35975   4
   4   0  -2 0.66871 0.42302   2
   4   0  -2 -0.5205 0.39530   3
   4   0  -2 0.80276 0.41841   4
  -4   0   2 0.32658 0.41658   2
  -4   0   2 -0.1389 0.49791   1
   3   0  -2 234.038 5.16488   2
   3   0  -2 245.251 5.18788   4
   3   0  -2 256.759 5.22200   4
   3   0  -2 224.014 5.38947   1
  -3   0   2 242.694 5.27486   1
  -3   0   2 241.030 5.19286   2
  -3   0   2 240.856 5.17796   4
  -3   0   2 240.874 5.21696   3
   2   0  -2 1440.14 37.4556   5
   1   0  -2 1491.19 33.6942   5
  -1   0   2 1601.41 33.9008   5
  -2   0  -2 576.996 11.7718   1
  -2   0  -2 562.193 11.7157   2
   2   0   2 587.468 11.6322   3
   2   0   2 588.434 11.4770   4
   2   0   2 557.496 11.6983   2
   2   0   2 582.325 11.4751   4
   2   0   2 572.751 11.6259   3
   2   0   2 549.416 11.7479   1
  -3   0  -2 876.130 18.0448   4
  -3   0  -2 906.823 18.0146   4
  -3   0  -2 900.719 18.5306   1
  -3   0  -2 885.127 18.4641   2
   3   0   2 917.018 18.1684   4
   3   0   2 914.944 18.3268   3
   3   0   2 893.176 18.5058   1
   3   0   2 933.910 18.1726   4
  -4   0  -2 124.311 3.22581   1
  -4   0  -2 121.301 3.07950   2
  -4   0  -2 122.700 2.96217   3
   4   0   2 123.027 2.95357   3
   4   0   2 115.871 3.03721   2
   4   0   2 127.529 2.80448   4
   4   0   2 124.895 2.79980   4
  -5   0  -2 9.89310 1.16685   1
  -5   0  -2 9.71561 0.97203   2
  -5   0  -2 9.16532 0.47551   4
   5   0   2 7.96084 0.78140   3
   5   0   2 9.08920 0.68560   4
   5   0   2 9.17379 0.69613   4
  -6   0  -2 0.41693 0.62988   2
  -6   0  -2 0.90812 0.70979   1
   6   0   2 -0.1478 0.54945   3
   6   0   2 -0.0910 0.44712   4
   6   0   2 0.66629 0.54187   4
  -7   0  -2 15.4745 1.44749   2
  -7   0  -2 18.9694 1.53666   1
   7   0   2 17.1187 1.12798   4
   7   0   2 16.7766 1.13798   4
   7   0   2 18.0478 1.29666   3
  -8   0  -2 1.72103 0.87713   2
  -8   0  -2 2.54132 0.99047   1
   8   0   2 2.65956 0.86307   3
   8   0   2 2.70051 0.70432   4
   8   0   2 2.40461 0.67247   4
  -9   0  -2 49.4859 2.34386   2
   9   0   2 52.8873 2.06684   4
   9   0   2 50.8254 2.20132   4
   9   0   2 51.2449 2.21430   3
 -10   0  -2 19.4692 1.88624   2
  10   0   2 16.7563 1.59753   3
  10   0   2 23.0589 2.02760   1
  10   0   2 19.4118 1.48498   4
 -11   0  -2 1.26893 0.99822   2
  11   0   2 0.55746 1.31262   1
  11   0   2 0.25733 0.78382   4
  11   0   2 -0.4327 0.91674   3
  12  -1  -2 5.71693 1.89560   4
  12  -1  -2 2.15452 1.28983   3
 -12   1   2 4.89886 1.11855   2
  11  -1  -2 5.75330 1.26782   3
  11  -1  -2 5.55861 1.08972   4
 -11   1   2 8.35357 1.20731   2
 -11   1   2 5.19798 1.39806   1
  10  -1  -2 10.2285 2.08096   3
  10  -1  -2 14.3528 1.46974   4
 -10   1   2 13.6830 1.96306   1
 -10   1   2 14.1994 1.42689   2
   9  -1  -2 2.41800 0.76860   4
   9  -1  -2 2.20053 0.82822   4
   9  -1  -2 0.58915 0.88414   3
  -9   1   2 1.91512 1.00707   1
  -9   1   2 1.91966 0.83412   2
   8  -1  -2 -0.6267 0.61782   4
   8  -1  -2 1.37931 0.74186   3
   8  -1  -2 -0.0576 0.69317   4
  -8   1   2 0.92846 1.00252   1
  -8   1   2 0.45085 0.72331   2
   7  -1  -2 3.96941 0.80209   3
   7  -1  -2 5.41516 0.76946   4
   7  -1  -2 4.74998 0.77289   4
  -7   1   2 4.47612 0.81736   2
  -7   1   2 5.04478 0.66087   4
  -7   1   2 4.86912 1.04923   1
   6  -1  -2 46.1380 1.64965   4
   6  -1  -2 43.3478 1.66983   3
   6  -1  -2 43.5526 1.69278   4
  -6   1   2 44.8185 1.62730   2
  -6   1   2 43.8074 1.49238   4
  -6   1   2 45.4938 1.92492   1
   5  -1  -2 624.011 12.7920   4
   5  -1  -2 594.531 12.6726   2
   5  -1  -2 629.896 12.8820   3
  -5   1   2 583.102 12.6581   4
  -5   1   2 619.556 12.7366   2
  -5   1   2 620.350 13.0307   1
   4  -1  -2 176.232 4.04572   4
   4  -1  -2 177.666 4.03652   4
   4  -1  -2 177.434 4.08048   3
   4  -1  -2 173.939 4.08143   2
  -4   1   2 183.257 4.21783   1
  -4   1   2 175.266 3.96016   2
   3  -1  -2 1585.16 37.6109   5
  -3   1   2 1632.01 37.7255   5
   2  -1  -2 108.778 2.42786   3
   2  -1  -2 101.275 2.40031   1
   2  -1  -2 105.057 2.31219   2
   2  -1  -2 105.637 2.40624   4
   2  -1  -2 111.172 2.43779   4
  -2   1   2 107.502 2.39653   4
  -2   1   2 107.539 2.32252   2
  -2   1   2 104.725 2.42622   1
  -2   1   2 101.202 2.39060   4
  -2   1   2 105.405 2.40655   3
   1  -1  -2 735.295 17.7031   5
  -1   1   2 725.360 17.6353   5
   0  -1  -2 5.66835 0.33131   4
   0  -1  -2 5.01202 0.34441   2
   0  -1  -2 6.45983 0.37059   1
   0   1   2 6.01499 0.34644   1
   0   1   2 5.75950 0.34399   4
  -1  -1  -2 7376.94 149.302   5
   1   1   2 7372.23 149.221   5
  -2  -1  -2 673.959 13.7989   2
  -2  -1  -2 666.734 13.5562   3
  -2  -1  -2 664.155 13.5403   4
  -2  -1  -2 707.271 13.5413   4
   2   1   2 681.137 13.5852   4
   2   1   2 651.494 13.7619   2
   2   1   2 678.237 13.8103   1
   2   1   2 671.980 13.5480   3
   2   1   2 682.508 13.5782   4
   2   1   2 640.824 13.8282   1
  -3  -1  -2 0.56023 0.38681   2
  -3  -1  -2 1.05415 0.31544   3
  -3  -1  -2 1.37621 0.25968   4
  -3  -1  -2 1.69548 0.25350   4
   3   1   2 1.28319 0.31523   3
   3   1   2 1.64957 0.30097   4
   3   1   2 0.98735 0.41409   2
   3   1   2 0.29546 0.44385   1
   3   1   2 1.07325 0.50696   1
   3   1   2 1.90486 0.31694   4
  -4  -1  -2 223.705 5.17760   2
  -4  -1  -2 228.466 4.73706   4
  -4  -1  -2 221.146 4.91411   3
   4   1   2 221.797 4.89696   3
   4   1   2 222.433 5.23539   1
   4   1   2 225.532 4.87241   4
   4   1   2 220.655 4.86542   4
  -5  -1  -2 114.290 3.19700   2
  -5  -1  -2 117.918 2.69674   4
   5   1   2 120.103 2.94260   3
   5   1   2 117.767 2.89762   4
   5   1   2 117.621 2.89061   4
  -6  -1  -2 0.21661 0.72782   2
   6   1   2 1.24559 0.55736   4
   6   1   2 1.50771 0.55759   4
   6   1   2 1.70673 0.63816   3
   6   1   2 -0.4508 0.78778   1
  -7  -1  -2 30.9080 1.79389   2
   7   1   2 30.5871 2.01780   1
   7   1   2 31.4331 1.52950   3
   7   1   2 31.1561 1.46446   4
   7   1   2 30.9620 1.48874   4
  -8  -1  -2 1.00196 0.86966   2
   8   1   2 0.19653 0.75106   3
   8   1   2 1.42949 0.64836   4
   8   1   2 1.28486 0.65906   4
   8   1   2 0.61656 0.92569   1
  -9  -1  -2 38.7786 2.20326   2
   9   1   2 36.3465 2.79361   1
   9   1   2 39.3345 1.91777   3
   9   1   2 40.2469 2.23460   4
   9   1   2 39.9209 1.81018   4
 -10  -1  -2 93.5166 4.07783   2
  10   1   2 95.5749 3.20050   3
  10   1   2 97.5427 3.16855   4
  10   1   2 101.467 3.94795   1
 -11  -1  -2 1.47695 1.11794   2
  11   1   2 1.88337 1.05396   3
  11   1   2 2.99282 1.38818   1
  11   1   2 2.92955 0.92617   4
  12  -2  -2 6.51066 1.22452   4
  12  -2  -2 6.53305 1.42802   3
 -12   2   2 6.43040 1.59801   1
  11  -2  -2 9.55647 1.23865   4
  11  -2  -2 5.46956 1.17798   3
 -11   2   2 6.81991 1.57762   1
 -11   2   2 8.45518 1.18607   2
  10  -2  -2 17.5033 1.76972   4
 -10   2   2 18.0948 1.45236   2
 -10   2   2 18.1825 2.02326   1
   9  -2  -2 7.24481 1.01268   4
   9  -2  -2 9.28895 1.21664   4
   9  -2  -2 7.95280 1.09947   3
  -9   2   2 11.1075 1.48366   1
  -9   2   2 10.4524 1.37878   2
   8  -2  -2 30.2860 1.52083   4
   8  -2  -2 35.4662 1.74149   3
   8  -2  -2 30.8218 1.61887   4
  -8   2   2 29.7079 1.51465   2
  -8   2   2 31.8240 2.03213   1
  -8   2   2 29.0770 1.42664   4
   7  -2  -2 13.4088 1.12691   4
   7  -2  -2 15.7597 1.22422   3
   7  -2  -2 13.0656 1.19005   4
  -7   2   2 13.0090 1.38051   1
  -7   2   2 14.7271 0.96231   4
  -7   2   2 13.0501 1.03210   2
   6  -2  -2 -0.1862 0.44272   2
   6  -2  -2 0.53977 0.54756   3
   6  -2  -2 1.80396 0.53174   4
   6  -2  -2 0.49733 0.46196   4
  -6   2   2 0.34390 0.67521   1
  -6   2   2 0.53979 0.45729   2
  -6   2   2 0.87840 0.41544   4
   5  -2  -2 37.2220 1.38085   4
   5  -2  -2 35.5468 1.39534   3
   5  -2  -2 33.2084 1.73928   4
  -5   2   2 35.5592 1.23960   4
  -5   2   2 36.5200 1.20913   2
  -5   2   2 36.0004 1.49253   1
   4  -2  -2 1177.49 23.8673   4
   4  -2  -2 1207.01 23.7693   4
   4  -2  -2 1166.72 23.8289   3
   4  -2  -2 1128.26 23.5384   2
   3  -2  -2 3.28864 0.34220   2
   3  -2  -2 3.77805 0.41750   4
   3  -2  -2 2.85258 0.41551   1
   3  -2  -2 3.01314 0.41001   4
   3  -2  -2 4.01327 0.50445   3
  -3   2   2 3.91712 0.46715   3
  -3   2   2 3.59755 0.36673   2
  -3   2   2 3.29048 0.40283   4
  -3   2   2 2.57088 0.42657   4
  -3   2   2 3.22202 0.56321   1
   2  -2  -2 133.305 2.92705   3
   2  -2  -2 131.553 2.91694   4
   2  -2  -2 126.669 2.73607   2
   2  -2  -2 131.998 2.96020   1
   2  -2  -2 133.006 2.94781   4
  -2   2   2 131.971 2.74085   2
  -2   2   2 127.243 2.90331   4
  -2   2   2 132.184 2.97257   1
  -2   2   2 126.572 2.91562   4
  -2   2   2 127.948 2.91272   3
   1  -2  -2 11.2959 0.49299   3
   1  -2  -2 11.2487 0.57746   4
   1  -2  -2 10.6580 0.59385   4
   1  -2  -2 11.6100 0.60398   1
   1  -2  -2 11.5785 0.50241   2
  -1   2   2 10.8641 0.49227   3
  -1   2   2 10.7480 0.58998   4
  -1   2   2 10.2423 0.56363   4
  -1   2   2 10.9403 0.61238   1
   0  -2  -2 357.180 7.40537   4
   0  -2  -2 350.865 7.42054   4
   0  -2  -2 348.623 7.45183   1
   0  -2  -2 364.535 7.22634   3
   0  -2  -2 379.653 7.22946   3
   0  -2  -2 349.903 7.42662   2
   0   2   2 367.463 7.47896   1
   0   2   2 354.990 7.43020   4
   0   2   2 357.320 7.43138   2
   0   2   2 366.765 7.42236   4
  -1  -2  -2 1510.62 34.5232   5
   1   2   2 1522.64 34.5822   5
  -2  -2  -2 18.1745 0.68885   4
  -2  -2  -2 18.4079 0.58048   3
  -2  -2  -2 17.8074 0.71277   4
  -2  -2  -2 17.9887 0.91173   2
  -2  -2  -2 17.4252 0.85423   1
   2   2   2 16.1445 0.80776   2
   2   2   2 19.8250 0.57986   3
   2   2   2 19.3449 0.76139   4
   2   2   2 17.9487 0.75662   4
   2   2   2 20.5660 0.89443   1
  -3  -2  -2 28.9249 0.98077   4
  -3  -2  -2 28.9046 0.91605   3
  -3  -2  -2 25.8155 1.19492   2
   3   2   2 29.2236 1.04642   4
   3   2   2 28.6207 0.91189   3
   3   2   2 28.1924 1.03917   4
   3   2   2 30.7072 1.29031   1
  -4  -2  -2 15.3899 0.79343   4
  -4  -2  -2 16.7817 1.14235   2
  -4  -2  -2 16.3975 0.80980   3
   4   2   2 17.5231 1.18682   1
   4   2   2 16.6514 0.92412   3
   4   2   2 15.8573 0.89250   4
   4   2   2 16.7937 0.90072   4
  -5  -2  -2 0.55347 0.66512   2
  -5  -2  -2 -0.4735 0.39207   4
   5   2   2 -0.1462 0.66450   1
   5   2   2 -0.4190 0.44883   4
   5   2   2 0.17219 0.46723   3
  -6  -2  -2 148.479 4.16853   2
  -6  -2  -2 140.874 3.41670   4
   6   2   2 145.642 3.68304   4
   6   2   2 142.970 3.66916   4
   6   2   2 150.541 3.63240   3
   6   2   2 146.143 4.11762   1
  -7  -2  -2 149.512 4.27297   2
   7   2   2 145.860 4.38002   1
   7   2   2 145.735 3.75828   3
   7   2   2 145.111 3.82673   4
   7   2   2 142.255 3.78746   4
  -8  -2  -2 26.2666 1.87451   2
   8   2   2 26.4081 1.57429   3
   8   2   2 26.9446 1.55289   4
   8   2   2 28.8004 1.52528   4
   8   2   2 26.6120 2.04179   1
  -9  -2  -2 20.2808 1.89428   2
   9   2   2 21.8002 1.53234   4
   9   2   2 19.3869 1.55931   3
   9   2   2 21.9895 2.05384   1
 -10  -2  -2 18.4870 1.98087   2
  10   2   2 16.6111 1.62915   3
  10   2   2 22.7501 1.67448   4
  10   2   2 18.0248 2.15552   1
 -11  -2  -2 1.04987 1.14236   2
  11   2   2 0.28706 0.95669   3
  12  -3  -2 26.6219 2.30506   3
  12  -3  -2 27.3481 2.02253   4
 -12   3   2 30.3679 1.87073   2
 -12   3   2 28.4275 2.62724   1
  11  -3  -2 36.9880 2.34676   3
  11  -3  -2 39.1787 2.15194   4
 -11   3   2 38.2000 1.91792   2
 -11   3   2 36.8893 2.52614   1
  10  -3  -2 0.37023 1.16118   4
 -10   3   2 -2.3510 0.96523   1
   9  -3  -2 20.3780 1.41816   4
   9  -3  -2 19.9105 1.71932   3
   9  -3  -2 20.5327 1.56961   4
  -9   3   2 21.1399 1.28140   2
  -9   3   2 20.7592 1.93234   1
   8  -3  -2 30.7038 1.80532   3
   8  -3  -2 29.2282 1.65148   4
   8  -3  -2 32.3969 1.56250   4
  -8   3   2 32.8372 2.03192   1
  -8   3   2 31.8112 1.42555   2
  -8   3   2 30.2874 1.31609   4
   7  -3  -2 0.70013 0.55963   4
   7  -3  -2 1.56070 0.71459   3
   7  -3  -2 -0.0743 0.58939   4
  -7   3   2 0.22543 0.46044   4
  -7   3   2 0.01398 0.49610   2
  -7   3   2 0.46862 0.85039   1
   6  -3  -2 16.1900 1.20385   3
   6  -3  -2 14.4034 0.88756   2
   6  -3  -2 14.8822 1.04665   4
   6  -3  -2 13.9284 0.94390   4
  -6   3   2 13.1115 1.19193   1
  -6   3   2 15.7499 0.90799   4
   5  -3  -2 19.2097 1.07780   3
   5  -3  -2 20.4083 0.77783   2
   5  -3  -2 21.2904 1.06842   4
  -5   3   2 21.9815 0.80170   2
  -5   3   2 20.5230 0.92627   4
  -5   3   2 20.5507 1.17509   1
   4  -3  -2 111.210 2.75173   4
   4  -3  -2 112.519 2.46256   2
   4  -3  -2 112.567 2.86080   3
   4  -3  -2 115.096 2.81523   4
  -4   3   2 114.494 2.48460   2
  -4   3   2 111.386 2.91732   1
   3  -3  -2 139.348 3.42967   4
   3  -3  -2 137.822 3.20450   4
   3  -3  -2 139.487 2.90474   2
   3  -3  -2 143.103 3.28766   3
   3  -3  -2 139.290 3.28402   1
  -3   3   2 141.329 2.91037   2
  -3   3   2 138.771 3.20326   4
  -3   3   2 138.602 3.18730   4
  -3   3   2 134.400 3.24337   3
  -3   3   2 139.056 3.31156   1
   2  -3  -2 710.833 14.5306   4
   2  -3  -2 693.074 14.7000   1
   2  -3  -2 710.230 14.4946   4
   2  -3  -2 709.289 14.4780   3
  -2   3   2 695.635 14.2619   2
  -2   3   2 736.567 14.5107   4
  -2   3   2 718.454 14.5227   4
  -2   3   2 708.410 14.4814   3
   1  -3  -2 457.144 9.88482   4
   1  -3  -2 473.980 9.75988   2
   1  -3  -2 471.352 9.91057   1
   1  -3  -2 475.691 9.75223   3
   1  -3  -2 492.428 9.76958   3
   1  -3  -2 469.588 9.86574   4
  -1   3   2 498.750 9.91722   4
  -1   3   2 468.551 9.75360   2
  -1   3   2 489.846 9.93652   1
  -1   3   2 489.577 9.88675   4
   0  -3  -2 824.627 16.6550   4
   0   3   2 805.366 16.6518   2
   0   3   2 830.775 16.6951   4
  -1  -3  -2 520.022 11.1619   1
  -1  -3  -2 538.272 11.4271   2
  -1  -3  -2 542.086 10.7857   3
  -1  -3  -2 538.814 11.0993   4
  -1  -3  -2 530.564 11.0843   4
   1   3   2 551.954 10.7964   3
   1   3   2 542.867 11.1695   2
   1   3   2 528.533 11.1066   4
   1   3   2 549.145 11.2023   1
   1   3   2 532.991 11.1398   4
  -2  -3  -2 9.70962 0.44190   3
   2   3   2 9.22035 0.83416   4
   2   3   2 9.29955 0.70924   4
   2   3   2 10.6451 0.46347   3
   2   3   2 9.91242 0.85182   1
  -3  -3  -2 199.006 4.32418   3
  -3  -3  -2 200.216 4.51970   4
  -3  -3  -2 199.070 4.81502   2
   3   3   2 205.403 4.32359   3
   3   3   2 206.261 4.80496   1
   3   3   2 205.397 4.59198   4
   3   3   2 200.901 4.58745   4
  -4  -3  -2 128.191 3.42681   2
  -4  -3  -2 121.213 2.99597   4
  -4  -3  -2 117.582 2.88224   3
   4   3   2 122.032 3.10883   4
   4   3   2 125.367 3.12755   4
   4   3   2 124.159 3.37482   1
  -5  -3  -2 69.6792 2.03111   4
  -5  -3  -2 70.1211 2.86217   2
   5   3   2 70.4805 2.52593   4
   5   3   2 70.2261 2.19145   4
   5   3   2 72.9198 2.01216   3
  -6  -3  -2 6.59706 0.70672   4
  -6  -3  -2 5.04949 0.99221   2
   6   3   2 6.42238 0.84428   4
   6   3   2 7.42979 0.79677   3
   6   3   2 6.55402 0.85965   4
   6   3   2 4.33343 0.97682   1
  -7  -3  -2 1.56060 0.90657   2
   7   3   2 0.09582 0.84389   1
   7   3   2 1.17594 0.68662   4
   7   3   2 0.36939 0.67279   4
   7   3   2 0.48246 0.65847   3
  -8  -3  -2 13.0502 1.56178   2
   8   3   2 11.3163 1.24343   3
   8   3   2 11.5451 1.33715   4
   8   3   2 12.0603 1.54562   1
   8   3   2 12.2238 1.23477   4
  -9  -3  -2 35.0287 2.33578   2
   9   3   2 35.3828 1.83958   3
   9   3   2 38.1865 1.97846   4
   9   3   2 38.0828 2.49391   1
 -10  -3  -2 19.3229 2.07757   2
  10   3   2 17.7566 1.99159   1
  10   3   2 18.0699 1.67243   4
  10   3   2 15.4613 1.57490   3
  12  -4  -2 3.19476 1.02913   4
  12  -4  -2 1.86003 1.20094   3
 -12   4   2 3.84438 1.42911   1
  11  -4  -2 49.0810 2.52488   3
  11  -4  -2 53.5433 2.44706   4
 -11   4   2 52.6117 3.03596   1
  10  -4  -2 11.0311 1.55163   3
  10  -4  -2 8.78313 1.25867   4
 -10   4   2 8.18918 1.02320   2
 -10   4   2 9.99137 1.48672   1
   9  -4  -2 39.5806 2.00264   3
   9  -4  -2 35.3963 1.74154   4
   9  -4  -2 37.1616 1.89760   4
  -9   4   2 37.5938 2.30595   1
  -9   4   2 40.2993 1.53267   2
   8  -4  -2 0.88094 0.70687   4
   8  -4  -2 0.69967 0.61701   4
   8  -4  -2 0.72564 0.88195   3
  -8   4   2 1.05020 0.51560   2
  -8   4   2 0.99644 0.50562   4
  -8   4   2 1.02936 0.86817   1
   7  -4  -2 4.96376 0.73090   4
   7  -4  -2 5.15880 0.90567   3
   7  -4  -2 5.05491 0.79365   4
   7  -4  -2 5.49455 0.88648   2
  -7   4   2 4.30549 1.05217   1
  -7   4   2 6.28477 0.81479   4
   6  -4  -2 0.27351 0.61329   4
   6  -4  -2 0.77454 0.61136   3
   6  -4  -2 0.46732 0.54987   4
   6  -4  -2 0.12766 0.31947   2
  -6   4   2 0.37246 0.32818   2
  -6   4   2 0.50868 0.44339   4
  -6   4   2 -0.0874 0.73694   1
   5  -4  -2 274.708 6.29485   3
   5  -4  -2 274.606 6.14007   4
   5  -4  -2 277.327 6.20178   4
   5  -4  -2 279.316 5.69999   2
  -5   4   2 278.938 6.42065   1
  -5   4   2 277.492 5.71905   2
   4  -4  -2 185.558 4.29605   3
   4  -4  -2 182.747 4.21835   4
  -4   4   2 184.351 3.69766   2
  -4   4   2 168.827 3.68666   2
  -4   4   2 183.307 4.36187   1
   3  -4  -2 205.522 4.61177   3
   3  -4  -2 203.641 4.59777   4
   3  -4  -2 201.700 4.55715   4
   3  -4  -2 198.529 4.59297   3
  -3   4   2 202.887 4.67599   1
  -3   4   2 207.250 4.14689   2
  -3   4   2 206.891 4.58026   4
  -3   4   2 196.279 4.14837   2
  -3   4   2 210.682 4.56194   4
   2  -4  -2 604.657 12.5573   4
   2  -4  -2 600.697 12.2414   2
   2  -4  -2 601.577 12.5049   4
   2  -4  -2 627.475 12.4783   3
   2  -4  -2 581.304 12.5477   1
  -2   4   2 597.191 12.2384   2
  -2   4   2 618.247 12.6093   1
  -2   4   2 614.139 12.5105   4
  -2   4   2 606.027 12.8095   4
   1  -4  -2 399.350 8.27564   3
   1  -4  -2 409.115 8.49746   4
   1  -4  -2 397.656 8.31059   2
   1  -4  -2 390.595 8.48317   1
   1  -4  -2 394.085 8.43087   4
  -1   4   2 404.720 8.47566   4
  -1   4   2 388.606 8.29173   2
  -1   4   2 412.855 8.53048   1
  -1   4   2 413.665 8.46198   4
   0  -4  -2 493.242 11.6636   4
   0  -4  -2 522.890 11.0648   2
   0  -4  -2 514.514 11.0839   1
   0  -4  -2 536.429 10.7674   3
   0  -4  -2 553.189 11.1066   4
   0   4   2 547.370 10.7879   3
   0   4   2 553.747 11.0820   4
   0   4   2 523.475 11.0735   4
   0   4   2 535.895 11.1299   1
  -1  -4  -2 378.261 8.22040   4
  -1  -4  -2 380.973 8.28681   2
  -1  -4  -2 389.998 7.84818   3
  -1  -4  -2 378.987 8.17722   4
   1   4   2 397.458 8.23905   4
   1   4   2 379.114 8.28552   2
   1   4   2 400.950 7.87008   3
   1   4   2 383.841 8.29884   1
   1   4   2 385.484 8.24114   4
  -2  -4  -2 92.0027 2.61608   2
  -2  -4  -2 90.2372 2.05296   3
  -2  -4  -2 94.3826 2.46068   4
   2   4   2 88.9422 2.44779   4
   2   4   2 94.1206 2.58002   1
   2   4   2 93.4628 2.07075   3
   2   4   2 88.9658 2.44019   4
  -3  -4  -2 143.916 3.78259   2
  -3  -4  -2 140.650 3.17275   3
   3   4   2 144.384 3.18257   3
   3   4   2 143.722 3.54792   4
   3   4   2 145.163 3.71304   1
   3   4   2 142.439 3.53911   4
  -4  -4  -2 211.023 5.31148   2
  -4  -4  -2 214.460 4.92915   4
  -4  -4  -2 209.937 4.69248   3
   4   4   2 219.363 5.06159   4
   4   4   2 213.486 5.03754   4
   4   4   2 217.215 5.28156   1
   4   4   2 213.279 4.85163   3
  -5  -4  -2 26.6764 1.74543   2
  -5  -4  -2 28.0647 1.32124   4
   5   4   2 26.5519 1.43533   4
   5   4   2 25.4184 1.19151   3
   5   4   2 29.1210 1.77571   1
  -6  -4  -2 33.0435 1.91982   2
   6   4   2 32.8502 1.90696   1
   6   4   2 32.6496 1.66766   4
   6   4   2 30.7327 1.37342   3
   6   4   2 29.9717 1.61559   4
  -7  -4  -2 38.9597 2.16414   2
   7   4   2 39.9193 1.83460   4
   7   4   2 39.2561 1.94827   4
   7   4   2 39.2038 2.28903   1
   7   4   2 39.2105 1.66904   3
  -8  -4  -2 9.56749 2.28059   2
   8   4   2 6.59433 1.27380   1
   8   4   2 7.59279 1.21653   4
   8   4   2 7.54954 0.92507   3
  -9  -4  -2 4.30892 1.26313   2
   9   4   2 2.81401 1.29602   1
   9   4   2 1.49519 0.83615   3
   9   4   2 2.64481 0.95507   4
 -10  -4  -2 1.23500 1.26015   2
  10   4   2 1.14338 0.84126   3
  10   4   2 2.50184 1.42619   1
  10   4   2 2.14869 0.98606   4
  12  -5  -2 -0.4775 0.90507   4
  12  -5  -2 0.07326 1.21198   3
 -12   5   2 0.74388 1.23447   1
  11  -5  -2 0.92447 0.98790   3
  11  -5  -2 0.33897 0.86294   4
 -11   5   2 0.50031 0.76739   2
 -11   5   2 0.33798 1.27577   1
  10  -5  -2 12.9814 1.48855   4
  10  -5  -2 14.9761 1.70669   3
 -10   5   2 11.6632 1.02339   2
 -10   5   2 13.5226 1.75173   1
   9  -5  -2 14.4333 1.24078   4
   9  -5  -2 16.2946 1.62743   3
   9  -5  -2 14.8204 1.43489   4
  -9   5   2 14.0686 1.63306   1
  -9   5   2 15.8159 0.94759   2
   8  -5  -2 22.3404 0.97200   2
   8  -5  -2 23.4574 1.43463   4
   8  -5  -2 24.1757 1.57714   4
   8  -5  -2 25.0505 1.66511   3
  -8   5   2 24.3902 0.98909   2
  -8   5   2 24.0702 1.75430   1
  -8   5   2 25.0970 1.20134   4
   7  -5  -2 13.2926 0.67476   2
   7  -5  -2 17.5170 1.36465   4
   7  -5  -2 18.3408 1.30707   4
   7  -5  -2 15.7892 1.37991   3
  -7   5   2 14.6118 0.71386   2
  -7   5   2 17.7048 1.05554   4
  -7   5   2 15.4990 1.48175   1
   6  -5  -2 132.227 3.96743   3
   6  -5  -2 128.625 3.47195   4
  -6   5   2 146.261 4.91668   1
  -6   5   2 125.568 3.25213   4
   5  -5  -2 136.219 3.57477   3
   5  -5  -2 139.397 3.51719   4
   5  -5  -2 133.677 3.40955   4
  -5   5   2 142.477 3.73807   1
   4  -5  -2 167.519 4.01413   4
   4  -5  -2 172.503 4.09059   4
   4  -5  -2 170.391 4.10513   3
  -4   5   2 177.409 4.24049   1
  -4   5   2 164.530 3.99109   4
   3  -5  -2 4.09586 0.57428   3
   3  -5  -2 3.39095 0.54862   4
   3  -5  -2 4.37545 0.57068   4
  -3   5   2 3.11890 0.50081   4
  -3   5   2 3.90162 0.60759   1
  -3   5   2 4.46728 0.30288   2
   2  -5  -2 7.53145 0.71011   4
   2  -5  -2 9.53227 0.88907   4
   2  -5  -2 6.33269 0.56946   2
   2  -5  -2 7.34993 0.70442   3
  -2   5   2 7.66097 0.79987   4
  -2   5   2 6.72330 0.92338   1
  -2   5   2 6.63886 0.74820   4
  -2   5   2 5.39578 0.52948   2
   1  -5  -2 14.0313 0.96393   4
   1  -5  -2 12.9333 0.88555   4
   1  -5  -2 14.5380 0.71283   3
   1  -5  -2 12.4031 0.77870   2
  -1   5   2 11.0524 0.73120   2
  -1   5   2 9.62695 0.91319   1
  -1   5   2 13.8460 0.74965   3
  -1   5   2 13.5588 0.92067   4
   0  -5  -2 336.601 6.93282   3
   0  -5  -2 329.694 7.23404   2
   0  -5  -2 338.815 7.31111   4
   0  -5  -2 325.361 7.23632   4
   0   5   2 358.097 8.07276   4
   0   5   2 328.573 7.18936   2
   0   5   2 334.761 7.34600   1
   0   5   2 322.008 7.26940   4
   0   5   2 337.763 6.96328   3
  -1  -5  -2 14.5882 0.61051   3
  -1  -5  -2 14.8140 1.01678   2
  -1  -5  -2 12.3728 0.89282   4
   1   5   2 14.7677 0.62803   3
   1   5   2 14.9211 1.00308   1
   1   5   2 13.5071 0.92185   4
   1   5   2 13.8323 0.92510   4
  -2  -5  -2 178.217 4.38715   2
  -2  -5  -2 176.675 4.21185   4
  -2  -5  -2 171.134 3.75258   3
   2   5   2 176.888 4.36257   1
   2   5   2 176.636 3.78136   3
   2   5   2 167.615 4.21118   4
   2   5   2 179.523 4.25176   4
  -3  -5  -2 14.4132 0.69158   3
  -3  -5  -2 15.7261 1.26788   2
   3   5   2 15.1679 1.23913   1
   3   5   2 13.6230 0.71272   3
   3   5   2 16.5459 1.11583   4
   3   5   2 15.5551 1.07390   4
  -4  -5  -2 14.5779 1.44654   2
  -4  -5  -2 14.5704 0.82636   3
   4   5   2 16.4228 1.21640   4
   4   5   2 16.7534 1.32525   1
   4   5   2 13.6776 0.85771   3
   4   5   2 14.4399 1.22231   4
  -5  -5  -2 7.32851 1.15618   2
  -5  -5  -2 5.32175 0.78986   4
   5   5   2 5.25172 0.85189   4
   5   5   2 4.46560 0.63303   3
   5   5   2 5.60196 1.12055   1
   5   5   2 5.30695 0.88415   4
  -6  -5  -2 -1.3571 0.58750   4
  -6  -5  -2 -0.0713 0.88370   2
   6   5   2 -0.5663 0.66613   4
   6   5   2 -0.2905 0.64477   4
   6   5   2 -0.8002 0.83858   1
   6   5   2 0.35640 0.55965   3
  -7  -5  -2 6.71224 1.30664   2
   7   5   2 6.15855 0.79821   3
   7   5   2 5.75311 1.19246   1
   7   5   2 6.59400 1.03443   4
  -8  -5  -2 24.5802 2.18003   2
   8   5   2 23.8193 1.44304   3
   8   5   2 22.3484 1.96486   1
   8   5   2 22.5231 1.70674   4
  -9  -5  -2 5.44930 1.32035   2
   9   5   2 9.19981 1.25165   4
   9   5   2 6.44201 1.47884   1
   9   5   2 8.54760 1.00307   3
 -10  -5  -2 15.7952 2.96940   2
  10   5   2 18.7810 2.14726   4
  10   5   2 17.7873 2.13641   1
  12  -6  -2 0.56196 1.03761   4
  12  -6  -2 0.50194 1.86345   3
 -12   6   2 1.58822 2.35142   1
  11  -6  -2 20.9616 1.92104   3
  11  -6  -2 23.0426 1.80333   4
 -11   6   2 20.8852 2.14350   1
  10  -6  -2 2.66833 0.88645   4
  10  -6  -2 3.94402 1.16393   3
 -10   6   2 3.22559 1.19814   1
   9  -6  -2 7.11876 1.14787   3
   9  -6  -2 8.38181 1.05632   4
  -9   6   2 8.65222 1.39837   1
   8  -6  -2 19.1196 1.55907   3
   8  -6  -2 20.7198 1.51592   4
  -8   6   2 18.5372 1.64845   1
  -8   6   2 18.7371 1.15394   4
   7  -6  -2 25.4287 1.73486   3
   7  -6  -2 29.1938 1.52892   4
   7  -6  -2 26.5457 1.55726   4
  -7   6   2 29.7942 1.91149   1
  -7   6   2 28.8060 1.34400   4
   6  -6  -2 55.2998 3.08554   4
   6  -6  -2 53.6225 1.96289   4
   6  -6  -2 58.3269 2.16393   3
  -6   6   2 57.8643 2.25456   1
  -6   6   2 56.0115 1.84376   4
   5  -6  -2 419.547 9.13344   4
   5  -6  -2 419.217 9.20159   4
   5  -6  -2 418.447 9.27252   3
  -5   6   2 423.599 9.42131   1
   4  -6  -2 11.2679 0.95754   4
   4  -6  -2 11.2578 0.95254   3
   4  -6  -2 13.1352 1.07287   4
  -4   6   2 11.1519 0.95919   4
  -4   6   2 12.8120 1.04101   1
   3  -6  -2 1.93403 0.29629   2
   3  -6  -2 2.15888 0.59251   4
   3  -6  -2 1.90320 0.54512   3
   3  -6  -2 2.30624 0.50086   4
  -3   6   2 2.09503 0.54393   4
  -3   6   2 1.90368 0.65456   1
  -3   6   2 1.78786 0.28204   2
   2  -6  -2 1.65379 0.49205   4
   2  -6  -2 2.68150 0.47491   3
   2  -6  -2 3.05439 0.48381   3
   2  -6  -2 2.00980 0.48509   4
   2  -6  -2 2.24802 0.40570   2
  -2   6   2 2.72440 0.39281   2
  -2   6   2 3.86577 0.58722   4
  -2   6   2 1.92629 0.58563   1
   1  -6  -2 11.0436 0.81448   2
   1  -6  -2 11.6117 0.89846   4
   1  -6  -2 12.7926 0.71830   3
  -1   6   2 13.0898 0.97732   4
  -1   6   2 11.7660 0.76159   2
  -1   6   2 11.0694 0.95151   1
  -1   6   2 12.5398 0.96688   4
  -1   6   2 10.9776 1.30066   3
   0  -6  -2 2.28734 0.54876   2
   0  -6  -2 2.26692 0.37531   3
   0  -6  -2 2.27566 0.57095   4
   0   6   2 1.75184 0.40171   3
   0   6   2 1.10668 0.53908   4
   0   6   2 2.25368 0.54474   4
   0   6   2 2.77709 0.63962   1
  -1  -6  -2 50.4821 1.38063   3
  -1  -6  -2 52.1100 1.86695   2
  -1  -6  -2 56.1804 1.89687   4
   1   6   2 50.8648 1.42310   3
   1   6   2 53.4263 1.89128   1
   1   6   2 52.8456 1.86988   4
   1   6   2 49.5159 1.81635   4
  -2  -6  -2 61.9820 2.21035   2
  -2  -6  -2 60.5353 1.56932   3
  -2  -6  -2 65.8060 2.11616   4
   2   6   2 57.6952 2.05276   4
   2   6   2 60.5291 2.08390   4
   2   6   2 62.4629 1.60483   3
   2   6   2 63.6025 2.21239   1
  -3  -6  -2 70.6255 2.28078   4
  -3  -6  -2 70.3164 2.57021   2
   3   6   2 67.7325 2.29242   4
   3   6   2 68.6504 1.81619   3
   3   6   2 67.3237 2.31616   4
   3   6   2 72.3222 2.49895   1
  -4  -6  -2 70.6657 2.67520   2
  -4  -6  -2 69.3910 1.92386   3
   4   6   2 76.5395 2.53072   4
   4   6   2 70.3139 1.93959   3
   4   6   2 76.1753 2.71031   1
   4   6   2 68.9002 2.43651   4
  -5  -6  -2 165.074 4.38749   4
  -5  -6  -2 174.826 4.95379   2
   5   6   2 168.088 4.54096   4
   5   6   2 171.836 3.98235   3
   5   6   2 175.669 4.61387   4
   5   6   2 175.067 4.80973   1
  -6  -6  -2 26.0428 1.53259   4
  -6  -6  -2 24.7475 1.88063   2
   6   6   2 26.3609 1.72283   4
   6   6   2 25.3561 1.21300   3
   6   6   2 26.7985 1.64951   4
   6   6   2 26.3199 1.86191   1
  -7  -6  -2 63.9676 2.91495   2
   7   6   2 60.6606 2.79314   1
   7   6   2 61.3071 2.04483   3
   7   6   2 65.5595 3.92882   4
  -8  -6  -2 6.23902 1.41401   2
   8   6   2 5.40984 1.12907   4
   8   6   2 5.00446 1.42553   1
   8   6   2 7.90783 1.04534   3
  -9  -6  -2 2.21540 1.38782   2
   9   6   2 1.65496 1.22659   1
   9   6   2 2.67700 1.05199   4
  12  -7  -2 -0.0664 1.89213   3
 -12   7   2 0.67412 2.08077   1
  11  -7  -2 -0.7007 0.84424   4
  11  -7  -2 0.43019 1.00236   3
 -11   7   2 -0.3917 1.21169   1
  10  -7  -2 11.4827 1.49327   3
  10  -7  -2 14.7871 1.54120   4
 -10   7   2 12.5870 1.71066   1
   9  -7  -2 44.2223 2.68173   3
   9  -7  -2 46.1694 2.19609   4
   9  -7  -2 52.4355 2.27317   4
  -9   7   2 54.3775 3.03732   1
   8  -7  -2 19.5583 1.45854   4
   8  -7  -2 19.6341 1.60742   3
   8  -7  -2 23.4179 1.55223   4
  -8   7   2 20.7279 1.29880   4
  -8   7   2 24.4585 1.80677   1
   7  -7  -2 17.3011 1.43499   4
   7  -7  -2 19.4690 1.33604   4
   7  -7  -2 15.2545 1.48470   3
  -7   7   2 16.3552 1.70478   1
  -7   7   2 19.1215 1.23411   4
   6  -7  -2 126.690 3.49099   4
   6  -7  -2 133.646 3.62987   4
   6  -7  -2 128.609 3.66139   3
  -6   7   2 129.977 3.82252   1
  -6   7   2 123.564 3.35206   4
   5  -7  -2 27.9611 1.60045   3
   5  -7  -2 27.8094 1.49047   4
   5  -7  -2 28.1817 1.58035   4
  -5   7   2 30.4147 1.64715   1
   4  -7  -2 10.8156 1.08751   3
   4  -7  -2 8.62851 1.12292   4
   4  -7  -2 9.11278 1.03946   4
  -4   7   2 7.63585 0.99080   4
  -4   7   2 10.6332 1.10760   1
   3  -7  -2 -0.2558 0.32823   2
   3  -7  -2 0.13510 0.48298   4
   3  -7  -2 0.59094 0.61749   4
   3  -7  -2 0.57809 0.52696   3
  -3   7   2 -0.0572 0.59889   1
  -3   7   2 0.08329 0.53907   4
   2  -7  -2 1.54932 0.57172   4
   2  -7  -2 2.45425 0.52716   3
   2  -7  -2 0.80650 0.58840   4
  -2   7   2 1.47874 0.55330   4
  -2   7   2 1.24765 0.40726   2
  -2   7   2 0.06898 0.60118   1
   1  -7  -2 93.2309 2.41518   3
   1  -7  -2 98.9725 2.84297   4
   1  -7  -2 95.5964 2.59214   2
  -1   7   2 98.6320 2.85906   4
  -1   7   2 95.6388 2.48233   3
  -1   7   2 94.9688 2.80363   1
   0  -7  -2 1161.13 25.8071   4
   0  -7  -2 1179.18 24.5182   2
   0  -7  -2 1164.50 24.1053   3
   0   7   2 1178.74 24.3645   3
   0   7   2 1241.97 24.7265   1
   0   7   2 1231.41 24.6321   4
  -1  -7  -2 -0.5304 0.57863   2
  -1  -7  -2 0.19821 0.62961   4
   1   7   2 0.78172 0.72914   1
   1   7   2 -1.0843 0.63560   4
   1   7   2 -0.3821 0.54479   4
  -2  -7  -2 416.702 9.43496   4
   2   7   2 426.211 8.87756   3
   2   7   2 425.419 9.57245   1
   2   7   2 420.158 9.47055   4
   2   7   2 435.151 9.49726   4
  -3  -7  -2 12.9169 1.36147   2
  -3  -7  -2 9.89723 1.21506   4
  -3  -7  -2 11.1218 0.73723   3
   3   7   2 10.8745 1.87700   4
   3   7   2 12.2397 1.46359   1
  -4  -7  -2 115.604 3.76194   2
  -4  -7  -2 113.910 2.81814   3
   4   7   2 114.269 2.82482   3
   4   7   2 117.255 3.71049   1
   4   7   2 118.674 3.54835   4
   4   7   2 117.410 3.55925   4
  -5  -7  -2 40.5260 2.35986   2
   5   7   2 41.5338 1.45973   3
   5   7   2 42.6108 1.98096   4
   5   7   2 44.0384 2.22127   1
   5   7   2 44.2541 2.11893   4
  -6  -7  -2 4.75438 1.21879   2
   6   7   2 6.10810 0.68635   3
   6   7   2 5.68772 1.06378   4
  -7  -7  -2 9.90666 1.52743   2
   7   7   2 13.3002 1.03495   3
   7   7   2 11.7850 1.58027   4
   7   7   2 8.34037 1.39984   1
  -8  -7  -2 5.74606 1.40789   2
   8   7   2 4.69883 1.15585   4
   8   7   2 7.04450 1.56024   1
  12  -8  -2 29.4547 2.47136   3
  12  -8  -2 30.1374 2.14860   4
 -12   8   2 34.4562 2.75195   1
  11  -8  -2 0.62263 1.03466   3
  11  -8  -2 1.31488 1.00258   4
 -11   8   2 2.62518 1.40297   1
  10  -8  -2 11.3937 1.33968   4
  10  -8  -2 9.69570 1.49823   3
 -10   8   2 12.7629 1.76701   1
   9  -8  -2 7.12798 1.16471   3
  -9   8   2 7.38094 1.30354   1
   8  -8  -2 2.41740 0.79548   4
   8  -8  -2 2.10460 0.92858   3
   8  -8  -2 3.16848 0.91359   4
  -8   8   2 2.61859 0.78712   4
  -8   8   2 4.28088 1.09425   1
   7  -8  -2 0.99197 0.70268   4
   7  -8  -2 1.73699 0.81945   4
   7  -8  -2 1.24015 0.81348   3
  -7   8   2 1.34399 0.63865   4
  -7   8   2 0.45553 0.87842   1
   6  -8  -2 1.84862 0.67499   4
   6  -8  -2 1.21879 0.74044   4
   6  -8  -2 0.61645 0.77978   3
  -6   8   2 1.18360 0.47477   4
  -6   8   2 -0.1670 0.85742   1
   5  -8  -2 70.8229 2.42517   4
   5  -8  -2 75.2785 2.53150   3
   5  -8  -2 65.6016 3.64630   4
  -5   8   2 75.8932 2.54233   4
  -5   8   2 73.6746 2.72952   1
   4  -8  -2 103.221 3.08827   4
   4  -8  -2 105.748 3.07139   3
   4  -8  -2 111.727 3.22856   4
  -4   8   2 103.209 3.20542   1
   3  -8  -2 244.595 5.59021   3
   3  -8  -2 234.167 5.74358   4
   3  -8  -2 239.181 5.67956   4
   3  -8  -2 239.176 5.15935   2
  -3   8   2 232.285 5.10576   2
  -3   8   2 240.408 5.65036   4
   2  -8  -2 82.1258 2.27417   2
   2  -8  -2 85.5978 2.71764   4
  -2   8   2 83.2473 2.55219   4
  -2   8   2 82.0731 2.22497   2
   1  -8  -2 15.9487 1.35921   4
   1  -8  -2 12.4297 1.11084   2
  -1   8   2 16.4109 1.02947   3
  -1   8   2 15.5963 1.19720   4
   0  -8  -2 401.407 8.96617   4
   0  -8  -2 395.898 8.81645   2
   0  -8  -2 378.930 8.33967   3
   0   8   2 393.170 8.41124   3
   0   8   2 411.031 8.93754   4
   0   8   2 391.877 9.00100   1
  -1  -8  -2 51.4816 1.55627   3
  -1  -8  -2 51.8226 2.45743   2
  -1  -8  -2 52.6011 2.24976   4
   1   8   2 55.6259 2.20073   1
   1   8   2 53.3692 2.24347   4
   1   8   2 54.6350 1.64591   3
  -2  -8  -2 380.807 8.51880   3
  -2  -8  -2 402.673 9.26050   4
  -2  -8  -2 413.572 9.42064   2
   2   8   2 410.685 8.61804   3
   2   8   2 417.759 9.40112   1
   2   8   2 423.478 9.34684   4
  -3  -8  -2 21.2541 1.74470   2
  -3  -8  -2 24.8266 1.60593   4
  -3  -8  -2 22.4644 0.98919   3
   3   8   2 24.9981 1.72329   1
   3   8   2 25.0848 1.05948   3
   3   8   2 22.2504 2.32571   4
   3   8   2 24.4767 1.70118   4
  -4  -8  -2 62.8282 2.42030   4
  -4  -8  -2 64.9956 2.83708   2
   4   8   2 69.5822 2.61533   4
   4   8   2 64.2866 2.48286   4
   4   8   2 62.4952 1.82102   3
   4   8   2 61.9654 2.72246   1
   5   8   2 66.3959 3.20718   1
   5   8   2 66.7806 1.93234   3
   5   8   2 67.1687 2.73135   4
  -6  -8  -2 26.0294 2.27252   2
   6   8   2 25.9992 1.18158   3
   6   8   2 24.5254 2.12704   4
   6   8   2 22.9583 2.14278   1
  -7  -8  -2 9.80520 1.58826   2
   7   8   2 10.3443 1.43364   4
   7   8   2 11.8886 1.73758   1
  -8  -8  -2 1.65478 1.28710   2
   8   8   2 0.76325 1.06080   4
  11  -9  -2 3.55990 1.35192   3
  11  -9  -2 3.39078 1.12540   4
 -11   9   2 3.81832 1.32968   1
  10  -9  -2 6.66008 1.29510   3
  10  -9  -2 7.00425 1.21256   4
 -10   9   2 6.42913 1.48925   1
   9  -9  -2 87.0173 3.33648   3
   9  -9  -2 86.6112 3.14020   4
  -9   9   2 82.0651 3.42072   1
   8  -9  -2 -1.4723 0.75028   4
   8  -9  -2 -0.0897 0.93176   3
  -8   9   2 0.16841 1.05648   1
   7  -9  -2 42.9493 1.96367   4
   7  -9  -2 44.5203 2.14757   4
   7  -9  -2 46.1722 2.16117   3
  -7   9   2 43.2722 1.84609   4
  -7   9   2 43.8432 2.35857   1
   6  -9  -2 9.65161 1.26026   3
   6  -9  -2 10.8233 1.20634   4
   6  -9  -2 9.96119 1.22072   4
  -6   9   2 9.07090 1.24353   1
   5  -9  -2 15.3075 1.48198   4
   5  -9  -2 16.5601 1.32503   3
   5  -9  -2 15.5385 1.86460   4
  -5   9   2 12.1668 1.60083   1
  -5   9   2 14.4722 1.32635   4
   4  -9  -2 10.7299 1.43859   4
   4  -9  -2 11.3963 1.72951   3
   4  -9  -2 9.12597 1.22083   4
  -4   9   2 10.8419 1.33018   1
  -4   9   2 9.21542 0.54823   2
   3  -9  -2 273.527 6.02354   2
   3  -9  -2 282.525 6.69743   4
   3  -9  -2 276.891 6.39643   3
  -3   9   2 271.544 6.47661   4
  -3   9   2 279.529 6.75418   1
  -3   9   2 267.383 5.92564   2
   2  -9  -2 111.622 3.41509   4
   2  -9  -2 108.151 2.90080   2
  -2   9   2 111.433 3.43134   1
  -2   9   2 108.695 3.22903   4
   1  -9  -2 122.535 3.66933   4
   1  -9  -2 121.389 3.35000   2
  -1   9   2 122.823 3.20326   3
  -1   9   2 126.223 3.69455   1
  -1   9   2 120.861 3.59525   4
   0  -9  -2 13.6730 1.31467   2
   0  -9  -2 13.6395 1.52974   4
   0   9   2 11.5651 1.49507   4
   0   9   2 13.7425 1.02650   3
   0   9   2 14.2147 1.52681   1
  -1  -9  -2 66.4084 2.59348   2
  -1  -9  -2 67.1723 2.59418   4
   1   9   2 71.8107 2.00841   3
   1   9   2 70.4101 2.63141   1
   1   9   2 67.7724 2.54457   4
  -2  -9  -2 0.77845 0.91650   2
  -2  -9  -2 1.03351 0.82361   4
  -2  -9  -2 2.08218 0.78637   3
   2   9   2 2.49313 0.55099   3
   2   9   2 1.58409 0.93685   4
   2   9   2 1.80389 0.97700   1
  -3  -9  -2 35.7441 1.97144   4
  -3  -9  -2 35.6725 2.18838   2
   3   9   2 40.0398 2.23935   1
   3   9   2 36.9188 2.04976   4
   3   9   2 37.5951 1.34428   3
  -4  -9  -2 0.47992 0.78881   4
   4   9   2 0.78990 0.88094   4
   4   9   2 0.97209 1.05157   1
   4   9   2 1.53664 0.47988   3
  -5  -9  -2 21.4775 2.13056   2
   5   9   2 23.8932 1.27489   3
   5   9   2 22.8643 2.10905   1
   5   9   2 24.2655 1.91393   4
  -6  -9  -2 2.62284 1.28331   2
   6   9   2 0.34276 1.24122   1
   6   9   2 -0.1038 0.90462   4
   7   9   2 0.04091 1.06477   4
   7   9   2 0.77097 1.14611   1
  11 -10  -2 0.57473 1.58323   4
  11 -10  -2 -0.8221 1.89934   3
 -11  10   2 0.92196 1.90569   1
  10 -10  -2 13.3622 1.78385   3
  10 -10  -2 15.0319 1.86716   4
 -10  10   2 15.0862 1.98440   1
   9 -10  -2 7.20360 1.23774   4
   9 -10  -2 7.19432 1.31743   3
  -9  10   2 7.82382 1.43728   1
   8 -10  -2 1.52621 1.15149   3
  -8  10   2 2.75573 1.10546   1
   7 -10  -2 66.5888 2.67862   3
   7 -10  -2 68.9880 2.74828   4
  -7  10   2 68.4144 3.05106   1
   6 -10  -2 3.99494 0.99498   3
   6 -10  -2 3.59721 0.93171   4
  -6  10   2 2.97145 1.02306   1
   5 -10  -2 23.0691 1.51771   4
   5 -10  -2 23.6451 1.60188   3
   5 -10  -2 22.4525 1.68963   4
  -5  10   2 21.3433 1.68550   1
  -5  10   2 21.7397 1.51813   4
   4 -10  -2 72.3077 1.80781   2
   4 -10  -2 76.9477 2.56905   3
   4 -10  -2 75.1654 2.71086   4
  -4  10   2 72.9051 2.76306   1
  -4  10   2 70.0250 1.79482   2
   3 -10  -2 127.850 3.58957   3
   3 -10  -2 133.617 4.00450   4
   3 -10  -2 121.231 3.16141   2
  -3  10   2 130.867 3.73586   4
  -3  10   2 127.900 3.92711   1
   2 -10  -2 23.3583 1.74636   4
   2 -10  -2 20.4686 1.20951   2
   2 -10  -2 17.6906 1.29894   3
  -2  10   2 16.8872 1.53112   4
  -2  10   2 18.3824 1.65526   1
   1 -10  -2 4.54340 1.02712   4
   1 -10  -2 6.94150 0.91584   2
  -1  10   2 7.58701 1.16082   1
  -1  10   2 6.05775 0.79199   3
  -1  10   2 4.10769 0.97407   4
   0 -10  -2 29.0808 1.69103   2
   0 -10  -2 27.9425 1.84440   4
   0  10   2 28.8459 1.78684   1
   0  10   2 30.4995 1.37409   3
   0  10   2 30.2227 1.88247   4
  -1 -10  -2 76.7420 2.89213   2
  -1 -10  -2 83.5376 3.04550   4
   1  10   2 79.2374 3.06544   4
   1  10   2 80.7794 2.28187   3
   1  10   2 85.1750 3.09709   1
  -2 -10  -2 39.0820 2.20553   2
  -2 -10  -2 38.5106 2.14648   4
   2  10   2 39.5863 1.43373   3
   2  10   2 41.9738 2.29340   1
   2  10   2 37.2892 2.16520   4
  -3 -10  -2 4.51477 1.07699   4
  -3 -10  -2 4.76458 1.41445   2
   3  10   2 4.44503 0.60122   3
   3  10   2 2.91929 1.03144   4
  -4 -10  -2 66.7026 3.06803   2
   4  10   2 60.7827 2.85501   1
   4  10   2 64.8352 2.86160   4
  -5 -10  -2 1.79336 1.09001   2
   5  10   2 0.58554 1.28887   1
   5  10   2 0.89146 0.98242   4
  -6 -10  -2 5.46290 1.67856   2
   6  10   2 3.06089 1.18481   4
   6  10   2 5.67318 1.55345   1
  10 -11  -2 45.4110 2.47459   4
  10 -11  -2 38.5895 2.48290   3
 -10  11   2 43.2391 2.94075   1
   9 -11  -2 4.23623 1.17611   4
   9 -11  -2 5.24398 1.29055   3
  -9  11   2 3.27672 1.22197   1
   8 -11  -2 37.6430 2.32064   3
   8 -11  -2 36.7827 2.27101   4
  -8  11   2 37.2695 2.50176   1
   7 -11  -2 4.46047 1.09604   4
   7 -11  -2 4.13026 1.26659   3
  -7  11   2 3.77848 1.15435   1
   6 -11  -2 1.65997 0.84745   4
   6 -11  -2 1.04976 0.90150   3
  -6  11   2 0.22328 1.50385   1
   5 -11  -2 2.50591 0.90632   3
   5 -11  -2 4.62427 1.03387   4
  -5  11   2 4.97087 0.94580   4
  -5  11   2 3.47411 1.13969   1
   4 -11  -2 14.2826 1.20126   2
   4 -11  -2 12.4444 1.41292   3
   4 -11  -2 13.9328 1.54934   4
  -4  11   2 14.8685 1.49866   4
  -4  11   2 14.5031 1.76467   1
   3 -11  -2 95.4590 3.32895   4
   3 -11  -2 90.5871 2.55843   2
   3 -11  -2 88.9232 2.88399   3
  -3  11   2 89.0563 3.23009   1
  -3  11   2 91.5630 3.40694   4
   2 -11  -2 9.46746 1.18130   2
   2 -11  -2 7.93240 1.24969   4
   2 -11  -2 8.72660 1.02151   3
  -2  11   2 6.53476 1.10717   4
  -2  11   2 11.3945 1.41260   1
   1 -11  -2 132.599 3.86758   2
   1 -11  -2 141.746 4.28845   4
  -1  11   2 141.532 4.20513   4
  -1  11   2 141.186 4.24468   1
   0 -11  -2 3.07204 1.05796   4
   0 -11  -2 6.38384 1.09582   2
   0  11   2 6.29105 0.79751   3
   0  11   2 3.91997 1.09465   4
   0  11   2 4.75083 1.16959   1
  -1 -11  -2 117.417 3.90480   4
  -1 -11  -2 121.085 3.87236   2
   1  11   2 115.816 3.07446   3
   1  11   2 120.866 3.98894   1
   1  11   2 117.719 3.90076   4
  -2 -11  -2 5.14720 1.15221   4
  -2 -11  -2 7.89270 1.32674   2
   2  11   2 5.94664 1.33115   1
   2  11   2 4.28912 1.16659   4
   2  11   2 7.64382 0.89121   3
  -3 -11  -2 47.5956 2.59492   2
   3  11   2 40.5084 2.40765   1
   3  11   2 39.0457 2.41668   4
  -4 -11  -2 6.50494 1.37451   2
   4  11   2 4.16464 1.29178   1
   4  11   2 3.95373 1.82993   4
  -5 -11  -2 25.1651 2.41756   2
   5  11   2 23.0840 2.47073   1
   5  11   2 23.7779 2.22286   4
  10 -12  -2 11.9738 2.48973   3
 -10  12   2 11.6725 1.74276   1
   9 -12  -2 15.1858 1.95891   4
   9 -12  -2 15.0491 1.97713   3
  -9  12   2 12.7219 1.83603   1
   8 -12  -2 3.40516 1.14867   3
   8 -12  -2 4.21655 1.21423   4
  -8  12   2 3.14628 1.23356   1
   7 -12  -2 8.11532 1.30156   3
   7 -12  -2 8.63557 1.37074   4
  -7  12   2 9.19770 1.50760   1
   6 -12  -2 7.02537 1.30619   4
   6 -12  -2 6.71311 1.17540   3
  -6  12   2 5.86633 1.26748   1
   5 -12  -2 8.36712 1.20000   3
   5 -12  -2 9.73254 1.34179   4
  -5  12   2 9.76402 1.40435   1
   4 -12  -2 46.1088 2.48891   4
   4 -12  -2 44.0546 2.15381   3
  -4  12   2 47.1276 2.22591   4
   3 -12  -2 -0.3346 0.82707   4
   3 -12  -2 -0.8034 0.75321   3
   3 -12  -2 0.99315 0.60776   2
  -3  12   2 0.83011 0.90360   4
  -3  12   2 0.17253 1.78779   1
   2 -12  -2 98.8624 3.05335   3
   2 -12  -2 102.309 3.64630   4
  -2  12   2 105.791 5.11007   1
  -2  12   2 98.7748 3.49035   4
   1 -12  -2 60.4988 2.36432   3
   1 -12  -2 58.0327 2.34666   2
  -1  12   2 56.6019 2.67671   4
   0 -12  -2 0.21275 0.85545   2
   0 -12  -2 -0.8140 0.98415   4
   0  12   2 -0.6752 1.52229   4
   0  12   2 -1.1632 0.96282   1
  -1 -12  -2 37.3873 2.12140   2
  -1 -12  -2 38.0209 2.36296   4
   1  12   2 30.7897 2.27040   1
   1  12   2 36.9487 2.33107   4
  -2 -12  -2 7.45376 1.35463   2
   2  12   2 5.76528 1.20865   4
   2  12   2 5.99652 1.29586   1
  -3 -12  -2 75.1429 3.31174   2
   3  12   2 69.9534 3.35806   1
   3  12   2 72.7215 3.72061   4
  -4 -12  -2 0.03382 1.14121   2
   4  12   2 -1.4779 1.10656   1
   4  12   2 -0.7471 0.99126   4
   9 -13  -2 -0.6388 1.15870   3
   9 -13  -2 -0.5894 0.97872   4
  -9  13   2 -0.7823 1.16468   1
   8 -13  -2 0.20408 1.07501   3
   8 -13  -2 0.35748 1.03029   4
  -8  13   2 -0.9725 1.11875   1
   7 -13  -2 7.45978 1.28854   4
   7 -13  -2 11.7633 1.46342   3
  -7  13   2 9.53190 1.64980   1
   6 -13  -2 5.09944 1.12830   3
   6 -13  -2 5.26784 1.28021   4
  -6  13   2 4.15879 1.21292   1
   5 -13  -2 65.4743 2.71644   3
   5 -13  -2 67.7382 3.06983   4
  -5  13   2 67.7252 3.03850   1
   4 -13  -2 78.1968 3.34126   4
   4 -13  -2 82.7739 2.91433   3
  -4  13   2 84.2718 3.43182   1
   3 -13  -2 -0.2141 0.97527   4
   3 -13  -2 -0.4642 0.76738   3
   3 -13  -2 0.16529 0.60565   2
  -3  13   2 -0.8435 0.96719   1
   2 -13  -2 3.15408 1.17307   4
   2 -13  -2 6.19179 0.97266   2
   2 -13  -2 4.51589 0.88625   3
  -2  13   2 6.25701 1.32751   1
  -2  13   2 4.51302 1.17421   4
   1 -13  -2 9.85840 1.35738   2
   1 -13  -2 10.7355 1.25071   3
   1 -13  -2 6.15693 1.27891   4
  -1  13   2 8.24478 1.34947   1
  -1  13   2 8.67401 1.38891   4
   0 -13  -2 1.42126 0.97136   2
   0 -13  -2 2.98327 2.03734   4
   0 -13  -2 2.69461 0.79630   3
   0  13   2 0.16405 1.11424   1
   0  13   2 1.54790 1.13425   4
  -1 -13  -2 34.3128 2.21519   2
   1  13   2 26.7554 2.27708   4
   1  13   2 24.4208 2.24861   1
  -2 -13  -2 3.07614 1.18271   2
   2  13   2 1.55759 1.27013   1
   2  13   2 0.23369 1.15494   4
  -3 -13  -2 1.07323 1.17452   2
   3  13   2 -1.0563 1.11108   4
   7 -14  -2 -0.2000 0.94574   4
   7 -14  -2 0.04027 0.98922   3
  -7  14   2 -0.5604 1.88159   1
   6 -14  -2 6.01585 1.23047   3
   6 -14  -2 8.49858 1.40144   4
  -6  14   2 6.33123 1.38433   1
   5 -14  -2 32.0061 2.42225   4
   5 -14  -2 26.2918 2.05627   3
  -5  14   2 27.3127 2.40271   1
   4 -14  -2 0.67620 1.44379   4
   4 -14  -2 0.28086 0.90744   3
  -4  14   2 3.80087 1.27607   1
   3 -14  -2 1.24244 1.17994   4
   3 -14  -2 0.55328 0.83174   3
  -3  14   2 1.02167 1.03978   1
   2 -14  -2 10.5401 1.38264   3
   2 -14  -2 10.5312 1.51228   4
   2 -14  -2 11.8819 1.34458   2
  -2  14   2 7.95077 1.40010   1
   1 -14  -2 7.59235 1.48807   4
   1 -14  -2 10.3477 1.40035   2
  -1  14   2 7.61281 1.46285   1
   0 -14  -2 7.05851 1.23609   2
   0  14   2 2.01270 1.10953   1
  -1 -14  -2 4.26109 1.23303   2
   1  14   2 3.19805 1.56576   1
   5 -15  -2 2.75870 1.27464   4
   4 -15  -2 2.42760 1.20275   4
   4 -15  -2 0.00607 0.92944   3
   3 -15  -2 0.20656 1.20007   4
   3 -15  -2 -1.9758 0.85946   3
   2 -15  -2 4.01398 1.80515   4
   2 -15   3 12.6235 1.71768   4
  -3  15  -3 -0.8103 1.03709   1
   3 -15   3 0.12730 1.13918   4
  -4  15  -3 22.7218 2.03392   1
   4 -15   3 17.7222 1.97675   3
   4 -15   3 22.2186 2.19347   4
   1  14  -3 19.7264 2.05283   1
   1  14  -3 22.6058 1.96127   3
  -1 -14   3 24.7362 2.00545   2
  -1 -14   3 13.6066 2.11696   4
   0  14  -3 33.4911 2.21223   1
   0  14  -3 37.5083 2.20793   3
   0 -14   3 30.2502 2.50560   4
   0 -14   3 38.7893 2.16615   2
  -1  14  -3 7.03327 1.20924   3
  -1  14  -3 7.33505 1.31128   1
   1 -14   3 10.9688 1.31821   2
  -2  14  -3 7.86927 1.32129   1
  -2  14  -3 6.61360 1.24239   3
   2 -14   3 7.15582 1.45522   4
  -3  14  -3 2.87689 1.12665   3
  -3  14  -3 3.69462 1.18116   1
   3 -14   3 2.24757 1.25441   4
  -4  14  -3 33.6946 2.32031   1
   4 -14   3 30.4896 2.33512   4
  -5  14  -3 0.45375 1.07298   1
   5 -14   3 0.01257 1.09266   4
   5 -14   3 0.96590 1.06669   3
  -6  14  -3 4.10453 1.21253   1
   6 -14   3 3.26030 1.20128   3
   6 -14   3 3.47811 1.16568   4
  -7  14  -3 7.60575 1.50893   1
   7 -14   3 6.97500 2.07061   4
   7 -14   3 6.51656 1.67214   3
   3  13  -3 24.2209 2.53752   3
   3  13  -3 17.6971 1.92886   1
  -3 -13   3 19.4858 2.03407   2
   2  13  -3 8.81606 1.38437   1
   2  13  -3 7.49457 1.09084   3
  -2 -13   3 7.46506 2.10440   4
  -2 -13   3 8.03592 1.35547   2
   1  13  -3 8.80175 1.37651   1
   1  13  -3 10.5728 1.25798   3
  -1 -13   3 14.4967 1.62434   2
   0  13  -3 71.2164 2.78662   3
   0  13  -3 70.7491 3.66843   1
   0 -13   3 74.3574 2.84373   2
   0 -13   3 64.1488 3.00720   4
  -1  13  -3 28.7776 3.01080   1
  -1  13  -3 29.4571 1.87655   3
   1 -13   3 30.0486 1.78182   2
   1 -13   3 24.9082 2.17148   4
  -2  13  -3 1.46027 1.08344   1
  -2  13  -3 2.58122 1.00501   3
   2 -13   3 0.77985 1.05901   4
   2 -13   3 3.36302 0.82457   2
  -3  13  -3 21.9630 2.11022   1
   3 -13   3 22.8134 2.49575   4
   3 -13   3 24.2308 1.33563   2
  -4  13  -3 -1.2841 0.86694   3
  -4  13  -3 -0.0462 1.47721   1
   4 -13   3 -1.3684 0.84079   4
  -5  13  -3 1.92017 1.01734   1
   5 -13   3 0.63044 0.99087   4
   5 -13   3 -0.3488 0.96489   3
  -6  13  -3 2.66209 1.10244   1
   6 -13   3 -0.2484 1.00920   3
   6 -13   3 0.84922 1.01400   4
  -7  13  -3 3.24386 1.13612   1
   7 -13   3 2.74345 1.10831   3
   7 -13   3 3.88457 1.14347   4
  -8  13  -3 1.06956 1.25440   1
   8 -13   3 1.41092 1.10486   3
   8 -13   3 1.65901 1.12599   4
   4  12  -3 0.33202 1.08517   1
   4  12  -3 0.79410 1.10368   4
  -4 -12   3 0.93447 1.17725   2
   3  12  -3 3.61002 1.23676   4
   3  12  -3 5.28558 0.96762   3
   3  12  -3 3.72596 1.15197   1
  -3 -12   3 3.79780 1.09571   2
   2  12  -3 12.7374 2.29846   4
   2  12  -3 14.2823 1.45722   3
  -2 -12   3 15.1431 1.73281   2
  -2 -12   3 11.4172 1.54586   4
   1  12  -3 1.28937 0.95520   1
   1  12  -3 1.93444 0.87302   3
   1  12  -3 0.94434 1.01474   4
  -1 -12   3 1.83785 1.07369   4
  -1 -12   3 3.26085 0.96398   2
   0  12  -3 -0.0056 0.88451   1
   0  12  -3 0.45808 0.94477   4
   0  12  -3 1.70747 0.88119   3
   0 -12   3 0.04525 0.90534   4
   0 -12   3 1.28962 0.85214   2
  -1  12  -3 16.7455 1.65705   3
  -1  12  -3 15.9424 1.58532   1
  -1  12  -3 14.9012 1.86842   4
   1 -12   3 15.3624 1.39641   2
   1 -12   3 16.2144 1.82874   4
  -2  12  -3 6.38479 1.15059   1
  -2  12  -3 5.02453 1.07924   3
  -2  12  -3 4.09852 1.04707   4
   2 -12   3 4.12222 1.13837   4
  -3  12  -3 10.0588 1.44745   1
  -3  12  -3 8.90730 1.27868   3
   3 -12   3 11.8080 1.06279   2
   3 -12   3 11.0077 1.38555   4
  -4  12  -3 33.2209 2.05535   1
  -4  12  -3 34.8944 2.17931   3
   4 -12   3 33.1486 2.13005   4
   4 -12   3 33.4883 1.25749   2
  -5  12  -3 0.73488 0.89115   1
   5 -12   3 0.22755 1.32456   4
   6 -12   3 0.16190 0.92056   4
   6 -12   3 -0.4317 0.88881   3
  -7  12  -3 12.1618 1.72933   1
   7 -12   3 12.9625 1.60032   4
   7 -12   3 10.9796 1.52714   3
  -8  12  -3 17.8988 2.05349   1
   8 -12   3 17.6563 1.90276   4
   8 -12   3 16.5321 2.18464   3
  -9  12  -3 46.2250 2.89225   1
   9 -12   3 46.5456 3.29254   4
   9 -12   3 49.5824 4.48721   3
   5  11  -3 45.6919 2.02431   3
   5  11  -3 49.4099 2.71978   4
   5  11  -3 40.6428 2.60469   1
  -5 -11   3 50.1402 2.90102   2
   4  11  -3 6.24447 0.96290   3
   4  11  -3 3.40071 1.13290   4
   4  11  -3 3.61833 1.14900   1
  -4 -11   3 4.71011 1.25838   2
   3  11  -3 61.8107 2.82109   4
   3  11  -3 58.5449 2.33330   3
   3  11  -3 58.5782 2.63932   1
  -3 -11   3 63.4764 2.86522   2
  -3 -11   3 60.5061 2.83579   4
   2  11  -3 34.2857 1.83872   3
   2  11  -3 34.6307 2.00727   1
   2  11  -3 31.1157 2.14570   4
  -2 -11   3 34.3530 2.10546   4
  -2 -11   3 34.4885 2.10457   2
   1  11  -3 10.9980 1.34976   4
   1  11  -3 12.2972 1.38751   3
   1  11  -3 11.9996 1.46685   1
  -1 -11   3 11.2842 1.54885   4
  -1 -11   3 14.2176 1.58538   2
   0  11  -3 4.07895 1.01779   1
   0  11  -3 2.35042 0.90959   4
   0  11  -3 2.97132 0.95685   3
   0 -11   3 2.11440 0.95463   4
   0 -11   3 3.91456 0.91933   2
  -1  11  -3 16.5583 1.61215   4
  -1  11  -3 14.9772 1.56760   1
  -1  11  -3 17.5405 1.59766   3
   1 -11   3 16.6438 1.38889   2
   1 -11   3 16.1624 1.63759   4
  -2  11  -3 71.3751 2.64019   4
  -2  11  -3 74.7657 2.78330   3
  -2  11  -3 69.5966 2.70917   1
   2 -11   3 74.0675 2.91560   4
   2 -11   3 73.3859 2.36605   2
  -3  11  -3 5.98063 1.12583   1
  -3  11  -3 4.78619 1.13044   3
   3 -11   3 7.20216 0.90092   2
   3 -11   3 4.78677 1.10240   4
  -4  11  -3 23.2145 1.44711   4
  -4  11  -3 23.6579 1.72618   1
  -4  11  -3 20.7177 1.84154   3
   4 -11   3 24.8449 1.50755   2
   4 -11   3 22.9717 1.76604   4
  -5  11  -3 3.94759 1.03522   1
   5 -11   3 2.49071 0.94278   4
  -6  11  -3 143.852 4.44864   1
   7 -11   3 3.23449 0.94996   4
   7 -11   3 4.07264 1.12308   3
  -8  11  -3 28.3754 2.07854   1
   8 -11   3 28.9958 2.27511   3
   8 -11   3 29.2751 1.93715   4
  -9  11  -3 1.06812 1.20825   1
   9 -11   3 0.99916 1.21217   3
   9 -11   3 2.21721 0.95589   4
 -10  11  -3 2.56917 1.35694   1
  10 -11   3 -1.4453 1.22252   3
  10 -11   3 1.34878 1.45473   4
   6  10  -3 43.1858 2.86198   4
   6  10  -3 42.3881 1.99505   3
   6  10  -3 35.5144 2.52519   1
  -6 -10   3 45.1027 2.66957   2
   5  10  -3 3.55375 0.86450   3
   5  10  -3 4.03054 1.18401   4
   5  10  -3 2.08178 1.13931   1
  -5 -10   3 3.35387 1.21023   2
   4  10  -3 -0.2394 0.94009   4
   4  10  -3 -0.3812 0.74001   3
   4  10  -3 -1.1306 0.90162   1
  -4 -10   3 0.02468 0.97877   4
  -4 -10   3 -0.6184 0.99811   2
   3  10  -3 11.1577 1.48408   1
   3  10  -3 12.1547 1.34625   3
   3  10  -3 10.4377 2.22443   4
  -3 -10   3 12.5040 1.53177   2
  -3 -10   3 14.0252 1.52345   4
   2  10  -3 -0.0298 0.78103   4
   2  10  -3 -0.3426 0.73809   3
   2  10  -3 -0.4925 0.79762   1
  -2 -10   3 -0.1012 0.86058   2
  -2 -10   3 -1.0318 0.92137   4
   1  10  -3 17.2759 1.66501   4
   1  10  -3 16.3466 1.50297   1
   1  10  -3 17.2876 1.52217   3
  -1 -10   3 18.1645 1.76814   4
  -1 -10   3 18.1478 1.54951   2
   0  10  -3 29.9177 1.84928   4
   0  10  -3 31.9538 1.77636   1
   0  10  -3 27.4354 1.69997   3
   0 -10   3 30.4522 1.68716   2
   0 -10   3 30.9092 2.22237   4
  -1  10  -3 48.6971 2.08921   4
  -1  10  -3 47.2089 2.11036   1
  -1  10  -3 47.5129 2.09967   3
   1 -10   3 50.1677 2.27648   4
   1 -10   3 46.4576 1.90014   2
  -2  10  -3 42.4601 1.96258   1
  -2  10  -3 43.2258 1.90887   4
  -2  10  -3 43.7280 2.06046   3
   2 -10   3 41.6993 1.88028   4
   2 -10   3 42.4053 2.10733   4
   2 -10   3 42.0979 1.66909   2
  -3  10  -3 60.6075 2.44821   3
  -3  10  -3 55.6714 2.29392   1
   3 -10   3 58.2902 1.83365   2
   3 -10   3 60.8830 2.42372   4
   3 -10   3 57.8033 2.18940   4
  -4  10  -3 76.9492 2.79032   1
  -4  10  -3 81.1067 2.47845   4
  -4  10  -3 82.8731 2.98121   3
   4 -10   3 79.5457 2.65982   4
   4 -10   3 80.6470 2.81695   4
   4 -10   3 77.5060 2.19363   2
  -5  10  -3 2.77907 0.99025   3
  -5  10  -3 5.75205 1.11087   1
   5 -10   3 5.36039 0.83884   4
   5 -10   3 3.88080 0.91666   4
  -6  10  -3 9.43343 1.31576   1
   6 -10   3 6.19788 1.12779   3
   6 -10   3 5.95438 0.85984   4
   6 -10   3 7.72111 1.07364   4
  -7  10  -3 0.92933 0.97468   1
   7 -10   3 -0.5009 1.27204   4
  -8  10  -3 19.7031 1.80191   1
   8 -10   3 18.8824 1.62169   4
   8 -10   3 19.2848 1.96495   3
  -9  10  -3 56.2710 2.98197   1
   9 -10   3 58.1821 2.47717   4
   9 -10   3 52.7754 2.85014   3
 -10  10  -3 5.39338 1.55287   1
  10 -10   3 6.48509 1.07758   4
  10 -10   3 4.96290 1.40715   3
   7   9  -3 0.69094 1.09073   4
   7   9  -3 1.75932 0.81819   3
   7   9  -3 0.36623 1.13819   1
  -7  -9   3 2.39310 1.23557   2
   6   9  -3 0.73146 1.10647   1
   6   9  -3 2.47196 0.83287   3
   6   9  -3 1.74958 1.06779   4
  -6  -9   3 0.71834 1.18668   2
   5   9  -3 60.4765 2.75156   4
   5   9  -3 56.6710 2.61022   1
   5   9  -3 60.5131 2.29985   3
  -5  -9   3 60.0619 2.80160   2
  -5  -9   3 57.4855 2.74763   4
   4   9  -3 1.25479 0.90609   1
   4   9  -3 0.74986 0.89406   4
   4   9  -3 1.14470 0.79106   3
  -4  -9   3 1.00143 1.09442   2
  -4  -9   3 1.99838 0.93572   4
   3   9  -3 4.92107 1.01285   4
   3   9  -3 6.84020 1.09844   1
   3   9  -3 5.97502 0.93997   3
  -3  -9   3 5.23884 1.15658   2
  -3  -9   3 8.27102 1.23642   4
   2   9  -3 82.4941 2.93490   4
   2   9  -3 84.1894 2.80688   1
  -2  -9   3 83.9602 2.97850   2
  -2  -9   3 82.3404 2.93248   4
   1   9  -3 113.702 3.69902   1
   1   9  -3 117.913 3.68086   3
   1   9  -3 116.053 3.50801   4
  -1  -9   3 121.039 3.54316   2
  -1  -9   3 116.609 3.58588   4
   0   9  -3 35.7891 1.99958   3
   0   9  -3 35.8565 1.71344   1
   0   9  -3 33.2264 1.76647   4
   0  -9   3 32.7757 1.90957   4
   0  -9   3 30.5671 1.69711   2
  -1   9  -3 3.89994 0.81909   4
  -1   9  -3 2.98148 0.79909   1
   1  -9   3 2.87285 0.74176   2
   1  -9   3 4.49675 0.84986   4
   1  -9   3 4.03886 0.93287   4
  -2   9  -3 21.9787 1.39112   4
  -2   9  -3 17.5448 1.38731   1
  -2   9  -3 17.3548 1.50674   3
   2  -9   3 18.2750 1.31922   4
   2  -9   3 20.5629 1.82337   4
   2  -9   3 19.4417 1.14635   2
  -3   9  -3 94.8610 2.49390   2
  -3   9  -3 96.0268 3.07843   3
  -3   9  -3 103.996 3.38081   1
   3  -9   3 99.2142 2.54378   2
   3  -9   3 98.0748 2.93724   4
   3  -9   3 101.165 3.09630   4
  -4   9  -3 82.6960 2.80115   3
  -4   9  -3 74.1674 1.88465   2
  -4   9  -3 77.4818 2.66863   1
   4  -9   3 78.0689 2.66640   4
   4  -9   3 76.0546 1.91198   2
   4  -9   3 74.4503 2.45784   4
  -5   9  -3 309.490 7.41720   3
  -5   9  -3 309.252 7.30484   1
  -5   9  -3 292.061 6.97937   4
   5  -9   3 304.428 7.09141   4
   5  -9   3 286.983 6.92352   4
  -6   9  -3 1.72455 0.93650   1
   6  -9   3 0.13283 0.65385   4
   6  -9   3 -0.1366 0.84667   3
   6  -9   3 -0.3247 0.69272   4
  -7   9  -3 0.03619 0.91143   1
   7  -9   3 0.34095 0.71391   4
   7  -9   3 -1.2323 0.62127   4
   7  -9   3 -0.2008 0.93835   3
  -8   9  -3 58.6116 2.79407   1
   8  -9   3 53.7275 2.23820   4
   8  -9   3 51.5030 2.11727   4
   8  -9   3 56.2671 2.72122   3
  -9   9  -3 1.94379 1.10188   1
   9  -9   3 2.25963 0.81525   4
   9  -9   3 4.89015 1.17147   3
 -10   9  -3 35.3762 2.50818   1
  10  -9   3 42.4218 2.08227   4
  10  -9   3 39.5753 2.57966   3
 -11   9  -3 2.13597 1.47940   1
  11  -9   3 0.07904 1.89240   3
  11  -9   3 0.47872 1.00742   4
   8   8  -3 61.2587 3.05170   1
   8   8  -3 68.1245 3.04018   3
   8   8  -3 64.0212 3.06808   4
   7   8  -3 -0.1633 1.51792   4
   7   8  -3 0.55858 0.77944   3
   7   8  -3 -0.6848 0.99770   1
  -7  -8   3 -0.3745 1.12777   2
   6   8  -3 59.7119 2.72045   4
   6   8  -3 61.2641 2.68300   1
   6   8  -3 58.0669 2.32231   3
  -6  -8   3 59.3291 2.94545   2
   5   8  -3 1.39883 0.80023   3
   5   8  -3 2.12604 0.94693   1
   5   8  -3 0.93371 0.86157   4
  -5  -8   3 1.68663 1.49784   4
  -5  -8   3 1.20407 1.21126   2
   4   8  -3 124.252 5.40356   4
   4   8  -3 127.451 3.75762   1
   4   8  -3 124.409 3.48387   3
  -4  -8   3 125.061 4.03224   2
  -4  -8   3 129.389 3.89394   4
   3   8  -3 10.9200 1.27813   3
   3   8  -3 14.7596 1.54675   4
   3   8  -3 16.4970 1.43130   1
  -3  -8   3 13.8280 1.42359   2
  -3  -8   3 15.2115 1.51617   4
   2   8  -3 224.115 5.53885   1
   2   8  -3 229.680 5.45290   3
   2   8  -3 234.760 5.74161   4
  -2  -8   3 225.490 5.72522   4
  -2  -8   3 225.833 5.77017   2
   1   8  -3 45.4426 1.82152   3
   1   8  -3 46.7806 1.89415   1
   1   8  -3 46.0240 1.96784   4
  -1  -8   3 43.9985 1.94602   2
  -1  -8   3 45.9854 1.99106   4
   0   8  -3 98.8998 2.87745   3
   0   8  -3 96.6683 2.92340   4
   0   8  -3 97.7583 2.83495   1
   0  -8   3 92.4089 2.92132   4
   0  -8   3 96.9626 2.99139   4
   0  -8   3 98.0042 2.84974   2
  -1   8  -3 97.8983 2.88449   1
  -1   8  -3 103.061 3.02532   3
  -1   8  -3 103.812 2.92806   4
   1  -8   3 101.591 2.79757   2
   1  -8   3 98.4673 3.01149   4
   1  -8   3 98.3665 3.01068   4
  -2   8  -3 10.8962 1.29076   3
  -2   8  -3 8.14488 1.12643   1
  -2   8  -3 12.0744 1.20645   4
   2  -8   3 14.4028 0.96284   2
   2  -8   3 13.2512 1.24993   4
   2  -8   3 11.8265 1.08799   4
  -3   8  -3 1.80525 0.55008   4
  -3   8  -3 1.63493 0.49043   2
  -3   8  -3 0.58773 0.67749   1
   3  -8   3 1.28509 0.59082   4
  -4   8  -3 10.5826 1.40212   3
  -4   8  -3 11.8458 1.18497   1
   4  -8   3 11.8884 0.62466   2
   4  -8   3 10.8639 1.18777   4
   4  -8   3 9.00685 1.16541   4
  -5   8  -3 1.02749 0.82118   3
  -5   8  -3 -0.5732 0.73682   1
  -5   8  -3 -0.3477 0.45981   4
   5  -8   3 0.06972 0.60500   4
   5  -8   3 -0.6521 0.63540   4
  -6   8  -3 10.7804 1.29501   1
   6  -8   3 9.58672 1.05800   4
   6  -8   3 10.5420 1.33158   3
   6  -8   3 9.66520 1.15594   4
  -7   8  -3 1.99505 0.96694   1
   7  -8   3 0.46753 0.91742   3
   7  -8   3 1.24847 0.68686   4
   7  -8   3 2.20772 0.74804   4
  -8   8  -3 173.970 5.18029   1
   8  -8   3 180.041 5.21137   3
   8  -8   3 178.095 4.62051   4
   8  -8   3 169.726 4.42856   4
  -9   8  -3 28.6518 2.32003   1
   9  -8   3 33.0076 1.76823   4
   9  -8   3 31.4839 2.20919   3
   9  -8   3 29.8551 1.63377   4
 -10   8  -3 34.5945 2.51679   1
  10  -8   3 32.1727 1.82064   4
  10  -8   3 28.9539 2.16372   3
 -11   8  -3 1.12124 1.26469   1
  11  -8   3 -0.0222 1.12364   3
  11  -8   3 1.06004 0.82828   4
   9   7  -3 12.8133 1.56889   3
   9   7  -3 8.57200 1.44849   4
   9   7  -3 5.22537 1.44673   1
  -9  -7   3 10.0474 1.80215   2
   8   7  -3 3.54098 1.20326   1
   8   7  -3 2.84036 1.16486   4
   8   7  -3 4.84451 0.95202   3
  -8  -7   3 5.64531 1.42025   2
   7   7  -3 34.8630 2.60288   1
   7   7  -3 41.2022 2.33949   4
   7   7  -3 39.5887 1.92113   3
  -7  -7   3 38.1176 2.35990   2
   6   7  -3 70.7476 2.76483   1
   6   7  -3 72.7617 2.84515   4
   6   7  -3 68.6981 2.49738   3
  -6  -7   3 68.1654 2.74005   4
   5   7  -3 129.500 3.91750   4
   5   7  -3 133.232 3.64735   3
   5   7  -3 133.752 3.90697   1
  -5  -7   3 131.539 3.91225   4
  -5  -7   3 131.730 4.12574   2
   4   7  -3 270.455 6.76891   4
   4   7  -3 280.582 6.48645   3
   4   7  -3 288.208 6.72145   1
  -4  -7   3 278.518 6.95712   2
   3   7  -3 58.6516 2.12331   1
   3   7  -3 56.7117 1.98065   3
   3   7  -3 56.2202 2.25252   4
  -3  -7   3 53.7780 2.27309   2
  -3  -7   3 54.1034 2.25526   4
   2   7  -3 19.0017 1.32509   4
   2   7  -3 19.6614 1.27613   3
   2   7  -3 20.9180 1.28544   1
  -2  -7   3 18.8544 1.35063   4
  -2  -7   3 20.5521 2.26224   2
   1   7  -3 43.8024 1.69921   1
   1   7  -3 47.4356 2.72726   4
   1   7  -3 46.1700 1.75462   3
  -1  -7   3 43.8609 1.84403   4
  -1  -7   3 44.0622 1.76798   2
   0   7  -3 147.855 3.76647   4
   0   7  -3 148.204 3.74268   3
   0   7  -3 145.487 3.66122   1
   0  -7   3 145.421 3.85844   4
   0  -7   3 145.769 4.12908   4
   0  -7   3 145.927 3.70246   2
  -1   7  -3 139.054 3.52983   4
  -1   7  -3 136.809 3.58800   3
  -1   7  -3 137.606 3.50274   1
   1  -7   3 142.933 3.69695   4
   1  -7   3 145.026 3.44423   2
   1  -7   3 138.553 3.57697   4
  -2   7  -3 13.8108 0.80407   2
  -2   7  -3 15.2364 1.22718   3
  -2   7  -3 13.6472 1.03349   1
   2  -7   3 15.0198 1.14400   4
   2  -7   3 12.9105 0.99802   4
   2  -7   3 16.3653 0.88089   2
  -3   7  -3 676.707 14.2363   2
  -3   7  -3 692.670 14.7196   1
  -3   7  -3 700.105 14.4895   4
  -3   7  -3 709.018 14.8744   3
   3  -7   3 709.380 14.2706   2
   3  -7   3 701.017 14.6987   4
   3  -7   3 702.521 15.4901   4
  -4   7  -3 85.1405 2.62668   1
  -4   7  -3 86.3381 2.24143   4
  -4   7  -3 80.5013 3.14100   3
   4  -7   3 86.7302 2.81016   4
   4  -7   3 80.7312 1.95339   2
   4  -7   3 84.4605 2.41487   4
   4  -7   3 83.1091 1.94595   2
  -5   7  -3 571.147 11.9656   4
  -5   7  -3 565.527 12.5210   1
   5  -7   3 577.590 12.1726   4
   5  -7   3 590.460 12.2767   4
  -6   7  -3 12.8730 1.43222   1
   6  -7   3 10.7609 1.33502   3
   6  -7   3 10.2771 1.02605   4
   6  -7   3 10.1184 1.09631   4
  -7   7  -3 273.987 6.88823   1
   7  -7   3 273.183 6.83502   3
   7  -7   3 272.283 6.20870   4
   7  -7   3 266.460 6.26190   4
  -8   7  -3 3.35835 1.07830   1
   8  -7   3 3.44305 0.76027   4
   8  -7   3 4.80391 1.05795   3
   8  -7   3 4.08382 0.85033   4
   9  -7   3 9.72268 1.17037   4
   9  -7   3 10.1785 1.19763   4
   9  -7   3 8.73875 1.27255   3
 -10   7  -3 24.5499 2.30276   1
  10  -7   3 24.4134 1.92825   3
  10  -7   3 22.7422 1.55509   4
 -11   7  -3 0.30478 1.14800   1
  11  -7   3 2.39995 1.24904   3
  11  -7   3 2.24587 0.82084   4
   9   6  -3 115.489 4.09373   3
   9   6  -3 121.085 4.15444   4
   9   6  -3 115.583 4.18402   1
  -9  -6   3 111.683 4.27186   2
   8   6  -3 -0.6281 1.01327   4
   8   6  -3 0.79691 1.04485   1
   8   6  -3 -0.4624 0.79536   3
  -8  -6   3 1.35623 1.11068   2
   7   6  -3 11.0772 1.43442   1
   7   6  -3 9.90812 1.29387   3
   7   6  -3 14.5039 1.67304   4
   6   6  -3 6.39486 1.12711   4
   6   6  -3 7.05128 0.97536   3
   6   6  -3 8.72096 1.22063   1
  -6  -6   3 9.00056 1.29041   2
  -6  -6   3 8.20056 1.10022   4
   5   6  -3 27.8241 2.54058   4
   5   6  -3 28.0554 1.69664   1
   5   6  -3 27.9704 1.70675   3
  -5  -6   3 28.0845 1.88956   2
  -5  -6   3 27.9537 1.68946   4
   4   6  -3 27.2613 1.50393   1
   4   6  -3 25.2246 1.35998   3
   4   6  -3 26.7094 1.63575   4
  -4  -6   3 23.0490 1.62817   2
  -4  -6   3 27.5331 1.63416   4
   3   6  -3 37.3434 1.54982   3
   3   6  -3 38.1344 1.59709   1
   3   6  -3 37.4293 1.73541   4
  -3  -6   3 33.6041 2.46866   4
   2   6  -3 -0.6100 0.48149   3
   2   6  -3 0.12582 0.54318   1
   2   6  -3 -0.0290 0.52270   4
  -2  -6   3 0.11560 0.56226   2
  -2  -6   3 -1.3330 0.55479   4
   1   6  -3 267.501 5.90782   3
   1   6  -3 260.912 5.98655   4
   1   6  -3 262.546 5.86659   1
  -1  -6   3 266.331 6.08091   4
  -1  -6   3 262.919 6.01063   2
  -1  -6   3 246.792 5.94245   4
   0   6  -3 330.816 7.34716   3
   0   6  -3 343.743 7.28709   1
   0   6  -3 328.909 7.34907   4
   0  -6   3 336.285 7.33361   2
   0  -6   3 327.865 7.38454   4
   0  -6   3 342.637 7.47702   4
  -1   6  -3 38.0294 1.46087   3
  -1   6  -3 37.7413 1.38971   1
  -1   6  -3 37.4798 1.28826   2
  -1   6  -3 36.3042 1.38203   4
   1  -6   3 38.5062 1.32582   2
   1  -6   3 36.2842 1.49707   4
   1  -6   3 38.3128 1.43668   4
  -2   6  -3 41.4875 1.38621   2
  -2   6  -3 41.2676 1.64868   3
  -2   6  -3 40.1930 1.46376   1
   2  -6   3 40.4005 1.54061   4
   2  -6   3 40.3018 1.45761   4
   2  -6   3 41.5031 1.27852   2
  -3   6  -3 0.78808 0.35449   2
  -3   6  -3 0.59207 0.40391   4
  -3   6  -3 1.84547 0.57924   1
  -3   6  -3 1.42401 0.70698   3
   3  -6   3 0.34172 0.51088   4
   3  -6   3 0.28411 0.45635   4
   3  -6   3 1.31515 0.35078   2
  -4   6  -3 125.099 3.36287   1
  -4   6  -3 130.046 3.50863   3
  -4   6  -3 120.707 2.95627   4
   4  -6   3 128.162 3.17232   4
   4  -6   3 126.697 2.75612   2
   4  -6   3 123.756 2.76990   2
   4  -6   3 127.583 3.10181   4
  -5   6  -3 298.174 6.89732   1
   5  -6   3 298.554 6.45939   4
   5  -6   3 286.412 6.05194   2
   5  -6   3 293.600 6.04234   2
  -6   6  -3 1.68766 0.89682   1
   6  -6   3 2.95235 0.34712   2
   6  -6   3 2.95143 0.59044   4
   6  -6   3 2.83756 0.33315   2
   6  -6   3 1.86174 0.87721   3
   6  -6   3 2.72219 0.60270   4
  -7   6  -3 18.0861 1.73004   1
   7  -6   3 15.9236 0.72058   2
   7  -6   3 16.1428 0.70264   2
   7  -6   3 16.5386 1.65343   3
   7  -6   3 17.5269 1.20143   4
   7  -6   3 17.9905 1.31388   4
  -8   6  -3 1.40743 1.00084   1
   8  -6   3 2.96798 0.64233   4
   8  -6   3 1.47782 0.89374   3
   8  -6   3 3.16306 0.51858   2
   8  -6   3 2.23058 0.65551   4
   8  -6   3 3.71540 0.46689   2
  -9   6  -3 -0.4128 1.05022   1
   9  -6   3 0.96667 0.53628   2
   9  -6   3 0.67058 1.01521   3
   9  -6   3 1.38859 0.59750   4
 -10   6  -3 9.72291 1.53009   1
  10  -6   3 9.65194 1.22649   4
  10  -6   3 10.6281 1.13402   4
  10  -6   3 7.87613 1.24830   3
 -11   6  -3 5.36238 1.52061   1
  11  -6   3 3.30232 1.13661   3
  11  -6   3 4.90125 0.91945   4
 -12   6  -3 35.7391 2.88694   1
  12  -6   3 24.9720 3.28967   3
  12  -6   3 31.5060 1.85714   4
  10   5  -3 1.52400 1.05846   3
  10   5  -3 0.31248 1.28033   1
  10   5  -3 -0.0851 0.99926   4
 -10  -5   3 2.73252 1.30285   2
   9   5  -3 -0.2556 0.94193   4
   9   5  -3 -0.5123 1.11261   1
   9   5  -3 -0.9799 0.93412   3
  -9  -5   3 0.70978 1.09550   2
   8   5  -3 12.0673 1.72236   1
   8   5  -3 9.95039 1.30973   4
   8   5  -3 8.81760 1.13243   3
  -8  -5   3 9.50511 1.37323   2
   7   5  -3 60.1431 2.50472   1
   7   5  -3 60.9884 2.55654   4
   7   5  -3 58.8363 2.30984   3
  -7  -5   3 60.0135 2.72465   2
   6   5  -3 238.394 5.95937   4
   6   5  -3 239.135 5.95951   1
   6   5  -3 226.488 5.86638   4
   6   5  -3 237.668 5.68589   3
  -6  -5   3 230.629 5.79909   4
  -6  -5   3 235.905 6.16359   2
   5   5  -3 34.7057 1.76207   4
   5   5  -3 31.8834 1.65270   4
   5   5  -3 32.2491 1.55837   3
  -5  -5   3 29.8164 1.60662   4
  -5  -5   3 29.7422 1.78115   2
   4   5  -3 252.526 5.81304   3
   4   5  -3 261.056 5.97607   1
   4   5  -3 260.296 6.07763   4
   4   5  -3 243.561 5.97319   4
  -4  -5   3 248.419 6.15152   2
  -4  -5   3 256.126 6.03811   4
   3   5  -3 385.138 8.60029   3
   3   5  -3 394.754 8.80763   4
   3   5  -3 398.651 8.69202   1
   3   5  -3 413.121 8.86234   4
  -3  -5   3 403.035 8.84539   4
  -3  -5   3 402.621 8.92373   2
   2   5  -3 172.284 4.46170   4
   2   5  -3 174.212 4.02471   1
   2   5  -3 179.538 4.06155   3
   2   5  -3 170.557 4.17072   4
  -2  -5   3 175.455 4.24523   2
  -2  -5   3 143.354 4.60702   4
  -2  -5   3 178.588 4.24974   4
   1   5  -3 5.39876 0.72721   1
   1   5  -3 6.81373 0.73293   4
   1   5  -3 5.70013 0.64018   3
   1   5  -3 6.79790 0.90464   4
  -1  -5   3 6.92079 0.70767   4
  -1  -5   3 6.61376 0.76787   4
  -1  -5   3 6.23804 0.74422   2
  -1  -5   3 5.76753 0.67796   1
   0   5  -3 140.643 3.35183   3
   0   5  -3 139.326 3.32788   4
   0   5  -3 128.029 3.24455   2
   0  -5   3 132.816 3.30915   4
   0  -5   3 139.752 3.31898   2
   0  -5   3 133.731 3.18349   1
   0  -5   3 143.110 3.41038   4
  -1   5  -3 816.787 16.6997   1
  -1   5  -3 815.174 16.6250   2
  -1   5  -3 803.070 16.6404   3
   1  -5   3 782.734 16.4628   1
   1  -5   3 804.675 16.6155   4
   1  -5   3 810.631 16.5655   4
   1  -5   3 807.874 16.6296   2
  -2   5  -3 322.853 6.80313   2
  -2   5  -3 325.803 7.17441   3
  -2   5  -3 327.313 6.89511   4
  -2   5  -3 325.143 7.00976   1
   2  -5   3 332.727 6.82575   2
   2  -5   3 319.452 6.96409   1
   2  -5   3 323.166 7.01766   4
   2  -5   3 326.343 6.96715   4
  -3   5  -3 90.1192 2.60576   3
  -3   5  -3 96.1594 2.53043   1
   3  -5   3 93.6650 2.39932   4
   3  -5   3 95.3444 2.15765   2
   3  -5   3 90.6574 2.33983   4
  -4   5  -3 157.013 3.93179   1
  -4   5  -3 157.100 3.98339   3
  -4   5  -3 148.933 3.41701   4
   4  -5   3 150.327 3.38997   2
   4  -5   3 161.362 3.64971   4
   4  -5   3 161.882 3.60827   4
   4  -5   3 161.352 3.38564   2
  -5   5  -3 318.733 7.25910   1
   5  -5   3 313.286 6.54969   2
   5  -5   3 316.882 7.23892   3
   5  -5   3 320.978 6.77147   4
   5  -5   3 316.449 6.80666   4
   5  -5   3 305.670 6.56157   2
  -6   5  -3 0.00148 0.83405   1
   6  -5   3 0.04879 0.70017   3
   6  -5   3 0.81101 0.38402   2
   6  -5   3 0.21859 0.44801   4
   6  -5   3 0.95372 0.35940   2
   6  -5   3 0.09883 0.43714   4
  -7   5  -3 0.06015 0.95873   1
   7  -5   3 0.52518 0.42295   2
   7  -5   3 -0.1677 0.74320   3
   7  -5   3 0.73287 0.52413   4
  -8   5  -3 4.28041 0.65605   2
  -8   5  -3 4.17935 1.16287   1
   8  -5   3 3.89784 0.68559   4
   8  -5   3 4.22998 1.06854   3
  -9   5  -3 0.03610 0.57395   2
  -9   5  -3 -1.4764 0.98498   1
   9  -5   3 1.10056 0.82685   3
   9  -5   3 1.07653 0.64266   4
   9  -5   3 -0.0360 0.58760   4
 -10   5  -3 90.1596 3.54633   1
 -10   5  -3 82.3204 2.51079   2
  10  -5   3 80.7689 2.56945   4
  10  -5   3 78.7840 3.11783   3
  10  -5   3 87.0365 2.70344   4
 -11   5  -3 5.35248 1.47706   1
  11  -5   3 4.75705 0.85899   4
  11  -5   3 5.08557 1.31790   3
 -12   5  -3 1.74236 1.53062   1
  12  -5   3 1.59224 0.79846   4
  12  -5   3 1.13058 1.71190   3
  10   4  -3 1.86658 1.09258   4
  10   4  -3 1.98098 1.15825   1
  10   4  -3 1.18154 1.00894   3
 -10  -4   3 4.74963 1.34106   2
   9   4  -3 3.57212 1.02110   3
   9   4  -3 3.93445 1.06303   4
   9   4  -3 4.03286 1.26047   1
  -9  -4   3 3.85926 1.23078   2
   8   4  -3 3.01261 0.97666   4
   8   4  -3 2.27318 0.91505   3
   8   4  -3 4.31702 1.12011   1
  -8  -4   3 2.98959 1.08640   2
   7   4  -3 154.969 4.37059   4
   7   4  -3 159.868 4.19610   3
   7   4  -3 157.915 4.48282   1
   7   4  -3 137.946 5.33411   4
  -7  -4   3 158.807 4.60485   2
   6   4  -3 147.935 4.12213   1
   6   4  -3 154.372 4.16547   4
   6   4  -3 145.561 4.33919   4
  -6  -4   3 147.445 4.00283   4
  -6  -4   3 151.811 4.34694   2
   5   4  -3 84.2735 2.67034   4
   5   4  -3 84.7365 2.96296   4
   5   4  -3 89.3881 2.59652   3
   5   4  -3 90.3055 2.76013   1
  -5  -4   3 88.9260 2.67629   4
  -5  -4   3 83.2392 2.88234   2
   4   4  -3 449.178 10.6181   4
   4   4  -3 488.085 10.1702   3
   4   4  -3 481.881 10.2711   1
   4   4  -3 481.683 10.3413   4
  -4  -4   3 475.008 10.4562   2
  -4  -4   3 471.420 10.2851   4
   3   4  -3 17.7761 1.11992   4
   3   4  -3 16.2748 0.93135   3
   3   4  -3 18.3108 1.01606   1
  -3  -4   3 19.3286 1.13831   4
  -3  -4   3 18.1453 1.18349   2
   2   4  -3 503.810 10.3660   1
   2   4  -3 513.167 10.5410   4
   2   4  -3 495.328 10.3963   3
   2   4  -3 466.379 10.7674   4
  -2  -4   3 497.686 10.5043   4
  -2  -4   3 508.964 10.5797   2
  -2  -4   3 478.513 10.3626   1
  -2  -4   3 499.579 10.5407   4
   1   4  -3 63.6535 1.80757   4
   1   4  -3 61.0910 1.76074   3
   1   4  -3 64.6004 1.68160   1
   1   4  -3 59.5904 1.81496   2
   1   4  -3 62.8652 1.79959   4
  -1  -4   3 59.9215 1.74431   3
  -1  -4   3 62.1093 1.82188   4
  -1  -4   3 66.4251 1.85982   4
  -1  -4   3 61.9385 1.82883   2
  -1  -4   3 61.8950 1.67028   1
   0   4  -3 0.64146 0.45190   3
   0   4  -3 2.32448 0.38727   1
   0   4  -3 1.05157 0.38959   4
   0   4  -3 1.02916 0.40716   4
   0   4  -3 1.06972 0.44558   2
   0  -4   3 1.32453 0.40707   4
   0  -4   3 1.03288 0.44122   4
   0  -4   3 1.55877 0.33804   1
   0  -4   3 1.33598 0.38617   3
  -1   4  -3 174.868 3.97099   3
  -1   4  -3 171.810 3.77793   2
  -1   4  -3 161.302 3.80877   4
  -1   4  -3 176.830 3.80401   1
   1  -4   3 177.668 3.80358   2
   1  -4   3 169.355 3.91315   3
   1  -4   3 174.150 3.89377   4
   1  -4   3 164.335 4.37660   4
   1  -4   3 176.678 3.79084   1
  -2   4  -3 21.1782 0.74167   2
  -2   4  -3 17.0799 0.99558   3
  -2   4  -3 18.6978 0.74391   4
  -2   4  -3 20.0715 0.87486   1
   2  -4   3 21.7588 0.75276   2
   2  -4   3 19.2111 0.82279   4
   2  -4   3 17.0603 0.84763   4
  -3   4  -3 123.465 3.17617   3
  -3   4  -3 127.658 2.72765   4
  -3   4  -3 122.630 3.09366   1
   3  -4   3 121.935 3.02960   1
   3  -4   3 127.749 2.78397   2
   3  -4   3 126.045 2.89204   4
   3  -4   3 128.616 2.80790   2
   3  -4   3 128.262 2.85883   4
  -4   4  -3 150.789 3.81015   1
  -4   4  -3 156.516 3.88430   3
   4  -4   3 153.927 3.39924   2
   4  -4   3 153.325 3.37812   2
   4  -4   3 155.839 3.47535   4
   4  -4   3 157.043 3.44226   4
  -5   4  -3 101.628 2.89177   1
   5  -4   3 98.3315 2.40822   4
   5  -4   3 98.3733 2.83056   3
   5  -4   3 96.8975 2.35764   2
  -6   4  -3 0.84375 0.48793   2
  -6   4  -3 0.30799 0.79552   1
   6  -4   3 -0.2882 0.72037   3
   6  -4   3 1.47120 0.39738   2
  -7   4  -3 70.5883 2.76394   1
  -7   4  -3 72.3902 2.10838   2
   7  -4   3 74.1852 2.09010   4
   7  -4   3 68.7200 2.49621   3
   7  -4   3 72.7010 2.03001   4
  -8   4  -3 27.2668 1.35363   2
  -8   4  -3 24.9836 1.85859   1
   8  -4   3 27.1519 1.25373   4
   8  -4   3 26.8710 1.31286   4
   8  -4   3 25.1127 1.65629   3
  -9   4  -3 135.318 3.60885   2
  -9   4  -3 136.593 4.40138   1
   9  -4   3 137.198 4.06135   3
   9  -4   3 135.040 3.50379   4
   9  -4   3 136.296 3.57355   4
 -10   4  -3 6.17552 1.33871   1
  10  -4   3 4.60343 0.73794   4
  10  -4   3 4.42905 1.06989   3
  10  -4   3 2.57737 0.73839   4
 -11   4  -3 2.38185 0.86012   2
 -11   4  -3 2.05433 1.37727   1
  11  -4   3 0.23037 1.00240   3
  11  -4   3 1.98959 0.74863   4
 -12   4  -3 1.33262 1.32583   1
  12  -4   3 1.90311 1.18216   3
  12  -4   3 1.99270 0.81060   4
  11   3  -3 -1.7890 0.99347   3
  11   3  -3 0.62937 1.00039   4
  11   3  -3 -1.2842 1.18452   1
 -11  -3   3 3.55604 1.14501   2
  10   3  -3 -0.7049 0.92135   3
  10   3  -3 0.66533 0.91596   4
  10   3  -3 0.60739 1.12383   1
 -10  -3   3 2.07753 1.12932   2
   9   3  -3 45.8701 2.20860   3
  -9  -3   3 40.5989 3.49456   2
   8   3  -3 4.53546 0.99951   3
   8   3  -3 3.07542 1.18788   4
   8   3  -3 5.37645 1.16196   1
   8   3  -3 6.62292 1.09492   4
  -8  -3   3 6.29702 1.24232   2
  -8  -3   3 4.52763 0.83425   4
   7   3  -3 243.415 6.13201   4
   7   3  -3 252.311 6.35252   1
   7   3  -3 251.392 6.21147   4
   7   3  -3 256.273 6.07358   3
  -7  -3   3 255.088 6.43756   2
   6   3  -3 57.1725 2.12006   4
   6   3  -3 55.6511 2.05810   3
  -6  -3   3 56.7509 2.26733   2
  -6  -3   3 56.8230 2.11497   4
   5   3  -3 220.771 5.36122   4
   5   3  -3 229.369 5.27757   3
   5   3  -3 234.318 5.42478   4
   5   3  -3 221.000 5.38157   1
  -5  -3   3 221.060 5.52638   2
  -5  -3   3 225.772 5.32444   4
   4   3  -3 2.20881 0.58039   4
   4   3  -3 2.13502 0.59480   4
   4   3  -3 1.75013 0.49830   3
   4   3  -3 1.91203 0.54734   1
  -4  -3   3 2.70616 0.60476   4
  -4  -3   3 1.62310 0.65242   2
   3   3  -3 251.459 5.50867   1
   3   3  -3 255.230 5.50720   3
   3   3  -3 240.288 5.56390   4
   3   3  -3 246.801 5.58714   4
   3   3  -3 245.182 5.51855   1
  -3  -3   3 246.204 5.59343   4
  -3  -3   3 244.109 5.78701   4
  -3  -3   3 249.952 5.67492   2
   2   3  -3 31.5515 1.10592   1
   2   3  -3 32.3523 1.18115   4
   2   3  -3 31.2709 1.23493   4
   2   3  -3 33.2257 1.11015   1
   2   3  -3 30.0339 1.12018   3
  -2  -3   3 31.2571 1.24359   4
  -2  -3   3 30.4135 1.20479   4
  -2  -3   3 31.3837 1.22363   2
  -2  -3   3 30.5385 1.08696   3
   1   3  -3 39.3817 1.30131   2
   1   3  -3 41.8758 1.30332   4
   1   3  -3 42.3390 1.29763   4
   1   3  -3 42.8036 1.14501   1
  -1  -3   3 40.8539 1.27168   4
  -1  -3   3 42.3855 1.14531   1
  -1  -3   3 43.6580 1.35484   2
  -1  -3   3 40.9177 1.24192   3
  -1  -3   3 43.5292 1.33465   4
   0   3  -3 0.40895 0.22374   1
   0   3  -3 0.24735 0.31239   3
   0   3  -3 0.82786 0.29383   2
   0   3  -3 1.53470 0.31224   4
   0   3  -3 0.91142 0.33274   4
   0  -3   3 0.67649 0.23298   1
   0  -3   3 0.45795 0.29791   4
   0  -3   3 0.59785 0.30830   2
  -1   3  -3 3.99798 0.40695   4
  -1   3  -3 4.55517 0.44025   2
  -1   3  -3 4.55118 0.40686   4
  -1   3  -3 4.25533 0.41180   1
   1  -3   3 4.58281 0.53484   4
   1  -3   3 4.68996 0.56713   3
   1  -3   3 4.07917 0.42011   4
   1  -3   3 3.66443 0.39908   1
   1  -3   3 5.17577 0.45663   2
  -2   3  -3 25.7166 0.92816   1
  -2   3  -3 26.8795 1.04017   3
  -2   3  -3 26.4774 0.71893   4
   2  -3   3 27.2256 0.82149   4
   2  -3   3 28.0108 0.82746   2
   2  -3   3 25.2380 0.97871   3
   2  -3   3 24.6010 0.88227   1
   2  -3   3 26.9093 0.79630   4
  -3   3  -3 -0.4612 0.41413   1
  -3   3  -3 0.69114 0.44274   3
   3  -3   3 -0.0169 0.35061   1
   3  -3   3 1.00614 0.30329   2
   3  -3   3 -0.0229 0.24522   4
   3  -3   3 0.63188 0.23877   4
   3  -3   3 0.39557 0.29037   2
  -4   3  -3 2.85250 0.65100   1
  -4   3  -3 2.89065 0.45421   2
   4  -3   3 3.40218 0.35998   4
   4  -3   3 1.46416 0.56146   3
   4  -3   3 2.36479 0.40208   2
   4  -3   3 2.27037 0.32876   4
  -5   3  -3 205.308 4.94344   1
   5  -3   3 202.338 4.79251   3
   5  -3   3 201.259 4.31138   4
   5  -3   3 186.007 4.41114   2
   5  -3   3 202.662 4.33711   4
  -6   3  -3 82.9464 2.25696   2
  -6   3  -3 80.5792 2.67516   1
   6  -3   3 78.3271 2.20971   4
   6  -3   3 81.7874 2.10116   4
   6  -3   3 79.3627 2.50157   3
  -7   3  -3 196.531 4.68443   2
  -7   3  -3 191.580 5.25317   1
   7  -3   3 199.197 4.50836   4
   7  -3   3 199.039 4.46818   4
   7  -3   3 197.386 5.00859   3
  -8   3  -3 1.14310 0.66211   2
  -8   3  -3 1.02389 0.94316   1
   8  -3   3 1.20663 0.54187   4
   8  -3   3 1.34230 0.76634   3
   8  -3   3 1.29661 0.57071   4
  -9   3  -3 58.8153 2.29258   2
  -9   3  -3 62.2838 2.90937   1
   9  -3   3 57.7979 1.98891   4
   9  -3   3 60.5248 2.05320   4
   9  -3   3 60.1456 2.43786   3
 -10   3  -3 0.05888 1.04337   1
 -10   3  -3 1.20732 0.83570   2
  10  -3   3 1.26552 0.66985   4
  10  -3   3 1.46259 0.64224   4
 -11   3  -3 0.84536 0.82927   2
 -11   3  -3 -0.5294 1.24642   1
  11  -3   3 -0.1105 0.97563   3
  11  -3   3 0.99399 0.71737   4
 -12   3  -3 0.38802 0.93513   2
 -12   3  -3 -0.5219 1.33620   1
  12  -3   3 0.26589 1.02277   3
  12  -3   3 0.15327 0.77113   4
  11   2  -3 36.4537 2.32607   3
  11   2  -3 37.1974 2.69444   1
  11   2  -3 37.7858 2.36051   4
 -11  -2   3 40.2302 2.45937   2
  10   2  -3 16.6453 1.75236   4
  10   2  -3 16.6654 1.75467   3
  10   2  -3 17.4155 2.04671   1
 -10  -2   3 16.5037 1.85201   2
   9   2  -3 9.63129 1.43826   1
   9   2  -3 8.27244 1.20756   3
   9   2  -3 7.86656 1.13267   4
  -9  -2   3 11.3511 1.56893   2
   8   2  -3 34.6616 2.15003   1
   8   2  -3 34.5923 1.91099   3
   8   2  -3 34.2883 1.83790   4
   8   2  -3 33.1324 1.87764   4
  -8  -2   3 34.8004 1.68300   4
  -8  -2   3 37.1234 2.04159   2
   7   2  -3 -0.6479 0.63350   4
   7   2  -3 -1.1588 0.68109   3
   7   2  -3 -1.3708 0.80569   1
   7   2  -3 -0.7514 0.66041   4
  -7  -2   3 -0.2524 0.40489   4
  -7  -2   3 0.30936 0.80906   2
   6   2  -3 93.0090 2.81032   4
   6   2  -3 99.7041 2.91034   4
   6   2  -3 96.9516 2.82176   3
  -6  -2   3 94.2668 3.34747   2
   5   2  -3 584.164 12.7365   4
   5   2  -3 614.139 12.6879   3
   5   2  -3 607.687 12.7481   4
  -5  -2   3 595.445 12.6894   4
  -5  -2   3 600.914 12.8758   2
   4   2  -3 555.929 12.0296   4
   4   2  -3 565.557 12.0642   4
   4   2  -3 573.063 11.9878   3
  -4  -2   3 583.376 12.1631   2
  -4  -2   3 582.182 12.0473   4
   3   2  -3 1.03317 0.41292   3
   3   2  -3 -0.3724 0.35394   1
  -3  -2   3 0.19842 0.34724   3
  -3  -2   3 -0.2143 0.46873   2
   2   2  -3 160.918 3.56065   1
   2   2  -3 164.564 3.68600   4
   2   2  -3 164.037 3.55304   1
   2   2  -3 163.120 3.67522   4
   2   2  -3 159.463 3.68080   2
  -2  -2   3 160.493 3.69503   2
  -2  -2   3 159.754 3.60668   3
  -2  -2   3 155.296 3.64596   4
  -2  -2   3 160.806 3.68076   4
   1   2  -3 4.82037 0.33031   1
   1   2  -3 3.55445 0.44383   3
   1   2  -3 3.54549 0.47365   4
   1   2  -3 3.69024 0.39601   4
   1   2  -3 4.12561 0.45497   2
  -1  -2   3 4.50682 0.45950   4
  -1  -2   3 3.92562 0.51498   2
  -1  -2   3 3.32111 0.42345   4
  -1  -2   3 3.45513 0.43070   3
   0  -2   3 1078.45 25.5836   5
  -1   2  -3 5.29283 0.30440   4
  -1   2  -3 4.06763 0.46853   3
  -1   2  -3 4.73055 0.39781   2
  -1   2  -3 4.63925 0.36685   1
  -1   2  -3 4.77975 0.30615   4
   1  -2   3 5.71935 0.37567   1
   1  -2   3 4.64091 0.50983   3
   1  -2   3 5.49234 0.35444   4
   1  -2   3 5.23082 0.42930   2
  -2   2  -3 79.2149 1.94364   1
  -2   2  -3 81.5207 2.00224   3
   2  -2   3 79.3839 1.68918   4
   2  -2   3 75.3681 1.85529   2
   2  -2   3 74.9172 1.89409   1
   2  -2   3 74.4484 2.10409   3
   2  -2   3 82.0156 1.68290   4
   2  -2   3 79.9290 1.85457   2
  -3   2  -3 32.0306 1.06790   2
  -3   2  -3 34.2954 1.22431   3
  -3   2  -3 34.7393 1.25249   1
   3  -2   3 34.1015 0.80711   4
   3  -2   3 32.3470 1.13950   3
   3  -2   3 29.9859 1.03235   2
   3  -2   3 32.8694 0.80758   4
   3  -2   3 32.2054 1.16926   1
  -4   2  -3 390.840 8.73419   2
  -4   2  -3 405.608 8.79485   1
   4  -2   3 410.054 8.24247   4
   4  -2   3 405.525 9.06548   2
   4  -2   3 409.184 8.69459   3
   4  -2   3 404.446 8.24735   4
  -5   2  -3 3.49351 0.80478   1
  -5   2  -3 3.15790 0.57282   2
   5  -2   3 3.75368 0.61391   3
   5  -2   3 4.17656 0.52657   2
   5  -2   3 2.90525 0.40803   4
   5  -2   3 2.40361 0.38950   4
  -6   2  -3 46.8776 1.63760   2
  -6   2  -3 44.5434 1.92822   1
   6  -2   3 43.6790 1.50628   4
   6  -2   3 44.1902 1.38484   4
   6  -2   3 46.8075 1.73278   3
  -7   2  -3 -1.3076 0.74290   1
  -7   2  -3 0.50775 0.62411   2
   7  -2   3 0.47950 0.77870   3
   7  -2   3 -0.1683 0.45224   4
   7  -2   3 -0.0260 0.43577   4
  -8   2  -3 9.06057 1.36570   1
  -8   2  -3 12.8515 1.27076   2
   8  -2   3 11.5810 1.00599   4
   8  -2   3 10.6268 1.34340   3
   8  -2   3 10.9997 0.96469   4
  -9   2  -3 24.1375 2.12683   1
  -9   2  -3 28.2409 1.71564   2
   9  -2   3 29.4503 1.78569   3
   9  -2   3 25.3862 1.35944   4
   9  -2   3 24.5534 1.38928   4
 -10   2  -3 1.26015 1.22353   1
 -10   2  -3 3.27408 0.95341   2
  10  -2   3 2.24535 0.99073   3
  10  -2   3 2.61067 0.71736   4
  10  -2   3 2.87201 0.76215   4
 -11   2  -3 -0.1601 0.90401   2
 -11   2  -3 -0.4115 1.25977   1
  11  -2   3 0.69883 0.98799   3
  11  -2   3 0.42976 0.72239   4
 -12   2  -3 4.17107 1.14224   2
  12  -2   3 1.63246 1.10797   3
  12  -2   3 3.71050 0.90185   4
  11   1  -3 11.3285 1.48991   3
  11   1  -3 9.31308 1.35141   4
  11   1  -3 9.47588 1.70432   1
 -11  -1   3 12.0286 1.66282   2
  10   1  -3 24.5662 2.02205   1
  10   1  -3 24.8875 1.86365   4
  10   1  -3 25.1461 2.04587   3
 -10  -1   3 21.8674 1.95707   2
   9   1  -3 7.05824 1.06810   3
   9   1  -3 7.01141 1.12367   4
  -9  -1   3 7.74366 1.19677   2
   8   1  -3 11.4805 1.37961   4
   8   1  -3 11.7858 1.25924   3
   8   1  -3 9.58993 1.21150   4
  -8  -1   3 9.09690 1.09176   4
  -8  -1   3 12.9293 1.43461   1
  -8  -1   3 10.2472 1.34056   2
   7   1  -3 108.914 3.12850   3
   7   1  -3 100.747 3.03076   4
   7   1  -3 106.278 3.13294   4
  -7  -1   3 102.463 3.23454   2
  -7  -1   3 103.126 2.93268   4
  -7  -1   3 102.094 3.33642   1
   6   1  -3 1.96571 0.60112   4
   6   1  -3 2.14615 0.61316   4
   6   1  -3 2.27601 0.68750   3
  -6  -1   3 1.44748 0.80102   1
  -6  -1   3 1.01159 0.69411   2
   5   1  -3 165.798 4.03413   4
   5   1  -3 161.058 3.98088   4
   5   1  -3 165.279 3.98830   3
  -5  -1   3 166.212 4.09792   2
  -5  -1   3 169.065 4.15737   1
  -5  -1   3 161.708 3.94888   4
   4   1  -3 -1.0737 0.39989   4
   4   1  -3 0.04050 0.47659   3
  -4  -1   3 0.15429 0.44393   4
  -4  -1   3 0.01326 0.51129   2
  -4  -1   3 -0.0489 0.48155   1
   3   1  -3 302.996 6.45336   4
   3   1  -3 313.895 6.44637   3
   3   1  -3 286.170 6.42802   2
   3   1  -3 291.208 6.44332   4
  -3  -1   3 297.421 6.40819   3
  -3  -1   3 294.612 6.45788   4
  -3  -1   3 301.888 6.47854   2
  -3  -1   3 300.202 6.44006   1
  -3  -1   3 304.404 6.45290   4
   2   1  -3 2227.90 54.3568   5
  -2  -1   3 2349.54 56.9501   5
   1   1  -3 1726.00 38.4362   5
  -1  -1   3 1687.67 38.3105   5
   0   1  -3 281.524 6.16078   2
   0   1  -3 301.943 6.18409   3
   0   1  -3 298.038 6.09247   4
   0  -1   3 302.701 6.11371   4
   0  -1   3 306.794 6.11584   4
   0  -1   3 299.793 6.18174   2
   0  -1   3 293.608 6.15939   3
  -1   1  -3 1928.39 39.2782   5
   1  -1   3 1878.28 39.2154   5
  -2   1  -3 413.233 8.52151   2
  -2   1  -3 412.836 8.52348   3
  -2   1  -3 421.268 8.57261   1
   2  -1   3 411.751 8.51326   3
   2  -1   3 399.643 8.50461   2
   2  -1   3 409.260 8.54639   1
  -3   1  -3 0.28206 0.40144   1
   3  -1   3 0.10554 0.13174   4
   3  -1   3 0.45541 0.13932   4
   3  -1   3 0.73077 0.41376   3
   3  -1   3 0.25684 0.36297   1
  -4   1  -3 233.458 5.19507   2
  -4   1  -3 230.211 5.36211   1
   4  -1   3 226.274 5.17080   3
   4  -1   3 238.989 4.82489   4
   4  -1   3 228.388 5.37508   3
   4  -1   3 237.292 4.82791   4
   4  -1   3 223.029 5.12671   2
  -5   1  -3 23.1731 1.45985   1
  -5   1  -3 21.9937 1.18219   2
   5  -1   3 22.0525 1.18470   3
   5  -1   3 21.0320 0.87856   4
   5  -1   3 22.4334 0.86939   4
  -6   1  -3 27.1475 1.56524   1
  -6   1  -3 25.5918 1.32225   2
   6  -1   3 25.0340 1.21790   4
   6  -1   3 25.0277 1.08477   4
   6  -1   3 25.5785 1.31002   3
  -7   1  -3 74.0990 2.73229   1
  -7   1  -3 75.0494 2.45483   2
   7  -1   3 72.0596 2.09461   4
   7  -1   3 70.6907 2.09697   4
   7  -1   3 74.2182 2.43229   3
  -8   1  -3 39.4552 2.28128   1
  -8   1  -3 36.7087 1.84892   2
   8  -1   3 38.2356 1.81345   3
   8  -1   3 38.4204 1.53376   4
   8  -1   3 37.3029 1.53826   4
  -9   1  -3 77.2548 2.88264   2
  -9   1  -3 81.3632 3.22579   1
   9  -1   3 79.9686 2.79588   3
   9  -1   3 77.7322 2.45867   4
   9  -1   3 81.5112 2.56438   4
 -10   1  -3 -0.2101 0.89218   2
  10  -1   3 -0.1257 0.80665   3
  10  -1   3 -0.0034 0.64819   4
  10  -1   3 1.23228 0.67595   4
  11  -1   3 40.3717 2.23312   3
  11  -1   3 41.3793 2.81602   1
  11  -1   3 41.5978 2.00023   4
  12   0  -3 2.99379 1.24158   3
 -12   0   3 7.52012 1.29082   2
  11   0  -3 1.97291 0.99444   4
  11   0  -3 1.26731 1.13518   3
 -11   0   3 2.33997 1.14732   2
  10   0  -3 36.3047 2.07994   4
 -10   0   3 35.4284 2.06422   2
 -10   0   3 34.6654 2.41644   1
   9   0  -3 35.6363 2.01902   3
   9   0  -3 38.9852 1.97127   4
   9   0  -3 35.3864 1.81254   4
  -9   0   3 39.1985 2.34914   1
  -9   0   3 36.3262 1.99666   2
  -9   0   3 36.6987 1.97483   4
   8   0  -3 5.00573 0.85097   4
   8   0  -3 5.33595 0.91803   3
   8   0  -3 5.88280 0.93009   4
  -8   0   3 6.08901 0.78690   4
  -8   0   3 7.21763 1.25069   1
  -8   0   3 5.14942 0.94839   2
   7   0  -3 600.732 12.8802   3
   7   0  -3 593.988 12.7736   4
   7   0  -3 594.954 12.8394   4
  -7   0   3 611.175 13.1695   1
  -7   0   3 587.219 12.8638   2
  -7   0   3 589.278 12.6383   4
   6   0  -3 137.926 3.57886   4
   6   0  -3 147.621 3.68527   4
   6   0  -3 140.809 3.65919   3
  -6   0   3 139.626 3.81281   1
  -6   0   3 140.247 3.65235   2
   5   0  -3 444.459 9.41190   4
   5   0  -3 450.047 9.43505   3
   5   0  -3 414.241 9.32137   4
  -5   0   3 439.121 9.39335   2
  -5   0   3 437.314 9.52741   1
   4   0  -3 47.7601 1.53297   3
   4   0  -3 46.5223 1.57830   1
   4   0  -3 46.4214 1.48623   4
   4   0  -3 47.2241 1.49770   2
   4   0  -3 47.5790 1.55318   4
  -4   0   3 47.7488 1.53754   2
  -4   0   3 50.8706 1.52518   4
  -4   0   3 47.8201 1.61482   1
   3   0  -3 630.862 12.9261   4
   3   0  -3 639.410 12.9133   4
   3   0  -3 635.803 12.9234   3
   3   0  -3 603.665 12.9172   1
  -3   0   3 642.430 12.9056   2
  -3   0   3 640.737 12.9450   1
  -3   0   3 598.515 13.3677   4
  -3   0   3 646.342 12.9222   4
  -3   0   3 606.761 12.8861   3
   2   0  -3 1118.05 29.1781   5
  -2   0   3 1099.68 27.8688   5
   1   0  -3 2245.93 48.6741   5
  -1   0   3 2255.50 48.6115   5
   0   0  -3 139.548 3.30157   4
   0   0  -3 163.544 3.29779   1
   0   0  -3 157.710 3.30852   4
   0   0  -3 152.710 3.41818   2
   0   0  -3 154.700 3.34639   3
   0   0   3 163.865 3.29659   1
   0   0   3 164.774 3.32961   4
   0   0   3 168.017 3.34301   4
   0   0   3 165.806 3.35478   3
   0   0   3 162.434 3.42917   2
  -1   0  -3 487.512 9.77894   3
  -1   0  -3 479.415 9.89695   2
   1   0   3 479.342 9.76696   3
   1   0   3 491.089 9.64980   4
   1   0   3 493.160 9.84645   1
   1   0   3 447.695 9.87601   2
   1   0   3 501.775 9.65629   4
   1   0   3 476.392 9.84060   1
  -2   0  -3 1012.06 20.0632   2
   2   0   3 973.458 20.0540   1
   2   0   3 989.959 19.9094   3
   2   0   3 978.016 20.0332   2
  -3   0  -3 677.881 13.9682   2
  -3   0  -3 684.457 14.0396   1
   3   0   3 685.732 13.6023   4
   3   0   3 700.030 13.6114   4
   3   0   3 651.180 13.9990   1
   3   0   3 663.276 13.8017   3
   3   0   3 685.832 13.8183   3
   3   0   3 656.611 13.9267   2
  -4   0  -3 148.219 3.62847   2
  -4   0  -3 147.203 3.73690   1
   4   0   3 150.105 3.24610   4
   4   0   3 151.386 3.46074   3
   4   0   3 141.086 3.43546   3
   4   0   3 147.235 3.23584   4
  -5   0  -3 4.60429 0.88162   1
  -5   0  -3 3.18215 0.72873   2
   5   0   3 3.94351 0.45244   4
   5   0   3 4.22614 0.56959   4
   5   0   3 2.83515 0.58294   3
  -6   0  -3 181.444 5.84243   1
  -6   0  -3 154.202 4.13352   2
   6   0   3 157.097 3.95866   3
   6   0   3 157.415 3.74249   4
   6   0   3 155.880 4.29308   4
  -7   0  -3 25.4352 1.67972   1
   7   0   3 21.3478 1.21491   4
   7   0   3 22.3297 1.22728   4
   7   0   3 22.7897 1.34951   3
  -8   0  -3 181.539 4.90174   2
   8   0   3 181.930 4.45421   4
   8   0   3 176.300 4.62729   4
   8   0   3 184.378 4.66189   3
  -9   0  -3 11.2014 1.35219   2
   9   0   3 10.4818 1.11736   4
   9   0   3 9.86573 1.16966   3
 -10   0  -3 18.5463 1.80625   2
  10   0   3 24.5115 1.55210   4
  10   0   3 19.3553 2.12739   1
  10   0   3 19.4757 1.63401   3
 -11   0  -3 20.0477 1.98619   2
  11   0   3 15.7518 2.23507   1
  11   0   3 16.3645 1.76327   3
  11   0   3 17.2236 1.57045   4
  12  -1  -3 0.97994 1.07781   4
  12  -1  -3 0.71997 1.11043   3
 -12   1   3 3.45668 2.33178   1
  11  -1  -3 -0.1382 0.94339   3
  11  -1  -3 1.10108 0.92569   4
 -11   1   3 -0.3978 1.05884   1
 -11   1   3 0.27603 0.79416   2
  10  -1  -3 44.7933 2.44931   4
 -10   1   3 44.4200 2.67290   1
 -10   1   3 43.7380 2.11536   2
   9  -1  -3 -0.5887 0.74609   3
   9  -1  -3 -1.0594 0.62694   4
   9  -1  -3 -0.8967 0.72320   4
  -9   1   3 -0.4794 0.71304   2
  -9   1   3 -0.8457 0.56680   4
  -9   1   3 -1.2402 0.83655   1
   8  -1  -3 158.202 4.19164   4
   8  -1  -3 160.346 4.29327   3
   8  -1  -3 147.795 4.04097   4
  -8   1   3 154.084 3.90230   4
  -8   1   3 155.878 4.12079   2
  -8   1   3 150.065 4.44921   1
   7  -1  -3 0.03212 0.67061   4
   7  -1  -3 0.28191 0.60376   4
   7  -1  -3 0.08240 0.72467   3
  -7   1   3 -0.7852 0.60558   2
  -7   1   3 -1.1742 0.72468   1
  -7   1   3 -0.2119 0.52046   4
   6  -1  -3 377.802 8.25883   3
   6  -1  -3 363.100 8.11547   4
   6  -1  -3 377.921 8.19532   4
  -6   1   3 374.138 8.42624   1
  -6   1   3 361.337 8.08595   2
   5  -1  -3 116.087 3.01954   3
   5  -1  -3 119.414 2.96716   4
   5  -1  -3 116.005 2.99200   4
   5  -1  -3 112.076 2.87070   2
  -5   1   3 114.616 3.11409   1
  -5   1   3 120.185 2.92552   2
   4  -1  -3 0.01614 0.38306   4
   4  -1  -3 -0.3579 0.46020   1
   4  -1  -3 0.00316 0.39576   4
   4  -1  -3 0.48238 0.47042   3
   4  -1  -3 0.21056 0.39698   2
  -4   1   3 -0.2755 0.39726   2
  -4   1   3 -0.1151 0.42712   1
  -4   1   3 -0.0088 0.34977   4
   3  -1  -3 66.3101 1.74677   2
   3  -1  -3 70.6867 1.85901   3
   3  -1  -3 70.9696 1.86509   4
   3  -1  -3 73.8290 1.86858   4
  -3   1   3 71.3056 1.90640   1
  -3   1   3 74.0555 1.86618   4
  -3   1   3 69.6739 1.84744   3
  -3   1   3 69.5584 1.98784   4
  -3   1   3 71.2059 1.77499   2
   2  -1  -3 36.0277 1.04727   3
   2  -1  -3 35.1964 0.98358   2
   2  -1  -3 34.9172 1.02922   1
   2  -1  -3 36.4271 1.08632   4
   2  -1  -3 35.4725 1.07440   4
  -2   1   3 34.7164 1.05603   4
  -2   1   3 34.1306 1.02625   3
  -2   1   3 34.7984 1.02857   1
  -2   1   3 39.2905 1.01235   2
  -2   1   3 36.4858 1.08483   4
   1  -1  -3 54.1774 1.36088   1
   1  -1  -3 53.4214 1.37476   4
   1  -1  -3 56.9986 1.42094   4
   1  -1  -3 57.8649 1.34865   3
   1  -1  -3 53.0975 1.36764   2
  -1   1   3 55.4415 1.33806   3
  -1   1   3 57.2671 1.37530   1
  -1   1   3 56.1478 1.42684   4
  -1   1   3 56.6462 1.39349   4
  -1   1   3 55.1754 1.37256   2
   0   1   3 867.674 20.3753   5
  -1  -1  -3 1991.86 42.4217   5
   1   1   3 1980.58 42.4159   5
  -2  -1  -3 185.375 4.08557   4
  -2  -1  -3 195.161 3.98551   4
   2   1   3 189.680 4.04820   3
   2   1   3 198.104 4.38056   1
   2   1   3 201.810 4.05745   3
   2   1   3 185.388 4.32439   2
   2   1   3 188.644 4.28756   4
   2   1   3 200.388 4.07755   4
  -3  -1  -3 444.876 9.46228   2
  -3  -1  -3 443.762 8.97817   4
  -3  -1  -3 450.082 8.99445   4
   3   1   3 452.840 9.13360   4
   3   1   3 448.996 9.14683   3
   3   1   3 434.059 9.15308   3
   3   1   3 448.425 9.48314   1
   3   1   3 422.825 9.65087   2
   3   1   3 448.564 9.11928   4
  -4  -1  -3 12.1003 0.48561   4
  -4  -1  -3 12.6940 1.01575   2
   4   1   3 12.3419 0.70229   4
   4   1   3 12.6517 0.72614   3
   4   1   3 11.2202 0.97710   1
   4   1   3 11.0981 0.72143   3
   4   1   3 11.3749 0.69041   4
  -5  -1  -3 18.0663 1.17601   2
   5   1   3 13.6199 1.25465   1
   5   1   3 18.7357 0.93129   4
   5   1   3 17.5701 0.94616   3
   5   1   3 18.8299 0.92316   4
  -6  -1  -3 549.938 12.0113   2
   6   1   3 553.608 11.6194   3
   6   1   3 544.659 11.5340   4
   6   1   3 550.104 12.1681   1
   6   1   3 543.329 11.5327   4
  -7  -1  -3 92.4727 3.09014   2
   7   1   3 92.1499 2.62480   4
   7   1   3 91.0788 2.69866   3
   7   1   3 89.9289 3.16714   1
   7   1   3 93.2649 2.62612   4
  -8  -1  -3 156.745 4.54422   2
   8   1   3 157.192 4.04324   4
   8   1   3 161.972 4.79493   1
   8   1   3 150.701 4.00063   4
   8   1   3 159.705 4.13240   3
  -9  -1  -3 22.7530 1.89260   2
   9   1   3 25.5854 1.54435   4
   9   1   3 26.1968 1.77744   4
   9   1   3 25.7418 1.99166   1
   9   1   3 25.6145 1.65590   3
 -10  -1  -3 25.3765 2.02943   2
  10   1   3 25.4059 1.78838   3
  10   1   3 26.1817 1.66437   4
  10   1   3 25.2360 2.16231   1
 -11  -1  -3 2.06819 1.15440   2
  11   1   3 1.38754 0.97507   3
  11   1   3 1.76383 1.43517   1
  11   1   3 2.96351 1.17821   4
  12  -2  -3 0.76881 0.93332   4
  12  -2  -3 -0.3569 1.01279   3
 -12   2   3 0.75398 0.80865   2
 -12   2   3 0.21047 1.21269   1
  11  -2  -3 10.3378 1.40456   3
  11  -2  -3 13.6706 1.68455   4
 -11   2   3 12.2559 1.45567   2
 -11   2   3 14.1735 1.91044   1
  10  -2  -3 0.51733 1.31936   4
 -10   2   3 0.37828 0.72376   2
 -10   2   3 -0.3806 1.24158   1
   9  -2  -3 17.2017 1.48092   4
   9  -2  -3 20.0418 1.69819   3
   9  -2  -3 20.0686 1.64909   4
  -9   2   3 18.9443 1.60154   2
  -9   2   3 19.2817 1.71310   1
  -9   2   3 19.2399 1.23364   4
   8  -2  -3 59.0957 2.14934   4
   8  -2  -3 60.6204 2.27953   4
   8  -2  -3 63.8356 2.44163   3
  -8   2   3 58.9203 2.00944   4
  -8   2   3 58.4200 2.10912   2
  -8   2   3 63.8116 2.56850   1
   7  -2  -3 7.10639 0.83898   4
   7  -2  -3 9.24388 1.08321   4
   7  -2  -3 10.1636 1.14355   3
  -7   2   3 8.89691 0.96843   2
  -7   2   3 7.61127 0.90254   4
  -7   2   3 7.66054 1.05747   1
   6  -2  -3 58.7807 1.93772   4
   6  -2  -3 55.4511 1.95360   3
   6  -2  -3 60.8176 1.88746   4
  -6   2   3 48.0727 1.69993   4
  -6   2   3 58.9803 2.18029   1
  -6   2   3 54.9748 1.73497   2
   5  -2  -3 198.818 4.66321   3
   5  -2  -3 193.983 4.39053   2
   5  -2  -3 198.936 4.62284   4
   5  -2  -3 198.367 4.56998   4
  -5   2   3 202.200 4.80239   1
   4  -2  -3 14.9843 0.86891   3
   4  -2  -3 14.2322 0.71433   2
   4  -2  -3 14.9915 0.85238   4
   4  -2  -3 15.8966 0.92173   4
  -4   2   3 14.5967 0.73158   2
  -4   2   3 14.0640 0.97947   1
  -4   2   3 14.8534 0.83521   4
   3  -2  -3 275.772 5.83849   2
   3  -2  -3 282.160 6.05370   1
   3  -2  -3 282.041 6.04211   3
   3  -2  -3 276.504 6.01650   4
   3  -2  -3 280.806 6.05731   4
  -3   2   3 280.938 5.85492   2
  -3   2   3 280.765 6.05176   3
  -3   2   3 284.284 6.02531   4
  -3   2   3 283.809 6.12852   1
   2  -2  -3 359.976 7.27104   4
   2  -2  -3 348.352 7.22282   4
   2  -2  -3 350.529 7.19040   3
   2  -2  -3 340.947 7.07839   2
   2  -2  -3 332.720 7.20890   1
  -2   2   3 349.564 7.22896   4
  -2   2   3 352.810 7.08491   2
  -2   2   3 350.210 7.24524   1
  -2   2   3 330.033 7.21597   4
  -2   2   3 334.124 7.17798   3
   1  -2  -3 47.8953 1.30609   1
   1  -2  -3 50.2528 1.25601   2
   1  -2  -3 47.4675 1.29174   4
   1  -2  -3 49.1956 1.32607   4
   1  -2  -3 48.7162 1.18526   3
  -1   2   3 49.2116 1.32704   4
  -1   2   3 47.9823 1.27988   4
  -1   2   3 48.1094 1.19221   3
  -1   2   3 49.5711 1.31751   1
  -1   2   3 46.9330 1.24941   2
   0  -2  -3 441.920 8.98267   2
   0  -2  -3 440.533 8.68993   3
   0  -2  -3 430.448 8.96143   1
   0  -2  -3 418.064 8.88406   4
   0  -2  -3 418.034 8.98304   4
   0   2   3 451.934 8.69930   3
   0   2   3 407.547 8.93916   2
   0   2   3 446.834 8.94073   4
   0   2   3 442.791 8.91902   4
   0   2   3 437.695 8.97519   1
  -1  -2  -3 1640.62 37.3393   5
   1   2   3 1649.91 37.3270   5
  -2  -2  -3 217.899 5.06315   1
  -2  -2  -3 222.709 4.79254   4
  -2  -2  -3 233.283 4.82480   4
  -2  -2  -3 228.369 5.10905   2
   2   2   3 226.001 4.87663   4
   2   2   3 231.367 5.09380   1
   2   2   3 221.200 5.06491   2
   2   2   3 228.785 4.68073   3
   2   2   3 229.472 4.87328   4
   2   2   3 231.220 4.66494   3
  -3  -2  -3 95.5165 2.20760   3
  -3  -2  -3 93.7397 2.64685   2
  -3  -2  -3 91.6218 2.22955   4
   3   2   3 96.8730 2.61830   1
   3   2   3 97.5282 2.35060   4
   3   2   3 95.9421 2.18927   3
   3   2   3 97.2734 2.34663   4
  -4  -2  -3 34.5993 1.54954   2
  -4  -2  -3 30.6302 1.03853   4
  -4  -2  -3 32.5983 1.49887   3
   4   2   3 32.5380 1.19314   4
   4   2   3 29.5607 1.45046   1
   4   2   3 36.2572 1.52459   3
   4   2   3 31.0838 1.19379   4
  -5  -2  -3 320.124 7.38434   2
  -5  -2  -3 310.746 6.68176   4
   5   2   3 325.701 6.95932   4
   5   2   3 316.125 6.94522   4
   5   2   3 318.875 6.85306   3
   5   2   3 312.957 7.37736   1
  -6  -2  -3 0.41524 0.84126   2
   6   2   3 -0.3503 0.57554   4
   6   2   3 -0.3901 0.82710   1
   6   2   3 -0.3435 0.56952   4
   6   2   3 0.72624 0.56994   3
  -7  -2  -3 43.7059 2.20834   2
   7   2   3 41.7731 1.69818   3
   7   2   3 43.3003 1.76764   4
   7   2   3 42.1834 1.72256   4
   7   2   3 44.5130 2.19109   1
  -8  -2  -3 0.02393 0.83893   2
   8   2   3 -0.2309 0.87527   1
   8   2   3 1.31983 0.67200   4
   8   2   3 1.77734 0.66832   4
   8   2   3 1.14187 0.67840   3
  -9  -2  -3 13.3968 2.04225   2
   9   2   3 13.9289 1.36408   4
   9   2   3 13.5783 1.30305   3
   9   2   3 15.5798 1.73966   1
 -10  -2  -3 19.4776 2.01379   2
  10   2   3 16.9080 2.16467   1
  10   2   3 15.0268 1.55643   3
  10   2   3 19.6623 1.58910   4
 -11  -2  -3 19.2447 2.07965   2
  11   2   3 14.5109 1.67622   3
  11   2   3 18.4550 1.76952   4
  11   2   3 13.7524 2.04390   1
  12  -3  -3 4.30028 1.38957   3
  12  -3  -3 4.39467 1.09723   4
 -12   3   3 4.95826 0.99920   2
 -12   3   3 5.15840 1.57856   1
  11  -3  -3 25.0109 2.10080   3
  11  -3  -3 27.6716 1.98376   4
 -11   3   3 24.8127 1.62818   2
 -11   3   3 26.4735 2.43095   1
  10  -3  -3 12.4761 1.66620   3
 -10   3   3 12.4655 1.85209   1
   9  -3  -3 5.71290 1.10471   3
   9  -3  -3 5.82209 0.96703   4
  -9   3   3 7.12228 1.00278   2
  -9   3   3 6.54065 1.20908   1
  -9   3   3 7.41556 0.98395   4
   8  -3  -3 15.4878 1.55881   3
   8  -3  -3 17.7772 1.43127   4
   8  -3  -3 17.7743 1.33556   4
  -8   3   3 16.3502 1.11762   4
  -8   3   3 17.2789 1.15342   2
  -8   3   3 16.0304 1.54805   1
   7  -3  -3 32.0039 1.72950   3
   7  -3  -3 30.1802 1.47475   4
   7  -3  -3 33.1713 1.64017   4
  -7   3   3 30.1371 1.30018   2
  -7   3   3 32.5371 1.38541   4
  -7   3   3 30.4280 1.87432   1
   6  -3  -3 89.1376 2.48029   4
   6  -3  -3 88.5590 2.20425   2
   6  -3  -3 90.6176 2.56835   4
   6  -3  -3 87.1958 2.58660   3
  -6   3   3 87.4092 2.42015   2
  -6   3   3 74.1714 2.30838   4
  -6   3   3 87.6047 2.73414   1
   5  -3  -3 20.8531 1.05360   4
   5  -3  -3 22.7055 1.14691   3
   5  -3  -3 22.9611 1.14325   4
   5  -3  -3 22.2899 0.84308   2
  -5   3   3 22.7667 1.21107   1
  -5   3   3 22.5631 0.86516   2
   4  -3  -3 170.014 4.04223   4
   4  -3  -3 177.591 3.76831   2
   4  -3  -3 180.283 4.14008   3
   4  -3  -3 171.495 4.09503   4
  -4   3   3 178.258 3.78428   2
  -4   3   3 173.809 4.19134   1
  -4   3   3 180.329 4.04827   4
  -3   3   3 1582.85 32.2148   4
  -3   3   3 1611.60 32.2305   3
   2  -3  -3 527.876 10.9132   4
   2  -3  -3 522.902 10.9467   1
   2  -3  -3 522.369 10.9413   4
   2  -3  -3 530.894 10.8486   3
  -2   3   3 542.249 11.1753   1
  -2   3   3 521.235 10.8539   3
  -2   3   3 515.262 10.9333   4
  -2   3   3 524.783 10.7162   2
  -2   3   3 524.189 10.7316   2
  -2   3   3 547.268 10.9365   4
   1  -3  -3 23.8355 0.86140   4
   1  -3  -3 24.7549 0.73922   3
   1  -3  -3 24.4638 0.83405   2
   1  -3  -3 22.5167 0.90778   4
  -1   3   3 24.7302 0.90567   4
  -1   3   3 24.0862 1.03287   1
  -1   3   3 23.4300 0.91959   4
  -1   3   3 26.7248 0.82376   2
   0  -3  -3 253.281 5.52042   1
   0  -3  -3 252.166 5.15784   3
   0  -3  -3 250.937 5.47938   2
   0  -3  -3 257.465 5.47253   4
   0  -3  -3 251.241 5.46034   4
   0  -3  -3 262.387 5.16026   3
   0   3   3 248.563 5.46195   2
   0   3   3 257.002 5.48347   4
   0   3   3 254.714 5.45477   4
  -1  -3  -3 69.6992 1.97526   1
  -1  -3  -3 71.6543 1.97618   2
  -1  -3  -3 72.2596 1.82372   4
   1   3   3 73.7340 1.87815   4
   1   3   3 70.8588 1.97020   1
   1   3   3 71.2718 1.95961   2
   1   3   3 70.9103 1.87700   4
  -2  -3  -3 159.741 3.33498   3
  -2  -3  -3 156.614 3.88470   2
  -2  -3  -3 154.150 3.62604   4
   2   3   3 163.020 3.69344   4
   2   3   3 164.329 3.87493   1
   2   3   3 162.900 3.32562   3
   2   3   3 162.364 3.68638   4
  -3  -3  -3 163.679 3.76956   4
  -3  -3  -3 163.370 3.57204   3
  -3  -3  -3 163.619 4.15124   2
   3   3   3 172.376 3.87248   4
   3   3   3 165.722 3.85768   4
   3   3   3 167.503 3.55567   3
   3   3   3 163.564 4.09017   1
  -4  -3  -3 156.353 4.14855   2
  -4  -3  -3 161.275 3.69065   4
   4   3   3 159.328 3.83839   4
   4   3   3 162.242 4.15989   1
   4   3   3 163.378 3.58031   3
   4   3   3 155.959 3.81438   4
  -5  -3  -3 -0.2007 0.89837   2
  -5  -3  -3 0.87726 0.51124   3
   5   3   3 -0.1874 0.73066   1
   5   3   3 -0.9178 0.46133   3
   5   3   3 -1.3284 0.52564   4
   5   3   3 1.15507 0.59995   4
  -6  -3  -3 189.737 5.15154   2
   6   3   3 193.122 4.68664   4
   6   3   3 187.286 4.63761   4
   6   3   3 192.653 4.45043   3
   6   3   3 187.696 5.10055   1
  -7  -3  -3 7.31759 1.22723   2
   7   3   3 7.72593 0.90596   4
   7   3   3 8.79508 1.35950   1
   7   3   3 8.00437 1.03833   3
   7   3   3 9.62276 1.17732   4
  -8  -3  -3 17.5382 1.81665   2
   8   3   3 19.0698 2.12183   4
   8   3   3 19.4198 1.32442   3
   8   3   3 19.7854 1.39151   4
  -9  -3  -3 6.33703 1.37272   2
   9   3   3 7.24425 0.99282   3
   9   3   3 6.48121 1.02341   4
   9   3   3 6.59051 1.36924   1
 -10  -3  -3 9.91894 1.57026   2
  10   3   3 8.94081 1.22153   4
  10   3   3 7.89370 1.50281   1
  10   3   3 8.86290 1.12705   3
  12  -4  -3 27.1461 2.17258   3
  12  -4  -3 32.1566 2.17917   4
 -12   4   3 28.2771 2.62686   1
  11  -4  -3 16.3553 1.78832   3
  11  -4  -3 22.0812 1.86441   4
 -11   4   3 19.5412 2.26811   1
  10  -4  -3 -0.9835 1.20975   4
  10  -4  -3 0.14017 0.86230   3
 -10   4   3 -1.5341 0.92046   1
 -10   4   3 0.24839 0.60286   2
   9  -4  -3 8.32827 1.23602   3
   9  -4  -3 7.36648 1.02779   4
  -9   4   3 8.26266 0.92458   4
  -9   4   3 7.65990 0.92285   2
  -9   4   3 7.16790 1.22898   1
   8  -4  -3 54.8372 2.11343   4
   8  -4  -3 56.4027 2.36728   3
   8  -4  -3 54.6897 2.17630   4
  -8   4   3 56.4726 2.54879   1
  -8   4   3 53.5814 1.89324   4
  -8   4   3 55.8458 1.75145   2
   7  -4  -3 57.1403 1.64620   2
   7  -4  -3 58.5501 2.26820   3
   7  -4  -3 58.2881 2.14407   4
   7  -4  -3 56.1358 2.02529   4
  -7   4   3 55.3436 1.90317   4
  -7   4   3 56.7937 2.43469   1
   6  -4  -3 409.572 8.59715   2
   6  -4  -3 418.669 9.12093   4
   6  -4  -3 420.090 9.22716   3
   6  -4  -3 417.991 9.04421   4
  -6   4   3 413.414 8.63761   2
  -6   4   3 416.902 9.38089   1
   5  -4  -3 369.824 7.99324   4
   5  -4  -3 364.436 7.90954   4
   5  -4  -3 357.372 7.46692   2
   5  -4  -3 368.700 8.03944   3
  -5   4   3 365.364 7.49111   2
  -5   4   3 356.656 8.11101   1
   4  -4  -3 44.4279 1.54237   3
   4  -4  -3 44.3571 1.52858   4
  -4   4   3 41.2790 1.42538   4
  -4   4   3 42.3099 1.07453   2
  -4   4   3 42.1589 1.55295   1
   3  -4  -3 142.604 3.32845   3
   3  -4  -3 140.463 3.34216   4
   3  -4  -3 139.005 3.38692   4
  -3   4   3 142.684 3.34769   4
  -3   4   3 143.395 3.44321   1
  -3   4   3 144.152 2.99438   2
  -3   4   3 138.644 3.00365   2
  -3   4   3 135.569 3.34563   4
  -3   4   3 134.353 3.30798   3
   2  -4  -3 246.902 5.52849   3
   2  -4  -3 242.618 5.44634   4
   2  -4  -3 249.701 5.51385   4
   2  -4  -3 254.216 5.37068   3
   2  -4  -3 253.290 5.24387   2
   2  -4  -3 251.286 5.73744   1
  -2   4   3 249.008 5.70838   4
  -2   4   3 245.235 5.45408   4
  -2   4   3 244.790 5.23858   2
  -2   4   3 253.996 5.56368   1
   1  -4  -3 27.7671 1.12895   1
   1  -4  -3 31.2218 1.17569   4
   1  -4  -3 31.4493 1.02521   2
   1  -4  -3 29.0614 1.05604   4
   1  -4  -3 29.3529 0.91748   3
   1  -4  -3 28.2077 0.89985   3
  -1   4   3 28.1302 1.20088   1
  -1   4   3 28.9635 1.10117   4
  -1   4   3 28.0265 0.97776   2
  -1   4   3 29.7410 1.09479   4
   0  -4  -3 208.159 4.58878   4
   0  -4  -3 200.054 4.18454   3
   0  -4  -3 198.544 4.51085   4
   0  -4  -3 207.178 4.20229   3
   0  -4  -3 199.434 4.55738   2
   0   4   3 208.154 4.64843   1
   0   4   3 191.535 4.50616   2
   0   4   3 202.456 4.56515   4
  -1  -4  -3 7.02462 0.79784   2
  -1  -4  -3 8.86571 0.32531   3
  -1  -4  -3 6.41071 0.80216   4
   1   4   3 8.49785 0.91452   1
   1   4   3 6.72051 0.74300   4
   1   4   3 8.78197 0.33724   3
   1   4   3 6.03874 0.82186   4
  -2  -4  -3 109.137 2.34674   3
  -2  -4  -3 108.776 3.01057   2
   2   4   3 109.573 2.82830   4
   2   4   3 110.578 2.35167   3
   2   4   3 110.786 2.98564   1
   2   4   3 113.179 2.83775   4
  -3  -4  -3 460.764 9.81911   3
  -3  -4  -3 483.681 10.1751   4
  -3  -4  -3 468.236 10.7956   2
   3   4   3 482.874 10.2652   4
   3   4   3 491.363 10.5264   1
   3   4   3 472.993 9.81194   3
   3   4   3 510.943 10.8537   4
  -4  -4  -3 9.21909 0.75045   3
  -4  -4  -3 8.43113 1.18570   2
  -4  -4  -3 9.54725 0.88551   4
   4   4   3 8.88687 0.93728   4
   4   4   3 8.79053 1.20519   1
   4   4   3 7.63505 0.70176   3
   4   4   3 10.5830 0.99765   4
  -5  -4  -3 389.929 9.06971   2
  -5  -4  -3 388.592 8.32397   3
  -5  -4  -3 395.079 8.44182   4
   5   4   3 391.910 9.01719   1
   5   4   3 392.027 8.65244   4
   5   4   3 389.418 8.64184   4
   5   4   3 385.866 8.24876   3
  -6  -4  -3 4.91977 1.15038   2
  -6  -4  -3 5.00858 1.01250   4
   6   4   3 4.70934 0.83508   4
   6   4   3 4.59751 0.67817   3
   6   4   3 3.66532 0.77831   4
   6   4   3 2.03888 1.08087   1
  -7  -4  -3 1.19291 0.95513   2
   7   4   3 1.48227 0.61756   3
   7   4   3 0.77395 0.68595   4
   7   4   3 1.36570 0.94905   1
   7   4   3 0.50778 0.69152   4
  -8  -4  -3 11.7992 1.56233   2
   8   4   3 12.9208 1.65904   1
   8   4   3 13.1292 1.42687   4
  -9  -4  -3 1.72369 1.09309   2
   9   4   3 3.09218 0.89692   4
   9   4   3 0.78693 0.74778   3
   9   4   3 1.69760 1.25862   1
 -10  -4  -3 9.95907 1.77593   2
  10   4   3 9.68036 1.17245   3
  12  -5  -3 0.27716 0.92985   4
  12  -5  -3 0.59408 1.18685   3
 -12   5   3 1.43010 1.24383   1
  11  -5  -3 77.0536 3.02810   4
  11  -5  -3 74.4671 3.11205   3
 -11   5   3 73.5012 3.55148   1
 -11   5   3 75.0814 2.58805   2
  10  -5  -3 -0.2757 0.85684   4
  10  -5  -3 -0.2224 0.93716   3
 -10   5   3 -0.6679 0.51439   2
 -10   5   3 -0.9481 1.06753   1
   9  -5  -3 54.4196 2.29571   4
   9  -5  -3 54.1565 2.44625   3
   9  -5  -3 50.6922 1.85217   2
   9  -5  -3 53.8989 2.48318   4
  -9   5   3 53.7679 2.67955   1
  -9   5   3 50.0340 2.28866   4
  -9   5   3 52.0007 1.64612   2
   8  -5  -3 63.8944 2.30848   4
   8  -5  -3 64.8983 2.40150   4
   8  -5  -3 64.8033 2.49220   3
  -8   5   3 66.9175 1.82318   2
  -8   5   3 64.7135 2.09824   4
  -8   5   3 65.5241 2.77577   1
   7  -5  -3 629.755 13.2177   4
   7  -5  -3 600.684 12.4477   2
   7  -5  -3 623.698 13.3481   3
   7  -5  -3 616.795 13.0953   4
  -7   5   3 612.773 12.4880   2
  -7   5   3 589.383 12.9099   4
  -7   5   3 616.371 13.5206   1
   6  -5  -3 375.218 9.72132   3
   6  -5  -3 399.095 8.60763   4
  -6   5   3 381.307 7.85906   2
   5  -5  -3 121.647 3.31525   3
   5  -5  -3 122.971 3.23301   4
   5  -5  -3 127.114 3.32988   4
  -5   5   3 123.355 3.44835   1
  -5   5   3 136.659 3.57828   4
   4  -5  -3 736.555 15.4368   4
   4  -5  -3 754.100 15.3916   4
   4  -5  -3 746.914 15.4302   3
  -4   5   3 750.867 15.5658   1
  -4   5   3 727.947 14.8351   2
  -4   5   3 727.994 14.8280   2
  -4   5   3 736.232 15.3512   4
   3  -5  -3 218.229 4.88566   3
   3  -5  -3 220.074 4.99883   4
   3  -5  -3 211.958 4.91624   4
  -3   5   3 221.254 5.07497   1
  -3   5   3 214.105 4.91411   4
  -3   5   3 211.184 4.52298   2
  -3   5   3 214.057 4.51290   2
   2  -5  -3 17.9870 0.78545   2
   2  -5  -3 19.2782 1.29721   4
   2  -5  -3 18.9974 1.02033   3
   2  -5  -3 17.9904 0.83890   3
   2  -5  -3 18.3907 0.93391   4
  -2   5   3 18.5749 1.02077   4
  -2   5   3 19.2168 1.02156   4
  -2   5   3 17.8517 1.12279   1
  -2   5   3 18.2140 0.76587   2
   1  -5  -3 907.908 17.7716   3
   1  -5  -3 866.066 18.5821   2
   1  -5  -3 896.699 18.0793   4
   1  -5  -3 862.522 17.7351   3
   1  -5  -3 853.085 17.9863   4
  -1   5   3 898.924 18.1313   1
  -1   5   3 876.310 18.0291   4
  -1   5   3 861.250 18.1058   4
  -1   5   3 861.568 17.8916   2
   0  -5  -3 25.0254 1.20482   4
   0  -5  -3 24.6004 0.79084   3
   0  -5  -3 24.9526 1.21091   2
   0   5   3 26.1359 1.25145   1
   0   5   3 25.3537 1.22276   4
   0   5   3 26.2375 1.21637   4
   0   5   3 23.6562 1.26647   2
  -1  -5  -3 3.01441 0.67670   2
  -1  -5  -3 1.86218 0.55280   4
  -1  -5  -3 3.30189 0.35066   3
   1   5   3 3.38351 0.38213   3
   1   5   3 2.45057 0.55717   4
   1   5   3 1.83782 0.59435   4
   1   5   3 3.50979 0.66183   1
  -2  -5  -3 8.57229 0.86356   4
  -2  -5  -3 8.38062 1.04083   2
  -2  -5  -3 7.61118 0.43255   3
   2   5   3 11.5083 0.96499   4
   2   5   3 9.19984 1.00276   1
   2   5   3 7.95499 0.46257   3
   2   5   3 8.24065 0.90694   4
  -3  -5  -3 44.4870 1.20865   3
  -3  -5  -3 46.1553 1.89866   2
   3   5   3 46.6077 1.72437   4
   3   5   3 48.2738 1.75603   4
   3   5   3 46.3678 1.23358   3
   3   5   3 46.1490 1.86678   1
  -4  -5  -3 25.5032 1.31558   4
  -4  -5  -3 24.4887 1.59819   2
  -4  -5  -3 25.4516 1.05443   3
   4   5   3 24.4595 1.49310   4
   4   5   3 21.7442 0.95965   3
   4   5   3 25.9016 1.41701   4
   4   5   3 24.3676 1.59268   1
  -5  -5  -3 125.440 3.10721   3
  -5  -5  -3 132.614 3.98281   2
  -5  -5  -3 129.558 3.41127   4
   5   5   3 129.069 3.09812   3
   5   5   3 133.900 3.66089   4
   5   5   3 125.888 3.56923   4
   5   5   3 134.936 3.99369   1
  -6  -5  -3 -0.2971 0.57345   4
  -6  -5  -3 0.43155 0.96211   2
   6   5   3 0.96603 0.90765   1
   6   5   3 -0.1813 0.72457   4
   6   5   3 0.67768 0.54469   3
  -7  -5  -3 54.1687 3.80973   2
   7   5   3 57.8757 1.89622   3
   7   5   3 55.6227 2.36265   4
  -8  -5  -3 2.28645 1.11419   2
   8   5   3 0.80607 1.01764   1
   8   5   3 3.35819 0.92105   4
  -9  -5  -3 5.45595 1.43405   2
   9   5   3 3.37119 1.24420   1
   9   5   3 4.19035 0.87844   3
   9   5   3 5.36442 1.11523   4
  12  -6  -3 -0.5187 1.89776   3
  12  -6  -3 -0.5690 0.93847   4
 -12   6   3 -1.7062 2.12786   1
  11  -6  -3 2.16262 1.00109   4
  11  -6  -3 -0.0771 1.12537   3
 -11   6   3 2.12862 1.34326   1
  10  -6  -3 13.3779 1.52877   4
  10  -6  -3 8.96872 1.28277   3
 -10   6   3 12.0182 1.67670   1
   9  -6  -3 81.1160 3.06633   3
   9  -6  -3 84.3863 2.92764   4
  -9   6   3 79.0265 1.86280   2
  -9   6   3 79.5869 3.18401   1
   8  -6  -3 74.8528 2.74896   3
   8  -6  -3 79.9389 2.68123   4
  -8   6   3 74.7968 2.89993   1
  -8   6   3 71.2562 2.31209   4
   7  -6  -3 61.4898 2.17154   4
   7  -6  -3 62.1079 2.30025   4
   7  -6  -3 61.9187 2.36101   3
  -7   6   3 61.1521 2.06784   4
  -7   6   3 61.2349 2.58336   1
   6  -6  -3 34.9951 1.73172   4
   6  -6  -3 31.9280 1.56779   4
   6  -6  -3 32.9718 1.65198   3
  -6   6   3 34.6640 1.80119   1
   5  -6  -3 9.02975 1.21561   3
   5  -6  -3 12.1788 1.11117   4
   5  -6  -3 13.4284 1.19128   4
  -5   6   3 11.8232 1.06797   4
  -5   6   3 12.8433 1.28950   1
   4  -6  -3 3.91606 0.67970   4
   4  -6  -3 4.14408 0.71128   3
   4  -6  -3 2.51728 0.60177   4
  -4   6   3 4.32179 0.68860   4
  -4   6   3 4.68217 0.74517   1
   3  -6  -3 489.485 10.4406   4
   3  -6  -3 484.677 10.2784   3
   3  -6  -3 485.216 10.3576   4
  -3   6   3 468.250 9.89972   2
  -3   6   3 494.708 10.5314   1
   2  -6  -3 0.04949 0.49127   4
   2  -6  -3 0.28916 0.36970   3
   2  -6  -3 0.14649 0.35742   2
   2  -6  -3 -0.2088 0.36865   3
   2  -6  -3 -0.1066 0.38440   4
  -2   6   3 -0.5971 0.50751   1
  -2   6   3 0.05028 0.42797   4
  -2   6   3 0.03069 0.32435   2
   1  -6  -3 891.433 18.8046   3
   1  -6  -3 900.325 18.8340   2
   1  -6  -3 928.144 19.0624   4
   1  -6  -3 942.339 19.2789   4
   1  -6  -3 931.394 18.6856   3
  -1   6   3 909.204 18.8094   2
  -1   6   3 933.909 19.0406   4
  -1   6   3 939.342 19.0565   4
  -1   6   3 896.478 19.0769   1
   0  -6  -3 -0.0890 0.27870   3
   0  -6  -3 -0.4542 0.46454   4
   0  -6  -3 0.69824 0.50821   2
   0   6   3 -0.4873 0.47161   4
   0   6   3 -0.2925 0.59507   1
   0   6   3 -0.7368 0.29874   3
  -1  -6  -3 174.420 3.81469   3
  -1  -6  -3 179.223 4.40483   4
  -1  -6  -3 186.015 4.50406   2
   1   6   3 182.624 4.40562   4
   1   6   3 180.519 3.84925   3
   1   6   3 181.314 4.42627   4
   1   6   3 178.036 4.49115   1
  -2  -6  -3 132.195 2.98681   3
  -2  -6  -3 139.787 3.80937   2
  -2  -6  -3 144.237 3.62893   4
   2   6   3 141.918 3.78107   1
   2   6   3 130.906 3.58898   4
   2   6   3 143.319 3.66958   4
   2   6   3 140.500 3.02191   3
  -3  -6  -3 124.892 2.91449   3
  -3  -6  -3 137.244 3.87516   2
   3   6   3 133.964 3.61901   4
   3   6   3 128.240 2.93431   3
   3   6   3 135.863 3.82422   1
   3   6   3 132.703 3.60170   4
  -4  -6  -3 156.740 3.81687   3
  -4  -6  -3 151.298 4.38598   2
  -4  -6  -3 128.419 3.78572   4
   4   6   3 153.875 4.32246   1
   4   6   3 158.121 4.09984   4
   4   6   3 149.278 4.02619   4
   4   6   3 150.505 3.37433   3
  -5  -6  -3 22.8774 1.42646   4
  -5  -6  -3 21.2278 1.01453   3
  -5  -6  -3 24.2002 1.92716   2
   5   6   3 23.1218 1.58738   4
   5   6   3 22.0512 1.51466   4
   5   6   3 23.9408 1.89176   1
   5   6   3 23.9020 1.03927   3
  -6  -6  -3 17.3711 1.88687   2
   6   6   3 18.3389 1.53458   4
   6   6   3 17.8087 1.00471   3
   6   6   3 18.8118 1.49976   4
   6   6   3 16.5440 1.66979   1
  -7  -6  -3 14.0577 1.93246   2
   7   6   3 12.8198 1.48353   4
   7   6   3 14.3222 1.03162   3
   7   6   3 11.9603 1.66407   1
  -8  -6  -3 5.70048 1.49615   2
   8   6   3 6.61290 1.15959   4
   8   6   3 5.41968 1.47003   1
   8   6   3 6.97987 0.97746   3
  -9  -6  -3 10.1317 2.91064   2
   9   6   3 6.30092 1.31790   4
   9   6   3 4.06434 2.49733   1
  12  -7  -3 3.14549 2.14568   3
 -12   7   3 9.15753 2.47799   1
  11  -7  -3 5.68905 1.16026   4
  11  -7  -3 7.51992 1.32914   3
 -11   7   3 6.94626 1.62565   1
  10  -7  -3 23.8729 1.89829   3
  10  -7  -3 23.1719 1.83818   4
 -10   7   3 20.6481 1.99846   1
   9  -7  -3 -0.0985 0.77648   4
   9  -7  -3 -1.5317 1.38068   3
  -9   7   3 0.45540 1.75456   1
   8  -7  -3 72.0981 2.53773   4
   8  -7  -3 74.5016 2.80114   3
   8  -7  -3 79.0842 2.75576   4
  -8   7   3 76.1939 2.41305   4
  -8   7   3 76.7585 3.07040   1
   7  -7  -3 15.8253 1.28868   4
   7  -7  -3 13.9528 1.50374   3
   7  -7  -3 14.0361 1.46375   4
  -7   7   3 14.8653 1.62062   1
  -7   7   3 15.5048 1.19291   4
   6  -7  -3 416.550 9.39268   3
   6  -7  -3 408.343 9.24976   4
   6  -7  -3 423.133 9.40261   4
  -6   7   3 418.927 9.62073   1
   5  -7  -3 -0.7377 0.66340   4
   5  -7  -3 -0.9112 0.58412   4
   5  -7  -3 0.76829 0.65982   3
  -5   7   3 -0.7072 0.58089   4
  -5   7   3 0.10581 0.71338   1
   4  -7  -3 23.9177 1.25522   3
   4  -7  -3 22.7640 1.47478   4
   4  -7  -3 21.2495 1.35630   4
  -4   7   3 25.0091 0.68593   2
  -4   7   3 22.6637 1.34434   4
  -4   7   3 24.8580 1.43832   1
  -4   7   3 24.8679 0.68038   2
   3  -7  -3 7.28520 0.86352   4
   3  -7  -3 6.96272 0.82086   4
   3  -7  -3 7.69032 0.61870   2
   3  -7  -3 7.53185 0.83907   3
  -3   7   3 7.99750 0.57015   2
  -3   7   3 6.48136 0.97821   1
  -3   7   3 6.55621 0.77561   4
   2  -7  -3 523.882 11.2850   4
   2  -7  -3 516.810 10.8930   2
   2  -7  -3 519.178 11.4398   4
   2  -7  -3 523.619 10.9699   3
  -2   7   3 501.419 10.8385   2
  -2   7   3 539.697 11.5109   4
  -2   7   3 525.030 11.3523   1
   1  -7  -3 215.059 5.06232   4
   1  -7  -3 205.862 4.59082   3
   1  -7  -3 200.972 4.54010   3
   1  -7  -3 204.582 4.78830   2
  -1   7   3 203.829 4.94712   4
  -1   7   3 201.545 5.02696   1
   0  -7  -3 73.2762 2.39460   4
   0  -7  -3 70.4359 1.79409   3
   0  -7  -3 69.4985 2.27000   2
   0   7   3 67.4898 2.33389   4
   0   7   3 71.5413 1.85089   3
   0   7   3 71.6916 2.38306   1
   0   7   3 69.1250 2.30389   4
  -1  -7  -3 16.5979 1.34871   2
  -1  -7  -3 16.5498 1.27916   4
  -1  -7  -3 17.5717 0.72227   3
   1   7   3 17.9073 1.23778   4
   1   7   3 18.4648 0.77101   3
   1   7   3 16.2349 1.17866   4
  -2  -7  -3 5.13787 0.51402   3
  -2  -7  -3 6.05984 1.05261   2
  -2  -7  -3 6.42883 0.92654   4
   2   7   3 6.05534 0.96810   4
   2   7   3 5.19032 0.57511   3
   2   7   3 6.48563 0.99525   1
  -3  -7  -3 23.2844 1.63884   2
  -3  -7  -3 23.9489 1.45952   4
  -3  -7  -3 20.4548 0.83067   3
   3   7   3 21.0675 1.48293   4
   3   7   3 22.1608 0.87465   3
   3   7   3 23.7080 1.47352   4
   3   7   3 23.0202 1.64099   1
  -4  -7  -3 0.07122 0.41683   4
  -4  -7  -3 -0.1058 0.92935   2
   4   7   3 0.76958 0.41121   3
   4   7   3 0.65106 0.72813   4
   4   7   3 0.53110 0.79947   4
   4   7   3 1.64949 0.90873   1
  -5  -7  -3 7.29076 1.31676   2
  -5  -7  -3 7.08913 0.77376   3
  -5  -7  -3 6.31011 0.89847   4
   5   7   3 6.98024 1.07531   4
   5   7   3 6.28131 0.71067   3
   5   7   3 4.70303 0.95020   4
   5   7   3 5.82237 1.25120   1
  -6  -7  -3 2.65314 1.23648   2
   6   7   3 3.61695 1.21793   1
   6   7   3 2.93675 0.99479   4
   6   7   3 4.87806 0.57448   3
  -7  -7  -3 37.4699 2.47494   2
   7   7   3 42.7789 2.59162   1
   7   7   3 41.6022 2.23412   4
  -8  -7  -3 1.36871 1.19182   2
   8   7   3 1.14060 1.15413   1
   8   7   3 0.22281 0.92612   4
  12  -8  -3 10.8010 1.50360   4
  12  -8  -3 14.5810 1.87545   3
 -12   8   3 15.2556 2.06489   1
  11  -8  -3 13.0256 1.69647   4
  11  -8  -3 8.27672 1.47863   3
 -11   8   3 11.7823 1.82565   1
  10  -8  -3 2.71565 1.05212   3
  10  -8  -3 2.56380 1.02296   4
 -10   8   3 3.03754 1.20126   1
   9  -8  -3 42.6014 2.43148   3
   9  -8  -3 45.9429 2.85625   4
  -9   8   3 48.5873 2.66625   1
   8  -8  -3 72.6217 2.71512   4
   8  -8  -3 69.1897 2.70690   3
   8  -8  -3 67.9159 2.51875   4
  -8   8   3 68.7293 2.34109   4
  -8   8   3 68.6134 2.88637   1
   7  -8  -3 84.2922 2.97810   3
   7  -8  -3 86.0990 2.91714   4
   7  -8  -3 84.9544 2.77587   4
  -7   8   3 85.2302 3.16290   1
  -7   8   3 84.8945 2.62986   4
   6  -8  -3 143.097 3.96327   4
   6  -8  -3 151.127 4.09348   3
   6  -8  -3 143.146 4.07879   4
  -6   8   3 151.443 4.36288   1
   5  -8  -3 208.813 5.49573   4
   5  -8  -3 199.726 5.52940   3
   5  -8  -3 212.738 5.65168   4
  -5   8   3 206.030 5.06669   4
  -5   8   3 208.094 5.42598   1
   4  -8  -3 615.234 12.9061   3
   4  -8  -3 616.841 13.0819   4
   4  -8  -3 597.422 12.9413   4
  -4   8   3 592.902 12.1745   2
  -4   8   3 581.206 12.1654   2
  -4   8   3 605.659 12.9220   4
  -4   8   3 604.875 13.1782   1
   3  -8  -3 0.38318 0.59041   3
   3  -8  -3 0.30118 0.78048   4
   3  -8  -3 0.29171 0.55123   2
   3  -8  -3 -0.0716 0.66793   4
  -3   8   3 0.59180 0.65845   4
  -3   8   3 -0.7153 0.78717   1
   2  -8  -3 60.8352 1.88148   2
   2  -8  -3 60.5959 1.93589   3
   2  -8  -3 61.2301 2.28499   4
  -2   8   3 64.3167 2.38833   1
  -2   8   3 59.4578 2.14690   4
   1  -8  -3 17.9445 0.99778   3
   1  -8  -3 16.1923 1.27486   4
   1  -8  -3 16.7320 1.20037   2
   1  -8  -3 17.7798 1.04178   3
  -1   8   3 16.5159 1.35264   4
  -1   8   3 19.6238 1.36518   1
   0  -8  -3 12.0048 0.74335   3
   0  -8  -3 10.2328 1.27484   2
   0  -8  -3 13.8348 1.42183   4
   0   8   3 10.4758 0.91426   3
   0   8   3 9.37320 1.06904   4
   0   8   3 14.5874 1.44632   1
  -1  -8  -3 16.2273 1.17855   3
  -1  -8  -3 13.4647 1.29395   4
   1   8   3 15.8282 1.56670   1
   1   8   3 13.7821 1.46574   4
   1   8   3 14.8271 0.83142   3
  -2  -8  -3 7.33677 1.05172   4
  -2  -8  -3 5.08543 0.59453   3
  -2  -8  -3 8.56996 1.19058   2
   2   8   3 4.09677 1.78646   4
   2   8   3 5.67264 0.65409   3
   2   8   3 7.03253 1.03962   4
   2   8   3 7.20908 1.11213   1
  -3  -8  -3 19.3888 0.79587   3
  -3  -8  -3 18.1515 1.60179   2
  -3  -8  -3 20.9188 1.54426   4
   3   8   3 21.0561 1.52035   4
   3   8   3 21.8850 1.80046   1
   3   8   3 17.2864 1.57052   4
   3   8   3 18.9030 0.82319   3
  -4  -8  -3 9.68639 1.42785   2
   4   8   3 10.7022 0.82818   3
   4   8   3 8.51493 1.32968   1
   4   8   3 8.69049 1.13120   4
  -5  -8  -3 39.4906 2.49837   2
   5   8   3 36.6948 2.06480   4
   5   8   3 34.8166 2.69478   1
  -6  -8  -3 2.35589 1.28484   2
   6   8   3 2.51725 1.21187   1
   6   8   3 3.76925 1.04071   4
  -7  -8  -3 42.7604 2.82260   2
   7   8   3 39.0332 2.39874   4
   7   8   3 36.4119 2.51169   1
  -8  -8  -3 6.14843 1.47795   2
   8   8   3 10.5218 2.19246   4
   8   8   3 4.74333 1.76227   1
  11  -9  -3 1.53609 1.07245   4
  11  -9  -3 0.73350 1.17048   3
 -11   9   3 3.12205 1.41582   1
  10  -9  -3 66.2468 3.07679   3
  10  -9  -3 62.8019 2.79305   4
 -10   9   3 65.9836 3.32373   1
   9  -9  -3 0.15534 0.90609   3
   9  -9  -3 -0.3393 0.86021   4
  -9   9   3 0.26796 1.09986   1
   8  -9  -3 -0.5033 0.92248   3
   8  -9  -3 -0.5492 0.79341   4
   7  -9  -3 13.2709 1.38784   4
   7  -9  -3 13.5920 1.51075   4
   7  -9  -3 13.1590 1.50857   3
  -7   9   3 13.3130 1.53904   1
  -7   9   3 11.4620 1.13583   4
   6  -9  -3 30.0544 1.77241   3
   6  -9  -3 28.1361 1.79948   4
  -6   9   3 27.3055 1.81554   1
  -6   9   3 30.1303 2.24282   4
   5  -9  -3 116.961 3.48538   4
   5  -9  -3 119.708 3.59108   4
   5  -9  -3 125.281 3.53926   3
  -5   9   3 120.859 3.45295   4
  -5   9   3 120.147 3.81165   1
   4  -9  -3 125.847 3.40619   3
   4  -9  -3 117.690 3.52440   4
  -4   9   3 115.229 3.65979   1
  -4   9   3 116.371 2.66540   2
   3  -9  -3 248.697 5.96559   4
   3  -9  -3 228.684 5.22180   2
   3  -9  -3 237.760 5.55601   3
  -3   9   3 235.162 6.25009   4
  -3   9   3 231.949 5.93503   1
  -3   9   3 227.087 5.16470   2
   2  -9  -3 226.567 5.32094   2
   2  -9  -3 229.310 5.34152   3
   2  -9  -3 233.739 5.80640   4
  -2   9   3 227.607 5.80821   1
  -2   9   3 230.640 5.71759   4
   1  -9  -3 44.6990 2.16889   4
   1  -9  -3 46.7280 1.86599   2
   1  -9  -3 40.0632 1.61105   3
  -1   9   3 43.8881 2.15285   1
  -1   9   3 40.3906 2.08334   4
   0  -9  -3 40.0105 2.21873   2
   0  -9  -3 38.1224 1.99368   4
   0  -9  -3 40.5360 1.42903   3
   0   9   3 39.2553 2.02263   4
   0   9   3 41.1529 2.01475   1
  -1  -9  -3 8.71383 1.17215   2
  -1  -9  -3 6.53744 0.67019   3
   1   9   3 8.15848 0.97791   3
   1   9   3 5.21729 1.08680   4
   1   9   3 6.90314 1.14402   1
  -2  -9  -3 55.1664 2.35562   4
  -2  -9  -3 50.8260 2.42987   2
   2   9   3 58.2512 2.55706   1
   2   9   3 53.8443 1.70904   3
   2   9   3 53.7158 2.30653   4
  -3  -9  -3 -0.7619 0.73010   4
   3   9   3 -0.8070 0.80833   4
   3   9   3 0.15087 1.01545   1
   3   9   3 0.28207 0.34271   3
   4   9   3 35.1833 1.17509   3
   4   9   3 35.8485 2.11739   4
  -5  -9  -3 36.5989 2.50744   2
   5   9   3 35.4120 2.47008   1
  -6  -9  -3 9.75969 1.61673   2
   6   9   3 6.52331 1.54772   1
   6   9   3 10.3476 1.41909   4
  -7  -9  -3 5.07942 2.12749   2
   7   9   3 1.94878 2.25227   1
   7   9   3 5.50523 1.26906   4
  11 -10  -3 1.15057 1.22133   4
  11 -10  -3 2.17490 1.95908   3
 -11  10   3 2.66839 1.60902   1
  10 -10  -3 15.7155 1.85497   4
  10 -10  -3 11.5217 1.61987   3
 -10  10   3 11.9456 1.74162   1
   9 -10  -3 -0.4861 0.91217   3
   9 -10  -3 1.66172 1.01244   4
  -9  10   3 2.91700 1.32095   1
   8 -10  -3 10.9217 1.57144   4
   8 -10  -3 13.3610 1.72400   3
  -8  10   3 13.4987 1.70697   1
   7 -10  -3 35.3644 2.09345   4
   7 -10  -3 37.7576 2.11642   3
  -7  10   3 40.3999 2.62531   1
   6 -10  -3 19.1343 1.57010   3
   6 -10  -3 20.8145 1.71109   4
  -6  10   3 17.2412 1.79703   1
  -6  10   3 20.5234 1.48561   4
   5 -10  -3 7.06151 1.03596   3
   5 -10  -3 5.57630 1.05383   4
  -5  10   3 5.96042 1.24405   1
  -5  10   3 7.20972 1.00150   4
   4 -10  -3 93.3855 2.89986   3
   4 -10  -3 95.5901 3.20091   4
  -4  10   3 93.5362 3.29602   1
  -4  10   3 88.1527 2.25240   2
   3 -10  -3 37.9477 1.47547   2
   3 -10  -3 36.9087 1.74295   3
   3 -10  -3 37.1756 2.06235   4
  -3  10   3 38.8058 1.95594   4
  -3  10   3 37.3345 2.01444   1
   2 -10  -3 30.4928 1.88600   4
   2 -10  -3 28.5865 1.44392   3
   2 -10  -3 29.7205 1.47665   2
  -2  10   3 28.9597 1.80536   1
  -2  10   3 28.7160 1.70298   4
   1 -10  -3 5.82420 0.75743   3
   1 -10  -3 9.43408 1.18168   2
   1 -10  -3 4.82565 0.96281   4
  -1  10   3 4.98035 1.02206   4
  -1  10   3 6.28180 1.17652   1
   0 -10  -3 68.1546 2.58126   2
   0 -10  -3 68.7326 2.64320   4
   0  10   3 70.8598 2.79864   1
   0  10   3 69.2329 2.72342   4
  -1 -10  -3 43.1548 2.18167   2
  -1 -10  -3 43.9503 1.52126   3
  -1 -10  -3 44.7746 2.24414   4
   1  10   3 48.7324 2.40549   1
   1  10   3 42.4342 2.26855   4
  -2 -10  -3 0.59694 0.86753   4
  -2 -10  -3 -0.0279 0.86275   2
   2  10   3 -0.7557 0.82102   4
   2  10   3 0.03660 0.87246   1
  -3 -10  -3 28.8375 2.19679   4
   3  10   3 28.5695 2.06597   1
   3  10   3 28.0084 2.05990   4
  -4 -10  -3 14.1478 1.90904   2
   4  10   3 7.68588 1.39610   1
   4  10   3 9.26533 1.28917   4
  -5 -10  -3 5.80213 1.40102   2
   5  10   3 3.56226 1.42162   1
   5  10   3 5.44440 1.25213   4
   6  10   3 4.88897 1.44977   1
   6  10   3 5.77644 1.32092   4
  10 -11  -3 -0.8780 1.08146   3
  10 -11  -3 2.99590 1.04781   4
 -10  11   3 1.62599 1.36093   1
   9 -11  -3 14.7797 1.83633   4
   9 -11  -3 17.5941 1.95398   3
  -9  11   3 16.5188 2.17865   1
   8 -11  -3 2.72626 1.04972   3
   8 -11  -3 3.27469 1.08460   4
  -8  11   3 2.55080 1.14392   1
   7 -11  -3 33.3880 1.99563   3
   7 -11  -3 31.9609 2.14184   4
  -7  11   3 32.0974 2.31294   1
   6 -11  -3 -0.0096 0.92975   4
   6 -11  -3 0.53227 0.82267   3
  -6  11   3 -1.0556 1.56676   1
  -6  11   3 0.73973 0.88690   4
   5 -11  -3 262.505 6.43095   3
   5 -11  -3 263.535 6.71133   4
  -5  11   3 259.690 6.44705   4
  -5  11   3 251.032 6.75794   1
   4 -11  -3 18.1957 1.50534   3
   4 -11  -3 21.9765 1.73686   4
  -4  11   3 21.7265 1.94958   1
   3 -11  -3 326.253 7.86811   3
   3 -11  -3 313.034 7.15328   2
   3 -11  -3 335.106 8.13763   4
  -3  11   3 326.044 8.02343   1
  -3  11   3 315.830 7.75704   4
   2 -11  -3 0.02803 0.67612   2
   2 -11  -3 -0.9642 0.88165   4
   2 -11  -3 -1.6880 0.61446   3
  -2  11   3 0.70919 0.98844   1
  -2  11   3 -0.9126 0.89220   4
   1 -11  -3 1.24316 0.81367   2
   1 -11  -3 0.39685 0.60858   3
   1 -11  -3 0.69818 0.84119   4
  -1  11   3 0.13647 0.81774   4
  -1  11   3 1.14732 0.97896   1
   0 -11  -3 1.22059 0.88671   2
   0 -11  -3 1.27789 0.94072   4
   0 -11  -3 2.23759 0.59377   3
   0  11   3 -0.5784 1.28647   4
   0  11   3 1.61115 1.04489   1
  -1 -11  -3 18.7631 1.80438   2
  -1 -11  -3 18.2370 1.66514   4
   1  11   3 18.2721 1.82493   4
  -2 -11  -3 1.19955 1.04686   4
   2  11   3 -0.1356 0.92613   4
   2  11   3 0.52614 1.14346   1
  -3 -11  -3 7.69544 1.36191   2
   3  11   3 6.37879 1.28490   4
   3  11   3 4.42293 1.24768   1
  -4 -11  -3 16.1230 2.07073   2
   4  11   3 15.9425 1.95622   4
  -5 -11  -3 0.86677 1.39388   2
   5  11   3 -0.9126 1.08588   4
   5  11   3 -0.4967 1.33080   1
  10 -12  -3 9.13291 2.45176   3
  10 -12  -3 9.41331 1.84566   4
 -10  12   3 13.1960 1.90699   1
   9 -12  -3 7.97207 1.37794   4
   9 -12  -3 6.97931 1.26223   3
  -9  12   3 6.14676 1.52091   1
   8 -12  -3 8.91086 1.28900   3
   8 -12  -3 10.8180 1.52927   4
  -8  12   3 10.0842 1.64343   1
   7 -12  -3 1.64402 0.97643   3
   7 -12  -3 3.15629 1.13876   4
  -7  12   3 3.45313 1.21667   1
   6 -12  -3 15.7607 1.81661   4
   6 -12  -3 14.9372 1.60507   3
  -6  12   3 12.2603 1.71921   1
   5 -12  -3 87.8726 3.07470   3
   5 -12  -3 91.6765 3.43955   4
  -5  12   3 92.3902 3.55418   1
   4 -12  -3 2.67479 0.88746   3
   4 -12  -3 2.90448 1.08624   4
   4 -12  -3 4.41033 0.58548   2
  -4  12   3 4.15625 1.25858   1
   3 -12  -3 59.0583 2.02263   2
   3 -12  -3 57.1015 2.24662   3
   3 -12  -3 57.9964 2.65237   4
  -3  12   3 61.0543 3.11524   1
  -3  12   3 58.9441 2.62191   4
   2 -12  -3 46.9467 2.52531   4
   2 -12  -3 48.4184 2.11304   2
  -2  12   3 47.9721 2.45633   4
  -2  12   3 50.2311 2.82304   1
   1 -12  -3 33.8515 1.59925   3
   1 -12  -3 35.5242 1.91691   2
   1 -12  -3 34.4673 2.28095   4
  -1  12   3 35.6252 2.24714   4
  -1  12   3 39.0757 2.39242   1
   0 -12  -3 2.38029 0.98292   2
   0 -12  -3 2.56257 1.06726   4
   0 -12  -3 4.19486 0.67930   3
   0  12   3 5.01143 1.14827   4
   0  12   3 3.43393 1.18474   1
  -1 -12  -3 5.68196 1.22832   4
  -1 -12  -3 5.93394 1.39141   2
   1  12   3 4.62299 1.30355   1
   1  12   3 3.13125 1.03702   4
  -2 -12  -3 3.89937 1.21998   2
   2  12   3 4.12926 1.25314   4
   2  12   3 1.65137 1.26686   1
  -3 -12  -3 2.89289 1.23640   2
   3  12   3 -0.1237 1.10155   4
   3  12   3 -0.1542 1.29859   1
  -4 -12  -3 20.9874 2.66219   2
   4  12   3 17.9449 2.12214   4
   4  12   3 21.0900 3.40660   1
   9 -13  -3 -0.6054 1.10346   3
   9 -13  -3 -1.1200 0.96284   4
  -9  13   3 -0.8711 1.15496   1
   8 -13  -3 2.68320 1.22948   4
   8 -13  -3 1.47705 1.10671   3
  -8  13   3 3.49254 1.26662   1
   7 -13  -3 7.65228 1.29271   4
  -7  13   3 8.54400 1.59939   1
   6 -13  -3 64.5445 3.03069   3
   6 -13  -3 65.1980 3.23945   4
  -6  13   3 69.7573 3.24883   1
   5 -13  -3 1.74317 0.93665   3
   5 -13  -3 1.89992 1.09801   4
  -5  13   3 2.28527 1.10113   1
   4 -13  -3 1.27068 0.85501   3
   4 -13  -3 2.48634 1.12034   4
  -4  13   3 -0.1995 1.01253   1
   3 -13  -3 1.55099 0.75835   3
   3 -13  -3 1.11858 0.63756   2
   3 -13  -3 2.16089 1.02181   4
  -3  13   3 2.57158 1.07249   4
  -3  13   3 1.61260 1.18611   1
   2 -13  -3 2.76886 0.86322   2
   2 -13  -3 2.11427 1.09885   4
   2 -13  -3 1.96195 0.76985   3
  -2  13   3 2.31600 1.11509   4
  -2  13   3 2.10307 1.18353   1
   1 -13  -3 7.88553 1.02931   3
   1 -13  -3 3.53432 1.26455   4
   1 -13  -3 4.87927 1.01044   2
  -1  13   3 4.72411 1.17599   4
  -1  13   3 4.25558 1.30390   1
   0 -13  -3 8.07445 1.24811   2
   0 -13  -3 5.14268 1.42866   4
   0  13   3 6.25180 1.32720   4
   0  13   3 6.89430 1.45339   1
  -1 -13  -3 4.72968 1.17152   2
   1  13   3 2.21517 1.29273   1
   1  13   3 2.33238 1.24256   4
  -2 -13  -3 11.6999 1.60539   2
   2  13   3 9.36989 1.51823   1
   7 -14  -3 3.09660 1.15426   3
   7 -14  -3 3.96386 1.18498   4
   6 -14  -3 2.68744 1.12878   4
   6 -14  -3 5.18737 1.19261   3
  -6  14   3 6.45462 1.50294   1
   5 -14  -3 61.6908 3.13695   4
   5 -14  -3 58.1428 3.04361   3
  -5  14   3 64.5640 3.21117   1
   4 -14  -3 0.81759 1.16122   4
   4 -14  -3 -0.5758 0.81475   3
  -4  14   3 -0.6986 0.97076   1
   3 -14  -3 37.7220 1.85781   3
   3 -14  -3 31.3941 2.40222   4
  -3  14   3 30.5226 2.27001   1
   2 -14  -3 1.86821 0.82403   3
   2 -14  -3 2.96856 0.81597   2
   2 -14  -3 6.61222 1.39295   4
  -2  14   3 0.61729 1.07630   1
   1 -14  -3 4.17913 0.99784   2
  -1  14   3 2.49032 1.29948   1
   0 -14  -3 15.0477 1.82543   2
   0  14   3 12.0546 1.75990   1
   0  14   3 11.4732 2.45911   4
  -1 -14  -3 1.66523 1.14965   2
   1  14   3 0.56300 1.52655   4
   1  14   3 -0.2797 1.95518   1
   4 -15  -3 3.26863 1.29441   4
   4 -15  -3 0.55625 1.49544   3
  -4  15   3 2.80810 1.38460   1
   1  14  -4 7.51772 1.31882   1
  -1 -14   4 8.60553 1.40957   2
  -1 -14   4 6.59193 1.58664   4
   0  14  -4 19.4119 1.85818   1
   0  14  -4 19.5072 1.93897   3
   0 -14   4 24.1854 1.88966   2
  -1  14  -4 0.19087 0.97259   3
  -1  14  -4 1.38989 1.01330   1
   1 -14   4 -1.2988 1.00436   4
   1 -14   4 1.88754 0.77947   2
  -2  14  -4 30.9391 2.16583   3
  -2  14  -4 34.3451 2.21410   1
   2 -14   4 36.4251 1.75452   2
   2 -14   4 32.7938 2.42119   4
  -3  14  -4 23.8700 2.00093   1
  -3  14  -4 19.9698 2.00415   3
   3 -14   4 21.9494 2.19745   4
  -4  14  -4 2.51693 1.07289   1
  -4  14  -4 0.13773 1.08601   3
   4 -14   4 1.49377 1.08885   4
  -5  14  -4 0.73367 1.02979   1
   5 -14   4 1.39392 1.12549   3
   5 -14   4 1.23914 1.10912   4
  -6  14  -4 19.4986 1.94040   1
   6 -14   4 20.0446 2.11442   3
   6 -14   4 19.4165 2.11452   4
  -7  14  -4 7.44912 1.38758   1
   7 -14   4 5.50860 1.67123   4
   3  13  -4 18.3939 1.69390   3
  -3 -13   4 18.0658 1.99573   2
   2  13  -4 1.00760 1.00575   1
  -2 -13   4 2.10887 1.03853   2
  -2 -13   4 0.90187 1.18979   4
   1  13  -4 6.90206 1.41536   3
   1  13  -4 6.11456 1.22191   1
  -1 -13   4 7.64231 1.22916   2
  -1 -13   4 8.42565 1.47725   4
   0  13  -4 6.77502 1.34451   1
   0  13  -4 5.69688 1.34116   3
   0 -13   4 8.36248 1.48211   4
   0 -13   4 10.9686 1.48389   2
  -1  13  -4 15.6553 1.72564   1
   1 -13   4 15.5951 1.48507   2
   1 -13   4 15.6969 1.92436   4
  -2  13  -4 0.98947 0.92093   1
  -2  13  -4 1.81523 1.58730   3
   2 -13   4 1.20874 0.71433   2
   2 -13   4 -0.6214 1.02521   4
  -3  13  -4 60.9965 2.78162   3
  -3  13  -4 57.5749 2.64247   1
   3 -13   4 58.6366 2.18488   2
   3 -13   4 60.1924 2.93848   4
  -4  13  -4 0.30544 1.06126   3
   4 -13   4 0.98788 1.02859   4
  -5  13  -4 28.5984 2.01798   1
   5 -13   4 25.0194 2.08590   4
  -6  13  -4 32.5665 2.25182   1
   6 -13   4 27.4067 2.11013   4
   6 -13   4 30.0702 2.16926   3
  -7  13  -4 3.93659 1.28222   1
   7 -13   4 1.32041 1.02405   4
   7 -13   4 0.85440 1.07760   3
  -8  13  -4 0.71802 1.09126   1
   4  12  -4 21.5265 1.91721   3
   4  12  -4 20.4479 2.18671   4
   4  12  -4 16.8898 1.87746   1
  -4 -12   4 15.7839 2.07313   2
   3  12  -4 10.2866 1.45833   4
   3  12  -4 11.4906 1.64828   1
  -3 -12   4 10.6601 1.57074   4
  -3 -12   4 9.55655 1.43400   2
   2  12  -4 31.9601 2.10493   1
   2  12  -4 34.3133 2.15936   4
   2  12  -4 35.6490 2.02698   3
  -2 -12   4 34.2538 2.40701   4
  -2 -12   4 35.2839 2.21341   2
   1  12  -4 12.9661 1.63621   1
   1  12  -4 14.2810 1.74350   4
   1  12  -4 14.6446 1.53158   3
  -1 -12   4 14.5089 1.83253   4
  -1 -12   4 17.1416 1.60727   2
   0  12  -4 73.2050 2.80847   3
   0  12  -4 74.6350 2.91270   4
   0  12  -4 73.7479 2.81608   1
   0 -12   4 70.4182 2.77709   2
   0 -12   4 75.0132 3.12331   4
  -1  12  -4 16.9477 1.85915   4
  -1  12  -4 18.4391 1.58373   1
  -1  12  -4 18.6200 1.69111   3
   1 -12   4 17.6801 1.84109   4
   1 -12   4 16.4734 1.43153   2
  -2  12  -4 1.34534 0.92377   3
  -2  12  -4 -0.0323 0.82148   1
   2 -12   4 0.50945 0.96402   4
   2 -12   4 2.06540 0.69721   2
  -3  12  -4 32.2406 2.10853   3
  -3  12  -4 32.0399 1.92698   1
   3 -12   4 33.3621 2.10507   4
   3 -12   4 33.3148 1.49444   2
  -4  12  -4 2.15546 0.94425   1
   4 -12   4 2.99297 0.55540   2
   4 -12   4 1.13096 1.10661   4
  -5  12  -4 36.7842 2.40994   3
  -5  12  -4 37.3130 2.17109   1
   5 -12   4 38.5537 2.21217   4
   6 -12   4 65.6649 2.92174   3
   6 -12   4 67.3725 2.82034   4
  -7  12  -4 8.64702 1.43658   1
   7 -12   4 6.86114 1.20833   4
   7 -12   4 7.16374 1.44918   3
  -8  12  -4 22.3594 2.08645   1
   8 -12   4 25.1963 1.93421   4
   8 -12   4 19.9018 2.27050   3
  -9  12  -4 4.77920 1.37314   1
   5  11  -4 8.89259 1.44028   1
   5  11  -4 12.2215 1.58107   4
   5  11  -4 15.3367 1.48061   3
  -5 -11   4 14.8085 2.04247   2
   4  11  -4 4.06818 1.12879   4
   4  11  -4 3.45150 0.94153   3
   4  11  -4 4.70621 1.80511   1
  -4 -11   4 4.37136 1.24723   2
   3  11  -4 26.5388 2.08312   4
   3  11  -4 23.4476 1.81208   1
   3  11  -4 24.3739 1.64282   3
  -3 -11   4 24.9421 2.01212   2
  -3 -11   4 20.1311 1.99462   4
   2  11  -4 4.87640 1.17552   4
   2  11  -4 6.89186 1.03523   3
   2  11  -4 6.16273 1.08815   1
  -2 -11   4 4.88139 1.10293   2
  -2 -11   4 4.60803 1.20933   4
   1  11  -4 17.0144 1.53269   3
   1  11  -4 16.9431 1.52980   1
   1  11  -4 15.3815 1.72583   4
  -1 -11   4 14.9305 1.62691   4
  -1 -11   4 19.5995 1.63446   2
   0  11  -4 94.3492 3.88022   4
   0  11  -4 94.6412 3.12143   1
   0  11  -4 93.5891 3.14603   3
   0 -11   4 91.5207 3.07270   2
   0 -11   4 91.8781 3.39718   4
  -1  11  -4 4.90005 1.10855   3
  -1  11  -4 3.58615 0.99820   1
  -1  11  -4 3.24184 0.92086   4
   1 -11   4 5.27904 0.92159   2
   1 -11   4 6.18014 1.17833   4
  -2  11  -4 330.279 7.77937   4
  -2  11  -4 335.891 8.04669   3
  -2  11  -4 331.315 7.86435   1
   2 -11   4 329.172 8.05882   4
   2 -11   4 331.001 7.54760   2
  -3  11  -4 12.5521 1.64305   3
  -3  11  -4 10.5936 1.27376   1
   3 -11   4 11.8512 1.00305   2
   3 -11   4 13.0464 1.60237   4
  -4  11  -4 18.9635 1.84641   3
  -4  11  -4 18.7132 1.58669   1
   4 -11   4 19.7983 1.00015   2
   4 -11   4 18.6023 1.73517   4
  -5  11  -4 23.2896 1.98179   3
  -5  11  -4 22.8263 1.76528   1
   5 -11   4 21.4805 1.76470   4
  -6  11  -4 12.2061 1.55923   1
   6 -11   4 7.34386 1.12407   4
   6 -11   4 8.14820 1.27794   3
   7 -11   4 0.69536 0.83865   4
   7 -11   4 -0.0073 0.94259   3
  -8  11  -4 3.94253 1.23624   1
   8 -11   4 4.74980 1.33975   3
   8 -11   4 4.13973 0.99372   4
  -9  11  -4 5.74376 1.37572   1
   9 -11   4 4.62357 1.34855   3
   9 -11   4 5.39789 1.08704   4
 -10  11  -4 9.86128 1.72010   1
  10 -11   4 6.56694 1.15252   4
  10 -11   4 7.49751 1.62889   3
   6  10  -4 0.23827 1.07362   1
   6  10  -4 0.85693 0.82821   3
  -6 -10   4 1.16823 1.23976   2
   5  10  -4 56.3522 2.36353   3
   5  10  -4 56.0058 2.82561   4
  -5 -10   4 58.9165 2.94210   2
   4  10  -4 22.0992 1.87209   1
   4  10  -4 24.7204 1.58681   3
   4  10  -4 24.9700 1.96904   4
  -4 -10   4 19.8223 1.91313   4
  -4 -10   4 22.1499 2.01579   2
   3  10  -4 82.6437 2.83802   3
   3  10  -4 82.2102 2.90588   1
   3  10  -4 78.0582 3.07182   4
  -3 -10   4 80.5058 3.20825   2
  -3 -10   4 81.5696 3.19499   4
   2  10  -4 8.30269 1.06756   3
   2  10  -4 7.64775 1.12849   1
   2  10  -4 8.04322 1.17797   4
  -2 -10   4 7.80839 1.20273   2
  -2 -10   4 10.0895 1.37044   4
   1  10  -4 62.0450 2.51515   4
   1  10  -4 66.0314 2.52082   3
   1  10  -4 66.4547 2.43376   1
  -1 -10   4 63.6995 2.54370   2
  -1 -10   4 63.4465 3.23161   4
   0  10  -4 146.182 4.11427   3
   0  10  -4 145.215 4.05883   1
   0  10  -4 148.506 4.16036   4
   0 -10   4 146.644 4.33362   4
   0 -10   4 147.586 4.11354   2
  -1  10  -4 9.51044 1.26089   4
  -1  10  -4 8.12856 1.07109   1
  -1  10  -4 9.30432 1.18632   3
   1 -10   4 10.4370 1.18146   2
   1 -10   4 9.38753 1.17447   4
  -2  10  -4 7.96280 1.13369   3
  -2  10  -4 7.97697 1.04403   1
  -2  10  -4 9.72206 1.25061   4
   2 -10   4 7.89921 1.11868   4
   2 -10   4 8.71670 1.04927   2
   2 -10   4 7.75198 1.51095   4
  -3  10  -4 -0.0290 0.86411   3
  -3  10  -4 -0.3748 0.52617   4
  -3  10  -4 -0.7852 0.71552   1
   3 -10   4 1.05826 0.55962   2
   3 -10   4 -0.5045 0.72459   4
   3 -10   4 0.67873 0.59828   4
  -4  10  -4 67.4004 2.20994   4
  -4  10  -4 67.2142 2.54419   1
  -4  10  -4 71.5603 2.80162   3
  -4  10  -4 67.6025 1.85343   2
   4 -10   4 69.4380 2.43309   4
   4 -10   4 69.1346 1.94231   2
   4 -10   4 64.9580 2.54269   4
  -5  10  -4 100.494 3.52928   3
  -5  10  -4 99.7351 3.32999   1
   5 -10   4 95.5706 4.17780   4
   5 -10   4 104.366 3.27866   4
  -6  10  -4 4.87035 1.00402   1
   6 -10   4 4.03142 0.78507   4
   6 -10   4 4.82603 0.91289   4
   6 -10   4 5.37686 1.10603   3
  -7  10  -4 21.6626 1.86521   1
   7 -10   4 20.8207 1.61391   4
   7 -10   4 23.8642 1.87389   3
  -8  10  -4 0.84928 1.09668   1
   8 -10   4 0.51932 1.02551   3
   8 -10   4 0.94081 0.77859   4
  -9  10  -4 -0.3643 1.01039   1
   9 -10   4 0.43725 0.77895   4
   9 -10   4 0.48563 1.19627   3
 -10  10  -4 6.26860 1.50831   1
  10 -10   4 7.36427 1.20159   4
  10 -10   4 6.26724 1.39757   3
   7   9  -4 5.73950 1.33381   1
   7   9  -4 9.22366 1.53450   4
   6   9  -4 20.9195 1.89209   4
   6   9  -4 20.9994 2.50071   1
   6   9  -4 25.0386 1.70428   3
  -6  -9   4 26.2577 2.26211   2
   5   9  -4 0.75848 0.93520   4
   5   9  -4 1.13160 0.99866   1
   5   9  -4 1.41388 0.77424   3
  -5  -9   4 0.91687 0.90546   4
  -5  -9   4 1.37340 0.96533   2
   4   9  -4 0.53984 0.88598   4
   4   9  -4 1.43827 0.94546   1
   4   9  -4 0.21421 0.77348   3
  -4  -9   4 -0.2421 1.10734   2
  -4  -9   4 0.62192 0.83097   4
   3   9  -4 16.6548 1.41088   3
   3   9  -4 19.0987 1.60710   1
   3   9  -4 18.1769 1.69806   4
  -3  -9   4 15.7714 1.73239   2
  -3  -9   4 18.1390 1.74361   4
   2   9  -4 1.89820 0.76565   4
   2   9  -4 2.42337 0.86026   1
   2   9  -4 2.93421 0.85109   3
  -2  -9   4 2.90104 0.99401   2
  -2  -9   4 3.08177 0.98603   4
   1   9  -4 73.7291 2.47323   1
   1   9  -4 70.7206 2.60260   4
   1   9  -4 72.8016 2.53128   3
  -1  -9   4 75.4619 2.78344   4
  -1  -9   4 72.6114 2.62552   2
   0   9  -4 317.614 7.45190   4
   0   9  -4 315.111 7.34007   1
   0   9  -4 323.147 7.46028   3
   0  -9   4 319.905 7.63181   4
   0  -9   4 322.502 7.79899   2
  -1   9  -4 21.5351 1.42173   1
  -1   9  -4 24.5651 1.46806   4
  -1   9  -4 20.2319 1.58518   3
   1  -9   4 26.4224 1.53823   4
   1  -9   4 22.9240 1.33698   2
  -2   9  -4 266.234 6.45457   3
  -2   9  -4 262.833 6.26712   1
   2  -9   4 251.336 6.26495   4
   2  -9   4 266.127 6.03764   2
   2  -9   4 281.431 6.50977   4
  -3   9  -4 9.47577 1.00749   4
  -3   9  -4 9.16917 1.19688   3
  -3   9  -4 8.50120 1.15994   1
   3  -9   4 10.3139 1.28496   4
   3  -9   4 8.32710 1.08010   4
   3  -9   4 9.28526 0.88708   2
  -4   9  -4 90.1727 2.89308   1
  -4   9  -4 85.7169 3.06394   3
   4  -9   4 86.9674 2.82574   4
   4  -9   4 83.7638 3.04487   4
  -5   9  -4 17.2029 1.50233   1
  -5   9  -4 17.1567 1.60289   3
   5  -9   4 16.3098 1.38201   4
   5  -9   4 17.2143 1.24570   4
  -6   9  -4 -0.7220 0.80390   1
   6  -9   4 -0.5606 0.60111   4
   6  -9   4 -1.5878 0.61977   4
  -7   9  -4 5.84972 1.17857   1
   7  -9   4 5.20895 0.83338   4
   7  -9   4 4.76407 1.10816   3
   7  -9   4 4.91588 0.86915   4
  -8   9  -4 2.25540 1.10019   1
   8  -9   4 1.56994 0.78400   4
   8  -9   4 1.46933 1.10796   3
  -9   9  -4 1.15009 1.16322   1
   9  -9   4 0.42290 0.73166   4
   9  -9   4 -0.2930 0.99526   3
 -10   9  -4 13.9828 1.85996   1
  10  -9   4 15.8030 1.87833   3
  10  -9   4 15.7824 1.49203   4
 -11   9  -4 10.2338 2.90700   1
  11  -9   4 6.33170 1.04091   4
  11  -9   4 6.42959 1.51363   3
   8   8  -4 0.17689 0.98737   4
   8   8  -4 -0.8263 0.88577   3
   7   8  -4 -0.7930 0.97130   1
   7   8  -4 -0.4445 0.79463   3
   7   8  -4 0.51217 1.09985   4
  -7  -8   4 -0.1007 1.17957   2
   6   8  -4 3.12738 1.04259   1
   6   8  -4 4.39394 0.93538   3
   6   8  -4 4.52773 1.17743   4
  -6  -8   4 3.36612 1.20834   2
   5   8  -4 6.39153 1.00343   3
   5   8  -4 11.0452 1.50149   1
   5   8  -4 8.87824 1.27114   4
  -5  -8   4 9.45006 1.20736   4
   4   8  -4 0.28967 0.86537   4
   4   8  -4 0.59171 0.73296   3
   4   8  -4 0.13052 0.81457   1
  -4  -8   4 0.45552 0.93962   2
  -4  -8   4 0.14324 0.78075   4
   3   8  -4 122.212 3.66108   4
   3   8  -4 121.483 3.82751   1
   3   8  -4 123.513 3.50223   3
  -3  -8   4 124.980 3.78078   4
  -3  -8   4 122.031 3.82809   2
   2   8  -4 1.44557 0.83628   3
   2   8  -4 -0.5656 0.69754   4
   2   8  -4 0.41487 0.71103   1
  -2  -8   4 -1.7020 0.76803   2
  -2  -8   4 -0.2999 0.81295   4
   1   8  -4 94.1932 2.88416   3
   1   8  -4 97.1471 2.80354   1
  -1  -8   4 95.9323 3.09617   4
   0   8  -4 248.423 5.89436   4
   0   8  -4 249.830 5.76646   1
   0   8  -4 242.949 5.86690   3
   0  -8   4 248.109 6.03892   4
   0  -8   4 243.680 5.92348   4
   0  -8   4 249.454 5.86931   2
  -1   8  -4 622.092 13.2293   1
  -1   8  -4 625.398 13.4102   3
  -1   8  -4 615.895 13.2570   4
   1  -8   4 612.257 13.3395   4
   1  -8   4 644.552 13.4909   4
   1  -8   4 622.527 13.1840   2
  -2   8  -4 289.443 6.81064   1
   2  -8   4 297.295 6.84386   4
   2  -8   4 302.362 6.61336   2
   2  -8   4 308.623 7.02295   4
  -3   8  -4 49.7976 2.03495   3
  -3   8  -4 44.3259 1.45962   2
  -3   8  -4 46.8169 1.64302   4
  -3   8  -4 45.7354 1.88848   1
   3  -8   4 46.1631 1.50513   2
   3  -8   4 50.2185 1.80548   4
   3  -8   4 48.8284 1.90195   4
  -4   8  -4 3.26833 0.87415   3
  -4   8  -4 3.58236 0.80824   1
   4  -8   4 3.00490 0.74127   4
   4  -8   4 3.66684 0.67714   4
   4  -8   4 4.14170 0.49171   2
  -5   8  -4 99.3350 3.10293   1
  -5   8  -4 96.7046 3.17119   3
   5  -8   4 94.3272 2.70540   4
   5  -8   4 94.3159 2.85064   4
   5  -8   4 91.7389 2.14934   2
   5  -8   4 94.9858 2.14530   2
  -6   8  -4 7.71595 1.18613   1
   6  -8   4 6.00160 0.87051   4
   6  -8   4 6.35740 1.18705   3
   6  -8   4 7.25868 0.83239   4
  -7   8  -4 5.67400 1.11877   1
   7  -8   4 1.84221 0.96260   3
   7  -8   4 3.99048 0.77626   4
   7  -8   4 3.78280 0.75301   4
  -8   8  -4 1.57441 1.04337   1
   8  -8   4 1.78086 0.67882   4
  -9   8  -4 5.44009 1.35259   1
   9  -8   4 3.97178 0.79251   4
   9  -8   4 6.23097 1.31709   3
   9  -8   4 4.61587 0.87147   4
 -10   8  -4 2.88590 1.16287   1
  10  -8   4 4.81629 1.34462   3
  10  -8   4 2.22828 0.80349   4
 -11   8  -4 -0.1068 1.29033   1
  11  -8   4 -0.9904 1.53388   3
   9   7  -4 15.9097 2.01104   1
   9   7  -4 20.1640 1.74199   3
   9   7  -4 17.4955 2.15608   4
  -9  -7   4 19.7946 2.02462   2
   8   7  -4 24.4545 2.08478   1
   8   7  -4 22.9295 2.15002   4
   8   7  -4 24.4151 1.95780   3
  -8  -7   4 26.4272 2.33788   2
   7   7  -4 3.35952 0.93020   3
   7   7  -4 3.06068 1.10649   1
   7   7  -4 3.05147 1.02825   4
  -7  -7   4 2.09212 1.14456   2
   6   7  -4 29.0288 2.00686   4
   6   7  -4 28.4905 1.84315   1
   6   7  -4 26.7230 1.73745   3
  -6  -7   4 35.8903 2.01685   4
  -6  -7   4 22.0828 2.49198   2
   5   7  -4 14.5670 1.42581   1
   5   7  -4 13.2668 1.58164   4
   5   7  -4 14.2381 1.32883   3
  -5  -7   4 13.9255 1.67875   2
   4   7  -4 9.22395 1.19176   3
   4   7  -4 10.6285 1.42184   4
   4   7  -4 10.2634 1.41680   1
  -4  -7   4 10.4010 1.20725   4
  -4  -7   4 7.57685 1.11494   2
   3   7  -4 191.934 4.70968   3
   3   7  -4 188.770 4.92530   4
   3   7  -4 196.245 4.75570   1
  -3  -7   4 179.859 4.89299   4
  -3  -7   4 187.871 5.02743   2
   2   7  -4 0.14854 0.59555   3
   2   7  -4 -1.3556 0.65279   4
   2   7  -4 0.77848 0.63278   1
  -2  -7   4 -1.0421 0.63109   4
  -2  -7   4 0.05174 1.26349   2
   1   7  -4 800.327 16.6829   4
   1   7  -4 794.183 16.5972   3
   1   7  -4 804.878 16.4822   1
  -1  -7   4 795.310 16.7733   4
  -1  -7   4 763.564 16.7441   4
  -1  -7   4 788.576 16.6772   2
   0   7  -4 5.67011 0.73667   4
   0   7  -4 6.29274 0.83966   1
   0   7  -4 6.78319 0.87887   3
   0  -7   4 5.53000 0.79354   4
   0  -7   4 6.45617 0.79269   2
   0  -7   4 5.77598 0.74008   4
  -1   7  -4 177.620 4.20668   1
  -1   7  -4 176.689 4.40787   3
  -1   7  -4 172.173 4.21787   4
   1  -7   4 179.651 4.40073   4
   1  -7   4 174.478 4.29795   4
   1  -7   4 173.940 4.15922   2
  -2   7  -4 22.8876 1.43548   3
  -2   7  -4 21.9061 0.99297   2
  -2   7  -4 23.5058 1.17519   1
   2  -7   4 21.3069 1.28312   4
   2  -7   4 21.6179 1.22066   4
   2  -7   4 24.1247 1.08300   2
  -3   7  -4 589.978 12.3391   2
  -3   7  -4 602.842 12.8394   3
  -3   7  -4 586.325 12.5841   1
  -3   7  -4 580.127 12.3241   4
   3  -7   4 602.728 12.6027   4
   3  -7   4 592.796 12.5002   4
  -4   7  -4 269.724 6.38746   3
  -4   7  -4 262.942 6.13078   1
  -4   7  -4 240.895 6.11426   4
   4  -7   4 264.756 5.53973   2
   4  -7   4 265.456 6.05426   4
   4  -7   4 259.968 5.55204   2
   4  -7   4 258.599 5.87830   4
  -5   7  -4 8.91106 1.19397   1
  -5   7  -4 6.19494 1.04435   3
   5  -7   4 7.24313 0.81875   4
   5  -7   4 8.13843 0.56321   2
   5  -7   4 8.04054 0.58068   2
   5  -7   4 7.49659 0.94435   4
  -6   7  -4 25.2987 1.72936   1
   6  -7   4 26.0254 1.68065   3
   6  -7   4 24.9834 1.33466   4
   6  -7   4 24.9217 0.77799   2
   6  -7   4 23.5396 0.78209   2
   6  -7   4 24.4823 1.25351   4
  -7   7  -4 29.7725 1.97976   1
   7  -7   4 28.4028 1.57118   4
   7  -7   4 29.4053 1.86872   3
   7  -7   4 32.1115 1.49403   4
  -8   7  -4 -0.7858 0.96144   1
   8  -7   4 -0.9334 0.76969   3
   8  -7   4 0.28112 0.57511   4
   8  -7   4 -0.1054 0.58485   4
   9  -7   4 65.4361 2.24793   4
   9  -7   4 64.1576 2.16222   4
   9  -7   4 61.6888 2.72515   3
 -10   7  -4 18.5742 1.96927   1
  10  -7   4 20.1972 1.39611   4
  10  -7   4 21.8020 2.03967   3
  10  -7   4 20.2446 1.46076   4
 -11   7  -4 2.20737 1.34361   1
  11  -7   4 0.60297 1.05736   3
  11  -7   4 0.98524 0.76073   4
   9   6  -4 4.38369 1.21686   4
   9   6  -4 3.96978 1.26254   1
   9   6  -4 4.40194 1.08800   3
  -9  -6   4 4.62438 1.33685   2
   8   6  -4 14.8502 1.65725   3
   8   6  -4 16.2128 1.96264   1
  -8  -6   4 17.1235 1.96963   2
   7   6  -4 3.60781 0.93629   3
   7   6  -4 3.34788 1.01011   1
   7   6  -4 2.24711 0.91804   4
  -7  -6   4 3.86964 1.05193   2
  -7  -6   4 4.20714 1.15632   4
   6   6  -4 -1.0815 0.72704   1
   6   6  -4 -0.2395 0.72378   3
   6   6  -4 -1.2015 0.76394   4
  -6  -6   4 0.41670 0.93746   2
  -6  -6   4 -0.0960 0.73410   4
   5   6  -4 108.129 3.47627   4
   5   6  -4 105.921 3.14702   3
   5   6  -4 105.952 3.20278   1
  -5  -6   4 104.230 3.31105   4
  -5  -6   4 105.322 3.52459   2
   4   6  -4 328.417 7.77157   4
   4   6  -4 332.005 7.60234   1
   4   6  -4 340.499 7.58389   3
  -4  -6   4 341.246 8.27874   4
  -4  -6   4 331.045 7.92572   2
   3   6  -4 2.13050 0.62463   1
   3   6  -4 1.85831 0.63332   3
   3   6  -4 0.95325 0.64413   4
  -3  -6   4 0.80485 0.73187   2
  -3  -6   4 0.80295 0.65606   4
   2   6  -4 411.652 8.86160   3
   2   6  -4 414.974 8.76631   1
   2   6  -4 405.402 8.99700   4
  -2  -6   4 398.018 9.01199   2
  -2  -6   4 396.396 9.00070   4
   1   6  -4 70.7070 2.18644   3
   1   6  -4 70.5555 2.04415   1
   1   6  -4 73.1510 2.23010   4
  -1  -6   4 67.2891 2.21835   4
  -1  -6   4 71.5469 2.25612   4
  -1  -6   4 69.1982 2.23124   2
   0   6  -4 759.499 15.6509   4
   0   6  -4 753.100 15.7054   3
   0   6  -4 760.282 15.5074   1
   0  -6   4 765.311 15.6522   2
   0  -6   4 738.900 15.4661   1
   0  -6   4 751.305 15.7509   4
   0  -6   4 734.544 15.6746   4
  -1   6  -4 89.9543 2.40542   1
  -1   6  -4 94.3347 2.64612   3
   1  -6   4 88.4526 2.34919   1
   1  -6   4 92.2973 2.51322   4
   1  -6   4 92.4310 2.59940   4
   1  -6   4 94.4435 2.43096   2
  -2   6  -4 101.421 2.62085   1
  -2   6  -4 101.542 2.55631   4
  -2   6  -4 105.306 2.89929   3
  -2   6  -4 95.8939 2.46391   2
   2  -6   4 96.7048 2.70203   4
   2  -6   4 101.051 2.84904   4
   2  -6   4 101.004 2.49618   2
  -3   6  -4 176.343 4.38471   3
  -3   6  -4 175.338 4.18486   1
  -3   6  -4 173.843 3.89726   4
  -3   6  -4 172.245 3.87951   2
   3  -6   4 168.155 4.03659   4
   3  -6   4 174.241 4.11831   4
   3  -6   4 177.825 3.87183   2
  -4   6  -4 331.767 7.52728   3
  -4   6  -4 323.053 6.82367   4
  -4   6  -4 324.666 7.35906   1
   4  -6   4 331.019 7.14348   4
   4  -6   4 320.700 6.86629   2
   4  -6   4 328.314 7.06884   4
   4  -6   4 330.154 6.84711   2
  -5   6  -4 119.813 3.45469   3
  -5   6  -4 122.500 3.42279   1
   5  -6   4 118.539 2.96247   4
   5  -6   4 117.829 3.01493   4
   5  -6   4 115.619 2.72244   2
   5  -6   4 118.364 2.69825   2
  -6   6  -4 2.26723 0.80836   1
   6  -6   4 1.93139 0.41347   2
   6  -6   4 1.45619 0.63413   4
   6  -6   4 2.65590 0.40222   2
   6  -6   4 2.00025 0.81741   3
   6  -6   4 1.98958 0.56111   4
  -7   6  -4 14.7670 1.67260   1
   7  -6   4 17.7040 1.13141   4
   7  -6   4 15.2023 0.85665   2
   7  -6   4 16.6104 1.08125   4
   7  -6   4 15.5801 1.17396   2
   7  -6   4 14.5092 1.48298   3
  -8   6  -4 6.16280 1.31927   1
   8  -6   4 7.70968 0.93956   4
   8  -6   4 8.72383 0.67590   2
   8  -6   4 6.00794 0.77235   4
   8  -6   4 6.38599 1.10254   3
   8  -6   4 7.29877 0.83278   2
  -9   6  -4 -0.2320 0.97513   1
   9  -6   4 0.47932 0.45389   2
   9  -6   4 -0.7877 0.65745   4
   9  -6   4 0.04796 0.54012   4
 -10   6  -4 75.4701 3.42710   1
  10  -6   4 75.2978 2.40075   4
  10  -6   4 76.5004 2.51198   4
  10  -6   4 74.7535 3.14502   3
 -11   6  -4 -0.9574 1.16081   1
  11  -6   4 0.26800 1.11551   3
  11  -6   4 0.23985 0.70989   4
  10   5  -4 56.3287 3.00782   1
  10   5  -4 55.1071 2.66025   3
  10   5  -4 58.7597 2.96966   4
 -10  -5   4 54.0804 3.39392   2
   9   5  -4 8.10539 1.28058   4
   9   5  -4 8.69155 1.39495   3
   9   5  -4 6.44483 1.38192   1
  -9  -5   4 9.29644 1.52430   2
   8   5  -4 33.7382 2.10285   4
   8   5  -4 34.0627 2.14983   1
   8   5  -4 35.9542 1.97405   3
  -8  -5   4 35.3621 2.19764   2
   7   5  -4 30.5867 1.91820   1
   7   5  -4 37.7473 2.07140   4
   7   5  -4 29.8086 1.79365   3
  -7  -5   4 31.2601 1.96834   2
  -7  -5   4 29.9429 1.83706   4
   6   5  -4 11.1683 1.45495   4
   6   5  -4 10.1194 1.31059   3
   6   5  -4 10.1321 1.32865   1
  -6  -5   4 9.09650 1.13074   4
  -6  -5   4 8.50794 1.18613   2
   5   5  -4 3.46838 0.93946   3
   5   5  -4 4.03093 0.88770   4
   5   5  -4 4.83011 0.89357   1
  -5  -5   4 3.50859 0.81537   4
  -5  -5   4 4.32253 0.95614   2
   4   5  -4 31.4190 1.41941   3
   4   5  -4 32.2347 1.49728   1
   4   5  -4 30.4871 1.54334   4
  -4  -5   4 32.4932 1.63490   4
  -4  -5   4 30.1301 1.75743   2
   3   5  -4 81.8817 2.35412   3
   3   5  -4 79.8779 2.27425   1
   3   5  -4 80.4052 2.49516   4
  -3  -5   4 79.4172 2.52241   2
  -3  -5   4 74.4210 3.21711   4
   2   5  -4 274.338 6.23206   4
   2   5  -4 275.854 6.13649   3
   2   5  -4 272.578 6.00405   1
  -2  -5   4 262.818 6.17959   4
  -2  -5   4 279.524 6.30204   2
  -2  -5   4 274.457 6.07644   1
  -2  -5   4 272.000 6.25240   4
   1   5  -4 24.4449 1.13202   1
   1   5  -4 24.3126 1.10729   3
   1   5  -4 23.7557 1.15359   4
  -1  -5   4 25.0518 1.22549   4
  -1  -5   4 23.7840 0.93835   1
  -1  -5   4 23.7003 1.14558   4
  -1  -5   4 23.4332 1.19740   2
   0   5  -4 376.096 7.79574   1
   0   5  -4 366.733 7.94227   4
   0   5  -4 372.703 8.02821   3
   0  -5   4 369.344 8.02351   4
   0  -5   4 378.736 8.03341   4
   0  -5   4 358.027 7.92051   1
   0  -5   4 366.330 7.94992   2
  -1   5  -4 511.944 10.8926   3
  -1   5  -4 510.662 10.6680   1
  -1   5  -4 499.882 10.6712   2
   1  -5   4 517.318 10.7640   4
   1  -5   4 524.564 10.8216   4
   1  -5   4 515.387 10.7020   2
  -2   5  -4 113.575 2.79413   2
  -2   5  -4 109.931 2.73697   1
  -2   5  -4 112.030 2.97468   3
  -2   5  -4 113.664 2.64044   4
   2  -5   4 109.896 2.73170   4
   2  -5   4 111.339 2.79125   4
   2  -5   4 114.523 2.65844   2
   2  -5   4 108.472 2.70067   1
  -3   5  -4 48.8954 1.78110   3
  -3   5  -4 48.6904 1.64246   1
   3  -5   4 49.7314 1.46819   4
   3  -5   4 50.4678 1.40241   2
   3  -5   4 53.1801 1.54287   4
   3  -5   4 49.2651 1.38362   2
  -4   5  -4 768.141 15.9590   1
  -4   5  -4 758.361 16.0522   3
   4  -5   4 776.363 15.6629   4
   4  -5   4 754.014 15.4773   2
   4  -5   4 738.725 15.5100   2
   4  -5   4 774.967 15.5809   4
  -5   5  -4 4.39394 0.87643   1
   5  -5   4 4.86046 0.55963   4
   5  -5   4 4.42876 0.50213   2
   5  -5   4 4.69972 0.53212   4
   5  -5   4 5.38255 0.59092   2
   6  -5   4 168.606 3.89661   4
   6  -5   4 172.990 3.95482   4
   6  -5   4 175.043 3.99396   2
   6  -5   4 163.950 4.47372   3
  -7   5  -4 17.5916 1.71606   1
   7  -5   4 18.7155 1.00746   2
   7  -5   4 17.2841 1.00630   4
   7  -5   4 17.9076 1.06059   4
   7  -5   4 18.3483 1.61980   3
   7  -5   4 18.0299 0.92635   2
  -8   5  -4 96.0062 3.41677   1
   8  -5   4 96.9712 2.66395   4
   8  -5   4 98.2430 3.32432   3
  -9   5  -4 39.2620 1.64270   2
  -9   5  -4 40.6294 2.36633   1
   9  -5   4 43.0083 2.16975   3
   9  -5   4 44.8433 2.54041   4
 -10   5  -4 16.8553 1.31516   2
 -10   5  -4 20.3442 1.98070   1
  10  -5   4 19.6776 1.88345   3
  10  -5   4 20.3824 1.35773   4
 -11   5  -4 -0.0468 1.18756   1
  11  -5   4 -0.2502 0.65327   4
  11  -5   4 0.42539 1.05601   3
 -12   5  -4 1.61327 1.42263   1
  12  -5   4 0.24730 0.71065   4
  10   4  -4 0.62430 1.19275   1
  10   4  -4 -0.6317 0.91744   3
  10   4  -4 1.02363 1.08583   4
 -10  -4   4 0.53878 1.08413   2
   9   4  -4 1.37212 1.03429   3
   9   4  -4 1.63946 1.12270   1
   9   4  -4 3.61341 1.05021   4
  -9  -4   4 3.39835 1.21010   2
   8   4  -4 21.7124 1.84720   1
   8   4  -4 20.6200 1.66753   3
   8   4  -4 22.9643 1.81154   4
  -8  -4   4 21.6787 2.11164   2
   7   4  -4 6.59305 1.08228   4
   7   4  -4 4.14660 0.93552   3
   7   4  -4 5.76951 1.08910   1
   7   4  -4 6.96608 1.01288   4
  -7  -4   4 7.09246 1.15460   2
  -7  -4   4 5.32324 0.91483   4
   6   4  -4 173.268 4.43771   3
   6   4  -4 165.720 4.55194   4
   6   4  -4 170.861 4.71854   4
   6   4  -4 179.666 4.64133   1
  -6  -4   4 173.963 4.54201   4
  -6  -4   4 175.342 4.78821   2
   5   4  -4 2.11335 0.75546   4
   5   4  -4 1.60091 0.69389   3
   5   4  -4 2.14643 0.64317   4
   5   4  -4 0.93876 0.68481   1
  -5  -4   4 0.30751 0.82649   2
  -5  -4   4 1.83069 0.71327   4
   4   4  -4 37.5936 1.59147   4
   4   4  -4 38.1695 1.56433   3
   4   4  -4 35.5789 1.53982   4
   4   4  -4 39.9363 1.54567   1
  -4  -4   4 37.2992 1.75362   2
  -4  -4   4 38.5491 1.64011   4
   3   4  -4 100.997 2.60187   1
   3   4  -4 101.072 2.78474   4
   3   4  -4 100.001 2.66653   3
   3   4  -4 92.7433 2.68594   4
  -3  -4   4 99.0705 2.80954   2
  -3  -4   4 100.641 2.75929   4
   2   4  -4 122.910 3.05979   3
   2   4  -4 122.775 3.13427   4
   2   4  -4 125.697 3.16292   4
  -2  -4   4 118.602 3.30187   4
  -2  -4   4 127.125 3.19430   2
   1   4  -4 150.737 3.60919   4
   1   4  -4 151.713 3.62171   3
   1   4  -4 153.707 3.62393   4
   1   4  -4 152.280 3.39899   1
  -1  -4   4 155.765 3.63960   4
  -1  -4   4 150.998 3.40127   1
  -1  -4   4 148.311 3.63031   2
  -1  -4   4 155.051 3.67768   4
   0   4  -4 202.136 4.51427   4
   0   4  -4 198.854 4.34463   1
   0   4  -4 209.216 4.63428   3
   0   4  -4 187.432 4.50072   2
   0   4  -4 206.987 4.56671   4
   0  -4   4 208.595 4.57158   2
   0  -4   4 199.986 4.56381   4
   0  -4   4 205.726 4.55932   4
   0  -4   4 200.906 4.33527   1
  -1   4  -4 186.315 4.16294   4
  -1   4  -4 191.378 4.13459   1
  -1   4  -4 191.540 4.40569   3
   1  -4   4 184.967 4.25206   4
   1  -4   4 192.216 4.23136   4
   1  -4   4 193.802 4.23799   2
   1  -4   4 191.818 4.12467   1
  -2   4  -4 313.784 6.48600   4
  -2   4  -4 314.835 6.88011   3
  -2   4  -4 308.260 6.66768   1
  -2   4  -4 307.241 6.58247   2
   2  -4   4 322.286 6.59924   2
   2  -4   4 297.634 6.76458   1
   2  -4   4 320.219 6.63126   4
   2  -4   4 317.667 6.59941   4
  -3   4  -4 255.052 5.73853   3
  -3   4  -4 254.067 5.11886   4
  -3   4  -4 250.257 5.60215   1
   3  -4   4 231.857 5.49943   1
   3  -4   4 248.696 5.38709   2
   3  -4   4 256.026 5.37083   4
   3  -4   4 258.460 5.34111   4
   3  -4   4 258.173 5.37192   2
  -4   4  -4 12.5357 1.03473   1
  -4   4  -4 11.0534 1.00275   3
   4  -4   4 14.5617 0.70588   4
   4  -4   4 13.8550 0.67844   4
   4  -4   4 13.9611 0.74150   2
   4  -4   4 13.9448 0.73647   2
  -5   4  -4 24.8741 1.36128   1
   5  -4   4 23.9790 0.93961   4
   5  -4   4 24.4867 0.98925   2
   5  -4   4 23.4749 1.00884   4
   5  -4   4 24.8147 1.42987   3
  -6   4  -4 19.5671 1.04257   2
  -6   4  -4 18.2761 1.42450   1
   6  -4   4 17.2327 0.93825   2
   6  -4   4 19.4042 0.95080   4
   6  -4   4 18.4148 0.88266   4
   6  -4   4 17.4649 2.22500   3
  -7   4  -4 24.2022 1.84774   1
  -7   4  -4 27.4501 1.29586   2
   7  -4   4 27.6569 1.11822   4
   7  -4   4 24.6648 1.70410   3
   7  -4   4 27.1145 1.15804   4
  -8   4  -4 10.8240 1.09503   2
  -8   4  -4 8.10052 1.37870   1
   8  -4   4 10.6976 1.27090   3
   8  -4   4 11.5571 0.97260   4
   8  -4   4 9.01263 0.92933   4
  -9   4  -4 109.640 3.16154   2
  -9   4  -4 112.209 3.98693   1
   9  -4   4 114.855 3.05818   4
   9  -4   4 106.652 3.57671   3
   9  -4   4 108.268 2.92936   4
 -10   4  -4 22.3484 2.05550   1
 -10   4  -4 17.2393 1.41346   2
  10  -4   4 21.6265 1.88066   3
  10  -4   4 20.9577 1.34167   4
  10  -4   4 19.9624 1.28498   4
 -11   4  -4 27.2344 1.77310   2
 -11   4  -4 27.3276 2.51137   1
  11  -4   4 26.6800 1.57383   4
  11  -4   4 27.5395 2.09413   3
 -12   4  -4 -0.2518 1.32326   1
  12  -4   4 -0.0941 1.03503   3
  12  -4   4 0.24387 0.69988   4
  11   3  -4 16.0643 2.16429   1
  11   3  -4 15.0919 1.93180   4
  11   3  -4 12.6180 1.56385   3
 -11  -3   4 15.4937 1.94702   2
  10   3  -4 3.54746 1.25889   1
  10   3  -4 2.70976 1.04942   4
  10   3  -4 3.52428 1.10774   3
 -10  -3   4 6.68356 1.34654   2
   9   3  -4 19.8929 1.72201   3
   9   3  -4 22.8741 2.42960   4
   9   3  -4 16.0960 2.18882   1
  -9  -3   4 18.8918 2.09566   2
   8   3  -4 -1.3771 0.81802   3
   8   3  -4 -0.0274 0.92193   1
   8   3  -4 0.23527 0.83810   4
  -8  -3   4 -0.6661 0.35636   4
  -8  -3   4 -0.3826 0.79198   2
   7   3  -4 55.5946 2.39072   1
   7   3  -4 51.7141 2.28129   4
   7   3  -4 56.6791 2.25661   3
  -7  -3   4 57.9090 2.39532   4
  -7  -3   4 55.5991 2.46056   2
   6   3  -4 0.63532 0.71375   4
   6   3  -4 2.09627 0.86923   3
   6   3  -4 1.33649 0.80082   1
   6   3  -4 3.43441 0.90275   4
  -6  -3   4 2.24564 0.69766   4
  -6  -3   4 1.21397 0.83778   2
   5   3  -4 226.081 5.30276   1
   5   3  -4 219.051 5.32576   4
   5   3  -4 222.300 5.20357   3
   5   3  -4 213.265 5.51866   4
  -5  -3   4 217.583 5.47199   2
  -5  -3   4 220.474 5.27649   4
   4   3  -4 43.2598 1.56594   1
   4   3  -4 43.0526 1.64010   4
   4   3  -4 44.1091 1.80938   4
   4   3  -4 46.0335 1.63292   3
  -4  -3   4 45.8963 1.69033   4
  -4  -3   4 42.6116 1.70126   2
   3   3  -4 10.9478 1.42762   4
   3   3  -4 12.1898 0.90875   3
   3   3  -4 13.0389 0.80737   1
   3   3  -4 10.2933 0.96581   4
   3   3  -4 12.6009 0.77978   1
  -3  -3   4 9.80317 0.87274   4
  -3  -3   4 10.6297 0.94097   4
  -3  -3   4 12.2847 0.97586   2
   2   3  -4 127.467 3.05672   3
   2   3  -4 127.151 3.09717   4
   2   3  -4 122.024 2.88762   1
   2   3  -4 126.697 2.87765   1
  -2  -3   4 127.767 3.12123   4
  -2  -3   4 126.351 3.12233   2
  -2  -3   4 119.378 3.04359   4
   1   3  -4 279.066 6.24352   4
   1   3  -4 296.936 6.28835   3
   1   3  -4 297.950 6.03578   1
   1   3  -4 285.716 6.27677   2
   1   3  -4 287.602 6.25876   4
  -1  -3   4 288.304 6.03875   1
  -1  -3   4 294.223 6.28537   4
  -1  -3   4 289.831 6.30345   2
  -1  -3   4 305.555 6.32563   4
  -1  -3   4 283.804 6.23958   3
   0   3  -4 654.408 13.4297   4
   0   3  -4 664.226 13.5395   3
   0  -3   4 645.259 13.2346   1
   0  -3   4 668.153 13.6662   4
   0  -3   4 629.480 13.4794   3
   0  -3   4 664.403 13.4824   4
   0  -3   4 672.212 13.5130   2
  -1   3  -4 872.909 17.5586   4
  -1   3  -4 861.387 17.5658   4
  -1   3  -4 883.937 17.8120   3
   1  -3   4 850.462 17.7567   3
   1  -3   4 885.588 17.6409   4
  -2   3  -4 26.8619 1.15522   3
  -2   3  -4 27.1037 0.68946   4
  -2   3  -4 29.3858 0.98540   1
   2  -3   4 29.7380 0.94675   2
   2  -3   4 27.8318 0.93016   2
   2  -3   4 28.6317 0.95218   1
   2  -3   4 28.1555 0.83259   4
   2  -3   4 28.8285 0.85914   4
   2  -3   4 26.3048 1.05013   3
  -3   3  -4 18.4108 1.06038   3
  -3   3  -4 19.8889 0.98303   1
   3  -3   4 18.0939 0.88636   1
   3  -3   4 21.3440 0.65130   4
   3  -3   4 19.8450 0.66635   4
   3  -3   4 18.4148 0.82885   2
   3  -3   4 20.0304 0.83941   2
  -4   3  -4 35.4706 1.39605   3
  -4   3  -4 33.4116 1.36871   2
  -4   3  -4 35.6899 1.47392   1
   4  -3   4 36.0291 0.97170   4
   4  -3   4 35.2698 1.34737   2
  -5   3  -4 9.42270 0.81810   2
  -5   3  -4 9.30895 1.10534   1
   5  -3   4 9.72581 0.76512   2
   5  -3   4 9.42678 0.58169   4
   5  -3   4 9.50474 0.59006   4
   5  -3   4 9.28788 1.04726   3
  -6   3  -4 116.616 3.03472   2
  -6   3  -4 115.562 3.50133   1
   6  -3   4 124.263 3.26675   4
   6  -3   4 112.797 3.25749   3
   6  -3   4 118.712 2.73397   4
  -7   3  -4 8.60052 1.01779   2
  -7   3  -4 6.23105 1.09114   1
   7  -3   4 7.43081 1.05171   3
   7  -3   4 7.99703 0.78633   4
   7  -3   4 8.48188 0.77690   4
  -8   3  -4 34.2101 2.23662   1
  -8   3  -4 37.4557 1.70056   2
   8  -3   4 37.7507 1.41782   4
   8  -3   4 40.1812 1.98728   3
   8  -3   4 36.6229 1.43958   4
  -9   3  -4 4.15759 1.21089   1
  -9   3  -4 5.56922 1.05508   2
   9  -3   4 5.66909 0.72798   4
   9  -3   4 4.02044 0.92945   3
   9  -3   4 4.95151 0.74008   4
 -10   3  -4 1.99635 1.15235   1
 -10   3  -4 2.46206 0.92031   2
  10  -3   4 3.62097 0.71487   4
  10  -3   4 3.78576 1.68522   3
  10  -3   4 2.91453 0.70329   4
 -11   3  -4 1.45804 0.86563   2
 -11   3  -4 1.94085 1.20063   1
  11  -3   4 0.64921 0.69192   4
  11  -3   4 -0.1917 0.91282   3
 -12   3  -4 12.3076 2.44163   2
  12  -3   4 11.5432 1.56444   3
  12  -3   4 13.7978 1.40198   4
  11   2  -4 16.8777 2.17307   1
  11   2  -4 16.0333 1.92664   3
  11   2  -4 18.1316 2.02631   4
 -11  -2   4 19.8599 1.99370   2
  10   2  -4 -0.8596 0.90018   3
  10   2  -4 0.60306 1.09212   1
  10   2  -4 0.34501 0.93972   4
 -10  -2   4 -0.9962 0.87498   2
   9   2  -4 7.54609 1.21275   3
   9   2  -4 7.25776 1.38565   1
   9   2  -4 5.62041 1.08091   4
  -9  -2   4 7.27702 1.27584   2
   8   2  -4 9.13524 1.15916   4
   8   2  -4 11.3615 1.30011   4
   8   2  -4 12.8422 1.46932   3
   8   2  -4 11.1306 1.40948   1
  -8  -2   4 9.08290 1.06442   4
  -8  -2   4 11.6298 1.46450   2
   7   2  -4 -1.5574 0.69704   1
   7   2  -4 -0.3846 0.68359   4
   7   2  -4 -0.0864 0.66193   4
   7   2  -4 -0.2329 0.67061   3
  -7  -2   4 -1.0011 0.68082   2
   6   2  -4 0.92545 0.73181   3
   6   2  -4 1.09206 0.69354   4
   6   2  -4 1.05095 0.58531   4
  -6  -2   4 1.60409 0.64635   4
   5   2  -4 139.566 3.68591   4
   5   2  -4 144.061 3.64535   3
   5   2  -4 144.044 3.73927   4
  -5  -2   4 143.152 3.72952   1
  -5  -2   4 145.100 3.80167   2
  -5  -2   4 149.410 3.70676   4
   4   2  -4 98.1571 2.71266   4
   4   2  -4 103.977 2.70758   3
   4   2  -4 104.155 2.74322   4
  -4  -2   4 99.1331 2.72414   4
  -4  -2   4 100.220 2.80187   2
   3   2  -4 194.655 4.28079   3
   3   2  -4 182.443 4.28568   4
   3   2  -4 188.611 4.38100   4
  -3  -2   4 178.388 4.25812   4
  -3  -2   4 182.917 4.32420   2
  -3  -2   4 183.189 4.28853   4
   2   2  -4 207.265 4.69362   2
   2   2  -4 214.083 4.69459   4
   2   2  -4 201.587 4.65037   4
   2   2  -4 206.404 4.48947   1
   2   2  -4 210.476 4.49023   1
   2   2  -4 219.724 4.67982   3
  -2  -2   4 213.106 4.70175   4
  -2  -2   4 216.036 4.73418   2
  -2  -2   4 205.355 4.66076   4
  -2  -2   4 206.152 4.62612   3
   1   2  -4 167.606 3.47040   1
   1   2  -4 165.017 3.89320   2
   1   2  -4 169.421 3.71182   4
   1   2  -4 168.680 3.45525   1
   1   2  -4 166.466 3.70077   4
  -1  -2   4 169.399 3.73305   4
  -1  -2   4 161.800 3.83983   3
  -1  -2   4 162.033 3.69884   4
  -1  -2   4 166.989 3.91610   2
   0   2  -4 128.219 3.01583   2
   0   2  -4 130.720 2.94774   4
   0   2  -4 136.982 2.75427   1
   0   2  -4 136.993 3.06755   3
   0  -2   4 135.082 2.74946   1
   0  -2   4 136.889 3.04429   2
   0  -2   4 138.226 2.98815   4
   0  -2   4 135.392 2.99490   4
   0  -2   4 130.333 3.04302   3
  -1   2  -4 80.9439 1.99740   2
  -1   2  -4 83.7879 1.88917   1
  -1   2  -4 85.4843 1.82033   4
  -1   2  -4 84.1781 1.80581   4
  -1   2  -4 84.7812 2.07583   3
   1  -2   4 85.9536 1.87993   4
   1  -2   4 80.5983 1.86113   1
   1  -2   4 84.1483 1.88154   4
   1  -2   4 80.4748 2.16878   3
   1  -2   4 83.6293 2.00396   2
  -2   2  -4 85.3978 2.09082   1
  -2   2  -4 87.0659 2.34457   3
   2  -2   4 81.2346 2.03072   1
   2  -2   4 83.8138 2.06356   2
   2  -2   4 81.8070 2.10305   3
   2  -2   4 88.5814 1.80049   4
   2  -2   4 83.7994 2.05544   2
  -3   2  -4 88.4034 2.31016   3
  -3   2  -4 91.9587 2.33886   1
  -3   2  -4 87.9508 2.21669   2
   3  -2   4 84.9771 2.25524   1
   3  -2   4 80.0119 2.33089   2
   3  -2   4 87.5613 2.27288   3
  -4   2  -4 0.25769 0.46208   2
  -4   2  -4 1.15000 0.54256   1
   4  -2   4 -0.6313 0.47539   3
   4  -2   4 1.30709 0.45657   2
   4  -2   4 0.70834 0.22327   4
   4  -2   4 0.68973 0.22014   4
  -5   2  -4 85.3757 2.61541   1
  -5   2  -4 87.4738 2.39921   2
   5  -2   4 83.4172 1.97578   4
   5  -2   4 83.3157 1.96554   4
   5  -2   4 84.4186 2.47774   3
  -6   2  -4 15.7884 1.36098   1
  -6   2  -4 18.0149 1.16209   2
   6  -2   4 16.2443 1.11102   3
   6  -2   4 15.8868 0.92433   4
   6  -2   4 16.8474 0.79455   4
  -7   2  -4 25.9213 1.74300   1
  -7   2  -4 29.2834 1.54612   2
   7  -2   4 29.1407 1.61605   3
   7  -2   4 27.5840 1.13053   4
   7  -2   4 27.4302 1.13843   4
  -8   2  -4 53.0633 2.61988   1
  -8   2  -4 58.1850 2.57715   2
   8  -2   4 55.7244 2.24471   3
   8  -2   4 52.8744 1.75294   4
   8  -2   4 53.5072 1.77655   4
  -9   2  -4 3.26398 1.26625   1
  -9   2  -4 2.90716 0.91218   2
   9  -2   4 2.00332 0.92197   3
   9  -2   4 2.24770 0.62576   4
   9  -2   4 1.66052 0.61533   4
 -10   2  -4 4.38933 1.04566   2
 -10   2  -4 1.95262 1.27962   1
  10  -2   4 4.83619 0.78386   4
  10  -2   4 4.37430 0.78724   4
  10  -2   4 3.79148 1.06810   3
 -11   2  -4 7.67772 1.25208   2
  11  -2   4 7.64122 1.25477   3
  11  -2   4 7.37116 0.97568   4
  11   1  -4 131.523 4.29215   4
  11   1  -4 127.571 4.51676   1
  11   1  -4 128.737 4.23752   3
 -11  -1   4 125.481 4.28144   2
  10   1  -4 74.5642 3.29037   1
  10   1  -4 75.7856 3.04472   4
  10   1  -4 80.9625 3.10300   3
 -10  -1   4 78.1539 3.15034   2
   9   1  -4 56.0438 2.45061   4
   9   1  -4 52.6514 2.33587   3
  -9  -1   4 54.6760 2.65778   1
  -9  -1   4 57.3541 2.49023   2
   8   1  -4 -1.3175 0.58545   4
   8   1  -4 -0.1240 0.77915   3
   8   1  -4 -0.5378 0.72100   4
  -8  -1   4 -0.4098 0.70755   2
  -8  -1   4 -1.1203 0.60012   4
  -8  -1   4 -0.6547 0.74748   1
   7   1  -4 98.3318 3.00237   3
   7   1  -4 101.966 3.07669   4
   7   1  -4 98.2844 2.98281   4
  -7  -1   4 98.2897 3.21653   1
  -7  -1   4 96.3989 3.09093   2
   6   1  -4 69.2201 2.29071   4
   6   1  -4 71.9561 2.36690   4
   6   1  -4 74.9504 2.33711   3
  -6  -1   4 69.9796 2.40237   1
  -6  -1   4 72.5765 2.25738   4
  -6  -1   4 69.7201 2.39339   2
   5   1  -4 273.909 6.10055   3
   5   1  -4 256.802 6.02817   4
   5   1  -4 266.701 6.10960   4
  -5  -1   4 265.712 6.14519   1
  -5  -1   4 271.278 6.05498   4
  -5  -1   4 266.463 6.14238   2
   4   1  -4 34.8575 1.30332   3
   4   1  -4 32.5694 1.35810   4
   4   1  -4 31.4603 1.26123   4
   4   1  -4 31.7872 1.31689   1
  -4  -1   4 33.1393 1.33215   1
  -4  -1   4 33.1790 1.38870   2
  -4  -1   4 34.3235 1.32555   4
   3   1  -4 118.817 2.87063   3
   3   1  -4 112.357 2.86022   2
   3   1  -4 113.504 2.87368   4
   3   1  -4 115.900 2.78924   1
   3   1  -4 120.990 2.92693   4
  -3  -1   4 117.517 3.15516   4
  -3  -1   4 121.539 2.93708   2
  -3  -1   4 120.303 2.82731   1
  -3  -1   4 116.779 3.03695   3
  -3  -1   4 121.353 2.90122   4
   2   1  -4 42.7283 1.33280   2
   2   1  -4 46.2581 1.47700   3
   2   1  -4 42.6905 1.15064   1
   2   1  -4 44.9757 1.30721   4
   2   1  -4 45.7441 1.31851   4
  -2  -1   4 44.9181 1.31577   4
  -2  -1   4 40.6657 1.26441   3
  -2  -1   4 44.4070 1.31780   4
  -2  -1   4 42.6789 1.17430   1
   1   1  -4 1044.75 26.0245   5
  -1  -1   4 1077.92 26.1532   5
   0   1  -4 55.3930 1.45413   2
   0   1  -4 55.4505 1.44402   3
   0   1  -4 54.4535 1.31853   4
   0   1  -4 54.2506 1.32368   4
   0  -1   4 55.3457 1.35341   4
   0  -1   4 55.8327 1.35557   4
   0  -1   4 57.2695 1.18863   1
   0  -1   4 54.5262 1.44075   2
   0  -1   4 55.2708 1.15973   1
   0  -1   4 55.1964 1.42572   3
  -1   1  -4 264.626 5.59404   3
  -1   1  -4 268.775 5.50269   1
   1  -1   4 260.646 5.62206   2
   1  -1   4 271.595 5.38411   4
   1  -1   4 262.960 5.61283   2
   1  -1   4 262.301 5.57214   3
   1  -1   4 256.059 5.48952   1
   1  -1   4 270.893 5.38691   4
  -2   1  -4 175.264 3.84194   3
  -2   1  -4 176.775 3.86032   1
  -2   1  -4 177.513 3.87302   2
   2  -1   4 167.950 3.82813   1
   2  -1   4 165.260 3.79344   3
   2  -1   4 174.850 3.87317   2
  -3   1  -4 219.531 4.89900   1
  -3   1  -4 221.021 4.82602   3
  -3   1  -4 221.159 4.88425   2
   3  -1   4 212.012 4.74545   3
   3  -1   4 204.928 4.76591   2
   3  -1   4 213.141 4.85323   1
  -4   1  -4 1215.57 24.8593   1
  -4   1  -4 1221.32 24.7151   2
   4  -1   4 1178.32 24.6364   3
   4  -1   4 1216.66 24.2204   4
   4  -1   4 1222.65 24.2372   4
  -5   1  -4 645.740 13.7997   2
  -5   1  -4 652.542 14.0258   1
   5  -1   4 668.191 13.3363   4
   5  -1   4 657.605 13.3318   4
   5  -1   4 656.362 13.7443   3
  -6   1  -4 1.94741 0.66519   2
  -6   1  -4 -0.8971 1.56640   1
   6  -1   4 1.79853 0.62268   3
   6  -1   4 -0.1827 0.38987   4
  -7   1  -4 25.7610 1.86917   1
  -7   1  -4 28.1942 1.56745   2
   7  -1   4 28.0592 1.74356   3
   7  -1   4 23.3707 1.12786   4
   7  -1   4 23.4622 1.12085   4
  -8   1  -4 -0.4774 0.80078   2
  -8   1  -4 0.25854 0.90522   1
   8  -1   4 -0.7524 0.69693   3
   8  -1   4 -0.4422 0.51068   4
   8  -1   4 -0.5643 0.50569   4
  -9   1  -4 0.74798 1.93131   1
  -9   1  -4 0.71343 0.88475   2
   9  -1   4 1.75229 0.63527   4
   9  -1   4 1.53946 0.82974   3
 -10   1  -4 8.30066 1.29175   2
  10  -1   4 7.21077 0.89378   4
  10  -1   4 6.64377 1.10702   3
  10  -1   4 7.31600 1.49720   1
  10  -1   4 8.36203 1.10487   4
 -11   1  -4 3.18018 1.14280   2
  11  -1   4 2.96183 1.04792   3
  11  -1   4 5.76828 1.49512   1
  11  -1   4 4.11170 0.84662   4
  12   0  -4 -1.3244 1.11129   3
 -12   0   4 0.53501 0.91130   2
  11   0  -4 4.27307 1.23533   3
  11   0  -4 5.52017 1.21321   4
 -11   0   4 5.41245 1.37963   1
 -11   0   4 8.71259 1.34737   2
  10   0  -4 53.6100 2.51003   3
  10   0  -4 60.8871 2.59218   4
 -10   0   4 53.6719 2.47881   2
 -10   0   4 53.1404 2.78715   1
   9   0  -4 54.9808 2.32013   3
   9   0  -4 52.3442 2.48114   4
   9   0  -4 56.1123 2.40248   4
  -9   0   4 50.0075 2.08429   4
  -9   0   4 54.3827 2.32382   2
  -9   0   4 53.5538 2.63299   1
   8   0  -4 0.88397 0.65818   4
   8   0  -4 2.20944 0.90450   3
   8   0  -4 1.24974 0.79624   4
  -8   0   4 1.85898 0.67822   4
  -8   0   4 1.37309 0.77390   2
  -8   0   4 2.31512 1.02785   1
   7   0  -4 1.02095 0.70255   3
   7   0  -4 1.09536 0.68103   4
   7   0  -4 0.88412 0.74244   4
  -7   0   4 -0.4965 0.73063   1
  -7   0   4 0.19671 0.23088   4
  -7   0   4 -0.3960 0.66846   2
   6   0  -4 0.94071 0.68951   3
   6   0  -4 1.62451 0.66826   4
  -6   0   4 1.52481 0.62951   4
  -6   0   4 0.39639 0.63484   2
  -6   0   4 0.31178 0.68865   1
   5   0  -4 130.505 3.39809   4
   5   0  -4 137.625 3.48487   4
   5   0  -4 140.391 3.47624   3
  -5   0   4 132.546 3.49127   1
  -5   0   4 137.604 3.43912   2
  -5   0   4 137.670 3.40432   4
   4   0  -4 176.235 4.05298   4
   4   0  -4 170.126 4.04051   3
   4   0  -4 170.432 4.19895   2
   4   0  -4 171.909 4.06285   4
   4   0  -4 170.351 4.01160   1
  -4   0   4 177.792 4.05739   4
  -4   0   4 175.224 4.04055   2
  -4   0   4 169.916 4.04962   1
   3   0  -4 308.760 6.62803   4
   3   0  -4 303.333 6.56399   2
   3   0  -4 311.905 6.60867   3
   3   0  -4 307.961 6.60763   4
   3   0  -4 303.808 6.52869   1
  -3   0   4 319.254 6.80242   2
  -3   0   4 309.426 6.61985   4
  -3   0   4 297.182 6.57518   3
  -3   0   4 306.092 6.80294   4
  -3   0   4 307.978 6.57604   1
   2   0  -4 6158.26 129.090   5
  -2   0   4 6170.96 128.917   5
   1   0  -4 421.444 8.76046   4
   1   0  -4 422.527 8.79636   2
   1   0  -4 431.100 8.62846   1
   1   0  -4 423.312 8.77172   4
   1   0  -4 437.658 8.77750   3
  -1   0   4 425.886 8.80537   2
  -1   0   4 415.889 8.62163   1
  -1   0   4 431.192 8.78295   4
  -1   0   4 432.747 8.79051   4
  -1   0   4 422.727 8.75582   3
   0   0  -4 2384.42 51.5885   5
   0   0   4 2470.05 51.6793   5
  -1   0  -4 676.928 13.7926   2
  -1   0  -4 673.632 13.6357   3
   1   0   4 680.568 13.6882   1
   1   0   4 694.911 13.5276   4
   1   0   4 658.474 13.6809   1
   1   0   4 662.632 13.6189   3
   1   0   4 669.161 13.7891   2
   1   0   4 675.844 13.5146   4
  -2   0  -4 131.912 3.65978   2
  -2   0  -4 126.078 2.80708   3
   2   0   4 125.044 2.95077   1
   2   0   4 117.816 2.95828   2
   2   0   4 126.431 2.99711   1
   2   0   4 120.634 2.78456   3
   2   0   4 126.278 2.62066   4
   2   0   4 128.140 2.59080   4
  -3   0  -4 5.14124 0.62680   2
   3   0   4 5.37377 0.56324   3
   3   0   4 5.41747 0.68748   2
   3   0   4 4.56188 0.55967   3
   3   0   4 4.50128 0.60405   1
   3   0   4 4.62287 0.34963   4
  -4   0  -4 380.898 8.45108   1
  -4   0  -4 389.083 8.38047   2
   4   0   4 388.529 7.89397   4
   4   0   4 391.973 7.89969   4
   4   0   4 367.139 8.12832   3
   4   0   4 385.501 8.15296   3
  -5   0  -4 8.38344 1.02929   1
  -5   0  -4 10.1461 1.09303   2
   5   0   4 10.4717 0.68464   4
   5   0   4 9.07544 0.84610   3
  -6   0  -4 76.9529 2.62993   1
  -6   0  -4 74.1379 2.49542   2
   6   0   4 72.0320 2.02188   4
   6   0   4 71.8796 2.00224   4
   6   0   4 74.0885 2.25418   3
  -7   0  -4 1.76174 0.86433   2
   7   0   4 1.54830 0.55302   4
   7   0   4 0.98806 0.69022   3
   7   0   4 2.13581 0.58361   4
  -8   0  -4 8.37212 1.14854   2
   8   0   4 6.62214 1.21080   1
   8   0   4 9.29235 1.00017   4
   8   0   4 6.34826 0.97025   3
   8   0   4 6.75371 0.78652   4
  -9   0  -4 44.8183 2.31319   2
   9   0   4 45.5927 1.87069   4
   9   0   4 44.5797 2.07739   3
   9   0   4 44.7230 1.79466   4
   9   0   4 45.2237 2.50366   1
 -10   0  -4 0.58477 1.16278   2
  10   0   4 2.63251 0.73226   4
  10   0   4 3.33431 1.21626   1
  10   0   4 -0.6071 0.79392   3
 -11   0  -4 2.24686 1.14242   2
  11   0   4 2.89689 1.46214   1
  11   0   4 0.52570 0.93556   3
  11   0   4 3.36374 0.87131   4
  12  -1  -4 2.00451 1.33399   3
  12  -1  -4 3.28582 1.19107   4
 -12   1   4 4.62010 1.75507   1
 -12   1   4 5.93475 1.14479   2
  11  -1  -4 8.29746 1.32932   3
  11  -1  -4 10.3542 1.31753   4
 -11   1   4 13.5800 1.53433   2
 -11   1   4 7.67134 1.50797   1
  10  -1  -4 0.65290 1.12788   3
  10  -1  -4 -0.1661 1.28426   4
 -10   1   4 0.70589 1.30271   1
 -10   1   4 0.02015 0.80046   2
   9  -1  -4 0.15622 0.69751   4
   9  -1  -4 0.58988 0.90562   3
   9  -1  -4 0.00874 0.73615   4
  -9   1   4 1.58712 0.80767   2
  -9   1   4 0.88881 1.05607   1
  -9   1   4 0.90396 0.64637   4
   8  -1  -4 10.0921 1.30373   4
   8  -1  -4 8.72558 1.16563   4
   8  -1  -4 8.55692 1.15239   3
  -8   1   4 10.1673 1.09795   4
  -8   1   4 9.53076 1.15140   2
  -8   1   4 10.1359 1.29769   1
   7  -1  -4 5.35830 0.95152   3
   7  -1  -4 4.88216 0.80826   4
   7  -1  -4 5.36746 1.27699   4
  -7   1   4 4.09909 0.82062   2
  -7   1   4 4.83368 1.09390   1
   6  -1  -4 31.0041 1.55844   3
   6  -1  -4 32.4732 1.43976   4
   6  -1  -4 30.0529 1.48903   4
  -6   1   4 33.0723 1.65696   1
  -6   1   4 31.5346 1.41745   2
   5  -1  -4 294.971 6.63881   3
   5  -1  -4 301.239 6.63873   4
   5  -1  -4 292.197 6.57613   4
  -5   1   4 295.454 6.55715   4
  -5   1   4 296.126 6.51218   2
  -5   1   4 300.428 6.73484   1
   4  -1  -4 200.743 4.84936   1
   4  -1  -4 204.719 4.73401   3
   4  -1  -4 207.774 4.75144   4
   4  -1  -4 214.675 4.73560   4
   4  -1  -4 201.915 4.59424   2
  -4   1   4 208.053 4.70387   4
  -4   1   4 206.056 4.77552   1
  -4   1   4 204.542 4.63441   2
  -4   1   4 224.585 5.37480   4
   3  -1  -4 2763.73 61.8955   5
  -3   1   4 2698.48 61.6358   5
   2  -1  -4 9791.20 203.167   5
  -2   1   4 9999.99 203.002   5
   1  -1  -4 382.940 7.86543   4
   1  -1  -4 385.814 7.79318   3
   1  -1  -4 375.058 7.79342   1
   1  -1  -4 376.213 7.83446   4
   1  -1  -4 372.463 7.85647   2
  -1   1   4 389.588 7.86260   4
  -1   1   4 381.892 7.79863   1
  -1   1   4 379.432 7.85925   2
  -1   1   4 370.080 7.86248   4
  -1   1   4 380.604 7.78911   3
   0  -1  -4 98.1925 2.10085   3
   0  -1  -4 96.5572 2.20147   1
   0  -1  -4 96.5378 2.29711   2
   0  -1  -4 93.9632 2.14862   4
   0   1   4 97.2608 2.21026   1
   0   1   4 95.5030 2.18869   4
   0   1   4 96.6047 2.08797   3
   0   1   4 96.9908 2.17236   4
  -1  -1  -4 17.6884 0.79204   2
  -1  -1  -4 16.4025 0.54059   4
  -1  -1  -4 18.3240 0.53850   3
  -1  -1  -4 16.8044 0.53612   4
  -1  -1  -4 15.7569 0.70967   1
   1   1   4 16.9666 0.51654   3
   1   1   4 15.5843 0.59715   4
   1   1   4 15.5677 0.92005   2
   1   1   4 16.7225 0.73183   1
   1   1   4 15.7539 0.58489   4
  -2  -1  -4 47.8052 1.06799   4
  -2  -1  -4 46.5500 1.05910   4
  -2  -1  -4 47.5161 1.52782   2
   2   1   4 47.6734 1.45601   1
   2   1   4 47.9949 1.20011   3
   2   1   4 47.7499 1.21341   4
   2   1   4 46.9714 1.44737   1
   2   1   4 47.2968 1.19189   3
[truncated: 850,407 more chars]
