# Supplementary material for: Planting the Seeds of a Decision Tree for Ionic Liquids: Steric and Electronic Impacts on Melting Points of Triarylphosponium Ionic Liquids
Source: J Phys Chem B. 2024 Jun 7;128(24):5895–907. doi: 10.1021/acs.jpcb.4c02196 (PMC11194809; doi:10.1021/acs.jpcb.4c02196)
Supplement: Supplementary file 1 — jp4c02196_si_001.zip [file jp4c02196_si_001.zip › 4Me Iodo Finazlized.cif]

data_fgcupch0095_0m
_audit_creation_date               2023-07-31
_audit_creation_method
;
Olex2 1.5
(compiled 2023.03.06 svn.rbb2c1857 for OlexSys, GUI svn.r6748)
;
_shelx_SHELXL_version_number       '2018/3'
_audit_contact_author_address      ?
_audit_contact_author_email        ?
_audit_contact_author_name         ''
_audit_contact_author_phone        ?
_publ_contact_author_id_orcid      ?
_publ_section_acknowledgements
;
Parts of this material is based upon work supported by the National Science
Foundation through the Major Research Instrumentation Program under Grant 
No. 1919785 (funding for the instrument)
;
_publ_section_references
;
Allen, F. H., Johnson, O., Shields, G. P., Smith, B. R., Towler, M. (2004). 
J. Appl. Cryst., 37, 335--338.

Bruker (2019). Apex3 v2019.1-0, SAINT V8.40A, Bruker AXS 
Inc.: Madison (WI), USA, 2019.

Dolomanov, O.V., Bourhis, L.J., Gildea, R.J, Howard, J.A.K. & Puschmann, H.
 (2009), J. Appl. Cryst. 42, 339-341.

H\"ubschle, C. B., Sheldrick, G. M. and Dittrich, B. (2011). J. Appl. Cryst., 
44, 1281--1284.

Sheldrick G. M. (2015). "Crystal structure refinement with SHELXL", Acta Cryst., 
C71, 3-8.

Sheldrick, G. M. (2012). TWINABS. Ver. 2012/1.

Sheldrick, G. M. (2015). "SHELXT--Integrated space-group and
crystal-structure determination", Acta Cryst. A71, 3-8.

Sheldrick, G. M. (2018). SHELXL2018. University of G\"ottingen, Germany.

Sheldrick, G.M. (2008). Acta Cryst., A64, 112--122.

Sheldrick, G.M. (2015). Acta Cryst. C71, 3-8.
;
_chemical_name_common              ?
_chemical_name_systematic          ?
_chemical_formula_moiety           'I, C25 H30 P'
_chemical_formula_sum              'C25 H30 I P'
_chemical_formula_weight           488.36
_chemical_melting_point            ?
loop_
  _atom_type_symbol
  _atom_type_description
  _atom_type_scat_dispersion_real
  _atom_type_scat_dispersion_imag
  _atom_type_scat_source
 'C' 'C' 0.0033 0.0016 'International Tables Vol C Tables 4.2.6.8 and 6.1.1.4'
 'H' 'H' 0.0000 0.0000 'International Tables Vol C Tables 4.2.6.8 and 6.1.1.4'
 'I' 'I' -0.4742 1.8119 'International Tables Vol C Tables 4.2.6.8 and 6.1.1.4'
 'P' 'P' 0.1023 0.0942 'International Tables Vol C Tables 4.2.6.8 and 6.1.1.4'

_shelx_space_group_comment
;
The symmetry employed for this shelxl refinement is uniquely defined
by the following loop, which should always be used as a source of
symmetry information in preference to the above space-group names.
They are only intended as comments.
;
_space_group_crystal_system        'monoclinic'
_space_group_IT_number             14
_space_group_name_H-M_alt          'P 1 21/c 1'
_space_group_name_Hall             '-P 2ybc'
loop_
  _space_group_symop_operation_xyz
 'x, y, z'
 '-x, y+1/2, -z+1/2'
 '-x, -y, -z'
 'x, -y-1/2, z-1/2'

_cell_length_a                     10.9032(9)
_cell_length_b                     16.8667(14)
_cell_length_c                     12.8280(9)
_cell_angle_alpha                  90
_cell_angle_beta                   104.527(3)
_cell_angle_gamma                  90
_cell_volume                       2283.7(3)
_cell_formula_units_Z              4
_cell_measurement_reflns_used      1931
_cell_measurement_temperature      150(2)
_cell_measurement_theta_max        21.70
_cell_measurement_theta_min        2.28
_shelx_estimated_absorpt_T_max     0.943
_shelx_estimated_absorpt_T_min     0.650
_exptl_absorpt_coefficient_mu      1.479
_exptl_absorpt_correction_T_max    0.7461
_exptl_absorpt_correction_T_min    0.6283
_exptl_absorpt_correction_type     multi-scan
_exptl_absorpt_process_details
;
SADABS-2016/2 (Bruker,2016/2) was used for absorption correction.
wR2(int) was 0.0501 before and 0.0394 after correction.
The Ratio of minimum to maximum transmission is 0.8421.
The \l/2 correction factor is Not present.
;
_exptl_absorpt_special_details     ?
_exptl_crystal_colour              colourless
_exptl_crystal_colour_primary      colourless
_exptl_crystal_density_diffrn      1.420
_exptl_crystal_density_meas        ?
_exptl_crystal_density_method      ?
_exptl_crystal_description         needles
_exptl_crystal_F_000               992
loop_
  _exptl_crystal_face_index_h
  _exptl_crystal_face_index_k
  _exptl_crystal_face_index_l
  _exptl_crystal_face_perp_dist
 0.00 -1.00 0.00 0.0250
 1.00 -1.00 0.00 0.0150
 -1.00 1.00 0.00 0.0200
 0.00 0.00 -1.00 0.1480
 0.00 0.00 1.00 0.0720
 1.00 1.00 0.00 0.0280
 -1.00 -1.00 0.00 0.0370

_exptl_crystal_size_max            0.319
_exptl_crystal_size_mid            0.082
_exptl_crystal_size_min            0.04
_exptl_transmission_factor_max     ?
_exptl_transmission_factor_min     ?
_diffrn_reflns_av_R_equivalents    0.0240
_diffrn_reflns_av_unetI/netI       0.0198
_diffrn_reflns_Laue_measured_fraction_full  0.999
_diffrn_reflns_Laue_measured_fraction_max  0.993
_diffrn_reflns_limit_h_max         15
_diffrn_reflns_limit_h_min         -15
_diffrn_reflns_limit_k_max         24
_diffrn_reflns_limit_k_min         -23
_diffrn_reflns_limit_l_max         17
_diffrn_reflns_limit_l_min         -18
_diffrn_reflns_number              35022
_diffrn_reflns_point_group_measured_fraction_full  0.999
_diffrn_reflns_point_group_measured_fraction_max  0.993
_diffrn_reflns_theta_full          25.243
_diffrn_reflns_theta_max           30.539
_diffrn_reflns_theta_min           2.507
_diffrn_ambient_temperature        150(2)
_diffrn_detector                   'Bruker PhotonII CPAD'
_diffrn_detector_area_resol_mean   7.4074
_diffrn_detector_type
;
charge-integrating pixel array detector (CPAD)
;
_diffrn_measured_fraction_theta_full  0.999
_diffrn_measured_fraction_theta_max  0.993
_diffrn_measurement_device         'three-circle diffractometer'
_diffrn_measurement_device_type
;
Bruker AXS D8 Quest Eco diffractometer with PhotonII charge-integrating pixel 
array detector (CPAD)
;
_diffrn_measurement_method         '\w and \f scans'
_diffrn_radiation_type             MoK\a
_diffrn_radiation_wavelength       0.71076
_diffrn_source                     '1 kW fine focus sealed tube X-ray source'
_diffrn_source_current             20.0
_diffrn_source_power               1.0
_diffrn_source_voltage             50.0
_diffrn_standards_number           0
_reflns_Friedel_coverage           0.000
_reflns_Friedel_fraction_full      .
_reflns_Friedel_fraction_max       .
_reflns_number_gt                  6140
_reflns_number_total               6938
_reflns_special_details
;
 Reflections were merged by SHELXL according to the crystal
 class for the calculation of statistics and refinement.
 
 _reflns_Friedel_fraction is defined as the number of unique
 Friedel pairs measured divided by the number that would be
 possible theoretically, ignoring centric projections and
 systematic absences.
;
_reflns_threshold_expression       'I > 2\s(I)'
_computing_cell_refinement         'SAINT V8.40A (Bruker, 2019)'
_computing_data_collection         'Apex3 v2019.1-0 (Bruker, 2019)'
_computing_data_reduction          'SAINT V8.40A (Bruker, 2019)'
_computing_molecular_graphics      'Olex2 1.5 (Dolomanov et al., 2009)'
_computing_publication_material    'Olex2 1.5 (Dolomanov et al., 2009)'
_computing_structure_refinement    'SHELXL 2018/3 (Sheldrick, 2015)'
_computing_structure_solution      'SHELXT 2014/5 (Sheldrick, 2014)'
_refine_diff_density_max           0.666
_refine_diff_density_min           -0.629
_refine_diff_density_rms           0.063
_refine_ls_extinction_coef         .
_refine_ls_extinction_method       none
_refine_ls_goodness_of_fit_ref     1.066
_refine_ls_hydrogen_treatment      constr
_refine_ls_matrix_type             full
_refine_ls_number_parameters       248
_refine_ls_number_reflns           6938
_refine_ls_number_restraints       0
_refine_ls_R_factor_all            0.0312
_refine_ls_R_factor_gt             0.0250
_refine_ls_restrained_S_all        1.066
_refine_ls_shift/su_max            0.002
_refine_ls_shift/su_mean           0.000
_refine_ls_structure_factor_coef   Fsqd
_refine_ls_weighting_details      
 'w=1/[\s^2^(Fo^2^)+(0.0180P)^2^+1.6118P] where P=(Fo^2^+2Fc^2^)/3'
_refine_ls_weighting_scheme        calc
_refine_ls_wR_factor_gt            0.0514
_refine_ls_wR_factor_ref           0.0534
_refine_special_details            ?
_olex2_refinement_description
;
1. Fixed Uiso
 At 1.2 times of:
  All C(H) groups, All C(H,H) groups
 At 1.5 times of:
  All C(H,H,H) groups
2.a Secondary CH2 refined with riding coordinates:
 C1(H1A,H1B), C2(H2A,H2B), C3(H3A,H3B)
2.b Aromatic/amide H refined with riding coordinates:
 C6A(H6A), C6B(H6B), C6C(H6C), C7A(H7A), C7B(H7B), C7C(H7C), C9A(H9A),
 C9B(H9B), C9C(H9C), C10A(H10A), C10B(H10B), C10C(H10C)
2.c Idealised Me refined as rotating group:
 C4(H4A,H4B,H4C), C11A(H11A,H11B,H11C), C11B(H11D,H11E,H11F), C11C(H11G,H11H,
 H11I)
;
_atom_sites_solution_hydrogens     geom
_atom_sites_solution_primary       dual
_atom_sites_solution_secondary     difmap
loop_
  _atom_site_label
  _atom_site_type_symbol
  _atom_site_fract_x
  _atom_site_fract_y
  _atom_site_fract_z
  _atom_site_U_iso_or_equiv
  _atom_site_adp_type
  _atom_site_occupancy
  _atom_site_site_symmetry_order
  _atom_site_calc_flag
  _atom_site_refinement_flags_posn
  _atom_site_refinement_flags_adp
  _atom_site_refinement_flags_occupancy
  _atom_site_disorder_assembly
  _atom_site_disorder_group
 I1 I 0.82244(2) 0.42319(2) 0.22388(2) 0.02645(4) Uani 1 1 d . . . . .
 P1 P 0.77759(3) 0.64359(2) 0.52731(3) 0.01300(7) Uani 1 1 d . . . . .
 C1 C 0.86790(14) 0.55719(8) 0.50908(12) 0.0168(3) Uani 1 1 d . . . . .
 H1A H 0.887810 0.560676 0.439647 0.020 Uiso 1 1 calc R U . . .
 H1B H 0.947241 0.556937 0.564159 0.020 Uiso 1 1 calc R U . . .
 C2 C 0.79741(14) 0.47853(9) 0.51486(11) 0.0173(3) Uani 1 1 d . . . . .
 H2A H 0.707028 0.488793 0.498050 0.021 Uiso 1 1 calc R U . . .
 H2B H 0.813190 0.442384 0.460864 0.021 Uiso 1 1 calc R U . . .
 C3 C 0.83788(16) 0.43911(9) 0.62499(12) 0.0207(3) Uani 1 1 d . . . . .
 H3A H 0.928167 0.428517 0.641859 0.025 Uiso 1 1 calc R U . . .
 H3B H 0.822149 0.475112 0.679162 0.025 Uiso 1 1 calc R U . . .
 C4 C 0.76734(19) 0.36200(11) 0.62912(15) 0.0321(4) Uani 1 1 d . . . . .
 H4A H 0.778158 0.327509 0.572570 0.048 Uiso 1 1 calc R U . . .
 H4B H 0.678851 0.372935 0.619888 0.048 Uiso 1 1 calc R U . . .
 H4C H 0.800423 0.336820 0.697522 0.048 Uiso 1 1 calc R U . . .
 C5A C 0.71226(13) 0.62757(8) 0.64026(10) 0.0143(2) Uani 1 1 d . . . . .
 C5B C 0.87793(13) 0.72927(8) 0.54912(11) 0.0150(2) Uani 1 1 d . . . . .
 C5C C 0.65284(13) 0.66103(9) 0.40837(11) 0.0158(3) Uani 1 1 d . . . . .
 C6A C 0.58913(14) 0.59820(9) 0.62594(11) 0.0177(3) Uani 1 1 d . . . . .
 H6A H 0.536347 0.593381 0.556981 0.021 Uiso 1 1 calc R U . . .
 C6B C 0.85964(14) 0.79150(9) 0.61574(11) 0.0184(3) Uani 1 1 d . . . . .
 H6B H 0.797417 0.787590 0.653542 0.022 Uiso 1 1 calc R U . . .
 C6C C 0.56824(14) 0.72310(9) 0.40981(12) 0.0199(3) Uani 1 1 d . . . . .
 H6C H 0.573149 0.750968 0.473279 0.024 Uiso 1 1 calc R U . . .
 C7A C 0.54564(14) 0.57618(9) 0.71499(12) 0.0204(3) Uani 1 1 d . . . . .
 H7A H 0.463743 0.556677 0.705124 0.024 Uiso 1 1 calc R U . . .
 C7B C 0.93450(15) 0.85923(9) 0.62546(12) 0.0203(3) Uani 1 1 d . . . . .
 H7B H 0.921854 0.900302 0.669999 0.024 Uiso 1 1 calc R U . . .
 C7C C 0.47708(15) 0.74337(10) 0.31725(13) 0.0237(3) Uani 1 1 d . . . . .
 H7C H 0.420724 0.784371 0.319331 0.028 Uiso 1 1 calc R U . . .
 C8A C 0.62399(14) 0.58314(9) 0.81906(11) 0.0181(3) Uani 1 1 d . . . . .
 C8B C 1.02818(14) 0.86642(9) 0.56943(11) 0.0188(3) Uani 1 1 d . . . . .
 C8C C 0.46917(15) 0.70269(11) 0.22084(13) 0.0254(3) Uani 1 1 d . . . . .
 C9A C 0.74592(14) 0.61363(9) 0.83232(11) 0.0173(3) Uani 1 1 d . . . . .
 H9A H 0.797730 0.619755 0.901448 0.021 Uiso 1 1 calc R U . . .
 C9B C 1.04322(14) 0.80501(9) 0.50042(11) 0.0183(3) Uani 1 1 d . . . . .
 H9B H 1.103409 0.809811 0.460682 0.022 Uiso 1 1 calc R U . . .
 C9C C 0.55328(17) 0.64089(11) 0.22024(12) 0.0277(3) Uani 1 1 d . . . . .
 H9C H 0.548292 0.613190 0.156629 0.033 Uiso 1 1 calc R U . . .
 C10A C 0.79142(14) 0.63497(9) 0.74471(11) 0.0165(3) Uani 1 1 d . . . . .
 H10A H 0.873622 0.654019 0.754899 0.020 Uiso 1 1 calc R U . . .
 C10B C 0.96962(14) 0.73709(9) 0.49047(12) 0.0178(3) Uani 1 1 d . . . . .
 H10B H 0.981179 0.696581 0.444685 0.021 Uiso 1 1 calc R U . . .
 C10C C 0.64503(15) 0.61941(10) 0.31284(12) 0.0217(3) Uani 1 1 d . . . . .
 H10C H 0.700400 0.577809 0.310952 0.026 Uiso 1 1 calc R U . . .
 C11A C 0.57831(17) 0.55804(11) 0.91563(13) 0.0272(3) Uani 1 1 d . . . . .
 H11A H 0.487380 0.558748 0.897653 0.041 Uiso 1 1 calc R U . . .
 H11B H 0.610540 0.593976 0.974117 0.041 Uiso 1 1 calc R U . . .
 H11C H 0.607922 0.505391 0.936629 0.041 Uiso 1 1 calc R U . . .
 C11B C 1.11209(17) 0.93858(10) 0.58284(13) 0.0257(3) Uani 1 1 d . . . . .
 H11D H 1.072077 0.981585 0.610629 0.039 Uiso 1 1 calc R U . . .
 H11E H 1.125684 0.953309 0.514323 0.039 Uiso 1 1 calc R U . . .
 H11F H 1.191997 0.926833 0.632123 0.039 Uiso 1 1 calc R U . . .
 C11C C 0.37021(18) 0.72633(13) 0.12045(15) 0.0385(5) Uani 1 1 d . . . . .
 H11G H 0.397748 0.773045 0.090067 0.058 Uiso 1 1 calc R U . . .
 H11H H 0.291575 0.737022 0.138564 0.058 Uiso 1 1 calc R U . . .
 H11I H 0.358461 0.683935 0.068956 0.058 Uiso 1 1 calc R U . . .

loop_
  _atom_site_aniso_label
  _atom_site_aniso_U_11
  _atom_site_aniso_U_22
  _atom_site_aniso_U_33
  _atom_site_aniso_U_23
  _atom_site_aniso_U_13
  _atom_site_aniso_U_12
 I1 0.02563(6) 0.03333(6) 0.02236(5) -0.00498(4) 0.00969(4) -0.00132(4)
 P1 0.01261(15) 0.01420(16) 0.01254(14) 0.00026(12) 0.00379(12) -0.00095(12)
 C1 0.0155(6) 0.0162(6) 0.0197(6) 0.0017(5) 0.0064(5) 0.0012(5)
 C2 0.0194(7) 0.0165(6) 0.0160(6) -0.0019(5) 0.0044(5) -0.0007(5)
 C3 0.0259(7) 0.0184(7) 0.0174(6) 0.0004(5) 0.0049(6) -0.0047(6)
 C4 0.0377(10) 0.0262(9) 0.0309(8) 0.0059(7) 0.0060(7) -0.0115(7)
 C5A 0.0151(6) 0.0152(6) 0.0133(6) 0.0005(5) 0.0048(5) 0.0001(5)
 C5B 0.0134(6) 0.0157(6) 0.0150(6) 0.0006(5) 0.0019(5) -0.0016(5)
 C5C 0.0151(6) 0.0179(7) 0.0140(6) 0.0019(5) 0.0031(5) -0.0028(5)
 C6A 0.0159(6) 0.0219(7) 0.0147(6) -0.0005(5) 0.0026(5) -0.0020(5)
 C6B 0.0193(7) 0.0194(7) 0.0174(6) -0.0010(5) 0.0064(5) -0.0008(5)
 C6C 0.0182(7) 0.0201(7) 0.0205(6) 0.0013(5) 0.0033(5) -0.0009(5)
 C7A 0.0175(7) 0.0238(7) 0.0210(7) 0.0006(6) 0.0071(5) -0.0040(6)
 C7B 0.0248(7) 0.0185(7) 0.0166(6) -0.0028(5) 0.0032(5) -0.0023(6)
 C7C 0.0167(7) 0.0238(8) 0.0288(8) 0.0079(6) 0.0022(6) -0.0014(6)
 C8A 0.0225(7) 0.0166(7) 0.0175(6) 0.0018(5) 0.0096(5) 0.0019(5)
 C8B 0.0191(7) 0.0186(7) 0.0155(6) 0.0017(5) -0.0015(5) -0.0042(5)
 C8C 0.0179(7) 0.0336(9) 0.0214(7) 0.0107(6) -0.0015(6) -0.0096(6)
 C9A 0.0196(7) 0.0187(7) 0.0131(6) -0.0005(5) 0.0031(5) 0.0013(5)
 C9B 0.0146(6) 0.0217(7) 0.0185(6) 0.0014(5) 0.0043(5) -0.0030(5)
 C9C 0.0302(9) 0.0363(9) 0.0148(6) -0.0014(6) 0.0021(6) -0.0081(7)
 C10A 0.0150(6) 0.0180(7) 0.0162(6) -0.0007(5) 0.0034(5) -0.0002(5)
 C10B 0.0175(7) 0.0176(7) 0.0192(6) -0.0018(5) 0.0062(5) -0.0006(5)
 C10C 0.0234(7) 0.0237(8) 0.0174(6) -0.0019(6) 0.0040(6) -0.0013(6)
 C11A 0.0325(9) 0.0320(9) 0.0209(7) 0.0039(6) 0.0139(6) -0.0030(7)
 C11B 0.0289(8) 0.0233(8) 0.0228(7) -0.0003(6) 0.0026(6) -0.0115(6)
 C11C 0.0255(9) 0.0546(12) 0.0277(8) 0.0153(8) -0.0076(7) -0.0093(8)

_geom_special_details
;
 All esds (except the esd in the dihedral angle between two l.s. planes)
 are estimated using the full covariance matrix.  The cell esds are taken
 into account individually in the estimation of esds in distances, angles
 and torsion angles; correlations between esds in cell parameters are only
 used when they are defined by crystal symmetry.  An approximate (isotropic)
 treatment of cell esds is used for estimating esds involving l.s. planes.
;
loop_
  _geom_bond_atom_site_label_1
  _geom_bond_atom_site_label_2
  _geom_bond_distance
  _geom_bond_site_symmetry_2
  _geom_bond_publ_flag
 P1 C1 1.8064(15) . ?
 P1 C5A 1.7882(14) . ?
 P1 C5B 1.7917(14) . ?
 P1 C5C 1.7954(14) . ?
 C1 H1A 0.9700 . ?
 C1 H1B 0.9700 . ?
 C1 C2 1.544(2) . ?
 C2 H2A 0.9700 . ?
 C2 H2B 0.9700 . ?
 C2 C3 1.523(2) . ?
 C3 H3A 0.9700 . ?
 C3 H3B 0.9700 . ?
 C3 C4 1.519(2) . ?
 C4 H4A 0.9600 . ?
 C4 H4B 0.9600 . ?
 C4 H4C 0.9600 . ?
 C5A C6A 1.399(2) . ?
 C5A C10A 1.4055(19) . ?
 C5B C6B 1.399(2) . ?
 C5B C10B 1.4000(19) . ?
 C5C C6C 1.399(2) . ?
 C5C C10C 1.396(2) . ?
 C6A H6A 0.9300 . ?
 C6A C7A 1.393(2) . ?
 C6B H6B 0.9300 . ?
 C6B C7B 1.391(2) . ?
 C6C H6C 0.9300 . ?
 C6C C7C 1.386(2) . ?
 C7A H7A 0.9300 . ?
 C7A C8A 1.398(2) . ?
 C7B H7B 0.9300 . ?
 C7B C8B 1.394(2) . ?
 C7C H7C 0.9300 . ?
 C7C C8C 1.398(2) . ?
 C8A C9A 1.395(2) . ?
 C8A C11A 1.507(2) . ?
 C8B C9B 1.399(2) . ?
 C8B C11B 1.506(2) . ?
 C8C C9C 1.390(3) . ?
 C8C C11C 1.511(2) . ?
 C9A H9A 0.9300 . ?
 C9A C10A 1.3850(19) . ?
 C9B H9B 0.9300 . ?
 C9B C10B 1.386(2) . ?
 C9C H9C 0.9300 . ?
 C9C C10C 1.395(2) . ?
 C10A H10A 0.9300 . ?
 C10B H10B 0.9300 . ?
 C10C H10C 0.9300 . ?
 C11A H11A 0.9600 . ?
 C11A H11B 0.9600 . ?
 C11A H11C 0.9600 . ?
 C11B H11D 0.9600 . ?
 C11B H11E 0.9600 . ?
 C11B H11F 0.9600 . ?
 C11C H11G 0.9600 . ?
 C11C H11H 0.9600 . ?
 C11C H11I 0.9600 . ?

loop_
  _geom_angle_atom_site_label_1
  _geom_angle_atom_site_label_2
  _geom_angle_atom_site_label_3
  _geom_angle
  _geom_angle_site_symmetry_1
  _geom_angle_site_symmetry_3
  _geom_angle_publ_flag
 C5A P1 C1 108.90(7) . . ?
 C5A P1 C5B 110.31(6) . . ?
 C5A P1 C5C 110.03(7) . . ?
 C5B P1 C1 109.85(7) . . ?
 C5B P1 C5C 107.66(6) . . ?
 C5C P1 C1 110.09(7) . . ?
 P1 C1 H1A 109.0 . . ?
 P1 C1 H1B 109.0 . . ?
 H1A C1 H1B 107.8 . . ?
 C2 C1 P1 113.13(10) . . ?
 C2 C1 H1A 109.0 . . ?
 C2 C1 H1B 109.0 . . ?
 C1 C2 H2A 109.0 . . ?
 C1 C2 H2B 109.0 . . ?
 H2A C2 H2B 107.8 . . ?
 C3 C2 C1 112.81(12) . . ?
 C3 C2 H2A 109.0 . . ?
 C3 C2 H2B 109.0 . . ?
 C2 C3 H3A 109.2 . . ?
 C2 C3 H3B 109.2 . . ?
 H3A C3 H3B 107.9 . . ?
 C4 C3 C2 112.01(13) . . ?
 C4 C3 H3A 109.2 . . ?
 C4 C3 H3B 109.2 . . ?
 C3 C4 H4A 109.5 . . ?
 C3 C4 H4B 109.5 . . ?
 C3 C4 H4C 109.5 . . ?
 H4A C4 H4B 109.5 . . ?
 H4A C4 H4C 109.5 . . ?
 H4B C4 H4C 109.5 . . ?
 C6A C5A P1 120.74(10) . . ?
 C6A C5A C10A 119.74(12) . . ?
 C10A C5A P1 119.00(11) . . ?
 C6B C5B P1 121.70(11) . . ?
 C6B C5B C10B 119.20(13) . . ?
 C10B C5B P1 118.85(11) . . ?
 C6C C5C P1 118.23(11) . . ?
 C10C C5C P1 122.00(12) . . ?
 C10C C5C C6C 119.52(13) . . ?
 C5A C6A H6A 120.0 . . ?
 C7A C6A C5A 119.97(13) . . ?
 C7A C6A H6A 120.0 . . ?
 C5B C6B H6B 120.0 . . ?
 C7B C6B C5B 120.03(13) . . ?
 C7B C6B H6B 120.0 . . ?
 C5C C6C H6C 119.8 . . ?
 C7C C6C C5C 120.45(14) . . ?
 C7C C6C H6C 119.8 . . ?
 C6A C7A H7A 119.7 . . ?
 C6A C7A C8A 120.58(14) . . ?
 C8A C7A H7A 119.7 . . ?
 C6B C7B H7B 119.5 . . ?
 C6B C7B C8B 120.96(14) . . ?
 C8B C7B H7B 119.5 . . ?
 C6C C7C H7C 119.7 . . ?
 C6C C7C C8C 120.57(15) . . ?
 C8C C7C H7C 119.7 . . ?
 C7A C8A C11A 120.84(14) . . ?
 C9A C8A C7A 118.86(13) . . ?
 C9A C8A C11A 120.30(14) . . ?
 C7B C8B C9B 118.64(13) . . ?
 C7B C8B C11B 120.93(14) . . ?
 C9B C8B C11B 120.42(14) . . ?
 C7C C8C C11C 119.79(17) . . ?
 C9C C8C C7C 118.59(14) . . ?
 C9C C8C C11C 121.62(16) . . ?
 C8A C9A H9A 119.3 . . ?
 C10A C9A C8A 121.40(13) . . ?
 C10A C9A H9A 119.3 . . ?
 C8B C9B H9B 119.6 . . ?
 C10B C9B C8B 120.88(13) . . ?
 C10B C9B H9B 119.6 . . ?
 C8C C9C H9C 119.2 . . ?
 C8C C9C C10C 121.55(15) . . ?
 C10C C9C H9C 119.2 . . ?
 C5A C10A H10A 120.3 . . ?
 C9A C10A C5A 119.42(13) . . ?
 C9A C10A H10A 120.3 . . ?
 C5B C10B H10B 119.9 . . ?
 C9B C10B C5B 120.23(13) . . ?
 C9B C10B H10B 119.9 . . ?
 C5C C10C H10C 120.3 . . ?
 C9C C10C C5C 119.31(15) . . ?
 C9C C10C H10C 120.3 . . ?
 C8A C11A H11A 109.5 . . ?
 C8A C11A H11B 109.5 . . ?
 C8A C11A H11C 109.5 . . ?
 H11A C11A H11B 109.5 . . ?
 H11A C11A H11C 109.5 . . ?
 H11B C11A H11C 109.5 . . ?
 C8B C11B H11D 109.5 . . ?
 C8B C11B H11E 109.5 . . ?
 C8B C11B H11F 109.5 . . ?
 H11D C11B H11E 109.5 . . ?
 H11D C11B H11F 109.5 . . ?
 H11E C11B H11F 109.5 . . ?
 C8C C11C H11G 109.5 . . ?
 C8C C11C H11H 109.5 . . ?
 C8C C11C H11I 109.5 . . ?
 H11G C11C H11H 109.5 . . ?
 H11G C11C H11I 109.5 . . ?
 H11H C11C H11I 109.5 . . ?

loop_
  _geom_torsion_atom_site_label_1
  _geom_torsion_atom_site_label_2
  _geom_torsion_atom_site_label_3
  _geom_torsion_atom_site_label_4
  _geom_torsion
  _geom_torsion_site_symmetry_1
  _geom_torsion_site_symmetry_2
  _geom_torsion_site_symmetry_3
  _geom_torsion_site_symmetry_4
  _geom_torsion_publ_flag
 P1 C1 C2 C3 -98.16(13) . . . . ?
 P1 C5A C6A C7A 171.51(12) . . . . ?
 P1 C5A C10A C9A -172.41(11) . . . . ?
 P1 C5B C6B C7B -176.02(11) . . . . ?
 P1 C5B C10B C9B 175.88(11) . . . . ?
 P1 C5C C6C C7C 174.43(12) . . . . ?
 P1 C5C C10C C9C -173.80(12) . . . . ?
 C1 P1 C5A C6A -94.80(13) . . . . ?
 C1 P1 C5A C10A 76.99(13) . . . . ?
 C1 P1 C5B C6B -147.07(12) . . . . ?
 C1 P1 C5B C10B 38.67(13) . . . . ?
 C1 P1 C5C C6C 176.45(11) . . . . ?
 C1 P1 C5C C10C -9.28(15) . . . . ?
 C1 C2 C3 C4 179.87(14) . . . . ?
 C5A P1 C1 C2 46.39(12) . . . . ?
 C5A P1 C5B C6B -27.02(14) . . . . ?
 C5A P1 C5B C10B 158.72(11) . . . . ?
 C5A P1 C5C C6C 56.43(13) . . . . ?
 C5A P1 C5C C10C -129.30(13) . . . . ?
 C5A C6A C7A C8A 0.0(2) . . . . ?
 C5B P1 C1 C2 167.29(10) . . . . ?
 C5B P1 C5A C6A 144.58(12) . . . . ?
 C5B P1 C5A C10A -43.63(13) . . . . ?
 C5B P1 C5C C6C -63.82(13) . . . . ?
 C5B P1 C5C C10C 110.45(13) . . . . ?
 C5B C6B C7B C8B 0.1(2) . . . . ?
 C5C P1 C1 C2 -74.32(11) . . . . ?
 C5C P1 C5A C6A 25.95(14) . . . . ?
 C5C P1 C5A C10A -162.26(11) . . . . ?
 C5C P1 C5B C6B 93.05(13) . . . . ?
 C5C P1 C5B C10B -81.21(12) . . . . ?
 C5C C6C C7C C8C -0.7(2) . . . . ?
 C6A C5A C10A C9A -0.5(2) . . . . ?
 C6A C7A C8A C9A 0.9(2) . . . . ?
 C6A C7A C8A C11A -178.88(15) . . . . ?
 C6B C5B C10B C9B 1.5(2) . . . . ?
 C6B C7B C8B C9B 1.9(2) . . . . ?
 C6B C7B C8B C11B -177.94(14) . . . . ?
 C6C C5C C10C C9C 0.4(2) . . . . ?
 C6C C7C C8C C9C 0.9(2) . . . . ?
 C6C C7C C8C C11C -179.23(15) . . . . ?
 C7A C8A C9A C10A -1.7(2) . . . . ?
 C7B C8B C9B C10B -2.2(2) . . . . ?
 C7C C8C C9C C10C -0.5(2) . . . . ?
 C8A C9A C10A C5A 1.5(2) . . . . ?
 C8B C9B C10B C5B 0.5(2) . . . . ?
 C8C C9C C10C C5C -0.1(2) . . . . ?
 C10A C5A C6A C7A -0.2(2) . . . . ?
 C10B C5B C6B C7B -1.8(2) . . . . ?
 C10C C5C C6C C7C 0.0(2) . . . . ?
 C11A C8A C9A C10A 178.10(14) . . . . ?
 C11B C8B C9B C10B 177.64(14) . . . . ?
 C11C C8C C9C C10C 179.65(16) . . . . ?

_shelx_res_file
;
TITL fgcupch0095_0m_a.res in P2(1)/c
    fgcupch0095_0m.res
    created by SHELXL-2019/3 at 08:03:49 on 12-Oct-2023
CELL 0.71076 10.9032 16.8667 12.828 90 104.527 90
ZERR 4 0.0009 0.0014 0.0009 0 0.003 0
LATT 1
SYMM -X,0.5+Y,0.5-Z
SFAC C H I P
UNIT 100 120 4 4

L.S. 50
PLAN  5 0 0
SIZE 0.04 0.082 0.319
TEMP 20
CONF
LIST 4
HTAB
MORE -1
BOND $H
fmap 2
acta
OMIT 0 1 1
OMIT 0 2 0
OMIT 1 1 0
REM <olex2.extras>
REM <HklSrc "%.\\fgcupch0095_0m.hkl">
REM </olex2.extras>

WGHT    0.017900    1.612300
FVAR       0.34522
I1    3    0.822435    0.423190    0.223883    11.00000    0.02563    0.03333 =
         0.02236   -0.00498    0.00969   -0.00132
P1    4    0.777589    0.643587    0.527307    11.00000    0.01261    0.01420 =
         0.01254    0.00026    0.00379   -0.00095
C1    1    0.867902    0.557194    0.509081    11.00000    0.01546    0.01620 =
         0.01973    0.00165    0.00637    0.00122
AFIX  23
H1A   2    0.887809    0.560676    0.439647    11.00000   -1.20000
H1B   2    0.947240    0.556938    0.564159    11.00000   -1.20000
AFIX   0
C2    1    0.797406    0.478527    0.514864    11.00000    0.01935    0.01652 =
         0.01601   -0.00189    0.00439   -0.00070
AFIX  23
H2A   2    0.707028    0.488792    0.498049    11.00000   -1.20000
H2B   2    0.813192    0.442384    0.460864    11.00000   -1.20000
AFIX   0
C3    1    0.837882    0.439108    0.624991    11.00000    0.02588    0.01837 =
         0.01744    0.00040    0.00492   -0.00467
AFIX  23
H3A   2    0.928166    0.428517    0.641859    11.00000   -1.20000
H3B   2    0.822149    0.475112    0.679162    11.00000   -1.20000
AFIX   0
C4    1    0.767341    0.362003    0.629123    11.00000    0.03765    0.02620 =
         0.03092    0.00586    0.00597   -0.01150
AFIX 137
H4A   2    0.778161    0.327508    0.572573    11.00000   -1.50000
H4B   2    0.678850    0.372935    0.619886    11.00000   -1.50000
H4C   2    0.800420    0.336822    0.697523    11.00000   -1.50000
AFIX   0
C5A   1    0.712258    0.627567    0.640261    11.00000    0.01506    0.01515 =
         0.01329    0.00049    0.00479    0.00015
C5B   1    0.877929    0.729266    0.549118    11.00000    0.01336    0.01570 =
         0.01504    0.00063    0.00190   -0.00158
C5C   1    0.652841    0.661030    0.408368    11.00000    0.01515    0.01787 =
         0.01402    0.00189    0.00307   -0.00276
C6A   1    0.589125    0.598198    0.625940    11.00000    0.01591    0.02188 =
         0.01474   -0.00046    0.00257   -0.00203
AFIX  43
H6A   2    0.536347    0.593382    0.556981    11.00000   -1.20000
AFIX   0
C6B   1    0.859644    0.791498    0.615737    11.00000    0.01929    0.01936 =
         0.01739   -0.00097    0.00639   -0.00083
AFIX  43
H6B   2    0.797417    0.787590    0.653541    11.00000   -1.20000
AFIX   0
C6C   1    0.568236    0.723098    0.409807    11.00000    0.01820    0.02011 =
         0.02047    0.00128    0.00327   -0.00093
AFIX  43
H6C   2    0.573150    0.750968    0.473278    11.00000   -1.20000
AFIX   0
C7A   1    0.545641    0.576183    0.714988    11.00000    0.01753    0.02384 =
         0.02103    0.00063    0.00710   -0.00404
AFIX  43
H7A   2    0.463745    0.556676    0.705125    11.00000   -1.20000
AFIX   0
C7B   1    0.934502    0.859227    0.625463    11.00000    0.02482    0.01848 =
         0.01662   -0.00278    0.00319   -0.00228
AFIX  43
H7B   2    0.921853    0.900301    0.669999    11.00000   -1.20000
AFIX   0
C7C   1    0.477084    0.743365    0.317255    11.00000    0.01665    0.02380 =
         0.02881    0.00787    0.00225   -0.00144
AFIX  43
H7C   2    0.420724    0.784371    0.319331    11.00000   -1.20000
AFIX   0
C8A   1    0.623990    0.583143    0.819059    11.00000    0.02251    0.01661 =
         0.01754    0.00185    0.00965    0.00193
C8B   1    1.028183    0.866420    0.569429    11.00000    0.01909    0.01858 =
         0.01555    0.00175   -0.00153   -0.00420
C8C   1    0.469167    0.702690    0.220840    11.00000    0.01789    0.03356 =
         0.02142    0.01071   -0.00151   -0.00961
C9A   1    0.745920    0.613631    0.832317    11.00000    0.01960    0.01867 =
         0.01307   -0.00047    0.00311    0.00132
AFIX  43
H9A   2    0.797730    0.619755    0.901448    11.00000   -1.20000
AFIX   0
C9B   1    1.043222    0.805010    0.500422    11.00000    0.01461    0.02173 =
         0.01853    0.00143    0.00429   -0.00299
AFIX  43
H9B   2    1.103409    0.809811    0.460683    11.00000   -1.20000
AFIX   0
C9C   1    0.553276    0.640888    0.220245    11.00000    0.03016    0.03627 =
         0.01485   -0.00138    0.00207   -0.00807
AFIX  43
H9C   2    0.548292    0.613190    0.156630    11.00000   -1.20000
AFIX   0
C10A  1    0.791418    0.634966    0.744707    11.00000    0.01501    0.01799 =
         0.01616   -0.00072    0.00342   -0.00022
AFIX  43
H10A  2    0.873622    0.654019    0.754899    11.00000   -1.20000
AFIX   0
C10B  1    0.969618    0.737092    0.490474    11.00000    0.01752    0.01762 =
         0.01925   -0.00175    0.00624   -0.00064
AFIX  43
H10B  2    0.981179    0.696581    0.444686    11.00000   -1.20000
AFIX   0
C10C  1    0.645025    0.619414    0.312844    11.00000    0.02343    0.02370 =
         0.01742   -0.00193    0.00405   -0.00132
AFIX  43
H10C  2    0.700400    0.577810    0.310952    11.00000   -1.20000
AFIX   0
C11A  1    0.578312    0.558036    0.915629    11.00000    0.03245    0.03205 =
         0.02089    0.00390    0.01389   -0.00301
AFIX 137
H11A  2    0.487380    0.558746    0.897652    11.00000   -1.50000
H11B  2    0.610537    0.593977    0.974117    11.00000   -1.50000
H11C  2    0.607924    0.505392    0.936631    11.00000   -1.50000
AFIX   0
C11B  1    1.112092    0.938579    0.582842    11.00000    0.02893    0.02328 =
         0.02284   -0.00033    0.00259   -0.01148
AFIX 137
H11D  2    1.072073    0.981586    0.610624    11.00000   -1.50000
H11E  2    1.125688    0.953306    0.514324    11.00000   -1.50000
H11F  2    1.191994    0.926834    0.632127    11.00000   -1.50000
AFIX   0
C11C  1    0.370212    0.726329    0.120450    11.00000    0.02546    0.05464 =
         0.02774    0.01528   -0.00755   -0.00932
AFIX 137
H11G  2    0.397755    0.773039    0.090061    11.00000   -1.50000
H11H  2    0.291579    0.737030    0.138566    11.00000   -1.50000
H11I  2    0.358451    0.683931    0.068961    11.00000   -1.50000
AFIX   0
HKLF 4


REM  fgcupch0095_0m_a.res in P2(1)/c
REM wR2 = 0.0533, GooF = S = 1.066, Restrained GooF = 1.066 for all data
REM R1 = 0.0250 for 6140 Fo > 4sig(Fo) and 0.0312 for all 6938 data
REM 248 parameters refined using 0 restraints

END

WGHT      0.0179      1.6108

REM Instructions for potential hydrogen bonds
EQIV $1 -x+2, -y+1, -z+1
HTAB C1 I1_$1
HTAB C2 I1
HTAB C10C I1

REM Highest difference peak  0.666,  deepest hole -0.629,  1-sigma level  0.063
Q1    1   0.8263  0.3840  0.2394  11.00000  0.05    0.67
Q2    1   0.7550  0.4303  0.2033  11.00000  0.05    0.57
Q3    1   0.8821  0.4369  0.2255  11.00000  0.05    0.45
Q4    1   0.8254  0.5934  0.5150  11.00000  0.05    0.45
Q5    1   0.9047  0.8227  0.6193  11.00000  0.05    0.40
;
_shelx_res_checksum                76449
_shelx_hkl_file
;
   2   0   0 1387.57   28.65
   2   0   0 1434.84   28.67
   2   0   0 1404.45   28.61
  -2   0   0 1418.93   28.64
  -2   0   0 1402.65   28.63
  -2   0   0 1409.56   28.67
  -3   0   0 7231.73  173.06
   3   0   0 6917.19  170.25
  -4   0   0  162.77    5.06
   4   0   0  172.47    5.19
   4   0   0  171.25    5.17
  -4   0   0  155.62    5.14
  -4   0   0  171.05    5.14
   4   0   0  173.78    5.07
  -5   0   0 3098.57   65.11
  -5   0   0 3239.84   65.23
   5   0   0 3281.97   65.25
   5   0   0 3168.71   65.21
  -5   0   0 3214.26   65.25
   5   0   0 3175.08   65.19
  -6   0   0  913.29   20.87
   6   0   0  915.79   20.84
   6   0   0  927.18   20.88
   6   0   0  899.27   20.77
  -6   0   0  925.08   22.20
   7   0   0   30.33    3.20
   7   0   0   31.98    3.10
  -7   0   0   30.31    3.44
  -7   0   0   26.91    3.09
   8   0   0  685.61   17.39
   8   0   0  674.30   17.09
  -8   0   0  670.58   17.24
   9   0   0  116.20    5.86
   9   0   0  110.25    5.94
  -9   0   0  128.36    6.59
  10   0   0   13.17    3.24
 -10   0   0   14.34    3.89
  10   0   0   15.20    3.46
 -11   0   0  159.30    7.86
  11   0   0  156.50    7.65
  11   0   0  158.80    7.70
  12   0   0    3.93    3.11
  12   0   0    5.55    3.29
 -12   0   0    3.54    3.50
  13   0   0   37.27    5.13
  13   0   0   38.28    5.32
 -13   0   0   40.87    5.62
 -14   0   0   65.96    7.47
  14   0   0   64.81    6.23
 -15   0   0   50.58   12.30
  15   0   0   70.19    6.45
   1  -1   0  108.14    9.51
   1   1   0  142.34   10.45
  -2  -1   0  637.34   13.68
  -2  -1   0  630.42   13.46
   2  -1   0  624.89   13.31
  -2  -1   0  645.52   13.51
   2  -1   0  636.07   13.44
   2  -1   0  617.57   13.37
  -2   1   0  650.53   13.47
   2   1   0  625.10   13.64
  -2   1   0  642.13   13.47
   2   1   0  631.59   13.47
  -2   1   0  612.55   13.30
   2   1   0  643.78   13.48
  -3  -1   0  126.89    4.04
   3  -1   0  121.87    3.91
  -3  -1   0  122.68    4.13
   3  -1   0  119.04    3.86
   3  -1   0  117.24    3.74
  -3  -1   0  125.18    3.89
   3   1   0  129.71    4.02
   3   1   0  123.01    4.09
  -3   1   0  117.28    3.78
   3   1   0  119.44    3.81
  -3   1   0  118.43    3.82
  -3   1   0  119.96    3.73
   4  -1   0  209.50    5.83
   4  -1   0  210.87    5.89
  -4  -1   0  209.86    5.97
   4  -1   0  196.54    5.69
  -4  -1   0  193.05    6.54
  -4  -1   0  196.90    5.79
  -4   1   0  195.64    5.71
  -4   1   0  202.48    5.80
  -4   1   0  195.93    5.74
   4   1   0  200.75    6.55
   4   1   0  205.72    5.92
   4   1   0  205.94    5.76
   5  -1   0  320.65    8.59
   5  -1   0  326.86    8.61
   5  -1   0  340.02    8.79
  -5  -1   0  330.85    8.81
  -5  -1   0  316.88    8.94
  -5  -1   0  316.59    8.71
  -5   1   0  335.99    8.88
   5   1   0  340.56    8.90
   5   1   0  326.52    8.83
   5   1   0  331.64    8.98
  -5   1   0  326.07    8.77
  -5   1   0  323.13    8.66
  -6  -1   0   58.99    3.81
   6  -1   0   54.78    3.36
  -6  -1   0   52.50    3.47
   6  -1   0   52.51    3.32
   6  -1   0   57.31    3.52
   6   1   0   55.06    3.40
   6   1   0   59.92    3.75
   6   1   0   55.47    3.52
  -6   1   0   55.64    4.02
  -6   1   0   53.92    3.50
  -7  -1   0  685.29   16.97
  -7  -1   0  668.91   16.77
   7  -1   0  694.94   16.73
   7  -1   0  699.03   16.85
   7   1   0  730.60   17.05
   7   1   0  693.82   17.02
  -7   1   0  650.91   16.68
  -7   1   0  697.18   17.02
  -8  -1   0  115.71    5.69
   8  -1   0  111.55    5.52
   8  -1   0  106.54    6.14
  -8   1   0  116.20    5.69
   8   1   0  118.14    5.75
   8   1   0  117.50    5.88
   9  -1   0   22.92    3.39
   9  -1   0   18.49    3.29
  -9  -1   0   21.62    3.76
  -9   1   0   23.88    3.90
   9   1   0   28.83    3.72
  10  -1   0  619.29   16.92
 -10  -1   0  650.69   17.37
  10  -1   0  609.33   16.81
 -10   1   0  629.33   17.24
  10   1   0  612.78   17.03
  10   1   0  620.42   17.01
  11  -1   0   -0.90    2.56
  11  -1   0    3.20    2.67
 -11  -1   0    5.39    3.59
  11   1   0    0.68    2.79
 -11   1   0    3.17    3.10
  11   1   0    7.95    3.11
 -12  -1   0   31.24    4.85
  12  -1   0   26.78    4.26
  12  -1   0   35.60    4.52
  12   1   0   34.21    4.89
 -12   1   0   25.95    4.65
  12   1   0   34.46    4.89
 -13  -1   0  249.23   11.16
  13  -1   0  248.56   10.40
  13  -1   0  243.71   10.28
 -13   1   0  258.73   10.89
  13   1   0  249.47   10.66
 -14  -1   0   -3.18    3.75
  14  -1   0    4.53    3.16
  14   1   0    6.57    3.31
 -14   1   0    2.22    3.90
  15  -1   0   89.87    7.25
  15   1   0   81.76    6.75
   0  -2   0  131.82    3.14
  -1  -2   0  437.08    9.75
   1  -2   0  457.02    9.78
   1  -2   0  455.81    9.58
  -1  -2   0  462.01   10.01
   1  -2   0  440.03    9.40
  -1  -2   0  449.38    9.58
   1   2   0  454.89    9.81
  -1   2   0  446.43    9.56
   1   2   0  444.23    9.58
  -1   2   0  429.48    9.39
  -1   2   0  495.02   10.29
   1   2   0  429.48    9.71
  -2  -2   0 1816.97   38.14
  -2  -2   0 1897.05   37.96
  -2  -2   0 1858.67   37.94
   2  -2   0 1855.89   37.84
  -2   2   0 1883.96   37.67
  -2   2   0 1871.28   37.89
   2   2   0 1873.69   38.19
   2   2   0 1892.19   37.93
  -2   2   0 1908.09   37.89
   3  -2   0 1765.41   36.38
   3  -2   0 1763.27   36.33
  -3  -2   0 1736.17   36.45
  -3  -2   0 1826.72   36.79
   3  -2   0 1774.87   36.17
  -3  -2   0 1778.39   36.47
  -3   2   0 1825.79   36.47
   3   2   0 1763.05   36.47
  -3   2   0 1740.05   36.12
   3   2   0 1803.94   36.78
   3   2   0 1775.76   36.43
  -3   2   0 1766.09   36.39
  -4  -2   0  346.18    8.84
   4  -2   0  350.20    8.61
   4  -2   0  344.43    8.70
  -4  -2   0  333.09    9.00
  -4  -2   0  339.98    8.72
   4  -2   0  334.70    8.44
  -4   2   0  346.20    8.73
  -4   2   0  353.28    8.73
   4   2   0  345.93    8.73
   4   2   0  358.70    9.10
  -4   2   0  345.78    8.45
  -5  -2   0  513.52   12.60
   5  -2   0  515.25   12.41
   5  -2   0  503.03   12.42
   5  -2   0  512.41   12.28
  -5  -2   0  526.39   12.69
   5   2   0  517.52   12.86
  -5   2   0  527.05   12.62
  -5   2   0  506.12   12.45
   5   2   0  528.89   12.63
  -5   2   0  507.23   12.22
  -6  -2   0  345.43    9.78
  -6  -2   0  368.65    9.99
   6  -2   0  362.74    9.66
   6  -2   0  363.38    9.80
   6   2   0  363.43    9.87
  -6   2   0  372.09    9.94
  -6   2   0  331.19    9.86
   6   2   0  376.97   10.28
   7  -2   0   19.31    2.93
  -7  -2   0   20.59    3.23
   7  -2   0   24.61    2.82
  -7  -2   0   11.03    2.71
   7   2   0   17.72    2.73
   7   2   0   22.61    2.94
  -7   2   0   20.93    3.17
  -7   2   0   22.00    2.85
   8  -2   0  433.44   11.83
  -8  -2   0  415.38   12.12
   8  -2   0  438.94   12.34
   8   2   0  423.92   12.36
  -8   2   0  409.18   12.17
   8   2   0  422.69   12.02
  -9  -2   0  236.02    8.77
   9  -2   0  246.46    8.78
   9  -2   0  235.17    8.48
  -9   2   0  254.68    9.15
   9   2   0  231.48    8.93
   9   2   0  233.29    8.54
  10  -2   0   67.83    4.99
  10  -2   0   55.55    4.94
 -10  -2   0   63.71    5.30
  10   2   0   55.82    5.09
  10   2   0   65.79    4.91
 -10   2   0   56.98    5.16
 -11  -2   0  237.40    9.81
  11  -2   0  218.80    9.09
  11  -2   0  229.48    9.01
  11   2   0  222.76    9.37
  11   2   0  218.86    8.96
 -11   2   0  231.44    9.69
  12  -2   0  119.53    6.91
 -12  -2   0  132.81    8.08
  12  -2   0  148.21    7.50
 -12   2   0  141.00    7.80
  12   2   0  127.99    7.24
  12   2   0  131.80    7.60
  13  -2   0    8.85    3.52
 -13  -2   0    5.44    4.04
  13  -2   0    7.24    3.94
 -13   2   0   13.64    4.17
  13   2   0    8.33    3.64
  13   2   0    6.93    3.95
 -14  -2   0   50.89    6.63
  14  -2   0   58.68    6.03
 -14   2   0   47.12    6.40
  14   2   0   61.42    6.19
  15  -2   0   18.50    4.44
  15   2   0   12.12    3.58
   0  -3   0    3.62    1.03
   0  -3   0    4.52    0.99
   0  -3   0    3.78    0.92
   0   3   0    3.51    0.98
   0   3   0    3.33    0.96
   0   3   0    4.64    1.07
  -1  -3   0 1004.76   21.07
   1  -3   0 1007.33   21.04
  -1  -3   0 1007.79   21.27
  -1  -3   0 1031.90   21.10
   1  -3   0 1058.53   21.12
   1   3   0 1028.49   21.12
   1   3   0 1007.68   21.06
  -1   3   0 1029.20   21.08
  -1   3   0 1029.29   21.08
  -1   3   0 1042.33   20.94
   1   3   0 1010.27   21.27
   2  -3   0 9999.00  222.77
  -2  -3   0 9733.07  223.66
  -2   3   0 9752.78  222.12
   3  -3   0  429.50    9.92
   3  -3   0  427.67    9.86
  -3  -3   0  417.51    9.99
   3  -3   0  417.79    9.59
   3   3   0  425.04   10.37
  -3   3   0  417.87    9.58
   3   3   0  428.80    9.99
  -3   3   0  420.92    9.90
  -3   3   0  425.71    9.94
   3   3   0  408.86    9.87
   4  -3   0 1752.66   35.48
   4  -3   0 1683.49   35.15
  -4  -3   0 1681.44   35.59
   4  -3   0 1695.63   35.48
  -4  -3   0 1723.56   36.03
  -4  -3   0 1707.65   35.62
   4   3   0 1701.33   35.98
   4   3   0 1712.31   35.54
  -4   3   0 1690.15   35.52
  -4   3   0 1663.50   35.10
  -4   3   0 1696.99   35.52
   4   3   0 1737.60   35.65
   5  -3   0 1921.43   40.27
   5  -3   0 1963.30   40.21
  -5  -3   0 1973.13   40.58
   5  -3   0 1938.54   40.38
  -5  -3   0 1933.54   40.54
   5   3   0 1873.04   40.33
   5   3   0 2003.83   41.02
  -5   3   0 1875.97   39.95
  -5   3   0 1880.55   40.35
   5   3   0 1942.72   40.52
  -5   3   0 1917.66   40.62
  -6  -3   0  146.47    5.86
  -6  -3   0  152.12    5.68
   6  -3   0  157.31    5.60
   6  -3   0  157.98    5.39
   6   3   0  154.69    5.79
  -6   3   0  161.08    5.77
  -6   3   0  157.15    5.66
   6   3   0  146.13    5.86
   7  -3   0 1585.36   34.15
  -7  -3   0 1494.83   35.64
  -7  -3   0 1562.50   34.28
   7  -3   0 1572.54   33.76
  -7   3   0 1576.40   34.55
  -7   3   0 1561.08   34.19
   7   3   0 1582.49   35.82
   7   3   0 1549.26   34.59
   8  -3   0  622.86   15.83
   8  -3   0  641.52   16.38
  -8  -3   0  639.52   16.43
   8   3   0  627.71   16.22
   8   3   0  623.71   16.66
  -8   3   0  627.78   16.32
   9  -3   0  330.13   10.59
  -9  -3   0  334.98   11.06
   9  -3   0  339.42   10.40
   9   3   0  333.87   10.71
  -9   3   0  335.20   10.96
   9   3   0  309.80   10.87
  10  -3   0  299.89   10.29
  10  -3   0  282.68    9.92
 -10  -3   0  293.54   10.68
  10   3   0  301.37   10.76
  10   3   0  273.36    9.95
 -10   3   0  296.82   10.68
 -11  -3   0   49.07    5.70
  11  -3   0   45.94    4.92
  11  -3   0   59.26    5.36
  11   3   0   59.40    5.02
 -11   3   0   51.80    5.23
  11   3   0   65.42    5.67
 -12  -3   0  350.00   12.66
  12  -3   0  321.50   11.72
  12  -3   0  338.89   11.60
  12   3   0  332.66   11.85
  12   3   0  323.54   12.23
 -12   3   0  321.96   12.11
 -13  -3   0  339.09   13.09
  13  -3   0  327.85   12.47
  13  -3   0  327.72   11.85
  13   3   0  322.56   12.65
  13   3   0  313.11   12.02
 -13   3   0  305.84   12.52
  14  -3   0   14.87    3.71
 -14  -3   0    5.32    4.75
 -14   3   0   -0.76    4.46
  14   3   0    6.28    3.61
   0  -4   0 3316.37   90.62
   0   4   0 3402.45   90.64
  -1  -4   0   41.26    2.13
   1  -4   0   44.99    2.17
   1  -4   0   43.29    2.26
   1  -4   0   41.04    2.03
  -1  -4   0   43.55    2.26
  -1   4   0   44.34    2.15
  -1   4   0   44.01    2.14
   1   4   0   43.04    2.41
   1   4   0   44.59    2.19
  -1   4   0   41.22    2.31
   1   4   0   41.07    2.14
   2  -4   0 2016.00   40.92
  -2  -4   0 2106.20   41.34
  -2  -4   0 1946.50   40.91
  -2  -4   0 2042.60   40.98
   2  -4   0 1965.61   40.82
  -2   4   0 2029.19   40.93
  -2   4   0 2000.10   40.89
   2   4   0 2013.25   41.29
  -2   4   0 1988.91   40.56
   2   4   0 2047.24   40.99
   2   4   0 1935.49   40.85
   3  -4   0   49.41    2.69
  -3  -4   0   48.14    3.18
  -3  -4   0   42.60    2.52
  -3  -4   0   48.48    2.70
   3  -4   0   47.37    2.52
   3  -4   0   45.68    2.32
   3   4   0   45.42    2.56
  -3   4   0   49.47    2.72
   3   4   0   47.75    2.56
  -3   4   0   54.46    2.67
  -3   4   0   49.47    2.34
   3   4   0   47.32    2.93
  -4  -4   0  177.48    5.66
  -4  -4   0  179.92    5.72
   4  -4   0  179.33    5.57
   4  -4   0  175.74    7.83
   4  -4   0  183.18    5.30
  -4   4   0  181.97    5.62
   4   4   0  183.44    5.80
  -4   4   0  179.74    5.22
   4   4   0  179.19    6.18
  -4   4   0  186.69    5.68
   4   4   0  181.29    5.73
   5  -4   0  572.81   13.73
   5  -4   0  543.20   13.46
  -5  -4   0  553.41   13.95
   5  -4   0  573.47   13.40
  -5  -4   0  614.32   17.34
   5   4   0  578.05   14.32
  -5   4   0  561.78   13.18
   5   4   0  561.12   13.69
  -5   4   0  553.76   13.86
   5   4   0  568.58   13.77
  -6  -4   0    2.77    1.79
   6  -4   0   -1.30    1.75
  -6  -4   0    1.62    1.90
   6  -4   0   -1.05    1.35
  -6   4   0    1.90    1.74
  -6   4   0    1.18    1.78
   6   4   0    0.79    1.95
   6   4   0    0.74    1.76
   7  -4   0  169.37    6.54
  -7  -4   0  156.91    6.32
   7  -4   0  155.70    5.81
  -7   4   0  151.59    6.17
   7   4   0  146.26    6.54
  -8  -4   0  102.99    5.65
   8  -4   0  108.79    5.60
   8  -4   0  110.94    5.20
   8   4   0  105.97    5.43
  -8   4   0  111.94    5.97
   9  -4   0   -0.15    2.58
  -9  -4   0    4.83    2.90
   9  -4   0   -0.04    2.16
  -9   4   0    1.33    2.97
   9   4   0    0.70    2.38
   9   4   0   -0.79    2.51
  10  -4   0   -0.23    2.58
  10  -4   0   -1.57    2.55
 -10  -4   0    0.52    3.38
 -10   4   0   -2.60    2.92
  10   4   0    4.34    3.05
  10   4   0    0.23    2.84
 -11  -4   0   16.32    4.08
  11  -4   0   11.46    3.15
  11  -4   0   17.51    3.50
  11   4   0   14.00    3.75
 -11   4   0    7.42    3.50
  11   4   0   13.12    3.45
 -12  -4   0   13.53    4.07
  12  -4   0   28.30    4.12
  12   4   0   23.87    4.42
  12   4   0   21.74    4.48
 -12   4   0   16.85    4.30
  13  -4   0   10.96    4.36
 -13  -4   0   13.61    4.26
  13  -4   0    9.20    3.35
  13   4   0   15.44    4.60
 -13   4   0    8.30    4.15
  13   4   0    9.12    3.91
 -14  -4   0   -1.51    4.03
  14  -4   0   12.05    3.60
 -14   4   0   -3.19    4.08
  14   4   0    3.97    3.54
   0  -5   0    0.87    1.15
   0  -5   0   -0.39    1.12
   0  -5   0    0.52    1.18
   0   5   0   -0.38    1.12
   0   5   0    0.99    1.14
   0   5   0   -0.14    1.25
  -1  -5   0 4193.08   84.02
   2  -5   0  974.08   20.43
  -2  -5   0  936.75   20.45
  -2  -5   0  990.41   20.92
  -2  -5   0  981.20   20.57
   2  -5   0  946.57   20.43
  -2   5   0  974.63   20.49
  -2   5   0  968.80   20.18
   2   5   0  948.88   20.48
  -2   5   0  927.57   20.39
   2   5   0  926.82   20.39
  -2   5   0  936.36   20.07
   3  -5   0  831.66   17.94
  -3  -5   0  829.06   18.53
   3  -5   0  810.45   17.52
  -3  -5   0  828.64   18.12
   3  -5   0  837.17   18.03
  -3  -5   0  803.18   18.02
   3   5   0  836.42   18.60
   3   5   0  790.50   17.89
  -3   5   0  810.19   17.94
  -3   5   0  801.01   17.49
  -3   5   0  811.29   17.97
   3   5   0  788.95   17.98
   4  -5   0 1393.19   29.27
  -4  -5   0 1313.15   29.34
   4  -5   0 1367.46   29.31
   4  -5   0 1380.21   28.84
  -4  -5   0 1376.90   29.49
   4   5   0 1395.52   30.46
   4   5   0 1423.79   30.12
  -4   5   0 1351.18   28.88
   4   5   0 1385.89   29.45
  -4   5   0 1373.41   29.37
  -4   5   0 1362.28   29.33
   5  -5   0  309.63    8.64
   5  -5   0  309.85    8.12
  -5  -5   0  306.07    8.75
   5  -5   0  294.96    8.37
   5   5   0  304.31    9.23
   5   5   0  295.35    8.52
  -5   5   0  297.61    8.00
  -5   5   0  319.28   11.85
  -5   5   0  300.16    8.76
   5   5   0  314.36    8.69
   6  -5   0  425.01   11.24
  -6  -5   0  422.62   11.44
   6  -5   0  429.01   10.79
  -6  -5   0  420.47   11.47
   6   5   0  413.69   11.30
   6   5   0  415.37   11.92
  -6   5   0  417.53   11.27
  -6   5   0  424.76   11.43
   7  -5   0  499.43   18.27
   7  -5   0  568.37   14.08
  -7  -5   0  577.57   14.91
  -7   5   0  568.14   14.73
   7   5   0  611.19   15.30
   7   5   0  574.26   15.41
  -8  -5   0  109.43    6.14
   8  -5   0  124.36    5.70
   8  -5   0  108.14    5.18
  -8   5   0  110.40    5.75
   8   5   0  109.00    5.78
   8   5   0  104.77    6.14
   9  -5   0  191.32    7.26
   9  -5   0  189.91    7.81
  -9  -5   0  199.83    8.35
   9   5   0  176.54    7.70
   9   5   0  182.97    8.28
  -9   5   0  182.20    7.79
  10  -5   0  415.88   12.77
 -10  -5   0  408.27   13.30
  10   5   0  400.65   12.83
  10   5   0  419.86   13.57
 -10   5   0  416.73   13.08
 -11  -5   0    8.36    3.42
  11  -5   0   10.56    2.99
  11   5   0    9.17    3.39
  11   5   0    7.89    3.18
 -11   5   0    8.90    7.30
 -12  -5   0   10.31    4.21
  12  -5   0   12.75    4.06
  12  -5   0   19.34    3.65
  12   5   0   15.86    3.77
 -12   5   0    9.66    4.11
  13  -5   0   28.25    4.07
 -13  -5   0   22.73    4.73
  13  -5   0   16.87    4.84
  13   5   0   26.47    4.82
 -13   5   0   16.55    4.80
  13   5   0   21.14    4.61
  14  -5   0    9.49    4.07
 -14  -5   0   11.39    4.65
  14   5   0    7.21    3.79
 -14   5   0    2.15    4.70
   0  -6   0 5359.11  173.52
   0   6   0 5378.55  175.56
   1  -6   0   38.01    2.36
  -1  -6   0   39.06    2.61
   1  -6   0   44.83    2.43
  -1  -6   0   38.33    2.90
   1  -6   0   41.71    2.36
  -1  -6   0   40.05    2.55
  -1   6   0   39.48    2.37
   1   6   0   44.16    2.64
  -1   6   0   44.37    2.46
   1   6   0   44.08    3.10
   1   6   0   39.98    2.33
  -1   6   0   38.64    2.33
   2  -6   0   43.33    2.52
  -2  -6   0   37.72    2.61
   2  -6   0   40.16    2.43
  -2  -6   0   44.24    3.01
  -2  -6   0   43.61    2.65
  -2   6   0   41.90    2.43
  -2   6   0   39.29    2.61
   2   6   0   38.04    2.66
  -2   6   0   40.47    2.50
   2   6   0   43.05    3.09
   2   6   0   40.46    2.46
  -2   6   0   38.78    2.29
  -3  -6   0 2677.80   54.01
   3  -6   0 2673.17   53.91
   3  -6   0 2627.82   56.59
  -3  -6   0 2546.84   53.83
  -3   6   0 2538.69   53.75
   3   6   0 2531.16   53.76
   3   6   0 2680.26   53.96
   3   6   0 2652.95   54.46
  -3   6   0 2696.69   53.46
  -3   6   0 2692.46   53.92
  -3   6   0 2598.10   53.31
   4  -6   0  875.61   19.65
  -4  -6   0  870.31   19.60
   4  -6   0  851.70   19.30
   4  -6   0  884.34   19.48
   4   6   0  859.10   19.56
   4   6   0  844.76   19.39
   4   6   0  869.77   20.16
  -4   6   0  858.82   20.61
  -4   6   0  880.37   19.51
  -4   6   0  827.89   19.48
   5  -6   0  606.60   14.15
   5  -6   0  625.18   14.87
  -5  -6   0  583.64   14.77
   5   6   0  620.46   14.96
  -5   6   0  600.12   14.76
   5   6   0  619.95   15.62
  -5   6   0  595.11   14.09
   5   6   0  616.87   14.97
  -5   6   0  611.16   14.82
   6  -6   0 1067.47   24.25
  -6  -6   0 1072.63   24.48
   6  -6   0 1080.76   23.62
  -6  -6   0  991.96   25.64
  -6   6   0 1067.15   24.33
  -6   6   0 1106.21   24.51
   6   6   0 1101.73   25.22
   7  -6   0  310.64    9.04
  -7  -6   0  324.62   10.13
   7  -6   0  321.15   10.84
  -7   6   0  321.43    9.93
   7   6   0  311.97    9.71
   7   6   0  310.28   10.33
   8  -6   0  381.04   10.64
   8  -6   0  377.73   11.19
  -8  -6   0  365.14   11.58
  -8   6   0  364.63   11.46
   8   6   0  375.35   11.31
   8   6   0  365.64   11.98
   9  -6   0  677.31   17.89
   9  -6   0  681.41   17.19
  -9  -6   0  702.05   18.34
  -9   6   0  660.50   18.09
   9   6   0  688.48   18.06
   9   6   0  672.21   18.70
 -10  -6   0    4.70    3.14
  10  -6   0    6.74    3.21
  10   6   0    4.54    3.06
  10   6   0    5.54    3.04
 -10   6   0   10.63    3.74
 -11  -6   0  451.68   16.83
  11  -6   0  461.68   13.54
  11  -6   0  454.29   14.13
  11   6   0  453.71   15.04
  11   6   0  475.20   14.57
 -11   6   0  448.56   16.34
  12  -6   0  133.29    6.91
 -12  -6   0  126.79    7.77
  12  -6   0  138.92    7.65
  12   6   0  134.36    8.16
  12   6   0  128.51    7.61
 -12   6   0  135.41    8.29
  13  -6   0   46.84    5.19
 -13  -6   0   43.02    5.97
 -13   6   0   38.88    5.92
  13   6   0   51.92    6.91
  13   6   0   53.82    6.13
 -14  -6   0  279.13   12.49
 -14   6   0  264.60   12.27
  14   6   0  248.16   11.55
   0  -7   0    2.11    1.44
   0  -7   0    1.27    1.37
   0  -7   0    2.90    1.34
   0   7   0   -0.02    1.31
   0   7   0    1.37    1.43
   1  -7   0  110.46    4.07
  -1  -7   0  110.22    4.14
  -1  -7   0  113.91    4.15
  -1  -7   0  112.31    4.29
   1  -7   0  112.30    4.01
  -1   7   0  109.84    4.01
   1   7   0  120.30    4.48
  -1   7   0  109.00    4.03
   1   7   0  111.45    4.22
   1   7   0  111.92    4.13
  -1   7   0  108.92    3.97
  -2  -7   0   33.79    2.70
  -2  -7   0   33.34    2.65
   2  -7   0   35.74    2.78
   2  -7   0   40.61    3.76
  -2   7   0   32.85    2.54
  -2   7   0   30.76    2.42
  -2   7   0   33.72    2.73
  -2   7   0   30.70    2.48
   2   7   0   32.32    2.51
   2   7   0   34.92    2.95
   2   7   0   28.76    2.38
   3  -7   0   29.70    2.54
  -3  -7   0   36.85    4.64
   3  -7   0   24.53    2.37
  -3  -7   0   26.67    2.92
  -3   7   0   22.50    2.40
  -3   7   0   28.92    2.45
   3   7   0   25.92    2.54
   3   7   0   31.26    3.41
  -3   7   0   26.71    2.56
   3   7   0   30.17    2.88
  -4  -7   0   46.30    4.41
   4  -7   0   50.66    3.07
   4  -7   0   45.08    3.14
  -4  -7   0   52.94    3.53
   4   7   0   52.44    3.98
  -4   7   0   47.62    3.32
   4   7   0   51.73    3.17
  -4   7   0   46.66    2.73
  -4   7   0   50.76    3.11
   4   7   0   48.09    3.20
  -4   7   0   45.96    3.75
  -5  -7   0  209.69    7.08
   5  -7   0  208.52    6.30
   5  -7   0  219.76    7.03
  -5  -7   0  205.05    6.91
  -5   7   0  198.38    6.79
  -5   7   0  210.82    6.96
  -5   7   0  202.59    6.24
   5   7   0  213.54    7.75
   5   7   0  215.88    7.13
  -6  -7   0    3.06    2.20
   6  -7   0   -0.55    2.25
   6  -7   0    2.40    1.69
   6   7   0    0.04    2.38
  -6   7   0    0.95    2.25
   6   7   0   -0.86    1.91
   7  -7   0   59.71    3.78
  -7  -7   0   54.59    4.77
   7  -7   0   55.04    4.31
   7   7   0   48.37    4.48
   7   7   0   51.50    4.11
  -7   7   0   55.63    4.29
   8  -7   0    0.60    2.43
  -8  -7   0    3.15    3.19
   8  -7   0    0.92    2.10
  -8   7   0    0.25    2.66
   8   7   0    1.08    2.66
   8   7   0    0.76    2.37
   9  -7   0   -0.90    2.60
  -9  -7   0   -2.31    2.70
   9  -7   0    1.23    2.24
   9   7   0    0.97    2.81
   9   7   0   -1.75    2.42
  -9   7   0    3.42    3.15
 -10  -7   0   36.49    4.82
  10  -7   0   32.29    4.17
 -10   7   0   37.11    4.76
  10   7   0   42.68    4.47
  10   7   0   28.92    4.51
  11  -7   0   20.08    3.49
  11  -7   0   12.32    3.69
 -11   7   0   11.63    3.85
  11   7   0   19.63    4.39
  11   7   0   15.60    3.92
  12  -7   0    4.13    2.53
  12  -7   0    2.96    3.24
 -12  -7   0    4.65    3.61
  12   7   0    2.39    3.13
  12   7   0    0.25    3.21
 -12   7   0   -2.41    3.34
 -13  -7   0   12.49    4.96
  13  -7   0   20.42    3.76
  13   7   0   21.70    4.57
 -13   7   0    8.56    4.64
 -14  -7   0   10.06    5.16
 -14   7   0    3.00    5.15
  14   7   0    8.86    3.90
   0  -8   0  381.27    9.77
   0  -8   0  398.30    9.95
   0   8   0  372.96    9.69
   0   8   0  395.31    9.91
   0   8   0  388.86    9.90
   1  -8   0  329.57    9.55
  -1  -8   0  345.75    8.93
   1  -8   0  327.74    8.72
   1  -8   0  329.18    8.55
  -1   8   0  322.32    8.63
  -1   8   0  333.03    8.67
   1   8   0  338.77    9.09
  -1   8   0  321.70    8.70
   1   8   0  335.32    8.78
   1   8   0  322.96    8.77
   2  -8   0   29.17    2.58
  -2  -8   0   27.19    3.21
  -2  -8   0   26.25    2.87
   2  -8   0   22.45    2.37
   2   8   0   31.04    3.24
  -2   8   0   28.82    2.56
   2   8   0   28.50    3.08
  -2   8   0   24.39    2.47
  -2   8   0   27.83    2.40
   2   8   0   25.22    2.76
  -3  -8   0 1607.12   35.34
   3  -8   0 1693.69   35.42
   3  -8   0 1634.64   35.23
  -3  -8   0 1634.00   35.45
   3   8   0 1696.05   35.51
  -3   8   0 1616.25   34.74
  -3   8   0 1667.27   36.71
  -3   8   0 1773.43   39.13
   3   8   0 1632.44   35.29
  -3   8   0 1697.33   34.95
   3   8   0 1669.98   36.05
  -4  -8   0  861.51   20.31
  -4  -8   0  864.57   20.67
   4  -8   0  895.23   20.33
  -4   8   0  865.80   19.57
  -4   8   0  878.99   20.32
  -4   8   0  882.62   20.32
   4   8   0  884.67   20.39
   4   8   0  920.40   21.54
   4   8   0  887.84   21.10
  -4   8   0  919.31   19.82
  -5  -8   0  166.14    6.30
   5  -8   0  161.09    6.07
  -5   8   0  161.42    6.15
   5   8   0  168.60    6.97
  -5   8   0  157.71    6.00
  -5   8   0  169.98    5.71
   6  -8   0  827.57   18.98
   6  -8   0  846.90   21.36
  -6  -8   0  826.00   20.05
   6   8   0  827.86   21.79
  -6   8   0  813.83   19.83
   6   8   0  814.69   19.86
   7  -8   0  143.03    6.25
   7  -8   0  147.00    5.77
  -7  -8   0  148.25    6.62
   7   8   0  140.09    7.14
   7   8   0  144.35    6.35
  -7   8   0  153.65    6.79
   8  -8   0  313.78   10.31
   8  -8   0  319.64    9.49
  -8  -8   0  306.54   10.49
   8   8   0  327.27   11.38
   8   8   0  297.85   10.35
  -8   8   0  320.65   10.64
  -9  -8   0  367.08   12.30
   9  -8   0  376.03   10.93
   9  -8   0  358.81   11.73
   9   8   0  375.46   12.01
   9   8   0  382.40   12.95
  -9   8   0  353.43   12.02
 -10  -8   0   -1.55    3.03
  10  -8   0   -1.41    2.69
  10  -8   0    3.46    2.73
 -10   8   0    2.01    2.97
  10   8   0    3.90    3.22
  10   8   0    0.61    2.71
  11  -8   0  195.44    9.00
  11  -8   0  193.48    7.96
 -11  -8   0  201.27   10.60
 -11   8   0  188.43    9.20
  11   8   0  195.41   12.12
  11   8   0  194.65    8.76
  12  -8   0   98.52    6.05
  12  -8   0   88.73    6.57
 -12  -8   0   95.31    7.18
  12   8   0  104.30    7.79
 -12   8   0   98.43    6.90
  12   8   0   86.33    6.53
  13  -8   0   16.94    3.47
 -13  -8   0   11.88    5.09
  13   8   0   16.29    4.33
 -13   8   0    6.51    4.40
 -14   8   0  138.77    9.55
  14   8   0  152.25   11.80
   0  -9   0   -1.05    1.41
   0  -9   0   -1.75    1.55
   0   9   0    0.11    1.65
   0   9   0   -0.20    1.48
   0   9   0   -1.24    1.53
   1  -9   0 2243.03   45.99
   1  -9   0 2136.14   45.76
  -1  -9   0 2152.41   45.84
   1  -9   0 2178.46   45.84
  -1  -9   0 2240.84   46.00
  -1   9   0 2228.18   45.80
   1   9   0 2246.36   46.02
  -1   9   0 2157.10   46.03
   1   9   0 2188.67   46.18
   1   9   0 2182.04   45.83
  -1   9   0 2286.38   46.30
  -2  -9   0 1636.41   34.51
  -2  -9   0 1578.47   34.31
   2  -9   0 1593.23   33.99
   2  -9   0 1652.16   34.45
   2  -9   0 1577.92   34.22
   2   9   0 1608.37   34.83
  -2   9   0 1706.72   38.14
  -2   9   0 1557.53   34.25
   2   9   0 1620.08   34.46
   2   9   0 1559.50   34.21
  -2   9   0 1624.17   34.04
   3  -9   0  207.76    6.73
  -3  -9   0  223.68   10.04
  -3  -9   0  196.43    6.62
  -3   9   0  208.18    6.88
   3   9   0  197.95    6.61
  -3   9   0  200.82    6.18
  -3   9   0  202.92    6.63
   3   9   0  211.44    7.46
  -3   9   0  203.92    6.38
   3   9   0  221.92    7.79
   4  -9   0  917.79   21.19
  -4  -9   0  939.59   21.46
  -4   9   0  923.03   20.58
  -4   9   0  902.02   21.11
   4   9   0  899.66   21.96
   4   9   0  913.30   22.51
  -4   9   0  928.21   21.26
  -5  -9   0  127.02    5.65
  -5   9   0  116.26    5.31
  -5   9   0  118.82    4.88
   5   9   0  127.84    5.67
   5   9   0  116.66    6.13
   6  -9   0  322.84    9.93
  -6   9   0  311.94    9.06
   6   9   0  306.71   10.65
   6   9   0  312.66    9.78
  -6   9   0  313.27    9.81
   7  -9   0  721.37   18.55
  -7  -9   0  733.60   19.01
   7   9   0  747.73   19.81
   7   9   0  733.46   18.78
  -7   9   0  750.09   18.92
   8  -9   0   17.87    2.96
  -8  -9   0   15.28    3.81
   8  -9   0   22.82    3.62
   8   9   0   12.77    3.63
  -8   9   0   17.75    3.75
   8   9   0   21.76    3.58
  -9  -9   0  174.56    8.18
   9  -9   0  167.36    7.41
   9  -9   0  156.68    6.60
   9   9   0  155.30    7.34
   9   9   0  146.17    8.17
  -9   9   0  159.95    7.59
  10  -9   0  143.21    7.15
  10  -9   0  130.04    6.93
 -10  -9   0  126.90    7.25
  10   9   0  137.73    7.44
  10   9   0  134.79    8.06
  11  -9   0   23.55    4.06
 -11  -9   0   20.76    4.21
  11  -9   0   23.94    3.43
  11   9   0   20.31    4.52
 -11   9   0   16.46    3.85
  11   9   0   23.03    4.15
  12  -9   0   51.15    4.88
  12  -9   0   53.28    5.77
 -12  -9   0   61.86    6.26
  12   9   0   42.60    5.73
  12   9   0   43.71    5.45
 -12   9   0   51.63    5.69
 -13  -9   0   21.75    5.39
  13  -9   0   36.79    4.58
 -13   9   0   15.84    5.01
  13   9   0   27.16    5.27
   0 -10   0  309.23    8.74
   0 -10   0  295.15    8.58
   0  10   0  300.00    8.60
   0  10   0  306.05    9.71
   0  10   0  310.61    8.83
  -1 -10   0   46.38    3.32
  -1 -10   0   42.50    3.35
   1 -10   0   47.78    3.51
   1 -10   0   55.74    3.72
   1  10   0   46.90    3.71
   1  10   0   48.97    5.71
   1  10   0   46.64    3.09
  -1  10   0   44.83    3.16
  -1  10   0   53.01    3.45
  -1  10   0   53.81    3.50
  -2 -10   0   28.06    2.81
   2 -10   0   34.07    3.24
  -2 -10   0   34.33    5.12
  -2  10   0   33.54    2.99
   2  10   0   36.08    3.63
   2  10   0   24.82    3.32
   2  10   0   30.40    2.77
  -2  10   0   27.04    2.74
  -2  10   0   31.22    3.16
  -3 -10   0   22.48    2.99
   3 -10   0   26.48    2.95
  -3  10   0   25.83    2.81
  -3  10   0   24.81    2.98
   3  10   0   21.87    3.01
   3  10   0   27.43    3.08
  -3  10   0   26.59    3.05
   4 -10   0   61.11    6.18
  -4 -10   0   61.52    4.16
  -4  10   0   62.47    3.69
  -4  10   0   62.61    4.00
   4  10   0   64.48    4.07
   4  10   0   65.00    4.84
   5 -10   0    1.24    2.24
  -5 -10   0    2.50    2.38
   5  10   0    1.58    2.36
  -5  10   0    0.82    1.81
  -5  10   0   -0.79    2.05
   6 -10   0   33.13    3.90
  -6 -10   0   26.83    3.98
   6  10   0   30.65    3.63
  -6  10   0   25.33    3.01
   6  10   0   20.16    3.79
  -6  10   0   26.37    3.52
  -7 -10   0   66.02    5.45
   7 -10   0   63.34    4.62
   7  10   0   68.12    4.84
  -7  10   0   67.09    4.35
  -7  10   0   58.49    5.06
   7  10   0   64.68    5.68
   8 -10   0    3.46    2.64
  -8 -10   0    6.11    3.39
   8  10   0    8.33    3.57
  -8  10   0    7.47    3.25
   8  10   0    8.38    3.20
  -8  10   0    5.29    2.49
   9 -10   0  176.35    8.01
  -9 -10   0  179.57    8.54
   9  10   0  156.96    7.58
   9  10   0  172.29    8.85
  -9  10   0  171.56    8.21
  10 -10   0    3.68    3.36
 -10 -10   0    0.25    3.07
  10  10   0    3.28    3.21
 -10  10   0   -1.75    3.06
 -11 -10   0   40.06    5.49
  11 -10   0   51.75    5.22
  11  10   0   44.47    5.72
 -11  10   0   47.03    5.39
  11  10   0   49.44    5.19
  12 -10   0   26.74    3.70
 -12 -10   0   24.26    5.07
  12  10   0   25.21    4.80
  12  10   0   23.11    5.00
 -12  10   0   18.04    4.59
 -13 -10   0    7.82    5.31
 -13  10   0    4.14    4.69
  13  10   0    7.01    3.67
   0 -11   0    2.38    3.57
   0  11   0    0.66    1.86
   0  11   0    1.21    2.52
   0  11   0    0.74    1.68
  -1 -11   0  602.41   15.42
   1  11   0  615.55   15.44
  -1  11   0  608.95   14.95
  -1  11   0  600.12   15.05
   1  11   0  615.38   15.13
   2 -11   0  642.50   19.37
  -2 -11   0  638.44   15.87
  -2  11   0  615.63   15.67
   2  11   0  629.25   16.26
  -2  11   0  642.27   15.47
   2  11   0  655.90   15.92
  -3 -11   0  100.19    5.26
   3 -11   0   94.83    4.86
   3  11   0  100.49    4.90
   3  11   0   97.02    5.54
  -3  11   0   90.67    4.92
  -3  11   0   96.48    4.48
   4 -11   0  580.89   15.05
  -4 -11   0  557.73   15.04
  -4  11   0  563.55   15.02
   4  11   0  587.87   15.17
   4  11   0  616.10   17.40
  -4  11   0  581.91   14.39
   5 -11   0  544.63   14.56
  -5 -11   0  555.73   15.07
   5  11   0  534.47   15.57
   5  11   0  551.17   14.85
  -5  11   0  562.13   13.96
  -5  11   0  547.40   14.68
  -6 -11   0    1.65    2.64
   6 -11   0   -1.62    2.47
   6  11   0    5.39    2.83
  -6  11   0   -2.39    1.84
   6  11   0   -0.41    2.84
  -6  11   0    2.25    2.60
   7 -11   0  234.59    8.86
  -7  11   0  236.97    8.05
   7  11   0  236.46    8.98
   7  11   0  223.15    9.70
  -7  11   0  239.00    8.89
  -8 -11   0  206.78    8.67
   8 -11   0  206.00    8.47
  -8  11   0  190.73    8.52
   8  11   0  203.57    9.49
  -8  11   0  202.04    7.51
   8  11   0  197.79    8.23
   9 -11   0   90.28    6.12
  -9 -11   0   99.88    6.51
   9  11   0   99.53    6.18
   9  11   0   93.22    7.22
  -9  11   0   98.45    5.53
  -9  11   0   90.93    6.35
  10 -11   0  325.81   12.02
 -10 -11   0  363.73   18.54
  10  11   0  365.78   12.46
 -10  11   0  344.74   11.00
 -10  11   0  333.64   12.16
  10  11   0  321.97   12.98
 -11 -11   0   36.17    5.41
  11  11   0   43.21    5.44
  11  11   0   36.71    5.45
 -11  11   0   41.51    4.74
 -11  11   0   45.54    5.72
 -12 -11   0   87.68    7.64
 -12  11   0   71.77    6.83
 -12  11   0   62.18    5.66
  12  11   0   78.24    7.42
 -13 -11   0  126.77   11.76
 -13  11   0  139.41    9.20
 -13  11   0  127.16    7.98
   0 -12   0  284.28    8.89
   0  12   0  288.41    9.02
   0  12   0  287.47    8.97
   1 -12   0   30.58    3.51
  -1 -12   0   23.02    3.14
  -1  12   0   26.85    3.26
   1  12   0   28.91    3.52
  -1  12   0   26.60    3.15
   1  12   0   33.55    3.84
  -2 -12   0  109.96    5.32
   2 -12   0  110.69    5.26
  -2  12   0  114.13    5.19
   2  12   0  110.27    5.84
   2  12   0  114.21    5.50
  -2  12   0  107.62    5.17
  -3 -12   0  541.98   14.40
   3 -12   0  526.73   14.17
  -3  12   0  538.93   14.34
  -3  12   0  544.80   13.82
   3  12   0  544.85   14.36
   3  12   0  544.88   15.83
  -4 -12   0  119.62    5.98
   4 -12   0  120.74    5.97
   4  12   0  120.00    6.01
  -4  12   0  122.24    5.41
  -4  12   0  117.72    5.73
   4  12   0  124.39    6.73
   5 -12   0  292.62    9.82
  -5 -12   0  298.33   10.19
   5  12   0  290.63   10.67
  -5  12   0  294.44    8.96
   5  12   0  300.44    9.95
  -5  12   0  286.42    9.87
  -6 -12   0  545.84   15.48
   6 -12   0  551.36   15.08
  -6  12   0  530.05   15.12
   6  12   0  536.27   16.19
   6  12   0  529.92   15.05
  -6  12   0  555.35   14.17
   7 -12   0   -1.54    2.45
   7  12   0    1.22    2.70
   7  12   0    2.11    3.19
  -7  12   0   -0.59    2.93
  -7  12   0    0.49    2.09
  -8 -12   0  216.40    9.39
   8 -12   0  205.18    8.72
  -8  12   0  211.07    7.81
   8  12   0  207.76    9.76
   8  12   0  207.19    8.86
  -8  12   0  214.57    8.84
  -9 -12   0  203.25    9.38
   9 -12   0  195.47    8.52
  -9  12   0  196.67   10.44
   9  12   0  184.88    8.69
  -9  12   0  185.61    9.47
  10 -12   0    9.21    3.28
 -10 -12   0   14.77    4.05
  10  12   0   14.97    4.37
  10  12   0    8.38    3.45
 -10  12   0    9.16    3.05
 -10  12   0   11.48    3.70
 -11 -12   0  197.71   10.03
  11 -12   0  173.45    9.28
 -11  12   0  183.73    8.02
  11  12   0  189.94    9.51
 -11  12   0  178.85    9.38
  11  12   0  166.89    9.46
 -12 -12   0   91.18    8.31
 -12  12   0   79.43    6.09
  12  12   0   83.69    7.73
 -12  12   0   86.12    7.22
 -13  12   0    9.80    6.49
   0 -13   0   -0.35    2.25
   0  13   0    1.95    2.29
   0  13   0   -0.43    2.09
  -1 -13   0  111.69    5.52
   1 -13   0  107.67    5.64
   1  13   0  107.20    5.81
   1  13   0  104.60    5.27
  -1  13   0  100.22    5.20
  -1  13   0  109.87    5.38
  -2 -13   0   33.49    3.86
   2 -13   0   28.20    3.66
  -2  13   0   32.05    3.76
   2  13   0   30.70    3.80
  -2  13   0   33.92    3.75
   2  13   0   35.76    4.78
  -3 -13   0   47.59    4.31
   3 -13   0   47.41    4.47
   3  13   0   44.25    4.93
  -3  13   0   37.88    3.90
   3  13   0   48.14    4.11
  -3  13   0   48.00    3.85
   4 -13   0   54.73    4.75
  -4 -13   0   61.03    5.21
  -4  13   0   55.82    4.25
  -4  13   0   61.35    4.64
   4  13   0   59.05    4.55
   4  13   0   61.14    5.61
  -5 -13   0   25.90    4.13
   5 -13   0   35.82    4.32
  -5  13   0   30.08    4.17
  -5  13   0   26.01    3.36
   5  13   0   33.76    4.16
   5  13   0   22.38    4.14
   6 -13   0    0.54    2.49
  -6 -13   0    0.40    3.13
  -6  13   0    1.28    2.70
   6  13   0    0.38    2.80
   6  13   0    0.07    3.17
  -6  13   0   -1.29    2.21
   7 -13   0   -0.50    2.55
   7  13   0    1.01    2.90
  -7  13   0   -0.01    2.61
   7  13   0    1.95    3.44
  -7  13   0   -0.45    2.18
  -8 -13   0   36.39    4.79
   8 -13   0   47.57    4.67
   8  13   0   53.42    5.07
  -8  13   0   39.91    4.20
  -8  13   0   47.09    5.57
   8  13   0   44.30    5.65
   9 -13   0   10.35    3.97
  -9 -13   0   19.69    7.52
   9  13   0   16.40    4.00
  -9  13   0   15.13    3.60
   9  13   0   19.96    4.11
  -9  13   0   20.38    4.42
  10 -13   0   14.68    4.05
 -10 -13   0   23.98    4.94
 -10  13   0   24.42    3.67
  10  13   0   23.02    5.08
  10  13   0   22.19    4.54
 -10  13   0   25.62    4.65
 -11 -13   0   -6.30    3.56
  11  13   0    3.74    3.74
 -11  13   0    1.42    4.06
 -11  13   0    7.23    3.18
  11  13   0    4.29    4.58
 -12 -13   0   17.80    5.15
 -12  13   0   17.18    4.31
  12  13   0   19.03    5.48
 -12  13   0   16.62    4.87
   0 -14   0 2137.88   46.20
   0  14   0 2143.66   46.32
   0  14   0 2118.88   46.16
   1 -14   0  197.88    7.84
  -1 -14   0  207.20    7.79
   1  14   0  195.12    7.56
  -1  14   0  189.26    7.70
  -1  14   0  191.93    7.54
   2 -14   0  402.67   12.04
  -2 -14   0  388.54   12.01
  -2  14   0  394.55   11.99
   2  14   0  411.22   12.58
   2  14   0  394.79   11.81
  -2  14   0  395.93   11.54
  -3 -14   0  984.42   23.70
   3 -14   0  952.19   23.33
  -3  14   0  967.64   23.47
  -3  14   0  978.11   22.92
   3  14   0  957.48   24.23
   3  14   0  973.17   23.57
  -4 -14   0    6.64    3.21
   4 -14   0    8.19    3.20
   4  14   0    8.00    3.17
  -4  14   0   12.98    3.04
   4  14   0    8.79    3.19
  -4  14   0   10.48    2.65
  -5 -14   0  480.51   14.11
   5 -14   0  470.04   13.86
   5  14   0  436.15   14.65
  -5  14   0  471.23   12.98
   5  14   0  482.61   14.06
  -5  14   0  475.34   14.04
   6 -14   0  132.99    6.71
  -6 -14   0  133.86    7.36
  -6  14   0  123.17    6.62
  -6  14   0  129.40    6.04
   6  14   0  122.94    7.81
   6  14   0  131.24    7.03
   7 -14   0    7.91    3.38
  -7 -14   0    7.22    3.52
   7  14   0    6.96    3.36
   7  14   0    8.66    3.46
  -7  14   0    9.81    3.44
  -7  14   0    7.03    2.73
   8 -14   0  219.47    9.05
  -8 -14   0  202.19    9.23
   8  14   0  192.38   10.36
  -8  14   0  202.48    9.76
   8  14   0  207.99    9.22
  -9 -14   0   10.68    3.95
   9 -14   0    9.57    3.49
  -9  14   0    4.75    2.82
   9  14   0    0.77    3.44
   9  14   0    5.70    4.03
  -9  14   0    4.74    3.55
 -10 -14   0   -5.94    3.96
  10  14   0    5.08    3.73
 -10  14   0   -3.54    3.42
 -10  14   0   -2.94    2.73
  10  14   0   -0.92    3.60
 -11 -14   0   19.44    5.25
 -11  14   0   22.68    5.01
 -11  14   0   27.46    4.41
  11  14   0   30.59    5.71
 -12  14   0   13.88    5.61
  12  14   0    1.38    3.60
   0 -15   0    7.34    2.91
   0  15   0    6.02    2.99
   0  15   0    9.07    3.10
  -1 -15   0  155.73    6.95
   1 -15   0  148.10    6.81
   1  15   0  159.65    6.92
  -1  15   0  146.19    9.86
   1  15   0  157.98    7.48
  -1  15   0  138.97    6.81
  -2 -15   0  173.23    7.44
   2 -15   0  159.87    7.41
  -2  15   0  164.62    7.44
   2  15   0  155.28    7.30
  -2  15   0  181.60    7.40
   2  15   0  173.81    8.02
  -3 -15   0   62.50    5.02
   3 -15   0   61.75    5.11
  -3  15   0   55.34    4.64
   3  15   0   43.85    4.39
   3  15   0   43.49    5.45
  -3  15   0   49.59    4.88
   4 -15   0  137.01    6.91
  -4 -15   0  142.61    6.99
   4  15   0  139.22    7.88
  -4  15   0  137.17    6.47
  -4  15   0  130.72    6.95
   4  15   0  131.56    6.66
  -5 -15   0  220.50    9.26
   5 -15   0  215.75    8.80
   5  15   0  198.91    8.47
   5  15   0  208.08    9.74
  -5  15   0  217.87    8.03
  -5  15   0  212.02    8.85
   6 -15   0   17.37    3.83
  -6 -15   0    9.75    3.60
   6  15   0   20.23    4.40
  -6  15   0   19.28    3.26
  -6  15   0   23.53    4.03
   6  15   0   27.01    4.15
   7 -15   0  144.34    7.79
  -7 -15   0  160.79    8.44
   7  15   0  146.95    7.85
   8 -15   0  152.22    7.66
  -8 -15   0  177.52   14.38
  -8  15   0  145.20    8.17
  -8  15   0  134.36    6.69
   8  15   0  143.31    8.92
   8  15   0  140.47    7.89
  -9 -15   0   43.75    5.75
   9 -15   0   52.26    6.12
   9  15   0   54.34    6.82
  -9  15   0   48.48    4.86
  -9  15   0   56.96    6.16
   9  15   0   54.58    5.88
 -10 -15   0  152.03    9.32
  10  15   0  156.69    9.66
  10  15   0  162.26   11.00
 -10  15   0  150.23    7.38
 -10  15   0  143.16    8.78
 -11 -15   0    7.48    4.95
  11  15   0    8.66    5.11
 -11  15   0   13.74    4.92
   0 -16   0   65.11    5.04
   0  16   0   60.41    4.81
   0  16   0   62.79    5.43
   1 -16   0   43.90    4.86
  -1 -16   0   40.22    4.71
   1  16   0   42.43    4.39
   1  16   0   40.76    5.12
  -1  16   0   38.00    4.61
  -1  16   0   42.22    4.28
   2 -16   0   -0.10    2.90
  -2 -16   0    0.61    2.94
  -2  16   0   -0.87    2.57
  -2  16   0    1.04    2.80
   2  16   0   -0.54    2.92
   2  16   0    4.32    2.52
  -3 -16   0    9.72    3.28
   3 -16   0   11.15    3.18
  -3  16   0    7.38    3.30
  -3  16   0   11.67    3.40
   3  16   0    6.24    3.59
   3  16   0    8.03    3.04
  -4 -16   0    6.19    3.20
   4 -16   0    2.04    3.20
   4  16   0    5.37    2.89
  -4  16   0    5.75    3.11
  -4  16   0    6.06    2.98
   4  16   0    4.56    3.66
   5 -16   0   12.36    3.43
  -5 -16   0    6.76    3.68
   5  16   0    6.00    4.04
   5  16   0    6.81    3.32
  -5  16   0   10.14    3.52
  -5  16   0    9.83    3.24
   6 -16   0   18.20    3.92
  -6 -16   0   19.58    4.49
   6  16   0   23.53    5.45
  -6  16   0   16.43    4.42
   6  16   0   19.90    4.19
  -6  16   0   20.17    3.39
  -7 -16   0    9.88    4.15
   7 -16   0   11.22    3.57
   7  16   0   13.90    4.33
   7  16   0   12.60    3.93
  -7  16   0   15.37    3.21
  -7  16   0    8.78    3.67
   8 -16   0   -0.59    3.10
  -8  16   0   -0.16    2.71
  -8  16   0    2.44    3.31
   8  16   0    2.01    3.89
   8  16   0    3.21    3.20
  -9 -16   0   13.70    4.66
   9 -16   0   12.55    4.86
  -9  16   0   22.39    3.76
   9  16   0   15.10    4.57
  -9  16   0   20.89    4.75
   9  16   0   15.86    4.33
 -10 -16   0    0.37    4.66
 -10  16   0   -1.23    3.64
 -10  16   0   -4.70    3.00
  10  16   0    5.18    4.00
  11  16   0    9.10    4.18
 -11  16   0   11.45    5.00
   0 -17   0   -2.02    3.01
   0  17   0   -2.58    2.88
   0  17   0   -1.83    2.73
  -1 -17   0  289.81   10.45
   1 -17   0  297.14   10.66
   1  17   0  291.69   10.32
  -1  17   0  277.26   10.32
   1  17   0  288.18   11.02
  -1  17   0  287.95   10.30
   2 -17   0  249.30    9.71
  -2 -17   0  240.45    9.47
  -2  17   0  247.77    9.65
  -2  17   0  248.32    9.35
   2  17   0  243.11   10.14
   2  17   0  244.93    9.61
  -3 -17   0   -0.88    3.28
   3 -17   0    1.76    3.12
   3  17   0   -2.48    3.28
   3  17   0    0.95    2.98
  -3  17   0    1.88    2.86
  -3  17   0    4.36    2.90
  -4 -17   0  225.50    9.47
   4 -17   0  232.29    9.55
  -4  17   0  234.95    9.58
   4  17   0  214.24    9.11
   4  17   0  223.77   10.43
  -4  17   0  237.44    8.89
   5 -17   0  107.38    7.01
  -5 -17   0  107.19    6.91
   5  17   0  121.79    8.19
   5  17   0  117.69    7.21
  -5  17   0  121.47    6.38
  -5  17   0  123.88    8.26
  -6 -17   0   12.09    4.34
   6 -17   0   26.01    4.40
  -6  17   0   21.32    4.35
   6  17   0   17.74    4.97
  -6  17   0   19.22    3.55
   6  17   0   25.97    4.30
  -7 -17   0  197.40   11.28
   7 -17   0  185.54    8.83
   7  17   0  179.00    9.09
  -7  17   0  199.84    9.39
   7  17   0  191.69   10.06
  -7  17   0  194.23    8.03
   8 -17   0   85.48    7.19
   8  17   0   77.20    6.82
   8  17   0   76.57    7.60
  -8  17   0   72.89    5.62
  -8  17   0   83.29    6.96
  -9 -17   0    5.96    4.94
  -9  17   0    4.64    3.22
   9  17   0    6.71    3.95
 -10  17   0   19.11    4.83
   0 -18   0  403.39   13.02
   0  18   0  394.01   13.21
   0  18   0  391.06   12.96
  -1 -18   0   58.03    5.44
   1 -18   0   53.00    5.21
  -1  18   0   51.92    5.32
   1  18   0   56.81    5.12
  -1  18   0   58.54    5.88
   1  18   0   62.29    6.06
  -2 -18   0   92.44    6.25
   2 -18   0   84.29    6.47
   2  18   0   89.78    6.26
  -2  18   0  102.33    6.48
  -2  18   0   73.67    6.12
   2  18   0   89.53    6.97
  -3 -18   0  178.39    8.51
   3 -18   0  188.62    8.72
   3  18   0  166.89    8.12
  -3  18   0  171.70    8.11
  -3  18   0  180.48    8.13
   3  18   0  186.13    9.48
   4 -18   0  103.30    7.05
  -4 -18   0  110.85    7.39
   4  18   0  108.05    7.02
  -4  18   0  104.94    6.39
   4  18   0  101.13    7.69
   5 -18   0  221.64    9.42
  -5 -18   0  216.31   10.09
  -5  18   0  208.76    8.67
   5  18   0  212.72    9.70
   5  18   0  207.33   10.61
  -5  18   0  233.43    9.91
  -6 -18   0   40.11    8.77
   6 -18   0   49.31    5.44
   6  18   0   60.96    7.01
  -6  18   0   40.03    5.14
  -6  18   0   47.87    5.10
   6  18   0   58.11    5.60
  -7 -18   0  104.84    7.38
   7 -18   0   86.50    7.30
  -7  18   0  115.65    7.60
   7  18   0  103.43    8.33
   7  18   0   91.34    8.07
  -7  18   0   94.87    6.17
  -8  18   0  108.03    6.79
   8  18   0  116.64    7.89
   8  18   0  120.32    9.00
  -8  18   0  113.76    7.70
  -9 -18   0   31.25    8.43
   9  18   0   31.44    6.09
  -9  18   0   22.42    5.11
  10  18   0   10.44    4.50
   0 -19   0    1.93    3.47
   0  19   0    0.40    3.20
   0  19   0    3.65    3.00
  -1 -19   0   68.53    5.88
   1 -19   0   55.47    5.90
  -1  19   0   58.89    6.28
  -1  19   0   65.42    5.43
   1  19   0   67.42    5.54
   1  19   0   54.50    6.25
  -2 -19   0   60.70    5.70
   2 -19   0   55.29    6.09
  -2  19   0   66.85    7.15
   2  19   0   56.73    6.78
  -2  19   0   55.50    5.95
   2  19   0   60.59    5.40
   3 -19   0   49.76    5.73
  -3 -19   0   35.89    5.31
  -3  19   0   46.13    6.32
   3  19   0   45.23    7.65
   3  19   0   35.39    5.24
  -3  19   0   40.09    4.91
   4 -19   0   65.70    5.93
  -4 -19   0   70.90    6.73
   4  19   0   70.87    7.23
   4  19   0   91.27    6.65
  -4  19   0   70.61    5.87
  -4  19   0   77.87    6.56
   5 -19   0    3.73    3.79
  -5 -19   0   14.97    7.92
   5  19   0    6.16    4.35
  -5  19   0   -1.81    2.94
   5  19   0    4.47    4.04
  -5  19   0    9.89    3.79
  -6 -19   0   76.54    7.35
   6 -19   0   84.85    7.13
  -6  19   0   85.68    6.29
   6  19   0   70.82    7.68
   6  19   0   70.70   10.82
  -6  19   0   71.88    6.59
  -7 -19   0    7.80    4.42
  -7  19   0   -4.46    3.02
   7  19   0    0.57    3.97
   7  19   0    2.25    4.13
  -7  19   0   -4.17    3.58
   8  19   0    5.42    4.02
  -8  19   0    9.89    4.48
  -8  19   0    3.08    3.46
   9  19   0   35.34    5.97
   0 -20   0  128.99    7.89
   0  20   0  123.27    8.25
   0  20   0  102.36   11.33
   1 -20   0   16.16    4.54
  -1 -20   0   16.98    4.19
  -1  20   0   14.15    4.34
  -1  20   0   14.41    4.04
   1  20   0   11.90    4.32
   2 -20   0   60.58    6.27
  -2 -20   0   53.25    6.23
   2  20   0   78.70   11.50
  -2  20   0   72.08    6.50
  -2  20   0   61.35    6.43
  -3 -20   0   76.89    7.10
   3 -20   0   79.08    6.79
   3  20   0   72.58    7.36
  -3  20   0   65.13    6.29
  -3  20   0   81.80    6.66
   3  20   0   52.25    9.21
  -4 -20   0   18.47    4.96
   4 -20   0   30.08    5.02
  -4  20   0   24.20    4.55
   4  20   0   24.01    5.35
   4  20   0   35.04    5.58
  -4  20   0   33.05    4.90
   5 -20   0   50.44    6.00
  -5 -20   0   47.79    6.11
  -5  20   0   51.15    5.71
  -5  20   0   62.06    6.39
   5  20   0   65.74    6.21
   5  20   0   58.64    7.05
  -6 -20   0  117.29    9.06
  -6  20   0  121.36    7.40
  -6  20   0  121.38    8.36
   6  20   0  131.42    9.24
   6  20   0  130.23    8.09
  -7 -20   0   15.57    8.44
   7  20   0   16.62    4.87
  -7  20   0   12.99    4.07
  -7  20   0   17.16    5.13
   8  20   0   59.75    8.12
   0 -21   0    1.53    3.50
   0  21   0   10.63    4.02
  -1 -21   0   24.24    5.88
   1 -21   0   21.06    4.67
   1  21   0   22.85    5.25
  -1  21   0   31.44    5.11
  -1  21   0   21.19    4.77
   1  21   0   25.46    4.84
  -2 -21   0   25.83    8.04
   2 -21   0   28.92    4.91
  -2  21   0   26.29    4.92
   2  21   0   26.03    4.46
   2  21   0   27.44    5.64
  -2  21   0   20.26    4.62
   3 -21   0    8.01    4.57
  -3 -21   0   13.76    4.87
   3  21   0   22.00    4.63
  -3  21   0    6.06    4.06
  -3  21   0   17.95    4.54
   3  21   0   18.93    5.20
  -4 -21   0   19.46    5.24
   4 -21   0   36.08    8.33
   4  21   0   33.67    6.07
   4  21   0   30.42    5.47
  -4  21   0   20.21    4.46
  -4  21   0   29.00    5.04
  -5 -21   0   32.76    5.95
  -5  21   0   21.67    4.53
   5  21   0   42.84    6.57
   5  21   0   32.35    5.68
   6  21   0   17.61    5.29
  -6  21   0   27.52    5.77
  -6  21   0   10.66    4.17
  -7  21   0    3.51    5.67
   7  21   0   17.03    6.35
   0 -22   0    2.35    5.47
   0  22   0    4.60    4.08
   0  22   0   -3.46    3.63
  -1 -22   0    1.10    4.58
   1 -22   0   -2.72    5.00
   1  22   0   -5.15    3.90
   1  22   0   -3.20    3.66
  -1  22   0    0.15    3.59
  -1  22   0   -2.25    3.77
  -2 -22   0    0.59    4.01
  -2  22   0   -2.18    4.24
  -2  22   0    2.32    3.76
   2  22   0    5.75    3.89
   2  22   0    0.57    4.12
  -3 -22   0   22.65    5.85
   3  22   0   25.59    5.32
   3  22   0   27.04    5.62
  -3  22   0   25.83    5.33
  -4  22   0    1.25    6.33
  -4  22   0   13.89    4.59
   4  22   0   11.67    5.08
   5  22   0    3.64    4.26
  -5  22   0    3.94    5.21
  -5  22   0   -1.60    4.24
  -6  22   0   51.85    7.01
   6  22   0   50.27   10.58
   0  23   0   -1.76    4.63
   0  23   0   -1.42    3.98
  -1  23   0   89.45    8.32
   1  23   0   97.09    8.33
  -1  23   0   93.01    8.00
   2  23   0  101.33    8.78
  -2  23   0   91.60    8.09
  -2  23   0   78.58    8.69
   3  23   0    0.48    4.18
  -3  23   0   -8.93    3.52
  -4  23   0  132.10    9.00
   4  23   0  157.61   10.32
   0  24   0   -0.25    4.35
  -1  24   0    2.87    4.43
   1  24   0    7.66    4.83
  15   0  -1   15.78    4.05
  14   0  -1    4.75    3.11
  14   0  -1   -0.39    4.75
 -14   0   1    2.60    4.53
  13   0  -1    2.99    2.84
  13   0  -1   -2.49    3.32
 -13   0   1    2.87    3.58
 -12   0   1   -1.52    2.89
  12   0  -1   -1.40    2.64
  12   0  -1   -1.26    2.70
  11   0  -1    1.38    2.66
 -11   0   1   -4.02    2.77
  11   0  -1    0.07    3.00
  10   0  -1    0.92    2.38
 -10   0   1   -2.14    2.64
  10   0  -1   -2.75    2.49
   9   0  -1   -0.88    2.11
   9   0  -1   -0.45    2.24
  -9   0   1   -0.42    2.47
   8   0  -1   -1.09    2.19
   8   0  -1   -0.93    1.80
  -8   0   1   -1.05    2.13
   7   0  -1   -1.61    1.94
   7   0  -1    1.32    1.73
   7   0  -1   -2.94    1.95
  -6   0   1   -1.22    1.64
  -6   0   1    0.29    1.73
   6   0  -1   -1.83    1.45
   6   0  -1   -1.02    1.41
  -6   0   1    1.20    1.65
   6   0  -1   -2.29    1.81
  -5   0   1   -1.87    1.47
   5   0  -1    0.13    1.57
  -5   0   1    0.59    1.50
   5   0  -1   -0.34    1.67
   4   0  -1   -0.17    1.18
  -4   0   1    0.11    1.27
   4   0  -1    0.19    1.22
   4   0  -1   -0.60    1.32
  -4   0   1   -0.39    1.14
  -4   0   1    1.57    1.31
   3   0  -1    0.03    1.28
   3   0  -1    0.29    1.10
  -3   0   1    1.09    1.18
   3   0  -1    0.09    1.10
  -3   0   1    2.43    1.20
  -3   0   1   -0.32    1.26
  -2   0   1    2.14    0.97
   2   0  -1    3.44    1.09
   2   0  -1    1.15    0.94
  -2   0   1    2.07    0.98
   2   0  -1    1.63    1.06
  -2   0   1    2.23    1.01
   1   0   1    5.84    0.84
  -1   0  -1    2.57    0.77
  -1   0  -1    3.71    0.66
   1   0   1    3.63    0.72
   2   0   1   -1.57    1.22
  -2   0  -1    0.73    1.21
  -2   0  -1    0.85    1.21
   2   0   1    0.57    1.01
   2   0   1   -0.49    0.99
  -2   0  -1   -1.30    1.24
   3   0   1   -0.04    1.21
   3   0   1    2.99    1.18
  -3   0  -1    1.83    1.22
  -3   0  -1    1.56    1.15
  -3   0  -1    1.31    1.29
   3   0   1    2.34    1.29
  -4   0  -1    0.57    1.40
   4   0   1   -1.85    1.18
   4   0   1    0.47    1.29
   4   0   1   -0.94    1.23
  -4   0  -1    2.00    1.48
  -4   0  -1    1.30    1.49
  -5   0  -1    2.48    1.76
   5   0   1    2.94    1.68
   5   0   1   -2.01    1.36
  -5   0  -1    0.03    1.54
   5   0   1   -0.49    1.55
  -6   0  -1    1.27    1.91
   6   0   1   -0.99    1.52
   6   0   1   -0.54    1.66
  -6   0  -1   -2.25    1.82
   7   0   1   -0.78    1.94
  -7   0  -1   -0.20    1.82
  -7   0  -1    0.68    2.02
   7   0   1   -1.59    1.79
   8   0   1   -0.57    2.11
  -8   0  -1   -2.25    2.19
   8   0   1    0.22    2.32
  -8   0  -1   -0.39    2.52
   9   0   1    3.76    2.57
  -9   0  -1    5.56    3.18
   9   0   1   -1.05    2.80
  10   0   1   -3.18    2.45
 -10   0  -1   -3.98    2.94
  10   0   1    2.28    2.85
  11   0   1    1.23    2.74
 -11   0  -1    3.36    3.36
  11   0   1    0.59    2.79
  12   0   1    4.07    3.10
 -12   0  -1    2.00    3.54
  12   0   1    2.99    3.16
  13   0   1    2.02    3.09
 -13   0  -1    1.34    3.98
  14   0   1    3.33    3.13
 -14   0  -1   -3.40    3.86
  15  -1  -1   61.59    6.82
  15   1  -1   64.05    6.38
  14  -1  -1   56.58    8.57
 -14  -1   1   44.63    6.30
  14  -1  -1   58.54    7.50
 -14   1   1   58.25    6.61
  14   1  -1   54.20    7.18
  14   1  -1   58.03    5.69
  13  -1  -1  247.54    9.98
  13  -1  -1  245.58   10.26
 -13  -1   1  229.96   10.73
  13   1  -1  250.86   10.56
 -13   1   1  246.64   10.62
  13   1  -1  243.34   10.16
 -12  -1   1   80.75    6.21
  12  -1  -1   84.81    5.92
  12  -1  -1   79.63    5.90
  12   1  -1   79.50    6.14
  12   1  -1   72.40    5.74
 -12   1   1   74.43    6.01
  11  -1  -1  304.63   10.48
  11  -1  -1  298.65   10.60
 -11  -1   1  295.12   11.07
  11   1  -1  292.70   10.74
  11   1  -1  294.88   10.56
 -11   1   1  284.36   10.71
  10  -1  -1  496.22   14.36
 -10  -1   1  489.21   14.63
  10   1  -1  516.27   14.65
 -10   1   1  505.93   14.72
  10   1  -1  482.79   14.25
   9  -1  -1   26.05    3.39
   9  -1  -1   25.76    3.48
  -9  -1   1   23.11    3.58
   9   1  -1   29.05    3.64
  -9   1   1   21.91    3.59
   9   1  -1   25.25    3.56
   8  -1  -1  251.59    8.03
  -8  -1   1  246.97    8.53
   8  -1  -1  259.72    8.59
  -8   1   1  250.95    8.61
   8   1  -1  250.51    8.38
   8   1  -1  247.96    8.41
  -7  -1   1 1192.05   28.92
   7  -1  -1 1068.94   24.12
   7  -1  -1 1078.60   24.56
   7   1  -1 1071.55   24.49
  -7   1   1 1053.71   25.85
   7   1  -1 1069.45   24.52
   7   1  -1 1048.87   25.48
   6  -1  -1  151.34    5.19
  -6  -1   1  148.87    5.37
   6  -1  -1  141.06    5.21
  -6  -1   1  150.14    5.46
   6  -1  -1  136.79    6.15
  -6   1   1  146.11    5.28
   6   1  -1  154.52    6.44
  -6   1   1  144.15    5.29
   6   1  -1  150.95    5.46
  -6   1   1  152.10    5.46
   6   1  -1  132.53    5.14
   5  -1  -1 1122.55   24.19
   5  -1  -1 1120.47   23.79
  -5  -1   1 1084.85   24.10
   5  -1  -1 1093.54   24.01
  -5  -1   1 1087.39   24.21
  -5  -1   1 1108.06   27.23
   5   1  -1 1134.99   24.24
   5   1  -1 1084.57   24.02
  -5   1   1 1124.44   24.17
   5   1  -1 1147.74   24.26
   4  -1  -1  596.46   13.55
  -4  -1   1  603.27   13.60
   4  -1  -1  589.33   13.17
   4  -1  -1  588.65   13.48
  -4  -1   1  587.94   13.60
  -4  -1   1  599.03   13.54
  -4   1   1  612.67   13.60
   4   1  -1  602.15   13.64
  -4   1   1  600.22   13.52
   4   1  -1  575.36   13.44
   4   1  -1  602.94   13.60
  -4   1   1  598.98   13.26
  -3  -1   1  198.30    5.35
   3  -1  -1  194.72    4.92
   3  -1  -1  197.66    5.21
  -3  -1   1  194.22    5.38
  -3  -1   1  192.44    5.26
   3  -1  -1  211.15    5.41
  -3   1   1  196.32    5.00
   3   1  -1  195.03    5.38
  -3   1   1  193.48    5.23
  -3   1   1  197.02    5.25
   3   1  -1  193.98    5.30
   3   1  -1  204.90    5.40
  -2  -1   1  223.36    5.48
  -2  -1   1  229.34    5.56
   2  -1  -1  236.56    5.56
  -2  -1   1  227.29    5.63
   2  -1  -1  237.60    5.54
   2  -1  -1  227.81    5.11
  -2   1   1  227.54    5.15
   2   1  -1  235.30    5.64
  -2   1   1  222.00    5.44
  -2   1   1  227.81    5.46
   2   1  -1  234.93    5.56
   2   1  -1  231.89    5.53
   1  -1  -1  256.11   13.78
   0  -1   1   27.55    4.32
  -1  -1  -1  888.49   17.98
  -1  -1  -1  885.70   18.27
   1  -1   1  880.53   18.21
  -1  -1  -1  910.53   18.29
   1  -1   1  868.10   17.90
   1   1   1  871.09   17.94
  -1   1  -1  891.95   18.21
  -1   1  -1  851.08   18.17
   1   1   1  913.25   18.32
  -1   1  -1  878.33   17.94
  -2  -1  -1 4385.23   87.54
   3  -1   1    1.28    1.27
  -3  -1  -1    1.52    1.19
  -3  -1  -1    1.65    1.28
  -3  -1  -1    0.51    1.23
   3  -1   1    0.58    1.20
   3  -1   1    0.83    1.22
  -3   1  -1    1.69    1.17
  -3   1  -1   -0.29    1.16
   3   1   1    1.11    1.37
  -3   1  -1    1.43    1.30
   3   1   1    0.78    1.28
   4  -1   1 1479.49   31.99
  -4  -1  -1 1501.27   31.09
  -4  -1  -1 1437.99   31.29
   4  -1   1 1507.53   30.97
   4  -1   1 1460.87   30.92
  -4  -1  -1 1478.61   31.02
   4   1   1 1536.09   31.13
  -4   1  -1 1389.68   30.99
   4   1   1 1503.85   31.40
  -4   1  -1 1439.62   30.93
  -4   1  -1 1480.60   30.97
   4   1   1 1498.56   30.98
   5  -1   1 1356.71   28.25
  -5  -1  -1 1290.97   28.23
   5  -1   1 1338.73   28.13
   5  -1   1 1279.95   28.30
  -5  -1  -1 1308.79   28.30
  -5   1  -1 1296.68   28.19
  -5   1  -1 1292.29   28.22
   5   1   1 1307.02   28.16
   5   1   1 1303.41   28.59
   5   1   1 1338.10   28.17
   6  -1   1  213.04    6.87
  -6  -1  -1  226.38    7.21
   6  -1   1  208.79    7.05
  -6  -1  -1  226.91    7.31
  -6   1  -1  222.26    7.11
   6   1   1  218.44    7.25
   6   1   1  217.24    6.92
  -6   1  -1  229.62    7.19
  -7  -1  -1 1613.04   35.49
   7  -1   1 1634.56   35.56
  -7  -1  -1 1592.19   35.36
   7  -1   1 1628.92   35.32
   7   1   1 1653.63   35.83
  -7   1  -1 1593.83   35.35
  -7   1  -1 1619.67   35.47
   7   1   1 1657.24   35.41
   8  -1   1   67.97    4.67
   8  -1   1   60.17    4.15
  -8  -1  -1   69.63    6.94
  -8  -1  -1   59.72    4.42
   8   1   1   65.62    4.80
  -8   1  -1   56.86    4.99
  -8   1  -1   60.50    4.80
   8   1   1   60.90    4.19
  -9  -1  -1  565.04   15.72
   9  -1   1  577.56   15.73
   9  -1   1  566.80   15.81
   9   1   1  537.87   15.72
   9   1   1  579.45   17.26
  -9   1  -1  573.48   15.84
  10  -1   1  482.51   14.55
  10  -1   1  488.78   14.20
 -10  -1  -1  499.45   14.68
  10   1   1  490.55   14.74
  10   1   1  482.14   14.15
 -10   1  -1  495.56   14.84
  11  -1   1    7.39    3.20
 -11  -1  -1    3.33    3.33
  11  -1   1    5.47    2.85
  11   1   1    8.82    3.32
 -11   1  -1    4.28    3.28
  11   1   1    4.50    3.18
 -12  -1  -1  277.27   11.31
  12  -1   1  266.64   10.84
  12  -1   1  279.26   10.44
 -12   1  -1  261.91   11.04
  12   1   1  265.62   10.96
  12   1   1  262.07   10.27
  13  -1   1   67.12    7.01
 -13   1  -1   67.81    6.91
  13   1   1   76.89    6.85
 -14  -1  -1   44.99    6.55
  14  -1   1   47.39    5.55
  14   1   1   50.03    6.02
 -14   1  -1   42.87    6.35
  15  -2  -1   11.99    4.11
  15   2  -1   12.16    3.66
  14  -2  -1   96.38    9.69
 -14  -2   1   96.46    8.28
  14  -2  -1   97.18   10.12
  14   2  -1  104.36    8.55
  14   2  -1   99.66    7.06
 -14   2   1  109.05    8.55
  13  -2  -1   35.63    5.04
  13  -2  -1   44.07    5.06
 -13  -2   1   38.24    5.64
  13   2  -1   46.94    5.56
  13   2  -1   46.77    5.67
 -13   2   1   35.53    5.41
  12  -2  -1   79.06    5.74
  12  -2  -1   85.71    5.98
 -12  -2   1   86.09    6.36
  12   2  -1   80.82    5.92
 -12   2   1   82.76    6.26
  12   2  -1   84.67    6.42
  11  -2  -1  482.91   14.47
 -11  -2   1  452.54   14.46
  11  -2  -1  465.34   13.73
 -11   2   1  479.94   14.70
  11   2  -1  458.11   14.17
  11   2  -1  465.86   14.28
  10  -2  -1  343.00   10.91
 -10  -2   1  359.95   11.58
  10  -2  -1  351.90   11.31
  10   2  -1  349.52   11.32
  10   2  -1  340.68   11.33
 -10   2   1  349.67   11.64
   9  -2  -1  336.96   10.35
   9  -2  -1  350.91   10.98
  -9  -2   1  339.57   10.93
  -9   2   1  349.15   11.01
   9   2  -1  355.15   11.83
   9   2  -1  364.12   11.01
   8  -2  -1  724.10   17.22
  -8  -2   1  718.80   17.88
   8  -2  -1  714.00   17.70
  -8   2   1  708.04   17.82
   8   2  -1  699.68   17.69
   8   2  -1  694.22   17.75
  -7  -2   1   99.94    6.63
   7  -2  -1  111.75    4.92
   7  -2  -1  106.04    4.58
   7   2  -1  101.86    5.01
   7   2  -1  109.96    4.94
  -7   2   1  103.85    5.01
   6  -2  -1  962.74   21.06
  -6  -2   1  960.75   21.64
   6  -2  -1  888.48   24.45
   6  -2  -1  948.66   21.44
  -6  -2   1  979.45   21.69
  -6   2   1 1005.47   21.72
  -6   2   1  938.55   21.50
  -6   2   1  961.07   21.12
   6   2  -1  949.05   21.79
   6   2  -1  957.03   21.54
  -5  -2   1 1312.30   29.38
   5  -2  -1 1328.50   29.07
   5  -2  -1 1401.56   29.31
  -5  -2   1 1396.88   29.31
   5  -2  -1 1395.67   28.70
  -5  -2   1 1324.85   29.41
  -5   2   1 1328.93   30.26
   5   2  -1 1357.29   29.16
   5   2  -1 1419.37   29.52
  -5   2   1 1357.50   28.71
   5   2  -1 1423.60   29.40
  -5   2   1 1357.79   29.20
   4  -2  -1   16.44    2.01
  -4  -2   1   18.32    2.41
  -4  -2   1   16.17    1.98
   4  -2  -1   20.12    2.08
   4  -2  -1   15.24    1.70
  -4  -2   1   17.47    2.07
   4   2  -1   17.80    1.99
  -4   2   1   14.40    1.82
  -4   2   1   16.24    1.92
  -4   2   1   16.39    1.79
   4   2  -1   15.88    1.91
   4   2  -1   19.13    2.46
   3  -2  -1 2267.18   45.40
   3  -2  -1 2236.49   45.43
  -3  -2   1 2181.20   45.59
  -3  -2   1 2259.18   45.49
  -3  -2   1 2271.35   45.49
  -3   2   1 2209.09   45.39
   3   2  -1 2258.43   45.65
  -3   2   1 2209.51   44.86
  -3   2   1 2254.82   45.44
  -2  -2   1 1526.39   32.87
   2  -2  -1 1615.66   32.74
  -2  -2   1 1586.52   32.77
   2  -2  -1 1629.39   32.79
  -2  -2   1 1599.34   32.78
   2  -2  -1 1613.83   32.19
  -2   2   1 1648.80   32.79
   2   2  -1 1655.80   32.99
   2   2  -1 1616.93   32.80
  -2   2   1 1621.76   32.75
  -2   2   1 1602.02   32.18
   2   2  -1 1663.54   32.84
   1  -2  -1 1888.08   37.09
  -1  -2   1 1788.44   37.21
  -1   2   1 1876.78   37.06
   0  -2  -1 2228.08   44.61
   0   2   1 2255.57   44.74
  -1  -2  -1  225.83    5.70
  -1  -2  -1  237.96    5.39
  -1  -2  -1  246.74    6.61
   1  -2   1  225.30    5.27
   1  -2   1  231.08    5.52
   1   2   1  230.42    5.33
  -1   2  -1  226.95    6.12
   1   2   1  222.87    5.64
  -1   2  -1  235.24    5.30
  -1   2  -1  215.01    5.45
   1   2   1  218.91    6.18
  -2  -2  -1 2876.78   57.63
  -2  -2  -1 2835.18   57.24
   2  -2   1 2911.17   57.16
  -2   2  -1 2884.61   57.18
   2   2   1 2832.58   57.16
  -2   2  -1 2754.82   57.26
   2   2   1 2872.02   57.64
   3  -2   1 2494.51   50.12
   3  -2   1 2460.32   50.32
  -3  -2  -1 2477.83   50.31
  -3  -2  -1 2520.76   50.33
   3  -2   1 2471.58   50.16
   3   2   1 2481.65   50.25
  -3   2  -1 2313.39   50.18
   3   2   1 2522.32   50.24
  -3   2  -1 2522.05   50.26
  -3   2  -1 2452.60   50.22
   3   2   1 2524.37   50.80
  -4  -2  -1    1.11    1.46
  -4  -2  -1    3.14    1.74
  -4  -2  -1    0.34    1.42
   4  -2   1    4.07    1.46
   4  -2   1    0.32    1.27
   4  -2   1   -0.48    1.51
  -4   2  -1    0.73    1.36
   4   2   1    1.83    1.37
   4   2   1   -0.22    1.53
  -4   2  -1   -1.12    1.24
   4   2   1    0.79    1.30
  -4   2  -1    0.28    1.58
  -5  -2  -1 1210.33   26.48
   5  -2   1 1230.20   26.36
  -5  -2  -1 1223.00   26.54
   5  -2   1 1252.64   27.11
   5  -2   1 1183.54   26.39
  -5   2  -1 1170.64   26.35
   5   2   1 1227.47   26.45
  -5   2  -1 1217.68   26.42
   5   2   1 1225.55   26.51
   5   2   1 1224.73   26.95
  -5   2  -1 1214.95   27.32
  -6  -2  -1  154.59    5.94
   6  -2   1  156.00    5.82
   6  -2   1  155.45    5.77
  -6  -2  -1  163.05    5.95
  -6   2  -1  159.60    5.88
   6   2   1  172.29    6.38
   6   2   1  163.09    5.89
  -6   2  -1  156.38    5.75
   7  -2   1    4.36    2.03
  -7  -2  -1   -1.02    1.99
  -7  -2  -1   -1.29    1.81
   7  -2   1    0.57    1.86
  -7   2  -1   -3.69    1.89
  -7   2  -1    0.11    1.83
   7   2   1   -2.17    1.69
   7   2   1    0.64    2.07
  -8  -2  -1  312.18   10.14
   8  -2   1  300.03    9.76
   8  -2   1  317.08    9.83
   8   2   1  334.39   11.30
   8   2   1  305.71    9.66
  -8   2  -1  304.67    9.91
   9  -2   1  473.91   14.42
  -9  -2  -1  468.12   13.62
   9   2   1  445.24   13.76
  -9   2  -1  474.20   13.82
 -10  -2  -1   -2.91    2.74
  10  -2   1    1.43    2.59
  10  -2   1    1.98    2.56
 -10   2  -1    3.24    3.06
  10   2   1    2.33    2.69
  10   2   1   -1.04    2.60
 -11  -2  -1   65.09    5.65
  11  -2   1   71.12    5.69
  11  -2   1   59.47    5.39
  11   2   1   60.05    5.38
 -11   2  -1   64.27    6.13
  11   2   1   69.04    5.93
  12  -2   1   47.01    5.00
 -12  -2  -1   41.60    5.44
  12  -2   1   46.07    5.17
  12   2   1   52.41    5.07
 -12   2  -1   44.11    5.39
  12   2   1   48.37    5.79
 -13  -2  -1    1.31    4.01
  13   2   1    5.54    3.66
 -13   2  -1    2.34    3.69
 -14  -2  -1  107.48    8.10
  14  -2   1  118.62    7.73
 -14   2  -1   91.27    7.80
  14   2   1  108.41    7.99
  15  -3  -1   20.70    4.66
 -14  -3   1   26.02    5.31
  14  -3  -1   33.97    4.57
  14   3  -1   20.53    5.08
 -14   3   1   23.47    5.24
  14   3  -1   26.78    4.31
  13  -3  -1    2.85    3.25
  13  -3  -1    5.40    3.06
 -13  -3   1   -1.39    3.49
  13   3  -1    1.80    2.99
 -13   3   1    2.66    4.17
 -12  -3   1   -1.29    3.55
  12  -3  -1    3.56    3.43
  12  -3  -1    5.25    2.72
 -12   3   1    7.85    3.51
  12   3  -1    7.23    3.14
  12   3  -1    8.09    3.29
  11  -3  -1  106.13    6.23
 -11  -3   1   99.03    6.82
  11  -3  -1  100.03    5.93
 -11   3   1  102.77    6.47
  11   3  -1  105.45    6.54
  11   3  -1   95.39    6.08
 -10  -3   1   24.78    4.36
  10  -3  -1   31.60    4.26
  10  -3  -1   35.59    3.90
  10   3  -1   35.11    4.13
  10   3  -1   29.00    4.05
 -10   3   1   26.13    4.07
  -9  -3   1  175.75    7.73
   9  -3  -1  184.13    6.88
   9  -3  -1  171.94    7.35
   9   3  -1  177.33    8.34
   9   3  -1  177.07    7.50
  -9   3   1  169.63    7.33
   8  -3  -1    8.66    2.60
   8  -3  -1   15.87    2.45
  -8  -3   1   14.05    3.23
   8   3  -1   12.65    2.81
   8   3  -1   18.09    3.25
  -8   3   1   12.74    2.92
   7  -3  -1   69.67    4.25
  -7  -3   1   69.48    4.62
   7  -3  -1   79.42    3.90
  -7   3   1   68.14    4.09
   7   3  -1   76.56    4.57
   7   3  -1   69.62    4.24
  -6  -3   1  149.07    5.74
  -6  -3   1  154.36    5.73
   6  -3  -1  159.84    5.57
   6  -3  -1  156.02    5.13
  -6   3   1  168.37    5.82
  -6   3   1  161.62    5.18
   6   3  -1  156.91    6.01
   6   3  -1  150.42    5.66
   6   3  -1  155.13    6.64
  -6   3   1  152.29    5.71
  -5  -3   1   -2.64    1.52
  -5  -3   1    0.55    1.78
   5  -3  -1    0.62    1.26
   5  -3  -1   -2.18    1.54
   5  -3  -1   -1.36    1.59
   5   3  -1    1.07    1.63
   5   3  -1   -1.45    1.59
  -5   3   1   -2.57    1.56
  -5   3   1    0.50    1.59
   5   3  -1    1.41    1.82
  -5   3   1   -0.24    1.18
  -4  -3   1  201.65    5.93
  -4  -3   1  202.97    5.92
   4  -3  -1  204.17    5.81
  -4  -3   1  201.74    6.27
   4  -3  -1  200.56    5.85
   4  -3  -1  201.96    5.28
  -4   3   1  207.94    5.97
   4   3  -1  202.00    6.00
   4   3  -1  203.96    6.26
   4   3  -1  200.89    5.94
  -4   3   1  192.87    5.22
  -4   3   1  200.18    5.93
  -3  -3   1  627.07   14.21
   3  -3  -1  620.67   13.21
   3  -3  -1  622.59   13.90
  -3  -3   1  639.12   13.98
  -3  -3   1  626.77   13.94
   3  -3  -1  615.67   13.82
  -3   3   1  615.49   13.84
   3   3  -1  637.73   14.26
  -3   3   1  656.06   13.98
  -3   3   1  616.63   13.20
   3   3  -1  613.82   13.90
   3   3  -1  639.84   14.02
   2  -3  -1  917.47   19.15
  -2  -3   1  953.84   19.28
  -2  -3   1  890.88   19.14
   2  -3  -1  919.48   19.21
  -2   3   1  919.72   19.17
  -2   3   1  918.66   19.17
   2   3  -1  884.61   19.16
  -2   3   1  904.24   18.53
   2   3  -1  928.67   19.25
   2   3  -1  907.04   19.44
   1  -3  -1 1257.59   25.27
  -1  -3   1 1194.34   25.18
  -1  -3   1 1245.48   25.26
  -1  -3   1 1189.58   25.43
   1  -3  -1 1252.28   25.28
   1  -3  -1 1243.67   24.85
  -1   3   1 1241.87   25.24
  -1   3   1 1243.95   25.25
   1   3  -1 1249.93   25.28
  -1   3   1 1245.74   24.85
   1   3  -1 1258.53   25.52
   1   3  -1 1224.01   25.23
   0  -3   1   76.88    2.48
   0  -3   1   78.76    2.77
   0  -3   1   74.56    2.48
   0  -3  -1   73.96    2.47
   0  -3  -1   76.71    2.58
   0  -3  -1   81.14    2.66
   0   3  -1   77.78    2.78
   0   3  -1   75.55    2.56
   0   3  -1   78.25    2.52
   0   3   1   75.36    2.46
   0   3   1   83.67    2.75
   0   3   1   76.04    2.44
   1  -3   1   41.19    1.89
   1  -3   1   38.73    1.98
  -1  -3  -1   40.39    2.17
  -1  -3  -1   42.74    2.16
  -1  -3  -1   45.00    2.66
   1   3   1   39.33    1.92
  -1   3  -1   40.44    2.13
   1   3   1   41.30    2.57
   1   3   1   40.91    1.96
  -1   3  -1   39.47    2.05
  -1   3  -1   38.99    2.06
  -2  -3  -1  154.86    4.48
   2  -3   1  153.14    4.41
   2  -3   1  156.47    4.34
  -2  -3  -1  152.28    4.46
   2  -3   1  155.00    4.26
  -2   3  -1  145.17    4.26
   2   3   1  149.45    4.76
  -2   3  -1  140.42    4.36
   2   3   1  159.43    4.41
  -2   3  -1  156.56    4.42
   2   3   1  158.07    4.45
   3  -3   1  649.94   14.32
   3  -3   1  656.65   14.38
  -3  -3  -1  649.64   14.97
  -3  -3  -1  642.90   14.50
  -3  -3  -1  661.18   14.57
   3  -3   1  640.73   14.44
  -3   3  -1  646.60   14.40
  -3   3  -1  636.59   14.42
   3   3   1  646.17   14.44
   3   3   1  654.61   15.78
   3   3   1  660.76   14.42
  -3   3  -1  634.89   14.38
   4  -3   1   16.67    1.99
  -4  -3  -1   16.69    2.56
  -4  -3  -1   22.24    4.14
   4  -3   1   17.86    2.05
  -4  -3  -1   18.25    2.15
   4  -3   1   16.83    2.30
   4   3   1   17.55    2.44
  -4   3  -1   16.75    2.15
   4   3   1   22.70    2.33
  -4   3  -1   19.51    2.15
   4   3   1   20.46    2.35
  -5  -3  -1  111.23    4.67
  -5  -3  -1  120.99    4.69
   5  -3   1  110.23    4.40
   5  -3   1  115.57    4.55
  -5   3  -1  109.50    4.78
  -5   3  -1  109.22    4.60
  -5   3  -1  120.00    4.67
   5   3   1  121.84    5.22
   5   3   1  116.72    4.71
  -6  -3  -1    4.34    2.06
   6  -3   1    5.95    2.09
  -6  -3  -1    3.79    2.16
   6  -3   1    5.03    1.89
   6   3   1    2.15    1.89
  -6   3  -1    5.55    1.97
   6   3   1    3.01    1.78
  -6   3  -1    5.00    2.03
  -7  -3  -1   24.69    3.30
   7  -3   1   27.42    3.18
   7  -3   1   26.00    3.06
  -7  -3  -1   28.69    3.44
  -7   3  -1   29.38    3.37
   7   3   1   26.10    3.05
   7   3   1   29.03    3.46
  -7   3  -1   32.03    3.48
   8  -3   1    8.43    2.50
   8  -3   1    7.58    2.50
  -8  -3  -1   13.23    3.07
  -8   3  -1   11.16    3.19
   8   3   1   14.43    3.02
   8   3   1   12.38    3.48
   9  -3   1  130.53    7.38
  -9  -3  -1  106.97    6.42
  -9   3  -1  106.61    6.30
   9   3   1   97.59    6.24
   9   3   1   92.44    8.40
 -10  -3  -1   -1.09    3.20
  10  -3   1   -0.79    2.67
  10  -3   1    0.99    2.53
  10   3   1    1.64    2.78
 -10   3  -1    2.65    3.24
  10   3   1    3.82    2.58
 -11  -3  -1   17.97    4.01
  11  -3   1   12.79    3.35
  11  -3   1    7.66    3.38
  11   3   1    9.18    3.48
 -11   3  -1    8.12    3.49
  11   3   1   11.80    3.44
 -12  -3  -1    6.28    3.53
  12  -3   1    2.78    2.94
  12  -3   1   -1.38    2.66
  12   3   1    1.63    3.06
 -12   3  -1    1.68    3.69
  12   3   1    0.55    5.17
 -13  -3  -1   25.60    4.92
 -13   3  -1   22.44    4.44
  13   3   1   23.52    4.81
  14  -3   1   22.80    4.48
 -14  -3  -1    9.49    5.24
  14   3   1   25.97    4.85
 -14   3  -1   23.57    5.60
  15  -4  -1   64.62    6.68
  15   4  -1   38.45    5.36
  14  -4  -1  204.35    9.08
 -14  -4   1  213.17   11.13
 -14   4   1  201.17   10.41
  14   4  -1  214.93   10.15
  13  -4  -1   -1.04    3.10
 -13  -4   1    1.59    3.99
  13   4  -1    5.95    3.41
 -13   4   1   -1.46    3.78
  13   4  -1    4.73    3.55
 -12  -4   1  110.20    7.49
  12  -4  -1  105.77    7.04
  12  -4  -1  101.03    6.01
 -12   4   1  106.25    7.31
  12   4  -1  104.11    6.97
  12   4  -1  100.00    6.80
 -11  -4   1  391.72   13.05
  11  -4  -1  387.19   12.78
  11  -4  -1  372.38   11.69
  11   4  -1  375.95   12.51
 -11   4   1  382.83   12.96
  11   4  -1  400.21   13.11
  10  -4  -1   51.01    4.29
  10  -4  -1   47.71    4.83
 -10  -4   1   46.95    5.40
 -10   4   1   45.89    5.21
  10   4  -1   46.57    4.94
  10   4  -1   45.08    5.22
   9  -4  -1  537.46   14.86
  -9  -4   1  543.88   15.01
   9  -4  -1  538.42   13.97
   9   4  -1  526.46   14.80
   9   4  -1  525.35   15.19
  -9   4   1  533.74   14.96
   8  -4  -1  529.48   13.50
   8  -4  -1  548.48   14.48
  -8  -4   1  543.55   14.62
   8   4  -1  525.17   14.40
   8   4  -1  529.60   14.74
  -8   4   1  542.17   14.51
   7  -4  -1    7.13    1.90
   7  -4  -1    9.86    2.55
   7   4  -1    7.02    2.28
   7   4  -1    4.59    2.24
  -7   4   1    2.49    2.12
   6  -4  -1  328.47    8.56
   6  -4  -1  319.67    9.14
   6  -4  -1  345.06   10.48
  -6  -4   1  334.01    9.43
   6   4  -1  330.59    9.75
  -6   4   1  336.10    9.61
  -6   4   1  334.04    8.59
   6   4  -1  319.22    9.22
   6   4  -1  336.96    9.44
  -6   4   1  329.24    9.40
   5  -4  -1  561.34   13.36
  -5  -4   1  532.90   13.26
  -5  -4   1  564.37   13.45
   5  -4  -1  558.97   12.49
   5   4  -1  541.05   13.68
   5   4  -1  534.60   13.21
  -5   4   1  560.54   13.35
  -5   4   1  525.09   13.15
   5   4  -1  566.97   13.60
  -5   4   1  538.66   12.44
  -4  -4   1  191.73    5.92
   4  -4  -1  188.86    5.03
   4  -4  -1  181.30    5.59
   4  -4  -1  188.68    5.73
  -4  -4   1  182.31    8.17
  -4  -4   1  183.67    6.16
   4   4  -1  190.05    5.82
   4   4  -1  198.42    6.28
  -4   4   1  190.42    5.02
  -4   4   1  187.75    5.69
  -4   4   1  189.59    5.84
   4   4  -1  186.92    5.76
  -3  -4   1 2534.09   50.92
   3  -4  -1 2508.10   50.89
  -3  -4   1 2497.28   51.23
   3  -4  -1 2475.41   50.08
   3  -4  -1 2430.11   50.76
  -3  -4   1 2469.93   50.91
  -3   4   1 2459.76   50.08
   3   4  -1 2664.89   54.09
   3   4  -1 2377.94   50.80
  -3   4   1 2526.92   50.86
  -3   4   1 2524.03   50.87
   3   4  -1 2541.16   50.98
   2  -4  -1   43.33    2.39
  -2  -4   1   43.31    2.24
  -2  -4   1   42.72    2.46
  -2  -4   1   44.83    2.65
   2  -4  -1   42.35    2.20
  -2   4   1   46.54    2.41
   2   4  -1   46.35    2.73
   2   4  -1   44.80    2.29
  -2   4   1   44.89    2.38
  -2   4   1   42.31    1.79
   2   4  -1   43.61    2.26
  -2   4   1   43.38    1.77
  -1  -4   1  164.97    4.42
   1  -4  -1  153.91    4.26
  -1  -4   1  155.30    4.32
   1  -4  -1  154.39    3.94
  -1  -4   1  152.44    4.56
   1  -4  -1  154.09    4.29
  -1   4   1  151.55    4.31
  -1   4   1  156.97    4.27
   1   4  -1  152.97    4.26
   1   4  -1  156.96    4.30
  -1   4   1  155.67    3.94
   0  -4  -1 7842.85  200.86
   0  -4   1 7496.03  174.15
   0   4  -1 7326.19  173.44
   0   4   1 7488.41  186.71
   1  -4   1    1.24    1.18
   1  -4   1    1.28    1.06
  -1  -4  -1    5.30    1.53
  -1  -4  -1    0.48    1.20
  -1  -4  -1    0.62    1.28
   1   4   1    1.10    1.20
  -1   4  -1    0.82    1.14
  -1   4  -1    0.67    1.08
  -1   4  -1    2.16    1.19
   1   4   1    1.84    1.08
  -1   4  -1   -0.08    1.08
   1   4   1    1.40    1.39
   2  -4   1 1400.50   28.13
  -2  -4  -1 1329.90   28.21
  -2  -4  -1 1342.45   28.23
  -2  -4  -1 1391.51   29.45
   2  -4   1 1354.00   28.15
   2  -4   1 1340.05   28.20
   2   4   1 1383.01   28.25
   2   4   1 1402.26   28.21
   2   4   1 1347.04   28.69
  -2   4  -1 1348.98   28.14
  -2   4  -1 1313.34   28.13
  -2   4  -1 1345.17   28.17
   3  -4   1 2242.25   44.91
  -3  -4  -1 2169.74   45.01
  -3  -4  -1 2183.31   45.01
   3  -4   1 2160.27   44.86
  -3   4  -1 2197.34   44.94
   3   4   1 2196.60   44.97
   3   4   1 2220.68   45.61
  -3   4  -1 2186.05   44.84
  -3   4  -1 2176.51   44.90
   4  -4   1   19.73    2.41
   4  -4   1   22.83    2.33
   4  -4   1   18.60    2.13
  -4  -4  -1   21.14    2.35
   4   4   1   25.63    2.52
  -4   4  -1   20.79    2.35
   4   4   1   21.22    2.26
   4   4   1   15.72    2.51
  -4   4  -1   18.33    2.18
  -4   4  -1   19.30    2.30
   5  -4   1 2156.67   44.98
  -5  -4  -1 2138.33   45.26
   5  -4   1 2184.64   45.07
  -5  -4  -1 2110.43   45.20
  -5   4  -1 2142.48   45.12
   5   4   1 2201.35   45.97
  -5   4  -1 2206.00   46.01
   5   4   1 2129.60   45.17
  -5   4  -1 2168.62   45.17
   6  -4   1 1904.00   40.37
   6  -4   1 1900.35   40.32
  -6  -4  -1 1880.90   40.64
   6   4   1 1870.36   41.17
  -6   4  -1 1925.58   40.58
  -6   4  -1 1936.31   41.81
   6   4   1 1878.56   40.46
   7  -4   1    5.04    2.05
  -7  -4  -1    8.71    2.80
   7  -4   1    5.53    2.18
  -7  -4  -1    2.20    2.37
  -7   4  -1    5.23    2.35
   7   4   1    4.65    2.50
  -7   4  -1    1.26    2.17
   7   4   1    4.23    2.24
  -8  -4  -1  772.35   19.33
   8  -4   1  754.56   18.87
   8  -4   1  781.76   19.04
  -8   4  -1  766.02   19.23
   8   4   1  757.04   19.72
   8   4   1  767.78   19.05
  -9  -4  -1  283.08    9.91
  -9   4  -1  271.26    9.92
   9   4   1  276.33   10.28
   9   4   1  271.15   10.88
 -10  -4  -1   19.39    4.30
  10  -4   1   23.11    3.70
  10  -4   1   28.34    3.99
  10   4   1   24.86    4.21
 -10   4  -1   19.14    4.60
  10   4   1   26.10    3.86
 -11  -4  -1  390.30   13.05
  11  -4   1  388.99   12.59
  11  -4   1  372.63   12.53
 -11   4  -1  378.54   13.14
  11   4   1  395.14   12.78
  11   4   1  393.84   13.52
 -12  -4  -1   57.95    6.21
  12  -4   1   66.63    6.02
  12  -4   1   67.78    5.79
  12   4   1   62.41    6.97
 -12   4  -1   66.15    6.42
  12   4   1   71.64    6.16
 -13  -4  -1   39.65    5.91
  13  -4   1   43.35    6.80
  13   4   1   39.95    5.69
 -13   4  -1   30.02    4.96
 -14  -4  -1   87.77    8.44
  14  -4   1   94.33    7.05
 -14   4  -1  105.58    8.66
  14   4   1   95.62    7.70
 -14  -5   1   16.22    5.58
  14  -5  -1   12.02    3.26
 -14   5   1   12.54    5.15
  14   5  -1    6.98    3.65
  13  -5  -1  216.98    9.83
  13  -5  -1  218.96    8.95
 -13  -5   1  223.18   10.50
 -13   5   1  224.81   10.67
  13   5  -1  228.88   11.98
  13   5  -1  207.88   10.10
  12  -5  -1   43.17    5.09
 -12  -5   1   38.91    5.20
  12  -5  -1   40.11    4.60
  12   5  -1   41.38    5.02
  12   5  -1   41.46    5.24
 -12   5   1   43.13    6.85
  11  -5  -1   88.52    5.43
  11  -5  -1   83.03    5.91
 -11  -5   1   87.10    6.33
  11   5  -1   91.59    6.36
 -11   5   1   90.47    6.28
  11   5  -1   89.77    6.50
  10  -5  -1  554.41   15.74
 -10  -5   1  557.29   16.17
  10  -5  -1  556.34   14.79
 -10   5   1  565.89   16.08
  10   5  -1  557.07   16.35
  10   5  -1  565.05   16.03
   9  -5  -1  117.63    5.96
  -9  -5   1  114.75    6.17
   9  -5  -1  113.55    5.44
   9   5  -1  110.98    6.18
  -9   5   1  111.85    6.33
   9   5  -1  117.41    6.50
  -8  -5   1   84.39    5.14
   8  -5  -1   76.79    4.75
   8  -5  -1   85.13    4.27
   8   5  -1   75.88    4.84
  -8   5   1   77.08    4.93
  -7  -5   1  947.80   22.21
   7  -5  -1  918.73   21.99
   7  -5  -1  931.62   20.99
  -7   5   1  951.07   22.07
   7   5  -1  948.83   22.14
   7   5  -1  946.68   22.63
  -6  -5   1   46.95    3.71
   6  -5  -1   44.40    3.14
   6  -5  -1   43.92    3.29
   6  -5  -1   49.33    2.88
   6   5  -1   52.42    3.41
  -6   5   1   57.89    6.03
   6   5  -1   44.92    3.32
   6   5  -1   51.00    3.74
  -6   5   1   44.44    2.77
  -5  -5   1  911.53   21.22
   5  -5  -1 1002.04   21.67
   5  -5  -1  948.48   20.31
  -5  -5   1  970.24   21.43
   5  -5  -1  941.19   21.27
   5   5  -1  928.87   24.62
   5   5  -1  919.51   21.71
  -5   5   1  907.84   21.13
  -5   5   1  976.39   21.33
  -5   5   1  948.97   20.28
   4  -5  -1  891.79   18.91
   4  -5  -1  877.28   19.69
   4  -5  -1  907.71   19.85
  -4  -5   1  903.93   19.93
  -4   5   1  889.75   18.91
   4   5  -1  881.51   20.29
   4   5  -1  865.37   19.75
  -4   5   1  881.06   20.87
  -4   5   1  908.51   19.85
   4   5  -1  914.65   19.95
   3  -5  -1    4.87    1.49
   3  -5  -1    5.85    1.72
  -3  -5   1    4.04    1.54
  -3  -5   1    5.14    1.61
  -3  -5   1    4.81    1.50
   3   5  -1    6.62    1.68
  -3   5   1    4.93    1.05
  -3   5   1    5.44    1.14
  -3   5   1    4.76    1.47
   3   5  -1    5.68    1.68
   3   5  -1    4.47    1.81
  -3   5   1    4.54    1.52
   2  -5  -1 1275.37   26.60
  -2  -5   1 1273.85   26.61
   2  -5  -1 1273.22   26.66
  -2  -5   1 1239.75   26.60
   2   5  -1 1255.41   26.59
  -2   5   1 1281.86   26.63
   2   5  -1 1290.37   26.69
  -2   5   1 1266.20   25.99
  -2   5   1 1284.42   26.60
   1  -5  -1  294.14    7.02
   1  -5  -1  302.77    7.37
   1  -5  -1  300.27    7.39
  -1  -5   1  310.72    7.41
  -1  -5   1  300.01    7.37
  -1   5   1  306.55    7.38
  -1   5   1  302.76    7.35
   1   5  -1  298.16    7.33
   1   5  -1  301.02    7.44
  -1   5   1  298.87    7.06
   0  -5  -1   14.51    1.61
   0  -5   1   16.29    1.72
   0  -5  -1   13.33    1.59
   0  -5   1   14.69    1.71
   0  -5   1   12.24    1.50
   0  -5  -1   16.05    1.84
   0   5  -1   13.26    1.56
   0   5  -1   16.53    1.65
   0   5  -1   17.38    1.83
   0   5   1   17.24    1.76
   0   5   1   18.58    1.88
   0   5   1   16.07    1.66
  -1  -5  -1  724.41   15.73
  -1  -5  -1  712.47   15.69
   1  -5   1  737.77   15.65
   1  -5   1  716.84   15.63
  -1  -5  -1  725.26   15.92
  -1   5  -1  720.41   15.69
  -1   5  -1  697.00   15.60
   1   5   1  728.66   16.01
  -1   5  -1  730.03   15.82
   1   5   1  736.70   15.68
   1   5   1  711.13   15.70
  -2  -5  -1  815.66   18.37
   2  -5   1  859.85   18.34
  -2  -5  -1  846.85   18.84
  -2  -5  -1  860.39   18.48
   2  -5   1  861.71   18.45
  -2   5  -1  853.18   18.38
  -2   5  -1  865.18   18.39
  -2   5  -1  855.63   18.44
   2   5   1  863.99   19.70
   2   5   1  846.86   18.41
   2   5   1  841.80   18.31
  -2   5  -1  803.37   18.25
   3  -5   1  121.57    4.15
  -3  -5  -1  125.07    4.96
   3  -5   1  122.59    4.86
  -3  -5  -1  114.97    4.32
  -3  -5  -1  113.89    4.27
   3  -5   1  125.95    4.35
  -3   5  -1  120.59    4.93
   3   5   1  117.84    4.92
   3   5   1  114.74    4.22
  -3   5  -1  118.88    4.22
   3   5   1  125.46    4.25
   4  -5   1  652.07   15.00
  -4  -5  -1  646.83   15.35
   4  -5   1  659.61   15.13
   4  -5   1  682.27   15.09
  -4  -5  -1  654.58   15.27
  -4   5  -1  640.69   15.12
  -4   5  -1  633.91   14.89
   4   5   1  653.00   15.13
  -4   5  -1  637.83   15.09
   4   5   1  642.94   15.21
   4   5   1  653.62   15.91
   5  -5   1  336.95    9.19
  -5  -5  -1  331.38    9.39
   5  -5   1  344.31    9.19
  -5  -5  -1  331.80    9.41
  -5   5  -1  337.49    9.39
   5   5   1  337.04    9.97
  -5   5  -1  340.38    9.46
   5   5   1  349.99    9.49
  -6  -5  -1  207.10    7.38
   6  -5   1  212.72    7.09
   6  -5   1  212.51    6.94
  -6  -5  -1  209.56    7.34
   6   5   1  215.81    7.23
   6   5   1  220.62    7.81
  -6   5  -1  214.30    7.19
   7  -5   1  898.54   21.25
   7  -5   1  901.64   21.10
  -7  -5  -1  925.43   21.68
  -7  -5  -1  877.78   21.55
   7   5   1  910.96   21.47
   7   5   1  904.74   22.34
  -7   5  -1  910.18   21.49
  -7   5  -1  886.83   21.43
   8  -5   1   -1.29    1.97
   8  -5   1    1.71    2.12
  -8  -5  -1    1.44    2.83
   8   5   1    2.36    2.27
  -8   5  -1   -1.05    2.76
   8   5   1   -0.96    2.51
   9  -5   1   61.40    7.37
  -9  -5  -1   81.95    5.58
   9   5   1   71.22    5.13
   9   5   1   71.05    5.82
  -9   5  -1   71.38    5.63
  10  -5   1  292.85   10.13
 -10  -5  -1  302.13   11.10
  10  -5   1  294.90   10.21
  10   5   1  289.92   10.22
  10   5   1  295.73   11.26
 -10   5  -1  300.60   15.36
  11  -5   1    4.05    2.83
  11  -5   1   11.21    3.58
 -11   5  -1    1.77    3.44
  11   5   1    6.60    3.37
  11   5   1    3.91    3.21
  12  -5   1  113.18    7.21
  12  -5   1  115.99    6.90
 -12  -5  -1  109.32    7.15
 -12   5  -1  130.07    7.97
  12   5   1  111.75    6.93
  12   5   1  109.03    7.86
 -13  -5  -1   31.67    5.58
  13  -5   1   52.51    6.22
  13   5   1   50.40    6.21
 -13   5  -1   60.22    6.77
  14  -5   1   12.34    4.23
 -14  -5  -1   15.61    5.42
 -14   5  -1    5.59    4.79
  14   5   1    9.42    3.98
 -14  -6   1   40.69    6.77
 -14   6   1   31.67    6.02
  14   6  -1   39.45    5.53
  13  -6  -1    8.57    3.66
 -13  -6   1    3.16    3.88
  13  -6  -1    1.13    2.50
  13   6  -1   11.31    3.71
 -13   6   1    0.84    3.80
  13   6  -1    2.52    5.87
  12  -6  -1   68.13    5.07
 -12  -6   1   63.24    5.88
  12  -6  -1   60.33    5.47
  12   6  -1   69.13    6.08
  11  -6  -1   16.06    3.53
 -11  -6   1    9.96    3.77
  11  -6  -1    6.15    3.46
  11   6  -1   13.17    3.74
 -11   6   1    3.56    3.17
  11   6  -1    6.77    3.45
  10  -6  -1   40.44    3.99
  10  -6  -1   37.15    4.35
 -10  -6   1   31.87    4.43
 -10   6   1   33.10    4.46
  10   6  -1   48.06    5.22
  10   6  -1   39.33    4.77
  -9  -6   1   -0.36    2.61
   9  -6  -1    0.76    2.54
   9  -6  -1    2.42    2.03
  -9   6   1    4.22    3.18
   9   6  -1    4.61    3.00
   9   6  -1    0.74    2.66
  -8  -6   1   29.64    4.12
   8  -6  -1   26.07    3.11
   8  -6  -1   38.54    4.28
  -8   6   1   33.25    3.87
   8   6  -1   23.52    3.77
   8   6  -1   29.60    4.16
   7  -6  -1    9.00    2.77
  -7  -6   1    5.67    2.54
   7  -6  -1   13.55    2.11
   7   6  -1   11.37    2.83
  -7   6   1   11.15    2.68
   7   6  -1   15.14    3.01
  -6  -6   1    3.97    2.68
   6  -6  -1    1.04    1.39
   6  -6  -1    2.19    2.06
   6   6  -1    1.45    2.25
   6   6  -1    0.93    1.90
   6   6  -1    7.56    2.03
  -6   6   1    3.08    1.40
  -6   6   1    2.16    1.86
   5  -6  -1   68.92    5.95
  -5  -6   1   70.59    4.28
  -5  -6   1   71.47    3.89
   5  -6  -1   68.76    3.10
   5  -6  -1   65.71    3.58
   5   6  -1   69.96    3.68
  -5   6   1   66.70    3.83
   5   6  -1   70.07    4.40
  -5   6   1   70.33    3.79
  -5   6   1   69.02    3.08
   5   6  -1   70.14    3.75
  -4  -6   1   16.90    2.32
  -4  -6   1   19.92    2.55
   4  -6  -1   22.75    2.52
   4  -6  -1   19.03    2.31
  -4   6   1   15.86    2.15
  -4   6   1   16.21    1.81
   4   6  -1   15.19    2.38
   4   6  -1   23.82    3.02
  -4   6   1   19.54    2.51
   4   6  -1   24.29    2.63
  -3  -6   1  488.04   11.77
   3  -6  -1  494.15   11.65
  -3  -6   1  491.44   11.71
   3  -6  -1  466.71   11.42
  -3   6   1  460.82   13.76
   3   6  -1  495.63   11.72
   3   6  -1  469.31   11.49
   3   6  -1  495.55   12.10
  -3   6   1  464.70   10.71
  -3   6   1  486.46   10.81
  -3   6   1  464.24   11.48
   2  -6  -1  235.68    6.43
  -2  -6   1  228.71    6.47
  -2  -6   1  234.50    6.75
   2  -6  -1  224.79    6.30
   2  -6  -1  228.02    5.82
  -2  -6   1  234.43    6.49
   2   6  -1  231.42    6.47
   2   6  -1  216.20    6.26
  -2   6   1  228.73    6.41
  -2   6   1  241.89    5.91
  -2   6   1  242.68    6.46
  -1  -6   1    1.96    1.33
  -1  -6   1    3.55    1.46
   1  -6  -1    2.86    1.34
   1  -6  -1    1.89    1.08
   1  -6  -1    1.63    1.24
  -1  -6   1    3.08    1.42
  -1   6   1    0.09    1.20
   1   6  -1    0.50    1.31
   1   6  -1    4.31    1.36
  -1   6   1    1.52    1.11
   1   6  -1    1.24    1.55
  -1   6   1    1.55    1.21
   0  -6   1    2.57    1.25
   0  -6  -1    3.28    1.41
   0  -6  -1    1.61    1.41
   0  -6  -1    2.92    1.26
   0  -6   1    6.34    1.54
   0   6   1    4.37    1.42
   0   6  -1    4.08    1.35
   0   6  -1    2.95    1.27
   0   6  -1    2.83    1.25
   0   6   1    5.05    1.41
   0   6   1    5.67    1.37
  -1  -6  -1   80.75    3.32
  -1  -6  -1   78.80    3.22
   1  -6   1   86.08    3.38
   1  -6   1   84.72    3.39
  -1  -6  -1   79.44    3.89
   1   6   1   78.64    3.16
   1   6   1   82.87    3.36
  -1   6  -1   85.01    3.44
   1   6   1   85.93    4.06
  -1   6  -1   81.30    3.35
  -1   6  -1   80.76    3.31
  -2  -6  -1    7.78    1.63
  -2  -6  -1    4.46    1.77
  -2  -6  -1    5.68    1.75
   2  -6   1    6.10    1.62
   2  -6   1    6.58    1.50
  -2   6  -1    3.99    1.62
  -2   6  -1    6.45    1.67
  -2   6  -1    3.57    1.49
   2   6   1    4.11    1.47
   2   6   1    5.99    1.90
   2   6   1    6.70    1.85
  -3  -6  -1  322.43    8.59
   3  -6   1  320.87    8.37
   3  -6   1  326.46    8.42
   3   6   1  311.14    9.03
   3   6   1  323.52    8.56
  -3   6  -1  299.89    8.17
  -3   6  -1  325.16    8.42
  -3   6  -1  329.37    8.75
   3   6   1  319.44    8.38
  -4  -6  -1  311.76    8.69
   4  -6   1  304.21    8.41
   4  -6   1  285.56    8.14
  -4  -6  -1  294.61    8.43
  -4   6  -1  291.99    8.08
   4   6   1  309.42    8.53
   4   6   1  314.28    9.25
  -4   6  -1  300.10    8.40
  -4   6  -1  307.38    8.50
  -5  -6  -1   63.15    5.40
   5  -6   1   57.38    3.36
   5  -6   1   57.69    3.61
   5   6   1   54.92    3.98
  -5   6  -1   55.05    3.70
   5   6   1   57.73    3.71
  -5   6  -1   57.95    3.58
   6  -6   1  213.58    7.26
   6  -6   1  207.99    6.95
  -6  -6  -1  205.59    7.32
  -6  -6  -1  226.40    7.62
   6   6   1  229.34    7.53
   6   6   1  226.56    8.23
  -6   6  -1  234.79    7.68
  -6   6  -1  197.06    7.09
  -7  -6  -1    1.61    2.52
   7  -6   1    0.19    1.97
   7  -6   1    5.89    2.52
  -7   6  -1   -0.49    2.16
   7   6   1    2.31    2.84
   7   6   1    3.16    2.20
  -7   6  -1    1.88    2.48
   8  -6   1  129.10    5.99
  -8  -6  -1  142.38    6.98
   8  -6   1  131.28    6.03
   8   6   1  119.76    9.37
   8   6   1  139.52    7.13
  -8   6  -1  136.40    6.46
  -9  -6  -1   34.07    4.41
   9  -6   1   40.31    5.27
  -9   6  -1   29.61    4.54
   9   6   1   40.11    4.04
   9   6   1   36.01    4.80
 -10  -6  -1    3.17    5.48
  10  -6   1    2.53    2.83
  10  -6   1    5.56    2.83
  10   6   1    3.83    3.23
 -10   6  -1   -3.00    3.10
  10   6   1    2.28    2.41
 -11  -6  -1   48.56    5.46
  11  -6   1   50.57    5.31
  11  -6   1   56.16    5.15
  11   6   1   61.64    6.11
 -11   6  -1   54.52    5.44
  11   6   1   55.63    5.05
 -12  -6  -1    3.98    4.09
  12  -6   1   13.34    3.95
  12  -6   1    2.66    2.70
  12   6   1    1.41    3.52
 -12   6  -1    3.97    3.99
  12   6   1   -2.95    2.90
  13  -6   1   18.78    4.20
 -13  -6  -1   17.96    4.51
  13   6   1   23.22    4.50
 -13   6  -1   20.73    5.04
 -14  -6  -1    3.32    4.81
  14  -6   1    0.92    3.68
 -14   6  -1   12.43    5.40
  14   6   1    6.63    3.63
  14  -7  -1    9.74    3.19
  14   7  -1   10.05    3.69
 -14   7   1   10.88    6.17
 -13  -7   1   71.31    6.64
  13  -7  -1   71.27    5.22
  13  -7  -1   61.72    7.37
 -13   7   1   65.65    6.98
  13   7  -1   71.90    6.68
  13   7  -1   66.39    6.31
 -12  -7   1  157.95   10.44
  12  -7  -1  153.75    7.05
  12  -7  -1  156.99    8.35
  12   7  -1  158.50    8.95
  12   7  -1  156.92    8.05
 -12   7   1  163.41    8.72
  11  -7  -1    4.48    3.83
 -11  -7   1    4.17    3.23
  11  -7  -1    2.67    3.24
 -11   7   1    5.81    3.57
  11   7  -1    4.89    3.15
  11   7  -1    4.00    3.20
  10  -7  -1  280.36   10.35
  10  -7  -1  283.65    9.06
 -10  -7   1  276.57   10.63
  10   7  -1  291.33   10.32
 -10   7   1  280.06   10.56
  10   7  -1  274.87   10.80
   9  -7  -1  503.01   13.33
   9  -7  -1  515.66   14.62
  -9  -7   1  519.41   14.89
   9   7  -1  517.10   15.36
   9   7  -1  519.55   14.89
  -9   7   1  517.02   14.74
  -8  -7   1  268.30    9.63
   8  -7  -1  264.12    9.27
   8  -7  -1  273.75    8.19
   8   7  -1  272.14    9.47
  -8   7   1  270.15    9.45
   8   7  -1  283.38   10.15
  -7  -7   1 1717.03   37.80
   7  -7  -1 1707.41   36.29
   7  -7  -1 1705.28   37.59
   7   7  -1 1732.98   37.80
  -7   7   1 1725.61   37.66
   6  -7  -1  347.04   10.06
   6  -7  -1  343.96    8.88
  -6  -7   1  340.40   11.19
   6   7  -1  348.69   10.77
  -6   7   1  333.70    8.80
  -6   7   1  342.63    9.93
   6   7  -1  344.82   10.02
   5  -7  -1 1243.04   27.54
   5  -7  -1 1282.16   27.82
   5   7  -1 1240.54   27.66
   5   7  -1 1265.88   27.84
  -5   7   1 1253.48   27.95
   5   7  -1 1251.23   28.40
   4  -7  -1 1846.26   42.40
  -4  -7   1 1821.01   38.52
   4  -7  -1 1759.21   38.33
  -4  -7   1 1772.14   38.38
   4   7  -1 1862.17   38.87
  -4   7   1 1780.69   38.32
  -4   7   1 1873.00   38.50
  -4   7   1 1857.66   37.50
   4   7  -1 1846.00   39.15
  -4   7   1 1765.52   37.33
  -3  -7   1  699.18   15.98
  -3  -7   1  699.52   16.06
   3  -7  -1  669.81   15.85
   3  -7  -1  683.63   15.98
  -3   7   1  685.72   15.93
   3   7  -1  698.96   16.58
  -3   7   1  719.99   15.28
   3   7  -1  717.84   17.33
  -3   7   1  662.32   15.07
   3   7  -1  685.57   15.96
  -3   7   1  702.29   15.99
   2  -7  -1 7098.29  186.65
  -2   7   1 7012.50  186.61
  -1  -7   1 2385.80   52.24
  -1  -7   1 2503.71   51.56
   1  -7  -1 2453.34   51.16
   1  -7  -1 2452.40   51.50
   1  -7  -1 2563.33   51.65
  -1   7   1 2860.11   54.84
  -1   7   1 2534.98   51.25
  -1   7   1 2544.23   51.60
   1   7  -1 2509.67   51.87
   1   7  -1 2498.34   51.60
   1   7  -1 2445.89   51.47
   0  -7   1  541.71   12.48
   0  -7   1  532.33   12.59
   0  -7  -1  519.90   12.38
   0  -7  -1  539.02   12.49
   0  -7   1  543.12   12.94
   0   7  -1  523.69   12.61
   0   7  -1  513.01   12.31
   0   7   1  535.63   12.48
   0   7   1  536.58   12.48
   0   7  -1  528.19   12.43
   0   7   1  557.64   14.76
   1  -7   1 1510.46   31.45
   1  -7   1 1526.54   31.55
  -1  -7  -1 1457.38   31.43
  -1  -7  -1 1543.03   31.61
   1  -7   1 1517.91   31.37
  -1  -7  -1 1462.32   31.56
  -1   7  -1 1509.62   31.57
   1   7   1 1528.72   31.78
  -1   7  -1 1484.60   31.52
   1   7   1 1423.73   31.94
  -1   7  -1 1456.63   31.37
   1   7   1 1541.55   31.54
   2  -7   1  310.00    8.22
  -2  -7  -1  302.05    8.26
   2  -7   1  313.77    8.08
  -2  -7  -1  293.97    9.18
   2   7   1  318.63    8.84
   2   7   1  318.67    8.27
  -2   7  -1  307.94    8.96
  -2   7  -1  292.26    7.99
  -2   7  -1  307.44    8.20
   2   7   1  302.39    8.08
  -2   7  -1  316.51    8.22
  -3  -7  -1 1724.01   36.96
   3  -7   1 1783.78   37.49
  -3  -7  -1 1769.52   37.07
   3  -7   1 1732.87   36.85
  -3   7  -1 1711.87   36.63
   3   7   1 1765.32   36.89
  -3   7  -1 1779.76   36.87
  -3   7  -1 1757.85   36.97
   3   7   1 1794.00   37.04
  -3   7  -1 1717.94   36.84
   3   7   1 1755.50   37.67
   4  -7   1 1075.54   23.19
  -4  -7  -1 1020.18   23.29
  -4  -7  -1 1051.00   23.39
   4   7   1 1022.84   23.93
  -4   7  -1 1038.61   23.16
  -4   7  -1 1026.75   23.80
   4   7   1 1028.17   23.19
  -4   7  -1 1037.79   23.19
  -5  -7  -1   56.64    3.77
   5  -7   1   59.70    3.78
  -5  -7  -1   59.77    3.87
   5  -7   1   59.24    3.58
  -5   7  -1   58.28    3.93
   5   7   1   59.47    3.87
   5   7   1   58.58    4.45
   6  -7   1  339.35    9.90
  -6  -7  -1  346.41   10.29
  -6  -7  -1  339.67   10.13
   6  -7   1  349.07    9.75
  -6   7  -1  332.78    9.95
   6   7   1  351.70   10.11
   6   7   1  327.93   10.71
  -6   7  -1  350.07   10.27
   7  -7   1  125.05    5.83
  -7  -7  -1  129.07    6.45
   7  -7   1  129.23    5.67
  -7   7  -1  118.46    5.82
   7   7   1  123.90    6.48
   7   7   1  126.56    6.06
   8  -7   1  227.02    8.18
   8  -7   1  242.55    9.87
  -8  -7  -1  228.32    8.80
  -8   7  -1  237.98    8.72
   8   7   1  233.27    8.74
   8   7   1  239.59    9.53
  -9  -7  -1  174.13    8.20
   9  -7   1  169.61    7.66
  -9   7  -1  171.75    7.95
   9   7   1  170.88    7.61
   9   7   1  171.84    8.48
  10  -7   1   59.11    4.92
 -10  -7  -1   81.57    7.42
  10  -7   1   74.72    5.28
 -10   7  -1   63.11    5.49
  10   7   1   69.79    6.36
  10   7   1   72.98    5.67
  11  -7   1   19.63    3.91
 -11  -7  -1   27.38    4.70
  11  -7   1   22.62    3.76
  11   7   1   27.75    4.50
 -11   7  -1   25.47    4.54
  12  -7   1   43.92    6.16
  12  -7   1   51.70    5.30
 -12  -7  -1   50.61    6.09
  12   7   1   49.96    5.78
 -12   7  -1   47.19    5.64
  12   7   1   52.60    6.30
 -13  -7  -1  207.61    9.98
  13  -7   1  182.05    9.24
 -13   7  -1  181.11    9.94
  13   7   1  184.17   10.05
  14  -7   1   27.04    5.03
 -14  -7  -1   18.32    6.73
  14   7   1   20.38    7.47
  14  -8  -1  158.96   10.48
  14   8  -1  157.15    9.38
 -13  -8   1    1.28    4.49
  13  -8  -1    4.15    2.62
  13  -8  -1   -5.28    6.45
  13   8  -1    6.90    3.87
  13   8  -1    7.17    3.67
 -13   8   1    9.33    4.52
  12  -8  -1  228.70    9.99
  12  -8  -1  207.93    8.14
 -12   8   1  199.57    9.62
  12   8  -1  229.94   10.05
  12   8  -1  220.01   10.44
 -11  -8   1  157.01    8.07
  11  -8  -1  145.11    7.53
  11   8  -1  151.24    9.25
  11   8  -1  155.45    7.76
 -11   8   1  147.49    7.77
  10  -8  -1   26.50    3.26
 -10  -8   1   22.71    4.12
  10  -8  -1   12.13    3.33
  10   8  -1   19.92    4.04
  10   8  -1   23.25    4.47
 -10   8   1   15.47    3.66
   9  -8  -1  393.35   12.24
   9  -8  -1  378.19   10.69
  -9  -8   1  396.66   12.56
   9   8  -1  388.82   12.17
  -9   8   1  370.72   12.05
   9   8  -1  373.45   12.86
   8  -8  -1   56.63    3.82
  -8  -8   1   54.52    4.76
   8  -8  -1   53.53    4.71
   8   8  -1   53.67    4.50
   8   8  -1   57.63    5.37
  -8   8   1   62.40    5.10
   7  -8  -1   64.39    4.71
  -7  -8   1   70.80    4.83
   7  -8  -1   65.92    3.71
   7   8  -1   62.62    5.32
  -7   8   1   60.87    4.86
   7   8  -1   62.11    4.78
  -6  -8   1  209.00    7.50
   6  -8  -1  213.54    7.37
  -6   8   1  204.13    6.23
   6   8  -1  203.46    7.90
  -6   8   1  208.51    7.51
   6   8  -1  208.85    7.37
  -5  -8   1  433.30   12.15
   5  -8  -1  455.61   11.97
  -5   8   1  450.19   11.63
  -5   8   1  436.27   12.95
   5   8  -1  438.08   11.72
   5   8  -1  449.11   12.65
   5   8  -1  450.72   11.93
  -5   8   1  432.46   10.68
   4  -8  -1  197.87    6.50
  -4  -8   1  207.23    6.94
   4  -8  -1  210.07    6.86
   4   8  -1  208.66    6.86
   4   8  -1  210.18    7.46
  -4   8   1  196.09    6.60
  -4   8   1  198.72    5.95
   4   8  -1  196.28    6.54
  -4   8   1  223.55    7.77
  -3  -8   1   78.74    3.89
   3  -8  -1   80.09    6.12
  -3  -8   1   79.15    3.91
   3  -8  -1   74.37    4.43
   3   8  -1   76.68    3.82
   3   8  -1   75.67    3.76
  -3   8   1   77.64    3.32
   3   8  -1   78.61    4.44
  -3   8   1   71.21    3.68
  -3   8   1   70.32    3.59
  -3   8   1   76.84    3.63
   2  -8  -1  237.79    7.06
  -2  -8   1  229.69    6.86
   2  -8  -1  197.98    7.71
   2  -8  -1  234.38    6.76
  -2  -8   1  237.69    6.89
   2   8  -1  228.17    6.72
   2   8  -1  230.02    7.20
  -2   8   1  227.54    6.76
  -2   8   1  229.14    6.73
  -2   8   1  236.98    6.41
   1  -8  -1  154.30    5.33
   1  -8  -1  157.75    5.10
   1  -8  -1  169.58    5.57
  -1  -8   1  169.60    5.58
  -1  -8   1  159.85    5.25
   1   8  -1  163.95    5.29
  -1   8   1  167.13    5.43
  -1   8   1  156.63    5.37
   1   8  -1  166.23    5.78
   0  -8   1 1296.24   28.38
   0  -8   1 1264.99   27.16
   0  -8  -1 1237.25   27.12
   0  -8   1 1274.48   27.08
   0  -8  -1 1259.46   27.03
   0  -8  -1 1279.43   27.24
   0   8  -1 1250.40   27.10
   0   8   1 1288.87   27.17
   0   8   1 1254.19   27.16
   0   8   1 1245.39   27.13
   0   8  -1 1290.29   30.08
   0   8  -1 1269.24   27.41
  -1  -8  -1  106.87    4.98
   1  -8   1  108.65    4.19
   1  -8   1  109.22    4.10
  -1  -8  -1  103.83    4.28
   1  -8   1  102.00    4.20
   1   8   1  109.02    4.22
  -1   8  -1  106.77    4.30
  -1   8  -1  104.62    4.31
   1   8   1  105.81    4.61
  -1   8  -1  106.76    4.13
   1   8   1  102.38    4.06
   2  -8   1  278.02    7.79
  -2  -8  -1  273.13    7.92
  -2  -8  -1  274.31    7.85
   2  -8   1  307.31    8.58
   2   8   1  270.80    7.78
  -2   8  -1  267.44    7.73
   2   8   1  288.58    8.51
  -2   8  -1  291.03    7.94
  -2   8  -1  271.23    7.67
  -2   8  -1  291.51    7.95
   2   8   1  278.56    7.88
  -3  -8  -1 1218.90   26.35
   3  -8   1 1206.36   26.17
  -3  -8  -1 1187.07   26.27
  -3   8  -1 1170.84   26.16
  -3   8  -1 1168.77   26.07
   3   8   1 1182.49   26.86
  -3   8  -1 1225.09   26.13
   3   8   1 1201.53   26.23
  -4  -8  -1   10.63    2.71
   4  -8   1   10.60    2.12
  -4  -8  -1    7.57    2.14
  -4   8  -1    7.83    2.27
   4   8   1   11.53    2.28
   4   8   1    6.11    2.44
  -4   8  -1   10.00    2.09
  -4   8  -1    7.41    2.07
  -5  -8  -1  323.48    9.87
  -5  -8  -1  357.32   10.30
   5  -8   1  349.48    9.82
   5   8   1  358.27   10.08
  -5   8  -1  343.56   10.05
   5   8   1  333.30   10.68
  -5   8  -1  341.36    9.89
   6  -8   1  313.18    9.53
   6  -8   1  306.63    9.07
  -6   8  -1  295.86    9.46
   6   8   1  319.74    9.60
  -6   8  -1  305.31    9.42
   6   8   1  298.07   11.36
  -7  -8  -1   20.47    3.50
   7  -8   1   22.86    3.23
   7  -8   1   24.56    3.15
   7   8   1   22.54    3.63
  -7   8  -1   18.85    3.55
   8  -8   1  532.31   14.37
  -8  -8  -1  545.02   15.47
  -8   8  -1  542.14   15.12
   8   8   1  545.81   14.97
   8   8   1  525.25   15.96
   9  -8   1   61.50    5.54
   9  -8   1   55.82    4.53
  -9  -8  -1   53.80    5.19
  -9   8  -1   63.25    6.05
   9   8   1   55.80    5.79
   9   8   1   56.02    5.06
  10  -8   1   24.58    3.64
 -10  -8  -1   18.22    4.29
  10  -8   1   29.25    4.49
  10   8   1   25.69    4.53
 -10   8  -1   24.13    4.30
  10   8   1   30.40    4.05
 -11  -8  -1  135.53    8.24
  11  -8   1  139.33    7.63
  11  -8   1  144.70    7.15
  11   8   1  137.96    7.68
 -11   8  -1  148.31    8.20
  11   8   1  149.36    8.67
  12  -8   1   13.34    3.46
 -12  -8  -1   12.16    4.70
  12   8   1    4.80    3.83
 -12   8  -1    8.44    3.95
 -13  -8  -1   19.74    5.04
  13  -8   1   39.85    5.52
  13   8   1   35.40    5.55
 -13   8  -1   17.49    4.90
  14   9  -1    8.38    4.46
 -13  -9   1  124.53    9.05
  13  -9  -1  115.60    6.13
 -13   9   1  119.61    8.82
  13   9  -1  118.73    7.76
  13   9  -1  113.67    8.23
 -12  -9   1    8.78    4.38
  12  -9  -1   13.32    4.14
  12  -9  -1   12.68    2.78
 -12   9   1    8.24    3.80
  12   9  -1    5.16    6.14
  12   9  -1    7.50    3.85
  11  -9  -1   -0.74    3.31
 -11  -9   1   -0.21    3.21
  11   9  -1    0.60    3.28
  11   9  -1    4.16    3.12
 -11   9   1    0.73    3.22
  10  -9  -1  217.08    7.56
  10  -9  -1  205.34    9.00
 -10  -9   1  217.12    9.25
 -10   9   1  221.80    9.46
  10   9  -1  205.70    9.72
  10   9  -1  213.65    9.26
   9  -9  -1   10.52    3.43
   9  -9  -1    4.73    2.16
  -9  -9   1    4.27    3.39
  -9   9   1    6.79    3.24
   9   9  -1    9.77    3.57
   9   9  -1   10.60    3.32
   8  -9  -1   59.73    5.07
  -8  -9   1   71.25    5.60
   8   9  -1   68.59    5.26
  -8   9   1   62.98    4.91
   8   9  -1   71.77    5.85
   7  -9  -1   10.44    3.09
  -7  -9   1   13.96    3.40
   7   9  -1    9.07    3.12
   7   9  -1   10.46    2.97
  -7   9   1   13.48    3.27
  -7   9   1    9.42    2.27
   6  -9  -1   86.02    4.87
  -6   9   1   84.94    4.11
  -6   9   1   87.56    5.17
  -6   9   1   88.60    4.60
   6   9  -1   90.29    5.21
   6   9  -1   94.16    5.57
  -5  -9   1    9.63    4.16
   5  -9  -1    9.58    2.45
  -5   9   1   12.88    1.87
   5   9  -1   11.95    3.02
  -5   9   1   11.84    1.99
  -5   9   1    8.68    2.44
   5   9  -1   15.29    2.89
   4  -9  -1   58.65    3.68
   4  -9  -1   52.90    3.73
  -4  -9   1   53.19    3.77
  -4   9   1   56.20    3.16
   4   9  -1   59.24    3.94
   4   9  -1   58.67    3.61
  -4   9   1   58.93    3.02
   4   9  -1   56.48    4.39
  -3  -9   1   80.87    4.06
   3  -9  -1   77.70    3.85
   3  -9  -1   78.57    3.96
  -3   9   1   76.53    3.38
  -3   9   1   82.66    4.00
   3   9  -1   81.04    4.71
   3   9  -1   76.13    4.13
   3   9  -1   75.59    3.83
  -3   9   1   78.34    3.90
  -2  -9   1    9.87    2.02
   2  -9  -1    8.73    2.30
   2  -9  -1    8.63    1.96
   2  -9  -1   11.71    1.79
  -2   9   1   11.62    2.10
  -2   9   1   11.48    1.88
   2   9  -1    8.42    2.03
  -2   9   1   10.36    1.99
   2   9  -1   15.33    2.63
   2   9  -1   11.14    2.42
   1  -9  -1  327.10    9.86
  -1  -9   1  342.73    9.13
  -1  -9   1  336.11    9.50
   1  -9  -1  328.77    9.74
   1  -9  -1  317.08    8.56
   1   9  -1  326.91    8.90
   1   9  -1  337.70    9.10
  -1   9   1  324.99    8.90
   1   9  -1  317.17    9.22
  -1   9   1  336.45    8.74
  -1   9   1  328.43    8.94
   0  -9  -1    7.94    1.99
   0  -9   1    6.37    2.16
   0  -9  -1    5.59    1.91
   0  -9   1    7.36    2.08
   0  -9  -1    8.71    2.12
   0   9   1    5.99    1.76
   0   9  -1    8.39    2.04
   0   9  -1    6.65    1.85
   0   9   1    6.56    1.94
   0   9  -1    6.97    1.74
   0   9   1    7.36    1.89
   1  -9   1  125.22    4.78
  -1  -9  -1  120.12    4.95
  -1  -9  -1  115.04    4.80
  -1   9  -1  136.55    5.08
   1   9   1  127.85    4.97
  -1   9  -1  121.16    4.67
   1   9   1  136.09    5.03
   1   9   1  134.58    5.31
  -1   9  -1  127.26    4.85
  -2  -9  -1  213.04    6.88
  -2  -9  -1  210.66    8.92
   2  -9   1  207.26    6.67
   2   9   1  208.90    7.21
  -2   9  -1  209.32    6.71
   2   9   1  209.69    6.74
  -2   9  -1  205.75    6.57
  -2   9  -1  209.09    6.63
  -3  -9  -1   92.82    4.49
  -3  -9  -1   86.60    4.60
   3  -9   1   93.41    4.29
  -3   9  -1   90.46    4.34
   3   9   1   95.94    5.11
  -3   9  -1   92.88    4.89
  -3   9  -1   92.20    4.51
   3   9   1  100.02    4.42
   4  -9   1   84.69    4.25
  -4  -9  -1   85.84    4.42
  -4  -9  -1   78.49    4.45
  -4   9  -1   84.16    4.55
   4   9   1   86.47    5.19
  -4   9  -1   88.55    4.51
  -4   9  -1   84.01    4.32
   4   9   1   87.26    4.55
  -5  -9  -1   12.56    2.99
   5  -9   1    9.30    2.41
  -5  -9  -1   13.98    2.71
  -5   9  -1    7.03    2.38
   5   9   1    9.10    2.54
  -5   9  -1    6.93    2.17
  -5   9  -1    6.11    2.30
   5   9   1    6.97    2.87
   6  -9   1    2.38    2.43
   6   9   1    1.49    2.83
   6   9   1   -0.16    2.70
  -6   9  -1    0.36    2.55
   7  -9   1  169.97    7.16
  -7  -9  -1  175.23    7.78
   7  -9   1  175.76    6.78
   7   9   1  173.18    8.20
  -7   9  -1  178.35    7.34
   7   9   1  173.76    7.11
   8  -9   1    6.58    2.55
   8  -9   1   11.50    3.25
  -8  -9  -1    8.48    3.26
   8   9   1   15.29    3.31
  -8   9  -1    9.85    3.29
   8   9   1    8.46    3.40
  -9  -9  -1    7.78    3.48
   9  -9   1    6.83    2.74
   9  -9   1   18.62    3.66
   9   9   1    7.56    3.52
   9   9   1   13.21    3.38
  -9   9  -1    8.63    3.77
 -10  -9  -1   16.54    4.20
  10  -9   1   12.09    3.43
  10  -9   1   13.20    3.09
  10   9   1   12.55    4.71
 -10   9  -1    7.70    3.43
  10   9   1   13.14    3.40
  11  -9   1   10.56    3.14
 -11  -9  -1   15.73    4.33
  11  -9   1   13.59    3.84
  11   9   1    1.49    3.54
  11   9   1   10.11    3.53
 -11   9  -1    8.96    3.62
  12  -9   1   18.57    3.70
 -12  -9  -1   14.17    4.72
  12   9   1    9.86    4.10
 -12   9  -1   12.01    3.89
 -13  -9  -1    9.05    4.61
  13  -9   1    7.57    4.09
  13   9   1    4.36    3.39
 -13   9  -1    1.29    4.43
 -13 -10   1   -2.64    5.61
 -13  10   1    5.18    4.58
  13  10  -1    6.55    3.87
 -12 -10   1   62.39    6.38
  12  10  -1   63.69    6.63
 -12  10   1   74.57    6.43
  12  10  -1   72.53    7.10
  11 -10  -1  202.77    9.38
 -11 -10   1  215.56    9.72
 -11  10   1  241.27   15.25
  11  10  -1  205.76    9.25
  11  10  -1  206.32   10.22
 -10 -10   1   70.96    5.85
  10 -10  -1   68.64    5.49
 -10  10   1   65.17    5.67
  10  10  -1   73.17    5.99
  10  10  -1   61.93    6.27
   9 -10  -1  350.13   11.67
  -9 -10   1  353.47   12.17
  -9  10   1  350.77   10.34
   9  10  -1  366.34   12.89
   9  10  -1  341.87   11.84
  -9  10   1  346.62   11.79
   8 -10  -1  532.72   14.90
  -8 -10   1  505.33   14.98
  -8  10   1  496.66   14.63
  -8  10   1  528.26   13.32
   8  10  -1  510.94   14.85
   8  10  -1  501.83   15.69
   7 -10  -1   26.39    3.89
  -7 -10   1   20.93    3.88
  -7  10   1   21.37    3.72
   7  10  -1   33.95    3.87
  -7  10   1   26.06    3.16
   7  10  -1   22.54    3.88
   6 -10  -1  641.82   16.52
  -6  10   1  659.65   15.26
   6  10  -1  629.69   16.61
   6  10  -1  620.63   17.28
  -6  10   1  633.54   16.57
  -5 -10   1  467.07   13.03
   5 -10  -1  471.26   12.83
  -5  10   1  479.13   11.76
   5  10  -1  482.77   13.05
  -5  10   1  464.24   12.75
  -5  10   1  463.66   12.44
   4 -10  -1  324.31    9.52
  -4 -10   1  303.44   10.81
  -4  10   1  321.06    9.38
  -4  10   1  305.20    8.32
  -4  10   1  324.18    8.51
   4  10  -1  306.37    9.35
   4  10  -1  305.65   10.04
  -3 -10   1 1422.89   30.87
   3 -10  -1 1423.60   30.87
   3 -10  -1 1401.89   30.83
  -3  10   1 1350.06   29.72
   3  10  -1 1423.53   30.91
   3  10  -1 1454.23   31.55
  -3  10   1 1426.00   29.95
   3  10  -1 1357.03   30.56
  -3  10   1 1363.98   34.18
   2 -10  -1    1.92    1.45
  -2 -10   1    2.29    1.99
   2 -10  -1    5.17    1.79
  -2  10   1    3.23    1.81
   2  10  -1    0.87    1.90
   2  10  -1    2.79    1.72
   2  10  -1   -0.07    1.83
  -2  10   1    0.86    1.48
   1 -10  -1   76.86    4.05
  -1 -10   1   79.99    4.27
   1 -10  -1   83.71    4.30
   1  10  -1   81.96    4.05
  -1  10   1   82.23    4.21
   1  10  -1   80.22    4.42
   1  10  -1   83.32    4.76
  -1  10   1   84.90    4.08
   0 -10   1 2266.15   46.22
   0 -10  -1 2208.08   46.22
   0 -10  -1 2122.39   46.03
   0  10   1 2212.57   46.18
   0  10  -1 2216.69   46.24
   0  10   1 2221.63   46.19
   0  10  -1 2164.92   46.32
  -1 -10  -1    4.74    1.98
  -1 -10  -1    3.45    1.79
   1 -10   1    5.14    1.91
   1  10   1    8.05    2.13
  -1  10  -1   11.27    2.29
   1  10   1    7.53    2.26
  -1  10  -1    3.72    2.06
   2 -10   1  356.21    9.72
  -2 -10  -1  340.37    9.60
  -2 -10  -1  351.50    9.77
  -2  10  -1  363.73    9.75
  -2  10  -1  356.14    9.76
   2  10   1  349.85    9.71
   2  10   1  331.36   10.09
  -2  10  -1  284.43   11.85
  -3 -10  -1  799.85   18.83
  -3 -10  -1  744.59   18.46
   3 -10   1  805.18   18.59
  -3  10  -1  796.66   18.67
   3  10   1  799.55   18.69
  -3  10  -1  789.63   18.45
   3  10   1  774.23   19.29
  -3  10  -1  749.46   18.38
   4 -10   1   52.34    3.93
  -4 -10  -1   51.79    3.84
  -4 -10  -1   54.57    4.02
  -4  10  -1   49.63    3.59
  -4  10  -1   45.80    3.99
   4  10   1   52.50    3.97
  -4  10  -1   53.98    3.68
   4  10   1   51.64    4.65
  -5 -10  -1 1093.29   25.39
   5 -10   1 1046.24   24.82
  -5  10  -1 1073.82   25.06
  -5  10  -1 1139.01   26.75
  -5  10  -1 1065.64   24.58
   5  10   1 1041.02   25.99
   5  10   1 1108.55   26.98
  -6 -10  -1  667.14   17.62
   6 -10   1  677.65   17.31
  -6  10  -1  669.67   16.88
   6  10   1  676.41   18.49
  -6  10  -1  681.58   17.55
   6  10   1  696.82   17.81
  -7 -10  -1   12.55    3.64
   7 -10   1   14.54    5.52
  -7  10  -1   15.36    2.86
   7  10   1   12.34    3.60
  -7  10  -1   21.96    3.84
   7  10   1   20.88    3.38
   8 -10   1  336.81   11.13
  -8 -10  -1  342.94   11.58
   8  10   1  345.35   11.38
   8  10   1  343.24   12.26
  -8  10  -1  341.50   11.56
   9 -10   1  141.42    6.96
  -9  10  -1  138.71    7.57
   9  10   1  132.41    8.07
   9  10   1  138.67    7.19
  10 -10   1   18.15    3.43
 -10 -10  -1   14.60    4.13
  10 -10   1   17.17    3.88
 -10  10  -1   20.00    4.43
  10  10   1   17.12    4.02
  10  10   1   14.72    3.65
  11 -10   1  362.26   11.99
  11 -10   1  393.21   13.24
 -11 -10  -1  364.82   13.36
  11  10   1  372.75   14.26
  11  10   1  370.33   13.10
 -11  10  -1  365.98   13.28
 -12 -10  -1   46.77    5.89
  12 -10   1   66.95    5.57
  12  10   1   63.42    6.97
 -12  10  -1   60.82    6.34
 -13 -10  -1   17.97    5.35
  13  10   1   21.33    5.97
 -13  10  -1   19.51    5.97
  13  11  -1   22.08    4.72
 -13  11   1   17.24    7.93
  12  11  -1   91.97    7.46
 -12  11   1   77.55    6.74
  12  11  -1   88.49    7.59
 -12  11   1   94.04    6.00
  11 -11  -1   36.38    5.16
 -11 -11   1   38.37    6.64
  11  11  -1   44.90    6.49
 -11  11   1   33.16    5.29
  11  11  -1   50.86    6.31
  10 -11  -1   57.73    5.72
 -10 -11   1   40.41    5.16
  10  11  -1   53.68    6.52
  10  11  -1   45.51    5.44
 -10  11   1   49.13    5.70
 -10  11   1   57.06    4.52
  -9 -11   1  130.62    7.57
   9 -11  -1  119.57    7.03
   9  11  -1  117.59    7.65
  -9  11   1  112.35    7.09
  -9  11   1  127.90    5.75
   9  11  -1  124.27    6.88
   8 -11  -1    5.58    2.91
  -8 -11   1    3.19    2.91
  -8  11   1    7.00    3.26
  -8  11   1    6.78    2.38
   8  11  -1   16.71    3.75
   8  11  -1   11.17    3.84
  -7 -11   1  276.62   10.02
   7 -11  -1  273.80    9.51
  -7  11   1  281.39    9.67
  -7  11   1  266.31    8.24
   7  11  -1  269.13    9.51
   7  11  -1  249.25   10.13
   6 -11  -1   72.56    4.79
  -6 -11   1   54.41    4.77
   6  11  -1   70.46    4.85
   6  11  -1   72.06    5.89
  -6  11   1   64.13    4.70
  -6  11   1   73.45    4.08
   5 -11  -1  262.08    9.06
  -5 -11   1  269.35    9.30
  -5  11   1  281.31    9.24
   5  11  -1  269.13    9.00
   5  11  -1  268.19    9.92
  -5  11   1  274.37    8.03
  -4 -11   1  446.29   12.78
   4 -11  -1  460.91   12.51
  -4  11   1  465.13   11.59
   4  11  -1  426.50   15.38
  -4  11   1  466.14   12.58
   4  11  -1  454.91   12.54
  -3 -11   1   32.46    3.60
   3 -11  -1   30.02    3.29
  -3  11   1   32.37    3.04
  -3  11   1   30.58    3.49
   3  11  -1   32.25    3.25
   3  11  -1   31.41    4.03
  -2 -11   1 1335.83   29.64
   2 -11  -1 1365.25   29.75
  -2  11   1 1342.74   29.09
   2  11  -1 1319.73   30.18
   2  11  -1 1338.38   29.57
   2  11  -1 1342.20   29.74
   1 -11  -1  313.00    9.20
  -1 -11   1  299.22    8.97
   1 -11  -1  297.32    8.84
   1  11  -1  310.57    9.45
   1  11  -1  301.65    8.87
   1  11  -1  301.64    9.01
  -1  11   1  308.66    9.28
  -1  11   1  318.24    8.90
   0 -11   1  309.47    9.00
   0 -11  -1  319.67    9.28
   0 -11  -1  301.71    8.99
   0  11  -1  314.41    9.35
   0  11  -1  290.63    8.78
   0  11  -1  301.68    8.98
   0  11   1  317.17    9.07
   0  11   1  303.16    9.12
  -1 -11  -1  813.77   19.18
   1 -11   1  804.90   19.07
  -1 -11  -1  835.77   19.37
  -1  11  -1  802.01   19.15
   1  11   1  827.90   19.26
   1  11   1  821.84   19.51
  -1  11  -1  810.43   19.24
  -1  11  -1  792.12   19.01
   2 -11   1   98.62    4.71
  -2 -11  -1   95.33    4.69
  -2 -11  -1  105.02    5.03
  -2  11  -1   96.98    4.85
  -2  11  -1  106.92    5.06
   2  11   1  110.16    5.58
  -2  11  -1   98.43    4.82
   2  11   1  106.89    4.86
  -3 -11  -1  615.82   15.56
   3 -11   1  599.48   15.22
  -3  11  -1  582.81   15.20
  -3  11  -1  613.81   15.17
   3  11   1  618.24   15.58
   3  11   1  607.00   16.10
  -3  11  -1  588.85   15.17
   4 -11   1   85.18    4.71
  -4 -11  -1   89.14    5.10
  -4  11  -1   89.89    5.15
  -4  11  -1   90.21    4.82
  -5 -11  -1   34.79    4.16
   5 -11   1   36.10    4.01
  -5  11  -1   36.90    3.89
  -5  11  -1   47.82    4.01
   5  11   1   41.27    4.22
   5  11   1   41.80    4.95
  -6 -11  -1   55.59    4.85
   6  11   1   57.98    5.56
  -6  11  -1   60.36    4.49
  -6  11  -1   57.85    4.63
   6  11   1   63.43    4.53
   7 -11   1   91.83    5.24
  -7  11  -1   74.37    5.00
   7  11   1   73.59    5.07
   7  11   1   69.04    5.76
  -7  11  -1   79.11    5.77
   8 -11   1   39.92    4.20
  -8 -11  -1   35.06    4.98
   8  11   1   43.35    4.73
   8  11   1   36.42    5.07
   9 -11   1    1.85    2.91
   9  11   1    3.33    3.25
   9  11   1    0.27    3.40
  -9  11  -1    2.20    2.53
  -9  11  -1   -2.83    2.79
  10 -11   1   66.44    5.78
 -10 -11  -1   53.89    5.62
 -10  11  -1   51.18    5.47
 -10  11  -1   50.86    4.87
  10  11   1   56.68    5.26
  10  11   1   57.57    6.42
 -11 -11  -1   15.29    4.57
  11  11   1   23.93    4.82
  11  11   1   16.86    4.40
 -11  11  -1    7.06    4.34
 -12 -11  -1    7.51    4.98
  12  11   1   -2.75    3.18
 -12  11  -1    5.78    4.05
 -13 -11  -1   45.60    7.03
  13  11   1   53.47    6.86
 -13  11  -1   28.95    9.59
 -12 -12   1    5.86    4.34
 -12  12   1   14.26    4.64
  12  12  -1    4.03    3.83
 -12  12   1    6.83    3.19
  12  12  -1    8.96    4.13
  11 -12  -1  145.93    8.06
 -11 -12   1  170.46   13.80
  11  12  -1  151.60    9.39
 -11  12   1  152.73    8.81
 -11  12   1  165.61    8.90
  11  12  -1  170.92    9.04
 -10 -12   1  188.02    9.33
  10 -12  -1  185.58    8.92
  10  12  -1  167.96    9.43
  10  12  -1  178.15    8.56
 -10  12   1  182.15   10.59
 -10  12   1  183.77    7.25
  -9 -12   1   -1.68    2.92
   9 -12  -1    0.51    3.08
   9  12  -1   -0.06    3.45
  -9  12   1    0.85    2.24
   9  12  -1    0.85    2.94
  -9  12   1    1.23    2.92
  -8 -12   1  275.91   10.59
   8 -12  -1  286.66   10.36
  -8  12   1  286.30    8.79
  -8  12   1  277.19   10.18
   8  12  -1  276.52   10.22
   8  12  -1  259.10   11.07
   7 -12  -1   21.90    3.83
  -7  12   1   25.78    4.08
   7  12  -1   32.03    4.45
  -7  12   1   24.86    3.03
   7  12  -1   27.19    4.75
  -6 -12   1  280.08    9.94
   6 -12  -1  282.35    9.72
  -6  12   1  261.04    9.53
  -6  12   1  280.17    8.40
   6  12  -1  252.98   10.13
   6  12  -1  267.11    9.63
  -5 -12   1  112.81    6.34
   5 -12  -1  107.22    5.64
  -5  12   1  116.97    5.09
   5  12  -1  112.70    5.81
   5  12  -1  106.07    6.68
  -5  12   1  109.05    5.93
  -4 -12   1   56.39    4.47
   4 -12  -1   72.19    4.92
  -4  12   1   57.06    4.63
   4  12  -1   62.67    4.40
   4  12  -1   59.12    5.25
  -4  12   1   64.02    3.96
   3 -12  -1  548.91   14.13
  -3 -12   1  529.20   14.37
   3  12  -1  535.57   14.17
  -3  12   1  537.80   14.13
   3  12  -1  489.20   16.82
  -3  12   1  524.15   13.26
   2 -12  -1    8.30    2.50
  -2 -12   1    3.50    2.58
   2  12  -1    5.02    2.41
   2  12  -1    4.64    2.60
  -2  12   1    1.57    2.07
  -2  12   1    6.75    2.09
   1 -12  -1  599.63   15.34
  -1 -12   1  608.26   15.37
   1  12  -1  596.18   15.33
  -1  12   1  601.99   15.07
   1  12  -1  632.42   16.45
   1  12  -1  590.85   15.59
  -1  12   1  586.39   15.42
   0 -12  -1   86.32    4.62
   0 -12   1   77.47    4.45
   0  12  -1   82.49    4.45
   0  12  -1   79.29    4.90
   0  12   1   84.04    4.84
   0  12  -1   81.87    4.31
  -1 -12  -1  118.35    5.58
   1 -12   1  110.99    5.13
  -1  12  -1  113.45    5.17
  -1  12  -1  120.17    5.51
  -1  12  -1  109.09    4.97
   1  12   1   88.69    7.29
   1  12   1  100.26    5.40
   2 -12   1  471.52   12.86
  -2 -12  -1  454.74   12.87
  -2  12  -1  476.95   12.88
   2  12   1  484.15   13.51
  -2  12  -1  510.91   14.31
  -2  12  -1  472.44   12.88
  -3 -12  -1   48.61    4.19
   3 -12   1   55.89    4.37
  -3  12  -1   53.14    4.01
   3  12   1   48.30    4.59
   3  12   1   53.60    4.98
  -3  12  -1   49.35    4.12
   4 -12   1   24.53    3.60
  -4 -12  -1   25.18    3.59
   4  12   1   28.38    4.21
  -4  12  -1   26.46    3.38
  -4  12  -1   18.64    3.21
   4  12   1   28.20    3.80
   5 -12   1  110.28    8.82
  -5 -12  -1  104.96    5.91
   5  12   1  101.57    6.60
   5  12   1   93.69    5.63
  -5  12  -1   97.19    5.39
  -5  12  -1   99.52    5.82
   6 -12   1   50.85    4.71
  -6 -12  -1   60.49    5.14
  -6  12  -1   74.47    4.86
   6  12   1   62.79    5.84
  -6  12  -1   52.10    4.65
   6  12   1   58.55    4.93
   7 -12   1    5.42    3.05
   7  12   1    2.01    2.72
  -7  12  -1    0.84    2.31
  -7  12  -1    0.92    2.58
   7  12   1    7.10    3.33
  -8 -12  -1    5.89    3.83
   8 -12   1    1.24    2.92
   8  12   1   -1.35    2.80
  -8  12  -1    0.41    2.44
  -8  12  -1    0.10    3.18
   8  12   1    0.12    2.90
   9 -12   1   43.75    5.19
  -9 -12  -1   48.92    5.36
  -9  12  -1   43.97    4.65
   9  12   1   47.45    6.06
  -9  12  -1   44.53    5.01
   9  12   1   44.72    5.19
  10 -12   1   13.66    4.00
 -10 -12  -1   23.92    5.11
 -10  12  -1   21.25    4.47
 -10  12  -1   14.30    3.33
  10  12   1   25.08    4.58
  10  12   1   18.81    4.54
 -11 -12  -1    0.47    3.66
 -11  12  -1    4.48    4.10
 -11  12  -1    2.42    3.00
  11  12   1    2.80    3.77
 -12 -12  -1    0.91    4.13
  12  12   1   -2.14    3.38
 -12  12  -1    4.86    4.19
 -12  12  -1    1.20    3.22
  12  13  -1   47.70    6.28
 -12  13   1   33.34    5.68
 -11 -13   1  194.51   10.29
 -11  13   1  197.29   10.03
  11  13  -1  196.80    9.91
  11  13  -1  192.05   10.46
 -11  13   1  200.40    8.61
  10 -13  -1  298.96   11.64
 -10 -13   1  315.92   12.28
 -10  13   1  318.90   12.48
 -10  13   1  305.98    9.83
  10  13  -1  289.23   12.64
   9 -13  -1   11.34    3.59
  -9 -13   1    9.11    4.04
   9  13  -1   16.96    4.44
   9  13  -1   11.51    3.56
  -9  13   1   11.95    3.64
  -9  13   1   10.01    2.71
   8 -13  -1  242.83    9.69
  -8 -13   1  243.99    9.77
  -8  13   1  215.72    9.19
   8  13  -1  219.99   10.39
  -8  13   1  246.50    8.12
   8  13  -1  223.91    9.50
   7 -13  -1  368.89   11.86
  -7  13   1  369.21   10.42
  -7  13   1  346.65   11.89
   7  13  -1  360.46   11.88
   7  13  -1  349.32   12.93
  -6 -13   1   -0.78    2.87
   6 -13  -1    2.29    2.59
   6  13  -1   -2.83    2.26
   6  13  -1    3.09    2.98
  -6  13   1   -2.17    2.41
  -6  13   1   -1.48    1.97
   5 -13  -1  126.98    6.54
  -5 -13   1  116.27    6.67
  -5  13   1  127.98    6.28
   5  13  -1  131.21    6.37
   5  13  -1  128.94    7.37
  -5  13   1  137.48    5.65
  -4 -13   1  238.54    8.83
   4 -13  -1  218.42    8.46
  -4  13   1  234.13    8.55
  -4  13   1  243.87    7.74
   4  13  -1  219.52    8.30
   4  13  -1  244.06    9.48
   3 -13  -1   72.81    5.08
  -3 -13   1   64.82    4.72
  -3  13   1   69.58    4.66
   3  13  -1   81.39    4.86
   3  13  -1   76.30    5.71
  -3  13   1   78.87    4.46
  -2 -13   1  616.53   16.06
   2 -13  -1  604.79   15.86
  -2  13   1  598.78   15.69
  -2  13   1  623.96   15.34
   2  13  -1  588.26   15.68
   1 -13  -1  760.16   18.93
  -1 -13   1  830.66   23.42
  -1  13   1  739.51   18.73
   1  13  -1  761.10   18.96
   1  13  -1  750.87   19.24
  -1  13   1  772.65   18.66
   0 -13  -1   73.31    4.65
   0 -13   1   67.56    5.74
   0  13  -1   65.82    4.35
   0  13  -1   75.03    4.86
   0  13   1   78.22    5.00
   0  13   1   70.84    4.45
  -1 -13  -1  475.66   13.13
   1 -13   1  478.30   14.34
   1  13   1  480.69   13.39
  -1  13  -1  473.34   13.15
   1  13   1  475.05   13.07
  -1  13  -1  456.59   12.98
   2 -13   1  520.61   15.07
  -2 -13  -1  475.29   13.28
   2  13   1  453.82   13.65
  -2  13  -1  486.14   13.23
   2  13   1  458.71   13.14
  -2  13  -1  471.34   13.16
  -3 -13  -1  101.76    5.66
   3 -13   1  102.48    8.56
  -3  13  -1  106.07    5.36
  -3  13  -1  105.63    5.45
   3  13   1  102.47    5.38
   3  13   1   93.90    6.18
   4 -13   1  900.34   23.50
  -4 -13  -1  924.40   22.51
   4  13   1  906.13   23.13
  -4  13  -1  904.24   22.18
  -4  13  -1  906.83   21.73
   4  13   1  904.14   22.21
   5 -13   1  106.09    5.70
  -5 -13  -1  111.94    6.26
  -5  13  -1  104.45    6.19
  -5  13  -1  116.37    5.80
   5  13   1  104.14    6.84
   5  13   1   98.86    5.70
   6 -13   1  144.45    6.96
  -6 -13  -1  133.15    7.05
  -6  13  -1  139.35    6.88
   6  13   1  144.75    6.79
  -6  13  -1  138.21    6.49
   6  13   1  149.00    7.79
   7 -13   1  517.55   14.94
   7  13   1  512.80   16.28
   7  13   1  496.53   14.84
   8 -13   1   64.01    5.44
  -8 -13  -1   50.49    5.98
  -8  13  -1   61.52    4.85
   8  13   1   59.36    5.37
   8  13   1   69.40    8.41
  -8  13  -1   55.10    5.27
  -9 -13  -1  406.64   13.93
   9 -13   1  389.83   13.11
  -9  13  -1  399.33   12.37
  -9  13  -1  384.89   13.51
   9  13   1  375.86   13.13
   9  13   1  397.82   14.64
 -10 -13  -1  105.63    7.74
  10 -13   1   95.23    9.97
 -10  13  -1  101.30    6.45
 -10  13  -1  103.11    7.09
  10  13   1  106.74    8.11
  10  13   1  127.55    7.48
 -11 -13  -1   11.99    4.74
 -11  13  -1    3.03    2.99
 -11  13  -1    2.74    3.97
  11  13   1    2.82    3.98
 -12 -13  -1  130.08    9.45
 -12  13  -1  110.04    9.50
 -12  13  -1  117.68    7.53
  11 -14  -1    0.18    4.24
 -11 -14   1    0.13    4.45
 -11  14   1    6.39    4.13
 -11  14   1    5.52    4.60
  11  14  -1    4.85    3.96
  11  14  -1   -0.66    3.76
  10 -14  -1    1.77    3.40
 -10 -14   1    0.33    6.44
  10  14  -1    1.43    3.56
  10  14  -1   -0.97    3.54
 -10  14   1    1.11    3.62
  -9 -14   1   37.66    5.42
   9 -14  -1   51.60    5.23
  -9  14   1   33.90    3.99
  -9  14   1   34.45    5.63
   9  14  -1   45.49    6.46
   9  14  -1   40.94    5.48
   8 -14  -1    6.71    3.40
  -8 -14   1    8.35    3.73
  -8  14   1    7.61    3.23
   8  14  -1    8.32    5.97
   8  14  -1   13.50    3.77
  -8  14   1   11.26    2.73
   7 -14  -1    2.04    2.81
   7  14  -1    7.00    3.30
  -7  14   1   -1.46    2.08
   7  14  -1    0.32    2.77
  -7  14   1    2.03    2.88
   6 -14  -1   88.92    5.76
  -6 -14   1   84.88    6.23
  -6  14   1   92.67    4.99
   6  14  -1  102.02    6.31
  -6  14   1   94.67    5.85
   6  14  -1   94.05    7.03
   5 -14  -1   47.20    4.88
  -5 -14   1   38.90    4.56
   5  14  -1   46.47    5.43
  -5  14   1   45.87    3.97
  -5  14   1   40.50    4.28
   5  14  -1   48.54    5.04
  -4 -14   1  166.43    7.26
   4 -14  -1  169.05    7.47
  -4  14   1  166.52    7.15
   4  14  -1  156.02    8.02
  -4  14   1  167.60    6.57
   4  14  -1  157.79    7.08
  -3 -14   1  102.23    6.06
   3 -14  -1  105.38    5.72
  -3  14   1  104.69    5.90
  -3  14   1  109.80    5.38
   3  14  -1   97.70    6.61
   3  14  -1  110.75    5.75
   2 -14  -1   44.44    4.59
  -2 -14   1   41.22    4.47
  -2  14   1   37.01    4.02
   2  14  -1   37.49    4.25
  -2  14   1   31.54    3.74
   2  14  -1   39.11    4.52
  -1 -14   1   78.66    4.95
   1 -14  -1   70.94    5.24
   1  14  -1   79.38    5.21
  -1  14   1   70.76    4.97
   1  14  -1   73.50    5.36
  -1  14   1   78.76    5.15
   0 -14  -1  207.99    8.15
   0 -14   1  206.03    7.99
   0  14   1  209.73    8.18
   0  14  -1  210.13    7.84
   0  14  -1  242.56   12.16
   0  14   1  205.20    7.74
   1 -14   1   19.62    3.53
  -1 -14  -1   16.35    3.25
   1  14   1   14.03    2.98
  -1  14  -1   12.81    3.13
  -1  14  -1   14.81    3.09
   1  14   1   11.01    3.71
  -2 -14  -1    2.21    2.94
   2 -14   1   -3.78    2.05
  -2  14  -1   -0.07    2.40
  -2  14  -1    1.30    2.29
   2  14   1   -0.01    2.49
   2  14   1   -2.57    2.59
  -3 -14  -1  202.05    8.13
   3 -14   1  204.40    8.05
   3  14   1  206.62    8.15
   3  14   1  218.10    9.00
  -3  14  -1  214.14    8.04
  -3  14  -1  202.18    7.98
  -4 -14  -1    6.89    3.26
   4 -14   1    6.98    2.79
  -4  14  -1    9.26    2.88
   4  14   1    7.89    3.19
  -4  14  -1    7.00    2.95
   4  14   1   11.05    3.08
  -5 -14  -1   82.78    6.19
   5 -14   1   84.55    5.28
  -5  14  -1   93.64    5.67
   5  14   1   83.99    5.68
  -5  14  -1   78.85    5.25
   5  14   1   89.48    6.68
  -6 -14  -1   92.40    6.26
   6 -14   1  102.58    6.14
  -6  14  -1   93.54    7.52
   6  14   1   96.85    7.11
   6  14   1   88.54    5.72
   7 -14   1    2.63    3.05
   7  14   1    3.01    2.95
   7  14   1    6.65    3.64
  -7  14  -1    1.76    3.26
  -7  14  -1    2.28    2.57
  -8 -14  -1   21.47    4.62
   8 -14   1   26.60    4.57
   8  14   1   32.37    5.28
  -8  14  -1   28.10    3.96
   8  14   1   29.58    4.40
  -8  14  -1   27.48    4.68
   9 -14   1   29.33    4.69
  -9 -14  -1   38.57    5.46
  -9  14  -1   38.53    5.36
   9  14   1   36.25    5.60
   9  14   1   36.09    4.92
  -9  14  -1   38.74    4.81
 -10 -14  -1    5.00    3.93
  10  14   1    6.45    3.79
 -10  14  -1   -0.69    3.65
 -10  14  -1    7.72    3.15
 -11 -14  -1  133.38    9.30
 -11  14  -1  110.34    6.99
  11  14   1  106.34    8.50
 -11  14  -1  120.03    8.62
 -12 -14  -1    2.26    5.67
 -12  14  -1   11.19    5.36
  12  14   1   13.64    4.16
 -11  15   1   14.37    5.03
  11  15  -1   20.47    4.89
  10 -15  -1   43.91    9.14
 -10 -15   1   46.88    6.30
  10  15  -1   54.60    6.56
  10  15  -1   60.22    7.21
 -10  15   1   70.46    6.84
   9 -15  -1    9.34    3.57
  -9 -15   1    3.00    4.03
   9  15  -1    7.70    4.04
   9  15  -1   13.25    4.22
  -9  15   1    5.49    3.51
  -9  15   1    1.22    2.59
  -8 -15   1   86.94    6.70
   8 -15  -1   84.06    6.18
  -8  15   1   88.38    5.25
   8  15  -1   80.67    6.54
   8  15  -1   78.97    7.30
  -8  15   1   91.06    6.30
   7 -15  -1    9.92    3.41
  -7 -15   1   12.18    3.75
   7  15  -1   25.56    4.77
  -7  15   1   17.85    3.96
   7  15  -1   16.55    6.51
  -7  15   1   15.97    2.97
   6 -15  -1    0.04    2.67
  -6 -15   1   -1.72    2.98
   6  15  -1    1.76    2.99
   6  15  -1   -2.78    2.89
  -6  15   1    4.89    2.93
  -6  15   1    5.05    2.53
  -5 -15   1  100.29    6.62
   5 -15  -1  111.48    6.57
  -5  15   1  115.04    6.58
   5  15  -1  102.15    6.09
   5  15  -1   98.07    7.23
  -5  15   1  113.25    5.53
  -4 -15   1   24.73    4.08
   4 -15  -1   31.33    4.14
   4  15  -1   30.65    4.79
  -4  15   1   27.55    3.90
  -4  15   1   33.71    3.80
   4  15  -1   27.92    3.98
  -3 -15   1    3.21    2.76
   3 -15  -1   -0.39    2.64
  -3  15   1   -2.07    2.56
   3  15  -1    2.09    2.84
   3  15  -1   -0.48    3.10
  -3  15   1    2.41    2.42
   2 -15  -1    4.11    2.76
  -2 -15   1    7.36    2.78
   2  15  -1    3.67    2.70
  -2  15   1    4.86    2.59
  -2  15   1    2.97    2.59
   2  15  -1    3.34    3.09
  -1 -15   1   17.60    3.36
   1 -15  -1   15.03    3.30
   1  15  -1   24.56    3.96
   1  15  -1   20.78    3.68
  -1  15   1   25.54    3.72
  -1  15   1   15.79    3.11
   0 -15   1   74.11    4.97
   0 -15  -1   69.74    5.06
   0  15   1   75.43    4.95
   0  15  -1   75.20    5.02
   0  15  -1   73.12    5.47
  -1 -15  -1  140.04    6.77
   1 -15   1  143.34    6.63
   1  15   1  148.17    6.90
   1  15   1  155.14    7.26
  -1  15  -1  148.25    6.74
  -1  15  -1  141.33    7.06
  -2 -15  -1  448.53   13.09
   2 -15   1  419.41   12.62
  -2  15  -1  424.22   12.96
   2  15   1  431.02   13.46
   2  15   1  436.80   12.78
  -2  15  -1  425.99   14.01
   3 -15   1   14.41    3.03
  -3 -15  -1    4.28    2.92
  -3  15  -1    2.89    3.01
   3  15   1    7.22    3.51
  -3  15  -1    6.91    3.37
   3  15   1    7.32    3.16
  -4 -15  -1  225.07    8.88
   4 -15   1  201.04    8.39
   4  15   1  211.59    8.59
  -4  15  -1  207.80    9.34
  -4  15  -1  216.15    8.51
   4  15   1  208.17    9.44
   5 -15   1   61.02    5.20
  -5 -15  -1   62.87    5.49
   5  15   1   72.26    5.56
  -5  15  -1   70.62    5.18
  -5  15  -1   66.98    5.99
   5  15   1   54.04    6.08
  -6 -15  -1   50.04    5.88
   6 -15   1   43.82    5.03
   6  15   1   70.34    5.60
  -6  15  -1   52.36    5.36
  -6  15  -1   47.76    4.82
   6  15   1   49.25    6.04
   7 -15   1  119.16    7.02
  -7 -15  -1  100.63    7.20
  -7  15  -1  114.62    7.15
  -7  15  -1  104.03    6.22
   7  15   1   98.13    9.43
   7  15   1  109.98    6.74
   8 -15   1    6.89    3.79
  -8 -15  -1    1.08    3.50
  -8  15  -1    5.52    3.39
  -8  15  -1    5.85    2.82
   8  15   1    8.41    3.44
   8  15   1    6.54    3.77
  -9 -15  -1   58.52    6.56
   9  15   1   56.35    6.83
  -9  15  -1   43.84    4.91
  -9  15  -1   65.34    6.38
   9  15   1   47.76    5.80
 -10 -15  -1   61.90    7.32
 -10  15  -1   78.36    6.12
  10  15   1   71.23    7.25
 -10  15  -1   96.92    7.38
 -11 -15  -1   13.42    5.74
 -11  15  -1   14.35    4.89
 -11  15  -1   13.77    4.06
  11  16  -1  130.76   11.82
 -10 -16   1   29.53    7.77
 -10  16   1    9.55    4.66
  10  16  -1   17.47    4.88
  10  16  -1   16.44    4.83
   9 -16  -1  104.76   11.83
  -9 -16   1  170.00   14.08
   9  16  -1  121.18    8.84
  -9  16   1  129.66    7.64
   9  16  -1  121.80    7.62
  -8 -16   1  215.72   10.19
   8 -16  -1  197.25    9.50
   8  16  -1  225.35    9.98
  -8  16   1  220.62    8.95
  -8  16   1  218.03   14.23
   8  16  -1  212.44   10.91
  -7 -16   1   -3.04    3.60
   7 -16  -1    3.29    3.17
   7  16  -1    6.91    4.20
   7  16  -1    4.46    3.64
  -7  16   1   -1.22    2.39
  -7  16   1    1.92    3.45
   6 -16  -1  523.31   15.97
  -6 -16   1  543.15   16.55
   6  16  -1  550.43   16.45
   6  16  -1  544.07   18.18
  -6  16   1  561.94   16.41
  -6  16   1  578.13   14.88
   5 -16  -1  483.47   14.42
  -5 -16   1  463.39   14.43
  -5  16   1  460.86   14.23
   5  16  -1  472.90   15.61
  -5  16   1  469.43   13.15
   5  16  -1  457.08   14.44
   4 -16  -1  153.18    7.49
  -4 -16   1  160.76    8.02
   4  16  -1  165.07    7.59
  -4  16   1  161.81    7.76
   4  16  -1  170.24    8.84
  -4  16   1  167.06    7.14
   3 -16  -1  813.79   20.96
  -3 -16   1  826.55   21.08
   3  16  -1  795.53   20.91
   3  16  -1  806.08   21.85
  -3  16   1  824.98   20.99
  -3  16   1  815.65   20.23
  -2 -16   1  148.76    7.31
   2 -16  -1  143.98    7.02
   2  16  -1  134.19    7.06
   2  16  -1  138.34    7.59
  -2  16   1  154.23    7.90
  -2  16   1  145.74    6.85
   1 -16  -1  101.17    6.00
  -1 -16   1   97.69    6.17
  -1  16   1  103.20    6.08
  -1  16   1   99.44    6.19
   1  16  -1  101.19    6.56
   1  16  -1  104.36    6.22
   0 -16   1  447.17   13.31
   0 -16  -1  453.79   13.67
   0  16   1  450.15   13.48
   0  16   1  462.13   13.69
   0  16  -1  455.70   13.82
   0  16  -1  442.75   13.51
   1 -16   1    1.60    2.62
  -1 -16  -1    1.35    2.77
   1  16   1   -1.39    2.78
  -1  16  -1    1.44    2.80
  -1  16  -1    6.04    2.96
   1  16   1    5.69    3.11
  -2 -16  -1  290.80   10.25
   2 -16   1  278.67    9.87
   2  16   1  284.82   10.07
   2  16   1  275.81   10.77
  -2  16  -1  288.00   10.30
  -2  16  -1  298.81   10.31
   3 -16   1   62.80    5.27
  -3 -16  -1   74.37    5.95
  -3  16  -1   68.83    5.26
   3  16   1   76.93    5.57
  -3  16  -1   73.14    5.45
   3  16   1   64.62    6.17
   4 -16   1    1.06    2.70
  -4 -16  -1    7.73    3.26
   4  16   1    5.59    3.07
  -4  16  -1   -0.10    2.64
   4  16   1   -2.82    3.15
  -4  16  -1    1.20    3.63
  -5 -16  -1  105.42    7.06
   5 -16   1  103.38    6.46
   5  16   1  103.47    6.15
   5  16   1   95.78    7.33
  -5  16  -1  103.91    6.18
  -5  16  -1   98.03    6.45
  -6 -16  -1  119.26    8.51
   6 -16   1  143.10    7.56
  -6  16  -1  135.45    7.69
   6  16   1  149.69    7.78
  -6  16  -1  144.26    6.94
  -7 -16  -1   33.21    5.10
   7 -16   1   34.36    5.06
  -7  16  -1   30.27    4.12
   7  16   1   38.62    5.80
  -7  16  -1   38.29    5.24
   7  16   1   39.11    4.79
   8 -16   1   87.34    6.86
  -8  16  -1   79.75    5.89
  -8  16  -1   92.80    6.99
   8  16   1   84.18    7.64
   8  16   1   89.50    6.55
  -9 -16  -1   38.47    5.57
  -9  16  -1   45.04    5.25
   9  16   1   52.71    6.75
  -9  16  -1   57.80    6.65
 -10 -16  -1    9.58    5.24
 -10  16  -1   15.02    3.96
  10  16   1   19.51    4.93
 -10  16  -1    8.81    4.38
 -11 -16  -1  106.24   12.94
 -11  16  -1  109.82    9.54
  11  16   1  100.60    8.38
  -9 -17   1   29.23    5.78
   9 -17  -1   28.97    5.36
  -9  17   1   29.06    5.11
   9  17  -1   33.95    5.49
   9  17  -1   34.91    5.91
  -9  17   1   28.14    4.25
   8  17  -1   35.01    5.35
  -8  17   1   31.91    4.84
  -8  17   1   38.53    4.65
   8  17  -1   35.49    5.63
   7 -17  -1    9.46    3.55
  -7 -17   1   11.32    3.89
   7  17  -1    8.63    4.41
   7  17  -1   13.17    4.14
   6 -17  -1  119.77    7.39
  -6 -17   1   99.78    6.97
   6  17  -1  112.66    8.26
  -6  17   1   96.04    6.97
   5 -17  -1   15.02    3.89
  -5 -17   1    7.37    3.43
   5  17  -1   14.21    3.79
  -5  17   1    5.92    3.40
   5  17  -1    7.34    4.00
   4 -17  -1   18.52    4.08
  -4 -17   1    8.89    3.68
  -4  17   1   15.48    3.96
  -4  17   1   12.17    3.44
   4  17  -1   10.26    4.00
   4  17  -1   12.94    3.46
   3 -17  -1    5.31    3.25
  -3 -17   1    3.67    3.44
   3  17  -1    6.82    3.03
  -3  17   1    8.60    2.95
  -3  17   1    8.42    3.08
   3  17  -1    1.27    3.37
  -2 -17   1    0.94    2.77
   2 -17  -1    2.76    3.06
   2  17  -1    4.26    3.18
  -2  17   1   -0.83    2.57
   2  17  -1   -1.02    3.24
  -2  17   1   -0.72    2.75
  -1 -17   1    3.13    3.27
   1 -17  -1    4.95    3.32
  -1  17   1    2.37    2.95
   1  17  -1    2.73    2.83
  -1  17   1   13.46    3.37
   1  17  -1    3.29    3.25
   0 -17  -1    2.88    2.92
   0 -17   1   -0.86    3.05
   0  17  -1    1.97    2.79
   0  17  -1    1.58    2.95
   0  17   1    2.92    2.95
   0  17   1    3.64    3.13
   1 -17   1  112.53    6.67
  -1 -17  -1  113.23    6.61
   1  17   1  123.43    6.74
   1  17   1  110.22    6.94
  -1  17  -1  122.83    6.64
  -1  17  -1  130.76    6.95
  -2 -17  -1  339.66   11.68
   2 -17   1  329.47   11.38
   2  17   1  338.29   12.16
  -2  17  -1  343.92   11.45
   2  17   1  331.57   11.25
  -2  17  -1  325.28   11.28
  -3 -17  -1    3.75    3.19
   3 -17   1    1.47    3.16
   3  17   1    7.01    3.74
  -3  17  -1    6.90    3.18
   3  17   1   10.82    3.30
   4 -17   1  131.16    7.17
  -4 -17  -1  112.36    7.33
  -4  17  -1  131.04    6.92
   4  17   1  125.38    7.17
   4  17   1  126.71    8.05
  -4  17  -1  123.94    6.88
  -5 -17  -1   79.74    8.07
   5 -17   1   94.16    6.26
   5  17   1  111.16    8.89
  -5  17  -1  103.97    6.87
   5  17   1  111.54    6.64
  -5  17  -1  102.04    6.28
  -6 -17  -1    9.70    4.15
   6 -17   1   10.25    3.59
   6  17   1   15.01    4.82
  -6  17  -1   10.96    3.28
   6  17   1   11.21    3.61
   7 -17   1  138.52    8.04
  -7 -17  -1  153.43    8.37
   7  17   1  127.93    7.93
   7  17   1  134.57    8.97
  -7  17  -1  146.81    7.45
  -7  17  -1  138.32    8.17
   8  17   1   31.02    5.47
   8  17   1   40.95    6.51
  -8  17  -1   29.05    4.32
  -8  17  -1   26.68    4.68
  -9 -17  -1   71.01    7.85
   9  17   1   71.04    7.46
  -9  17  -1   63.28    6.04
  -9  17  -1   77.63    7.13
 -10 -17  -1   59.04    7.51
 -10  17  -1   52.41    6.18
 -10  17  -1   56.61    7.55
  10  17   1   65.32    8.05
  10  18  -1    2.79    3.90
  -9  18   1    9.46    4.85
   9  18  -1    9.23    4.46
   9  18  -1    8.87    4.36
   8 -18  -1   14.92    4.80
  -8  18   1    5.47    3.32
  -8  18   1   11.79    4.56
   8  18  -1   12.28    3.95
   8  18  -1   11.06    4.62
  -7 -18   1   18.75    4.87
  -7  18   1   17.55    4.34
   7  18  -1   23.66    5.35
  -7  18   1   22.74    3.83
   7  18  -1   26.04    4.57
   6 -18  -1   19.23    4.14
  -6 -18   1   19.33    4.30
   6  18  -1   15.48    4.11
   6  18  -1   20.94    5.04
  -6  18   1   13.71    4.31
  -6  18   1   24.09    3.90
  -5 -18   1   10.13    3.66
   5 -18  -1    6.34    3.61
  -5  18   1    4.34    2.96
   5  18  -1    0.89    3.89
   5  18  -1    5.84    4.39
  -5  18   1    8.89    3.41
  -4 -18   1    3.34    3.33
   4 -18  -1    6.53    3.59
   4  18  -1    3.65    4.28
  -4  18   1    7.82    3.37
  -4  18   1    8.33    3.11
  -3 -18   1   50.30    5.33
   3 -18  -1   71.84    6.05
  -3  18   1   56.31    5.11
   3  18  -1   54.51    6.41
   3  18  -1   69.50    6.56
  -3  18   1   54.99    5.28
  -2 -18   1    7.00    3.36
   2 -18  -1   11.61    3.79
   2  18  -1   16.04    4.49
  -2  18   1   16.31    3.76
  -2  18   1   10.74    3.58
   2  18  -1   11.54    3.74
   1 -18  -1   25.27    4.49
  -1 -18   1   31.96    4.41
  -1  18   1   17.87    3.99
   1  18  -1   29.31    4.45
   1  18  -1   25.71    4.50
  -1  18   1   29.19    4.53
   0 -18  -1  148.75    7.68
   0 -18   1  161.14    7.68
   0  18   1  154.05    7.51
   0  18  -1  168.56    9.55
   0  18   1  159.51    8.25
   0  18  -1  164.75    8.55
  -1 -18  -1   23.63    4.40
   1 -18   1   20.63    3.95
   1  18   1   25.72    4.04
   1  18   1   23.02    4.55
  -1  18  -1   26.64    4.47
  -2 -18  -1  157.24    8.10
   2 -18   1  151.58    7.86
  -2  18  -1  146.49    7.67
   2  18   1  141.64    7.64
   2  18   1  149.55    8.34
  -2  18  -1  143.27    7.76
  -3 -18  -1  275.83   11.10
   3 -18   1  271.41   10.45
   3  18   1  250.22   10.01
   3  18   1  263.08   11.40
  -3  18  -1  262.49   10.21
  -3  18  -1  269.28   10.61
  -4 -18  -1   24.23    5.46
   4 -18   1   24.57    4.39
  -4  18  -1   26.73    4.65
   4  18   1   31.46    4.86
  -4  18  -1   12.55    3.56
   4  18   1   13.52    4.41
   5 -18   1   74.52    6.38
  -5 -18  -1   77.83    6.48
   5  18   1   83.61    7.39
  -5  18  -1   84.67    6.04
   5  18   1   72.42    5.76
  -5  18  -1   84.52    6.17
  -6 -18  -1  127.98    8.33
   6 -18   1  132.68    8.00
   6  18   1  119.48    8.65
   6  18   1  137.53    7.64
  -6  18  -1  116.63    7.65
  -6  18  -1  124.52    7.27
  -7 -18  -1    2.38    3.96
   7  18   1    2.20    3.77
  -7  18  -1    1.98    3.35
   7  18   1    7.39    4.05
  -7  18  -1    1.84    3.05
  -8  18  -1  185.56    8.63
   8  18   1  174.75   10.42
  -8  18  -1  179.15    9.25
  -9 -18  -1   45.77    6.52
  -9  18  -1   45.59    5.54
  -9  18  -1   42.68    6.10
   9  19  -1   22.17    5.28
  -8  19   1   53.99    6.39
   8  19  -1   60.77    7.09
   8  19  -1   59.11    7.54
   7 -19  -1  102.34    7.85
   7  19  -1  100.14    7.20
  -7  19   1  102.84    6.55
  -7  19   1  104.51    7.92
   7  19  -1   90.95    8.32
  -6 -19   1   -8.29    3.42
   6 -19  -1    4.74    4.28
  -6  19   1    8.98    3.88
   6  19  -1   -0.59    4.13
  -6  19   1   -4.18    2.75
   6  19  -1   -0.10    3.28
   5 -19  -1   92.42   12.70
  -5 -19   1   87.96    7.23
   5  19  -1   70.32    7.64
   5  19  -1   82.58    6.48
  -5  19   1   74.47    5.86
  -4 -19   1   89.36    7.05
   4 -19  -1   85.30    6.52
  -4  19   1   76.28    5.99
  -4  19   1   77.14    6.01
   4  19  -1   88.16    7.62
   4  19  -1   88.17    6.62
   3 -19  -1   10.07    4.01
  -3 -19   1    5.76    3.79
   3  19  -1    9.11    3.81
  -3  19   1    9.53    3.71
  -3  19   1    5.48    3.26
   2 -19  -1  112.98    7.44
  -2 -19   1  116.79    7.52
  -2  19   1  111.41    7.13
  -2  19   1  100.47    6.90
   2  19  -1  117.96    7.13
   2  19  -1  113.70    7.92
  -1 -19   1   75.40    6.04
   1 -19  -1   83.95    6.22
   1  19  -1   81.00    6.85
  -1  19   1   85.03    6.75
  -1  19   1   78.79    6.20
   1  19  -1   76.84    5.78
   0 -19   1    2.07    3.25
   0 -19  -1   -3.27    3.36
   0  19  -1   -0.53    2.73
   0  19   1   -1.43    3.21
   0  19  -1    0.31    3.50
   0  19   1    2.40    2.92
  -1 -19  -1  113.86    7.56
   1 -19   1   96.85    6.77
  -1  19  -1   98.64    6.95
  -1  19  -1   99.16    6.65
   1  19   1   93.53    7.04
   1  19   1   90.82    6.20
   2 -19   1  167.80    8.52
   2  19   1  166.82    9.12
  -2  19  -1  175.43    8.17
  -2  19  -1  164.14    8.57
   2  19   1  149.24    8.13
   3 -19   1    4.48    3.49
  -3 -19  -1    3.02    3.45
  -3  19  -1    0.63    3.31
   3  19   1    2.31    4.03
  -3  19  -1   -0.79    3.15
   3  19   1    6.43    3.64
   4 -19   1  252.79   10.27
  -4 -19  -1  252.73   10.65
  -4  19  -1  259.30   10.18
  -4  19  -1  241.88   10.24
   4  19   1  233.46   11.10
   4  19   1  258.48   10.58
   5 -19   1   26.61    4.99
  -5 -19  -1   16.26    4.52
   5  19   1   29.60    5.25
   5  19   1   26.87    4.61
  -5  19  -1   29.45    5.02
  -5  19  -1   29.11    4.48
  -6 -19  -1   42.77    5.78
  -6  19  -1   65.73    6.64
   6  19   1   52.07    5.94
   6  19   1   53.96    6.84
  -6  19  -1   52.96    5.55
  -7 -19  -1   74.49    7.85
   7  19   1   73.20    7.61
  -7  19  -1   77.89    6.35
  -7  19  -1   75.59    6.97
   8  19   1   30.35    5.99
  -8  19  -1   22.30    4.34
  -8  19  -1   19.34    5.14
   8  20  -1    1.73    6.88
   7  20  -1    6.15    4.50
  -7  20   1    1.57    4.14
  -7  20   1   -2.71    3.55
   7  20  -1    8.13    4.20
   6 -20  -1  102.07    7.90
   6  20  -1  100.42    7.27
   6  20  -1   96.35    8.59
  -6  20   1  107.37    7.96
  -6  20   1   86.47    6.54
   5 -20  -1   53.73    5.95
  -5 -20   1   63.76    7.03
   5  20  -1   64.14    7.38
   5  20  -1   53.46    5.91
  -5  20   1   64.72    6.03
  -5  20   1   50.32    5.78
   4 -20  -1   80.35    7.12
  -4 -20   1   90.31    7.06
   4  20  -1   78.35    7.68
  -4  20   1   65.26   10.47
   4  20  -1   76.63    6.19
  -4  20   1   75.49    6.32
  -3 -20   1   56.12    6.42
   3 -20  -1   48.97    6.80
   3  20  -1   61.34    6.14
  -3  20   1   63.42    6.13
   3  20  -1   58.26    6.93
  -3  20   1   53.70    5.74
   2 -20  -1   -5.52    5.73
  -2 -20   1   -0.01    3.68
   2  20  -1    3.51    3.40
   2  20  -1   -1.20    3.47
  -2  20   1   -0.32    3.37
  -2  20   1   -2.93    3.15
  -1 -20   1   37.73    4.91
   1 -20  -1   36.85    8.56
  -1  20   1   37.26    5.32
   1  20  -1   41.74    9.29
  -1  20   1   34.67    4.97
   1  20  -1   45.07    5.55
   0 -20  -1   22.16    5.04
   0 -20   1   28.90    4.74
   0  20  -1   39.10    5.25
   0  20   1   35.50    5.16
   0  20  -1   29.91    5.18
   0  20   1   27.16    5.01
   1 -20   1   11.32    3.94
  -1 -20  -1    3.08    3.96
   1  20   1    6.96    4.02
   1  20   1   11.78    3.84
  -1  20  -1    9.75    3.61
  -1  20  -1    7.74    4.12
  -2 -20  -1   63.01    6.74
   2 -20   1   66.76    6.39
   2  20   1   60.69    5.59
  -2  20  -1   75.48    6.43
  -2  20  -1   69.34    6.37
   3 -20   1   -7.25    3.55
  -3 -20  -1    1.89    3.56
  -3  20  -1   -0.07    3.25
  -3  20  -1    2.00    3.27
   3  20   1   -3.30    3.55
   3  20   1   -1.60    2.88
   4 -20   1    9.52    4.75
  -4 -20  -1    1.91    4.01
   4  20   1    5.44    4.09
   4  20   1    7.04    3.67
  -4  20  -1   11.09    3.92
  -4  20  -1    6.30    3.51
  -5 -20  -1    1.06    4.25
  -5  20  -1    1.91    3.28
   5  20   1    2.10    3.36
   5  20   1    3.29    4.22
  -5  20  -1    0.59    3.49
  -6 -20  -1   -2.23    4.27
  -6  20  -1    0.74    3.25
   6  20   1    1.85    3.95
  -6  20  -1    0.06    3.63
  -7 -20  -1   -5.35    4.71
  -7  20  -1    7.92    4.76
  -7  20  -1    0.14    3.43
   7  20   1    6.70    4.28
  -8  20  -1    3.50    4.26
   8  20   1   15.62    4.90
   7  21  -1   49.81   11.55
   6  21  -1   50.07    6.88
  -6  21   1   49.97    5.81
   6  21  -1   63.27    7.45
   5 -21  -1  138.47    8.94
   5  21  -1  138.36    8.91
   5  21  -1  120.32    9.58
  -5  21   1  122.58    7.74
  -5  21   1  124.25    7.98
   4 -21  -1  152.76    9.24
  -4 -21   1  154.82   13.12
  -4  21   1  156.96    8.96
   4  21  -1  141.85    8.68
   4  21  -1  163.14   10.06
  -4  21   1  134.46    8.14
   3 -21  -1   13.25    4.56
  -3 -21   1    9.14    4.58
  -3  21   1    8.12    4.09
  -3  21   1   13.74    4.36
   3  21  -1   10.25    3.87
   3  21  -1   14.27    5.00
  -2 -21   1  141.15    8.85
   2 -21  -1  141.54    8.59
  -2  21   1  115.36   11.67
   2  21  -1  142.74    9.18
   2  21  -1  148.02    8.32
  -2  21   1  137.76    8.28
   1 -21  -1   69.81    6.88
  -1 -21   1   82.26    7.28
   1  21  -1   56.24    7.02
  -1  21   1   79.56    7.90
  -1  21   1   53.71    6.18
   1  21  -1   66.18    6.46
   0 -21  -1   40.19    5.84
   0 -21   1   30.49    5.27
   0  21   1   40.07    5.36
   0  21  -1   39.15    5.78
   0  21   1   29.05    5.51
   0  21  -1   34.28    4.91
  -1 -21  -1  147.49    8.67
   1 -21   1  140.10    8.25
   1  21   1  145.21    9.60
   1  21   1  132.15    8.06
  -1  21  -1  140.40    8.20
  -2 -21  -1    1.22    4.03
   2 -21   1    1.50    4.21
   2  21   1   -0.19    3.29
   2  21   1    0.90    3.83
  -2  21  -1   -0.26    3.43
  -2  21  -1   -1.09    5.92
  -3 -21  -1   78.42    7.25
   3  21   1   73.82    6.78
  -3  21  -1   51.71    6.61
  -3  21  -1   74.87    6.36
   3  21   1   70.02    7.40
  -4 -21  -1   38.73    5.96
  -4  21  -1   54.03    6.38
  -4  21  -1   36.07    5.45
   4  21   1   49.42    6.66
  -5 -21  -1    6.29    4.70
  -5  21  -1    7.10    4.14
  -5  21  -1    0.30    3.85
   5  21   1    4.04    4.26
  -6 -21  -1   23.44    6.26
  -6  21  -1   30.88    5.76
   6  21   1   15.02    4.87
   7  21   1   28.57    5.82
   6  22  -1   21.58    6.90
   5  22  -1    4.68    4.37
   5  22  -1    3.95    4.58
  -5  22   1   -6.89    3.76
  -4  22   1   -1.66    3.96
   4  22  -1   -1.79    4.18
   4  22  -1    3.22    4.73
   3 -22  -1   83.25    8.04
   3  22  -1   92.93    8.77
  -3  22   1   81.36    7.38
  -3  22   1   97.14    7.26
   3  22  -1   87.02    7.10
   2 -22  -1   82.86    7.66
   2  22  -1   67.22    6.96
   2  22  -1   52.42    6.93
  -2  22   1   74.79    6.60
  -2  22   1   65.25    7.46
   1 -22  -1   -0.15    3.84
   1  22  -1    3.15    3.71
  -1  22   1   -4.23    4.26
   1  22  -1   -1.67    4.13
  -1  22   1    2.68    3.87
   0 -22  -1  156.51    8.89
   0  22  -1  121.53    8.95
   0  22   1  123.58    8.18
   0  22  -1  130.04    8.40
   0  22   1  120.11    8.64
  -1 -22  -1   37.11    5.63
   1  22   1   42.05    6.20
   1  22   1   45.56    7.86
  -1  22  -1   49.26    6.33
  -1  22  -1   43.00    6.09
  -2 -22  -1    2.22    4.69
   2  22   1   -1.79    3.96
  -2  22  -1   -3.86    3.87
  -2  22  -1   10.90    4.42
  -3 -22  -1   98.25    8.56
  -3  22  -1   99.19    7.48
   3  22   1   90.77    8.19
  -3  22  -1   93.14    7.86
  -4 -22  -1   -8.71    4.25
  -4  22  -1   -6.36    3.93
  -4  22  -1   -0.37    3.66
   4  22   1    3.40    4.19
   5  22   1   37.31    6.31
  -5  22  -1   52.04    6.62
  -5  22  -1   29.12    5.22
   4  23  -1    5.52    5.93
  -3  23   1   -2.70    4.02
   3  23  -1    4.35    4.41
   3  23  -1    3.19    4.65
  -2  23   1    0.01    3.99
   2  23  -1   13.93    5.10
   2  23  -1    1.09    4.65
   1  23  -1   -4.32    3.84
   1  23  -1    4.01    4.07
   0 -23  -1   11.29    8.29
   0  23  -1   11.67    4.15
   0  23  -1    4.99    4.70
   0  23   1    5.96    4.34
   1  23   1    6.44    4.25
  -1  23  -1    7.75    4.49
  -1  23  -1   -2.51    4.02
   2  23   1   -2.58    4.10
  -2  23  -1    6.41    4.77
  -2  23  -1   -6.81    3.68
   3  23   1    3.12    4.36
  -3  23  -1   14.44    4.98
   4  23   1    2.83    4.35
  -4  23  -1   12.41    5.34
  -4  23  -1   -3.56    3.81
   1  24  -1   19.61    5.76
  -1  24   1   16.40    4.95
   0  24   1   39.70    6.25
   0  24  -1   37.94    6.27
  15   0  -2   11.01    3.98
 -14   0   2  283.50   12.66
  14   0  -2  294.92   12.19
  14   0  -2  273.74   11.77
  13   0  -2    0.76    3.41
 -13   0   2    5.08    3.92
  13   0  -2    0.49    2.43
 -12   0   2  107.15    7.12
  12   0  -2   99.74    6.19
  12   0  -2   96.74    6.74
  11   0  -2 1309.40   30.85
  11   0  -2 1331.64   31.58
 -11   0   2 1347.06   31.72
  10   0  -2   43.72    4.84
 -10   0   2   41.54    4.78
  10   0  -2   42.25    4.30
   9   0  -2 1733.56   37.71
   9   0  -2 1729.99   38.31
  -9   0   2 1710.96   38.22
   8   0  -2  729.84   18.04
   8   0  -2  750.20   17.65
  -8   0   2  709.47   18.23
   7   0  -2  388.25   10.69
   7   0  -2  396.20   10.37
  -7   0   2  390.31   10.68
   7   0  -2  380.28   10.50
  -6   0   2 1414.60   30.82
   6   0  -2 1437.81   30.97
  -6   0   2 1454.23   30.67
   6   0  -2 1434.28   30.53
   6   0  -2 1428.69   30.77
   5   0  -2  520.22   15.16
   5   0  -2  557.01   12.53
  -5   0   2  524.93   12.73
   5   0  -2  523.41   12.62
  -5   0   2  555.57   12.80
  -5   0   2  536.52   12.58
   4   0  -2 1517.66   31.99
  -4   0   2 1569.32   32.03
   4   0  -2 1549.24   31.78
   4   0  -2 1551.36   32.13
  -4   0   2 1522.38   31.77
   3   0  -2 6384.31  155.35
  -3   0   2 6496.60  156.36
   2   0  -2  810.10   16.65
   2   0  -2  824.06   16.70
  -2   0   2  799.04   16.49
  -2   0   2  787.56   16.63
   2   0  -2  811.44   16.52
  -1   0   2    4.82    0.50
  -1   0   2    4.73    0.43
   1   0  -2    4.64    0.74
   1   0  -2    4.50    0.52
   1   0  -2    4.03    0.71
   1   0  -2    4.75    0.53
   0   0   2 1213.30   24.01
   0   0  -2 1144.87   23.95
   1   0   2 2972.83   59.91
  -1   0  -2 2950.39   60.56
   1   0   2 3019.64   60.62
   1   0   2 3143.64   59.92
  -1   0  -2 3035.43   59.99
  -2   0  -2 6334.51  126.04
  -3   0  -2 1522.08   31.48
  -3   0  -2 1478.70   31.53
   3   0   2 1564.59   31.48
   4   0   2  387.03    9.39
  -4   0  -2  376.43    9.46
   4   0   2  362.75    9.85
   4   0   2  393.24    9.45
  -4   0  -2  389.13    9.56
   5   0   2  439.45   10.90
   5   0   2  425.21   11.40
  -5   0  -2  435.99   11.04
  -5   0  -2  433.20   10.97
   6   0   2 1763.93   37.07
  -6   0  -2 1746.64   37.27
  -6   0  -2 1726.64   37.19
   6   0   2 1709.30   37.64
  -7   0  -2  132.22    5.55
   7   0   2  125.27    5.27
   7   0   2  114.86    5.57
  -7   0  -2  121.61    5.70
  -8   0  -2 1130.25   26.24
   8   0   2 1124.49   25.89
  -8   0  -2 1102.34   26.11
  -9   0  -2  348.78   11.28
   9   0   2  325.82   10.44
   9   0   2  310.57   11.00
 -10   0  -2   52.32    5.25
  10   0   2   51.56    5.17
  10   0   2   57.17    4.60
 -11   0  -2 1053.79   26.75
  11   0   2 1030.86   26.76
  11   0   2 1060.44   26.38
  12   0   2  418.53   20.27
 -12   0  -2  445.73   15.01
  12   0   2  498.58   16.72
 -13   0  -2    3.74    4.04
  13   0   2    5.70    3.84
  14   0   2  182.27    9.73
 -14   0  -2  202.32   12.50
  15   1  -2   16.10    4.15
  14  -1  -2   24.00    4.66
 -14  -1   2   27.81    6.51
  14  -1  -2   30.55    4.32
  14   1  -2   21.47    6.60
 -14   1   2   27.59    5.34
  14   1  -2   24.90    4.90
  13  -1  -2  122.82    6.91
 -13  -1   2  111.70    7.70
  13  -1  -2  117.83    7.85
 -13   1   2  114.47    7.36
  13   1  -2  121.09    7.35
  13   1  -2  117.95    7.13
 -12  -1   2   83.26    6.53
  12  -1  -2   69.50    5.34
  12  -1  -2   70.38    6.06
  12   1  -2   70.08    5.53
  12   1  -2   70.95    6.02
 -12   1   2   72.63    6.28
  11  -1  -2   37.88    4.40
  11  -1  -2   44.12    5.00
 -11  -1   2   41.77    4.89
  11   1  -2   41.87    4.90
  11   1  -2   39.95    4.74
 -11   1   2   37.37    4.78
 -10  -1   2    2.87    2.80
  10  -1  -2    4.14    2.47
  10  -1  -2    9.15    3.28
 -10   1   2    7.26    3.24
  10   1  -2    9.07    3.07
  -9  -1   2    5.79    2.72
   9  -1  -2    7.17    2.96
   9  -1  -2    7.38    2.36
   9   1  -2    5.70    2.47
   9   1  -2    1.61    2.45
  -9   1   2    3.34    2.63
   8  -1  -2   35.39    3.68
   8  -1  -2   35.70    3.21
  -8  -1   2   33.31    3.58
   8   1  -2   37.29    3.46
   8   1  -2   32.22    3.41
  -8   1   2   29.59    4.14
   7  -1  -2  357.94   10.07
   7  -1  -2  371.77   10.33
  -7  -1   2  379.44   10.32
   7  -1  -2  367.83    9.75
   7   1  -2  361.48   10.27
   7   1  -2  367.97   10.11
  -7   1   2  377.46   10.40
   7   1  -2  361.45   10.22
  -6  -1   2   23.99    2.86
   6  -1  -2   22.10    2.41
  -6  -1   2   22.54    2.61
   6  -1  -2   21.20    2.62
   6  -1  -2   24.41    2.59
   6   1  -2   23.64    2.81
   6   1  -2   21.59    2.71
  -6   1   2   26.03    2.58
  -6   1   2   23.03    2.61
   6   1  -2   30.03    2.91
   5  -1  -2  450.45   11.10
   5  -1  -2  467.81   13.88
  -5  -1   2  454.85   11.22
   5  -1  -2  459.23   10.71
  -5  -1   2  461.00   11.19
  -5  -1   2  460.14   11.27
   5   1  -2  469.57   12.27
   5   1  -2  456.01   11.16
  -5   1   2  454.00   11.16
  -5   1   2  455.04   10.83
  -5   1   2  464.57   11.25
   4  -1  -2 1531.78   32.18
  -4  -1   2 1619.04   34.51
  -4  -1   2 1533.46   32.17
   4  -1  -2 1556.98   31.71
  -4  -1   2 1528.61   32.19
   4  -1  -2 1574.19   32.33
   4   1  -2 1581.87   32.36
  -4   1   2 1585.63   32.23
  -4   1   2 1457.17   34.02
   4   1  -2 1544.32   32.19
  -4   1   2 1561.16   31.78
   4   1  -2 1544.79   32.21
  -3  -1   2    1.05    1.05
   3  -1  -2   -0.24    0.85
  -3  -1   2    3.42    1.30
  -3  -1   2   -1.36    1.13
   3  -1  -2    1.50    1.20
   3  -1  -2    0.20    1.05
   3   1  -2   -0.63    1.05
   3   1  -2    3.16    1.19
  -3   1   2    2.14    0.90
   3   1  -2    0.44    1.24
  -3   1   2    0.65    1.13
  -3   1   2    0.36    1.13
   2  -1  -2 1637.88   32.64
  -2  -1   2 1574.77   32.69
  -2  -1   2 1602.65   32.60
   2  -1  -2 1655.69   32.18
   2  -1  -2 1611.59   32.66
   2   1  -2 1636.18   32.65
  -2   1   2 1579.68   32.13
  -2   1   2 1609.10   32.61
   2   1  -2 1632.80   32.74
   2   1  -2 1640.43   32.68
   1  -1  -2 2379.94   47.16
   1  -1  -2 2417.61   47.22
  -1   1   2 2310.91   47.13
  -1   1   2 2416.02   47.16
   0  -1  -2    2.64    0.83
   0  -1  -2    4.10    0.53
   0  -1  -2    2.81    0.48
   0  -1   2    2.21    0.90
   0   1   2    3.78    0.37
   0   1  -2    2.90    0.43
   0   1   2    2.52    0.87
   0   1   2    3.98    0.41
   0   1  -2    3.46    0.43
   0   1  -2    3.01    0.98
  -1  -1  -2  298.11    6.47
   1  -1   2  285.94    6.31
   1  -1   2  288.48    7.02
  -1  -1  -2  276.14    6.99
   1  -1   2  301.00    6.32
  -1  -1  -2  294.96    6.46
  -1   1  -2  293.29    6.40
  -1   1  -2  297.92    6.41
   1   1   2  299.70    7.06
   1   1   2  301.39    6.39
  -1   1  -2  268.89    6.93
   1   1   2  289.66    6.34
  -2  -1  -2  299.05    7.02
   2  -1   2  294.33    6.86
   2  -1   2  297.97    7.49
  -2  -1  -2  291.16    6.99
   2   1   2  299.59    6.91
  -2   1  -2  283.36    6.91
  -2   1  -2  302.85    6.97
  -2   1  -2  304.14    7.49
   2   1   2  292.06    7.51
  -3  -1  -2  161.24    4.83
  -3  -1  -2  151.71    4.64
   3  -1   2  158.73    4.56
   3   1   2  155.20    5.43
   3   1   2  154.65    4.52
  -3   1  -2  149.86    4.60
  -3   1  -2  151.07    4.57
   4  -1   2  717.38   16.13
  -4  -1  -2  731.85   16.37
  -4  -1  -2  732.65   16.37
   4  -1   2  716.35   16.71
   4  -1   2  733.92   16.15
   4   1   2  717.28   16.19
   4   1   2  731.48   16.18
  -4   1  -2  725.60   16.32
  -4   1  -2  739.23   16.34
   4   1   2  724.38   16.88
  -4   1  -2  704.91   16.62
   5  -1   2    1.23    1.70
  -5  -1  -2    1.61    1.63
   5  -1   2    1.69    1.57
  -5  -1  -2    1.31    1.85
  -5   1  -2    1.73    1.60
  -5   1  -2    0.02    1.58
   5   1   2    0.67    1.79
   5   1   2    2.10    1.69
   6  -1   2  135.83    5.70
  -6  -1  -2  137.33    5.55
   6  -1   2  128.69    5.21
  -6  -1  -2  140.18    5.68
   6   1   2  127.54    5.59
  -6   1  -2  141.51    5.38
   6   1   2  142.26    5.42
  -6   1  -2  143.45    5.50
  -7  -1  -2  118.21    5.31
  -7  -1  -2  115.11    5.39
   7  -1   2  102.42    4.88
   7  -1   2  112.18    5.60
  -7   1  -2  117.74    5.47
   7   1   2  119.97    5.84
   7   1   2  116.65    5.12
  -7   1  -2  121.50    5.66
  -8  -1  -2   22.59    3.45
  -8  -1  -2   22.32    3.37
   8  -1   2   28.09    3.38
   8  -1   2   25.68    4.23
   8   1   2   26.05    3.88
  -8   1  -2   21.67    3.69
  -8   1  -2   24.90    3.63
   8   1   2   28.31    3.35
   9  -1   2   33.36    3.86
  -9  -1  -2   27.04    4.00
   9  -1   2   27.47    3.98
   9   1   2   37.20    4.10
   9   1   2   38.17    4.53
  -9   1  -2   29.67    4.35
  10  -1   2   41.44    4.49
  10  -1   2   42.26    4.79
 -10  -1  -2   44.73    5.12
  10   1   2   39.79    5.02
  10   1   2   36.99    4.43
 -10   1  -2   38.24    5.05
  11  -1   2   35.00    4.76
  11  -1   2   46.46    4.90
 -11  -1  -2   36.38    5.05
  11   1   2   42.17    5.13
  11   1   2   46.67    5.27
 -11   1  -2   35.14    4.97
  12  -1   2   64.07    6.45
 -12  -1  -2   54.22    5.82
  12  -1   2   78.70    7.26
  12   1   2   58.05    6.49
 -12   1  -2   69.46    6.12
 -13  -1  -2   17.02    4.93
  13  -1   2    9.85    3.93
  13   1   2   14.68    4.14
 -13   1  -2   10.06    4.03
 -14  -1  -2    5.69    5.24
  14  -1   2   10.54    3.83
 -14   1  -2    8.59    5.25
  14   1   2   14.38    4.16
  15  -2  -2  108.03    7.27
  15   2  -2   93.59    7.38
  14  -2  -2   41.96    6.05
  14  -2  -2   38.68    4.74
 -14  -2   2   29.96    5.80
  14   2  -2   56.37    5.69
 -14   2   2   42.32    6.41
  14   2  -2   35.25    5.37
  13  -2  -2    8.13    2.97
 -13  -2   2    4.62    3.37
  13  -2  -2    8.29    3.96
  13   2  -2    4.62    3.76
  13   2  -2    1.82    2.88
 -13   2   2    7.20    3.83
  12  -2  -2  122.18    7.37
 -12  -2   2  135.50    7.87
  12  -2  -2  122.78    6.48
  12   2  -2  143.06    7.51
  12   2  -2  140.21    7.64
 -12   2   2  136.38    7.88
  11  -2  -2   27.41    4.15
  11  -2  -2   25.38    4.15
 -11  -2   2   21.76    4.14
 -11   2   2   22.54    4.08
  11   2  -2   19.90    3.68
  11   2  -2   21.04    4.14
  10  -2  -2   78.67    4.95
 -10  -2   2   85.47    5.92
  10  -2  -2   84.42    5.41
 -10   2   2   74.08    5.30
  10   2  -2   80.17    5.68
  10   2  -2   79.81    5.35
  -9  -2   2  295.96    9.80
   9  -2  -2  291.12    9.05
   9  -2  -2  297.19    9.93
  -9   2   2  291.60    9.74
   9   2  -2  304.45    9.86
   9   2  -2  296.46    9.71
   8  -2  -2  105.18    4.64
  -8  -2   2  101.25    6.05
   8  -2  -2  104.48    5.35
   8   2  -2  107.75    5.35
   8   2  -2   98.13    5.07
   7  -2  -2  233.89    7.53
   7  -2  -2  224.20    7.30
   7  -2  -2  228.27    6.82
  -7  -2   2  236.09    7.57
  -7   2   2  224.92    6.97
  -7   2   2  240.79    7.69
   7   2  -2  225.49    7.38
   7   2  -2  233.68    7.59
   7   2  -2  234.79    7.65
   6  -2  -2  830.54   18.09
   6  -2  -2  777.88   18.22
   6  -2  -2  799.74   18.45
  -6  -2   2  800.26   18.38
  -6   2   2  781.80   18.27
   6   2  -2  819.77   18.56
   6   2  -2  781.80   18.40
   6   2  -2  768.79   18.21
  -5  -2   2  406.19   10.42
   5  -2  -2  427.70   11.38
   5  -2  -2  419.68    9.72
  -5  -2   2  420.02   10.52
  -5  -2   2  412.65   10.63
   5  -2  -2  411.91   10.33
   5   2  -2  423.34   10.76
   5   2  -2  422.29   10.51
  -5   2   2  417.05   10.41
   5   2  -2  419.57   10.61
  -5   2   2  425.54    9.87
  -5   2   2  415.97   10.41
   4  -2  -2  303.10    7.75
  -4  -2   2  304.28    8.49
  -4  -2   2  298.76    7.70
  -4  -2   2  284.23    8.46
   4  -2  -2  305.13    6.97
   4  -2  -2  306.35    7.68
   4   2  -2  297.65    7.70
  -4   2   2  302.54    7.72
   4   2  -2  306.48    7.90
  -4   2   2  306.39    7.08
   4   2  -2  307.62    7.88
  -3  -2   2  156.15    4.60
   3  -2  -2  154.30    3.67
  -3  -2   2  159.36    4.53
   3  -2  -2  163.56    4.58
  -3  -2   2  162.35    4.54
   3  -2  -2  159.75    4.45
   3   2  -2  151.23    4.62
   3   2  -2  157.90    4.57
  -3   2   2  149.55    4.36
  -3   2   2  157.99    4.48
   3   2  -2  154.78    4.53
  -3   2   2  154.15    3.74
  -2  -2   2  529.81   11.99
   2  -2  -2  557.65   11.91
   2  -2  -2  540.26   11.80
  -2  -2   2  546.20   11.74
   2   2  -2  550.37   12.05
  -2   2   2  553.56   11.79
   2   2  -2  571.02   11.86
   1  -2  -2 1354.39   27.06
   1  -2  -2 1380.60   27.36
   1  -2  -2 1377.03   27.37
  -1  -2   2 1384.43   27.29
  -1  -2   2 1292.06   27.21
   1   2  -2 1394.93   27.34
  -1   2   2 1376.88   27.05
   1   2  -2 1364.58   27.79
  -1   2   2 1346.73   27.30
  -1   2   2 1304.48   27.27
   1   2  -2 1363.84   27.32
   0  -2  -2 1461.68   30.82
   0  -2  -2 1550.74   30.60
   0  -2   2 1540.05   30.46
   0  -2   2 1491.77   30.43
   0  -2  -2 1536.06   30.58
   0   2  -2 1551.78   31.18
   0   2  -2 1541.69   30.52
   0   2   2 1537.77   30.54
   0   2   2 1570.27   30.87
   0   2  -2 1538.13   30.52
   0   2   2 1529.20   30.51
   0   2  -2 1468.61   31.07
  -1  -2  -2  423.46    9.76
   1  -2   2  442.15    9.11
  -1  -2  -2  431.80    9.28
  -1  -2  -2  430.39    9.23
   1  -2   2  415.27    9.70
   1  -2   2  432.06    9.10
  -1   2  -2  417.99    9.72
   1   2   2  423.35    9.75
  -1   2  -2  426.87    9.17
  -1   2  -2  425.92    9.17
   1   2   2  383.14    9.12
   1   2   2  445.74    9.17
  -2  -2  -2   19.70    1.81
  -2  -2  -2   20.09    2.27
  -2  -2  -2   21.69    1.84
   2  -2   2   19.82    2.05
   2  -2   2   18.61    1.61
  -2   2  -2   23.35    1.69
   2   2   2   21.81    1.69
  -2   2  -2   21.73    1.76
  -2   2  -2   17.26    1.85
   2   2   2   17.59    2.22
  -3  -2  -2   75.30    3.86
  -3  -2  -2   82.38    3.76
  -3  -2  -2   83.86    3.32
   3  -2   2   76.92    3.03
   3   2   2   84.54    3.17
   3   2   2   86.55    3.67
  -3   2  -2   79.37    3.47
  -3   2  -2   75.82    3.03
   3   2   2   76.04    3.54
   4  -2   2   19.36    2.41
   4  -2   2   21.04    2.20
   4  -2   2   20.08    2.21
  -4  -2  -2   19.40    2.40
  -4  -2  -2   17.66    2.12
   4   2   2   19.78    2.60
   4   2   2   22.70    2.31
   4   2   2   17.14    2.04
  -4   2  -2   16.20    2.01
  -4   2  -2   20.56    2.25
  -4   2  -2   19.14    2.45
   5  -2   2  892.96   19.83
  -5  -2  -2  865.77   19.54
  -5  -2  -2  806.88   19.93
   5  -2   2  850.94   19.15
  -5   2  -2  836.46   19.34
   5   2   2  870.73   20.11
   5   2   2  860.04   19.31
  -5   2  -2  854.82   20.60
  -6  -2  -2   49.85    3.75
   6  -2   2   47.46    3.16
   6  -2   2   50.40    3.73
  -6  -2  -2   49.83    3.59
   6   2   2   51.20    3.32
  -6   2  -2   50.82    3.80
  -6   2  -2   49.65    3.66
   6   2   2   46.84    3.90
   7  -2   2   93.44    5.14
   7  -2   2   96.13    4.63
  -7  -2  -2   92.46    5.90
  -7  -2  -2   95.11    5.27
   7   2   2   97.93    4.74
  -7   2  -2   97.38    5.26
   7   2   2   99.99    5.48
  -7   2  -2   98.49    5.15
  -8  -2  -2  326.34   10.46
   8  -2   2  336.53   10.13
   8  -2   2  343.43   10.79
  -8  -2  -2  325.39   10.45
  -8   2  -2  311.54   10.13
   8   2   2  316.63   10.08
  -8   2  -2  333.49   10.48
   8   2   2  334.38   10.98
   9  -2   2   37.70    4.37
   9  -2   2   46.96    4.30
  -9  -2  -2   38.22    4.67
  -9   2  -2   45.90    5.07
   9   2   2   43.76    4.84
   9   2   2   46.45    4.42
 -10  -2  -2   22.57    4.46
  10  -2   2   21.77    3.80
  10  -2   2   19.40    3.70
  10   2   2   18.51    3.40
 -10   2  -2   17.92    3.84
  10   2   2   21.27    4.09
 -11  -2  -2  141.19    7.88
  11  -2   2  125.61    7.28
  11  -2   2  124.71    7.02
  11   2   2  131.91    7.76
  11   2   2  116.29    9.90
 -11   2  -2  131.39    7.41
  12  -2   2    2.07    3.17
  12  -2   2   -1.48    4.20
 -12   2  -2    1.94    3.31
  12   2   2   -1.05    3.38
  12   2   2    8.88    3.66
 -13  -2  -2   36.73    5.46
  13  -2   2   45.48    5.56
 -13   2  -2   36.50    5.54
  13   2   2   50.09    6.04
  14  -2   2  101.62    7.29
 -14  -2  -2   79.15    8.72
 -14   2  -2   92.48    8.32
  14   2   2   89.92    7.43
  15  -3  -2   35.70    5.33
  15   3  -2   47.27    5.77
  14  -3  -2   42.01    6.08
 -14  -3   2   37.70    6.00
  14  -3  -2   50.90    5.12
 -14   3   2   30.13    5.79
  14   3  -2   46.63    5.40
  14   3  -2   33.34    5.63
 -13  -3   2  174.03    9.23
  13  -3  -2  176.18    7.73
  13  -3  -2  175.10    8.98
 -13   3   2  165.69    9.03
  13   3  -2  164.53    8.88
  13   3  -2  168.63    8.71
  12  -3  -2    8.40    3.40
 -12  -3   2    8.68    3.87
  12  -3  -2    8.75    2.83
 -12   3   2   11.04    3.99
  12   3  -2   15.89    3.97
  12   3  -2   10.33    3.36
  11  -3  -2  352.91   12.14
  11  -3  -2  375.39   12.49
 -11  -3   2  363.79   12.20
  11   3  -2  360.02   12.22
 -11   3   2  382.24   12.51
  11   3  -2  366.20   12.15
  10  -3  -2  270.83    8.90
  10  -3  -2  272.74    9.74
 -10  -3   2  271.66    9.78
  10   3  -2  274.72    9.81
 -10   3   2  275.32   10.01
  10   3  -2  285.07   10.04
   9  -3  -2  105.80    5.67
  -9  -3   2  114.62    6.21
   9  -3  -2  108.53    5.03
   9   3  -2  103.25    5.96
   9   3  -2  112.94    5.89
  -9   3   2   98.38    5.96
   8  -3  -2  301.68    8.62
   8  -3  -2  305.15    9.49
  -8  -3   2  286.92   10.68
  -8   3   2  324.96   13.28
   8   3  -2  297.79    9.69
   8   3  -2  305.61    9.68
  -7  -3   2 1035.27   23.95
   7  -3  -2 1028.40   23.76
   7  -3  -2 1053.60   22.95
   7  -3  -2 1055.47   24.04
   7   3  -2 1049.10   24.16
  -7   3   2 1063.55   23.97
  -7   3   2 1059.50   23.13
   7   3  -2 1071.37   24.14
   6  -3  -2    5.76    1.44
   6  -3  -2    4.88    1.80
   6  -3  -2    2.76    1.74
  -6  -3   2    9.46    2.33
  -6   3   2    2.80    1.75
   6   3  -2    3.49    1.79
  -6   3   2    6.16    1.53
   6   3  -2    4.94    2.00
  -5  -3   2 2723.36   57.21
   5  -3  -2 2792.19   57.15
  -5  -3   2 2786.39   57.26
  -5  -3   2 2851.58   58.21
   5  -3  -2 2767.24   56.18
   5  -3  -2 2782.08   57.33
   5   3  -2 2796.70   57.37
  -5   3   2 2774.08   56.27
  -5   3   2 2819.15   57.22
   5   3  -2 2801.75   57.51
  -5   3   2 2813.72   57.21
   4  -3  -2  588.54   12.43
   4  -3  -2  581.28   13.40
  -4  -3   2  582.65   13.44
   4  -3  -2  580.82   13.44
  -4  -3   2  586.70   13.68
  -4  -3   2  593.86   13.45
   4   3  -2  586.25   13.66
  -4   3   2  594.35   13.45
   4   3  -2  587.03   13.77
   4   3  -2  580.77   13.45
  -4   3   2  594.57   13.40
  -4   3   2  580.14   12.47
   3  -3  -2  125.66    3.00
  -3  -3   2  130.05    4.00
   3  -3  -2  131.03    4.09
   3  -3  -2  128.02    4.03
  -3  -3   2  128.92    4.03
  -3  -3   2  123.57    4.20
  -3   3   2  127.37    3.93
   3   3  -2  123.52    3.97
  -3   3   2  129.65    3.04
   3   3  -2  126.04    4.20
   3   3  -2  125.81    4.07
  -3   3   2  127.02    3.99
   2  -3  -2 8077.00  189.71
  -2   3   2 8528.58  191.35
   1  -3  -2  887.53   18.47
   1  -3  -2  903.43   18.07
   1  -3  -2  894.34   18.44
  -1  -3   2  885.56   18.34
   1   3  -2  889.43   18.89
  -1   3   2  908.79   18.13
  -1   3   2  893.35   18.40
   1   3  -2  885.44   18.42
   1   3  -2  875.58   18.41
   0  -3  -2  670.07   14.20
   0  -3  -2  675.24   14.39
   0  -3   2  612.66   14.02
   0  -3  -2  680.96   14.21
   0  -3   2  690.36   14.07
   0   3   2  708.17   14.16
   0   3  -2  684.37   14.15
   0   3  -2  682.90   14.14
   0   3   2  684.12   14.39
   0   3  -2  681.76   14.71
   1  -3   2 2329.22   45.40
  -1  -3  -2 2322.33   46.02
   1  -3   2 2250.32   45.98
  -1  -3  -2 2234.49   45.56
  -1  -3  -2 2301.84   45.54
  -1   3  -2 2206.39   45.91
  -1   3  -2 2258.86   45.46
   1   3   2 2297.41   45.44
   1   3   2 2172.25   45.95
  -1   3  -2 2257.39   45.46
  -2  -3  -2  297.42    8.36
  -2  -3  -2  294.74    7.18
  -2  -3  -2  287.51    7.23
   2  -3   2  285.69    7.24
   2  -3   2  288.33    7.49
  -2   3  -2  293.07    7.07
   2   3   2  305.98    7.17
  -2   3  -2  282.76    7.40
   2   3   2  285.41    7.62
  -2   3  -2  286.52    8.45
   3  -3   2 1340.76   28.86
  -3  -3  -2 1334.22   29.21
  -3  -3  -2 1369.00   28.50
  -3  -3  -2 1395.57   29.13
   3  -3   2 1391.94   28.92
   3  -3   2 1336.81   28.15
  -3   3  -2 1326.53   28.32
   3   3   2 1365.16   29.13
   3   3   2 1322.11   28.34
  -3   3  -2 1324.37   28.48
   3   3   2 1343.74   28.27
  -3   3  -2 1401.44   28.76
   4  -3   2 3213.61   66.16
  -4  -3  -2 3170.92   65.92
   4  -3   2 3244.81   65.68
  -4  -3  -2 3218.28   65.94
  -4   3  -2 3313.20   65.90
   4   3   2 3309.90   66.71
  -4   3  -2 3216.68   65.83
  -4   3  -2 3163.80   66.15
   4   3   2 3294.73   65.87
   5  -3   2  291.93    8.63
  -5  -3  -2  309.33    8.62
  -5  -3  -2  314.08    8.69
   5  -3   2  295.69    8.30
   5   3   2  290.69    9.00
  -5   3  -2  306.73    8.60
  -5   3  -2  298.49    8.53
   5   3   2  308.73    8.48
  -6  -3  -2 1376.15   30.92
   6  -3   2 1414.82   30.71
   6  -3   2 1421.58   31.16
  -6  -3  -2 1388.47   31.03
  -6   3  -2 1394.31   30.87
   6   3   2 1445.46   31.83
  -6   3  -2 1449.81   31.06
   6   3   2 1406.89   30.82
  -7  -3  -2  526.58   13.96
   7  -3   2  509.03   13.42
   7  -3   2  501.49   13.85
   7   3   2  523.96   13.66
   7   3   2  515.64   14.39
  -7   3  -2  530.85   13.98
  -7   3  -2  538.11   15.11
   8  -3   2  237.80    8.62
   8  -3   2  231.26    8.16
  -8  -3  -2  240.08    8.58
  -8  -3  -2  227.12    8.32
  -8   3  -2  249.58    8.85
   8   3   2  233.57    8.25
  -8   3  -2  224.78    8.20
   8   3   2  229.42    9.00
  -9  -3  -2  810.45   20.73
   9  -3   2  818.26   20.67
   9  -3   2  803.23   20.15
  -9   3  -2  808.66   21.09
   9   3   2  805.50   20.20
   9   3   2  781.93   21.11
 -10  -3  -2  430.81   13.90
  10  -3   2  448.46   13.71
  10  -3   2  433.97   13.05
  10   3   2  454.88   14.37
  10   3   2  434.92   13.22
 -10   3  -2  421.89   13.61
  11  -3   2    7.12    3.27
 -11  -3  -2   -0.91    3.23
  11  -3   2    1.97    2.61
  11   3   2    2.25    3.16
 -11   3  -2    2.71    3.51
  12  -3   2  101.66    7.10
 -12  -3  -2  108.48    7.65
  12   3   2   93.91    7.26
 -12   3  -2  102.85    7.11
  12   3   2   95.45    7.40
 -13  -3  -2  104.96    8.25
  13  -3   2  102.41    7.33
  13   3   2  110.32    7.90
 -13   3  -2  111.34    8.21
 -14  -3  -2   16.58    5.75
  14  -3   2   11.45    3.72
 -14   3  -2   14.48    5.31
  14   3   2   16.18    4.35
  15   4  -2    7.71    3.27
  14  -4  -2    7.23    4.45
  14  -4  -2   15.01    3.24
 -14  -4   2   15.32    5.95
  14   4  -2   10.27    3.53
 -14   4   2   14.23    4.78
  14   4  -2    7.82    4.15
 -13  -4   2  118.89    8.02
  13  -4  -2  119.98    7.83
  13  -4  -2  124.85    6.60
 -13   4   2  120.16    7.96
  13   4  -2  112.29    7.24
 -12  -4   2    9.67    3.62
  12  -4  -2    0.23    2.84
  12  -4  -2    6.25    2.54
  12   4  -2   -3.07    3.39
  12   4  -2    0.86    2.70
 -12   4   2    5.30    3.61
  11  -4  -2  118.49    5.77
  11  -4  -2  107.70    6.44
 -11  -4   2  120.20    6.83
 -11   4   2  120.93    6.76
  11   4  -2  125.40    6.93
  11   4  -2  112.22    6.84
 -10  -4   2    0.72    2.70
  10  -4  -2    2.36    2.63
  10  -4  -2    2.34    2.21
  10   4  -2    1.79    2.58
  10   4  -2    1.92    2.92
 -10   4   2   -2.45    2.86
   9  -4  -2  520.13   14.28
   9  -4  -2  493.10   13.00
  -9  -4   2  520.71   14.51
   9   4  -2  513.39   14.61
   9   4  -2  500.42   14.24
  -9   4   2  510.93   14.36
   8  -4  -2  106.75    4.57
   8  -4  -2  107.71    5.34
  -8  -4   2  135.27    9.76
   8   4  -2  102.85    5.63
   8   4  -2  113.26    5.71
  -8   4   2  104.76    5.50
   7  -4  -2   93.45    3.88
   7  -4  -2   92.40    4.65
   7  -4  -2   95.80    4.55
  -7  -4   2   95.79    5.02
   7   4  -2   97.18    4.84
  -7   4   2   94.11    4.72
   7   4  -2  100.99    4.82
  -7   4   2   98.56    4.06
   7   4  -2  100.98    5.12
   6  -4  -2  249.22    6.51
   6  -4  -2  257.13   10.32
  -6  -4   2  245.37    7.70
   6  -4  -2  233.42    7.44
   6   4  -2  235.28    7.41
   6   4  -2  247.86    7.96
  -6   4   2  246.93    6.60
   6   4  -2  241.97    7.58
  -6   4   2  255.11    7.56
  -5  -4   2  642.51   15.17
  -5  -4   2  649.22   15.90
   5  -4  -2  655.90   15.09
   5  -4  -2  639.95   15.14
   5  -4  -2  641.51   13.94
  -5   4   2  640.93   14.00
   5   4  -2  637.40   15.10
   5   4  -2  658.43   15.57
  -5   4   2  644.02   15.09
   5   4  -2  656.61   15.26
  -5   4   2  621.97   15.01
   4  -4  -2  661.74   14.07
  -4  -4   2  674.78   15.30
   4  -4  -2  690.98   15.29
   4  -4  -2  665.04   16.29
  -4  -4   2  655.82   15.24
  -4  -4   2  649.39   15.55
  -4   4   2  672.45   15.21
  -4   4   2  670.26   14.10
  -4   4   2  685.30   15.30
   4   4  -2  678.21   17.89
   4   4  -2  677.68   15.32
   4   4  -2  689.22   15.68
  -3  -4   2  157.17    6.79
   3  -4  -2  181.22    5.13
   3  -4  -2  181.69    5.19
  -3  -4   2  179.05    5.48
   3   4  -2  180.65    5.26
   3   4  -2  182.91    5.21
  -3   4   2  182.53    5.12
  -3   4   2  177.10    4.09
  -3   4   2  180.93    6.67
   3   4  -2  178.89    6.15
  -3   4   2  181.17    4.11
  -2  -4   2  164.45    4.78
   2  -4  -2  171.83    4.75
  -2  -4   2  167.58    4.65
   2  -4  -2  168.35    4.70
   2   4  -2  173.50    5.13
   2   4  -2  164.27    4.72
  -2   4   2  162.98    4.66
  -2   4   2  173.29    4.72
  -2   4   2  171.39    3.86
   2   4  -2  167.41    4.67
   1  -4  -2  677.81   14.86
   1  -4  -2  673.19   14.34
   1  -4  -2  690.67   14.83
  -1  -4   2  706.66   15.25
  -1  -4   2  697.54   14.71
   1   4  -2  676.92   16.21
  -1   4   2  713.62   14.78
   1   4  -2  693.65   14.78
  -1   4   2  701.02   14.48
   1   4  -2  691.64   15.26
   0  -4  -2 1700.31   35.64
   0  -4   2 1749.34   35.49
   0  -4  -2 1775.63   35.66
   0  -4   2 1819.64   36.15
   0  -4  -2 1749.55   37.36
   0   4  -2 1738.93   35.57
   0   4  -2 1746.30   35.68
   0   4   2 1757.81   35.56
   0   4   2 1725.85   35.76
   0   4  -2 1783.79   36.13
   1  -4   2   22.09    1.69
  -1  -4  -2   21.52    1.70
  -1  -4  -2   19.50    1.85
  -1  -4  -2   26.02    2.31
  -1   4  -2   22.33    1.98
   1   4   2   20.23    2.19
  -1   4  -2   24.87    2.85
  -1   4  -2   22.38    1.79
   1   4   2   22.01    1.73
  -1   4  -2   24.71    2.12
  -2  -4  -2   20.89    1.86
  -2  -4  -2   26.69    2.60
  -2  -4  -2   23.72    2.12
   2  -4   2   25.42    1.90
   2  -4   2   23.09    2.22
   2   4   2   22.46    2.26
  -2   4  -2   23.68    2.03
   2   4   2   20.18    1.89
  -2   4  -2   22.49    1.93
  -3  -4  -2  226.22    6.35
  -3  -4  -2  205.87    6.77
  -3  -4  -2  224.64    6.35
   3  -4   2  222.34    6.05
   3  -4   2  213.59    6.39
   3  -4   2  220.79    5.95
   3   4   2  212.38    5.97
  -3   4  -2  223.47    6.17
   3   4   2  218.28    6.18
  -3   4  -2  222.74    6.14
   3   4   2  215.31    6.90
  -3   4  -2  208.33    6.28
  -4  -4  -2   36.08    2.92
   4  -4   2   32.63    2.60
   4  -4   2   33.38    2.88
  -4   4  -2   28.27    2.80
   4   4   2   27.31    2.97
  -4   4  -2   32.86    2.76
   4   4   2   29.25    2.47
   5  -4   2    3.65    1.78
  -5  -4  -2    1.36    1.69
  -5  -4  -2    1.16    1.73
   5  -4   2   -0.55    1.59
  -5   4  -2    1.82    1.77
   5   4   2   -0.22    1.46
  -5   4  -2    0.92    1.61
   5   4   2   -1.01    1.64
   6  -4   2   68.80    4.13
  -6  -4  -2   65.84    4.00
   6  -4   2   65.44    3.70
  -6  -4  -2   66.73    4.08
  -6   4  -2   66.91    3.92
  -6   4  -2   63.34    3.93
   6   4   2   59.01    4.51
   6   4   2   65.65    3.76
   7  -4   2   58.16    4.05
  -7  -4  -2   58.81    4.29
   7  -4   2   58.97    4.23
  -7  -4  -2   54.94    4.45
  -7   4  -2   56.88    4.48
   7   4   2   54.72    3.83
   8  -4   2  159.96    6.73
  -8  -4  -2  181.52    7.60
  -8  -4  -2  161.16    7.39
   8  -4   2  166.44    7.09
   8   4   2  180.23    7.95
  -8   4  -2  167.59    7.18
   8   4   2  170.62    6.77
  -8   4  -2  162.22    7.02
  -9  -4  -2    6.13    3.30
   9  -4   2   -0.08    2.33
   9  -4   2    3.03    2.58
   9   4   2    1.54    2.70
   9   4   2   -0.62    2.53
  10  -4   2    0.75    2.57
 -10  -4  -2   -2.09    3.20
  10  -4   2   -0.92    2.42
  10   4   2   -2.25    2.75
 -10   4  -2    3.92    3.61
  10   4   2    6.03    2.85
  11  -4   2  149.90    7.88
 -11  -4  -2  157.28    8.47
  11  -4   2  183.16    8.95
 -11   4  -2  154.81    8.39
  11   4   2  163.64    8.71
 -12  -4  -2    7.53    3.97
  12  -4   2    8.09    3.38
 -12   4  -2   11.17    3.99
  12   4   2   15.91    4.32
 -13  -4  -2   23.85    4.97
  13  -4   2   20.86    4.14
 -13   4  -2   22.70    5.20
  13   4   2   25.76    4.85
 -14  -4  -2   49.85    6.98
  14  -4   2   78.01    6.86
  14   4   2   65.15    6.89
 -14   4  -2   74.91    7.15
  15   5  -2   30.47    4.81
  14  -5  -2   11.19    4.28
  14  -5  -2   20.81    3.56
 -14   5   2   12.01    5.31
  14   5  -2   12.71    4.35
  14   5  -2   22.52    4.21
  13  -5  -2   99.60    5.79
  13  -5  -2   94.78    7.32
 -13  -5   2   91.68    7.42
  13   5  -2  103.38    7.35
  13   5  -2   93.55    7.09
 -13   5   2  100.02    7.50
  12  -5  -2  132.10    6.26
  12  -5  -2  127.46    7.72
 -12  -5   2  130.13    7.88
 -12   5   2  113.91    7.25
  12   5  -2  123.05    7.56
  11  -5  -2   28.88    3.41
  11  -5  -2   36.97    5.02
 -11  -5   2   17.99    4.12
 -11   5   2   22.92    4.35
  11   5  -2   22.48    3.97
  11   5  -2   23.58    4.38
  10  -5  -2  369.51   10.64
  10  -5  -2  380.91   12.01
 -10  -5   2  367.25   11.99
  10   5  -2  363.99   12.07
 -10   5   2  381.85   12.05
  10   5  -2  383.53   12.43
   9  -5  -2   38.98    4.50
  -9  -5   2   37.45    4.46
   9  -5  -2   32.07    3.26
  -9   5   2   30.57    4.17
   9   5  -2   33.34    4.21
   9   5  -2   31.51    4.08
   8  -5  -2 1359.18   30.30
   8  -5  -2 1316.28   28.66
   8   5  -2 1328.62   30.26
   8   5  -2 1332.90   30.63
  -8   5   2 1313.34   30.08
   7  -5  -2  619.87   15.48
  -7  -5   2  612.23   15.59
   7  -5  -2  613.66   14.21
   7  -5  -2  612.67   15.42
   7   5  -2  610.11   15.60
   7   5  -2  615.62   15.95
  -7   5   2  606.27   14.15
  -7   5   2  613.73   15.40
   7   5  -2  602.80   15.42
   6  -5  -2   33.50    2.96
   6  -5  -2   36.96    2.32
   6  -5  -2   35.44    3.28
  -6  -5   2   35.99    3.42
  -6   5   2   42.68    2.46
   6   5  -2   38.01    3.67
  -6   5   2   38.08    3.36
   6   5  -2   45.36    3.50
   5  -5  -2  872.81   19.52
   5  -5  -2  845.80   18.08
   5  -5  -2  837.92   19.33
  -5  -5   2  834.05   19.42
  -5   5   2  872.69   19.44
   5   5  -2  874.13   19.61
  -5   5   2  847.31   18.10
   5   5  -2  854.20   19.47
   5   5  -2  868.59   19.99
   4  -5  -2 1212.77   26.04
  -4  -5   2 1194.99   25.74
  -4  -5   2 1173.73   25.64
   4  -5  -2 1165.17   25.58
   4   5  -2 1197.36   26.22
   4   5  -2 1207.73   25.77
  -4   5   2 1186.97   24.39
   4   5  -2 1221.22   25.86
  -4   5   2 1193.21   25.69
  -4   5   2 1187.63   25.65
  -3  -5   2 1153.55   24.19
  -3  -5   2 1156.50   24.29
   3  -5  -2 1146.04   24.21
  -3  -5   2 1115.24   24.59
   3  -5  -2 1174.76   24.34
  -3   5   2 1119.66   24.15
  -3   5   2 1118.58   24.15
  -3   5   2 1150.67   23.07
   3   5  -2 1132.06   24.67
   3   5  -2 1125.90   25.22
  -3   5   2 1117.26   23.04
   3   5  -2 1129.95   24.25
  -2  -5   2  431.12   10.12
   2  -5  -2  438.67   10.15
   2  -5  -2  437.02    9.34
   2  -5  -2  430.61   10.22
  -2   5   2  434.40    9.35
  -2   5   2  450.15   12.16
   2   5  -2  438.45   10.20
  -2   5   2  432.69   10.10
   2   5  -2  429.93   10.20
   1  -5  -2  709.67   15.29
   1  -5  -2  710.82   15.72
   1  -5  -2  728.68   15.81
  -1  -5   2  718.75   15.81
  -1  -5   2  754.60   15.80
  -1  -5   2  730.93   16.89
  -1   5   2  760.16   15.80
  -1   5   2  717.28   15.72
  -1   5   2  729.00   15.41
   1   5  -2  717.29   16.25
   1   5  -2  731.25   15.73
   1   5  -2  729.09   15.77
   0  -5  -2  505.56   11.23
   0  -5  -2  493.81   11.24
   0  -5   2  482.99   11.49
   0  -5  -2  496.75   11.24
   0   5  -2  499.58   11.67
   0   5  -2  490.77   11.18
   0   5   2  496.64   11.34
   0   5   2  487.61   11.16
   0   5  -2  490.30   11.15
   0   5   2  533.62   11.32
   1  -5   2 1023.82   22.80
  -1  -5  -2 1080.87   22.56
   1  -5   2 1077.23   24.40
  -1  -5  -2 1087.70   22.84
  -1  -5  -2 1072.93   22.55
   1   5   2 1076.92   22.96
   1   5   2 1063.07   22.48
  -1   5  -2 1066.73   22.47
  -1   5  -2 1069.45   22.45
  -1   5  -2 1040.39   22.94
  -2  -5  -2 1074.30   22.99
   2  -5   2 1064.50   22.78
  -2  -5  -2 1078.44   23.51
   2  -5   2 1056.44   23.33
   2  -5   2 1059.91   22.70
  -2  -5  -2 1207.43   25.77
   2   5   2 1073.62   22.92
  -2   5  -2 1060.47   23.02
  -2   5  -2 1065.06   23.14
   2   5   2 1083.50   22.84
  -2   5  -2 1047.90   22.81
   2   5   2 1047.40   23.50
   3  -5   2    1.66    1.60
   3  -5   2   -0.08    1.39
  -3  -5  -2    1.10    1.53
  -3  -5  -2    0.55    1.42
   3  -5   2    0.44    1.52
  -3   5  -2   -0.70    1.47
  -3   5  -2    0.52    1.49
  -3   5  -2    1.47    1.55
   3   5   2    0.16    1.33
   3   5   2    1.61    1.35
   3   5   2   -0.60    1.79
  -4  -5  -2  173.53    5.95
   4  -5   2  172.34    5.86
  -4  -5  -2  165.72    5.82
   4  -5   2  167.76    5.54
   4   5   2  168.14    6.33
  -4   5  -2  179.58    5.86
  -4   5  -2  175.06    5.74
   4   5   2  177.93    5.76
   5  -5   2   16.62    2.42
   5  -5   2   13.92    2.28
  -5  -5  -2   17.91    2.70
  -5  -5  -2   17.39    2.64
  -5   5  -2   15.30    2.40
  -5   5  -2   12.42    2.42
   5   5   2   17.68    2.96
   5   5   2   16.36    2.43
   6  -5   2   13.65    2.51
   6  -5   2   11.46    2.44
  -6  -5  -2   12.89    2.61
  -6  -5  -2   12.21    2.71
  -6   5  -2   11.49    2.42
   6   5   2   10.19    2.83
   6   5   2   17.31    2.68
  -6   5  -2   10.84    2.60
   7  -5   2  854.88   20.57
   7  -5   2  876.55   20.95
  -7  -5  -2  892.47   21.21
  -7  -5  -2  880.94   21.12
   7   5   2  873.81   21.96
   7   5   2  850.59   20.65
  -7   5  -2  901.50   21.12
  -7   5  -2  820.84   21.00
   8  -5   2   27.55    3.60
  -8  -5  -2   16.14    3.41
   8  -5   2   25.76    3.44
  -8   5  -2   20.74    3.64
   8   5   2   20.81    3.38
  -8   5  -2   17.36    3.20
   8   5   2   22.20    3.89
   9  -5   2  162.35    6.90
   9  -5   2  161.74    7.21
   9   5   2  171.38    8.28
  -9   5  -2  153.27    8.90
   9   5   2  149.86    6.83
 -10  -5  -2  119.10    7.38
  10  -5   2  112.83    6.37
  10  -5   2  120.48    6.77
  10   5   2  115.21    7.37
 -10   5  -2  118.58    6.92
  10   5   2  133.49    6.88
  11  -5   2    0.41    2.74
  11  -5   2    6.66    4.93
 -11  -5  -2    4.17    3.31
 -11   5  -2   -0.95    3.16
  11   5   2   -3.81    2.52
  12  -5   2  185.42    8.82
 -12  -5  -2  201.32    9.93
  12   5   2  194.18    9.95
 -12   5  -2  196.57    9.49
  13  -5   2  122.60    7.70
 -13  -5  -2  123.93    8.02
  13   5   2  121.34    8.61
 -13   5  -2  122.96    8.58
  14  -5   2   18.31    4.61
 -14  -5  -2   12.69    5.17
 -14   5  -2   15.86    5.20
  14   5   2   16.86    4.83
  14  -6  -2  183.68    9.54
  14  -6  -2  197.52    8.16
  14   6  -2  188.09    9.74
  14   6  -2  178.37    9.58
 -13  -6   2   88.34    7.35
  13  -6  -2   68.79    6.51
  13  -6  -2   77.68    5.14
  13   6  -2   65.22    6.52
 -13   6   2   67.49    8.03
  12  -6  -2  180.46    7.34
  12  -6  -2  187.41   10.53
 -12  -6   2  161.20    8.33
 -12   6   2  169.76    8.48
  12   6  -2  169.56    8.80
  12   6  -2  163.46    9.92
  11  -6  -2  226.22    9.30
  11  -6  -2  231.64    8.03
 -11  -6   2  238.83    9.96
 -11   6   2  232.91    9.67
  11   6  -2  227.87    9.37
  11   6  -2  233.03    9.86
  10  -6  -2   37.89    3.50
 -10  -6   2   31.57    4.33
  10  -6  -2   45.24    5.08
  10   6  -2   33.48    4.63
  10   6  -2   36.51    4.31
 -10   6   2   29.46    4.17
   9  -6  -2  443.25   13.12
   9  -6  -2  429.07   11.39
  -9  -6   2  421.37   13.05
   9   6  -2  436.53   13.45
   9   6  -2  439.50   13.16
  -9   6   2  451.73   13.15
  -8  -6   2  352.29   11.36
   8  -6  -2  361.79    9.49
   8  -6  -2  363.38   10.94
   8   6  -2  348.00   11.83
  -8   6   2  369.03   11.11
   8   6  -2  356.56   11.12
   7  -6  -2   46.67    3.19
  -7  -6   2   48.78    4.26
   7  -6  -2   47.97    3.72
   7   6  -2   39.44    4.16
   7   6  -2   54.50    3.89
   7   6  -2   44.60    4.38
  -7   6   2   51.57    2.98
  -7   6   2   44.18    4.75
   6  -6  -2  841.20   19.87
   6  -6  -2  855.91   18.53
   6  -6  -2  845.73   20.02
  -6  -6   2  875.82   20.22
  -6   6   2  864.76   20.05
   6   6  -2  881.27   20.77
   6   6  -2  870.83   20.20
   6   6  -2  843.77   20.03
  -6   6   2  853.73   18.55
   5  -6  -2  527.44   13.06
  -5  -6   2  529.47   13.16
   5  -6  -2  515.46   12.88
  -5   6   2  532.24   13.05
   5   6  -2  525.41   13.17
  -5   6   2  511.58   11.60
   5   6  -2  532.10   13.06
   5   6  -2  521.34   13.61
   4  -6  -2  167.80    5.40
  -4  -6   2  184.16    7.66
   4  -6  -2  168.51    5.64
   4   6  -2  158.52    5.60
   4   6  -2  164.95    6.12
  -4   6   2  166.95    4.40
   4   6  -2  163.80    5.58
  -4   6   2  159.39    5.38
  -4   6   2  155.93    4.30
  -4   6   2  164.41    5.42
  -3  -6   2 1496.05   31.30
  -3  -6   2 1507.47   31.23
   3  -6  -2 1502.03   32.30
   3  -6  -2 1496.07   31.21
   3   6  -2 1512.42   31.84
  -3   6   2 1456.59   31.16
  -3   6   2 1437.97   30.04
  -3   6   2 1492.10   30.09
   3   6  -2 1484.12   31.35
   3   6  -2 1438.16   31.19
  -3   6   2 1481.18   31.21
   2  -6  -2  731.22   16.17
  -2  -6   2  728.61   15.93
  -2  -6   2  692.06   15.76
   2  -6  -2  715.83   15.89
  -2  -6   2  722.73   16.36
   2  -6  -2  711.56   15.09
  -2   6   2  700.84   15.81
   2   6  -2  714.55   15.91
   2   6  -2  721.24   16.42
  -2   6   2  705.47   15.85
  -2   6   2  722.87   15.14
   1  -6  -2  288.25    7.47
   1  -6  -2  284.46    7.05
  -1  -6   2  303.37    7.95
  -1  -6   2  287.92    7.39
   1  -6  -2  298.74    7.57
  -1  -6   2  297.95    7.51
   1   6  -2  302.56    8.03
  -1   6   2  296.40    7.55
   1   6  -2  286.80    7.46
  -1   6   2  313.60    7.30
  -1   6   2  299.80    7.50
   1   6  -2  298.45    8.25
   0  -6   2 3403.26   68.32
   0  -6   2 3325.15   67.74
   0  -6  -2 3385.40   67.82
   0  -6   2 3343.84   67.80
   0  -6  -2 3390.05   67.94
   0  -6  -2 3369.09   68.11
   0   6  -2 3339.33   68.32
   0   6   2 3388.09   67.99
   0   6   2 3342.61   67.82
   0   6   2 3417.13   67.92
   0   6  -2 3353.36   67.84
  -1  -6  -2   31.89    2.69
   1  -6   2   36.75    2.40
  -1  -6  -2   36.35    2.33
   1  -6   2   37.09    2.29
  -1   6  -2   40.20    2.78
  -1   6  -2   35.74    2.25
  -1   6  -2   33.45    2.54
   1   6   2   39.13    2.45
   1   6   2   35.77    2.19
  -1   6  -2   35.45    2.33
  -2  -6  -2 2466.64   50.73
  -2  -6  -2 2490.21   51.24
  -2  -6  -2 2466.46   50.74
   2  -6   2 2482.47   50.49
   2  -6   2 2544.70   50.61
  -2   6  -2 2478.39   51.03
  -2   6  -2 2443.78   50.60
  -2   6  -2 2362.20   50.78
   2   6   2 2494.72   50.69
  -2   6  -2 2471.61   50.66
   2   6   2 2526.84   50.61
   2   6   2 2487.02   51.37
   3  -6   2 1703.85   36.22
  -3  -6  -2 1716.34   36.17
   3  -6   2 1691.96   35.86
  -3  -6  -2 1730.66   36.18
  -3   6  -2 1706.21   35.97
   3   6   2 1723.18   36.06
  -3   6  -2 1732.50   37.22
  -3   6  -2 1719.13   36.05
   3   6   2 1725.76   36.90
  -4  -6  -2  158.93    5.67
   4  -6   2  155.54    5.40
   4  -6   2  156.24    5.59
  -4  -6  -2  155.67    5.54
   4   6   2  160.90    5.58
   4   6   2  156.63    6.30
  -4   6  -2  155.69    5.47
  -4   6  -2  150.01    5.46
  -5  -6  -2 2015.25   42.82
   5  -6   2 2008.13   42.44
   5  -6   2 2030.31   42.75
  -5   6  -2 1977.22   42.61
  -5   6  -2 2033.13   42.67
   5   6   2 2071.84   43.83
   5   6   2 1961.20   42.58
   6  -6   2  873.23   20.47
  -6  -6  -2  896.61   21.07
  -6  -6  -2  924.68   25.70
   6  -6   2  867.04   20.70
  -6   6  -2  864.62   20.74
  -6   6  -2  854.53   20.65
   6   6   2  893.87   20.75
   6   6   2  872.81   21.67
  -7  -6  -2  614.78   16.53
   7  -6   2  652.34   16.26
  -7  -6  -2  644.63   16.74
   7  -6   2  645.07   16.52
  -7   6  -2  669.65   16.83
   7   6   2  638.01   16.43
   7   6   2  663.34   17.61
  -7   6  -2  627.86   16.43
  -8  -6  -2  759.50   19.59
   8  -6   2  788.47   20.90
   8  -6   2  754.88   18.97
   8   6   2  750.46   19.08
  -8   6  -2  759.97   19.50
   8   6   2  752.51   20.35
   9  -6   2  174.18    7.65
   9  -6   2  171.53    7.21
  -9  -6  -2  173.82   12.42
   9   6   2  162.65    8.39
   9   6   2  174.28    7.34
  -9   6  -2  175.53    8.09
  10  -6   2   86.79    5.99
 -10  -6  -2   76.00    5.90
  10  -6   2   87.67    5.73
  10   6   2   88.51    6.83
 -10   6  -2   83.59    6.39
  11  -6   2  274.62   10.39
 -11  -6  -2  266.81   11.04
  11   6   2  289.75   10.88
  11   6   2  252.53   11.29
 -11   6  -2  282.77   11.25
 -12  -6  -2   18.41    4.89
  12  -6   2   24.65    4.30
 -12   6  -2   23.04    4.53
  12   6   2   20.55    4.49
  13  -6   2   66.03    6.16
 -13  -6  -2   58.83    6.40
  13   6   2   62.78    7.03
 -13   6  -2   62.76    7.05
  14  -6   2   54.41    6.66
 -14  -6  -2   27.97    5.70
 -14   6  -2   38.39    6.53
  14   7  -2    8.79    3.55
  14   7  -2    9.04    4.19
 -13  -7   2   15.00    4.38
  13  -7  -2   13.25    2.76
  13  -7  -2   18.88    4.36
  13   7  -2    3.59    3.72
 -13   7   2   17.70    8.15
  13   7  -2    6.55    3.54
 -12  -7   2   10.13    4.09
  12  -7  -2    4.85    5.55
 -12   7   2    5.45    3.63
  12   7  -2    4.26    3.40
 -11  -7   2   -0.01    3.32
  11  -7  -2    2.98    2.08
  11  -7  -2    0.68    3.13
  11   7  -2    0.83    3.07
  11   7  -2   -3.11    2.90
 -11   7   2    3.49    3.12
  10  -7  -2    3.38    3.00
  10  -7  -2    0.20    1.90
 -10  -7   2    3.33    3.40
 -10   7   2    1.83    3.02
  10   7  -2    0.64    2.96
  10   7  -2    0.02    2.77
   9  -7  -2   23.52    3.94
  -9  -7   2   20.85    3.94
   9  -7  -2   22.34    2.75
   9   7  -2   20.63    3.74
  -9   7   2   19.52    3.68
   9   7  -2   19.22    3.75
  -8  -7   2    5.27    2.78
   8  -7  -2   10.06    3.10
   8  -7  -2    7.34    1.94
   8   7  -2   10.54    3.05
  -8   7   2    8.40    3.05
   8   7  -2    9.14    3.05
  -7  -7   2  231.96    8.37
   7  -7  -2  248.65    8.27
   7  -7  -2  254.37    7.14
   7   7  -2  245.81    9.75
  -7   7   2  241.15    6.80
  -7   7   2  240.12    9.27
   7   7  -2  241.00    8.26
  -6  -7   2    6.74    2.25
   6  -7  -2    9.79    2.28
   6  -7  -2    5.13    2.22
  -6   7   2   10.04    1.52
   6   7  -2    8.95    2.48
   6   7  -2    5.94    2.38
  -6   7   2    8.28    2.31
   6   7  -2    9.32    2.51
  -5  -7   2    4.89    1.98
   5  -7  -2   -1.15    1.82
   5  -7  -2    1.48    2.94
   5   7  -2    1.10    1.66
  -5   7   2    1.45    1.94
   5   7  -2    0.14    2.16
   5   7  -2    2.06    1.93
  -5   7   2    2.51    1.12
  -5   7   2    0.82    1.18
   4  -7  -2  169.85    5.94
   4  -7  -2  169.89    5.69
  -4  -7   2  172.72    5.95
  -4   7   2  165.45    4.62
  -4   7   2  176.70    5.90
   4   7  -2  181.00    5.95
  -4   7   2  176.51    4.74
   4   7  -2  167.96    5.81
   4   7  -2  177.64    6.52
   3  -7  -2   59.13    3.32
  -3  -7   2   59.74    3.63
   3  -7  -2   61.70    3.31
  -3  -7   2   55.18    3.23
  -3   7   2   65.62    3.27
  -3   7   2   63.47    3.34
   3   7  -2   64.28    3.93
  -3   7   2   57.73    2.39
   3   7  -2   64.22    3.33
   3   7  -2   58.39    3.19
  -3   7   2   61.64    2.53
   2  -7  -2  442.22   10.76
  -2  -7   2  456.75   10.90
  -2  -7   2  451.09   10.78
   2  -7  -2  440.06   10.85
   2  -7  -2  438.25   10.02
   2   7  -2  420.78   10.69
   2   7  -2  443.59   11.37
  -2   7   2  433.33   10.70
  -2   7   2  459.49   10.79
  -2   7   2  445.21   10.11
   2   7  -2  445.92   10.85
  -1  -7   2   38.77    2.61
   1  -7  -2   46.61    3.32
   1  -7  -2   38.13    2.43
  -1  -7   2   40.95    2.58
   1  -7  -2   43.27    2.59
  -1  -7   2   53.44    4.82
  -1   7   2   44.14    2.73
   1   7  -2   44.17    2.78
   1   7  -2   39.15    2.52
   1   7  -2   45.04    3.14
  -1   7   2   42.54    2.76
  -1   7   2   48.81    2.67
   0  -7   2   -0.95    1.34
   0  -7   2    1.86    1.24
   0  -7  -2    0.14    1.42
   0  -7  -2    0.51    1.47
   0  -7   2   -0.51    1.39
   0   7   2    1.78    1.37
   0   7  -2   -0.52    1.52
   0   7  -2   -0.29    1.39
   0   7  -2   -0.36    1.28
   0   7   2   -0.15    1.38
   0   7   2    2.94    1.65
  -1  -7  -2   73.32    3.48
   1  -7   2   69.49    3.28
   1  -7   2   72.61    3.24
  -1  -7  -2   69.82    3.35
  -1  -7  -2   78.62    3.74
  -1   7  -2   72.45    3.36
  -1   7  -2   69.64    3.38
   1   7   2   77.85    3.39
   1   7   2   71.59    3.24
  -1   7  -2   66.70    3.42
   1   7   2   74.17    3.82
  -1   7  -2   72.80    3.70
  -2  -7  -2  247.16    7.16
   2  -7   2  253.35    7.05
  -2  -7  -2  256.44    7.18
  -2   7  -2  250.90    7.43
   2   7   2  250.32    7.78
   2   7   2  245.41    7.12
  -2   7  -2  243.41    6.98
  -2   7  -2  278.31    9.82
  -2   7  -2  243.02    7.12
  -3  -7  -2   27.22    2.97
   3  -7   2   24.76    2.57
  -3  -7  -2   29.52    2.89
  -3   7  -2   31.43    2.88
   3   7   2   20.28    2.70
  -3   7  -2   25.85    2.80
   3   7   2   27.81    2.69
  -3   7  -2   26.23    2.85
  -4  -7  -2    5.64    2.11
   4  -7   2    5.90    1.77
  -4  -7  -2    9.01    2.32
   4  -7   2    9.04    2.06
   4   7   2    7.37    1.99
   4   7   2    9.44    2.41
  -4   7  -2    4.77    1.82
  -4   7  -2    8.14    2.17
  -5  -7  -2   13.48    2.72
   5  -7   2   17.55    2.52
  -5  -7  -2   17.88    2.89
   5  -7   2   18.76    2.63
  -5   7  -2   17.55    2.77
   5   7   2   20.08    2.82
   5   7   2   11.04    2.60
  -5   7  -2   17.86    2.59
  -6  -7  -2   46.79    4.31
   6  -7   2   39.93    3.78
  -6  -7  -2   38.13    3.86
   6  -7   2   44.26    3.70
   6   7   2   42.97    3.77
  -6   7  -2   39.29    3.98
  -7  -7  -2   39.96    4.46
  -7  -7  -2   44.98    4.31
   7  -7   2   48.88    4.07
   7  -7   2   50.92    3.87
   7   7   2   43.23    4.78
   7   7   2   55.19    4.04
  -7   7  -2   43.40    4.09
  -7   7  -2   46.86    4.01
   8  -7   2   53.96    4.46
  -8  -7  -2   55.76    5.38
   8   7   2   46.83    4.46
  -8   7  -2   53.67    4.68
   8   7   2   47.79    5.01
   9  -7   2   30.13    4.17
  -9  -7  -2   19.70    3.96
   9  -7   2   23.45    3.71
   9   7   2   18.98    4.06
  -9   7  -2   24.62    4.32
   9   7   2   22.05    3.57
 -10  -7  -2   38.55    5.09
  10  -7   2   35.87    4.43
  10  -7   2   29.83    4.22
 -10   7  -2   32.38    4.81
  10   7   2   30.66    4.84
  11  -7   2   19.73    3.71
 -11   7  -2   17.15    4.34
  11   7   2   18.11    4.25
  11   7   2   16.55    3.68
 -12  -7  -2   13.77    4.42
  12   7   2   18.94    4.56
 -12   7  -2   11.76    4.31
  13  -7   2   28.49    4.69
 -13  -7  -2   23.49    5.02
  13   7   2   24.91    5.02
  14   8  -2   57.46    6.71
  13  -8  -2   39.16    5.68
  13  -8  -2   40.53    4.08
 -13  -8   2   32.19    6.28
  13   8  -2   29.67    5.01
 -13   8   2   31.13    5.52
  13   8  -2   34.77    5.37
 -12  -8   2  134.23    8.24
  12  -8  -2  146.60    8.10
 -12   8   2  147.02    8.35
  12   8  -2  132.87    8.11
  12   8  -2  130.07    8.16
  11  -8  -2   34.07    4.68
 -11  -8   2   33.94    4.80
  11  -8  -2   35.37    3.66
  11   8  -2   31.39    4.73
 -11   8   2   33.65    5.02
  11   8  -2   37.02    5.69
  10  -8  -2    0.56    1.87
 -10  -8   2    3.68    2.97
  10  -8  -2    1.33    2.71
 -10   8   2    3.33    2.89
  10   8  -2    1.52    2.73
  10   8  -2    0.71    2.92
  -9  -8   2   82.03    5.47
   9  -8  -2   79.27    4.14
   9  -8  -2   81.86    5.66
  -9   8   2   79.34    5.39
   9   8  -2   82.74    5.52
   9   8  -2   73.61    5.96
   8  -8  -2   91.81    5.67
  -8  -8   2  106.08    6.08
   8  -8  -2   95.49    4.16
   8   8  -2   92.51    5.48
   8   8  -2   99.92    6.40
  -8   8   2   95.45    5.77
   7  -8  -2   84.09    4.87
  -7  -8   2   85.83    8.07
  -7   8   2   80.49    3.59
  -7   8   2   85.73    4.93
   7   8  -2   88.41    5.07
   7   8  -2   82.69    5.71
  -6  -8   2  813.17   19.45
   6  -8  -2  816.98   19.41
   6   8  -2  774.24   19.19
  -6   8   2  817.35   19.41
  -6   8   2  811.58   17.72
   6   8  -2  789.67   20.13
   6   8  -2  813.98   19.57
   5  -8  -2  181.19    6.34
   5  -8  -2  184.36    6.69
  -5   8   2  173.86    5.11
   5   8  -2  185.82    6.66
  -5   8   2  183.86    6.43
   5   8  -2  193.78    6.63
  -5   8   2  186.53    5.27
   5   8  -2  187.69    7.32
   4  -8  -2   44.43    3.19
  -4  -8   2   48.69    3.61
   4  -8  -2   45.76    3.78
   4   8  -2   45.13    3.66
  -4   8   2   47.01    2.40
  -4   8   2   43.12    3.06
   4   8  -2   41.59    3.31
  -4   8   2   44.10    2.29
   4   8  -2   48.17    3.46
  -3  -8   2 1040.22   23.33
   3  -8  -2 1058.76   23.45
   3  -8  -2 1067.16   23.33
   3   8  -2 1040.77   23.28
   3   8  -2 1065.73   23.46
   3   8  -2 1075.45   24.07
  -3   8   2 1063.59   22.29
  -3   8   2 1078.55   23.39
  -3   8   2 1024.41   22.16
  -2  -8   2   54.39    3.36
   2  -8  -2   51.68    2.58
   2  -8  -2   54.73    3.19
   2  -8  -2   51.54    3.00
   2   8  -2   54.65    3.72
   2   8  -2   55.54    3.20
  -2   8   2   54.03    3.06
   2   8  -2   53.56    3.01
  -2   8   2   56.76    2.79
   1  -8  -2  302.83    8.17
  -1  -8   2  293.86    8.02
   1  -8  -2  297.49    8.16
  -1   8   2  297.96    8.06
   1   8  -2  307.87    8.59
  -1   8   2  315.18    8.25
  -1   8   2  305.62    7.94
   1   8  -2  283.24    7.95
   1   8  -2  298.33    8.18
   0  -8  -2  837.61   19.08
   0  -8   2  840.66   18.99
   0  -8  -2  831.26   18.90
   0  -8  -2  857.05   19.20
   0   8   2  944.75   20.14
   0   8  -2  822.42   19.42
   0   8  -2  825.82   18.96
   0   8  -2  868.51   19.18
   0   8   2  872.70   19.23
   0   8   2  872.58   19.16
  -1  -8  -2   69.48    3.57
   1  -8   2   74.07    3.55
  -1  -8  -2   71.13    3.44
  -1   8  -2   73.63    3.88
  -1   8  -2   74.02    3.64
  -1   8  -2   73.34    3.56
   1   8   2   71.51    3.58
   1   8   2   71.69    4.00
  -2  -8  -2  919.71   21.00
   2  -8   2  940.34   20.85
  -2  -8  -2  969.80   21.20
  -2   8  -2  948.69   21.02
   2   8   2  943.94   21.63
  -2   8  -2  939.29   20.99
  -2   8  -2  940.28   21.28
   2   8   2  925.47   20.94
  -3  -8  -2  615.12   14.93
   3  -8   2  601.84   14.61
  -3  -8  -2  610.51   14.94
   3   8   2  625.48   15.66
   3   8   2  616.48   14.80
  -3   8  -2  616.91   14.98
  -3   8  -2  603.31   14.69
  -3   8  -2  623.11   14.86
  -4  -8  -2  132.78    5.44
  -4  -8  -2  123.75    5.45
   4  -8   2  131.07    5.19
   4   8   2  132.25    5.92
  -4   8  -2  132.82    5.45
   4   8   2  129.84    5.17
  -4   8  -2  134.44    5.44
  -4   8  -2  134.21    5.36
   5  -8   2 1366.52   30.24
  -5  -8  -2 1347.89   34.25
  -5  -8  -2 1373.27   30.57
   5  -8   2 1412.07   30.23
   5   8   2 1354.63   31.39
  -5   8  -2 1394.93   30.47
  -5   8  -2 1348.80   30.26
   5   8   2 1342.68   30.23
   6  -8   2  162.89    6.45
  -6  -8  -2  173.93    6.81
   6  -8   2  158.21    6.41
   6   8   2  170.25    7.67
  -6   8  -2  161.93    6.79
  -6   8  -2  151.16    6.35
   6   8   2  164.22    6.60
   7  -8   2  163.15    6.80
  -7  -8  -2  174.31    7.71
   7  -8   2  173.75    7.02
   7   8   2  169.32    7.82
  -7   8  -2  168.98    7.15
  -7   8  -2  170.71    7.11
   7   8   2  167.20    6.87
  -8  -8  -2  524.15   15.32
   8  -8   2  568.66   16.66
   8  -8   2  544.44   14.92
  -8   8  -2  542.55   20.62
   8   8   2  528.32   14.92
   8   8   2  533.73   16.25
   9  -8   2  104.00    5.93
   9  -8   2  103.02    6.04
  -9  -8  -2   93.78    6.75
   9   8   2   99.97    7.06
  -9   8  -2  107.41    6.47
   9   8   2   98.89    7.13
  10  -8   2   90.37    6.00
  10  -8   2   80.48    5.83
 -10  -8  -2   87.46    6.31
 -10   8  -2   96.02    6.35
  10   8   2   80.04   10.28
  10   8   2   85.95    6.27
  11  -8   2  221.20    9.17
  11  -8   2  170.10   12.33
 -11  -8  -2  215.94   10.14
 -11   8  -2  224.53    9.78
  11   8   2  225.41   10.67
  11   8   2  206.76    9.41
 -12  -8  -2    3.76    4.04
  12  -8   2    5.03    3.14
  12   8   2   11.26    3.92
 -12   8  -2   -3.82    3.54
 -13  -8  -2    9.91    5.31
  13  -8   2   17.87    4.19
 -13   8  -2   14.14    5.05
  13   8   2   19.82    4.72
  14   9  -2   13.34    4.17
  13  -9  -2  154.52    9.08
  13  -9  -2  161.39    8.15
  13   9  -2  168.13    9.39
 -13   9   2  151.33    9.34
  13   9  -2  146.98    9.04
 -12  -9   2  235.00   10.76
  12  -9  -2  231.32    9.76
  12  -9  -2  230.74   10.34
  12   9  -2  238.29   10.89
 -12   9   2  241.27   10.53
  12   9  -2  220.86   10.18
  11  -9  -2  123.51    7.29
 -11  -9   2  132.82    7.47
  11  -9  -2  126.84    5.55
  11   9  -2  136.46    8.73
 -11   9   2  122.19    7.65
 -10  -9   2  640.38   18.02
  10  -9  -2  648.84   18.03
  10   9  -2  638.41   18.07
  10   9  -2  624.04   18.69
 -10   9   2  644.92   18.02
  -9  -9   2   68.13    5.70
   9  -9  -2   68.64    5.12
   9   9  -2   66.35    5.99
  -9   9   2   65.10    5.46
   9   9  -2   65.95    5.15
  -8  -9   2  543.46   15.14
   8  -9  -2  540.69   15.13
   8   9  -2  532.08   15.94
  -8   9   2  539.25   13.20
  -8   9   2  542.00   15.12
   8   9  -2  548.08   15.29
  -7  -9   2  899.17   24.00
   7  -9  -2  957.64   22.62
  -7   9   2  951.72   20.62
  -7   9   2  901.77   20.40
   7   9  -2  941.52   23.45
  -7   9   2  932.59   22.41
   7   9  -2  933.53   22.66
  -6  -9   2   -0.19    2.48
   6  -9  -2    2.20    2.23
   6   9  -2    2.72    2.19
  -6   9   2    2.67    1.47
  -6   9   2    0.00    4.36
   6   9  -2   -0.67    2.89
  -5  -9   2 1218.60   27.22
   5  -9  -2 1211.06   27.20
   5  -9  -2 1196.88   27.00
  -5   9   2 1199.86   27.06
  -5   9   2 1189.62   26.10
   5   9  -2 1227.47   27.30
  -5   9   2 1246.08   25.56
   5   9  -2 1154.19   26.96
   5   9  -2 1203.59   27.92
   4  -9  -2 1044.05   23.96
   4  -9  -2 1045.43   23.82
  -4  -9   2 1055.73   23.96
  -4   9   2 1068.70   23.91
  -4   9   2 1037.08   22.48
   4   9  -2 1104.97   24.85
  -4   9   2 1065.59   22.58
   4   9  -2 1057.32   24.03
   3  -9  -2   15.65    2.50
  -3  -9   2   11.34    2.23
   3  -9  -2   15.08    2.36
   3   9  -2   16.97    2.57
  -3   9   2   15.94    1.86
   3   9  -2   16.43    2.32
   3   9  -2   11.50    2.39
  -3   9   2   13.38    2.20
  -2  -9   2 1188.53   26.21
   2  -9  -2 1234.60   26.42
   2  -9  -2 1168.52   26.16
   2  -9  -2 1250.26   26.89
  -2   9   2 1174.41   26.21
   2   9  -2 1169.50   26.12
   2   9  -2 1199.58   26.36
  -2   9   2 1195.88   26.23
   2   9  -2 1215.09   26.91
   1  -9  -2  169.02    5.91
  -1  -9   2  178.73    5.89
   1  -9  -2  174.21    5.82
   1  -9  -2  162.58    5.31
  -1   9   2  181.27    5.86
   1   9  -2  172.91    5.77
   1   9  -2  167.26    6.19
   1   9  -2  173.00    5.78
  -1   9   2  175.61    5.64
   0  -9  -2  213.28    6.66
   0  -9  -2  217.74    6.59
   0  -9   2  215.90    6.52
   0  -9  -2  204.93    6.50
   0   9  -2  217.49    6.71
   0   9   2  215.43    6.77
   0   9  -2  210.48    6.56
   0   9   2  219.40    6.58
   0   9  -2  204.94    6.94
  -1  -9  -2 1633.82   35.03
  -1  -9  -2 1680.68   35.15
   1  -9   2 1642.00   34.89
   1   9   2 1649.63   35.39
  -1   9  -2 1618.26   34.95
  -1   9  -2 1650.78   35.36
   1   9   2 1666.66   35.02
  -1   9  -2 1623.20   34.90
   2  -9   2  311.05    8.56
  -2  -9  -2  291.98    8.60
  -2  -9  -2  317.04    8.85
   2   9   2  306.82    8.63
   2   9   2  308.95    9.31
  -2   9  -2  308.45    8.66
  -2   9  -2  301.84    8.57
  -2   9  -2  308.28    8.92
  -3  -9  -2   70.34    3.89
   3  -9   2   68.13    3.84
  -3  -9  -2   60.80    3.86
  -3   9  -2   72.41    4.07
  -3   9  -2   67.55    3.72
   3   9   2   64.99    4.29
  -3   9  -2   66.49    3.77
   3   9   2   64.60    3.65
   4  -9   2 1094.27   24.62
  -4  -9  -2 1139.35   28.62
  -4  -9  -2 1079.68   25.00
  -4   9  -2 1093.20   24.86
   4   9   2 1074.81   24.69
   4   9   2 1086.28   25.77
  -4   9  -2 1101.37   24.88
  -4   9  -2 1079.06   24.70
  -5  -9  -2  231.23    8.26
   5  -9   2  240.22    7.83
  -5  -9  -2  216.14    7.89
  -5   9  -2  222.45    8.87
  -5   9  -2  239.83    7.98
   5   9   2  228.22    7.84
  -5   9  -2  235.82    7.94
  -6  -9  -2   81.81    5.81
   6  -9   2   81.76    4.86
  -6   9  -2   86.69    5.28
   6   9   2   90.04    5.11
  -6   9  -2   76.17    4.94
   6   9   2   76.66    5.81
  -7  -9  -2  627.12   17.01
   7  -9   2  624.54   16.23
   7  -9   2  620.10   16.25
   7   9   2  619.50   17.74
   7   9   2  603.05   16.38
  -7   9  -2  639.99   16.83
   8  -9   2   28.52    3.89
   8  -9   2   23.43    3.57
  -8  -9  -2   18.66    6.91
   8   9   2   30.70    4.60
   8   9   2   31.62    4.17
  -8   9  -2   24.41    3.94
   9  -9   2  446.77   13.44
   9  -9   2  466.90   13.77
  -9  -9  -2  460.13   14.48
  -9   9  -2  451.42   14.07
   9   9   2  448.08   15.11
  10  -9   2  325.91   11.16
 -10  -9  -2  312.55   11.70
  10   9   2  316.97   11.34
 -10   9  -2  325.54   11.96
  10   9   2  311.61   12.56
  11  -9   2    3.24    2.85
 -11  -9  -2   -4.76    3.79
  11   9   2   -0.66    5.46
  11   9   2    3.45    3.42
 -11   9  -2   -1.23    3.46
  12  -9   2  172.13    8.56
 -12  -9  -2  182.47    9.90
 -12   9  -2  170.88    9.57
  12   9   2  166.52    9.71
  13  -9   2  117.81    8.02
 -13  -9  -2  123.66   13.60
 -13   9  -2  123.52    8.27
  13   9   2  123.83   11.15
  13 -10  -2   17.44    5.13
  13  10  -2   17.01    5.02
  13  10  -2   27.04    5.09
  12 -10  -2   13.76    4.29
 -12 -10   2   14.81    4.37
 -12  10   2   14.73    5.25
  12  10  -2   19.79    4.68
  12  10  -2   23.75    4.81
 -11 -10   2   17.46    4.02
  11  10  -2   13.14    4.18
 -11  10   2   12.15    3.89
 -11  10   2   16.92    2.86
  11  10  -2   16.45    4.05
  10 -10  -2   11.78    3.46
 -10 -10   2    8.30    3.48
 -10  10   2    6.08    3.58
  10  10  -2    8.41    3.63
  10  10  -2    8.47    3.56
 -10  10   2   10.21    2.46
   9 -10  -2    5.84    2.94
  -9 -10   2    2.91    3.34
   9  10  -2    5.62    2.97
   9  10  -2    4.78    3.35
  -9  10   2    4.89    2.98
  -9  10   2    7.46    2.20
  -8 -10   2  105.26    6.00
   8 -10  -2  101.56    6.18
  -8  10   2  100.94    5.82
   8  10  -2   98.83    6.17
  -8  10   2   98.28    4.51
   8  10  -2  106.22    6.87
   7 -10  -2   11.16    3.32
  -7 -10   2    9.47    2.91
  -7  10   2   14.71    3.20
   7  10  -2   15.27    3.70
   7  10  -2   15.92    3.42
  -7  10   2   17.30    2.11
  -7  10   2   11.18    2.14
   6 -10  -2    8.17    2.69
  -6  10   2   12.29    2.03
  -6  10   2   11.59    2.95
   6  10  -2    9.91    2.72
   6  10  -2   11.90    3.31
  -6  10   2   10.90    1.77
   5 -10  -2    1.59    2.12
  -5 -10   2    0.09    2.13
   5  10  -2    0.09    2.04
   5  10  -2    2.24    2.04
  -5  10   2   -0.92    2.30
  -5  10   2    3.60    1.34
  -4 -10   2    1.57    2.07
   4 -10  -2    0.36    1.91
   4 -10  -2   -0.92    1.72
  -4  10   2   -0.03    1.28
   4  10  -2   -1.29    1.78
   4  10  -2   -0.03    1.80
  -4  10   2    1.22    2.09
   4  10  -2    2.12    2.34
   3 -10  -2    6.98    2.35
   3 -10  -2    5.51    2.06
  -3 -10   2    6.22    2.36
   3  10  -2   10.00    2.38
  -3  10   2    6.09    2.03
   3  10  -2    5.73    2.43
  -3  10   2    6.36    1.89
   2 -10  -2  189.17    6.37
  -2 -10   2  184.45    6.38
   2 -10  -2  175.14    5.57
   2 -10  -2  165.31    8.51
   2  10  -2  174.22    6.36
   2  10  -2  188.17    6.92
  -2  10   2  188.32    6.25
   2  10  -2  177.76    6.11
  -2  10   2  186.43    5.88
   1 -10  -2    1.25    1.47
  -1 -10   2   -0.41    1.77
   1 -10  -2   -2.13    1.59
   1 -10  -2    0.63    1.84
  -1  10   2    2.96    1.68
  -1  10   2    2.49    1.71
   1  10  -2    0.45    1.66
   1  10  -2    0.29    1.59
   1  10  -2    7.15    2.16
   0 -10   2  353.43    9.62
   0 -10  -2  365.65    9.95
   0 -10  -2  355.18    9.71
   0  10   2  353.12    9.67
   0  10  -2  365.40   10.20
   0  10  -2  347.52    9.59
   0  10   2  346.70    9.76
   0  10  -2  358.27    9.83
  -1 -10  -2   84.10    4.47
  -1 -10  -2   85.39    4.12
   1 -10   2   88.03    4.23
   1  10   2   80.17    4.18
  -1  10  -2   84.88    4.31
   1  10   2   86.68    4.63
  -1  10  -2   81.09    4.00
  -1  10  -2   87.68    4.51
  -2 -10  -2   53.19    3.89
  -2 -10  -2   53.04    3.71
   2 -10   2   49.66    3.51
   2  10   2   47.99    3.51
   2  10   2   46.41    4.05
  -2  10  -2   49.22    3.40
  -2  10  -2   48.03    3.51
  -2  10  -2   46.75    3.64
   3 -10   2  221.99    7.35
  -3 -10  -2  246.81    7.80
  -3  10  -2  213.13    7.24
  -3  10  -2  223.42    7.63
   3  10   2  227.11    8.29
   3  10   2  219.27    7.45
  -3  10  -2  236.74    7.57
  -4 -10  -2   -0.28    1.97
   4 -10   2   -1.27    1.79
  -4 -10  -2   -3.04    1.92
   4  10   2   -2.93    1.71
  -4  10  -2   -6.36    3.25
  -4  10  -2   -4.02    2.13
   4  10   2    0.12    2.38
  -4  10  -2   -1.89    1.97
  -5 -10  -2  160.09    6.89
  -5 -10  -2  162.78    6.71
   5 -10   2  167.98    6.58
   5  10   2  159.99    7.58
  -5  10  -2  164.52    6.70
  -5  10  -2  164.93    6.60
  -5  10  -2  173.70    6.80
   5  10   2  174.66    6.68
  -6 -10  -2   10.63    3.45
   6 -10   2   13.20    3.06
   6  10   2   12.86    3.09
   6  10   2    4.40    3.14
  -6  10  -2    6.31    2.69
  -6  10  -2   11.25    3.13
  -6  10  -2   10.02    2.80
  -7 -10  -2    6.37    3.45
   7 -10   2    6.19    2.91
  -7  10  -2    9.56    3.93
   7  10   2    5.48    2.73
   7  10   2    5.26    3.21
   8 -10   2    7.28    2.96
  -8 -10  -2    4.72    3.18
   8  10   2    2.36    3.05
  -8  10  -2   -3.98    3.01
  -9 -10  -2   53.52    5.77
   9 -10   2   51.23    4.90
   9 -10   2   53.52    5.05
   9  10   2   53.75    4.83
   9  10   2   45.95    5.89
  -9  10  -2   50.67    5.53
 -10 -10  -2   14.25    4.34
  10 -10   2   14.57    3.37
  10  10   2   16.11    4.43
 -10  10  -2   18.47    4.27
  10  10   2   20.42    4.33
 -11 -10  -2   11.23    4.22
  11 -10   2   10.43    3.23
  11  10   2    3.28    3.74
 -11  10  -2   11.65    4.12
  12 -10   2   29.68    5.60
 -12 -10  -2   21.48    4.98
 -12  10  -2   20.37    4.95
  12  10   2   23.64    4.96
  13 -10   2   15.70    4.39
 -13 -10  -2   -1.11    4.62
 -13  10  -2    1.32    4.34
  13  10   2    5.72    3.79
  13  11  -2   52.77    6.55
  13  11  -2   41.56    5.95
 -12 -11   2    5.25    4.34
 -12  11   2    9.15    5.10
  12  11  -2   10.03    3.69
  12  11  -2   19.84    4.71
 -12  11   2   15.06    3.26
 -11 -11   2   34.73    5.33
  11 -11  -2   34.29    5.38
  11  11  -2   35.74    5.28
  11  11  -2   33.15    5.35
 -11  11   2   29.84    3.38
 -11  11   2   40.29    5.28
  10 -11  -2   66.75    5.97
 -10 -11   2   68.80    5.95
 -10  11   2   78.26    4.55
 -10  11   2   78.27    5.87
  10  11  -2   75.86    6.86
  -9 -11   2   -3.22    2.95
   9 -11  -2    1.25    3.18
   9  11  -2   -0.92    2.65
   9  11  -2    1.90    3.18
  -9  11   2    0.99    3.04
  -9  11   2    1.39    1.90
  -8 -11   2  172.29    7.77
   8 -11  -2  174.62    7.70
  -8  11   2  173.90    7.90
   8  11  -2  179.57    8.08
   8  11  -2  174.55    8.81
  -8  11   2  173.61    6.03
   7 -11  -2  224.87    8.55
  -7 -11   2  214.18    8.51
   7  11  -2  212.86    8.52
  -7  11   2  232.31    8.71
  -7  11   2  238.47    7.03
   7  11  -2  238.90    9.75
   6 -11  -2   43.00    4.03
   6  11  -2   45.77    5.26
  -6  11   2   46.11    2.91
   6  11  -2   37.26    4.34
  -6  11   2   35.27    3.03
  -6  11   2   33.11    3.80
   5 -11  -2  373.51   10.92
  -5 -11   2  359.50   10.84
   5  11  -2  349.23   11.64
  -5  11   2  353.42   10.88
  -5  11   2  352.19    9.14
  -5  11   2  359.47    9.32
   5  11  -2  368.65   11.03
  -4 -11   2  250.68    8.42
   4 -11  -2  247.48    8.38
   4  11  -2  256.23    8.35
  -4  11   2  249.60    7.11
  -4  11   2  250.49    6.99
   4  11  -2  238.68    8.16
  -4  11   2  238.44    8.29
   3 -11  -2    2.01    2.09
  -3 -11   2    1.28    2.29
   3 -11  -2    0.76    2.05
  -3  11   2   -0.58    1.86
  -3  11   2    0.15    1.61
   3  11  -2   -0.79    1.80
   3  11  -2    1.63    1.97
   3  11  -2    2.77    2.22
   2 -11  -2  846.93   19.85
   2 -11  -2  814.69   19.53
  -2 -11   2  845.01   19.64
   2  11  -2  839.43   19.75
   2  11  -2  827.89   20.23
  -2  11   2  856.95   19.08
   2  11  -2  832.95   20.95
  -2  11   2  820.55   19.57
   1 -11  -2 1353.35   29.71
  -1 -11   2 1343.39   29.53
   1 -11  -2 1321.33   29.57
  -1  11   2 1330.90   29.56
   1  11  -2 1337.34   30.14
   1  11  -2 1390.09   30.85
  -1  11   2 1339.05   29.31
   1  11  -2 1336.31   29.66
   0 -11   2  229.00    7.41
   0 -11  -2  233.39    7.67
   0 -11  -2  239.91    7.67
   0  11   2  226.16    7.43
   0  11  -2  244.31    7.75
   0  11   2  248.51    7.73
   0  11  -2  236.39    7.88
   0  11  -2  225.54    7.44
  -1 -11  -2 1216.90   28.21
   1 -11   2 1232.75   27.84
  -1 -11  -2 1270.48   28.18
  -1  11  -2 1298.81   28.48
  -1  11  -2 1265.02   28.14
  -1  11  -2 1247.92   27.96
   1  11   2 1294.93   28.49
   1  11   2 1271.11   28.07
   2 -11   2  505.64   13.13
  -2 -11  -2  505.42   13.53
  -2 -11  -2  483.48   13.27
   2  11   2  501.00   13.23
   2  11   2  536.89   14.09
  -2  11  -2  499.12   13.27
  -2  11  -2  548.88   14.61
  -2  11  -2  518.46   13.57
  -3 -11  -2  406.98   11.50
   3 -11   2  403.02   11.11
  -3 -11  -2  386.91   11.19
   3  11   2  396.85   11.97
  -3  11  -2  403.18   11.32
  -3  11  -2  387.67   11.11
  -3  11  -2  376.55   12.14
   3  11   2  394.69   11.08
   4 -11   2  722.07   17.66
  -4 -11  -2  699.26   17.90
  -4 -11  -2  715.69   18.14
  -4  11  -2  730.51   18.03
   4  11   2  706.75   17.83
   4  11   2  748.59   20.48
  -4  11  -2  697.74   17.74
  -4  11  -2  722.51   17.91
   5 -11   2   29.84    3.73
  -5 -11  -2   28.58    4.09
   5  11   2   31.56    3.53
   5  11   2   34.70    4.54
  -5  11  -2   31.99    3.74
  -5  11  -2   26.55    3.57
  -5  11  -2   31.03    3.76
   6 -11   2  827.22   20.41
  -6 -11  -2  820.54   21.03
  -6  11  -2  864.40   20.74
  -6  11  -2  829.11   20.92
   6  11   2  815.65   20.64
   6  11   2  824.72   21.96
   7 -11   2  407.21   12.33
  -7  11  -2  415.96   13.15
  -7  11  -2  402.97   13.77
   7  11   2  446.55   14.17
   7  11   2  407.54   13.87
   8 -11   2   -1.18    2.29
  -8 -11  -2   -2.81    2.78
  -8  11  -2    0.64    2.61
   8  11   2    3.13    2.99
   8  11   2    0.14    2.99
  -8  11  -2   -4.39    2.62
   9 -11   2  226.21   12.74
  -9 -11  -2  201.86    9.17
   9  11   2  208.43   15.12
   9  11   2  218.01    8.83
  -9  11  -2  203.50    9.09
  -9  11  -2  204.12    8.71
  10 -11   2   37.47    6.13
 -10 -11  -2   31.68    5.18
 -10  11  -2   18.69    4.17
  10  11   2   28.98    5.00
  10  11   2   34.81    5.59
 -11 -11  -2    3.56    3.69
 -11  11  -2    1.79    3.88
  11  11   2    6.88    3.96
 -12 -11  -2   77.81    7.68
  12  11   2   79.98    7.73
  13  12  -2   35.54    7.46
  12 -12  -2   87.95    7.58
 -12  12   2   86.46    7.70
  12  12  -2   98.28    8.04
  12  12  -2   91.19    7.58
  11 -12  -2   82.07    6.39
 -11 -12   2   77.81    6.72
  11  12  -2   90.41    7.68
 -11  12   2   87.05    4.95
  11  12  -2   83.71    6.48
 -11  12   2   86.92    6.53
  10 -12  -2    8.98    7.08
 -10 -12   2    0.81    3.49
  10  12  -2    6.08    3.61
  10  12  -2    5.81    3.76
 -10  12   2    1.06    2.07
 -10  12   2    2.38    3.16
  -9 -12   2  255.99   10.15
   9 -12  -2  271.13   10.32
   9  12  -2  268.25   11.25
  -9  12   2  267.96    8.10
   9  12  -2  209.86   13.32
  -9  12   2  267.74   10.39
   8 -12  -2  166.92    7.87
  -8 -12   2  165.60    8.07
   8  12  -2  169.00    8.85
  -8  12   2  173.48    7.76
   8  12  -2  171.23    7.85
  -8  12   2  172.85    6.08
   7 -12  -2   93.81    6.02
  -7 -12   2   85.24    6.00
  -7  12   2   89.12    5.90
   7  12  -2   96.27    6.12
   7  12  -2   90.61    6.86
  -7  12   2   99.91    4.45
  -6 -12   2  448.17   13.35
   6 -12  -2  454.13   13.44
  -6  12   2  469.69   11.65
   6  12  -2  455.08   14.44
  -6  12   2  459.51   13.23
   6  12  -2  466.22   13.50
   5 -12  -2  364.84   11.09
   5  12  -2  347.11   11.80
   5  12  -2  333.71   10.90
  -5  12   2  357.23    9.43
  -5  12   2  339.43   10.78
   4 -12  -2  347.78   10.57
  -4 -12   2  339.79   10.63
   4  12  -2  338.26   10.61
  -4  12   2  356.10    9.42
  -4  12   2  333.27   11.62
   4  12  -2  346.30   11.45
  -3 -12   2  648.23   16.20
   3 -12  -2  619.58   16.05
  -3  12   2  635.13   15.13
   3  12  -2  628.08   16.14
  -3  12   2  650.08   16.43
   3  12  -2  612.81   15.92
  -2 -12   2   68.91    4.50
   2 -12  -2   66.74    4.28
   2 -12  -2   68.60    4.74
   2  12  -2   67.87    4.23
  -2  12   2   71.15    4.10
  -2  12   2   67.91    4.45
   2  12  -2   66.73    4.89
   2  12  -2   73.25    4.35
   1 -12  -2  263.36    8.62
   1 -12  -2  282.56    8.84
  -1 -12   2  285.15    8.83
   1  12  -2  269.77    8.66
   1  12  -2  273.00    8.64
   1  12  -2  280.69    9.33
  -1  12   2  289.87    8.68
  -1  12   2  286.16    8.83
   0 -12  -2  841.61   19.56
   0 -12   2  786.59   19.07
   0 -12  -2  785.35   19.20
   0  12  -2  822.34   19.80
   0  12   2  814.73   19.31
   0  12  -2  806.51   19.29
   0  12   2  803.82   19.30
   0  12  -2  773.22   19.04
   1 -12   2  122.94    5.37
  -1 -12  -2  119.88    5.62
  -1 -12  -2  127.31    5.68
  -1  12  -2  116.73    5.38
  -1  12  -2  126.89    5.60
   1  12   2  127.14    5.64
   1  12   2  125.63    5.94
  -1  12  -2  130.86    5.90
  -2 -12  -2  282.21    9.18
   2 -12   2  288.28    8.83
  -2 -12  -2  269.44    8.86
  -2  12  -2  273.11    8.77
  -2  12  -2  279.65    9.02
   2  12   2  275.65    8.86
   2  12   2  272.54    9.49
  -2  12  -2  262.19    8.55
  -3 -12  -2  764.06   19.24
   3 -12   2  751.56   18.86
  -3 -12  -2  825.66   23.25
  -3  12  -2  800.59   19.25
   3  12   2  776.52   19.12
  -3  12  -2  761.23   18.99
  -3  12  -2  776.98   19.15
   4 -12   2   16.28    2.92
  -4 -12  -2   17.84    3.39
  -4  12  -2   22.87    3.39
   4  12   2   17.11    3.05
   4  12   2   16.87    3.42
  -4  12  -2   20.34    3.27
  -4  12  -2   24.63    3.39
   5 -12   2  243.92    8.53
  -5 -12  -2  246.81    9.26
  -5  12  -2  231.02    8.60
   5  12   2  234.01    8.67
  -5  12  -2  237.12    8.64
   5  12   2  240.08    9.73
  -6 -12  -2  224.53    9.15
   6 -12   2  221.90    8.41
   6  12   2  221.73    9.66
   6  12   2  220.11    9.87
   7 -12   2   33.56    4.20
  -7  12  -2   23.54    3.78
  -7  12  -2   32.29    4.58
   7  12   2   27.39    4.72
   7  12   2   33.65    4.73
  -8 -12  -2  195.24    9.17
   8 -12   2  199.89    8.70
   8  12   2  185.97    9.31
  -8  12  -2  208.16    8.42
  -8  12  -2  203.16    8.95
   8  12   2  197.09    8.52
  -9 -12  -2   89.98    7.16
   9 -12   2   74.28    9.48
   9  12   2   99.73    6.70
   9  12   2   98.62    7.63
  -9  12  -2  102.29    6.30
  -9  12  -2   95.63    6.45
 -10 -12  -2   29.74    5.30
 -10  12  -2   28.53    4.30
 -10  12  -2   35.39    5.11
  10  12   2   30.17    5.49
 -11 -12  -2   70.32    7.25
 -11  12  -2   69.93    6.26
 -11  12  -2   82.86    7.31
  11  12   2   83.38    7.65
 -12  12  -2    2.30    4.39
 -12  12  -2    0.82    4.25
  12 -13  -2  108.92    8.37
  12  13  -2  112.34    7.97
  12  13  -2  123.96    8.95
  11 -13  -2    4.96    3.52
 -11 -13   2    5.91    4.86
  11  13  -2   -0.64    3.59
  11  13  -2    2.06    3.67
  10 -13  -2   12.09    3.97
 -10 -13   2   16.77    4.46
  10  13  -2   18.83    4.09
 -10  13   2   15.11    4.14
  10  13  -2   11.19    4.11
 -10  13   2   14.10    2.66
  -9 -13   2    1.60    3.48
   9 -13  -2    0.07    3.00
   9  13  -2    2.37    3.03
  -9  13   2    1.07    2.87
   9  13  -2   -1.46    3.42
  -9  13   2   -0.45    1.99
   8 -13  -2   -1.22    2.99
  -8 -13   2    0.06    2.89
  -8  13   2    3.21    3.00
   8  13  -2    1.32    3.49
   8  13  -2    2.10    2.86
  -8  13   2    1.02    1.91
   7 -13  -2   79.74    5.47
   7  13  -2   78.13    6.69
   7  13  -2   72.68    5.46
  -7  13   2   74.79    4.25
  -7  13   2   71.42    5.26
   6 -13  -2   18.44    3.53
  -6 -13   2   18.18    3.69
  -6  13   2   19.86    2.64
  -6  13   2   18.14    3.69
   6  13  -2   17.70    4.31
   6  13  -2   18.37    3.51
  -5 -13   2   18.11    3.58
   5 -13  -2   26.27    4.02
  -5  13   2   28.86    4.00
   5  13  -2   25.58    3.73
   5  13  -2   21.96    4.11
  -5  13   2   25.82    3.07
  -4 -13   2   14.39    3.99
   4 -13  -2   16.85    3.21
  -4  13   2   22.21    2.76
   4  13  -2   21.64    3.47
  -4  13   2   15.32    3.24
   4  13  -2   19.22    3.58
   3 -13  -2   16.04    3.12
  -3 -13   2   15.70    3.25
   3  13  -2   15.62    3.03
   3  13  -2   16.18    3.54
  -3  13   2   17.90    2.74
  -3  13   2   12.54    2.88
  -2 -13   2    8.48    2.94
   2 -13  -2   14.10    3.14
  -2  13   2    9.91    4.25
   2  13  -2   13.46    3.38
  -2  13   2   10.88    2.64
   2  13  -2    7.43    2.82
   1 -13  -2  141.31    6.21
  -1 -13   2  151.02    6.20
  -1  13   2  149.89    6.15
  -1  13   2  142.16    6.17
   1  13  -2  135.80    6.06
   1  13  -2  144.86    6.15
   0 -13   2   61.79    4.21
   0 -13  -2   56.02    4.28
   0  13  -2   57.96    4.16
   0  13   2   59.58    4.44
   0  13   2   57.63    4.66
   0  13  -2   60.09    4.78
   0  13  -2   60.71    4.05
  -1 -13  -2    5.47    2.61
   1 -13   2    1.08    2.36
  -1  13  -2    2.08    2.25
  -1  13  -2    0.09    2.20
  -1  13  -2    3.41    2.34
   1  13   2   -0.51    2.55
   1  13   2    1.12    2.30
   2 -13   2    5.20    2.67
  -2 -13  -2    6.90    2.81
  -2  13  -2    7.40    2.69
   2  13   2    7.31    2.54
   2  13   2    7.01    2.87
  -2  13  -2    3.67    2.47
  -2  13  -2    4.72    2.39
  -3 -13  -2   51.54    4.49
   3 -13   2   52.04    4.04
  -3  13  -2   46.50    4.14
  -3  13  -2   49.62    4.59
   3  13   2   50.12    5.12
   3  13   2   58.39    4.28
  -4 -13  -2   87.81    5.82
   4 -13   2   69.61    4.59
  -4  13  -2   67.98    5.20
   4  13   2   74.79    4.90
   4  13   2   78.57    6.11
  -4  13  -2   68.90    5.11
  -5 -13  -2   36.42    4.63
   5 -13   2   50.20    4.52
  -5  13  -2   37.96    4.33
   5  13   2   42.67    5.30
   6 -13   2    4.48    2.66
  -6 -13  -2   -3.59    4.71
   6  13   2   -0.92    3.16
  -6  13  -2   -1.49    2.54
   6  13   2    4.15    2.39
  -6  13  -2   -4.85    2.22
   7 -13   2    0.16    2.63
  -7 -13  -2    1.42    3.18
  -7  13  -2   -3.27    2.74
  -7  13  -2   -0.59    2.58
   7  13   2    0.84    3.04
   7  13   2    2.67    3.04
  -8 -13  -2   58.43    6.17
  -8  13  -2   53.54    5.14
  -8  13  -2   61.54    5.49
   8  13   2   57.89    5.05
   8  13   2   58.60    7.08
   9 -13   2    7.35    3.83
  -9 -13  -2    4.73    3.83
  -9  13  -2    9.86    3.86
   9  13   2   -1.24    3.28
  -9  13  -2    3.33    2.94
   9  13   2    8.90    4.22
 -10 -13  -2   12.49    4.10
 -10  13  -2   15.22    3.62
 -10  13  -2   14.16    4.51
  10  13   2   21.52    5.09
 -11 -13  -2    3.49    4.22
 -11  13  -2    2.06    3.89
  11  13   2    2.14    3.61
 -11  13  -2    3.35    3.37
 -12 -13  -2    8.91    5.49
 -12  13  -2    3.30    4.60
  12  13   2    8.10    3.78
 -12  13  -2    3.68    3.78
  12  14  -2   18.49    5.40
  11 -14  -2  131.91    8.18
  11  14  -2  139.67    9.43
  11  14  -2  144.68    8.77
 -11  14   2  151.44    8.54
 -10 -14   2    8.14    3.94
  10 -14  -2    4.99    3.63
 -10  14   2    5.86    3.79
 -10  14   2    4.37    2.51
  10  14  -2    4.61    4.03
  10  14  -2    7.47    3.52
   9 -14  -2  221.55   11.16
  -9 -14   2  235.05   10.33
   9  14  -2  257.29   11.57
   9  14  -2  238.09   10.05
  -9  14   2  236.68    7.75
  -9  14   2  235.73    9.85
  -8 -14   2  340.84   12.10
   8 -14  -2  354.68   12.05
  -8  14   2  350.14    9.92
   8  14  -2  341.12   13.32
  -8  14   2  348.86   11.96
   7 -14  -2   91.07    6.33
   7  14  -2  104.99    6.40
  -7  14   2   97.84    4.81
  -7  14   2  101.14    6.06
   7  14  -2  100.09    7.41
  -6 -14   2  559.48   15.92
   6 -14  -2  548.15   15.67
   6  14  -2  561.33   15.95
   6  14  -2  523.34   16.71
  -6  14   2  541.54   15.62
  -6  14   2  555.62   13.81
  -5 -14   2  100.60    5.97
   5 -14  -2  102.62    6.31
   5  14  -2  106.21    7.15
   5  14  -2  104.95    5.95
  -5  14   2  112.72    5.15
  -5  14   2  102.20    5.74
   4 -14  -2  221.50    8.37
  -4 -14   2  191.21    9.01
   4  14  -2  215.14    8.30
   4  14  -2  203.95    9.16
  -4  14   2  210.64    7.27
  -4  14   2  217.78    8.15
  -3 -14   2  710.76   20.80
   3 -14  -2  777.29   19.56
  -3  14   2  776.79   18.49
   3  14  -2  791.18   20.42
  -3  14   2  773.90   19.30
   3  14  -2  756.83   19.39
  -2 -14   2   64.77    4.62
   2 -14  -2   57.62    4.56
   2  14  -2   59.06    4.46
  -2  14   2   58.64    4.50
  -2  14   2   58.93    4.29
   2  14  -2   57.06    5.33
  -1 -14   2  375.94   11.51
   1 -14  -2  387.80   11.65
   1  14  -2  392.97   12.21
  -1  14   2  377.34   12.80
   1  14  -2  392.76   11.75
  -1  14   2  395.17   11.45
   0 -14   2  269.03    9.08
   0 -14  -2  276.93    9.42
   0  14  -2  280.10    9.78
   0  14   2  287.27    9.63
   0  14  -2  285.90    9.52
   1 -14   2   66.78    4.55
  -1 -14  -2   64.25    5.20
  -1  14  -2   74.73    5.98
   1  14   2   67.60    5.43
  -1  14  -2   66.32    4.70
  -2 -14  -2  327.06   10.73
   2 -14   2  330.77   10.40
  -2  14  -2  330.83   10.63
   2  14   2  313.72   10.93
  -3 -14  -2   89.75    5.57
   3 -14   2   86.38    5.40
   3  14   2   90.14    6.29
  -3  14  -2   89.20    5.41
  -3  14  -2   91.70    6.49
  -4 -14  -2    4.31    3.15
   4 -14   2    5.54    2.87
   4  14   2    3.06    2.65
  -4  14  -2    1.36    2.71
  -4  14  -2    4.13    3.01
   4  14   2    2.60    3.23
  -5 -14  -2  179.25    8.32
   5 -14   2  187.68    7.86
   5  14   2  185.13    7.75
  -5  14  -2  197.71    8.11
   5  14   2  192.69    9.07
  -5  14  -2  198.07    8.60
   6 -14   2  181.96    8.14
  -6 -14  -2  190.47    8.57
   6  14   2  179.33    9.09
  -6  14  -2  180.19    8.21
   6  14   2  182.75    7.91
  -6  14  -2  194.77    8.16
  -7 -14  -2   -6.87    3.16
   7  14   2    1.21    3.59
  -7  14  -2    0.95    2.59
   7  14   2   -5.09    2.70
  -7  14  -2   -1.46    2.98
  -8 -14  -2  247.44   10.74
   8 -14   2  250.63   11.00
  -8  14  -2  244.86    9.57
   8  14   2  250.76   10.15
  -8  14  -2  235.29   10.15
   8  14   2  263.09   11.54
  -9 -14  -2  151.01    9.02
   9  14   2  203.44   13.03
   9  14   2  147.65    9.22
  -9  14  -2  152.50    8.67
  -9  14  -2  158.15    7.93
 -10 -14  -2   19.35    4.58
  10  14   2   14.85    4.47
 -10  14  -2   21.42    4.87
 -10  14  -2   19.50    3.96
 -11 -14  -2  304.64   13.66
 -11  14  -2  334.45   15.97
 -11  14  -2  309.85   12.39
  12  15  -2   12.05    4.27
  11 -15  -2   95.50    7.90
  11  15  -2   83.51    7.89
  11  15  -2   89.94    7.79
 -10 -15   2   77.63    7.21
  10 -15  -2   80.69    6.86
  10  15  -2   72.22    6.33
  10  15  -2   91.08    8.02
   9 -15  -2   13.14    3.93
  -9 -15   2   11.74    4.57
  -9  15   2   12.38    2.81
  -9  15   2   11.49    3.66
   9  15  -2   10.60    4.36
   9  15  -2   18.37    3.87
  -8 -15   2   42.05    5.25
   8 -15  -2   35.04    7.83
  -8  15   2   49.20    4.05
  -8  15   2   45.56    5.09
   8  15  -2   47.49    6.25
   8  15  -2   46.76    5.05
   7 -15  -2   85.84    6.31
  -7  15   2   82.15    6.24
   7  15  -2   77.58    8.93
  -7  15   2   76.53    4.65
   7  15  -2   93.11    6.62
  -6 -15   2   31.88    4.46
   6 -15  -2   35.14    4.57
   6  15  -2   29.39    5.02
   6  15  -2   30.32    4.80
  -6  15   2   34.09    4.36
  -6  15   2   31.24    3.67
  -5 -15   2  106.99    6.71
   5 -15  -2  111.96    6.67
  -5  15   2  108.47    6.15
   5  15  -2  113.01    6.36
   5  15  -2  115.24    7.64
  -5  15   2  115.33    5.53
   4 -15  -2  153.76    7.47
  -4 -15   2  142.78    6.99
   4  15  -2  140.89    8.10
   4  15  -2  143.24    6.97
  -4  15   2  150.27    7.14
  -4  15   2  150.13    6.26
  -3 -15   2   71.57    5.19
   3 -15  -2   82.58    5.45
  -3  15   2   80.30    5.39
   3  15  -2   72.04    6.21
  -3  15   2   75.07    5.04
   3  15  -2   77.75    5.56
   2 -15  -2  379.83   11.84
  -2  15   2  367.62   11.50
  -2  15   2  374.00   11.29
   2  15  -2  376.72   11.72
   2  15  -2  390.40   12.63
   1 -15  -2  393.90   12.16
  -1 -15   2  397.24   12.29
  -1  15   2  404.29   12.03
   1  15  -2  389.68   12.19
  -1  15   2  405.87   12.09
   1  15  -2  408.65   12.80
   0 -15   2    2.52    2.80
   0 -15  -2   -2.26    2.77
   0  15  -2   -2.55    2.55
   0  15  -2    1.00    2.63
   0  15   2    1.07    2.88
   0  15   2   -2.04    2.12
  -1 -15  -2  516.01   14.57
   1 -15   2  486.97   14.03
  -1  15  -2  502.05   14.51
   1  15   2  495.81   14.15
   1  15   2  510.04   14.65
  -1  15  -2  492.54   14.28
  -2 -15  -2  149.89    7.15
   2 -15   2  150.20    7.00
  -2  15  -2  159.38    7.30
  -2  15  -2  155.76    7.28
   2  15   2  145.50    7.68
   2  15   2  145.79    6.70
  -3 -15  -2  125.35    6.66
   3 -15   2  117.27    6.37
   3  15   2  124.87    6.48
  -3  15  -2  125.12    7.87
   3  15   2  119.47    7.12
  -3  15  -2  123.79    6.46
  -4 -15  -2  311.35   10.96
   4 -15   2  320.62   10.86
  -4  15  -2  317.74   11.03
  -4  15  -2  312.87   10.62
   4  15   2  313.54   10.72
   4  15   2  308.48   11.68
   5 -15   2   20.72    4.64
  -5 -15  -2   11.84    4.03
  -5  15  -2   23.88    4.38
   5  15   2   24.52    4.04
   5  15   2   18.61    4.44
  -5  15  -2   17.74    3.53
  -6 -15  -2  192.39    9.20
   6  15   2  197.54    8.40
  -6  15  -2  193.37    8.31
  -6  15  -2  193.47    8.51
   6  15   2  193.49    9.67
  -7 -15  -2  109.68    7.56
   7 -15   2  108.06    6.93
  -7  15  -2  104.20    6.44
  -7  15  -2  100.48    6.95
   7  15   2  112.01    7.58
   7  15   2   98.59    6.65
   8 -15   2   11.77    5.59
   8  15   2    0.73    3.51
  -8  15  -2    8.98    3.37
  -8  15  -2   10.30    4.07
   8  15   2    8.86    3.98
  -9 -15  -2   48.25    6.11
  -9  15  -2   60.55    6.32
   9  15   2   56.29    6.73
  -9  15  -2   55.11    5.52
 -10 -15  -2    2.57    3.87
  10  15   2    5.77    4.09
 -10  15  -2    0.94    3.73
 -10  15  -2   -2.05    3.04
 -11  15  -2    3.26    4.66
  11  15   2   -1.00    3.68
 -11  15  -2   -0.25    4.25
  11  16  -2   -0.22    4.97
  10 -16  -2    9.10    4.69
  10  16  -2   10.13    4.22
 -10  16   2   19.24    5.23
  10  16  -2   14.26    4.60
  -9 -16   2    2.78    4.33
   9 -16  -2    0.13    3.34
  -9  16   2    7.98    3.90
  -9  16   2    1.84    2.74
   9  16  -2    8.03    3.63
   9  16  -2    1.67    4.02
   8 -16  -2    3.29    3.53
  -8 -16   2    9.68    4.03
   8  16  -2    2.32    3.18
  -8  16   2    1.54    3.03
   8  16  -2    4.20    4.29
  -8  16   2    0.41    2.39
   7 -16  -2   -7.42    5.26
  -7  16   2   -0.21    2.30
  -7  16   2    4.20    3.53
   7  16  -2    4.01    3.95
   7  16  -2    0.06    2.78
  -6 -16   2    1.01    3.34
   6 -16  -2    2.33    2.87
  -6  16   2    0.86    2.24
   6  16  -2   -3.83    3.74
  -6  16   2    3.95    3.24
   6  16  -2   -1.60    2.94
  -5 -16   2   11.13    3.70
   5 -16  -2    7.71    3.53
   5  16  -2    8.09    5.59
  -5  16   2    5.34    2.50
   5  16  -2    1.35    3.74
  -5  16   2    6.82    3.35
   4 -16  -2    6.13    3.16
   4  16  -2    6.03    3.08
  -4  16   2   10.52    3.40
  -4  16   2    6.87    2.74
   4  16  -2    7.19    3.75
  -3 -16   2   55.87    5.29
   3 -16  -2   53.61    5.36
  -3  16   2   57.26    5.01
   3  16  -2   56.40    6.04
   3  16  -2   56.28    4.77
  -3  16   2   54.04    4.83
   2 -16  -2   85.43    6.04
  -2 -16   2   81.44    5.84
  -2  16   2   86.49    5.65
   2  16  -2   91.61    5.67
   2  16  -2   93.05    6.74
  -2  16   2   89.41    5.69
   1 -16  -2    0.20    3.16
  -1 -16   2   -0.81    2.93
  -1  16   2    0.96    2.71
   1  16  -2    4.75    2.82
   1  16  -2    0.76    2.89
   0 -16  -2   31.31    4.22
   0  16   2   33.91    4.44
   0  16  -2   26.84    4.13
   0  16  -2   29.55    4.07
   0  16   2   32.84    3.98
  -1 -16  -2   32.19    4.50
   1 -16   2   29.57    6.52
  -1  16  -2   30.65    4.31
   1  16   2   28.48    3.86
  -1  16  -2   33.99    4.40
   1  16   2   31.76    4.40
   2 -16   2   37.40    6.71
  -2 -16  -2   29.66    4.55
   2  16   2   30.16    4.18
  -2  16  -2   30.85    4.21
   2  16   2   30.97    4.58
  -2  16  -2   27.47    6.59
  -3 -16  -2    4.44    3.46
  -3  16  -2    5.41    3.19
  -3  16  -2    6.77    3.13
   3  16   2    3.38    3.24
   3  16   2    4.34    2.97
  -4 -16  -2    5.07    3.84
   4  16   2    9.60    3.65
  -4  16  -2    7.09    3.28
   4  16   2    4.54    2.89
  -4  16  -2    9.66    3.26
  -5 -16  -2   33.82    5.08
   5 -16   2   29.06    4.88
   5  16   2   35.44    5.38
  -5  16  -2   29.83    4.25
  -5  16  -2   23.56    4.35
  -6 -16  -2    3.72    3.59
   6 -16   2    3.79    2.86
   6  16   2   10.68    3.55
  -6  16  -2   -1.49    2.71
  -6  16  -2    3.60    3.11
   6  16   2    8.50    4.71
  -7 -16  -2   75.98    6.35
   7 -16   2   84.42    6.54
  -7  16  -2   84.85    6.63
   7  16   2   87.72    7.58
  -7  16  -2   83.73    6.05
   7  16   2   77.27    6.41
  -8  16  -2    3.14    3.80
   8  16   2   -0.28    3.47
  -8  16  -2    5.50    3.24
  -9 -16  -2    0.95    3.91
  -9  16  -2    9.11    4.15
  -9  16  -2    2.18    3.16
   9  16   2    7.50    3.98
 -10 -16  -2   36.74    6.55
 -10  16  -2   46.72    5.66
 -10  16  -2   45.71    7.03
  10 -17  -2  155.67   12.30
  10  17  -2  180.68   11.04
  10  17  -2  169.19    9.84
   9 -17  -2    0.07    3.68
   9  17  -2    3.74    4.27
   9  17  -2    3.21    4.30
  -9  17   2    6.29    5.22
   8 -17  -2   17.47    4.50
  -8 -17   2   13.00    4.85
  -8  17   2   16.24    3.24
   8  17  -2   19.04    5.08
  -8  17   2   24.80    5.01
   8  17  -2   17.21    4.48
   7 -17  -2  118.40    7.17
  -7 -17   2  115.21    7.21
  -7  17   2  106.04    7.14
   7  17  -2  102.16    7.16
  -7  17   2  105.09    5.69
   7  17  -2   97.55    8.10
   6 -17  -2   -1.88    3.31
  -6 -17   2   -0.96    3.13
   6  17  -2   -3.20    3.27
  -6  17   2   -5.34    2.96
   6  17  -2    4.68    2.97
  -6  17   2   -1.01    2.40
   5 -17  -2  247.80   11.48
  -5 -17   2  219.27    9.44
  -5  17   2  234.12    8.46
   5  17  -2  249.56   11.82
   5  17  -2  212.03    9.48
  -5  17   2  218.76    9.23
  -4 -17   2  115.90    6.70
   4 -17  -2  112.95    6.93
   4  17  -2  114.90    6.55
  -4  17   2  108.33    6.02
  -4  17   2  120.83    6.56
   4  17  -2   98.47    7.18
  -3 -17   2    0.13    3.14
   3 -17  -2   -2.49    2.72
   3  17  -2   -2.68    3.07
  -3  17   2   -0.36    2.85
  -3  17   2   -0.64    2.87
   3  17  -2   -2.81    2.98
  -2 -17   2  290.14   10.61
   2 -17  -2  317.09   11.03
   2  17  -2  270.26   11.91
   2  17  -2  291.30   11.35
  -2  17   2  304.52   10.41
  -2  17   2  297.67   10.57
   1 -17  -2  102.20    6.37
  -1 -17   2  106.19    6.18
   1  17  -2  102.85    6.98
  -1  17   2  101.80    6.49
   1  17  -2  105.73    7.29
  -1  17   2  106.98    6.28
   0 -17  -2   13.23    3.89
   0 -17   2   12.48    3.32
   0  17  -2    6.49    3.62
   0  17  -2   10.54    3.49
   0  17   2   11.01    3.53
   0  17   2   10.47    3.24
  -1 -17  -2  198.51    8.49
   1 -17   2  183.15    8.12
   1  17   2  193.48    8.04
   1  17   2  186.82    8.69
  -1  17  -2  185.47    8.09
  -1  17  -2  193.28    8.77
   2 -17   2   79.57    5.97
  -2 -17  -2   88.67    9.84
  -2  17  -2   82.76    6.26
   2  17   2   95.11    6.11
  -2  17  -2   80.05    5.69
   2  17   2   85.49    6.78
   3 -17   2  245.77    9.82
  -3 -17  -2  260.96   10.66
  -3  17  -2  269.91   10.34
   3  17   2  299.39   10.46
   3  17   2  269.63   10.96
  -3  17  -2  264.98   10.14
   4 -17   2  323.71   11.29
  -4 -17  -2  339.01   11.95
   4  17   2  328.93   11.42
  -4  17  -2  318.39   11.70
  -4  17  -2  337.43   11.65
   4  17   2  328.07   12.62
   5 -17   2   17.56    4.05
  -5 -17  -2   14.53    4.49
  -5  17  -2   13.81    3.63
   5  17   2   16.71    4.12
  -5  17  -2   13.69    3.48
   6 -17   2   69.13    6.40
  -6 -17  -2   78.92    6.92
   6  17   2   78.00    6.33
  -6  17  -2   76.99    6.00
   6  17   2   79.21    7.33
  -6  17  -2   79.92    6.11
  -7 -17  -2   72.74    7.00
  -7  17  -2   65.56    5.79
   7  17   2   65.23    7.23
   7  17   2   60.42    6.44
  -7  17  -2   53.52    6.28
  -8  17  -2   18.84    4.63
   8  17   2   18.79    4.66
  -8  17  -2   13.88    3.83
  -9 -17  -2   71.66    8.02
   9  17   2   99.35    8.27
  -9  17  -2   95.35   12.08
  -9  17  -2   84.77    6.81
 -10 -17  -2   60.57   12.45
  10  17   2   66.73    7.22
 -10  17  -2   61.61    7.26
 -10  17  -2   49.18    6.73
  10  18  -2    7.55    4.17
   9 -18  -2   71.56    7.61
   9  18  -2   63.57    7.72
   9  18  -2   71.59    6.83
   8 -18  -2  101.26    7.58
   8  18  -2   85.22    7.80
   8  18  -2  103.68    7.74
  -7 -18   2   60.32    7.03
   7 -18  -2   68.72    6.43
   7  18  -2   53.52    6.80
   7  18  -2   57.69    6.09
  -7  18   2   51.24    4.88
  -7  18   2   69.49    6.57
   6 -18  -2  143.60    8.43
  -6 -18   2  171.18    8.58
   6  18  -2  171.16    8.44
  -6  18   2  144.61    7.11
  -6  18   2  159.08    8.37
   6  18  -2  163.95    9.92
   5 -18  -2   33.46    5.02
  -5 -18   2   31.05    4.83
   5  18  -2   37.82    4.94
   5  18  -2   35.89    5.69
  -5  18   2   32.60    4.76
   4 -18  -2  229.90   11.08
  -4 -18   2  214.78    9.43
  -4  18   2  218.78    9.27
  -4  18   2  230.84    9.96
   4  18  -2  235.90    9.81
  -3 -18   2  225.64    9.40
   3 -18  -2  215.67   13.49
   3  18  -2  229.69   10.63
  -3  18   2  226.01    9.50
  -3  18   2  233.67    9.13
   3  18  -2  245.62    9.60
  -2 -18   2    0.20    2.80
   2 -18  -2   -2.32    6.18
   2  18  -2    1.17    3.06
   2  18  -2   -4.00    3.30
  -2  18   2    1.32    2.86
  -2  18   2    1.84    2.95
  -1 -18   2   82.42    5.94
  -1  18   2   90.32    5.87
   1  18  -2   96.03    6.43
  -1  18   2   90.65    6.38
   1  18  -2  103.20    7.23
   0 -18   2  128.97    7.18
   0 -18  -2  131.41   11.07
   0  18   2  135.11    7.22
   0  18  -2  125.17    7.66
   0  18  -2  133.68    7.06
   0  18   2  137.37    7.53
  -1 -18  -2   92.78    6.51
   1 -18   2   93.71    6.46
   1  18   2   93.75    6.85
  -1  18  -2   95.20    6.13
   1  18   2   96.41    6.29
  -1  18  -2   83.28    6.77
  -2 -18  -2    3.61    3.22
   2 -18   2   -2.26    2.79
  -2  18  -2   -1.03    2.98
   2  18   2    0.83    3.43
   2  18   2    6.60    3.17
  -2  18  -2    2.24    2.99
  -3 -18  -2  143.72    8.09
   3 -18   2  146.66    7.38
  -3  18  -2  153.70    8.09
  -3  18  -2  140.87    7.50
   3  18   2  134.66    7.52
   3  18   2  157.78    8.65
  -4 -18  -2   40.73    5.52
   4 -18   2   41.56    5.10
  -4  18  -2   31.34    4.61
   4  18   2   36.24    4.82
   4  18   2   40.82    6.46
  -4  18  -2   26.72    4.43
   5 -18   2    3.63    3.41
  -5 -18  -2    6.25    4.04
   5  18   2    3.58    3.92
  -5  18  -2    2.91    3.09
  -5  18  -2    6.30    3.73
   5  18   2    5.93    3.88
  -6 -18  -2   66.73    6.96
  -6  18  -2   66.91    5.93
  -6  18  -2   72.76    6.55
   6  18   2   64.12    7.03
   6  18   2   72.75    6.51
  -7 -18  -2   30.33    5.59
  -7  18  -2   27.76    4.87
  -7  18  -2   27.03    4.43
   7  18   2   31.72    5.58
  -8  18  -2    2.26    3.64
   8  18   2    8.00    4.24
  -8  18  -2    4.85    3.57
  -9 -18  -2    2.15    5.54
  -9  18  -2   12.26    4.93
   9  18   2   11.62    5.77
   9  19  -2    6.63    4.77
   9  19  -2   -1.25    4.56
   8 -19  -2  132.35    8.95
   8  19  -2  137.64    9.67
   8  19  -2  117.47    8.07
   7 -19  -2   23.23    5.07
   7  19  -2   22.87    5.46
   7  19  -2   20.15    4.74
  -7  19   2   22.48    5.80
   6 -19  -2    4.81    3.58
  -6 -19   2   -0.51    3.80
  -6  19   2   -4.71    2.73
   6  19  -2   10.05    3.70
   6  19  -2    1.88    4.19
  -6  19   2    9.24    3.93
   5 -19  -2   99.25    6.92
  -5 -19   2   99.62    7.63
   5  19  -2  108.86    8.52
   5  19  -2   91.43    6.60
  -5  19   2   97.60    6.32
  -5  19   2   98.96    7.20
  -4 -19   2   -1.57    3.84
   4 -19  -2    2.27    3.61
  -4  19   2   -0.26    2.94
  -4  19   2    7.23    3.58
   4  19  -2   -0.80    2.76
   4  19  -2   -1.53    3.63
   3 -19  -2   91.85    6.56
  -3 -19   2   95.14    7.01
   3  19  -2   77.15    8.17
  -3  19   2   77.38    6.19
   3  19  -2   77.02    5.95
  -3  19   2   96.06    6.61
  -2 -19   2   17.98    4.03
   2 -19  -2   24.58    4.39
   2  19  -2   19.72    5.02
  -2  19   2   20.22    4.03
   2  19  -2   25.62    4.52
  -2  19   2   16.78    3.93
   1 -19  -2    4.80    3.76
  -1 -19   2    1.95    3.04
  -1  19   2    3.45    3.44
   1  19  -2   -0.16    3.53
   1  19  -2    1.88    3.32
  -1  19   2    2.65    3.26
   0 -19  -2   57.87    5.96
   0 -19   2   56.16    5.92
   0  19  -2   54.20    5.68
   0  19  -2   55.24    6.15
   0  19   2   59.92    5.62
   0  19   2   51.17    5.86
  -1 -19  -2    3.57    3.16
   1 -19   2    3.88    3.25
  -1  19  -2    5.86    3.33
   1  19   2    9.00    3.48
   1  19   2    4.40    3.61
  -1  19  -2    2.02    3.42
  -2 -19  -2    1.57    3.24
   2 -19   2    2.51    3.53
   2  19   2   -1.03    3.43
  -2  19  -2    3.70    3.36
   2  19   2   -4.79    2.80
  -2  19  -2   -3.40    3.09
   3 -19   2   26.50    4.57
  -3  19  -2   23.77    4.50
   3  19   2   23.08    4.10
  -3  19  -2   19.14    4.25
   4 -19   2    1.75    3.71
  -4 -19  -2    1.90    3.55
   4  19   2    5.26    3.90
  -4  19  -2   -2.68    3.42
  -4  19  -2   -3.64    3.02
   4  19   2    1.23    3.37
  -5 -19  -2   -5.71    3.40
   5  19   2    1.73    4.15
   5  19   2    3.10    3.78
  -5  19  -2   -3.35    3.03
  -5  19  -2    3.62    3.68
  -6 -19  -2   10.64    4.77
  -6  19  -2   15.56    4.59
  -6  19  -2    6.53    3.57
   6  19   2    3.75    3.97
  -7 -19  -2   13.35    5.00
   7  19   2   10.18    4.23
  -7  19  -2   12.59    3.78
  -7  19  -2   13.73    4.49
  -8  19  -2    7.17    5.01
   8  20  -2   40.35    6.14
   7 -20  -2    6.27    4.29
   7  20  -2    4.04    4.64
   7  20  -2    1.95    4.16
   6 -20  -2   25.06    5.13
   6  20  -2   15.71    4.93
   6  20  -2   25.12    5.15
  -6  20   2   15.72    3.99
   5 -20  -2   61.31    6.63
  -5  20   2   49.62    6.00
   5  20  -2   61.50    7.46
   5  20  -2   62.73    6.56
  -5  20   2   48.61    5.74
   4 -20  -2    9.00    4.15
  -4 -20   2    7.56    4.17
   4  20  -2   12.91    4.13
   4  20  -2    7.38    4.41
  -4  20   2   15.34    4.29
  -4  20   2    0.24    3.20
   3 -20  -2  206.18    9.43
  -3 -20   2  198.93    9.77
  -3  20   2  192.32    9.41
   3  20  -2  193.50    9.45
   3  20  -2  203.83   10.60
  -3  20   2  197.11    8.96
   2 -20  -2   37.41    5.30
  -2 -20   2   43.55    5.66
   2  20  -2   47.78    6.29
  -2  20   2   54.82    6.20
   2  20  -2   49.00    5.66
  -2  20   2   53.41    5.69
   1 -20  -2   56.17    6.30
  -1 -20   2   67.20    6.42
  -1  20   2   59.14    6.22
  -1  20   2   58.32    5.35
   1  20  -2   58.22    5.45
   1  20  -2   46.68    7.57
   0 -20   2  275.17   10.99
   0 -20  -2  261.34   11.03
   0  20  -2  267.38   10.63
   0  20  -2  256.47   16.42
   0  20   2  263.68   11.18
   0  20   2  258.82   10.53
  -1 -20  -2   20.23    4.49
   1 -20   2   28.86    5.25
  -1  20  -2   19.70    4.35
   1  20   2   19.06    4.31
   1  20   2   25.11    5.01
  -1  20  -2   22.09    4.83
  -2 -20  -2  236.10   10.36
   2 -20   2  248.89   10.74
  -2  20  -2  233.84   10.39
   2  20   2  241.91   10.31
  -2  20  -2  239.66   10.53
  -3 -20  -2   52.17    6.32
   3  20   2   60.80    6.51
   3  20   2   52.01    6.36
  -3  20  -2   56.03    6.21
  -3  20  -2   55.99    6.20
  -4 -20  -2   -4.19    3.89
  -4  20  -2    0.48    3.25
   4  20   2    2.85    3.84
  -4  20  -2    0.81    3.40
  -5 -20  -2  162.20    9.00
  -5  20  -2  153.48    9.26
   5  20   2  150.03    9.50
  -5  20  -2  157.01    9.07
  -6 -20  -2   87.09    7.64
  -6  20  -2   77.64    6.72
   6  20   2   69.54    7.45
  -7 -20  -2   28.85    6.38
   7  20   2   29.74    5.97
  -7  20  -2   25.26    8.43
  -7  20  -2   28.86    5.09
   7  21  -2   17.50    5.45
   7  21  -2   12.72    8.03
   6 -21  -2    3.38    4.43
   6  21  -2    5.75    4.52
   6  21  -2    9.00    4.49
   5 -21  -2   46.01    6.47
   5  21  -2   42.98    5.82
   5  21  -2   38.74    6.58
  -5  21   2   45.52    5.52
   4 -21  -2    6.71    4.20
   4  21  -2    0.67    3.42
   4  21  -2   -4.07    3.88
  -4  21   2    7.14    7.29
  -4  21   2   -2.64    3.42
   3 -21  -2    4.74    3.93
   3  21  -2   -4.36    3.76
  -3  21   2   -5.29    3.24
   3  21  -2    5.75    4.00
  -3  21   2    4.05    3.98
   2 -21  -2   74.40    6.41
  -2  21   2   55.44    6.46
   2  21  -2   67.22    6.37
  -2  21   2   70.45    6.87
   2  21  -2   60.37    7.16
   1 -21  -2   16.95    4.39
   1  21  -2   17.41    3.98
  -1  21   2   17.55    4.51
   1  21  -2    8.97    4.61
  -1  21   2   22.27    5.04
   0 -21  -2    4.02    3.67
   0  21   2    5.72    3.92
   0  21  -2    9.02    4.01
   0  21  -2    2.97    3.96
   0  21   2    2.32    3.49
  -1 -21  -2   20.25    4.80
  -1  21  -2   20.14    4.56
   1  21   2   24.11    5.04
   1  21   2   21.35    7.58
  -1  21  -2   24.13    5.16
  -2 -21  -2   38.11    5.51
  -2  21  -2   48.49    5.92
   2  21   2   45.66    6.04
  -2  21  -2   34.35    5.50
  -3 -21  -2   22.91    5.30
   3  21   2   26.86    5.27
  -3  21  -2   30.47    5.22
  -3  21  -2   19.25    4.73
  -4 -21  -2   32.36    5.58
  -4  21  -2   33.70    5.26
   4  21   2   38.34    6.15
  -4  21  -2   38.05    5.29
  -5 -21  -2    4.46    4.66
  -5  21  -2    3.18    3.56
   5  21   2    2.20    4.00
  -5  21  -2    0.77    3.63
  -6 -21  -2    6.08    5.12
  -6  21  -2    6.71    5.70
   6  21   2    2.95    3.88
  -6  21  -2    4.28    3.80
   6  22  -2    1.09    4.62
   6  22  -2   -3.11    4.64
   5 -22  -2   -8.10    4.27
   5  22  -2   -4.72    4.22
   5  22  -2    4.39    4.49
   4 -22  -2    5.60    4.64
  -4  22   2   -2.40    3.83
   4  22  -2   -0.71    4.43
   4  22  -2    4.67    3.71
   3 -22  -2    4.45    4.48
   3  22  -2    8.54    4.79
  -3  22   2   -0.06    3.71
   3  22  -2   15.81    4.72
   2 -22  -2    1.49    4.31
  -2  22   2   -2.00    3.53
   2  22  -2   -5.52    3.98
   2  22  -2   -5.65    2.90
   1 -22  -2   -9.16    4.02
  -1  22   2    3.17    5.04
   1  22  -2   -8.75    3.83
   1  22  -2    6.03    3.84
   0 -22  -2   36.55    6.13
   0  22  -2   38.75    5.47
   0  22  -2   40.83    6.20
   0  22   2   43.86    5.99
  -1 -22  -2    9.04    4.55
   1  22   2   10.51    4.26
  -1  22  -2    5.35    3.79
  -1  22  -2   11.03    4.65
  -2 -22  -2    1.23    4.12
  -2  22  -2    8.63    4.46
   2  22   2    6.56    4.35
  -2  22  -2    5.78    4.11
  -3 -22  -2   22.08    5.70
   3  22   2   27.14    5.63
  -3  22  -2   33.13    5.66
  -3  22  -2   19.45    4.89
  -4 -22  -2   23.23    5.67
   4  22   2   28.51    5.50
  -4  22  -2   31.79    8.67
  -5 -22  -2   14.85    5.72
  -5  22  -2   27.19    5.98
   5  22   2   19.13    5.03
  -5  22  -2   11.96    4.39
  -4  23   2    7.74    4.77
   4  23  -2   19.83    5.46
   3 -23  -2    2.28    8.55
   3  23  -2    5.30    4.52
   3  23  -2   -6.34    4.41
  -3  23   2   -6.45    4.04
   2 -23  -2   44.87    7.02
   2  23  -2   41.05    5.95
   2  23  -2   27.97    5.92
  -2  23   2   37.96    6.04
   1 -23  -2    0.31    4.60
   1  23  -2    5.05    3.83
   1  23  -2  -10.79    3.91
  -1  23   2   -2.31    3.76
   0 -23  -2   32.44    5.78
   0  23   2   53.50    6.41
   0  23  -2   48.33    6.80
   0  23  -2   37.63    5.78
  -1 -23  -2   17.27    5.02
  -1  23  -2   21.59    4.90
  -1  23  -2   12.35    4.88
   1  23   2   20.65    4.98
  -2 -23  -2    6.52    4.81
  -2  23  -2   19.54    6.25
  -2  23  -2    4.65    4.38
   2  23   2   10.00    4.48
  -3 -23  -2    3.55    5.76
  -3  23  -2    1.70    6.63
   3  23   2   -2.29    3.60
  -3  23  -2   -3.84    3.93
  15   0  -3    9.16    5.21
  14   0  -3    6.70    2.91
  14   0  -3    0.42    3.33
  13   0  -3   -2.22    3.10
 -13   0   3   -0.89    3.22
  13   0  -3    0.17    2.67
  12   0  -3    0.28    2.55
 -12   0   3   -1.89    2.88
  12   0  -3   -0.62    2.31
 -11   0   3    1.42    2.75
  11   0  -3   -1.04    2.79
  11   0  -3    1.72    2.46
  10   0  -3    0.50    2.19
 -10   0   3   -0.71    2.76
  10   0  -3   -1.85    2.29
  -9   0   3   -0.92    2.31
   9   0  -3    2.09    2.05
   9   0  -3   -2.63    2.15
   8   0  -3   -1.02    1.85
  -8   0   3   -0.59    2.02
   8   0  -3   -4.44    1.82
   8   0  -3   -0.75    1.61
   7   0  -3   -0.92    1.44
  -7   0   3   -2.08    1.85
  -7   0   3   -1.38    1.65
   7   0  -3   -1.98    1.87
   7   0  -3   -1.68    1.52
   6   0  -3   -1.01    1.50
  -6   0   3    1.14    1.48
   6   0  -3    0.49    1.52
   6   0  -3   -2.52    1.46
  -6   0   3   -2.73    1.63
   5   0  -3   -0.16    1.33
   5   0  -3   -1.01    1.44
   5   0  -3   -0.97    1.52
  -5   0   3    0.36    1.51
   4   0  -3    0.31    1.18
  -4   0   3   -1.51    1.13
   4   0  -3    0.81    1.17
  -4   0   3    1.76    1.06
   4   0  -3    1.63    1.16
   3   0  -3   -0.45    0.98
  -3   0   3    2.92    0.94
   3   0  -3    2.29    0.94
  -3   0   3    0.59    1.17
  -3   0   3    0.74    0.92
   3   0  -3   -0.07    0.94
  -2   0   3    2.92    0.76
   2   0  -3    3.08    0.91
   2   0  -3    2.72    0.88
  -2   0   3    3.75    0.94
   2   0  -3    1.82    0.91
  -2   0   3    3.78    0.80
   1   0  -3    0.21    0.92
  -1   0   3    0.76    0.94
   0   0   3   -0.51    1.12
   0   0  -3   -0.73    1.06
   1   0   3   -0.52    1.19
   1   0   3    0.06    0.55
  -1   0  -3    0.82    0.75
   1   0   3    0.17    0.56
  -1   0  -3   -1.30    1.11
  -2   0  -3    0.54    0.96
  -2   0  -3    1.38    1.51
  -2   0  -3    0.06    1.14
   2   0   3   -0.95    1.02
   2   0   3    2.16    0.88
   2   0   3    0.61    1.48
  -3   0  -3   -0.72    1.19
   3   0   3   -0.92    1.47
  -3   0  -3   -0.67    1.25
  -3   0  -3    0.28    1.49
   3   0   3    0.04    1.04
  -4   0  -3    0.10    1.49
  -4   0  -3    0.08    1.62
   4   0   3    0.04    1.56
  -5   0  -3   -0.77    1.55
  -5   0  -3   -1.60    1.65
   5   0   3    0.41    1.76
  -6   0  -3   -0.82    2.10
   6   0   3    1.06    1.83
   6   0   3    4.43    1.88
  -6   0  -3   -1.51    1.93
  -7   0  -3    1.01    2.16
   7   0   3   -1.25    2.20
   7   0   3   -2.35    1.93
  -7   0  -3   -0.71    1.89
   8   0   3    1.01    2.10
  -8   0  -3   -1.61    2.62
   8   0   3   -3.11    2.31
   9   0   3   -1.84    2.49
  -9   0  -3   -1.47    2.80
   9   0   3    1.28    2.38
  -9   0  -3    3.58    2.73
  10   0   3   -3.98    2.51
 -10   0  -3   -4.30    2.57
  10   0   3   -2.85    2.20
  11   0   3    2.63    3.39
  11   0   3   -3.55    2.60
 -11   0  -3   -0.85    3.63
  12   0   3    1.97    3.30
 -12   0  -3   -3.53    3.53
  13   0   3    5.95    3.65
 -14   0  -3    5.81    4.78
  14   0   3    7.57    3.96
  15  -1  -3   22.50    5.38
  15   1  -3   28.37    5.56
  14  -1  -3   38.13    4.64
  14  -1  -3   41.14    5.84
  14   1  -3   39.95    5.69
  14   1  -3   42.74    5.16
  13  -1  -3  180.54    9.08
  13  -1  -3  189.11    8.12
 -13  -1   3  191.79    8.99
  13   1  -3  174.58    8.94
  13   1  -3  175.62    8.22
 -13   1   3  185.24    9.22
  12  -1  -3   99.33    5.78
  12  -1  -3  103.23    6.73
 -12  -1   3  100.29    6.50
 -12   1   3  110.46    6.72
  12   1  -3   93.59    6.25
  12   1  -3  110.64    6.33
  11  -1  -3   79.93    5.66
 -11  -1   3   83.63    5.68
  11  -1  -3   89.85    6.01
 -11   1   3   87.85    6.02
  11   1  -3   87.64    5.64
  11   1  -3   81.31    5.98
  10  -1  -3  316.51    9.87
 -10  -1   3  308.19   10.82
  10  -1  -3  329.55   10.81
  10   1  -3  336.08   11.04
 -10   1   3  319.57   10.78
  10   1  -3  331.87   10.41
  -9  -1   3  118.62    5.83
   9  -1  -3  115.14    5.22
   9  -1  -3  121.52    5.93
   9   1  -3  115.68    5.62
   9   1  -3  116.07    6.10
  -9   1   3  115.75    6.03
   8  -1  -3  654.84   15.76
  -8  -1   3  658.30   16.61
   8  -1  -3  637.70   16.34
   8  -1  -3  690.12   16.82
  -8   1   3  674.24   16.67
   8   1  -3  673.55   16.30
   8   1  -3  658.16   16.53
   8   1  -3  663.09   16.75
   7  -1  -3 1163.56   26.10
  -7  -1   3 1142.36   25.88
   7  -1  -3 1133.88   25.84
   7  -1  -3 1198.57   25.27
   7   1  -3 1177.63   25.72
   7   1  -3 1145.86   25.89
   7   1  -3 1187.19   26.18
  -7   1   3 1169.75   25.97
  -7   1   3 1146.25   25.34
  -6  -1   3   17.75    2.35
   6  -1  -3   17.14    2.15
   6  -1  -3   20.01    2.53
   6  -1  -3   19.39    2.60
  -6  -1   3   18.99    2.51
   6   1  -3   17.88    2.56
   6   1  -3   17.67    2.25
  -6   1   3   18.39    2.42
   6   1  -3   20.26    2.42
  -6   1   3   17.30    2.32
   5  -1  -3 1733.65   36.09
   5  -1  -3 1722.70   35.45
   5  -1  -3 1761.16   36.27
  -5  -1   3 1705.80   36.05
   5   1  -3 1731.82   36.26
  -5   1   3 1712.48   36.05
  -5   1   3 1744.55   35.50
   5   1  -3 1733.68   36.03
   5   1  -3 1714.27   36.11
   4  -1  -3 2062.37   41.96
   4  -1  -3 2082.98   42.30
   4  -1  -3 2085.96   41.40
  -4  -1   3 2030.68   41.95
  -4  -1   3 2026.71   41.82
  -4   1   3 2046.43   41.32
   4   1  -3 2054.72   41.88
  -4   1   3 2016.45   41.91
   4   1  -3 2065.00   42.12
   4   1  -3 2041.19   41.98
   3  -1  -3 1089.11   21.73
   3  -1  -3 1082.36   22.31
  -3  -1   3 1054.36   23.52
   3  -1  -3 1113.64   22.30
  -3  -1   3  981.00   22.05
  -3  -1   3 1044.56   22.22
   3   1  -3 1102.97   22.35
   3   1  -3 1100.53   22.30
   3   1  -3 1064.24   22.28
  -3   1   3 1067.23   21.68
   2  -1  -3 4592.89   90.80
   1  -1  -3 1820.30   35.79
   1  -1  -3 1843.96   35.79
   1  -1  -3 1755.24   36.20
   1   1  -3 1795.45   36.58
   1   1  -3 1755.84   36.53
   1   1  -3 1775.57   35.70
  -1   1   3 1784.70   36.22
   1   1  -3 1895.48   35.74
   0  -1  -3 1516.29   31.53
   0  -1  -3 1590.91   30.70
   0  -1  -3 1583.14   30.73
   0  -1   3 1590.16   31.81
   0   1  -3 1493.64   30.59
   0   1  -3 1484.37   30.59
   0   1  -3 1546.23   31.75
   0   1   3 1581.73   31.62
  -1  -1  -3 5933.78  125.96
   1  -1   3 6637.86  124.97
   1   1   3 6775.01  125.04
  -1   1  -3 6003.12  126.06
  -2  -1  -3  166.35    5.60
  -2  -1  -3  178.62    4.78
   2  -1   3  180.89    4.55
   2  -1   3  186.42    4.65
  -2   1  -3  179.76    4.70
   2   1   3  190.56    4.68
   2   1   3  182.30    4.60
   3  -1   3 1316.25   28.43
  -3  -1  -3 1315.68   27.68
   3  -1   3 1338.70   27.40
  -3  -1  -3 1369.41   28.49
  -3  -1  -3 1314.16   27.64
   3  -1   3 1342.90   27.42
  -3   1  -3 1308.92   28.29
   3   1   3 1325.36   28.49
  -3   1  -3 1324.34   27.60
   3   1   3 1318.18   27.45
  -3   1  -3 1329.76   27.64
   3   1   3 1252.29   27.38
   4  -1   3 1703.21   35.93
  -4  -1  -3 1666.85   35.15
  -4  -1  -3 1662.55   35.18
  -4   1  -3 1661.85   35.12
  -4   1  -3 1660.77   35.09
   4   1   3 1709.09   36.04
   5  -1   3   -0.52    1.52
  -5  -1  -3   -1.40    1.73
  -5  -1  -3    1.12    1.75
   5   1   3   -0.78    1.75
  -5   1  -3   -2.73    1.37
  -5   1  -3   -0.39    1.69
   6  -1   3  510.02   12.71
  -6  -1  -3  487.02   12.90
  -6  -1  -3  499.92   13.13
   6  -1   3  518.37   13.71
  -6   1  -3  494.81   12.93
   6   1   3  514.12   12.79
  -6   1  -3  504.85   13.02
   6   1   3  511.15   13.81
   7  -1   3  230.96    8.42
  -7  -1  -3  246.20    8.32
   7  -1   3  229.35    7.64
  -7  -1  -3  234.39    7.96
  -7   1  -3  228.57    7.87
   7   1   3  233.69    9.40
   7   1   3  242.58    7.83
  -7   1  -3  231.03    7.98
   8  -1   3   52.86    4.05
  -8  -1  -3   59.99    4.99
   8  -1   3   56.03    4.93
  -8  -1  -3   58.75    7.53
   8   1   3   55.76    4.20
   8   1   3   59.26    5.07
  -8   1  -3   52.36    4.47
  -9  -1  -3  238.41    9.09
   9  -1   3  250.50    8.80
   9  -1   3  266.26    9.99
  -9  -1  -3  252.15    9.64
  -9   1  -3  262.14    9.51
   9   1   3  256.82    8.92
   9   1   3  256.18   10.04
  -9   1  -3  242.43    9.11
 -10  -1  -3   71.50    6.13
  10  -1   3   75.64    6.18
  10  -1   3   70.42    5.27
  10   1   3   71.36    6.11
  10   1   3   67.90    5.22
 -10   1  -3   73.72    6.22
  11  -1   3    0.66    3.14
  11  -1   3    2.31    3.09
 -11  -1  -3   -2.86    3.11
 -11   1  -3   -2.75    3.51
  11   1   3    2.10    3.16
  11   1   3   -3.00    2.91
  12  -1   3   89.69    7.05
 -12  -1  -3   96.45    7.06
 -12   1  -3   93.17    7.40
  12   1   3   95.40    7.33
  13  -1   3  122.42    8.26
 -13   1  -3  143.92   13.75
  13   1   3  117.55    8.32
  14  -1   3   12.94    4.10
 -14  -1  -3   -0.98    4.15
  14   1   3    7.25    3.62
 -14   1  -3    5.51    4.46
  15  -2  -3   54.60    7.33
  15  -2  -3   59.66    5.41
  15   2  -3   63.91    7.62
  15   2  -3   69.20    6.68
  14  -2  -3  234.26    9.25
  14  -2  -3  240.61   10.93
  14   2  -3  230.73   10.71
 -13  -2   3   10.48    4.00
  13  -2  -3    8.89    2.78
  13  -2  -3    5.99    3.75
  13   2  -3    8.19    3.60
 -13   2   3   12.30    4.11
  13   2  -3   12.62    3.44
 -12  -2   3  513.35   15.62
  12  -2  -3  508.43   14.36
  12  -2  -3  515.59   15.82
  12   2  -3  508.66   15.18
 -12   2   3  532.61   15.73
  12   2  -3  502.79   15.57
  11  -2  -3  292.93   10.68
  11  -2  -3  282.27    9.33
 -11  -2   3  304.56   10.73
 -11   2   3  290.96   10.36
  11   2  -3  287.91   10.44
  11   2  -3  274.80   10.06
 -10  -2   3  348.27   11.89
  10  -2  -3  366.31   11.63
  10  -2  -3  364.95   10.58
  10   2  -3  367.39   11.66
 -10   2   3  376.15   11.63
   9  -2  -3 1085.71   25.65
   9  -2  -3 1071.08   24.28
  -9  -2   3 1063.06   25.35
  -9   2   3 1087.70   25.49
   9   2  -3 1097.49   25.29
   9   2  -3 1080.84   25.64
   8  -2  -3   94.75    4.20
   8  -2  -3   88.14    4.76
   8  -2  -3   86.66    4.74
  -8  -2   3  101.93    4.95
   8   2  -3   87.43    4.81
   8   2  -3   85.75    4.77
   8   2  -3   90.22    4.89
  -8   2   3   86.89    4.95
   7  -2  -3  338.33    8.70
   7  -2  -3  322.72    9.43
  -7  -2   3  322.63    9.50
   7  -2  -3  335.38    9.62
  -7   2   3  341.51    9.53
   7   2  -3  333.97    9.47
  -7   2   3  332.77    8.85
   7   2  -3  330.95    9.61
   7   2  -3  342.35    9.53
   6  -2  -3  994.87   22.49
  -6  -2   3 1010.86   22.39
   6  -2  -3 1011.26   21.40
   6  -2  -3 1014.55   22.37
   6   2  -3 1019.35   22.46
   6   2  -3 1019.41   22.62
  -6   2   3  985.81   21.50
   6   2  -3  999.39   22.37
  -6   2   3  983.54   22.31
   5  -2  -3    0.93    1.02
   5  -2  -3    1.21    1.42
  -5  -2   3    0.41    1.39
   5  -2  -3    0.50    1.60
  -5  -2   3    0.63    1.50
   5   2  -3   -0.84    1.57
  -5   2   3    1.34    1.16
   5   2  -3    3.52    1.68
  -5   2   3   -0.89    1.34
   5   2  -3    0.24    1.38
   4  -2  -3  942.00   20.67
   4  -2  -3  939.07   20.56
  -4  -2   3  987.63   20.63
   4  -2  -3  947.33   19.62
  -4  -2   3  974.87   21.42
  -4   2   3  953.09   21.26
   4   2  -3  971.41   20.74
  -4   2   3  948.34   19.63
  -4   2   3  974.26   20.59
   4   2  -3  963.02   20.64
   4   2  -3  959.90   20.73
   3  -2  -3 1266.80   25.64
  -3  -2   3 1185.76   25.73
   3  -2  -3 1271.92   25.71
  -3  -2   3 1212.41   26.11
   3  -2  -3 1249.19   24.67
   3   2  -3 1250.82   25.65
   3   2  -3 1248.04   25.85
   3   2  -3 1239.32   25.80
  -3   2   3 1227.73   26.16
  -3   2   3 1210.05   24.62
   2  -2  -3 1577.35   30.89
   2  -2  -3 1551.44   31.51
   2  -2  -3 1552.16   30.87
  -2  -2   3 1562.16   31.31
  -2  -2   3 1483.83   31.86
  -2  -2   3 1552.16   31.35
   2  -2  -3 1571.90   31.47
   2   2  -3 1554.09   31.47
  -2   2   3 1550.77   31.35
  -2   2   3 1564.40   31.38
   2   2  -3 1582.33   31.96
  -1  -2   3 1593.57   33.18
   1  -2  -3 1695.38   33.50
   1  -2  -3 1662.03   33.57
  -1  -2   3 1716.45   33.25
   1  -2  -3 1666.01   33.48
  -1  -2   3 1651.11   34.23
  -1   2   3 1678.51   33.59
   1   2  -3 1654.97   33.41
  -1   2   3 1680.36   33.34
   1   2  -3 1670.35   34.24
   1   2  -3 1678.54   33.44
  -1   2   3 1719.06   33.35
   0  -2  -3 3630.79   70.24
   0  -2   3 3553.17   69.91
   0  -2  -3 3390.08   70.74
   0  -2   3 3530.10   71.13
   0   2  -3 3578.09   70.15
   0   2  -3 3478.42   71.09
   0   2   3 3566.07   70.82
   0   2   3 3629.34   70.04
   1  -2   3 1962.48   38.61
   1  -2   3 1930.04   39.76
  -1  -2  -3 1797.09   39.49
  -1  -2  -3 1937.13   38.86
   1  -2   3 1957.69   38.62
  -1  -2  -3 1960.67   38.93
   1   2   3 1971.18   39.66
  -1   2  -3 1948.51   38.79
   1   2   3 1957.43   38.75
  -1   2  -3 1850.65   38.76
   1   2   3 2012.95   38.70
  -1   2  -3 1912.08   39.69
   2  -2   3  224.69    7.08
  -2  -2  -3  209.76    6.23
  -2  -2  -3  214.95    6.11
   2  -2   3  210.77    5.30
   2  -2   3  219.81    5.34
  -2  -2  -3  216.93    5.61
  -2   2  -3  213.69    5.95
   2   2   3  216.81    5.42
  -2   2  -3  215.17    6.24
  -2   2  -3  220.34    5.51
   2   2   3  221.80    5.41
  -3  -2  -3 1006.49   21.83
   3  -2   3  973.13   21.36
   3  -2   3  977.37   22.32
  -3  -2  -3  978.14   23.18
   3  -2   3 1015.03   21.54
  -3  -2  -3 1034.79   21.78
  -3   2  -3 1024.26   21.65
   3   2   3 1035.19   21.64
   3   2   3 1060.02   22.64
  -3   2  -3 1032.45   21.68
  -3   2  -3 1021.51   22.34
   4  -2   3    3.39    1.88
  -4  -2  -3    1.81    1.54
  -4  -2  -3    3.19    1.79
   4   2   3   -1.35    1.52
  -4   2  -3    0.09    1.44
  -4   2  -3    0.54    1.50
  -5  -2  -3 1961.93   40.91
   5  -2   3 2012.51   41.55
  -5  -2  -3 1874.67   40.69
   5   2   3 1857.52   41.53
   5   2   3 1931.60   41.64
  -5   2  -3 1969.99   40.82
  -5   2  -3 1936.08   40.71
   6  -2   3 1251.67   28.07
   6  -2   3 1203.39   26.94
  -6  -2  -3 1230.50   27.42
  -6  -2  -3 1240.12   27.57
   6   2   3 1217.82   28.22
  -6   2  -3 1215.64   27.33
   6   2   3 1225.79   27.11
  -6   2  -3 1246.28   27.49
   7  -2   3  348.64   10.84
   7  -2   3  353.00    9.99
  -7  -2  -3  348.46   10.41
  -7  -2  -3  329.46   10.18
   7   2   3  341.16   10.03
  -7   2  -3  345.94   10.32
  -7   2  -3  347.26   10.36
  -8  -2  -3  740.88   18.67
   8  -2   3  712.21   18.79
  -8  -2  -3  621.50   19.61
   8  -2   3  725.09   17.84
   8   2   3  713.90   17.90
  -8   2  -3  741.58   18.90
   8   2   3  748.76   19.34
  -9  -2  -3   17.47    3.74
   9  -2   3   32.73    4.51
   9  -2   3   22.06    3.42
  -9  -2  -3   21.00    3.74
   9   2   3   28.62    4.47
  -9   2  -3   19.50    3.61
   9   2   3   19.19    3.36
  -9   2  -3   19.49    3.76
  10  -2   3  213.52    9.33
  10  -2   3  223.44    8.63
 -10  -2  -3  210.62    9.03
 -10   2  -3  230.74    9.28
  10   2   3  216.54    8.59
  10   2   3  208.51    9.58
  11  -2   3  266.11   10.16
 -11  -2  -3  282.92   11.20
  11  -2   3  268.94   11.01
 -11   2  -3  266.91   11.08
  11   2   3  276.81   11.48
  11   2   3  258.81   10.08
  12  -2   3   11.91    4.14
 -12  -2  -3    9.15    3.67
 -12   2  -3    8.25    4.15
  12   2   3   15.11    4.13
  13  -2   3  130.77    8.49
  13   2   3  135.93    8.70
  14  -2   3   37.88    5.52
 -14  -2  -3   32.67    5.79
  14   2   3   38.09    5.98
 -14   2  -3   29.97    5.86
  15  -3  -3   -6.20    4.26
  15   3  -3    9.59    3.67
  15   3  -3    5.65    4.83
  14  -3  -3   16.30    3.24
  14  -3  -3    6.12    4.35
  14   3  -3   12.74    3.36
  14   3  -3   10.17    4.21
  13  -3  -3   78.39    6.67
 -13  -3   3   85.30    7.17
  13  -3  -3   97.78    5.69
 -13   3   3  105.46    7.42
  13   3  -3   88.57    6.41
  13   3  -3   85.20    6.79
  12  -3  -3    8.31    3.46
  12  -3  -3   13.47    2.91
 -12  -3   3   10.13    3.57
  12   3  -3   12.51    3.57
  12   3  -3    7.32    3.12
 -12   3   3   10.11    3.60
  11  -3  -3   66.08    4.50
 -11  -3   3   82.99    5.96
  11  -3  -3   55.20    5.08
  11   3  -3   72.82    5.65
  11   3  -3   62.03    5.28
 -11   3   3   72.75    5.75
  10  -3  -3   75.12    4.43
  10  -3  -3   72.51    5.18
 -10  -3   3   73.05    5.13
 -10   3   3   78.02    5.25
  10   3  -3   75.84    5.24
  10   3  -3   78.71    5.66
   9  -3  -3   17.16    3.43
   9  -3  -3   17.43    2.56
  -9  -3   3    9.55    3.18
  -9   3   3   14.41    3.27
   9   3  -3   16.90    3.21
   9   3  -3   14.32    3.18
   8  -3  -3   31.31    2.82
   8  -3  -3   36.01    3.72
   8  -3  -3   33.22    3.41
  -8  -3   3   34.24    3.76
   8   3  -3   29.88    3.77
   8   3  -3   33.32    3.45
  -8   3   3   25.92    3.05
  -8   3   3   31.56    3.43
  -7  -3   3   10.04    2.35
   7  -3  -3   12.85    2.06
   7  -3  -3   11.36    2.29
   7  -3  -3   12.80    2.64
   7   3  -3   13.72    2.53
  -7   3   3   10.29    2.25
   7   3  -3   10.11    2.33
   6  -3  -3  136.04    5.26
   6  -3  -3  129.77    5.07
   6  -3  -3  132.22    4.06
  -6  -3   3  132.65    5.20
   6   3  -3  133.24    5.31
  -6   3   3  135.90    5.18
  -6   3   3  134.58    4.31
   6   3  -3  135.67    5.08
   6   3  -3  135.34    5.19
  -5  -3   3   99.65    4.34
   5  -3  -3  100.32    3.05
   5  -3  -3   95.33    4.07
   5  -3  -3  108.30    4.30
  -5  -3   3  103.53    4.22
   5   3  -3  107.29    4.59
  -5   3   3   96.36    3.19
  -5   3   3  107.66    4.07
   5   3  -3  105.56    4.31
  -4  -3   3    0.75    1.25
  -4  -3   3    3.33    1.49
  -4  -3   3    0.82    1.42
   4  -3  -3    2.30    1.46
   4  -3  -3    0.20    0.59
   4  -3  -3   -0.32    1.17
   4   3  -3    1.02    1.49
  -4   3   3    2.21    0.71
  -4   3   3   -0.52    1.26
   4   3  -3    2.66    1.46
  -4   3   3   -2.29    1.21
   3  -3  -3    6.40    2.44
  -3  -3   3    7.93    1.76
  -3  -3   3    9.18    1.36
   3   3  -3    8.37    2.44
   3   3  -3    9.01    1.59
  -3   3   3    8.97    1.41
   3   3  -3    5.35    1.38
  -2  -3   3  167.06    4.57
  -2  -3   3  164.16    4.32
   2  -3  -3  161.26    4.37
   2  -3  -3  170.25    4.44
   2   3  -3  161.49    4.39
   2   3  -3  168.49    4.42
  -2   3   3  172.03    4.42
   2   3  -3  160.40    4.87
  -2   3   3  153.89    4.24
  -1  -3   3   28.75    2.21
   1  -3  -3   28.27    1.64
   1  -3  -3   28.82    1.57
   1  -3  -3   27.69    1.57
  -1  -3   3   28.77    1.41
  -1  -3   3   28.17    1.53
  -1   3   3   26.60    1.52
   1   3  -3   27.35    1.53
   1   3  -3   30.10    1.62
  -1   3   3   28.39    1.49
   1   3  -3   28.15    2.25
  -1   3   3   27.75    1.49
   0  -3   3    2.46    0.76
   0  -3  -3    1.50    1.12
   0  -3   3    1.92    0.78
   0  -3  -3    2.11    0.92
   0  -3  -3    1.73    0.91
   0   3  -3    1.46    1.27
   0   3  -3    2.66    0.85
   0   3   3    2.67    0.81
   0   3  -3    3.26    0.88
   0   3   3    2.39    0.85
   0   3   3    1.97    1.10
   0   3  -3    1.85    1.32
   1  -3   3   94.93    3.78
  -1  -3  -3   94.76    3.61
  -1  -3  -3   98.47    3.07
  -1  -3  -3   98.20    3.09
   1  -3   3   96.74    2.81
   1   3   3   97.43    2.97
   1   3   3   99.85    3.67
  -1   3  -3   96.68    2.98
  -1   3  -3   97.93    2.98
   2  -3   3   55.75    3.15
  -2  -3  -3   59.90    2.63
   2  -3   3   59.22    2.34
  -2  -3  -3   54.84    2.57
   2  -3   3   59.26    2.37
  -2  -3  -3   57.22    3.22
  -2   3  -3   59.69    3.12
  -2   3  -3   56.13    2.54
  -2   3  -3   57.80    2.53
   2   3   3   51.23    2.98
   2   3   3   59.66    2.42
   2   3   3   56.84    2.47
  -3  -3  -3  372.75    9.26
  -3  -3  -3  425.01   11.98
   3  -3   3  354.74    9.72
  -3   3  -3  365.36    9.26
  -3   3  -3  370.14    9.18
   3   3   3  387.81   10.15
  -3   3  -3  359.94   10.52
  -4  -3  -3   96.89    4.16
   4  -3   3  101.06    4.46
  -4  -3  -3  111.86    4.42
   4   3   3   97.31    4.65
  -4   3  -3   99.01    3.97
  -4   3  -3  105.28    4.09
  -5  -3  -3  105.37    4.70
  -5  -3  -3  101.55    4.55
   5  -3   3   99.46    4.83
  -5   3  -3   93.61    4.48
   5   3   3   95.48    5.08
  -5   3  -3   99.96    4.33
   5   3   3  104.41    4.35
   6  -3   3   25.32    2.89
   6  -3   3   27.49    3.40
  -6  -3  -3   28.18    3.19
  -6  -3  -3   26.72    3.15
  -6   3  -3   27.54    3.18
   6   3   3   36.41    3.91
  -6   3  -3   29.72    3.47
   6   3   3   29.15    2.99
  -7  -3  -3   94.19    5.47
   7  -3   3  100.96    5.48
  -7  -3  -3   95.26    4.97
   7  -3   3   96.59    4.84
   7   3   3  100.86    6.01
  -7   3  -3   94.19    4.96
   7   3   3   95.15    4.90
  -7   3  -3   97.58    5.14
  -8  -3  -3   11.15    3.09
  -8  -3  -3    7.50    3.00
   8  -3   3    9.56    2.98
   8  -3   3   11.76    2.80
   8   3   3   15.97    3.58
  -8   3  -3    9.60    3.64
   8   3   3   14.48    2.89
  -8   3  -3    9.36    3.56
   9  -3   3   93.12    5.48
  -9  -3  -3   95.69    6.47
   9  -3   3  106.76    6.39
  -9   3  -3  102.46    6.10
   9   3   3  107.57    5.55
  -9   3  -3   92.73    5.87
   9   3   3  112.06    6.88
  10  -3   3   13.47    3.28
 -10  -3  -3   10.42    3.56
  10  -3   3   20.70    3.95
  10   3   3    9.62    3.10
 -10   3  -3    5.86    3.58
  10   3   3   15.94    3.91
  11  -3   3    1.79    3.15
  11  -3   3    0.43    2.97
 -11  -3  -3    6.63    3.96
 -11   3  -3    1.36    3.18
  11   3   3    1.65    3.17
  12  -3   3    5.84    3.60
 -12  -3  -3    5.27    3.77
  12   3   3    4.78    3.68
 -12   3  -3   -4.91    3.59
  13  -3   3   24.78    4.41
 -13   3  -3   19.03    5.81
  13   3   3   22.10    4.57
 -14  -3  -3   35.45    6.22
  14  -3   3   36.67    5.14
 -14   3  -3   35.53    6.06
  14   3   3   40.76    9.12
  15   4  -3   81.89    6.56
  15   4  -3   62.19    7.03
  14  -4  -3  234.87    8.98
  14  -4  -3  244.01   10.87
  14   4  -3  234.08   10.64
  14   4  -3  249.30   10.42
  13  -4  -3   23.55    3.39
  13  -4  -3   23.93    4.79
 -13  -4   3   19.78    4.43
  13   4  -3   32.68    4.72
 -13   4   3   10.42    4.35
  13   4  -3   21.60    4.73
  12  -4  -3  125.66    7.08
 -12  -4   3  115.77    7.38
  12   4  -3  126.36    7.39
  12   4  -3  128.64    7.21
 -12   4   3  120.10    7.42
 -11  -4   3  391.33   12.84
  11  -4  -3  380.38   11.11
  11  -4  -3  405.48   13.11
  11   4  -3  386.65   12.74
 -11   4   3  405.61   12.78
  10  -4  -3    2.27    2.65
 -10  -4   3    5.07    3.04
  10  -4  -3    1.73    1.88
  10   4  -3   -0.57    2.31
 -10   4   3   -0.80    2.74
  10   4  -3   -4.48    2.35
   9  -4  -3  707.92   16.69
   9  -4  -3  721.84   18.36
  -9  -4   3  705.76   18.34
   9   4  -3  741.04   18.54
  -9   4   3  696.65   19.57
  -8  -4   3  340.89   10.52
   8  -4  -3  361.06   10.59
   8  -4  -3  352.73    9.05
   8  -4  -3  333.83   10.20
   8   4  -3  355.40   10.71
   8   4  -3  351.40   10.53
  -8   4   3  350.09    9.31
   8   4  -3  331.44   10.19
  -8   4   3  347.62   10.46
   7  -4  -3  411.52    9.88
   7  -4  -3  416.04   11.35
  -7  -4   3  413.96   11.29
  -7   4   3  411.36   11.22
   7   4  -3  428.46   11.55
   7   4  -3  415.17   11.64
  -7   4   3  409.65   10.12
   7   4  -3  414.68   11.45
   6  -4  -3 2365.59   49.13
  -6  -4   3 2342.83   49.02
   6  -4  -3 2320.45   48.93
   6  -4  -3 2339.33   47.40
   6   4  -3 2301.60   49.03
   6   4  -3 2365.25   49.21
  -6   4   3 2379.60   48.96
  -6   4   3 2343.35   47.56
   6   4  -3 2369.93   49.39
   5  -4  -3  432.11   10.86
   5  -4  -3  443.73   11.08
   5  -4  -3  432.01    9.41
  -5  -4   3  438.47   10.92
   5   4  -3  449.91   11.15
   5   4  -3  429.32   10.94
   5   4  -3  440.95   11.34
  -5   4   3  430.38   10.87
  -5   4   3  436.48    9.55
  -4  -4   3  704.41   16.08
  -4  -4   3  742.99   16.91
   4  -4  -3  718.68   16.17
   4  -4  -3  710.50   16.05
  -4  -4   3  694.38   16.38
   4   4  -3  729.26   16.24
  -4   4   3  704.52   16.20
   4   4  -3  723.00   16.54
   4   4  -3  727.80   16.20
  -4   4   3  722.38   16.03
  -3  -4   3 4761.97   95.50
  -3  -4   3 4602.88   94.88
   3  -4  -3 4754.89   95.14
   3  -4  -3 4758.30   95.04
  -3   4   3 4893.49   95.04
   2  -4  -3    3.77    0.60
  -2  -4   3    3.37    1.29
   2  -4  -3    3.60    1.09
   2  -4  -3    3.10    1.42
  -2  -4   3    4.92    1.12
  -2  -4   3    5.40    1.13
   2   4  -3    3.17    1.11
  -2   4   3    4.38    1.19
  -2   4   3    3.76    0.62
   2   4  -3    2.92    1.74
   2   4  -3    3.70    2.04
   1  -4  -3 2980.50   60.53
   1  -4  -3 3081.33   60.83
  -1  -4   3 3078.20   60.64
   1  -4  -3 3064.72   60.81
  -1   4   3 2982.65   60.67
  -1   4   3 3034.70   60.55
   1   4  -3 3045.84   61.53
   1   4  -3 3001.59   60.71
   0  -4  -3 1883.34   38.54
   0  -4  -3 1867.91   38.44
   0  -4   3 1897.92   38.64
   0  -4  -3 1831.60   38.66
   0  -4   3 1881.52   38.22
   0   4   3 1918.86   38.73
   0   4  -3 1958.10   39.90
   0   4   3 1894.38   38.34
   0   4  -3 1859.08   38.34
   0   4  -3 1867.11   38.44
   0   4   3 1865.03   38.81
   0   4  -3 2038.20   41.57
   1  -4   3    2.09    1.39
  -1  -4  -3    3.47    1.20
   1  -4   3    3.12    1.03
  -1  -4  -3    2.04    1.35
   1  -4   3    2.53    1.00
  -1  -4  -3    4.92    1.51
   1   4   3    3.14    1.06
  -1   4  -3    3.20    1.16
   1   4   3    2.48    1.03
  -1   4  -3    3.47    1.50
   1   4   3    2.75    1.39
  -1   4  -3    2.06    1.07
   2  -4   3 2462.63   49.09
  -2  -4  -3 2367.46   49.59
  -2  -4  -3 2446.69   49.40
   2  -4   3 2442.06   50.07
  -2  -4  -3 2398.29   50.08
   2  -4   3 2434.13   49.09
  -2   4  -3 2472.85   49.32
  -2   4  -3 2432.81   49.26
   2   4   3 2534.38   49.22
   2   4   3 2455.50   50.19
  -2   4  -3 2260.59   49.82
  -3  -4  -3 2008.01   41.92
  -3  -4  -3 2053.17   41.97
   3  -4   3 1963.54   42.40
  -3   4  -3 2060.04   42.79
  -3   4  -3 2029.00   41.80
   3   4   3 2044.42   42.81
  -4  -4  -3  257.06    7.47
   4  -4   3  251.06    7.78
  -4   4  -3  258.49    7.38
  -4   4  -3  253.52    7.28
   4   4   3  248.02    8.14
  -5  -4  -3  256.21    7.91
   5  -4   3  257.20    8.30
   5  -4   3  265.24    8.22
  -5  -4  -3  272.14    8.19
  -5   4  -3  261.53    7.83
   5   4   3  273.25    8.80
  -5   4  -3  288.03    8.17
   5   4   3  263.69    7.78
  -6  -4  -3  190.17    6.83
   6  -4   3  191.17    6.55
   6  -4   3  197.34    7.24
  -6  -4  -3  199.33    7.17
  -6   4  -3  189.82    6.78
   6   4   3  185.76    7.48
  -6   4  -3  196.93    6.75
   6   4   3  195.58    6.62
  -7  -4  -3  319.44   10.03
   7  -4   3  326.53    9.64
   7  -4   3  326.97   10.39
  -7  -4  -3  335.21   10.38
   7   4   3  316.45    9.73
  -7   4  -3  333.92   10.13
  -7   4  -3  316.98    9.87
   7   4   3  326.82   11.00
   8  -4   3  432.65   13.10
  -8  -4  -3  434.99   12.84
   8  -4   3  454.72   12.42
  -8  -4  -3  453.09   14.99
  -8   4  -3  446.83   17.74
  -8   4  -3  413.04   12.88
   8   4   3  441.18   13.77
   8   4   3  430.44   12.43
  -9  -4  -3   22.60    4.24
   9  -4   3   26.48    3.40
   9  -4   3   31.02    4.37
  -9   4  -3   25.02    4.08
   9   4   3   25.04    4.31
   9   4   3   31.23    4.04
  10  -4   3   40.18    5.13
 -10  -4  -3   34.56    4.72
  10  -4   3   43.07    4.48
  10   4   3   41.34    4.57
  10   4   3   49.19    5.75
 -10   4  -3   35.87    4.73
  11  -4   3  285.95   10.35
 -11  -4  -3  285.44   11.50
  11  -4   3  293.55   11.41
  11   4   3  287.09   10.69
  11   4   3  285.63   12.41
 -11   4  -3  280.02   11.39
 -12  -4  -3   -3.44    2.90
  12  -4   3   -0.52    3.10
  12   4   3    6.34    3.84
 -12   4  -3   -2.26    3.46
 -13  -4  -3   18.37    5.36
  13  -4   3   19.64    4.23
 -13   4  -3   17.15    5.00
  13   4   3   16.95    4.54
 -14  -4  -3  150.26    9.86
  14  -4   3  153.45    8.98
 -14   4  -3  150.11    9.21
  15   5  -3   10.37    3.52
  14  -5  -3   56.29    4.72
  14  -5  -3   44.39    6.01
  14   5  -3   49.95    6.32
  14   5  -3   57.76    6.05
  13  -5  -3  155.88    6.82
  13  -5  -3  159.93    8.72
 -13  -5   3  165.51    9.09
 -13   5   3  153.05    8.71
  13   5  -3  151.70    8.47
  12  -5  -3   12.47    2.59
 -12  -5   3   11.14    3.99
  12  -5  -3   11.17    4.03
 -12   5   3    7.35    3.76
  12   5  -3   14.58    3.79
  12   5  -3    6.32    3.26
 -11  -5   3  139.40    7.50
  11  -5  -3  140.76    8.81
  11  -5  -3  143.67    5.90
  11   5  -3  139.39    7.32
  11   5  -3  104.70   10.11
 -11   5   3  137.19    7.44
  10  -5  -3  130.99    6.91
 -10  -5   3  137.83    7.09
  10  -5  -3  135.95    5.38
  10   5  -3  134.14    6.98
  10   5  -3  130.47    6.68
 -10   5   3  127.74    6.76
   9  -5  -3    4.71    1.79
   9  -5  -3    4.30    2.77
  -9  -5   3    3.87    2.94
   9   5  -3    0.94    2.57
   9   5  -3    1.32    2.52
  -8  -5   3  481.46   13.13
   8  -5  -3  484.07   13.29
   8  -5  -3  472.34   11.49
  -8   5   3  466.41   11.61
  -8   5   3  488.34   13.08
   8   5  -3  474.20   13.18
   8   5  -3  478.06   13.55
   8   5  -3  460.39   13.05
   7  -5  -3  946.50   20.52
   7  -5  -3  985.56   22.49
   7  -5  -3  952.96   22.33
  -7  -5   3  949.67   22.32
  -7   5   3  977.03   22.28
  -7   5   3  953.39   20.71
   7   5  -3  963.63   22.81
   7   5  -3  974.77   22.58
   6  -5  -3    8.54    2.34
   6  -5  -3    8.91    1.25
  -6  -5   3    5.97    2.19
   6  -5  -3    4.51    2.09
   6   5  -3    7.17    2.29
  -6   5   3    7.73    1.31
   6   5  -3    6.86    2.30
   6   5  -3    7.77    2.31
  -6   5   3    5.12    1.97
   5  -5  -3  713.09   16.63
   5  -5  -3  708.36   16.72
  -5  -5   3  713.14   16.69
  -5   5   3  707.63   16.54
   5   5  -3  730.54   16.83
   5   5  -3  732.38   17.24
   5   5  -3  723.51   17.19
  -5   5   3  725.78   14.98
   4  -5  -3 1354.03   28.35
   4  -5  -3 1303.03   28.14
  -4  -5   3 1294.24   28.13
   4   5  -3 1349.46   28.78
   4   5  -3 1316.84   28.24
  -4   5   3 1295.81   28.06
   4   5  -3 1354.09   28.36
  -3  -5   3  250.73    6.62
   3  -5  -3  246.95    6.71
   3  -5  -3  252.08    6.78
  -3  -5   3  242.76    7.14
   3   5  -3  250.16    6.80
  -3   5   3  245.57    6.64
  -3   5   3  260.66    6.73
   3   5  -3  252.91    7.30
   3   5  -3  253.02    6.82
  -2  -5   3 1158.84   24.05
   2  -5  -3 1174.33   24.33
   2  -5  -3 1153.99   24.23
  -2  -5   3 1133.94   24.76
   2  -5  -3 1176.86   23.28
  -2   5   3 1204.19   24.20
   2   5  -3 1164.97   24.24
  -2   5   3 1157.45   23.37
   2   5  -3 1028.49   25.57
   1  -5  -3  710.90   16.33
   1  -5  -3  730.40   15.43
  -1  -5   3  737.51   15.56
   1  -5  -3  742.57   16.45
  -1  -5   3  749.23   16.46
  -1  -5   3  634.21   15.45
   1   5  -3  752.32   16.49
   1   5  -3  715.61   15.68
  -1   5   3  745.18   15.56
   1   5  -3  730.72   15.88
  -1   5   3  756.74   15.70
   0  -5  -3   71.75    2.93
   0  -5  -3   73.68    3.13
   0  -5   3   69.86    2.58
   0  -5  -3   70.70    2.84
   0  -5   3   64.68    2.63
   0   5  -3   67.17    3.17
   0   5  -3   69.63    2.74
   0   5   3   74.17    3.12
   0   5  -3   71.41    3.32
   0   5  -3   68.28    2.73
   0   5   3   73.05    2.70
   1  -5   3 3049.38   60.12
  -1  -5  -3 3015.30   60.41
  -1  -5  -3 3113.70   61.22
  -1  -5  -3 2904.12   61.56
   1  -5   3 2808.90   60.05
  -1   5  -3 3017.34   60.29
   1   5   3 2985.29   61.78
  -1   5  -3 2934.82   60.93
  -1   5  -3 2992.52   60.30
  -1   5  -3 3035.34   61.16
   1   5   3 3041.15   60.22
  -2  -5  -3  186.68    5.59
  -2  -5  -3  181.42    6.13
  -2  -5  -3  183.66    5.56
   2  -5   3  203.41    6.16
  -2   5  -3  187.85    5.46
  -2   5  -3  187.85    7.17
   2   5   3  182.59    6.16
  -2   5  -3  180.63    6.01
  -3  -5  -3  154.85    5.28
  -3  -5  -3  166.21    5.42
   3  -5   3  156.17    5.65
   3   5   3  158.84    6.01
  -3   5  -3  157.25    5.14
  -3   5  -3  157.59    5.20
   4  -5   3  941.20   21.25
  -4  -5  -3  925.69   20.86
  -4  -5  -3  929.33   20.81
  -4   5  -3  900.69   20.57
  -4   5  -3  936.30   20.71
   4   5   3  892.60   21.58
   4   5   3  928.05   20.63
   5  -5   3   14.83    2.34
  -5  -5  -3   10.19    2.24
  -5  -5  -3   12.54    2.39
   5  -5   3   14.26    2.59
   5   5   3   11.45    2.31
  -5   5  -3   12.16    2.33
  -5   5  -3   10.87    2.25
   5   5   3   14.99    2.96
   6  -5   3  118.43    5.61
   6  -5   3  110.22    4.96
  -6  -5  -3  118.10    5.50
  -6  -5  -3  122.63    5.66
   6   5   3  115.01    5.11
  -6   5  -3  114.75    5.14
  -6   5  -3  111.55    5.41
   6   5   3  109.94    5.82
  -7  -5  -3  336.54   11.55
   7  -5   3  334.88    9.99
   7  -5   3  335.27   10.67
  -7  -5  -3  339.01   10.55
   7   5   3  346.59   11.47
  -7   5  -3  332.33   10.50
   7   5   3  352.08   10.33
  -7   5  -3  338.42   10.43
   8  -5   3   27.40    3.58
  -8  -5  -3   25.19    6.36
   8  -5   3   21.56    3.67
  -8  -5  -3   27.46    3.92
  -8   5  -3   23.79    3.38
   8   5   3   23.38    3.53
  -8   5  -3   27.44    4.16
   8   5   3   16.99    3.72
   9  -5   3  209.83    8.79
   9  -5   3  209.63    8.14
  -9  -5  -3  232.98    9.31
   9   5   3  214.04    9.56
  -9   5  -3  212.01    8.70
   9   5   3  225.64    8.38
  10  -5   3  120.16    6.41
  10  -5   3  120.84    7.16
 -10  -5  -3  126.64    7.64
 -10   5  -3  122.66    7.34
  10   5   3  123.81    6.67
  10   5   3  113.78    7.54
  11  -5   3    0.12    2.87
 -11  -5  -3    1.72    3.49
  11   5   3    1.89    3.42
  11   5   3    5.31    3.30
 -11   5  -3   -2.19    3.66
 -12  -5  -3  116.41    7.99
  12  -5   3  121.02    7.70
 -12   5  -3  119.83    8.02
  12   5   3  124.33    8.62
 -13  -5  -3   78.75    7.12
  13  -5   3   70.98    6.60
 -13   5  -3   74.18    7.37
  13   5   3   74.07    7.27
  15   6  -3   54.80    6.01
  14  -6  -3   26.54    5.44
  14  -6  -3   27.62    4.88
  14   6  -3   21.16    5.18
  14   6  -3   22.78    4.25
  13  -6  -3    9.91    4.26
 -13  -6   3    7.68    4.58
  13  -6  -3   10.01    2.56
  13   6  -3    9.67    3.67
 -13   6   3    6.29    4.14
  13   6  -3    6.65    3.27
 -12  -6   3    3.06    3.67
  12  -6  -3    4.56    2.24
  12  -6  -3   -0.24    3.23
 -12   6   3    1.50    3.41
  12   6  -3   -5.18    2.80
  12   6  -3    2.17    3.07
 -11  -6   3   12.00    3.57
  11  -6  -3   15.20    2.56
 -11   6   3    8.19    3.40
  11   6  -3   13.27    3.56
  11   6  -3   17.27    3.86
  10  -6  -3   -0.08    2.85
  10  -6  -3    0.62    1.72
 -10  -6   3    3.64    3.06
 -10   6   3    0.74    2.70
  10   6  -3    9.38    3.14
  10   6  -3   -2.01    2.63
   9  -6  -3   64.68    5.15
   9  -6  -3   63.82    3.49
  -9  -6   3   66.81    6.08
   9   6  -3   65.62    5.39
  -9   6   3   65.64    6.00
   9   6  -3   68.41    4.88
  -9   6   3   61.20    5.35
   8  -6  -3  285.79    9.46
  -8  -6   3  301.04    9.73
  -8   6   3  288.18    9.49
  -8   6   3  295.82    8.14
   8   6  -3  292.71    9.55
   7  -6  -3   19.04    1.93
   7  -6  -3   22.38    2.98
  -7  -6   3   18.88    2.82
   7  -6  -3   19.27    2.91
   7   6  -3   16.61    3.04
  -7   6   3   15.53    2.81
  -7   6   3   23.08    2.16
   7   6  -3   21.36    2.99
   7   6  -3   19.80    2.92
   6  -6  -3  300.69    8.70
  -6  -6   3  292.63    8.77
   6  -6  -3  295.98    8.73
   6   6  -3  301.88    8.92
   6   6  -3  277.24    8.57
  -6   6   3  289.86    6.98
   6   6  -3  294.29    9.32
  -6   6   3  285.00    8.52
   5  -6  -3  519.69   12.98
  -5  -6   3  533.98   13.15
   5  -6  -3  539.71   13.18
   5   6  -3  520.46   13.14
  -5   6   3  527.49   11.23
  -5   6   3  533.32   11.24
   5   6  -3  520.17   13.07
  -5   6   3  523.64   12.97
   5   6  -3  550.84   13.81
   4  -6  -3  783.74   17.68
   4  -6  -3  760.78   17.53
   4   6  -3  752.67   18.08
   4   6  -3  796.56   17.75
   4   6  -3  773.19   17.64
  -4   6   3  761.82   15.76
  -4   6   3  770.56   17.47
  -4   6   3  792.07   15.80
  -3  -6   3 1006.16   22.41
   3  -6  -3 1051.50   22.38
   3  -6  -3 1064.12   22.54
   3   6  -3 1042.81   22.37
   3   6  -3 1009.99   22.94
  -3   6   3 1051.64   20.99
  -3   6   3  993.55   20.87
  -3   6   3 1036.81   22.28
   3   6  -3 1029.03   22.40
   2  -6  -3  185.69    5.56
   2  -6  -3  194.94    4.82
   2  -6  -3  196.19    5.76
  -2  -6   3  195.49    5.60
   2   6  -3  203.26    6.37
  -2   6   3  202.83    5.63
  -2   6   3  197.18    5.02
  -2   6   3  198.50    5.68
   2   6  -3  196.15    5.61
   2   6  -3  195.65    5.71
   1  -6  -3   81.14    3.15
   1  -6  -3   75.84    3.14
  -1  -6   3   82.05    3.79
  -1  -6   3   75.98    3.06
   1  -6  -3   73.99    2.89
   1   6  -3   75.36    3.18
   1   6  -3   78.14    3.66
  -1   6   3   79.21    3.13
  -1   6   3   79.34    3.11
   0  -6  -3  303.27    7.61
   0  -6   3  299.63    8.16
   0  -6   3  292.72    7.27
   0  -6  -3  287.41    7.59
   0  -6  -3  292.97    7.56
   0   6  -3  282.06    9.04
   0   6  -3  291.72    7.42
   0   6   3  299.88    7.75
   0   6  -3  299.70    8.22
   0   6   3  297.10    7.38
  -1  -6  -3  135.69    5.18
  -1  -6  -3  153.65    4.87
  -1  -6  -3  144.33    4.75
  -1   6  -3  155.35    5.41
  -1   6  -3  150.80    5.91
  -1   6  -3  150.03    4.71
   1   6   3  145.93    5.23
  -2  -6  -3  173.52    5.52
  -2  -6  -3  163.38    5.31
  -2   6  -3  171.68    5.39
   2   6   3  175.27    6.13
  -2   6  -3  176.51    6.02
  -2   6  -3  168.41    5.30
   3  -6   3   18.44    2.53
  -3  -6  -3   16.29    2.33
  -3  -6  -3   16.71    2.23
  -3   6  -3   15.60    2.08
   3   6   3   14.56    2.59
   3   6   3   21.34    2.34
  -3   6  -3   17.03    2.05
   4  -6   3   52.18    3.62
   4  -6   3   44.80    3.43
  -4  -6  -3   45.72    3.56
  -4  -6  -3   43.53    3.36
   4   6   3   44.35    3.94
  -4   6  -3   46.06    3.28
  -4   6  -3   46.43    3.13
   4   6   3   52.04    3.25
   5  -6   3   22.54    2.96
  -5  -6  -3   17.16    2.55
   5  -6   3   22.95    2.76
  -5   6  -3   19.60    2.82
   5   6   3   24.76    3.47
  -5   6  -3   19.03    2.69
   5   6   3   21.78    2.70
  -6  -6  -3   43.26    4.01
   6  -6   3   46.22    4.05
   6  -6   3   39.36    3.44
  -6  -6  -3   44.19    3.86
   6   6   3   44.10    3.67
   6   6   3   37.17    4.87
  -6   6  -3   36.58    3.71
  -6   6  -3   41.56    3.93
  -7  -6  -3    5.51    2.75
   7  -6   3   10.79    3.22
  -7  -6  -3   12.33    4.94
   7  -6   3   11.65    2.68
   7   6   3   11.44    3.18
   7   6   3   12.20    2.59
  -7   6  -3   10.15    2.99
  -7   6  -3   14.06    2.93
   8  -6   3   42.14    4.09
  -8  -6  -3   39.41    4.46
  -8  -6  -3   33.59    4.31
   8  -6   3   44.69    4.49
   8   6   3   48.41    5.35
  -8   6  -3   32.72    3.85
   8   6   3   34.35    4.02
  -8   6  -3   40.41    4.30
   9  -6   3    6.87    2.82
   9  -6   3    5.79    3.03
  -9  -6  -3    6.53    3.58
  -9   6  -3    9.91    3.34
   9   6   3    6.88    2.85
   9   6   3    4.95    3.17
  10  -6   3   -1.08    2.66
  10  -6   3    1.96    2.84
 -10  -6  -3    2.15    3.39
  10   6   3    3.69    3.23
 -10   6  -3    2.80    3.49
  10   6   3    2.44    2.83
 -11  -6  -3   31.24    4.98
  11  -6   3   31.48    4.70
 -11   6  -3   21.88    4.49
  11   6   3   36.55    5.59
  12  -6   3    6.61    3.44
 -12  -6  -3    6.77    4.38
  12   6   3   13.80    4.24
 -12   6  -3   13.58    4.30
  13  -6   3    7.18    3.43
 -13  -6  -3    9.97    4.16
 -13   6  -3    4.95    3.91
  13   6   3    1.48    3.46
  14  -7  -3    7.04    4.50
  14   7  -3    2.24    4.33
  14   7  -3   12.26    4.04
 -13  -7   3  409.11   15.72
  13  -7  -3  393.53   13.93
  13   7  -3  380.25   13.62
  13   7  -3  380.82   14.16
 -13   7   3  379.06   14.07
  12  -7  -3   84.34    4.80
  12  -7  -3   87.64    6.23
 -12  -7   3   88.08    6.35
  12   7  -3   87.76    7.45
  12   7  -3   86.53    6.25
 -12   7   3   85.19    6.26
  11  -7  -3  375.74   10.55
  11  -7  -3  391.23   14.19
 -11  -7   3  402.02   13.13
 -11   7   3  378.07   12.66
  11   7  -3  392.74   13.41
  11   7  -3  387.14   12.84
 -10  -7   3  621.84   16.92
  10  -7  -3  600.16   16.92
  10  -7  -3  583.58   14.42
  10   7  -3  600.77   17.36
 -10   7   3  600.74   16.78
  10   7  -3  613.37   17.49
   9  -7  -3    9.58    3.22
   9  -7  -3    6.05    1.79
   9   7  -3    4.12    3.06
  -9   7   3    7.02    1.97
  -9   7   3    6.10    3.00
   9   7  -3    8.33    2.93
   8  -7  -3  305.12   10.00
  -8  -7   3  293.42    9.73
   8   7  -3  308.65   10.61
  -8   7   3  294.95   10.11
  -8   7   3  309.19    9.89
   8   7  -3  295.49    9.87
  -7  -7   3  177.01    6.91
   7  -7  -3  178.33    6.75
   7  -7  -3  169.58    6.47
  -7   7   3  179.04    5.04
  -7   7   3  172.73    6.63
   7   7  -3  168.90    6.74
   7   7  -3  162.53    6.48
   7   7  -3  172.36    7.41
  -6  -7   3   78.99    4.57
   6  -7  -3   80.26    4.34
  -6   7   3   82.63    2.87
  -6   7   3   86.20    2.94
  -6   7   3   79.22    4.45
   6   7  -3   77.32    5.05
   6   7  -3   81.83    4.58
   6   7  -3   85.37    4.32
   5  -7  -3 2041.87   42.39
   5  -7  -3 1982.77   42.13
  -5  -7   3 2001.13   42.24
   5   7  -3 1957.80   42.21
  -5   7   3 2005.55   42.14
  -5   7   3 2031.60   40.17
   5   7  -3 1985.40   42.36
  -5   7   3 1946.94   40.12
   5   7  -3 2021.02   42.99
  -4  -7   3   24.26    2.82
   4  -7  -3   28.71    2.90
   4  -7  -3   26.37    2.69
  -4   7   3   29.22    2.76
  -4   7   3   31.21    1.60
  -4   7   3   28.72    1.51
   4   7  -3   30.76    3.36
   4   7  -3   26.74    2.77
   4   7  -3   30.90    2.92
   3  -7  -3   65.26    3.59
   3  -7  -3   72.99    3.41
  -3  -7   3   73.84    3.59
   3   7  -3   73.39    4.13
   3   7  -3   74.87    3.65
  -3   7   3   72.08    3.51
  -3   7   3   78.32    2.65
   3   7  -3   69.95    3.41
   2  -7  -3 2518.59   51.35
   2  -7  -3 2509.11   51.42
  -2  -7   3 2499.64   52.04
   2  -7  -3 2474.78   50.35
  -2   7   3 2531.47   50.57
   2   7  -3 2456.36   51.26
   2   7  -3 2508.00   52.07
   2   7  -3 2508.89   51.39
  -2   7   3 2523.29   51.29
   1  -7  -3  681.08   15.45
   1  -7  -3  656.65   14.92
   1  -7  -3  702.69   15.57
   1   7  -3  680.07   15.43
   1   7  -3  675.50   16.09
  -1   7   3  691.63   15.24
  -1   7   3  696.85   15.42
   1   7  -3  685.88   15.42
   0  -7  -3  372.50   10.09
   0  -7  -3  390.51    9.60
   0  -7  -3  369.65    9.48
   0   7   3  376.35   10.43
   0   7  -3  376.99    9.50
   0   7   3  384.53    9.64
   0   7  -3  407.46   10.35
   0   7  -3  393.66    9.52
  -1  -7  -3 1759.60   36.85
  -1  -7  -3 1751.72   37.13
  -1  -7  -3 1790.70   36.90
  -1   7  -3 1735.24   36.70
  -1   7  -3 1744.49   36.77
  -1   7  -3 1759.12   37.47
   1   7   3 1782.44   36.96
   1   7   3 1789.15   37.39
  -2  -7  -3  636.58   15.15
  -2  -7  -3  657.65   15.19
  -2   7  -3  657.29   15.72
  -2   7  -3  645.06   15.01
   2   7   3  653.66   15.04
   2   7   3  654.52   15.88
  -2   7  -3  653.57   15.09
   3  -7   3  132.01    6.39
  -3  -7  -3  142.00    5.24
  -3  -7  -3  136.80    5.27
  -3   7  -3  133.01    4.85
   3   7   3  129.67    5.70
  -3   7  -3  135.63    4.96
   3   7   3  125.68    4.86
  -4  -7  -3 1620.99   35.12
  -4  -7  -3 1646.02   35.21
   4  -7   3 1624.96   35.38
   4  -7   3 1642.16   34.71
   4   7   3 1606.86   36.05
  -4   7  -3 1612.81   34.90
  -4   7  -3 1641.08   35.02
   4   7   3 1642.09   34.90
   5  -7   3  725.68   18.06
  -5  -7  -3  739.22   17.93
  -5  -7  -3  769.46   18.18
   5  -7   3  724.01   17.45
  -5   7  -3  739.39   17.79
   5   7   3  738.56   18.87
   5   7   3  739.97   17.71
  -5   7  -3  736.69   17.78
   6  -7   3 1048.07   23.83
   6  -7   3 1024.37   24.34
  -6  -7  -3 1039.73   24.39
  -6  -7  -3 1036.36   24.38
  -6   7  -3 1041.35   24.25
  -6   7  -3 1012.19   24.01
   6   7   3 1042.47   25.45
   6   7   3 1056.26   24.03
   7  -7   3  690.02   17.34
  -7  -7  -3  687.00   17.93
  -7  -7  -3  706.73   18.12
   7   7   3  706.94   19.16
   7   7   3  710.82   17.67
  -7   7  -3  674.10   19.40
   8  -7   3  109.20    6.29
   8  -7   3   99.17    5.46
  -8  -7  -3  102.77    6.52
  -8   7  -3  108.53    6.08
   8   7   3  103.00    6.91
  -8   7  -3  118.11    6.26
   8   7   3  111.88    5.83
   9  -7   3  756.03   19.85
   9  -7   3  730.11   19.19
  -9  -7  -3  757.98   20.13
  -9   7  -3  754.88   20.11
   9   7   3  734.33   19.38
   9   7   3  748.82   20.98
  10  -7   3  275.28   10.70
  10  -7   3  287.84   10.30
 -10  -7  -3  284.97   11.22
  10   7   3  278.94   10.30
 -10   7  -3  294.18   11.03
 -11  -7  -3   35.18    5.32
  11  -7   3   48.24    5.26
  11   7   3   40.46    5.96
 -11   7  -3   29.60    4.92
  12  -7   3  163.73    8.69
 -12  -7  -3  153.17    9.15
  12   7   3  152.52    9.31
 -12   7  -3  154.58    8.91
 -13  -7  -3   25.01    4.89
  13  -7   3   35.28    5.31
  13   7   3   24.47    5.24
 -13   7  -3   24.65    4.86
  14  -8  -3    2.92    4.62
  14   8  -3    7.63    3.70
  14   8  -3    0.23    4.05
  13  -8  -3   14.95    4.38
  13   8  -3   24.91    4.71
  13   8  -3   19.10    4.32
 -13   8   3   18.76    5.35
  12  -8  -3   18.88    4.13
 -12  -8   3   10.07    4.04
  12  -8  -3   21.58    2.83
  12   8  -3   18.30    4.28
  12   8  -3   19.62    4.20
 -12   8   3   15.03    3.74
 -11  -8   3   41.96    5.25
  11  -8  -3   39.57    4.71
  11  -8  -3   40.50    3.38
  11   8  -3   40.54    5.12
 -11   8   3   36.63    4.85
  11   8  -3   51.91    5.83
 -10  -8   3    2.98    3.27
  10  -8  -3    6.92    1.91
  10  -8  -3    5.72    3.06
 -10   8   3    3.68    2.91
  10   8  -3    5.00    5.63
  10   8  -3   14.05    3.75
   9  -8  -3  295.55   10.38
  -9  -8   3  336.41   14.58
  -9   8   3  293.11    8.24
   9   8  -3  295.64   10.97
  -9   8   3  297.47   10.23
   9   8  -3  292.37   10.48
   8  -8  -3  295.17    9.95
  -8  -8   3  292.66   10.00
   8   8  -3  295.70   10.47
   8   8  -3  302.92    9.99
   7  -8  -3  153.66    6.56
  -7  -8   3  142.91    6.47
  -7   8   3  145.71    4.53
   7   8  -3  134.87    7.00
   7   8  -3  141.42    6.30
   7   8  -3  154.56    6.41
  -7   8   3  142.85    6.12
  -7   8   3  149.05    4.50
   6  -8  -3  456.29   12.41
  -6  -8   3  462.51   12.65
   6  -8  -3  468.21   12.64
   6   8  -3  470.24   12.81
  -6   8   3  467.92   12.49
  -6   8   3  483.30   10.57
  -6   8   3  466.08   10.49
   6   8  -3  482.98   13.52
   5  -8  -3  459.79   12.12
   5  -8  -3  451.80   11.82
   5   8  -3  424.87   11.80
   5   8  -3  463.17   12.77
   5   8  -3  458.43   12.03
  -5   8   3  458.49   10.03
  -5   8   3  445.11   11.78
  -5   8   3  452.48    9.98
   4  -8  -3  608.67   14.71
   4  -8  -3  575.71   14.41
  -4  -8   3  588.01   14.46
  -4   8   3  592.23   12.81
  -4   8   3  602.22   12.88
   4   8  -3  607.11   14.61
  -4   8   3  605.23   14.50
   4   8  -3  597.68   15.29
   4   8  -3  604.72   14.65
   3  -8  -3 1132.96   24.67
  -3  -8   3 1091.68   24.51
   3  -8  -3 1143.26   24.81
  -3   8   3 1116.66   24.56
   3   8  -3 1119.21   24.71
  -3   8   3 1156.45   23.42
   3   8  -3 1110.99   25.32
   3   8  -3 1105.14   24.55
   2  -8  -3  124.68    4.77
   2  -8  -3  120.80    3.83
  -2  -8   3  116.78    4.57
   2  -8  -3  124.96    4.84
  -2   8   3  121.17    4.57
  -2   8   3  128.24    4.19
   2   8  -3  122.18    5.08
   2   8  -3  117.92    4.57
   2   8  -3  123.77    4.59
  -1  -8   3  484.47   11.83
   1  -8  -3  474.73   12.00
   1  -8  -3  490.38   11.98
   1  -8  -3  483.02   11.87
  -1   8   3  491.54   11.76
   1   8  -3  502.94   12.64
  -1   8   3  494.59   11.67
   1   8  -3  475.48   11.76
   1   8  -3  491.11   11.86
   0  -8   3  648.48   15.23
   0  -8  -3  621.63   14.58
   0  -8  -3  597.91   14.33
   0  -8  -3  613.35   14.47
   0   8   3  626.52   14.69
   0   8   3  624.24   14.42
   0   8  -3  628.28   14.54
   0   8  -3  600.94   14.32
   0   8  -3  625.37   15.11
  -1  -8  -3  112.66    4.40
  -1  -8  -3  108.67    4.38
   1  -8   3   95.67    4.58
  -1   8  -3  106.35    4.32
  -1   8  -3  107.14    4.27
  -1   8  -3  105.98    4.65
   1   8   3  103.59    4.08
   1   8   3  109.70    4.78
   2  -8   3  458.10   11.31
  -2  -8  -3  459.56   11.54
  -2  -8  -3  453.08   11.46
  -2   8  -3  421.89   11.12
   2   8   3  444.24   11.26
  -2   8  -3  450.06   11.36
   2   8   3  447.71   12.06
  -2   8  -3  455.48   11.94
  -3  -8  -3  493.65   12.45
  -3  -8  -3  468.26   12.28
   3  -8   3  480.78   11.92
  -3   8  -3  491.40   12.75
  -3   8  -3  474.53   12.05
   3   8   3  484.11   13.13
  -3   8  -3  479.36   12.22
   3   8   3  474.39   12.11
   4  -8   3  212.25    6.73
  -4  -8  -3  204.15    7.04
  -4  -8  -3  199.59    6.90
  -4   8  -3  199.88    6.85
   4   8   3  204.14    7.85
  -4   8  -3  195.86    6.70
   4   8   3  208.85    6.86
   5  -8   3  347.24    9.81
  -5  -8  -3  350.49   10.34
  -5  -8  -3  343.70   10.13
   5  -8   3  322.53   10.18
   5   8   3  348.35    9.97
  -5   8  -3  319.69    9.85
   5   8   3  367.38   15.64
  -5   8  -3  338.02   10.00
   6  -8   3   43.39    4.14
   6  -8   3   41.69    3.85
  -6   8  -3   44.96    4.03
   6   8   3   43.78    3.91
  -6   8  -3   49.95    4.17
   6   8   3   50.67    5.21
  -7  -8  -3    3.39    3.44
  -7  -8  -3    3.03    2.58
   7  -8   3    5.63    2.69
   7  -8   3    1.03    2.34
   7   8   3    7.87    2.63
  -7   8  -3    3.93    3.32
  -7   8  -3    2.28    2.69
   7   8   3    4.07    3.19
  -8  -8  -3   75.21    5.57
   8  -8   3   86.67    4.98
   8  -8   3   86.01    5.58
   8   8   3   83.43    6.48
   8   8   3   78.64    5.19
  -8   8  -3   88.11    5.71
   9  -8   3    9.19    3.13
  -9  -8  -3    7.87    3.74
   9  -8   3    9.87    3.24
  -9   8  -3   10.29    3.68
   9   8   3    8.29    3.13
   9   8   3    8.92    3.87
  10  -8   3    0.98    2.66
  10  -8   3    6.88    3.33
 -10  -8  -3   -0.05    3.38
  10   8   3    2.45    3.13
  10   8   3    6.34    3.30
 -10   8  -3   -3.36    3.36
 -11  -8  -3  130.42    8.23
  11  -8   3  138.56    7.63
  11   8   3  122.71    8.36
 -11   8  -3  118.47    7.98
 -12  -8  -3   24.90    5.93
  12  -8   3   28.53    4.67
  12   8   3   31.51    5.40
  13  -8   3    5.42    3.74
 -13  -8  -3   -2.21    3.95
 -13   8  -3   -0.38    3.60
  14  -9  -3   -0.70    5.30
  14   9  -3   10.78    3.96
  14   9  -3    1.98    4.31
  13  -9  -3   19.84    5.05
  13   9  -3   17.04    4.51
  13   9  -3   19.80    4.53
  12  -9  -3   -2.80    3.17
 -12  -9   3   -1.92    3.66
  12   9  -3    3.28    3.50
  12   9  -3   -0.78    2.74
 -12   9   3    8.47    4.02
 -11  -9   3   11.24    3.93
  11  -9  -3    7.67    3.66
  11   9  -3   11.08    4.07
 -11   9   3   14.20    3.99
  11   9  -3    6.73    3.56
 -10  -9   3   44.87    5.22
  10  -9  -3   57.89    9.55
  10   9  -3   44.80    4.74
 -10   9   3   48.13    5.28
  10   9  -3   40.97    5.27
   9  -9  -3   28.14    4.26
  -9  -9   3   28.60    4.26
  -9   9   3   27.48    2.87
   9   9  -3   28.43    4.08
   9   9  -3   17.83    3.86
  -9   9   3   24.44    2.69
  -9   9   3   26.07    3.84
   8  -9  -3   91.91    5.78
  -8  -9   3   93.46    5.76
   8   9  -3   96.72    5.60
  -8   9   3   86.91    5.47
   8   9  -3   92.93    6.40
  -7  -9   3  127.48    6.03
   7  -9  -3  125.32    6.23
  -7   9   3  125.87    4.07
  -7   9   3  125.65    4.15
  -7   9   3  118.85    5.74
   7   9  -3  124.98    6.96
   7   9  -3  124.45    5.98
   6  -9  -3   33.88    3.60
  -6  -9   3   26.67    3.51
   6  -9  -3   32.96    3.74
  -6   9   3   26.70    3.25
   6   9  -3   29.06    4.45
  -6   9   3   25.60    1.92
  -6   9   3   23.98    2.08
   6   9  -3   28.13    3.39
   6   9  -3   26.00    3.40
   5  -9  -3   29.99    3.69
   5  -9  -3   29.61    3.15
   5   9  -3   28.76    3.04
  -5   9   3   25.00    2.99
   5   9  -3   32.69    3.47
  -5   9   3   29.46    2.05
  -5   9   3   26.48    1.85
   5   9  -3   33.10    3.94
   4  -9  -3  331.62    9.42
   4  -9  -3  327.28    9.22
  -4  -9   3  327.71    9.39
   4   9  -3  332.38    9.50
   4   9  -3  329.25   10.01
  -4   9   3  313.69    7.67
  -4   9   3  326.56    7.82
   4   9  -3  316.21    9.21
  -4   9   3  319.37    9.14
   3  -9  -3   24.85    2.82
   3  -9  -3   27.38    3.02
   3  -9  -3   25.78    2.02
  -3  -9   3   25.99    2.96
   3   9  -3   27.44    2.89
   3   9  -3   26.31    3.15
   3   9  -3   26.86    2.71
  -3   9   3   26.78    2.27
  -3   9   3   24.26    2.78
   2  -9  -3  471.86   11.08
   2  -9  -3  467.52   11.82
  -2  -9   3  473.26   11.76
   2  -9  -3  477.14   12.00
   2   9  -3  476.23   11.92
   2   9  -3  466.23   11.79
  -2   9   3  474.63   11.21
   2   9  -3  464.25   12.54
  -2   9   3  462.28   11.77
   1  -9  -3  179.87    6.14
   1  -9  -3  187.27    6.19
   1  -9  -3  183.92    5.69
  -1  -9   3  195.19    6.17
   1   9  -3  194.95    6.19
   1   9  -3  200.28    6.34
  -1   9   3  192.54    6.14
   1   9  -3  197.72    6.74
  -1   9   3  194.19    6.10
   0  -9  -3   20.71    2.66
   0  -9  -3   26.77    2.77
   0  -9   3   25.29    2.65
   0  -9  -3   22.55    2.56
   0   9  -3   22.39    2.60
   0   9   3   25.85    2.62
   0   9  -3   26.01    2.50
   0   9   3   24.53    2.95
   0   9  -3   28.01    3.14
   1  -9   3  111.05    4.45
  -1  -9  -3  108.91    4.51
  -1  -9  -3  111.08    4.64
  -1   9  -3  111.67    5.07
   1   9   3  114.49    5.07
  -1   9  -3  112.41    4.63
  -1   9  -3  108.63    4.39
   1   9   3  108.34    4.48
  -2  -9  -3  122.07    5.03
  -2  -9  -3  119.89    4.98
   2  -9   3  119.96    4.73
  -2   9  -3  116.34    4.80
   2   9   3  131.13    5.67
  -2   9  -3  113.46    4.67
   2   9   3  117.69    4.70
  -2   9  -3  118.37    5.28
  -3  -9  -3   37.38    3.27
  -3  -9  -3   31.37    3.04
   3  -9   3   31.78    2.98
  -3   9  -3   25.36    3.09
  -3   9  -3   34.85    3.14
   3   9   3   25.14    2.99
  -3   9  -3   27.16    2.89
   3   9   3   32.19    3.87
  -4  -9  -3  439.75   12.19
   4  -9   3  446.14   11.78
  -4  -9  -3  448.17   12.37
  -4   9  -3  443.29   11.99
  -4   9  -3  463.06   12.62
   4   9   3  450.48   13.15
   4   9   3  447.71   12.00
  -4   9  -3  444.67   12.11
  -5  -9  -3   11.52    3.53
  -5  -9  -3    6.88    2.95
   5  -9   3    9.75    2.41
   5   9   3   10.85    2.71
  -5   9  -3   12.33    2.91
  -5   9  -3   14.20    2.85
   5   9   3   10.01    3.06
  -6  -9  -3    8.24    2.92
   6  -9   3    8.88    2.78
   6  -9   3   12.23    2.81
   6   9   3    9.35    2.77
   6   9   3    4.47    2.95
  -6   9  -3    7.80    2.87
  -7  -9  -3   39.45    5.49
   7  -9   3   40.66    4.09
   7  -9   3   47.51    4.63
  -7   9  -3   41.27    4.04
  -7   9  -3   42.15    4.67
   7   9   3   47.80    4.30
   7   9   3   40.83    5.21
  -8  -9  -3    0.34    3.15
   8  -9   3    2.25    2.55
   8  -9   3   -0.30    2.42
  -8   9  -3   -0.17    2.71
   8   9   3    2.04    2.61
   8   9   3   -0.71    2.93
   9  -9   3   54.76    5.35
  -9  -9  -3   65.11    6.09
   9  -9   3   43.06    4.60
  -9   9  -3   63.65    5.40
   9   9   3   51.22    4.95
   9   9   3   57.13    6.12
  10  -9   3   -1.28    2.61
  10  -9   3   -7.37    4.82
 -10  -9  -3   10.89    4.05
  10   9   3    1.65    3.39
  10   9   3    1.78    3.50
 -10   9  -3   -4.34    3.23
  11  -9   3    2.60    3.07
 -11  -9  -3    0.40    3.91
 -11   9  -3    4.73    3.69
  11   9   3    6.62    3.79
  12  -9   3    3.18    3.27
 -12   9  -3    6.38    4.04
  12   9   3   11.00    4.21
 -13  -9  -3    6.68    4.84
  13  -9   3    5.97    4.03
 -13   9  -3    5.88    4.54
  13   9   3    9.78    4.06
  14  10  -3  115.24    9.30
  14  10  -3  140.80   14.55
  13 -10  -3   39.59    6.18
  13  10  -3   42.56    5.94
  13  10  -3   38.74    5.70
  12 -10  -3   82.66    6.82
 -12 -10   3   80.88    6.84
 -12  10   3   82.29    5.64
  12  10  -3   82.90    6.32
  12  10  -3   84.38    7.26
 -12  10   3   78.88    7.15
 -11 -10   3  157.84    8.67
  11 -10  -3  172.12    8.57
  11  10  -3  162.93    9.08
 -11  10   3  170.39    6.10
  11  10  -3  169.27    8.55
 -11  10   3  163.43    8.51
  10 -10  -3    3.46    2.89
 -10 -10   3   13.80    3.64
 -10  10   3    7.63    3.42
  10  10  -3    4.31    2.93
 -10  10   3    0.42    1.72
  10  10  -3    6.96    3.66
   9 -10  -3  259.88    9.67
  -9 -10   3  255.11    9.62
  -9  10   3  256.80    7.26
  -9  10   3  253.91    7.25
   9  10  -3  254.51   10.41
  -9  10   3  251.27    9.58
   8 -10  -3  176.65    7.85
  -8 -10   3  171.73    9.13
   8  10  -3  180.39    7.88
  -8  10   3  171.41    7.58
   8  10  -3  176.08    8.28
  -7 -10   3  198.61    7.89
   7 -10  -3  184.56    7.77
   7  10  -3  193.64    8.65
  -7  10   3  183.81    8.89
   7  10  -3  192.17    7.71
  -7  10   3  196.64    5.66
  -7  10   3  192.34    5.58
  -6 -10   3  912.16   21.80
   6 -10  -3  902.68   21.89
   6  10  -3  872.73   21.66
   6  10  -3  915.56   22.86
  -6  10   3  919.45   19.45
   6  10  -3  930.92   21.99
  -6  10   3  887.64   19.32
  -6  10   3  909.32   21.69
   5 -10  -3  228.06    7.81
   5 -10  -3  232.66    8.09
  -5 -10   3  240.64    7.96
   5  10  -3  238.94    8.03
   5  10  -3  226.20    8.01
  -5  10   3  232.12    6.10
  -5  10   3  235.33    7.95
  -5  10   3  244.94    6.30
   4 -10  -3  904.88   21.26
  -4 -10   3  918.61   21.16
  -4  10   3  858.08   19.26
  -4  10   3  915.38   21.05
   4  10  -3  902.80   21.21
  -4  10   3  927.46   19.53
   4  10  -3  886.58   21.00
   4  10  -3  915.66   22.04
  -3 -10   3 1594.46   34.80
   3 -10  -3 1601.13   34.87
   3 -10  -3 1631.89   34.85
   3 -10  -3 1648.74   35.12
  -3  10   3 1644.54   34.93
  -3  10   3 1672.49   33.79
   3  10  -3 1605.95   35.02
   3  10  -3 1585.59   35.67
   3  10  -3 1561.39   34.79
   2 -10  -3    4.36    1.88
  -2 -10   3    2.96    1.90
   2 -10  -3    3.64    1.42
   2 -10  -3    5.74    2.23
   2  10  -3    3.63    2.03
  -2  10   3    6.14    1.84
  -2  10   3    4.90    1.99
   2  10  -3    1.46    1.80
   2  10  -3    3.72    1.89
  -1 -10   3  685.73   16.51
   1 -10  -3  716.50   16.86
   1 -10  -3  692.30   16.66
   1 -10  -3  686.62   16.07
   1  10  -3  700.88   16.58
  -1  10   3  697.75   16.60
   1  10  -3  695.81   17.36
   1  10  -3  723.06   16.82
  -1  10   3  729.00   16.53
   0 -10   3 1188.46   25.89
   0 -10  -3 1170.50   26.07
   0 -10  -3 1196.90   26.22
   0  10  -3 1140.34   25.88
   0  10  -3 1189.25   26.75
   0  10   3 1192.04   26.22
   0  10   3 1179.16   25.95
   0  10  -3 1164.26   26.04
  -1 -10  -3   12.85    2.29
   1 -10   3   12.62    2.18
  -1 -10  -3   18.09    2.75
   1  10   3   15.85    2.46
  -1  10  -3   17.09    2.51
  -1  10  -3   16.45    2.81
   1  10   3   16.04    2.78
   2 -10   3 1651.04   35.97
  -2 -10  -3 1698.03   36.48
  -2 -10  -3 1686.06   36.38
   2  10   3 1722.91   36.26
  -2  10  -3 1707.34   36.86
  -2  10  -3 1689.96   36.31
   2  10   3 1657.44   37.01
  -2  10  -3 1668.44   36.20
  -3 -10  -3  598.36   15.54
   3 -10   3  636.73   15.35
  -3 -10  -3  642.96   15.83
  -3  10  -3  631.10   16.04
  -3  10  -3  632.81   15.65
   3  10   3  622.41   15.49
  -3  10  -3  599.83   15.36
   3  10   3  636.56   16.56
  -4 -10  -3   44.72    4.27
   4 -10   3   41.59    3.62
  -4 -10  -3   41.64    3.91
  -4  10  -3   35.40    3.32
  -4  10  -3   40.96    3.61
   4  10   3   40.01    6.36
  -4  10  -3   45.71    4.09
   4  10   3   41.59    3.48
  -5 -10  -3  115.56    5.91
   5 -10   3  121.06    5.55
  -5 -10  -3  121.89    5.94
   5  10   3  104.92    5.37
   5  10   3  107.47    6.50
  -5  10  -3  113.69    5.61
  -5  10  -3  108.78    6.47
  -5  10  -3  111.24    5.88
   6 -10   3  365.53   10.78
  -6 -10  -3  366.99   11.54
  -6 -10  -3  365.63   11.90
  -6  10  -3  357.90   15.64
   6  10   3  379.06   12.56
   6  10   3  351.38   10.93
  -6  10  -3  350.47   10.99
  -7 -10  -3   91.20    6.27
   7 -10   3   81.87    5.10
   7  10   3   84.51    6.49
  -7  10  -3   86.51    5.97
   7  10   3   82.17    5.29
   8 -10   3  207.55    8.61
  -8 -10  -3  207.53    8.92
   8 -10   3  211.36    8.13
   8  10   3  218.09    8.42
  -8  10  -3  195.23    8.77
   8  10   3  208.49    9.79
   9 -10   3   67.68    5.43
  -9 -10  -3   60.01    5.66
   9 -10   3   65.18    5.39
   9  10   3   60.33    5.02
  -9  10  -3   75.74    6.37
   9  10   3   85.94   11.70
 -10 -10  -3    9.72    4.05
  10 -10   3    6.91    3.07
  10  10   3    9.90    3.96
 -10  10  -3    4.95    3.58
 -11 -10  -3  260.64   11.49
  11 -10   3  258.05   11.49
 -11  10  -3  253.12   10.89
  11  10   3  243.51   11.64
 -12 -10  -3   12.96    4.26
  12 -10   3   19.87    3.95
  12  10   3   17.80    4.54
 -12  10  -3   10.06    4.32
  13 -11  -3   61.90    7.26
  13  11  -3   72.45    7.00
  13  11  -3   65.10    7.21
  12 -11  -3    4.52    3.85
  12  11  -3    6.10    3.95
 -12  11   3    4.24    4.13
  12  11  -3    7.55    3.96
 -11 -11   3  312.23   12.05
  11 -11  -3  288.80   11.31
  11  11  -3  286.56   11.28
  11  11  -3  295.44   12.40
 -11  11   3  303.00   11.55
 -11  11   3  295.56    8.58
  10 -11  -3  207.79    9.22
 -10 -11   3  202.49    9.31
  10  11  -3  209.40   14.81
  10  11  -3  204.05    9.23
 -10  11   3  207.80    8.85
 -10  11   3  196.61    6.43
  -9 -11   3   -1.44    2.99
   9 -11  -3    2.14    5.58
   9  11  -3    0.28    3.18
  -9  11   3   -0.51    1.64
   9  11  -3    1.63    3.11
  -9  11   3   -1.05    2.86
  -8 -11   3  183.86   11.47
   8 -11  -3  157.89    7.38
   8  11  -3  173.45    8.73
  -8  11   3  176.37    7.49
   8  11  -3  157.83    7.59
  -8  11   3  162.80    5.80
   7 -11  -3  146.02    6.98
  -7 -11   3  138.83    6.86
  -7  11   3  136.85    6.63
  -7  11   3  138.77    5.37
   7  11  -3  142.30    7.85
   7  11  -3  142.26    6.73
   6 -11  -3   41.42    4.33
   6  11  -3   43.28    5.27
   6  11  -3   43.41    4.52
  -6  11   3   47.33    3.89
  -6  11   3   47.54    4.07
  -6  11   3   45.14    2.83
   5 -11  -3  114.93    8.02
   5 -11  -3  117.77    5.65
  -5 -11   3  121.20    5.86
   5  11  -3  107.51    6.52
  -5  11   3  118.09    4.25
   5  11  -3  116.46    5.85
   5  11  -3  107.97    5.60
  -5  11   3  121.13    5.76
  -4 -11   3  150.59    6.29
   4 -11  -3  152.82    6.21
   4 -11  -3  148.14    5.89
  -4  11   3  141.34    6.01
   4  11  -3  146.64    6.92
   4  11  -3  157.25    7.83
  -4  11   3  136.67    6.18
   4  11  -3  151.46    6.17
  -4  11   3  152.39    6.04
   3 -11  -3    6.90    2.57
  -3 -11   3   -0.18    2.17
   3 -11  -3    2.74    1.49
   3 -11  -3    1.75    2.26
  -3  11   3    5.12    1.81
   3  11  -3    3.49    1.94
   3  11  -3    3.14    2.01
   3  11  -3    4.73    2.34
  -3  11   3    3.17    2.04
   2 -11  -3  364.85   10.47
  -2 -11   3  369.74   10.21
   2 -11  -3  354.46    9.37
   2 -11  -3  359.51   10.50
   2  11  -3  366.61   10.23
  -2  11   3  371.56    9.75
   2  11  -3  371.26   10.45
   2  11  -3  358.45   10.97
  -2  11   3  369.17   10.28
  -1 -11   3  139.91    5.61
   1 -11  -3  136.97    5.61
   1 -11  -3  141.26    5.50
  -1  11   3  142.37    5.58
   1  11  -3  132.79    5.47
   1  11  -3  144.60    5.73
   1  11  -3  146.28    6.34
  -1  11   3  139.86    5.59
   0 -11  -3    6.04    2.20
   0 -11   3    7.57    2.23
   0 -11  -3    5.42    2.16
   0  11  -3    7.42    2.26
   0  11  -3    6.19    2.02
   0  11   3    4.40    2.22
   0  11   3    6.92    2.26
   0  11  -3    6.12    2.18
  -1 -11  -3   22.44    2.95
  -1 -11  -3   20.61    2.75
   1 -11   3   26.26    2.99
  -1  11  -3   15.40    2.65
   1  11   3   14.25    2.60
   1  11   3   21.10    3.08
  -1  11  -3   19.25    2.64
  -1  11  -3   22.61    3.11
   2 -11   3   34.61    3.32
  -2 -11  -3   39.55    3.94
  -2 -11  -3   34.98    3.28
   2  11   3   39.09    3.25
  -2  11  -3   39.26    3.34
  -2  11  -3   38.07    3.49
  -2  11  -3   36.25    3.82
   2  11   3   34.49    4.00
  -3 -11  -3   30.84    3.66
  -3 -11  -3   32.61    5.62
   3 -11   3   30.19    3.09
  -3  11  -3   38.49    3.60
  -3  11  -3   32.10    3.81
   3  11   3   36.37    4.42
  -3  11  -3   30.54    3.32
   3  11   3   28.76    3.12
  -4 -11  -3  299.69    9.86
   4 -11   3  302.12    9.30
  -4 -11  -3  293.76    9.68
   4  11   3  294.51    9.24
  -4  11  -3  299.91   10.37
  -4  11  -3  288.35    9.82
  -4  11  -3  307.05    9.60
   4  11   3  305.58   10.58
  -5 -11  -3   85.76    5.67
  -5 -11  -3   81.84    5.42
   5 -11   3   77.38    4.55
  -5  11  -3   78.80    6.00
   5  11   3   76.97    4.88
  -5  11  -3   89.97    8.43
  -5  11  -3   84.59    4.95
   5  11   3   80.72    5.76
  -6 -11  -3  228.01   10.22
   6 -11   3  220.94    8.10
  -6  11  -3  227.09    8.74
   6  11   3  213.85    9.26
   6  11   3  210.82    8.19
  -6  11  -3  224.04    8.42
  -6  11  -3  222.12    8.60
   7 -11   3  245.23    8.80
   7  11   3  236.77   10.24
   7  11   3  241.51    9.04
  -7  11  -3  241.13    9.23
  -7  11  -3  244.68    9.42
   8 -11   3   17.71    3.57
  -8 -11  -3    9.27    3.46
  -8  11  -3   15.66    3.86
  -8  11  -3   17.91    3.64
   8  11   3   17.77    4.14
   8  11   3   18.16    3.69
  -9 -11  -3  361.32   12.87
   9 -11   3  370.70   12.24
   9  11   3  345.33   13.46
  -9  11  -3  389.47   13.00
   9  11   3  361.19   12.13
 -10 -11  -3   64.97    6.13
 -10  11  -3   66.50    6.54
  10  11   3   54.21    6.10
 -11 -11  -3   17.76    4.69
  11  11   3   12.51    4.16
 -12 -11  -3   73.30    7.59
 -12  11  -3   74.78    7.25
  13 -12  -3    1.41    4.88
  13  12  -3    8.27    3.95
  13  12  -3    6.73    4.61
  12 -12  -3  152.54    9.07
  12  12  -3  138.57    8.30
  12  12  -3  149.06    9.30
  11 -12  -3    7.35    3.66
 -11 -12   3    9.80    4.13
 -11  12   3   10.78    3.97
  11  12  -3   11.66    4.23
  11  12  -3   14.78    4.25
 -10 -12   3  157.48    8.07
  10 -12  -3  149.36    8.09
 -10  12   3  151.57    5.50
  10  12  -3  149.90    7.90
  10  12  -3  149.15    8.91
 -10  12   3  152.46    7.84
   9 -12  -3  161.16    7.82
  -9 -12   3  153.48    8.04
  -9  12   3  157.05    5.39
   9  12  -3  156.79    7.74
   9  12  -3  159.81    8.88
  -9  12   3  147.61    7.45
   8 -12  -3   -1.63    3.00
  -8 -12   3    3.75    2.89
  -8  12   3   -0.40    1.90
   8  12  -3   -0.93    3.04
  -8  12   3    0.63    2.64
   8  12  -3   -3.08    3.03
  -7 -12   3   52.81    4.84
   7 -12  -3   55.49    4.76
  -7  12   3   58.84    3.07
   7  12  -3   52.70    5.96
   7  12  -3   58.11    5.12
  -7  12   3   57.97    4.95
   6 -12  -3   72.77    5.03
   6  12  -3   77.69    6.24
  -6  12   3   82.68    3.58
   6  12  -3   73.63    5.37
  -5 -12   3    0.81    2.39
   5 -12  -3    0.60    2.30
   5  12  -3   -1.02    2.42
  -5  12   3    0.66    2.46
   5  12  -3    1.79    2.74
  -5  12   3    3.50    1.46
  -5  12   3   -2.42    1.72
   4 -12  -3   28.43    3.70
   4 -12  -3   32.74    5.50
  -4 -12   3   33.41    3.84
  -4  12   3   28.70    2.98
   4  12  -3   32.37    3.71
   4  12  -3   30.92    4.32
   4  12  -3   31.68    3.90
  -4  12   3   31.45    3.43
  -4  12   3   33.99    2.60
   3 -12  -3   85.28    4.80
   3 -12  -3   81.49    4.56
  -3 -12   3   73.13    4.76
   3 -12  -3   84.09    4.02
   3  12  -3   86.23    4.75
  -3  12   3   85.18    4.23
   3  12  -3   83.83    5.33
   3  12  -3   83.65    4.63
  -3  12   3   86.13    4.61
   2 -12  -3   36.47    3.55
  -2 -12   3   34.73    3.66
   2 -12  -3   33.97    3.18
   2  12  -3   39.66    4.00
  -2  12   3   36.87    3.29
   2  12  -3   39.78    3.50
  -2  12   3   34.59    3.48
  -1 -12   3   -3.08    1.95
   1 -12  -3   -0.02    2.02
   1 -12  -3    2.47    2.16
   1  12  -3    2.70    2.05
  -1  12   3    0.52    1.94
  -1  12   3    5.13    2.30
   1  12  -3   -1.79    1.85
   1  12  -3    2.02    2.39
   0 -12  -3  347.73   10.31
   0 -12   3  350.20    9.98
   0 -12  -3  313.45   12.91
   0  12  -3  333.17   10.61
   0  12  -3  334.58    9.84
   0  12  -3  360.14   10.18
   0  12   3  340.40    9.98
   0  12   3  353.05   10.34
  -1 -12  -3  171.10    6.63
  -1 -12  -3  146.40    7.46
   1 -12   3  167.22    6.21
  -1  12  -3  161.65    6.39
   1  12   3  169.06    6.46
   1  12   3  184.68    7.09
  -1  12  -3  165.18    6.96
  -1  12  -3  160.55    6.35
   2 -12   3   -1.34    2.11
  -2 -12  -3   -1.09    2.46
  -2 -12  -3    2.05    2.24
  -2  12  -3    1.40    2.26
   2  12   3   -0.04    2.50
  -2  12  -3   -0.71    2.05
  -2  12  -3    6.70    2.77
  -3 -12  -3   70.37    4.78
   3 -12   3   74.06    4.64
  -3 -12  -3   64.03    4.40
  -3  12  -3   73.77    4.90
   3  12   3   73.30    6.32
   3  12   3   66.08    4.50
  -3  12  -3   72.49    4.98
   4 -12   3   65.47    4.53
  -4 -12  -3   65.06    4.63
  -4 -12  -3   62.52    4.76
   4  12   3   78.84    5.89
  -4  12  -3   57.92    4.33
  -4  12  -3   62.33    4.91
   4  12   3   68.64    4.66
  -5 -12  -3  194.13    9.95
   5 -12   3  196.94    7.60
   5  12   3  186.03    8.56
  -5  12  -3  202.33    7.74
  -5  12  -3  206.56    8.31
  -5  12  -3  218.75    8.51
   5  12   3  194.43    7.57
  -6 -12  -3  142.61    7.54
   6 -12   3  144.92    6.66
  -6  12  -3  149.05    7.34
   6  12   3  140.43    6.53
   6  12   3  146.09    7.81
  -6  12  -3  161.82    7.48
   7 -12   3   25.81    4.02
  -7  12  -3   25.49    4.15
  -7  12  -3   19.50    3.71
   7  12   3   26.14    4.06
   7  12   3   24.38    4.44
   8 -12   3  235.04    9.14
  -8 -12  -3  235.18   10.09
  -8  12  -3  229.94    9.48
   8  12   3  210.50    9.02
  -8  12  -3  240.35    9.62
  -9 -12  -3   20.19    4.69
   9  12   3   26.05    4.68
  -9  12  -3   20.71    4.66
  -9  12  -3   21.95    4.04
   9  12   3   20.40    4.40
 -10 -12  -3  113.52    8.00
  10  12   3   85.96    7.22
 -10  12  -3   90.68    6.73
 -10  12  -3  102.01    7.40
 -11  12  -3  126.66   10.09
 -11  12  -3  128.03    8.72
  11  12   3  111.37    8.60
 -12 -12  -3    8.25    4.66
 -12  12  -3    9.96    4.29
  12  12   3   10.78    4.17
 -12  12  -3    2.00    3.62
  13  13  -3   74.84    7.52
  13  13  -3  109.03   11.15
  12 -13  -3   25.55    5.59
  12  13  -3   29.33    5.43
  11 -13  -3   12.33    3.94
  11  13  -3    7.53    3.99
  11  13  -3   14.69    4.21
 -11  13   3   11.89    4.54
 -10 -13   3  155.11    8.82
  10 -13  -3  165.03    8.26
  10  13  -3  154.60    9.31
 -10  13   3  166.14    8.08
  10  13  -3  144.78    8.19
 -10  13   3  156.71    5.69
  -9 -13   3    6.10    3.36
   9 -13  -3    1.97    3.21
  -9  13   3    0.57    2.72
   9  13  -3    1.03    4.03
  -9  13   3    0.44    1.81
   9  13  -3    1.00    3.36
  -8 -13   3  164.53    8.12
   8 -13  -3  176.90    9.29
  -8  13   3  171.32    8.05
   8  13  -3  177.92    9.28
   8  13  -3  162.48    7.87
  -8  13   3  181.05    5.77
   7 -13  -3  412.12   12.81
  -7  13   3  384.72    9.96
  -7  13   3  389.30    9.76
  -7  13   3  391.32   12.38
   7  13  -3  385.35   13.68
   7  13  -3  385.73   14.25
  -6 -13   3   -3.20    2.75
   6 -13  -3   -5.44    2.72
  -6  13   3    2.99    2.54
   6  13  -3    0.60    2.67
  -6  13   3    4.91    1.50
   6  13  -3    0.80    3.43
  -6  13   3   -0.19    1.60
   5 -13  -3  844.82   21.18
  -5 -13   3  832.58   21.09
  -5  13   3  870.69   25.48
   5  13  -3  864.38   21.32
   5  13  -3  839.98   22.25
  -5  13   3  822.75   18.93
  -5  13   3  860.11   19.17
  -4 -13   3  402.68   11.79
   4 -13  -3  396.89   11.97
   4  13  -3  392.87   12.78
   4  13  -3  407.78   15.17
   4  13  -3  367.88   11.61
  -4  13   3  395.26   10.44
  -4  13   3  387.55   11.65
   3 -13  -3    4.43    2.77
  -3 -13   3    3.71    2.69
   3  13  -3    3.85    2.45
  -3  13   3    2.94    2.51
   3  13  -3    4.90    3.00
   3  13  -3    5.32    2.40
  -3  13   3    6.30    2.31
   2 -13  -3 1389.14   30.91
   2 -13  -3 1333.93   30.57
  -2 -13   3 1385.09   30.61
   2  13  -3 1379.08   30.84
  -2  13   3 1326.72   30.45
  -2  13   3 1372.82   29.96
   2  13  -3 1293.48   30.36
   2  13  -3 1389.95   31.66
   1 -13  -3  171.98    6.96
   1 -13  -3  173.17    7.00
  -1 -13   3  173.88    6.70
   1  13  -3  180.61    7.13
  -1  13   3  169.25    6.66
   1  13  -3  183.88    7.72
   1  13  -3  169.74    6.90
  -1  13   3  185.21    7.01
   0 -13  -3  560.15   14.78
   0 -13   3  561.32   14.56
   0 -13  -3  563.27   14.99
   0  13  -3  563.35   16.86
   0  13  -3  563.19   14.76
   0  13  -3  492.96   15.65
   0  13   3  558.58   14.55
   0  13   3  592.89   15.06
  -1 -13  -3 1169.24   27.01
   1 -13   3 1187.52   26.69
  -1 -13  -3 1145.95   26.84
   1  13   3 1184.53   26.81
  -1  13  -3 1093.22   27.70
   1  13   3 1203.07   27.42
  -1  13  -3 1169.79   26.94
  -2 -13  -3  242.68    8.72
   2 -13   3  269.93    8.65
  -2 -13  -3  270.98    9.04
   2  13   3  223.92   12.64
   2  13   3  258.05    8.66
  -2  13  -3  247.67    8.63
  -2  13  -3  249.04    8.66
  -3 -13  -3  184.17    7.62
  -3 -13  -3  197.44    8.50
   3 -13   3  185.34    7.06
  -3  13  -3  203.80    8.02
  -3  13  -3  184.40    7.45
  -3  13  -3  201.49    8.21
   3  13   3  182.61    7.34
   3  13   3  187.96    8.25
   4 -13   3  754.89   18.78
  -4 -13  -3  743.51   19.80
  -4  13  -3  778.04   19.66
   4  13   3  756.53   19.03
   4  13   3  762.41   20.17
  -4  13  -3  700.02   18.81
  -4  13  -3  741.16   19.39
   5 -13   3    1.96    2.35
  -5 -13  -3   -6.04    2.77
   5  13   3    1.86    2.95
  -5  13  -3   -1.01    2.62
   5  13   3   -0.09    2.59
  -5  13  -3   -1.19    2.56
   6 -13   3  209.89    8.28
  -6 -13  -3  205.72    9.14
   6  13   3  213.27    9.77
   6  13   3  198.77    8.25
  -6  13  -3  212.20    8.85
  -6  13  -3  221.55    8.90
   7 -13   3   62.91    5.20
   7  13   3   64.13    6.42
   7  13   3   65.16    5.30
  -7  13  -3   56.62    5.26
  -7  13  -3   58.08    5.31
   8 -13   3   -0.62    3.32
  -8 -13  -3   -2.72    3.61
  -8  13  -3   -0.79    3.21
   8  13   3    2.69    3.39
   8  13   3    2.23    2.96
  -8  13  -3   -0.74    2.92
  -9 -13  -3  109.74    7.82
  -9  13  -3   99.58    6.84
   9  13   3  113.64    8.20
  -9  13  -3   95.38    7.16
 -10 -13  -3   68.17    6.52
 -10  13  -3   58.84    6.63
  10  13   3   59.07    6.89
 -10  13  -3   65.20    6.13
 -11 -13  -3    6.93    4.81
 -11  13  -3    6.91    3.53
 -11  13  -3    8.87    4.23
  11  13   3    4.92    4.25
  12 -14  -3   21.60    5.58
  12  14  -3   16.27    4.95
  12  14  -3   17.96    5.22
  11 -14  -3   14.52    4.25
  11  14  -3   12.79    3.94
  11  14  -3   19.19    4.94
  10 -14  -3   10.46    3.57
 -10 -14   3    7.21    4.31
  10  14  -3    9.81    3.89
  10  14  -3    6.61    4.31
  -9 -14   3   72.02    5.98
   9 -14  -3   67.79    6.12
   9  14  -3   79.65    6.37
  -9  14   3   63.78    3.90
  -9  14   3   78.14    5.95
   9  14  -3   65.24    6.97
  -8 -14   3   30.72    4.66
   8 -14  -3   37.42    4.80
   8  14  -3   35.71    4.76
  -8  14   3   33.37    4.58
  -8  14   3   26.76    3.09
  -7  14   3    5.79    3.28
  -7  14   3    8.03    2.17
   7  14  -3   14.61    3.88
   7  14  -3   12.82    4.35
   6 -14  -3  114.59    6.70
   6  14  -3  117.99    7.54
  -6  14   3  120.66    6.29
  -6  14   3  120.88    4.95
   6  14  -3  116.08    7.75
  -5 -14   3   31.47    4.26
   5 -14  -3   30.52    4.11
  -5  14   3   28.91    3.84
   5  14  -3   33.50    4.68
  -5  14   3   31.88    3.38
   5  14  -3   44.44    5.82
   4 -14  -3  114.69    6.38
  -4 -14   3  114.27    6.03
   4  14  -3  109.60    6.00
  -4  14   3  122.06    7.01
  -4  14   3  117.27    5.29
   4  14  -3  112.91    7.08
   3 -14  -3   35.42    4.28
  -3 -14   3   38.16    3.93
  -3  14   3   40.61    3.99
   3  14  -3   54.22    4.71
   3  14  -3   39.50    4.87
  -3  14   3   44.16    4.27
   2 -14  -3    8.43    2.92
  -2 -14   3   14.97    3.14
  -2  14   3   17.90    3.07
   2  14  -3   18.54    3.77
   2  14  -3   17.51    2.96
   2  14  -3   10.37    2.98
  -2  14   3   19.86    3.48
   1 -14  -3    6.56    2.72
  -1 -14   3   14.38    2.98
   1  14  -3    2.02    2.83
   1  14  -3    4.97    2.33
  -1  14   3    7.08    2.72
   1  14  -3    4.54    2.63
  -1  14   3    2.60    2.33
   0 -14  -3  146.80    6.63
   0 -14   3  128.07    6.20
   0  14   3  143.69    6.82
   0  14  -3  137.40    6.27
   0  14  -3  143.22    6.37
   0  14   3  137.81    6.31
   0  14  -3  147.34    7.15
  -1 -14  -3  130.48    6.72
   1 -14   3  136.93    6.24
   1  14   3  139.92    6.86
  -1  14  -3  141.63    6.91
  -1  14  -3  133.22    6.29
   1  14   3  133.88    6.26
  -1  14  -3  139.21    6.54
   2 -14   3  189.97    7.40
  -2 -14  -3  180.43    7.88
  -2  14  -3  194.57    8.00
  -2  14  -3  173.68    7.16
  -2  14  -3  194.21    9.07
   2  14   3  186.30    8.33
   2  14   3  178.85    7.31
   3 -14   3   25.97    3.72
  -3 -14  -3   21.67    3.76
  -3  14  -3   20.65    4.08
   3  14   3   21.56    4.07
   3  14   3   20.69    3.38
  -3  14  -3   13.01    3.50
  -3  14  -3   16.74    3.51
  -4 -14  -3   19.61    3.88
   4 -14   3   22.18    3.52
   4  14   3   20.18    4.14
   4  14   3   26.05    3.86
  -4  14  -3   25.25    3.83
  -4  14  -3   24.73    3.82
   5 -14   3   76.88    5.20
  -5 -14  -3   75.90    5.82
  -5  14  -3   70.07    5.73
   5  14   3   75.15    6.44
   5  14   3   70.13    5.23
  -5  14  -3   76.94    5.72
  -6 -14  -3   21.19    4.09
   6 -14   3   29.33    4.15
  -6  14  -3   19.55    3.96
   6  14   3   30.53    3.97
  -6  14  -3   24.56    3.99
   6  14   3   26.81    4.96
  -7 -14  -3   16.32    4.25
   7 -14   3    5.27    3.45
  -7  14  -3   10.82    3.83
  -7  14  -3    9.03    3.37
   7  14   3   11.31    3.59
  -8 -14  -3  132.57    8.21
  -8  14  -3  113.77    7.52
  -8  14  -3  122.89    7.02
   8  14   3  116.41    8.27
  -9 -14  -3   15.75    4.68
  -9  14  -3    2.92    3.25
  -9  14  -3    3.53    3.33
   9  14   3    8.37    4.21
 -10 -14  -3    9.00    4.04
 -10  14  -3    7.50    4.43
  10  14   3    7.50    4.07
 -11 -14  -3  126.65    9.12
 -11  14  -3  120.53    7.99
  11  14   3  109.68    9.62
  12  15  -3   11.79    5.41
  12  15  -3    8.80    4.69
  11 -15  -3   12.38    4.38
  11  15  -3   17.10    4.52
  11  15  -3   15.72    4.68
  10 -15  -3   32.64    5.00
  10  15  -3   23.82    5.00
 -10  15   3   26.09    5.92
  10  15  -3   22.34    5.16
  -9 -15   3   12.14    4.28
   9 -15  -3   12.12    4.16
  -9  15   3    2.21    3.50
  -9  15   3    7.46    3.70
   9  15  -3    8.77    4.18
   9  15  -3   13.96    4.30
   8 -15  -3   69.67    6.04
  -8 -15   3   72.91    6.51
   8  15  -3   65.13    6.00
  -8  15   3   66.08    5.95
   8  15  -3   65.16    6.96
  -8  15   3   59.61    3.94
   7 -15  -3  135.74    7.56
   7  15  -3  151.99    7.59
  -7  15   3  140.09    5.62
  -7  15   3  149.28    7.37
   7  15  -3  165.73   13.90
  -6 -15   3    6.06    3.85
   6 -15  -3   -2.73    3.43
  -6  15   3    6.07    3.25
   6  15  -3    4.14    2.91
  -6  15   3    6.80    2.37
   6  15  -3    2.47    3.75
  -5 -15   3  109.13    6.40
   5 -15  -3  141.21    8.29
   5  15  -3  104.62    7.50
  -5  15   3  107.11    5.23
   5  15  -3  113.02    6.43
  -5  15   3  105.48    6.25
   4 -15  -3   53.23    4.85
  -4 -15   3   51.34    5.03
   4  15  -3   48.54    5.90
   4  15  -3   46.89    5.39
  -4  15   3   50.97    4.11
  -4  15   3   57.55    4.92
  -3 -15   3   73.04    5.07
   3 -15  -3   86.51    5.52
   3  15  -3   87.52   10.40
  -3  15   3   85.83    5.07
   3  15  -3   81.63    6.49
   2 -15  -3  147.86    6.93
  -2 -15   3  152.14    6.70
   2  15  -3  165.26    8.65
   2  15  -3  141.01    7.56
  -2  15   3  139.49    6.44
  -2  15   3  139.69    6.61
   1 -15  -3  230.97    8.83
  -1 -15   3  228.47    8.25
   1  15  -3  218.64    9.76
  -1  15   3  229.50    8.51
   1  15  -3  220.79    9.17
  -1  15   3  210.45    8.06
   0 -15   3   38.86    4.31
   0 -15  -3   43.31    4.72
   0  15   3   41.46    4.56
   0  15  -3   40.22    4.92
   0  15  -3   48.87    8.47
   0  15   3   38.55    4.23
  -1 -15  -3  149.08    7.33
   1 -15   3  153.37    6.86
  -1  15  -3  153.78    7.44
  -1  15  -3  153.41    8.43
   1  15   3  151.88    6.66
   1  15   3  154.81    7.58
   2 -15   3    3.89    2.73
   2  15   3    4.60    2.83
  -2  15  -3    3.80    2.84
  -2  15  -3    4.44    3.02
   2  15   3    4.62    3.23
   3 -15   3  247.46    8.97
  -3 -15  -3  248.72    9.69
  -3  15  -3  244.60    9.39
   3  15   3  252.32    9.16
  -3  15  -3  234.57    9.31
   3  15   3  246.43    9.99
  -4 -15  -3  121.69    6.90
   4 -15   3  112.24    6.10
   4  15   3  104.65    6.13
  -4  15  -3  113.49    6.79
  -4  15  -3  114.30    6.34
   4  15   3  112.12    7.24
   5 -15   3   -6.05    2.60
  -5 -15  -3    0.61    3.02
   5  15   3   -2.80    3.00
  -5  15  -3   -3.16    2.66
   5  15   3    2.32    2.77
  -5  15  -3    3.91    3.33
  -6 -15  -3   51.38    5.86
   6 -15   3   47.20    5.02
  -6  15  -3   49.64    5.46
   6  15   3   39.23    5.72
   6  15   3   50.39    4.63
  -6  15  -3   50.63    5.07
   7 -15   3   30.26    5.57
  -7 -15  -3   28.28    4.97
   7  15   3   31.14    5.08
  -7  15  -3   33.28    4.73
  -7  15  -3   33.86    5.15
  -8  15  -3    1.26    3.18
   8  15   3    2.03    3.35
  -8  15  -3   -1.53    2.94
  -9 -15  -3    2.89    4.33
  -9  15  -3    2.36    3.31
  -9  15  -3    5.21    3.41
   9  15   3    2.33    3.51
 -10 -15  -3    5.12    6.67
 -10  15  -3    0.65    3.55
 -10  15  -3    4.64    3.23
  10  15   3    4.61    4.30
  11 -16  -3   58.40    6.67
  11  16  -3   59.23    6.87
  10 -16  -3   40.43    5.57
  10  16  -3   33.29    5.84
  10  16  -3   47.47    6.15
   9 -16  -3  199.92    9.57
  -9  16   3  198.06    9.80
   9  16  -3  190.13   10.65
   9  16  -3  177.74    9.27
   8 -16  -3   14.00    4.28
  -8 -16   3   10.60    4.59
  -8  16   3   11.21    3.66
  -8  16   3    8.43    2.64
   8  16  -3   14.55    4.05
   8  16  -3   10.67    4.40
   7 -16  -3  193.39    8.96
   7  16  -3  178.56    9.67
  -7  16   3  186.10    6.71
  -7  16   3  192.68    8.81
   7  16  -3  188.73    9.00
   6 -16  -3   69.70    5.92
  -6 -16   3   67.38    6.04
   6  16  -3   66.35    5.50
   6  16  -3   71.11   10.90
  -6  16   3   77.28    5.56
  -6  16   3   61.79    4.47
  -5 -16   3   34.48    6.89
   5 -16  -3   25.06    4.19
  -5  16   3   21.17    3.79
  -5  16   3   23.77    3.30
   5  16  -3   25.10    5.09
   5  16  -3   25.96    4.13
  -4 -16   3  214.93    9.09
   4 -16  -3  207.00   13.03
   4  16  -3  222.79    9.24
  -4  16   3  224.94    8.95
   4  16  -3  225.34   10.21
  -4  16   3  228.62    8.00
  -3 -16   3  316.18   10.73
   3 -16  -3  362.43   16.65
   3  16  -3  317.37   12.00
   3  16  -3  322.22   11.02
  -3  16   3  335.03   10.28
  -3  16   3  310.48   10.75
  -2 -16   3   -1.31    2.79
   2 -16  -3   -2.83    3.12
  -2  16   3    0.34    3.00
   2  16  -3   -1.79    2.50
  -2  16   3   -2.60    2.49
   2  16  -3    2.50    3.43
   1 -16  -3  274.42   11.67
  -1 -16   3  250.81    9.26
   1  16  -3  263.28   10.25
   1  16  -3  233.99    9.18
  -1  16   3  259.32    9.45
   0 -16   3  440.81   13.15
   0 -16  -3  450.71   18.84
   0  16   3  441.44   13.58
   0  16  -3  450.48   14.05
   0  16   3  458.90   14.34
   0  16  -3  440.58   13.50
   1 -16   3   73.03    5.30
  -1 -16  -3   74.62    6.98
  -1  16  -3   65.05    5.38
   1  16   3   72.63    6.05
  -1  16  -3   69.16    5.75
   1  16   3   73.50    5.26
   2 -16   3  268.71    9.76
  -2 -16  -3  280.27   10.50
  -2  16  -3  284.14   10.49
   2  16   3  268.80   10.63
  -2  16  -3  285.45   10.28
   2  16   3  289.40   10.14
  -3 -16  -3  274.69   10.54
   3 -16   3  271.68    9.74
   3  16   3  273.90   11.00
  -3  16  -3  259.77    9.92
  -3  16  -3  282.29   10.38
   3  16   3  279.10   10.08
  -4 -16  -3   -1.02    2.88
   4 -16   3   -2.54    2.68
  -4  16  -3   -0.69    2.71
  -4  16  -3   -3.22    2.64
   4  16   3   -1.44    3.07
   4  16   3    1.83    3.04
  -5 -16  -3  280.48   10.99
   5 -16   3  260.04    9.80
   5  16   3  258.70   11.45
  -5  16  -3  278.58   10.63
  -5  16  -3  279.89   10.69
  -6 -16  -3  332.11   12.32
   6 -16   3  339.58   11.82
  -6  16  -3  339.74   11.88
   6  16   3  323.99   13.04
   6  16   3  353.57   16.53
  -6  16  -3  326.41   11.97
  -7 -16  -3   42.82    5.55
   7  16   3   52.12    6.55
  -7  16  -3   38.42    5.02
  -7  16  -3   52.59    5.86
   8  16   3  237.18   11.47
  -8  16  -3  224.29   10.52
  -8  16  -3  230.85    9.96
  -9 -16  -3   62.84    6.60
  -9  16  -3   73.16    6.59
   9  16   3   68.99    7.39
 -10 -16  -3   71.74    8.14
 -10  16  -3   66.89    6.53
  10  16   3   69.34    7.46
 -10  16  -3   78.61    7.20
  11  17  -3    0.70    5.45
  11  17  -3   10.05    4.32
  10 -17  -3    0.15    3.97
  10  17  -3    3.65    3.92
  10  17  -3    8.19    4.60
   9 -17  -3   23.61    5.23
   9  17  -3   22.66    4.70
   9  17  -3    9.08    4.57
   8 -17  -3    4.35    3.46
   8  17  -3   10.63    4.88
  -8  17   3   11.28    4.47
   8  17  -3    9.23    3.99
   7 -17  -3  125.92    7.79
   7  17  -3  124.37    7.35
  -7  17   3  122.98    5.75
   7  17  -3  118.11    8.89
  -7  17   3  133.84    7.81
  -6 -17   3   23.83    4.64
   6 -17  -3   19.71    4.25
  -6  17   3   26.44    3.53
  -6  17   3   23.81    4.59
   6  17  -3   22.17    5.16
   6  17  -3   30.78    4.78
   5 -17  -3    6.23    3.73
  -5 -17   3    9.93    3.92
   5  17  -3   13.19    3.46
  -5  17   3   15.55    3.16
  -5  17   3   19.72    4.09
   4 -17  -3   81.08    6.25
  -4  17   3   69.70    5.07
   4  17  -3   89.16    7.26
   4  17  -3   74.85    5.94
  -4  17   3   70.23    5.61
   3 -17  -3    1.57    3.35
  -3 -17   3    2.46    3.00
  -3  17   3    1.39    2.66
  -3  17   3    1.51    2.83
   3  17  -3    1.53    2.78
   3  17  -3    3.33    3.57
   2 -17  -3   89.60    6.03
  -2 -17   3   90.86    5.74
   2  17  -3   90.33    6.91
  -2  17   3   94.02    5.95
  -2  17   3   83.00    6.52
   2  17  -3   82.82    5.77
  -1 -17   3   30.97    4.37
   1 -17  -3   29.57    4.28
   1  17  -3   29.59    4.56
  -1  17   3   38.04    4.49
   1  17  -3   42.12    5.12
  -1  17   3   38.40    4.67
   0 -17  -3   89.31    6.38
   0 -17   3   84.54    5.87
   0  17  -3   79.84    5.66
   0  17   3   83.01    5.99
   0  17  -3   87.22    6.51
   0  17   3   82.61    6.27
  -1 -17  -3   -3.76    3.12
   1 -17   3    1.17    3.15
  -1  17  -3    6.77    3.32
   1  17   3    2.43    3.13
  -1  17  -3    0.74    2.93
   1  17   3    2.64    2.94
   2 -17   3   21.20    3.83
  -2 -17  -3   19.11    3.88
   2  17   3   25.52    4.45
  -2  17  -3   17.52    3.89
   2  17   3   19.91    5.58
  -2  17  -3   20.91    3.95
   3 -17   3  161.59    7.78
  -3 -17  -3  169.99    8.44
   3  17   3  186.68   11.57
  -3  17  -3  162.79    8.17
   3  17   3  178.59    8.91
  -3  17  -3  170.36    8.34
  -4 -17  -3   29.20    4.54
   4 -17   3   23.35    4.19
   4  17   3   32.22    4.95
   4  17   3   34.18    4.99
  -4  17  -3   38.51    5.16
  -4  17  -3   26.94    4.46
  -5 -17  -3   51.72    6.11
   5 -17   3   46.84    5.42
  -5  17  -3   37.51    5.03
   5  17   3   51.66    5.56
  -5  17  -3   53.45    5.54
  -6 -17  -3   73.70    7.17
   6  17   3   75.57    7.26
  -6  17  -3   70.90    6.32
  -6  17  -3   81.75    6.20
  -7 -17  -3    6.44    4.17
  -7  17  -3    4.86    3.89
  -7  17  -3    2.23    3.36
   7  17   3    1.01    3.71
  -8  17  -3    5.10    4.68
   8  17   3   12.06    4.36
  -9 -17  -3    2.90    5.36
  -9  17  -3   13.07    4.02
  -9  17  -3   10.39    3.80
  10 -18  -3    7.13    5.77
  10  18  -3    3.53    4.26
  10  18  -3    3.21    4.74
   9 -18  -3   48.48    6.21
   9  18  -3   61.36    7.64
   9  18  -3   44.07    6.08
   8 -18  -3   74.40    6.55
   8  18  -3   76.61    6.55
   8  18  -3   80.71    8.14
   7 -18  -3    9.79    4.05
  -7  18   3   10.63    3.91
   7  18  -3    4.45    3.52
  -7  18   3    8.13    3.15
   7  18  -3   10.98    4.48
  -6 -18   3  102.78    7.37
   6 -18  -3   77.19    6.32
  -6  18   3   85.21    5.57
  -6  18   3   94.47    6.46
   6  18  -3   85.50    6.81
   6  18  -3   91.46    8.19
   5 -18  -3   54.59    5.43
  -5 -18   3   57.85    6.48
   5  18  -3   59.55    5.85
   5  18  -3   55.99    6.67
  -5  18   3   55.70    5.73
  -5  18   3   47.36    4.88
   4 -18  -3   27.47    4.58
  -4 -18   3   24.45    4.35
   4  18  -3   24.99    4.28
  -4  18   3   27.88    4.52
   4  18  -3   21.01    5.74
  -4  18   3   27.73    3.93
  -3 -18   3  307.63   15.42
   3 -18  -3  308.24   11.45
  -3  18   3  300.84   10.92
   3  18  -3  316.15   11.42
   3  18  -3  298.14   12.33
   2 -18  -3    3.43    3.19
  -2 -18   3    2.67    5.27
  -2  18   3    0.07    2.69
  -2  18   3   -1.15    2.75
   2  18  -3   -1.26    3.31
   2  18  -3   -1.39    2.62
  -1 -18   3  182.74    8.40
   1 -18  -3  177.80    8.67
  -1  18   3  192.43    8.46
   1  18  -3  184.12    8.28
   1  18  -3  172.44    9.07
  -1  18   3  175.91    7.94
   0 -18  -3  158.15    8.26
   0 -18   3  163.50    7.86
   0  18  -3  167.99    8.11
   0  18  -3  156.47    8.69
   0  18   3  166.85    7.89
   0  18   3  153.88    8.07
  -1 -18  -3   28.53    4.42
   1 -18   3   32.76    4.44
  -1  18  -3   33.24    4.66
  -1  18  -3   35.10    5.00
   1  18   3   29.01    4.73
   1  18   3   42.03    4.95
   2 -18   3   72.06    5.96
  -2 -18  -3   76.79    5.94
  -2  18  -3   73.01    5.70
   2  18   3   78.50    6.80
  -2  18  -3   87.60    6.81
   2  18   3   80.32    5.56
   3 -18   3   26.56    4.38
  -3 -18  -3   22.45    4.36
  -3  18  -3   19.01    4.03
   3  18   3   20.03    4.14
  -3  18  -3   23.33    4.46
   3  18   3   26.57    4.91
   4 -18   3   59.48    5.88
  -4 -18  -3   59.40    6.36
   4  18   3   54.76    5.72
  -4  18  -3   60.94    5.92
  -4  18  -3   64.52    5.65
  -5 -18  -3  161.81    9.22
   5  18   3  177.41    9.74
  -5  18  -3  178.50    9.00
  -5  18  -3  174.00    8.86
  -6 -18  -3    1.33    3.88
  -6  18  -3    0.45    3.22
   6  18   3    3.13    3.77
  -6  18  -3    3.61    3.43
  -7 -18  -3   14.56    4.74
  -7  18  -3   15.86    5.39
   7  18   3   19.94    4.85
  -8  18  -3   23.20    5.08
  -8  18  -3   14.44    4.12
   8  18   3   32.71    5.70
  -9 -18  -3   -0.59    4.26
  -9  18  -3   -1.29    3.80
   9  18   3    5.97    3.81
  -9  18  -3    8.29    4.38
   9 -19  -3    6.01    4.88
   9  19  -3   12.48    5.25
   9  19  -3    7.50    4.72
   8 -19  -3  107.60    8.34
   8  19  -3  105.43    9.09
   8  19  -3  120.73    8.31
   7 -19  -3  186.63    9.40
   7  19  -3  174.42    9.20
   7  19  -3  201.54   11.17
   6 -19  -3    7.96    4.18
   6  19  -3    4.21    3.45
  -6  19   3   -1.41    2.99
  -6  19   3    6.13    4.53
   6  19  -3    0.81    3.95
  -5 -19   3  359.46   18.13
   5 -19  -3  355.69   13.09
   5  19  -3  364.21   14.50
  -5  19   3  354.50   13.30
  -5  19   3  359.60   12.82
   5  19  -3  350.91   13.05
  -4 -19   3   23.06    4.72
   4 -19  -3   25.73    4.50
  -4  19   3   21.54    3.99
  -4  19   3   30.14    4.84
   4  19  -3   31.73    5.02
   4  19  -3   26.78    5.55
   3 -19  -3    2.95    3.26
  -3 -19   3    1.49    3.72
  -3  19   3   30.71    4.53
  -2 -19   3  178.12    9.80
   2 -19  -3  188.69    8.78
   2  19  -3  175.55   14.67
  -2  19   3  174.97    8.44
  -2  19   3  185.91    8.68
   2  19  -3  188.08    8.81
   1 -19  -3   82.01    6.65
  -1  19   3   89.25    6.35
   1  19  -3   79.69    5.92
   1  19  -3   82.35    7.83
  -1  19   3   63.65    5.83
   0 -19  -3   51.74    5.48
   0  19   3   43.73    5.35
   0  19   3   55.76    5.47
   0  19  -3   41.59    5.44
   0  19  -3   46.94    5.51
   1 -19   3  282.67   11.96
  -1 -19  -3  256.80   10.61
   1  19   3  276.67   11.24
  -1  19  -3  275.96   11.26
  -1  19  -3  276.87   10.90
   1  19   3  261.06   10.51
  -2 -19  -3   45.52    5.34
   2 -19   3   38.22    5.46
  -2  19  -3   34.03    4.80
   2  19   3   40.21    5.32
  -2  19  -3   43.44    5.52
   2  19   3   42.63    5.56
  -3 -19  -3   61.68    6.05
  -3  19  -3   69.84    6.37
   3  19   3   54.38    5.90
  -3  19  -3   58.23    5.56
  -4 -19  -3  128.04    7.97
   4  19   3  118.71    8.24
  -4  19  -3  122.56    7.74
  -4  19  -3  122.51    7.83
  -5 -19  -3    8.97    3.92
  -5  19  -3   -1.86    3.58
  -5  19  -3   -2.64    3.13
   5  19   3    3.48    3.58
  -6 -19  -3   59.69    6.79
  -6  19  -3   79.10    7.92
  -6  19  -3   47.94    7.25
   6  19   3   59.56    7.29
  -7 -19  -3   36.27    7.14
   7  19   3   45.28    6.44
  -7  19  -3   31.50    4.98
  -7  19  -3   38.24    5.37
  -8  19  -3   -2.10    3.25
  -8  19  -3   -1.41    3.55
   8  19   3    9.51    6.68
   8 -20  -3    1.96    4.81
   8  20  -3    3.50    4.43
   8  20  -3    1.36    4.93
   7 -20  -3    4.86    4.48
   7  20  -3    2.81    3.63
   7  20  -3   10.11    4.80
   6 -20  -3   44.72    5.83
   6  20  -3   42.11    6.44
   6  20  -3   58.62    6.03
   5 -20  -3    8.58    3.82
   5  20  -3    5.45    3.62
  -5  20   3    2.13    3.34
   5  20  -3    5.61    4.48
   4 -20  -3    7.67    4.07
   4  20  -3    5.42    3.61
  -4  20   3   12.52    4.96
  -4  20   3   -0.50    3.14
   4  20  -3    1.39    3.97
   3 -20  -3    5.93    3.53
   3  20  -3    1.83    4.04
   3  20  -3   -0.29    3.34
  -3  20   3    3.95    3.68
  -3  20   3   -4.26    3.00
   2 -20  -3    2.81    3.49
   2  20  -3    6.54    3.73
  -2  20   3    9.96    3.57
   2  20  -3    2.81    3.95
  -2  20   3   10.22    3.89
   1 -20  -3    3.60    3.55
   1  20  -3    1.32    3.51
   1  20  -3   -5.64    3.51
  -1  20   3    2.01    3.42
  -1  20   3   -0.05    3.43
   0 -20  -3   -2.62    3.56
   0  20   3    8.41    3.73
   0  20   3    6.10    3.71
   0  20  -3   -3.58    3.40
   0  20  -3    1.71    3.13
  -1 -20  -3   15.34    4.32
  -1  20  -3   20.57    5.51
  -1  20  -3   28.48    5.02
   1  20   3   28.40    4.86
   1  20   3   26.40    4.83
  -2 -20  -3    0.05    3.60
  -2  20  -3   -1.10    4.45
  -2  20  -3    3.79    3.50
  -3 -20  -3    9.48    4.34
  -3  20  -3    0.92    4.33
   3  20   3   -1.35    3.50
  -3  20  -3    3.13    3.48
  -4 -20  -3   15.24    4.76
   4  20   3    8.81    4.22
  -4  20  -3   10.40    3.98
  -5 -20  -3   84.65    7.70
   5  20   3   75.13    7.37
  -5  20  -3   93.07   12.05
  -5  20  -3   74.46    7.02
  -6 -20  -3   53.07    7.59
  -6  20  -3   57.79    6.05
  -6  20  -3   64.19    6.63
   6  20   3   65.18    7.40
  -7 -20  -3    6.27    5.17
  -7  20  -3   -1.59    3.41
  -7  20  -3   -1.95    3.99
   7 -21  -3   13.12    5.20
   7  21  -3   16.67    6.11
   6 -21  -3    1.20    4.58
   6  21  -3    8.03    4.71
   6  21  -3    2.52    4.42
   5 -21  -3   64.72    7.23
   5  21  -3   72.59    6.97
   5  21  -3   75.42    8.31
  -5  21   3   59.86    6.33
   4 -21  -3   -0.65    3.84
   4  21  -3   -0.43    3.29
  -4  21   3   -5.62    3.08
   4  21  -3    1.36    4.21
   3 -21  -3   11.48    4.24
   3  21  -3    7.23    4.73
   3  21  -3   10.78    3.96
  -3  21   3    7.66    3.96
   2 -21  -3   70.18    6.91
   2  21  -3   68.37    7.72
  -2  21   3   66.13    6.46
   2  21  -3   74.39    6.68
   1 -21  -3    8.25    4.15
   1  21  -3    8.72    3.59
   1  21  -3    2.83    4.13
  -1  21   3    7.24    3.84
   0 -21  -3   -1.82    3.29
   0  21  -3    1.50    4.02
   0  21  -3   -3.40    3.43
   0  21   3   -2.68    3.25
  -1 -21  -3   25.49    5.06
  -1  21  -3   20.37    4.64
  -1  21  -3   20.87    4.96
  -2 -21  -3   28.26    5.04
   2  21   3   38.25    5.68
  -2  21  -3   36.71    5.66
  -2  21  -3   29.66    5.00
  -3 -21  -3   43.65    6.29
  -3  21  -3   44.22    5.78
   3  21   3   42.74    6.07
  -3  21  -3   45.97    6.10
  -4  21  -3   19.99    4.60
   4  21   3   22.49    5.14
  -5 -21  -3   13.46    6.03
  -5  21  -3    6.39    3.93
  -5  21  -3   15.33    4.47
   5  21   3   10.35    4.45
  -6 -21  -3   32.69    6.41
  -6  21  -3   42.35    6.32
   6  21   3   41.07    9.91
  -6  21  -3   27.21    5.00
   6 -22  -3   59.36    7.36
   6  22  -3   70.68    8.13
   6  22  -3   55.57    7.39
   5 -22  -3   95.22    8.50
   5  22  -3   91.16    9.87
   5  22  -3  104.18   14.15
   4 -22  -3   19.04    5.16
   4  22  -3   24.64    6.10
   4  22  -3   28.15    5.41
  -4  22   3   22.76    4.69
   3 -22  -3  139.84    8.63
  -3  22   3  136.27    8.23
   3  22  -3  133.40    9.77
   3  22  -3  138.87    8.64
   2 -22  -3    3.29    4.47
   2  22  -3   13.59    4.44
  -2  22   3    4.55    3.88
   2  22  -3    3.13    4.49
   1 -22  -3  109.11    8.26
   1  22  -3   98.28    8.48
   1  22  -3  104.88    7.67
  -1  22   3  106.06    7.78
   0 -22  -3  168.28    9.59
   0  22  -3  141.09    9.48
   0  22  -3  142.80    8.28
   0  22   3  143.18    9.59
  -1 -22  -3   82.78    7.65
  -1  22  -3   83.16    6.76
  -1  22  -3   70.44    7.49
   1  22   3   82.23    7.13
  -2 -22  -3  112.93    8.06
   2  22   3  110.34    8.30
  -2  22  -3  103.97    8.46
  -3 -22  -3   44.12    6.66
   3  22   3   60.54    7.21
  -3  22  -3   54.39    6.91
  -3  22  -3   58.70    6.53
   4  22   3   13.74    4.65
  -4  22  -3   15.27    4.51
  -4  22  -3    7.71    4.41
   4 -23  -3   42.00    6.96
   4  23  -3   50.85    7.08
   3 -23  -3    4.67    4.40
  -3  23   3   -4.26    3.51
   3  23  -3    3.65    4.62
   3  23  -3   -2.79    4.19
   2 -23  -3   18.91    5.94
   2  23  -3   26.59    5.95
   2  23  -3   14.09    5.50
   1 -23  -3   -5.06    4.09
   1  23  -3   -9.06    3.92
   1  23  -3   -4.94    4.20
  -1  23   3    0.10    3.48
   0 -23  -3    1.55    4.41
   0  23  -3    4.89    4.64
   0  23   3   13.37    4.37
   0  23  -3   14.45    5.10
  -1 -23  -3    8.78    4.62
  -1  23  -3   11.37    4.55
   1  23   3   16.79    4.71
  -1  23  -3    9.27    4.62
  -2 -23  -3    1.87    8.54
  -2  23  -3    3.65    4.36
  -2  23  -3   10.83    4.52
   2  23   3    7.43    4.03
  -3 -23  -3   -2.61    5.00
  -3  23  -3   -8.74    3.77
  -3  23  -3    9.23    4.46
   3  23   3    6.59    4.12
  15   0  -4   96.79    8.22
  14   0  -4  184.66    8.35
  14   0  -4  184.12    9.23
  13   0  -4  104.34    6.11
  13   0  -4   94.50    6.96
 -13   0   4  108.54    7.57
  12   0  -4  203.77    8.07
 -12   0   4  212.27    9.22
  12   0  -4  195.27    8.79
  11   0  -4   40.18    4.04
 -11   0   4   43.33    5.76
  11   0  -4   46.12    5.17
  10   0  -4  127.32    6.45
  10   0  -4  132.09    5.91
 -10   0   4  124.61    6.30
  -9   0   4  488.91   13.37
   9   0  -4  485.94   12.75
   9   0  -4  502.00   13.81
   9   0  -4  469.47   13.24
   8   0  -4   72.02    4.33
   8   0  -4   67.17    4.05
  -8   0   4   71.12    4.42
   8   0  -4   74.38    4.02
   7   0  -4  779.47   17.85
  -7   0   4  817.33   18.44
   7   0  -4  802.19   18.69
   7   0  -4  771.03   18.35
  -7   0   4  764.33   17.85
   6   0  -4 1362.20   29.41
   6   0  -4 1386.56   29.63
  -6   0   4 1296.22   29.46
   6   0  -4 1398.47   29.69
  -6   0   4 1393.77   29.37
   5   0  -4  955.76   20.94
  -5   0   4  946.02   20.32
   5   0  -4  975.09   20.46
   5   0  -4  939.63   20.75
   4   0  -4  438.01   10.03
  -4   0   4  427.17   10.03
   4   0  -4  432.22    9.76
   4   0  -4  422.42   10.09
  -4   0   4  422.11    9.67
  -4   0   4  428.30    9.85
   3   0  -4 1811.49   36.34
  -3   0   4 1774.94   36.15
  -3   0   4 1790.16   36.11
  -3   0   4 1772.83   36.32
   3   0  -4 1792.59   36.32
   3   0  -4 1810.67   36.43
   2   0  -4   31.56    1.80
   2   0  -4   33.12    1.82
   2   0  -4   34.42    1.46
   2   0  -4   34.01    1.46
  -1   0   4 3397.41   68.13
   1   0  -4 3403.24   68.12
   0   0   4 1625.59   33.31
   0   0  -4 1595.03   33.22
  -1   0  -4   83.24    3.94
  -1   0  -4   82.53    2.37
   1   0   4   77.84    3.80
  -2   0  -4 1417.74   29.48
  -2   0  -4 1449.49   30.62
   2   0   4 1458.72   29.15
   2   0   4 1452.75   29.17
  -2   0  -4 1418.87   29.52
   2   0   4 1441.96   30.74
  -3   0  -4 4628.44   92.69
   3   0   4 4644.47   92.28
   3   0   4 4637.92   93.84
  -3   0  -4 4597.65   92.63
  -4   0  -4 1517.65   31.79
   4   0   4 1482.81   31.29
  -4   0  -4 1489.58   31.66
   4   0   4 1506.55   32.82
  -5   0  -4 1464.12   31.13
   5   0   4 1454.92   32.22
   5   0   4 1368.67   30.56
  -5   0  -4 1478.68   31.25
  -6   0  -4  748.90   17.87
   6   0   4  747.18   18.83
  -6   0  -4  723.03   17.71
   7   0   4 1298.93   30.45
  -7   0  -4 1303.17   29.51
  -7   0  -4 1294.71   29.36
  -8   0  -4 1194.98   28.06
   8   0   4 1180.76   31.29
  -8   0  -4 1233.15   28.33
   8   0   4 1206.19   29.12
  -9   0  -4   67.15    5.63
  -9   0  -4   61.80    5.22
   9   0   4   64.48    5.67
   9   0   4   74.26    4.83
  10   0   4  279.44   11.12
  10   0   4  264.22    9.57
 -10   0  -4  261.09   10.56
 -11   0  -4  136.42    8.34
  12   0   4  219.57   10.56
 -12   0  -4  196.06   12.29
  13   0   4  135.15    8.83
 -13   0  -4  142.42    9.13
  15  -1  -4    9.11    4.37
  15  -1  -4   16.98    3.28
  15   1  -4   18.14    3.94
  15   1  -4    7.88    4.22
  14  -1  -4    6.68    3.96
  14  -1  -4    2.95    2.57
  14   1  -4    4.18    2.74
  14   1  -4   -2.78    3.45
 -13  -1   4   51.12    5.96
  13  -1  -4   58.30    5.95
  13  -1  -4   66.97    5.14
  13   1  -4   65.72    5.41
 -13   1   4   62.43    6.47
  13   1  -4   63.25    6.10
 -12  -1   4   32.55    4.86
  12  -1  -4   31.11    3.99
  12  -1  -4   34.44    4.64
  12   1  -4   41.99    4.40
 -12   1   4   32.74    4.59
  12   1  -4   37.67    4.83
  11  -1  -4   96.45    5.20
 -11  -1   4   86.18    6.57
  11  -1  -4   95.88    6.01
  11   1  -4   89.97    6.37
  11   1  -4   92.08    5.99
 -11   1   4  105.44    9.37
 -10  -1   4  388.14   12.19
  10  -1  -4  397.81   12.34
  10  -1  -4  398.22   11.18
 -10   1   4  411.96   12.34
  10   1  -4  408.75   12.56
  10   1  -4  401.16   11.72
  -9  -1   4    9.00    2.62
   9  -1  -4   13.74    2.40
   9  -1  -4   11.68    2.88
   9  -1  -4   13.85    2.97
   9   1  -4   11.81    2.63
   9   1  -4   15.35    3.36
   9   1  -4   11.18    2.71
  -9   1   4   12.89    2.93
   8  -1  -4  146.59    5.28
   8  -1  -4  142.63    5.91
   8  -1  -4  140.76    5.98
  -8  -1   4  144.40    6.06
   8   1  -4  146.42    5.72
   8   1  -4  147.92    5.84
  -8   1   4  145.37    5.83
   8   1  -4  139.03    6.11
   7  -1  -4  690.20   16.26
   7  -1  -4  711.29   16.94
   7  -1  -4  679.28   16.67
  -7  -1   4  719.90   16.77
   7   1  -4  721.13   16.52
   7   1  -4  680.23   16.68
  -7   1   4  679.57   15.91
   7   1  -4  723.64   17.02
  -7   1   4  692.87   16.65
  -6  -1   4  275.19    7.98
   6  -1  -4  287.30    8.02
  -6  -1   4  276.69    7.68
   6  -1  -4  286.30    7.31
   6  -1  -4  283.10    8.07
  -6   1   4  286.38    7.86
   6   1  -4  282.14    8.07
  -6   1   4  270.72    7.23
   6   1  -4  279.65    8.00
   6   1  -4  296.82    7.90
   5  -1  -4  517.38   12.42
   5  -1  -4  531.83   12.61
   5  -1  -4  539.00   11.83
   5   1  -4  534.33   12.37
   5   1  -4  536.32   12.62
  -5   1   4  524.69   11.70
   5   1  -4  524.64   12.43
   4  -1  -4    8.99    1.21
  -4  -1   4    9.61    1.51
   4  -1  -4    7.70    1.51
   4  -1  -4    9.17    1.54
  -4  -1   4    7.04    1.61
  -4  -1   4    8.49    1.41
  -4   1   4    7.87    1.41
   4   1  -4    6.94    1.49
  -4   1   4    9.78    1.16
   4   1  -4    9.06    1.49
   4   1  -4   11.42    1.65
  -4   1   4    7.91    1.66
   3  -1  -4  762.82   16.22
  -3  -1   4  762.01   15.95
   3  -1  -4  760.59   15.83
  -3  -1   4  747.86   15.93
   3  -1  -4  755.25   16.16
  -3  -1   4  738.64   16.34
   3   1  -4  758.30   16.39
   3   1  -4  792.39   16.28
  -3   1   4  761.98   15.95
  -3   1   4  778.58   16.03
   3   1  -4  777.59   16.19
   2  -1  -4 1059.39   21.91
   2  -1  -4 1071.07   21.91
  -2  -1   4  999.48   21.22
   2  -1  -4 1089.00   21.72
  -2  -1   4 1095.04   21.26
   2  -1  -4 1066.11   21.74
   2   1  -4 1069.70   21.69
  -2   1   4 1048.30   21.36
   2   1  -4 1094.41   21.69
  -2   1   4 1092.73   21.37
   2   1  -4 1069.61   22.38
   1  -1  -4  132.37    3.92
   1  -1  -4  141.96    3.07
   1  -1  -4  146.49    3.09
   1   1  -4  141.29    4.21
  -1   1   4  137.79    3.99
   0  -1  -4  943.24   20.13
   0  -1  -4  966.33   18.92
   0  -1   4  923.66   20.33
   0  -1  -4  948.16   18.95
   0   1  -4  966.04   20.36
   0   1  -4  933.06   18.79
   0   1   4  950.47   20.20
  -1  -1  -4  860.79   18.21
  -1  -1  -4  918.58   19.32
  -1   1  -4  874.08   19.41
   1   1   4  892.62   17.70
  -1   1  -4  881.81   18.15
   1   1   4  858.60   19.44
   1   1   4  938.72   17.99
  -1   1  -4  870.43   19.14
   2  -1   4   95.31    2.80
  -2  -1  -4   87.47    3.92
   2  -1   4   95.71    4.14
   2  -1   4   90.22    2.70
  -2  -1  -4   89.19    3.09
  -2   1  -4   94.03    3.07
  -2   1  -4   88.63    3.97
   2   1   4   86.76    2.75
   2   1   4   92.53    4.06
  -2   1  -4   92.41    3.13
   2   1   4   86.46    2.73
  -3  -1  -4   49.37    2.76
  -3  -1  -4   43.50    2.61
   3  -1   4   47.81    2.32
   3  -1   4   45.47    3.42
  -3   1  -4   49.79    2.68
   3   1   4   46.74    2.38
   3   1   4   46.12    3.46
  -3   1  -4   50.79    2.64
   4  -1   4   91.72    4.51
  -4  -1  -4   92.86    4.01
  -4  -1  -4   90.42    3.93
   4  -1   4   92.72    3.59
  -4   1  -4   94.06    3.91
   4   1   4   94.03    3.64
  -4   1  -4   92.23    3.93
   4   1   4   90.84    4.69
   5  -1   4   -0.13    1.36
  -5  -1  -4   -0.82    1.49
  -5  -1  -4    0.30    1.91
   5  -1   4    1.31    2.08
   5   1   4    0.01    1.31
  -5   1  -4   -1.92    1.43
  -5   1  -4   -0.97    1.72
   5   1   4   -2.76    1.82
  -6  -1  -4   25.65    3.24
   6  -1   4   21.31    3.07
  -6  -1  -4   21.82    2.85
  -6   1  -4   27.02    2.91
   6   1   4   33.67    3.94
  -6   1  -4   22.37    3.10
  -7  -1  -4   74.44    5.04
  -7  -1  -4   64.44    4.39
   7  -1   4   64.00    4.79
  -7   1  -4   60.07    4.80
  -7   1  -4   64.31    4.67
   7   1   4   67.84    5.24
   8  -1   4  267.20   10.22
  -8  -1  -4  297.80    9.60
  -8  -1  -4  274.94    9.82
   8   1   4  278.75   10.42
   8   1   4  294.25   11.93
  -8   1  -4  269.02    9.45
  -8   1  -4  282.22    9.84
  -9  -1  -4  119.47    6.91
   9  -1   4  125.94    6.09
   9  -1   4  117.38    7.08
  -9  -1  -4  124.09    6.44
  -9   1  -4  127.95    6.69
   9   1   4  122.57    7.35
  -9   1  -4  125.61    6.70
   9   1   4  119.16    5.98
  10  -1   4  112.54    7.31
 -10  -1  -4  113.61    7.28
  10  -1   4  123.30    6.45
  10   1   4  115.12    6.27
  10   1   4  114.75    7.46
 -10   1  -4  116.67    7.39
 -11  -1  -4   55.33    6.43
 -11   1  -4   55.86    6.35
  11   1   4   62.38    6.52
  12  -1   4   36.22    5.21
 -12  -1  -4   24.80    5.69
 -12   1  -4   22.12    7.77
  12   1   4   23.61    4.88
  13  -1   4   36.23    5.46
 -13  -1  -4   28.24    5.44
  13   1   4   32.31    5.38
 -13   1  -4   26.12    5.22
  15  -2  -4   26.15    3.81
  15  -2  -4   28.33    6.05
  15   2  -4   27.64    5.83
  14  -2  -4    4.46    3.95
  14  -2  -4    9.44    2.72
  14   2  -4    4.84    2.87
  14   2  -4    4.67    3.86
  13  -2  -4    8.99    3.89
  13  -2  -4   13.39    2.88
 -13  -2   4    8.23    3.89
  13   2  -4    8.25    3.01
 -13   2   4    1.59    3.65
  13   2  -4    8.80    3.41
 -12  -2   4   72.42    6.24
  12  -2  -4   86.75    6.38
  12  -2  -4   87.61    7.54
 -12   2   4   84.89    6.02
  12   2  -4   85.89    6.03
  12   2  -4   96.46    5.88
 -11  -2   4  119.01    7.96
  11  -2  -4  123.62    5.67
  11  -2  -4  124.02    7.01
  11   2  -4  126.23    6.79
  11   2  -4  127.59    6.55
  10  -2  -4   15.77    2.58
 -10  -2   4   15.75    3.64
  10  -2  -4   10.08    3.09
 -10   2   4   10.29    3.28
  10   2  -4   13.15    2.94
  10   2  -4   14.55    3.49
  -9  -2   4  279.83    9.21
   9  -2  -4  265.85    9.15
   9  -2  -4  282.06    9.54
   9  -2  -4  283.34    8.18
   9   2  -4  284.53    9.59
   9   2  -4  284.18    9.09
   9   2  -4  271.98    9.25
  -9   2   4  291.99    9.39
   8  -2  -4   52.51    3.67
   8  -2  -4   49.57    3.08
   8  -2  -4   55.57    3.94
  -8  -2   4   51.42    3.75
   8   2  -4   46.12    4.02
  -8   2   4   39.61    3.25
   8   2  -4   52.47    3.89
   8   2  -4   52.03    3.70
  -8   2   4   48.01    3.93
  -7  -2   4   63.65    4.00
   7  -2  -4   74.78    3.22
   7  -2  -4   69.13    4.04
   7  -2  -4   70.75    4.16
   7   2  -4   71.15    4.19
  -7   2   4   73.81    3.90
   7   2  -4   73.25    4.10
   7   2  -4   69.29    4.08
  -7   2   4   71.84    4.26
  -6  -2   4  382.67   10.49
   6  -2  -4  365.70    9.71
  -6  -2   4  345.20    9.44
   6  -2  -4  362.80    9.57
   6  -2  -4  357.93    8.50
  -6   2   4  362.63    9.51
   6   2  -4  353.54    9.72
  -6   2   4  354.71    8.54
   6   2  -4  366.27    9.67
   6   2  -4  350.64    9.52
  -5  -2   4    1.01    1.36
   5  -2  -4   -0.37    1.37
   5  -2  -4   -0.85    1.52
   5  -2  -4    0.75    0.94
   5   2  -4    1.66    1.55
  -5   2   4    1.60    0.90
   5   2  -4    1.59    1.61
   5   2  -4    3.44    1.59
  -4  -2   4 1185.07   24.66
   4  -2  -4 1197.73   24.84
   4  -2  -4 1182.93   23.81
   4  -2  -4 1188.34   24.92
   4   2  -4 1186.18   24.94
   4   2  -4 1189.28   24.86
  -4   2   4 1158.81   23.74
  -4   2   4 1109.98   24.55
   4   2  -4 1187.77   25.07
   3  -2  -4  828.90   17.07
   3  -2  -4  860.11   17.87
  -3  -2   4  846.32   17.62
  -3  -2   4  836.61   18.22
   3  -2  -4  840.38   17.10
   3  -2  -4  834.52   17.88
  -3  -2   4  833.41   17.58
   3   2  -4  848.20   17.88
   3   2  -4  848.08   17.87
   3   2  -4  846.99   18.27
  -3   2   4  832.71   17.63
  -3   2   4  859.65   17.71
  -2  -2   4    4.43    0.73
  -2  -2   4    4.97    1.33
   2  -2  -4    3.27    0.90
   2  -2  -4    3.67    1.67
   2  -2  -4    4.86    0.84
   2   2  -4    4.31    1.62
   2   2  -4    5.35    0.97
  -2   2   4    4.20    1.21
  -2   2   4    3.77    0.76
   2   2  -4    4.85    1.29
  -2   2   4    4.81    0.83
   1  -2  -4  473.65    9.73
   1  -2  -4  442.78   10.14
   1  -2  -4  470.51    9.72
   1   2  -4  475.54    9.64
  -1   2   4  461.61   10.22
   1   2  -4  459.28   10.79
   1   2  -4  460.03    9.59
   1   2  -4  455.74   10.71
   0  -2   4  647.78   14.52
   0  -2  -4  653.91   13.24
   0  -2  -4  649.19   13.28
   0  -2  -4  637.36   14.08
   0   2  -4  637.64   13.12
   0   2  -4  629.56   13.11
   0   2   4  634.14   14.15
  -1  -2  -4  342.15   10.23
  -1  -2  -4  311.22    7.07
  -1  -2  -4  307.47    7.10
   1  -2   4  317.44    8.28
  -1   2  -4  301.47    8.07
   1   2   4  306.20    6.72
  -1   2  -4  300.30    6.97
   1   2   4  321.34    6.70
   1   2   4  293.67    8.42
  -1   2  -4  310.68    6.97
  -2  -2  -4 2829.51   57.38
  -2  -2  -4 2857.60   57.39
   2  -2   4 2854.60   58.54
   2  -2   4 2877.88   56.92
  -2  -2  -4 2911.50   58.42
   2  -2   4 2797.60   56.93
   2   2   4 2958.15   57.03
  -2   2  -4 2779.50   58.49
   2   2   4 2752.03   58.36
   2   2   4 2826.54   57.02
  -2   2  -4 2879.77   57.27
  -2   2  -4 2851.55   57.27
   3  -2   4  463.62   11.61
  -3  -2  -4  435.87   10.54
  -3  -2  -4  434.59   10.51
   3  -2   4  441.50   10.08
   3   2   4  438.72   10.20
   3   2   4  429.67   11.49
  -3   2  -4  452.35   10.48
  -3   2  -4  431.37   10.42
  -4  -2  -4   -1.26    1.59
   4  -2   4    3.51    1.92
  -4  -2  -4   -1.31    1.54
   4  -2   4    1.63    1.30
  -4   2  -4    1.36    1.53
  -4   2  -4    2.66    1.59
   4   2   4    1.46    1.95
   4   2   4    1.42    1.36
   5  -2   4  476.41   12.30
  -5  -2  -4  526.28   13.10
   5  -2   4  524.62   13.82
  -5  -2  -4  524.13   12.97
   5   2   4  521.25   13.93
  -5   2  -4  505.39   12.76
  -5   2  -4  541.52   13.05
  -6  -2  -4  274.87    8.63
   6  -2   4  273.30    9.26
  -6  -2  -4  276.55    8.81
  -6   2  -4  272.30    8.52
  -6   2  -4  282.71    8.63
   6   2   4  278.79    9.53
  -7  -2  -4   28.04    3.53
   7  -2   4   32.59    3.95
  -7  -2  -4   29.11    3.80
  -7   2  -4   31.73    4.69
  -7   2  -4   30.28    3.46
   7   2   4   27.16    3.89
   8  -2   4  131.97    7.02
  -8  -2  -4  130.48    6.96
  -8  -2  -4  124.40    6.47
   8   2   4  141.86    7.47
  -8   2  -4  141.76    6.70
   8   2   4  152.47    7.08
  -8   2  -4  150.84    6.77
   9  -2   4    4.85    3.03
   9  -2   4    1.94    2.66
  -9  -2  -4   -0.56    2.72
  -9  -2  -4    2.08    2.62
   9   2   4    5.14    3.13
  -9   2  -4   -0.39    2.60
  -9   2  -4   -2.84    2.56
   9   2   4    5.58    2.66
  10  -2   4   21.39    4.27
 -10  -2  -4   25.13    4.53
  10  -2   4   30.45    4.18
  10   2   4   26.27    4.79
 -10   2  -4   20.05    4.36
  10   2   4   22.79    3.81
 -11  -2  -4  103.54    7.56
 -11   2  -4  111.08    7.71
  11   2   4   96.33    7.53
 -12  -2  -4   -6.27    7.17
  12  -2   4    2.62    3.29
  12   2   4   -1.71    3.22
  13  -2   4   21.74    4.88
 -13  -2  -4   22.15    5.17
 -13   2  -4   17.28    4.96
  13   2   4   21.82    4.86
  15  -3  -4   -2.78    4.25
  15   3  -4   16.39    5.12
  15   3  -4   11.31    3.94
  14  -3  -4   47.85    6.18
  14  -3  -4   63.90    4.91
  14   3  -4   49.38    6.01
 -13  -3   4  402.12   13.99
  13  -3  -4  389.17   13.79
  13  -3  -4  408.36   11.97
 -13   3   4  415.62   14.08
  13   3  -4  397.75   13.20
  13   3  -4  392.39   13.68
  12  -3  -4   58.31    4.23
 -12  -3   4   64.24    5.53
  12  -3  -4   63.23    5.37
 -12   3   4   53.68    5.65
  12   3  -4   55.17    5.21
  12   3  -4   57.77    5.40
  11  -3  -4  276.95   10.51
  11  -3  -4  283.53    8.79
 -11  -3   4  287.15   12.13
  11   3  -4  277.70    9.97
  11   3  -4  296.71   10.70
  10  -3  -4  675.35   16.42
  10  -3  -4  695.46   18.32
 -10  -3   4  697.49   18.17
  10   3  -4  689.64   19.40
 -10   3   4  674.88   18.04
  10   3  -4  704.30   20.24
   9  -3  -4   16.86    2.40
  -9  -3   4   18.87    3.16
   9  -3  -4   15.97    3.15
   9  -3  -4   23.60    3.19
   9   3  -4   13.92    3.03
  -9   3   4   17.77    3.21
   9   3  -4   17.75    3.45
  -8  -3   4 1158.57   26.21
   8  -3  -4 1158.58   26.41
   8  -3  -4 1119.00   26.02
   8  -3  -4 1189.16   29.98
   8   3  -4 1165.75   26.30
  -8   3   4 1089.86   24.74
   8   3  -4 1132.98   26.39
   8   3  -4 1162.49   26.49
  -8   3   4 1168.57   26.18
   7  -3  -4  936.03   21.80
   7  -3  -4  961.30   22.13
   7  -3  -4  968.57   20.40
  -7  -3   4  966.22   21.92
   7   3  -4  951.79   21.96
   7   3  -4  965.16   22.18
  -7   3   4  940.92   20.53
  -7   3   4  971.95   21.90
   7   3  -4  955.97   22.06
   6  -3  -4    1.98    1.81
   6  -3  -4    2.09    0.94
  -6  -3   4    1.01    1.72
   6  -3  -4    2.15    1.54
   6   3  -4    2.65    1.74
   6   3  -4    3.52    1.72
  -6   3   4    0.13    1.57
  -6   3   4    1.86    1.05
   6   3  -4    3.50    1.86
   5  -3  -4 2666.36   54.26
  -5  -3   4 2642.91   54.43
   5  -3  -4 2613.83   54.09
   5  -3  -4 2572.25   52.48
  -5   3   4 2599.09   52.49
   5   3  -4 2677.99   54.40
   5   3  -4 2660.40   54.20
   5   3  -4 2683.69   54.31
  -4  -3   4  245.93    6.61
   4  -3  -4  257.91    6.90
  -4  -3   4  249.90    7.03
   4  -3  -4  259.59    7.47
   4   3  -4  259.76    6.89
   4   3  -4  254.91    7.13
   3  -3  -4  140.71    4.12
   3  -3  -4  138.27    4.15
  -3  -3   4  141.14    3.92
  -3  -3   4  130.74    4.45
  -3  -3   4  134.26    3.96
   3   3  -4  136.72    4.11
  -3   3   4  137.53    3.99
  -3   3   4  135.87    3.90
   3   3  -4  139.46    4.16
   2  -3  -4 1986.58   39.88
  -2  -3   4 1990.46   39.60
  -2  -3   4 1974.94   39.53
   2  -3  -4 1953.95   39.42
   2  -3  -4 1989.52   39.92
   2   3  -4 1943.38   39.82
   2   3  -4 1979.93   40.77
  -2   3   4 1939.17   39.41
  -2   3   4 1986.15   39.67
   2   3  -4 2000.34   39.88
  -2   3   4 1968.19   39.68
   1  -3  -4   55.22    2.25
   1  -3  -4   55.02    2.06
   1  -3  -4   55.27    2.47
  -1  -3   4   57.68    1.71
  -1   3   4   56.57    1.82
   1   3  -4   55.26    2.01
  -1   3   4   56.32    1.85
   1   3  -4   53.81    2.83
   1   3  -4   55.26    3.25
  -1   3   4   53.77    2.25
   1   3  -4   57.87    3.28
   0  -3  -4 1839.03   37.01
   0  -3  -4 1851.58   37.58
   0  -3   4 1855.40   36.44
   0  -3  -4 1853.22   36.95
   0   3  -4 1753.49   36.93
   0   3  -4 1840.90   36.81
   0   3   4 1842.61   37.59
   0   3   4 1899.48   36.61
   0   3   4 1829.17   36.65
   0   3  -4 1754.88   37.94
   1  -3   4 2978.93   58.92
   1  -3   4 2918.98   58.90
  -1  -3  -4 2933.83   59.40
  -1  -3  -4 2995.86   60.30
   1  -3   4 2943.50   60.53
  -1  -3  -4 3024.83   59.39
   1   3   4 3026.97   59.04
  -1   3  -4 2971.60   59.26
  -1   3  -4 2998.76   59.28
   1   3   4 2947.99   59.10
  -1   3  -4 2839.36   60.35
  -2  -3  -4  250.92    6.55
  -2  -3  -4  256.56    6.52
   2  -3   4  249.38    6.05
  -2  -3  -4  250.31    7.35
   2  -3   4  246.28    7.35
  -2   3  -4  244.78    6.35
   2   3   4  243.38    7.35
   2   3   4  260.37    6.26
  -2   3  -4  249.69    6.36
  -3  -3  -4  417.23   10.42
   3  -3   4  424.94   11.35
  -3  -3  -4  427.84   10.47
   3  -3   4  439.89   10.03
  -3   3  -4  440.01   10.36
   3   3   4  435.96   11.48
  -3   3  -4  418.42   10.30
   3   3   4  439.81   10.18
   4  -3   4  653.92   14.58
   4  -3   4  637.00   15.88
  -4  -3  -4  653.83   15.15
  -4   3  -4  659.38   15.04
   4   3   4  618.46   15.95
  -4   3  -4  623.47   15.12
   4   3   4  646.67   14.72
  -5  -3  -4   20.72    2.65
  -5  -3  -4   19.03    2.70
   5  -3   4   26.18    3.31
   5  -3   4   18.62    2.11
  -5   3  -4   20.26    2.65
   5   3   4   17.68    2.76
  -5   3  -4   19.14    2.71
  -6  -3  -4 1053.75   24.67
   6  -3   4 1065.53   25.48
  -6  -3  -4 1075.76   24.85
   6   3   4 1136.52   27.65
  -6   3  -4 1048.76   24.51
  -6   3  -4 1124.10   24.88
  -7  -3  -4  238.02    9.96
  -7  -3  -4  233.55    8.36
   7  -3   4  253.38    9.11
   7   3   4  247.28    9.45
  -7   3  -4  231.80    8.30
  -8  -3  -4   37.71    4.35
  -8  -3  -4   42.75    4.49
   8  -3   4   42.13    4.62
  -8   3  -4   42.05    4.76
   8   3   4   38.54    4.73
   8   3   4   41.63    3.86
  -8   3  -4   43.13    4.34
  -9  -3  -4  569.23   16.06
  -9  -3  -4  526.77   15.36
   9  -3   4  553.72   14.92
   9  -3   4  561.46   16.32
   9   3   4  548.16   14.99
   9   3   4  525.65   16.37
  -9   3  -4  527.52   15.43
  -9   3  -4  547.55   15.81
  10  -3   4  341.96   12.41
  10  -3   4  341.99   11.16
 -10  -3  -4  345.39   12.27
  10   3   4  343.25   11.31
  10   3   4  338.47   12.69
 -10   3  -4  342.89   12.22
 -11  -3  -4   36.63    5.44
 -11   3  -4   29.03    4.87
  11   3   4   40.77    5.50
  12  -3   4  274.73   11.88
  12   3   4  301.04   12.73
  13  -3   4   87.32    7.57
[truncated: 664,476 more chars]
