# Supplementary material for: Planting the Seeds of a Decision Tree for Ionic Liquids: Steric and Electronic Impacts on Melting Points of Triarylphosponium Ionic Liquids
Source: J Phys Chem B. 2024 Jun 7;128(24):5895–907. doi: 10.1021/acs.jpcb.4c02196 (PMC11194809; doi:10.1021/acs.jpcb.4c02196)
Supplement: Supplementary file 1 — jp4c02196_si_001.zip [file jp4c02196_si_001.zip › 4Me NTf2 Finalized.cif]

data_fgcupch0116_0m
_audit_creation_date               2023-10-28
_audit_creation_method
;
Olex2 1.5
(compiled 2023.08.24 svn.re1ec1418 for OlexSys, GUI svn.r6817)
;
_shelx_SHELXL_version_number       '2019/3'
_audit_contact_author_address      ?
_audit_contact_author_email        ?
_audit_contact_author_name         ''
_audit_contact_author_phone        ?
_publ_contact_author_id_orcid      ?
_publ_section_acknowledgements
;
Parts of this material is based upon work supported by the National Science Foundation
through the Major Research Instrumentation Program under Grant No. 1919785 
(funding for the instrument)
;
_publ_section_references
;
Allen, F. H., Johnson, O., Shields, G. P., Smith, B. R., Towler, M. (2004). 
J. Appl. Cryst., 37, 335--338.

Bruker (2019). Apex3 v2019.1-0, SAINT V8.40A, Bruker AXS 
Inc.: Madison (WI), USA, 2019.

Dolomanov, O.V., Bourhis, L.J., Gildea, R.J, Howard, J.A.K. & Puschmann, H.
 (2009), J. Appl. Cryst. 42, 339-341.

H\"ubschle, C. B., Sheldrick, G. M. and Dittrich, B. (2011). J. Appl. Cryst., 
44, 1281--1284.

Sheldrick G. M. (2015). "Crystal structure refinement with SHELXL", Acta Cryst., 
C71, 3-8.

Sheldrick, G. M. (2012). TWINABS. Ver. 2012/1.

Sheldrick, G. M. (2015). "SHELXT--Integrated space-group and
crystal-structure determination", Acta Cryst. A71, 3-8.

Sheldrick, G. M. (2018). SHELXL2018. University of G\"ottingen, Germany.

Sheldrick, G.M. (2008). Acta Cryst., A64, 112--122.

Sheldrick, G.M. (2015). Acta Cryst. A71, 3-8.

Sheldrick, G.M. (2015). Acta Cryst. C71, 3-8.
;
_chemical_name_common              ?
_chemical_name_systematic          ?
_chemical_formula_moiety           'C2 F6 N O4 S2, C25 H30 P'
_chemical_formula_sum              'C27 H30 F6 N O4 P S2'
_chemical_formula_weight           641.61
_chemical_melting_point            ?
loop_
  _atom_type_symbol
  _atom_type_description
  _atom_type_scat_dispersion_real
  _atom_type_scat_dispersion_imag
  _atom_type_scat_source
 'C' 'C' 0.0033 0.0016 'International Tables Vol C Tables 4.2.6.8 and 6.1.1.4'
 'H' 'H' 0.0000 0.0000 'International Tables Vol C Tables 4.2.6.8 and 6.1.1.4'
 'F' 'F' 0.0171 0.0103 'International Tables Vol C Tables 4.2.6.8 and 6.1.1.4'
 'N' 'N' 0.0061 0.0033 'International Tables Vol C Tables 4.2.6.8 and 6.1.1.4'
 'O' 'O' 0.0106 0.0060 'International Tables Vol C Tables 4.2.6.8 and 6.1.1.4'
 'P' 'P' 0.1023 0.0942 'International Tables Vol C Tables 4.2.6.8 and 6.1.1.4'
 'S' 'S' 0.1246 0.1234 'International Tables Vol C Tables 4.2.6.8 and 6.1.1.4'

_shelx_space_group_comment
;
The symmetry employed for this shelxl refinement is uniquely defined
by the following loop, which should always be used as a source of
symmetry information in preference to the above space-group names.
They are only intended as comments.
;
_space_group_crystal_system        'triclinic'
_space_group_IT_number             2
_space_group_name_H-M_alt          'P -1'
_space_group_name_Hall             '-P 1'
loop_
  _space_group_symop_operation_xyz
 'x, y, z'
 '-x, -y, -z'

_cell_length_a                     10.4479(7)
_cell_length_b                     11.1180(7)
_cell_length_c                     14.5534(9)
_cell_angle_alpha                  82.221(2)
_cell_angle_beta                   86.383(3)
_cell_angle_gamma                  63.915(2)
_cell_volume                       1504.34(17)
_cell_formula_units_Z              2
_cell_measurement_reflns_used      9228
_cell_measurement_temperature      150
_cell_measurement_theta_max        30.550
_cell_measurement_theta_min        2.59
_shelx_estimated_absorpt_T_max     0.980
_shelx_estimated_absorpt_T_min     0.885
_exptl_absorpt_coefficient_mu      0.301
_exptl_absorpt_correction_T_max    0.7461
_exptl_absorpt_correction_T_min    0.7075
_exptl_absorpt_correction_type     multi-scan
_exptl_absorpt_process_details
;
SADABS-2016/2 (Bruker,2016/2) was used for absorption correction.
wR2(int) was 0.0409 before and 0.0375 after correction.
The Ratio of minimum to maximum transmission is 0.9483.
The \l/2 correction factor is Not present.
;
_exptl_absorpt_special_details     ?
_exptl_crystal_colour              colourless
_exptl_crystal_colour_primary      colourless
_exptl_crystal_density_diffrn      1.416
_exptl_crystal_density_meas        ?
_exptl_crystal_density_method      ?
_exptl_crystal_description         blocks
_exptl_crystal_F_000               664
loop_
  _exptl_crystal_face_index_h
  _exptl_crystal_face_index_k
  _exptl_crystal_face_index_l
  _exptl_crystal_face_perp_dist
 1.00 0.00 -2.00 0.0680
 -1.00 0.00 0.00 0.0690
 1.00 0.00 0.00 0.0920
 1.00 2.00 1.00 0.1440
 -1.00 -2.00 -1.00 0.1830
 0.00 0.00 -1.00 0.0320
 0.00 0.00 1.00 0.0340

_exptl_crystal_size_max            0.415
_exptl_crystal_size_mid            0.185
_exptl_crystal_size_min            0.068
_exptl_transmission_factor_max     ?
_exptl_transmission_factor_min     ?
_diffrn_reflns_av_R_equivalents    0.0230
_diffrn_reflns_av_unetI/netI       0.0224
_diffrn_reflns_Laue_measured_fraction_full  0.998
_diffrn_reflns_Laue_measured_fraction_max  0.995
_diffrn_reflns_limit_h_max         14
_diffrn_reflns_limit_h_min         -14
_diffrn_reflns_limit_k_max         15
_diffrn_reflns_limit_k_min         -15
_diffrn_reflns_limit_l_max         20
_diffrn_reflns_limit_l_min         -20
_diffrn_reflns_number              32451
_diffrn_reflns_point_group_measured_fraction_full  0.998
_diffrn_reflns_point_group_measured_fraction_max  0.995
_diffrn_reflns_theta_full          25.242
_diffrn_reflns_theta_max           30.558
_diffrn_reflns_theta_min           2.246
_diffrn_ambient_temperature        150
_diffrn_detector                   'Bruker PhotonII CPAD'
_diffrn_detector_area_resol_mean   7.4074
_diffrn_detector_type
;
charge-integrating pixel array detector (CPAD)
;
_diffrn_measured_fraction_theta_full  0.998
_diffrn_measured_fraction_theta_max  0.995
_diffrn_measurement_device         'three-circle diffractometer'
_diffrn_measurement_device_type
;
Bruker AXS D8 Quest Eco diffractometer with PhotonII charge-integrating pixel 
array detector (CPAD)
;
_diffrn_measurement_method         '\w and \f scans'
_diffrn_radiation_type             MoK\a
_diffrn_radiation_wavelength       0.71073
_diffrn_source                     '1 kW fine focus sealed tube X-ray source'
_diffrn_source_current             20.0
_diffrn_source_power               1.0
_diffrn_source_voltage             50.0
_diffrn_standards_number           0
_reflns_Friedel_coverage           0.000
_reflns_Friedel_fraction_full      .
_reflns_Friedel_fraction_max       .
_reflns_number_gt                  7880
_reflns_number_total               9184
_reflns_special_details
;
 Reflections were merged by SHELXL according to the crystal
 class for the calculation of statistics and refinement.
 
 _reflns_Friedel_fraction is defined as the number of unique
 Friedel pairs measured divided by the number that would be
 possible theoretically, ignoring centric projections and
 systematic absences.
;
_reflns_threshold_expression       'I > 2\s(I)'
_computing_cell_refinement         'SAINT V8.40A (Bruker, 2019)'
_computing_data_collection         'Apex3 v2019.1-0 (Bruker, 2019)'
_computing_data_reduction          'SAINT V8.40A (Bruker, 2019)'
_computing_molecular_graphics      'Olex2 1.5 (Dolomanov et al., 2009)'
_computing_publication_material    'Olex2 1.5 (Dolomanov et al., 2009)'
_computing_structure_refinement    'SHELXL 2019/3 (Sheldrick, 2015)'
_computing_structure_solution      'SHELXT 2014/5 (Sheldrick, 2014)'
_refine_diff_density_max           0.448
_refine_diff_density_min           -0.461
_refine_diff_density_rms           0.056
_refine_ls_extinction_coef         .
_refine_ls_extinction_method       none
_refine_ls_goodness_of_fit_ref     1.069
_refine_ls_hydrogen_treatment      constr
_refine_ls_matrix_type             full
_refine_ls_number_parameters       394
_refine_ls_number_reflns           9184
_refine_ls_number_restraints       0
_refine_ls_R_factor_all            0.0492
_refine_ls_R_factor_gt             0.0407
_refine_ls_restrained_S_all        1.069
_refine_ls_shift/su_max            0.001
_refine_ls_shift/su_mean           0.000
_refine_ls_structure_factor_coef   Fsqd
_refine_ls_weighting_details      
 'w=1/[\s^2^(Fo^2^)+(0.0408P)^2^+0.8217P] where P=(Fo^2^+2Fc^2^)/3'
_refine_ls_weighting_scheme        calc
_refine_ls_wR_factor_gt            0.0987
_refine_ls_wR_factor_ref           0.1035
_refine_special_details            
;
The butyl chain (C1 - C4) is disordered over two parts. Displacement
parameters on the atoms for part 2 were constrained to allow for 
adequate modeling of the disorder.
;
_olex2_refinement_description
;
1. Fixed Uiso
 At 1.2 times of:
  All C(H) groups, All C(H,H) groups
 At 1.5 times of:
  All C(H,H,H) groups
2. Uiso/Uaniso restraints and constraints
Uanis(C1") = Uanis(C2") = Uanis(C3") = Uanis(C4")
3. Others
 Sof(C1")=Sof(H1"A)=Sof(H1"B)=Sof(C2")=Sof(H2"A)=Sof(H2"B)=Sof(C3")=Sof(H3"A)=
 Sof(H3"B)=Sof(C4")=Sof(H4"A)=Sof(H4"B)=Sof(H4"C)=1-FVAR(1)
 Sof(C1')=Sof(H1'A)=Sof(H1'B)=Sof(C2')=Sof(H2'A)=Sof(H2'B)=Sof(C3')=Sof(H3'A)=
 Sof(H3'B)=Sof(C4')=Sof(H4'A)=Sof(H4'B)=Sof(H4'C)=FVAR(1)
4.a Secondary CH2 refined with riding coordinates:
 C1"(H1"A,H1"B), C1'(H1'A,H1'B), C2"(H2"A,H2"B), C2'(H2'A,H2'B), C3"(H3"A,
 H3"B), C3'(H3'A,H3'B)
4.b Aromatic/amide H refined with riding coordinates:
 C6A(H6A), C6B(H6B), C6C(H6C), C7A(H7A), C7B(H7B), C7C(H7C), C9A(H9A),
 C9B(H9B), C9C(H9C), C10A(H10A), C10B(H10B), C10C(H10C)
4.c Idealised Me refined as rotating group:
 C4"(H4"A,H4"B,H4"C), C4'(H4'A,H4'B,H4'C), C11A(H11A,H11B,H11C), C11B(H11D,
 H11E,H11F), C11C(H11G,H11H,H11I)
;
_atom_sites_solution_hydrogens     geom
_atom_sites_solution_primary       dual
_atom_sites_solution_secondary     difmap
loop_
  _atom_site_label
  _atom_site_type_symbol
  _atom_site_fract_x
  _atom_site_fract_y
  _atom_site_fract_z
  _atom_site_U_iso_or_equiv
  _atom_site_adp_type
  _atom_site_occupancy
  _atom_site_site_symmetry_order
  _atom_site_calc_flag
  _atom_site_refinement_flags_posn
  _atom_site_refinement_flags_adp
  _atom_site_refinement_flags_occupancy
  _atom_site_disorder_assembly
  _atom_site_disorder_group
 S1 S 0.37372(3) 0.70772(3) 0.67242(2) 0.02300(7) Uani 1 1 d . . . . .
 S2 S 0.63518(3) 0.60738(3) 0.76298(3) 0.02530(8) Uani 1 1 d . . . . .
 F1 F 0.32335(16) 0.69486(19) 0.50281(8) 0.0733(5) Uani 1 1 d . . . . .
 F2 F 0.42580(15) 0.82316(15) 0.51531(8) 0.0624(4) Uani 1 1 d . . . . .
 F3 F 0.54693(15) 0.60769(16) 0.53591(10) 0.0686(4) Uani 1 1 d . . . . .
 F4 F 0.55963(15) 0.74402(14) 0.90631(9) 0.0638(4) Uani 1 1 d . . . . .
 F5 F 0.47057(14) 0.60254(16) 0.90495(9) 0.0634(4) Uani 1 1 d . . . . .
 F6 F 0.69138(15) 0.53139(14) 0.93889(9) 0.0653(4) Uani 1 1 d . . . . .
 O1 O 0.24588(12) 0.82875(13) 0.67598(9) 0.0412(3) Uani 1 1 d . . . . .
 O2 O 0.36741(13) 0.58237(13) 0.69840(9) 0.0397(3) Uani 1 1 d . . . . .
 O3 O 0.75081(12) 0.64379(13) 0.75083(10) 0.0434(3) Uani 1 1 d . . . . .
 O4 O 0.66313(13) 0.47251(11) 0.75207(10) 0.0399(3) Uani 1 1 d . . . . .
 N1 N 0.49990(13) 0.72488(12) 0.71365(9) 0.0281(2) Uani 1 1 d . . . . .
 C12 C 0.4208(2) 0.7084(2) 0.54922(12) 0.0429(4) Uani 1 1 d . . . . .
 C13 C 0.5855(2) 0.62279(19) 0.88461(13) 0.0415(4) Uani 1 1 d . . . . .
 P1 P 0.71763(4) 0.77036(3) 0.22086(2) 0.02108(8) Uani 1 1 d . . . . .
 C1" C 0.7742(16) 0.6216(15) 0.1751(13) 0.0281(7) Uani 0.326(4) 1 d . . P A 2
 H1"A H 0.723923 0.575506 0.214076 0.034 Uiso 0.326(4) 1 calc R U P A 2
 H1"B H 0.724891 0.650197 0.114564 0.034 Uiso 0.326(4) 1 calc R U P A 2
 C1' C 0.7645(8) 0.6106(6) 0.1731(5) 0.0321(10) Uani 0.674(4) 1 d . . P A 1
 H1'A H 0.746785 0.546097 0.219878 0.039 Uiso 0.674(4) 1 calc R U P A 1
 H1'B H 0.706263 0.626934 0.117638 0.039 Uiso 0.674(4) 1 calc R U P A 1
 C2" C 0.8979(6) 0.5193(5) 0.1566(4) 0.0281(7) Uani 0.326(4) 1 d . . P A 2
 H2"A H 0.957519 0.493998 0.212633 0.034 Uiso 0.326(4) 1 calc R U P A 2
 H2"B H 0.944526 0.556393 0.107022 0.034 Uiso 0.326(4) 1 calc R U P A 2
 C2' C 0.9353(2) 0.5494(2) 0.14521(16) 0.0257(5) Uani 0.674(4) 1 d . . P A 1
 H2'A H 0.953636 0.617477 0.102618 0.031 Uiso 0.674(4) 1 calc R U P A 1
 H2'B H 0.993320 0.527179 0.201669 0.031 Uiso 0.674(4) 1 calc R U P A 1
 C3" C 0.9094(5) 0.3885(5) 0.1277(3) 0.0281(7) Uani 0.326(4) 1 d . . P A 2
 H3"A H 0.864290 0.348140 0.176236 0.034 Uiso 0.326(4) 1 calc R U P A 2
 H3"B H 0.854718 0.409795 0.069779 0.034 Uiso 0.326(4) 1 calc R U P A 2
 C3' C 0.9765(2) 0.4223(2) 0.09814(16) 0.0314(5) Uani 0.674(4) 1 d . . P A 1
 H3'A H 0.909836 0.443571 0.046470 0.038 Uiso 0.674(4) 1 calc R U P A 1
 H3'B H 1.073359 0.395280 0.071370 0.038 Uiso 0.674(4) 1 calc R U P A 1
 C4" C 1.0597(5) 0.2852(5) 0.1121(3) 0.0281(7) Uani 0.326(4) 1 d . . P A 2
 H4"A H 1.106087 0.324358 0.064726 0.042 Uiso 0.326(4) 1 calc R U P A 2
 H4"B H 1.057581 0.206001 0.091126 0.042 Uiso 0.326(4) 1 calc R U P A 2
 H4"C H 1.113123 0.258335 0.170173 0.042 Uiso 0.326(4) 1 calc R U P A 2
 C4' C 0.9744(3) 0.3044(3) 0.1636(2) 0.0428(7) Uani 0.674(4) 1 d . . P A 1
 H4'A H 1.010121 0.224042 0.131064 0.064 Uiso 0.674(4) 1 calc R U P A 1
 H4'B H 0.876544 0.326424 0.184794 0.064 Uiso 0.674(4) 1 calc R U P A 1
 H4'C H 1.035139 0.286607 0.217204 0.064 Uiso 0.674(4) 1 calc R U P A 1
 C5A C 0.81685(14) 0.74001(13) 0.32457(9) 0.0223(2) Uani 1 1 d . . . . .
 C5B C 0.53190(14) 0.83968(13) 0.24929(9) 0.0213(2) Uani 1 1 d . . . . .
 C5C C 0.75071(15) 0.88772(14) 0.13761(9) 0.0242(3) Uani 1 1 d . . . . .
 C6A C 0.96509(15) 0.69592(15) 0.32197(10) 0.0264(3) Uani 1 1 d . . . . .
 H6A H 1.013686 0.690114 0.264136 0.032 Uiso 1 1 calc R U . . .
 C6B C 0.45937(15) 0.75895(14) 0.26210(10) 0.0255(3) Uani 1 1 d . . . . .
 H6B H 0.506102 0.667359 0.250537 0.031 Uiso 1 1 calc R U . . .
 C6C C 0.7203(2) 0.8983(2) 0.04395(11) 0.0415(4) Uani 1 1 d . . . . .
 H6C H 0.686637 0.839730 0.023510 0.050 Uiso 1 1 calc R U . . .
 C7A C 1.04038(15) 0.66084(15) 0.40419(10) 0.0281(3) Uani 1 1 d . . . . .
 H7A H 1.140889 0.629673 0.402080 0.034 Uiso 1 1 calc R U . . .
 C7B C 0.31875(16) 0.81335(15) 0.29179(11) 0.0291(3) Uani 1 1 d . . . . .
 H7B H 0.269465 0.758358 0.299755 0.035 Uiso 1 1 calc R U . . .
 C7C C 0.7392(2) 0.9944(2) -0.01906(12) 0.0463(5) Uani 1 1 d . . . . .
 H7C H 0.718796 1.000580 -0.082700 0.056 Uiso 1 1 calc R U . . .
 C8A C 0.97083(16) 0.67057(15) 0.49017(10) 0.0274(3) Uani 1 1 d . . . . .
 C8B C 0.24841(15) 0.94625(15) 0.31013(12) 0.0314(3) Uani 1 1 d . . . . .
 C8C C 0.78740(18) 1.08192(17) 0.00898(11) 0.0341(3) Uani 1 1 d . . . . .
 C9A C 0.82367(16) 0.71698(17) 0.49154(10) 0.0305(3) Uani 1 1 d . . . . .
 H9A H 0.774906 0.725193 0.549393 0.037 Uiso 1 1 calc R U . . .
 C9B C 0.32124(16) 1.02687(14) 0.29591(12) 0.0312(3) Uani 1 1 d . . . . .
 H9B H 0.273888 1.118551 0.307225 0.037 Uiso 1 1 calc R U . . .
 C9C C 0.81448(19) 1.07201(16) 0.10221(12) 0.0352(3) Uani 1 1 d . . . . .
 H9C H 0.845532 1.132373 0.122707 0.042 Uiso 1 1 calc R U . . .
 C10A C 0.74652(15) 0.75157(15) 0.41012(10) 0.0279(3) Uani 1 1 d . . . . .
 H10A H 0.645975 0.783077 0.412564 0.033 Uiso 1 1 calc R U . . .
 C10B C 0.46139(15) 0.97493(13) 0.26559(11) 0.0266(3) Uani 1 1 d . . . . .
 H10B H 0.509572 1.030861 0.255870 0.032 Uiso 1 1 calc R U . . .
 C10C C 0.79727(17) 0.97566(15) 0.16660(10) 0.0293(3) Uani 1 1 d . . . . .
 H10C H 0.817319 0.970063 0.230221 0.035 Uiso 1 1 calc R U . . .
 C11A C 1.05330(19) 0.63091(18) 0.57913(11) 0.0367(3) Uani 1 1 d . . . . .
 H11A H 1.074696 0.704655 0.591455 0.055 Uiso 1 1 calc R U . . .
 H11B H 1.142523 0.549754 0.573541 0.055 Uiso 1 1 calc R U . . .
 H11C H 0.996374 0.612508 0.630315 0.055 Uiso 1 1 calc R U . . .
 C11B C 0.09739(19) 1.0016(2) 0.34595(19) 0.0552(6) Uani 1 1 d . . . . .
 H11D H 0.035332 1.075866 0.301360 0.083 Uiso 1 1 calc R U . . .
 H11E H 0.093156 1.034868 0.405614 0.083 Uiso 1 1 calc R U . . .
 H11F H 0.065439 0.930102 0.354174 0.083 Uiso 1 1 calc R U . . .
 C11C C 0.8076(2) 1.1867(2) -0.05991(14) 0.0506(5) Uani 1 1 d . . . . .
 H11G H 0.714443 1.260716 -0.077448 0.076 Uiso 1 1 calc R U . . .
 H11H H 0.856466 1.145511 -0.115232 0.076 Uiso 1 1 calc R U . . .
 H11I H 0.865089 1.221734 -0.031775 0.076 Uiso 1 1 calc R U . . .

loop_
  _atom_site_aniso_label
  _atom_site_aniso_U_11
  _atom_site_aniso_U_22
  _atom_site_aniso_U_33
  _atom_site_aniso_U_23
  _atom_site_aniso_U_13
  _atom_site_aniso_U_12
 S1 0.01840(14) 0.02720(16) 0.02353(15) -0.00269(12) -0.00069(11) -0.01008(12)
 S2 0.01935(14) 0.01930(14) 0.03707(18) -0.00067(12) -0.00552(12) -0.00831(12)
 F1 0.0796(9) 0.1438(15) 0.0318(6) -0.0165(7) -0.0023(6) -0.0789(10)
 F2 0.0674(8) 0.0903(10) 0.0408(6) 0.0173(6) -0.0021(6) -0.0514(8)
 F3 0.0571(8) 0.0919(10) 0.0671(8) -0.0470(8) 0.0327(7) -0.0356(7)
 F4 0.0720(9) 0.0598(8) 0.0539(7) -0.0259(6) -0.0124(6) -0.0168(7)
 F5 0.0540(7) 0.0943(10) 0.0435(6) 0.0057(6) 0.0052(5) -0.0384(7)
 F6 0.0636(8) 0.0693(9) 0.0485(7) 0.0167(6) -0.0307(6) -0.0184(7)
 O1 0.0224(5) 0.0425(7) 0.0479(7) -0.0115(5) -0.0036(5) -0.0021(5)
 O2 0.0354(6) 0.0399(6) 0.0522(7) 0.0062(5) -0.0093(5) -0.0263(5)
 O3 0.0253(5) 0.0420(7) 0.0666(9) 0.0047(6) -0.0087(5) -0.0201(5)
 O4 0.0334(6) 0.0205(5) 0.0623(8) -0.0073(5) -0.0087(5) -0.0068(4)
 N1 0.0265(6) 0.0205(5) 0.0376(7) 0.0014(5) -0.0116(5) -0.0104(5)
 C12 0.0409(9) 0.0698(13) 0.0304(8) -0.0107(8) 0.0051(7) -0.0347(9)
 C13 0.0382(9) 0.0450(10) 0.0368(9) 0.0016(7) -0.0118(7) -0.0142(8)
 P1 0.02248(15) 0.01950(15) 0.01950(15) -0.00171(11) -0.00083(12) -0.00763(12)
 C1" 0.0226(12) 0.0267(14) 0.0332(14) -0.0071(10) -0.0019(10) -0.0081(10)
 C1' 0.052(2) 0.0161(13) 0.0258(12) -0.0070(10) -0.0045(14) -0.0111(11)
 C2" 0.0226(12) 0.0267(14) 0.0332(14) -0.0071(10) -0.0019(10) -0.0081(10)
 C2' 0.0203(10) 0.0312(11) 0.0245(10) -0.0096(8) 0.0023(7) -0.0088(8)
 C3" 0.0226(12) 0.0267(14) 0.0332(14) -0.0071(10) -0.0019(10) -0.0081(10)
 C3' 0.0237(10) 0.0423(13) 0.0279(10) -0.0159(9) 0.0039(8) -0.0113(9)
 C4" 0.0226(12) 0.0267(14) 0.0332(14) -0.0071(10) -0.0019(10) -0.0081(10)
 C4' 0.0370(13) 0.0363(14) 0.0616(18) -0.0231(13) 0.0146(12) -0.0189(11)
 C5A 0.0229(6) 0.0235(6) 0.0188(6) -0.0006(4) -0.0003(4) -0.0090(5)
 C5B 0.0214(6) 0.0188(5) 0.0236(6) -0.0014(4) -0.0035(5) -0.0084(5)
 C5C 0.0250(6) 0.0277(6) 0.0201(6) 0.0002(5) -0.0009(5) -0.0124(5)
 C6A 0.0237(6) 0.0314(7) 0.0223(6) -0.0002(5) 0.0023(5) -0.0115(5)
 C6B 0.0292(7) 0.0196(6) 0.0301(7) -0.0029(5) -0.0034(5) -0.0126(5)
 C6C 0.0597(11) 0.0557(11) 0.0244(7) 0.0059(7) -0.0119(7) -0.0406(9)
 C7A 0.0221(6) 0.0329(7) 0.0292(7) 0.0008(5) -0.0023(5) -0.0131(5)
 C7B 0.0273(7) 0.0275(7) 0.0369(8) -0.0003(6) -0.0046(6) -0.0163(6)
 C7C 0.0657(12) 0.0629(12) 0.0217(7) 0.0088(7) -0.0099(7) -0.0410(10)
 C8A 0.0319(7) 0.0289(7) 0.0244(6) 0.0010(5) -0.0053(5) -0.0165(6)
 C8B 0.0210(6) 0.0273(7) 0.0422(8) 0.0011(6) -0.0042(6) -0.0083(5)
 C8C 0.0356(8) 0.0357(8) 0.0291(7) 0.0065(6) -0.0014(6) -0.0166(7)
 C9A 0.0320(7) 0.0421(8) 0.0194(6) -0.0033(6) 0.0028(5) -0.0185(6)
 C9B 0.0248(7) 0.0184(6) 0.0461(9) -0.0032(6) -0.0017(6) -0.0056(5)
 C9C 0.0440(9) 0.0315(7) 0.0342(8) 0.0029(6) -0.0053(7) -0.0215(7)
 C10A 0.0224(6) 0.0357(7) 0.0229(6) -0.0026(5) 0.0025(5) -0.0108(6)
 C10B 0.0256(6) 0.0182(6) 0.0366(7) -0.0017(5) -0.0027(5) -0.0102(5)
 C10C 0.0383(8) 0.0281(7) 0.0228(6) 0.0000(5) -0.0041(5) -0.0161(6)
 C11A 0.0432(9) 0.0432(9) 0.0284(7) 0.0030(6) -0.0122(6) -0.0236(7)
 C11B 0.0247(8) 0.0400(10) 0.0947(17) -0.0064(10) 0.0100(9) -0.0103(7)
 C11C 0.0626(12) 0.0509(11) 0.0407(10) 0.0150(8) -0.0031(9) -0.0322(10)

_geom_special_details
;
 All esds (except the esd in the dihedral angle between two l.s. planes)
 are estimated using the full covariance matrix.  The cell esds are taken
 into account individually in the estimation of esds in distances, angles
 and torsion angles; correlations between esds in cell parameters are only
 used when they are defined by crystal symmetry.  An approximate (isotropic)
 treatment of cell esds is used for estimating esds involving l.s. planes.
;
loop_
  _geom_bond_atom_site_label_1
  _geom_bond_atom_site_label_2
  _geom_bond_distance
  _geom_bond_site_symmetry_2
  _geom_bond_publ_flag
 S1 O1 1.4237(12) . ?
 S1 O2 1.4230(12) . ?
 S1 N1 1.5769(12) . ?
 S1 C12 1.8288(18) . ?
 S2 O3 1.4277(11) . ?
 S2 O4 1.4257(11) . ?
 S2 N1 1.5717(12) . ?
 S2 C13 1.8221(19) . ?
 F1 C12 1.328(2) . ?
 F2 C12 1.327(2) . ?
 F3 C12 1.325(2) . ?
 F4 C13 1.332(2) . ?
 F5 C13 1.325(2) . ?
 F6 C13 1.336(2) . ?
 P1 C1" 1.708(14) . ?
 P1 C1' 1.845(5) . ?
 P1 C5A 1.7940(14) . ?
 P1 C5B 1.7890(14) . ?
 P1 C5C 1.7904(14) . ?
 C1" H1"A 0.9900 . ?
 C1" H1"B 0.9900 . ?
 C1" C2" 1.335(15) . ?
 C1' H1'A 0.9900 . ?
 C1' H1'B 0.9900 . ?
 C1' C2' 1.652(8) . ?
 C2" H2"A 0.9900 . ?
 C2" H2"B 0.9900 . ?
 C2" C3" 1.521(7) . ?
 C2' H2'A 0.9900 . ?
 C2' H2'B 0.9900 . ?
 C2' C3' 1.529(3) . ?
 C3" H3"A 0.9900 . ?
 C3" H3"B 0.9900 . ?
 C3" C4" 1.509(6) . ?
 C3' H3'A 0.9900 . ?
 C3' H3'B 0.9900 . ?
 C3' C4' 1.521(4) . ?
 C4" H4"A 0.9800 . ?
 C4" H4"B 0.9800 . ?
 C4" H4"C 0.9800 . ?
 C4' H4'A 0.9800 . ?
 C4' H4'B 0.9800 . ?
 C4' H4'C 0.9800 . ?
 C5A C6A 1.4037(19) . ?
 C5A C10A 1.3970(18) . ?
 C5B C6B 1.3963(18) . ?
 C5B C10B 1.4002(18) . ?
 C5C C6C 1.397(2) . ?
 C5C C10C 1.388(2) . ?
 C6A H6A 0.9500 . ?
 C6A C7A 1.388(2) . ?
 C6B H6B 0.9500 . ?
 C6B C7B 1.386(2) . ?
 C6C H6C 0.9500 . ?
 C6C C7C 1.385(2) . ?
 C7A H7A 0.9500 . ?
 C7A C8A 1.399(2) . ?
 C7B H7B 0.9500 . ?
 C7B C8B 1.386(2) . ?
 C7C H7C 0.9500 . ?
 C7C C8C 1.390(3) . ?
 C8A C9A 1.390(2) . ?
 C8A C11A 1.505(2) . ?
 C8B C9B 1.398(2) . ?
 C8B C11B 1.506(2) . ?
 C8C C9C 1.383(2) . ?
 C8C C11C 1.510(2) . ?
 C9A H9A 0.9500 . ?
 C9A C10A 1.388(2) . ?
 C9B H9B 0.9500 . ?
 C9B C10B 1.384(2) . ?
 C9C H9C 0.9500 . ?
 C9C C10C 1.391(2) . ?
 C10A H10A 0.9500 . ?
 C10B H10B 0.9500 . ?
 C10C H10C 0.9500 . ?
 C11A H11A 0.9800 . ?
 C11A H11B 0.9800 . ?
 C11A H11C 0.9800 . ?
 C11B H11D 0.9800 . ?
 C11B H11E 0.9800 . ?
 C11B H11F 0.9800 . ?
 C11C H11G 0.9800 . ?
 C11C H11H 0.9800 . ?
 C11C H11I 0.9800 . ?

loop_
  _geom_angle_atom_site_label_1
  _geom_angle_atom_site_label_2
  _geom_angle_atom_site_label_3
  _geom_angle
  _geom_angle_site_symmetry_1
  _geom_angle_site_symmetry_3
  _geom_angle_publ_flag
 O1 S1 N1 109.26(7) . . ?
 O1 S1 C12 103.93(9) . . ?
 O2 S1 O1 118.32(8) . . ?
 O2 S1 N1 116.86(7) . . ?
 O2 S1 C12 104.79(9) . . ?
 N1 S1 C12 101.14(8) . . ?
 O3 S2 N1 108.68(7) . . ?
 O3 S2 C13 104.21(9) . . ?
 O4 S2 O3 118.11(8) . . ?
 O4 S2 N1 117.64(7) . . ?
 O4 S2 C13 104.50(9) . . ?
 N1 S2 C13 101.20(8) . . ?
 S2 N1 S1 125.29(8) . . ?
 F1 C12 S1 109.33(12) . . ?
 F2 C12 S1 110.87(13) . . ?
 F2 C12 F1 108.66(17) . . ?
 F3 C12 S1 110.93(14) . . ?
 F3 C12 F1 108.77(17) . . ?
 F3 C12 F2 108.23(15) . . ?
 F4 C13 S2 111.56(13) . . ?
 F4 C13 F6 107.46(15) . . ?
 F5 C13 S2 111.35(13) . . ?
 F5 C13 F4 108.32(17) . . ?
 F5 C13 F6 107.86(16) . . ?
 F6 C13 S2 110.13(14) . . ?
 C1" P1 C5A 108.5(6) . . ?
 C1" P1 C5B 112.1(5) . . ?
 C1" P1 C5C 108.4(6) . . ?
 C5A P1 C1' 110.4(2) . . ?
 C5B P1 C1' 107.6(2) . . ?
 C5B P1 C5A 108.66(6) . . ?
 C5B P1 C5C 109.29(6) . . ?
 C5C P1 C1' 110.9(3) . . ?
 C5C P1 C5A 109.87(6) . . ?
 P1 C1" H1"A 102.7 . . ?
 P1 C1" H1"B 102.7 . . ?
 H1"A C1" H1"B 105.0 . . ?
 C2" C1" P1 137.7(11) . . ?
 C2" C1" H1"A 102.7 . . ?
 C2" C1" H1"B 102.7 . . ?
 P1 C1' H1'A 110.3 . . ?
 P1 C1' H1'B 110.3 . . ?
 H1'A C1' H1'B 108.6 . . ?
 C2' C1' P1 107.1(3) . . ?
 C2' C1' H1'A 110.3 . . ?
 C2' C1' H1'B 110.3 . . ?
 C1" C2" H2"A 106.5 . . ?
 C1" C2" H2"B 106.5 . . ?
 C1" C2" C3" 123.4(8) . . ?
 H2"A C2" H2"B 106.5 . . ?
 C3" C2" H2"A 106.5 . . ?
 C3" C2" H2"B 106.5 . . ?
 C1' C2' H2'A 109.9 . . ?
 C1' C2' H2'B 109.9 . . ?
 H2'A C2' H2'B 108.3 . . ?
 C3' C2' C1' 109.0(2) . . ?
 C3' C2' H2'A 109.9 . . ?
 C3' C2' H2'B 109.9 . . ?
 C2" C3" H3"A 108.6 . . ?
 C2" C3" H3"B 108.6 . . ?
 H3"A C3" H3"B 107.6 . . ?
 C4" C3" C2" 114.6(4) . . ?
 C4" C3" H3"A 108.6 . . ?
 C4" C3" H3"B 108.6 . . ?
 C2' C3' H3'A 108.9 . . ?
 C2' C3' H3'B 108.9 . . ?
 H3'A C3' H3'B 107.7 . . ?
 C4' C3' C2' 113.34(19) . . ?
 C4' C3' H3'A 108.9 . . ?
 C4' C3' H3'B 108.9 . . ?
 C3" C4" H4"A 109.5 . . ?
 C3" C4" H4"B 109.5 . . ?
 C3" C4" H4"C 109.5 . . ?
 H4"A C4" H4"B 109.5 . . ?
 H4"A C4" H4"C 109.5 . . ?
 H4"B C4" H4"C 109.5 . . ?
 C3' C4' H4'A 109.5 . . ?
 C3' C4' H4'B 109.5 . . ?
 C3' C4' H4'C 109.5 . . ?
 H4'A C4' H4'B 109.5 . . ?
 H4'A C4' H4'C 109.5 . . ?
 H4'B C4' H4'C 109.5 . . ?
 C6A C5A P1 121.27(10) . . ?
 C10A C5A P1 119.20(10) . . ?
 C10A C5A C6A 119.38(12) . . ?
 C6B C5B P1 121.13(10) . . ?
 C6B C5B C10B 119.69(12) . . ?
 C10B C5B P1 119.01(10) . . ?
 C6C C5C P1 120.38(11) . . ?
 C10C C5C P1 120.11(11) . . ?
 C10C C5C C6C 119.35(13) . . ?
 C5A C6A H6A 120.1 . . ?
 C7A C6A C5A 119.76(13) . . ?
 C7A C6A H6A 120.1 . . ?
 C5B C6B H6B 120.2 . . ?
 C7B C6B C5B 119.55(13) . . ?
 C7B C6B H6B 120.2 . . ?
 C5C C6C H6C 120.1 . . ?
 C7C C6C C5C 119.85(16) . . ?
 C7C C6C H6C 120.1 . . ?
 C6A C7A H7A 119.4 . . ?
 C6A C7A C8A 121.14(13) . . ?
 C8A C7A H7A 119.4 . . ?
 C6B C7B H7B 119.3 . . ?
 C6B C7B C8B 121.44(13) . . ?
 C8B C7B H7B 119.3 . . ?
 C6C C7C H7C 119.3 . . ?
 C6C C7C C8C 121.31(15) . . ?
 C8C C7C H7C 119.3 . . ?
 C7A C8A C11A 120.88(14) . . ?
 C9A C8A C7A 118.41(13) . . ?
 C9A C8A C11A 120.70(14) . . ?
 C7B C8B C9B 118.62(14) . . ?
 C7B C8B C11B 120.49(15) . . ?
 C9B C8B C11B 120.88(15) . . ?
 C7C C8C C11C 121.13(16) . . ?
 C9C C8C C7C 118.21(14) . . ?
 C9C C8C C11C 120.66(16) . . ?
 C8A C9A H9A 119.3 . . ?
 C10A C9A C8A 121.34(13) . . ?
 C10A C9A H9A 119.3 . . ?
 C8B C9B H9B 119.5 . . ?
 C10B C9B C8B 120.91(13) . . ?
 C10B C9B H9B 119.5 . . ?
 C8C C9C H9C 119.3 . . ?
 C8C C9C C10C 121.48(15) . . ?
 C10C C9C H9C 119.3 . . ?
 C5A C10A H10A 120.0 . . ?
 C9A C10A C5A 119.94(13) . . ?
 C9A C10A H10A 120.0 . . ?
 C5B C10B H10B 120.1 . . ?
 C9B C10B C5B 119.77(13) . . ?
 C9B C10B H10B 120.1 . . ?
 C5C C10C C9C 119.79(14) . . ?
 C5C C10C H10C 120.1 . . ?
 C9C C10C H10C 120.1 . . ?
 C8A C11A H11A 109.5 . . ?
 C8A C11A H11B 109.5 . . ?
 C8A C11A H11C 109.5 . . ?
 H11A C11A H11B 109.5 . . ?
 H11A C11A H11C 109.5 . . ?
 H11B C11A H11C 109.5 . . ?
 C8B C11B H11D 109.5 . . ?
 C8B C11B H11E 109.5 . . ?
 C8B C11B H11F 109.5 . . ?
 H11D C11B H11E 109.5 . . ?
 H11D C11B H11F 109.5 . . ?
 H11E C11B H11F 109.5 . . ?
 C8C C11C H11G 109.5 . . ?
 C8C C11C H11H 109.5 . . ?
 C8C C11C H11I 109.5 . . ?
 H11G C11C H11H 109.5 . . ?
 H11G C11C H11I 109.5 . . ?
 H11H C11C H11I 109.5 . . ?

loop_
  _geom_torsion_atom_site_label_1
  _geom_torsion_atom_site_label_2
  _geom_torsion_atom_site_label_3
  _geom_torsion_atom_site_label_4
  _geom_torsion
  _geom_torsion_site_symmetry_1
  _geom_torsion_site_symmetry_2
  _geom_torsion_site_symmetry_3
  _geom_torsion_site_symmetry_4
  _geom_torsion_publ_flag
 O1 S1 N1 S2 151.34(10) . . . . ?
 O1 S1 C12 F1 -66.56(17) . . . . ?
 O1 S1 C12 F2 53.21(14) . . . . ?
 O1 S1 C12 F3 173.49(13) . . . . ?
 O2 S1 N1 S2 13.57(14) . . . . ?
 O2 S1 C12 F1 58.26(17) . . . . ?
 O2 S1 C12 F2 178.03(12) . . . . ?
 O2 S1 C12 F3 -61.69(14) . . . . ?
 O3 S2 N1 S1 152.38(11) . . . . ?
 O3 S2 C13 F4 53.70(14) . . . . ?
 O3 S2 C13 F5 174.87(13) . . . . ?
 O3 S2 C13 F6 -65.53(15) . . . . ?
 O4 S2 N1 S1 14.78(14) . . . . ?
 O4 S2 C13 F4 178.28(12) . . . . ?
 O4 S2 C13 F5 -60.56(15) . . . . ?
 O4 S2 C13 F6 59.04(15) . . . . ?
 N1 S1 C12 F1 -179.85(15) . . . . ?
 N1 S1 C12 F2 -60.08(14) . . . . ?
 N1 S1 C12 F3 60.20(14) . . . . ?
 N1 S2 C13 F4 -59.06(14) . . . . ?
 N1 S2 C13 F5 62.10(14) . . . . ?
 N1 S2 C13 F6 -178.30(13) . . . . ?
 C12 S1 N1 S2 -99.47(12) . . . . ?
 C13 S2 N1 S1 -98.28(12) . . . . ?
 P1 C1" C2" C3" 170.4(13) . . . . ?
 P1 C1' C2' C3' -175.6(3) . . . . ?
 P1 C5A C6A C7A -173.74(11) . . . . ?
 P1 C5A C10A C9A 174.33(12) . . . . ?
 P1 C5B C6B C7B 174.50(11) . . . . ?
 P1 C5B C10B C9B -174.10(12) . . . . ?
 P1 C5C C6C C7C 176.59(16) . . . . ?
 P1 C5C C10C C9C -176.12(12) . . . . ?
 C1" P1 C5A C6A 63.2(6) . . . . ?
 C1" P1 C5A C10A -112.4(6) . . . . ?
 C1" P1 C5B C6B 20.4(7) . . . . ?
 C1" P1 C5B C10B -164.4(7) . . . . ?
 C1" P1 C5C C6C 43.1(6) . . . . ?
 C1" P1 C5C C10C -141.5(5) . . . . ?
 C1" C2" C3" C4" -178.8(11) . . . . ?
 C1' P1 C5A C6A 67.5(3) . . . . ?
 C1' P1 C5A C10A -108.1(3) . . . . ?
 C1' P1 C5B C6B 20.1(3) . . . . ?
 C1' P1 C5B C10B -164.7(3) . . . . ?
 C1' P1 C5C C6C 39.2(3) . . . . ?
 C1' P1 C5C C10C -145.4(3) . . . . ?
 C1' C2' C3' C4' -68.8(4) . . . . ?
 C5A P1 C1" C2" -46(2) . . . . ?
 C5A P1 C1' C2' -62.7(4) . . . . ?
 C5A P1 C5B C6B -99.50(12) . . . . ?
 C5A P1 C5B C10B 75.72(12) . . . . ?
 C5A P1 C5C C6C 161.52(14) . . . . ?
 C5A P1 C5C C10C -23.09(14) . . . . ?
 C5A C6A C7A C8A -1.0(2) . . . . ?
 C5B P1 C1" C2" -166.4(17) . . . . ?
 C5B P1 C1' C2' 178.9(3) . . . . ?
 C5B P1 C5A C6A -174.72(11) . . . . ?
 C5B P1 C5A C10A 9.75(13) . . . . ?
 C5B P1 C5C C6C -79.34(15) . . . . ?
 C5B P1 C5C C10C 96.05(13) . . . . ?
 C5B C6B C7B C8B -0.7(2) . . . . ?
 C5C P1 C1" C2" 73(2) . . . . ?
 C5C P1 C1' C2' 59.3(4) . . . . ?
 C5C P1 C5A C6A -55.19(13) . . . . ?
 C5C P1 C5A C10A 129.28(12) . . . . ?
 C5C P1 C5B C6B 140.61(11) . . . . ?
 C5C P1 C5B C10B -44.16(13) . . . . ?
 C5C C6C C7C C8C -0.4(3) . . . . ?
 C6A C5A C10A C9A -1.3(2) . . . . ?
 C6A C7A C8A C9A -0.3(2) . . . . ?
 C6A C7A C8A C11A 179.32(14) . . . . ?
 C6B C5B C10B C9B 1.2(2) . . . . ?
 C6B C7B C8B C9B 1.5(2) . . . . ?
 C6B C7B C8B C11B -177.57(17) . . . . ?
 C6C C5C C10C C9C -0.7(2) . . . . ?
 C6C C7C C8C C9C -0.9(3) . . . . ?
 C6C C7C C8C C11C -179.89(19) . . . . ?
 C7A C8A C9A C10A 0.8(2) . . . . ?
 C7B C8B C9B C10B -1.0(2) . . . . ?
 C7C C8C C9C C10C 1.3(3) . . . . ?
 C8A C9A C10A C5A 0.0(2) . . . . ?
 C8B C9B C10B C5B -0.3(2) . . . . ?
 C8C C9C C10C C5C -0.6(3) . . . . ?
 C10A C5A C6A C7A 1.8(2) . . . . ?
 C10B C5B C6B C7B -0.7(2) . . . . ?
 C10C C5C C6C C7C 1.2(3) . . . . ?
 C11A C8A C9A C10A -178.81(15) . . . . ?
 C11B C8B C9B C10B 178.09(18) . . . . ?
 C11C C8C C9C C10C -179.61(17) . . . . ?

_shelx_res_file
;
TITL fgcupch0116_0m_a.res in P-1
    fgcupch0116_0m.res
    created by SHELXL-2019/3 at 11:33:38 on 28-Oct-2023
CELL 0.71073 10.4479 11.118 14.5534 82.221 86.383 63.915
ZERR 2 0.0007 0.0007 0.0009 0.002 0.003 0.002
LATT 1
SFAC C H F N O P S
UNIT 54 60 12 2 8 2 4
EADP C1" C2" C3" C4"

L.S. 5
PLAN  5 0 0
SIZE 0.068 0.185 0.415
TEMP -123.15
CONF
LIST 4
MORE -1
BOND $H
fmap 2
acta
OMIT -1 0 1
OMIT 0 0 2
OMIT 0 1 0
OMIT 1 0 0
OMIT 1 0 1
OMIT 1 1 1
REM <olex2.extras>
REM <HklSrc "%.\\fgcupch0116_0m.hkl">
REM </olex2.extras>

WGHT    0.040800    0.821700
FVAR       0.54347   0.67394
S1    7    0.373720    0.707723    0.672415    11.00000    0.01840    0.02720 =
         0.02353   -0.00269   -0.00069   -0.01008
S2    7    0.635182    0.607380    0.762983    11.00000    0.01935    0.01930 =
         0.03707   -0.00067   -0.00552   -0.00831
F1    3    0.323352    0.694863    0.502812    11.00000    0.07960    0.14384 =
         0.03179   -0.01646   -0.00229   -0.07888
F2    3    0.425800    0.823158    0.515313    11.00000    0.06742    0.09028 =
         0.04079    0.01727   -0.00207   -0.05141
F3    3    0.546931    0.607691    0.535915    11.00000    0.05710    0.09185 =
         0.06714   -0.04701    0.03272   -0.03560
F4    3    0.559631    0.744023    0.906306    11.00000    0.07197    0.05984 =
         0.05391   -0.02589   -0.01239   -0.01680
F5    3    0.470569    0.602544    0.904953    11.00000    0.05396    0.09431 =
         0.04355    0.00574    0.00520   -0.03838
F6    3    0.691385    0.531386    0.938888    11.00000    0.06358    0.06934 =
         0.04851    0.01672   -0.03072   -0.01840
O1    5    0.245879    0.828753    0.675975    11.00000    0.02240    0.04248 =
         0.04793   -0.01154   -0.00363   -0.00211
O2    5    0.367408    0.582365    0.698404    11.00000    0.03545    0.03995 =
         0.05220    0.00622   -0.00930   -0.02632
O3    5    0.750812    0.643795    0.750831    11.00000    0.02535    0.04201 =
         0.06662    0.00468   -0.00866   -0.02014
O4    5    0.663125    0.472508    0.752067    11.00000    0.03339    0.02052 =
         0.06228   -0.00726   -0.00868   -0.00681
N1    4    0.499898    0.724884    0.713652    11.00000    0.02646    0.02053 =
         0.03761    0.00137   -0.01161   -0.01040
C12   1    0.420769    0.708365    0.549224    11.00000    0.04091    0.06980 =
         0.03043   -0.01074    0.00509   -0.03473
C13   1    0.585510    0.622786    0.884611    11.00000    0.03816    0.04499 =
         0.03681    0.00162   -0.01179   -0.01419
P1    6    0.717632    0.770356    0.220857    11.00000    0.02248    0.01950 =
         0.01950   -0.00171   -0.00083   -0.00763
PART 2
C1"   1    0.774156    0.621616    0.175117   -21.00000    0.02262    0.02673 =
         0.03324   -0.00705   -0.00187   -0.00808
AFIX  23
H1"A  2    0.723923    0.575506    0.214076   -21.00000   -1.20000
H1"B  2    0.724891    0.650197    0.114564   -21.00000   -1.20000
AFIX   0
PART 1
C1'   1    0.764476    0.610602    0.173123    21.00000    0.05217    0.01614 =
         0.02579   -0.00696   -0.00454   -0.01106
AFIX  23
H1'A  2    0.746785    0.546097    0.219878    21.00000   -1.20000
H1'B  2    0.706263    0.626934    0.117638    21.00000   -1.20000
AFIX   0
PART 2
C2"   1    0.897871    0.519318    0.156609   -21.00000    0.02262    0.02673 =
         0.03324   -0.00705   -0.00187   -0.00808
AFIX  23
H2"A  2    0.957519    0.493998    0.212633   -21.00000   -1.20000
H2"B  2    0.944526    0.556393    0.107022   -21.00000   -1.20000
AFIX   0
PART 1
C2'   1    0.935290    0.549359    0.145209    21.00000    0.02029    0.03124 =
         0.02445   -0.00962    0.00233   -0.00884
AFIX  23
H2'A  2    0.953636    0.617477    0.102618    21.00000   -1.20000
H2'B  2    0.993320    0.527179    0.201669    21.00000   -1.20000
AFIX   0
PART 2
C3"   1    0.909355    0.388495    0.127692   -21.00000    0.02262    0.02673 =
         0.03324   -0.00705   -0.00187   -0.00808
AFIX  23
H3"A  2    0.864290    0.348140    0.176236   -21.00000   -1.20000
H3"B  2    0.854718    0.409795    0.069779   -21.00000   -1.20000
AFIX   0
PART 1
C3'   1    0.976528    0.422345    0.098138    21.00000    0.02374    0.04227 =
         0.02790   -0.01588    0.00391   -0.01131
AFIX  23
H3'A  2    0.909836    0.443571    0.046470    21.00000   -1.20000
H3'B  2    1.073359    0.395280    0.071370    21.00000   -1.20000
AFIX   0
PART 2
C4"   1    1.059714    0.285249    0.112059   -21.00000    0.02262    0.02673 =
         0.03324   -0.00705   -0.00187   -0.00808
AFIX 137
H4"A  2    1.106087    0.324358    0.064726   -21.00000   -1.50000
H4"B  2    1.057581    0.206001    0.091126   -21.00000   -1.50000
H4"C  2    1.113123    0.258335    0.170173   -21.00000   -1.50000
AFIX   0
PART 1
C4'   1    0.974393    0.304360    0.163625    21.00000    0.03698    0.03627 =
         0.06163   -0.02308    0.01463   -0.01886
AFIX 137
H4'A  2    1.010121    0.224042    0.131064    21.00000   -1.50000
H4'B  2    0.876544    0.326424    0.184794    21.00000   -1.50000
H4'C  2    1.035139    0.286607    0.217204    21.00000   -1.50000
AFIX   0
PART 0
C5A   1    0.816848    0.740012    0.324567    11.00000    0.02285    0.02347 =
         0.01884   -0.00063   -0.00027   -0.00899
C5B   1    0.531905    0.839678    0.249286    11.00000    0.02142    0.01876 =
         0.02357   -0.00141   -0.00350   -0.00840
C5C   1    0.750706    0.887717    0.137614    11.00000    0.02497    0.02765 =
         0.02012    0.00023   -0.00093   -0.01235
C6A   1    0.965086    0.695918    0.321975    11.00000    0.02367    0.03140 =
         0.02227   -0.00015    0.00232   -0.01149
AFIX  43
H6A   2    1.013686    0.690114    0.264136    11.00000   -1.20000
AFIX   0
C6B   1    0.459368    0.758954    0.262098    11.00000    0.02918    0.01965 =
         0.03015   -0.00292   -0.00344   -0.01255
AFIX  43
H6B   2    0.506102    0.667359    0.250537    11.00000   -1.20000
AFIX   0
C6C   1    0.720250    0.898297    0.043946    11.00000    0.05973    0.05572 =
         0.02443    0.00586   -0.01188   -0.04062
AFIX  43
H6C   2    0.686637    0.839730    0.023510    11.00000   -1.20000
AFIX   0
C7A   1    1.040383    0.660837    0.404195    11.00000    0.02213    0.03290 =
         0.02924    0.00084   -0.00226   -0.01310
AFIX  43
H7A   2    1.140889    0.629673    0.402080    11.00000   -1.20000
AFIX   0
C7B   1    0.318748    0.813350    0.291790    11.00000    0.02732    0.02754 =
         0.03690   -0.00028   -0.00458   -0.01634
AFIX  43
H7B   2    0.269465    0.758358    0.299755    11.00000   -1.20000
AFIX   0
C7C   1    0.739178    0.994386   -0.019065    11.00000    0.06568    0.06288 =
         0.02172    0.00880   -0.00990   -0.04103
AFIX  43
H7C   2    0.718796    1.000580   -0.082700    11.00000   -1.20000
AFIX   0
C8A   1    0.970834    0.670570    0.490170    11.00000    0.03189    0.02892 =
         0.02444    0.00098   -0.00531   -0.01649
C8B   1    0.248414    0.946254    0.310126    11.00000    0.02103    0.02734 =
         0.04220    0.00105   -0.00421   -0.00828
C8C   1    0.787400    1.081917    0.008976    11.00000    0.03559    0.03573 =
         0.02914    0.00648   -0.00142   -0.01657
C9A   1    0.823674    0.716980    0.491544    11.00000    0.03197    0.04210 =
         0.01938   -0.00333    0.00275   -0.01851
AFIX  43
H9A   2    0.774906    0.725193    0.549393    11.00000   -1.20000
AFIX   0
C9B   1    0.321238    1.026871    0.295915    11.00000    0.02478    0.01843 =
         0.04614   -0.00325   -0.00174   -0.00555
AFIX  43
H9B   2    0.273888    1.118551    0.307225    11.00000   -1.20000
AFIX   0
C9C   1    0.814481    1.072012    0.102206    11.00000    0.04403    0.03151 =
         0.03421    0.00294   -0.00530   -0.02154
AFIX  43
H9C   2    0.845532    1.132373    0.122707    11.00000   -1.20000
AFIX   0
C10A  1    0.746517    0.751571    0.410118    11.00000    0.02237    0.03569 =
         0.02286   -0.00264    0.00249   -0.01081
AFIX  43
H10A  2    0.645975    0.783077    0.412564    11.00000   -1.20000
AFIX   0
C10B  1    0.461395    0.974932    0.265588    11.00000    0.02559    0.01817 =
         0.03655   -0.00171   -0.00272   -0.01021
AFIX  43
H10B  2    0.509572    1.030861    0.255870    11.00000   -1.20000
AFIX   0
C10C  1    0.797268    0.975662    0.166598    11.00000    0.03835    0.02812 =
         0.02282    0.00003   -0.00408   -0.01608
AFIX  43
H10C  2    0.817319    0.970063    0.230221    11.00000   -1.20000
AFIX   0
C11A  1    1.053299    0.630913    0.579128    11.00000    0.04319    0.04316 =
         0.02836    0.00301   -0.01219   -0.02361
AFIX 137
H11A  2    1.074696    0.704655    0.591455    11.00000   -1.50000
H11B  2    1.142523    0.549754    0.573541    11.00000   -1.50000
H11C  2    0.996374    0.612508    0.630315    11.00000   -1.50000
AFIX   0
C11B  1    0.097391    1.001608    0.345948    11.00000    0.02473    0.04001 =
         0.09470   -0.00641    0.01003   -0.01033
AFIX 137
H11D  2    0.035332    1.075866    0.301360    11.00000   -1.50000
H11E  2    0.093156    1.034868    0.405614    11.00000   -1.50000
H11F  2    0.065439    0.930102    0.354174    11.00000   -1.50000
AFIX   0
C11C  1    0.807623    1.186658   -0.059913    11.00000    0.06263    0.05087 =
         0.04066    0.01501   -0.00307   -0.03219
AFIX 137
H11G  2    0.714443    1.260716   -0.077448    11.00000   -1.50000
H11H  2    0.856466    1.145511   -0.115232    11.00000   -1.50000
H11I  2    0.865089    1.221734   -0.031775    11.00000   -1.50000
AFIX   0
HKLF 4


REM  fgcupch0116_0m_a.res in P-1
REM wR2 = 0.1035, GooF = S = 1.069, Restrained GooF = 1.069 for all data
REM R1 = 0.0407 for 7880 Fo > 4sig(Fo) and 0.0492 for all 9184 data
REM 394 parameters refined using 0 restraints

END

WGHT      0.0408      0.8218

REM Highest difference peak  0.448,  deepest hole -0.461,  1-sigma level  0.056
Q1    1   0.6070  0.6214  0.8200  11.00000  0.05    0.45
Q2    1   0.2592  0.7827  0.5152  11.00000  0.05    0.41
Q3    1   0.7774  0.7474  0.2801  11.00000  0.05    0.40
Q4    1   0.4942  0.9038  0.2636  11.00000  0.05    0.38
Q5    1   0.6225  0.8031  0.2307  11.00000  0.05    0.38
;
_shelx_res_checksum                99851
_shelx_hkl_file
;
  -1   0   0   -0.10    0.92
  -2   0   0  486.47    8.73
  -2   0   0  478.64    8.69
  -2   0   0  483.55    8.64
  -2   0   0  489.57    8.57
   2   0   0  490.18    8.56
   2   0   0  500.05    8.66
   2   0   0  479.90    8.68
   2   0   0  479.61    8.72
  -3   0   0  721.80   12.71
  -3   0   0  713.43   12.95
  -3   0   0  736.93   12.92
  -3   0   0  703.29   12.80
   3   0   0  733.28   12.84
   3   0   0  727.18   12.71
   3   0   0  719.99   12.95
   3   0   0  713.90   12.87
  -4   0   0  874.72   15.27
  -4   0   0  888.52   15.63
  -4   0   0  866.32   15.53
   4   0   0  850.53   15.55
   4   0   0  827.19   15.45
   4   0   0  864.19   15.75
   4   0   0  860.04   15.23
  -5   0   0    2.68    0.71
  -5   0   0    2.25    0.62
  -5   0   0    2.88    0.63
  -5   0   0    2.17    0.67
   5   0   0    2.59    0.61
  -6   0   0   11.83    0.95
  -6   0   0   12.41    1.21
  -6   0   0   11.56    1.12
   6   0   0   12.94    0.89
   6   0   0   12.62    1.08
  -7   0   0   91.24    2.98
  -7   0   0   89.54    2.58
  -7   0   0   95.60    3.12
   7   0   0   92.22    2.83
  -8   0   0   40.06    1.82
  -8   0   0   43.35    2.29
  -8   0   0   39.84    2.15
   8   0   0   42.30    2.06
  -9   0   0   33.54    2.22
  -9   0   0   34.22    1.74
  -9   0   0   35.70    2.16
   9   0   0   35.31    2.02
 -10   0   0   63.02    3.14
 -10   0   0   64.54    2.44
 -10   0   0   68.81    3.16
  10   0   0   65.44    2.79
 -11   0   0  104.78    4.19
  11   0   0  103.12    3.76
 -12   0   0   37.99    1.95
 -12   0   0   40.30    2.96
 -12   0   0   35.02    2.63
  12   0   0   35.40    2.46
 -13   0   0    3.80    1.63
 -13   0   0    0.30    1.53
  13   0   0    1.64    1.29
  12  -1   0   52.81    2.72
 -12   1   0   51.02    3.23
 -12   1   0   54.53    3.47
  11  -1   0    7.73    1.40
 -11   1   0    6.78    1.65
 -11   1   0    6.19    1.47
 -11   1   0    8.44    1.23
  10  -1   0    0.17    0.85
 -10   1   0    1.86    0.89
 -10   1   0    0.06    1.00
 -10   1   0    0.20    1.13
  -9   1   0    4.30    1.25
  -9   1   0    6.28    1.41
  -9   1   0    5.60    1.08
   8  -1   0    4.69    1.01
  -8   1   0    2.84    1.06
  -8   1   0    4.24    1.15
  -8   1   0    2.65    0.93
   7  -1   0   63.42    2.30
  -7   1   0   59.50    2.21
  -7   1   0   62.13    2.46
  -7   1   0   60.72    2.61
   6  -1   0  402.41    7.95
  -6   1   0  392.84    7.93
  -6   1   0  404.88    8.24
  -6   1   0  391.15    8.33
   5  -1   0   98.37    2.58
   5  -1   0   97.79    2.56
  -5   1   0   99.09    2.63
  -5   1   0  101.77    2.80
  -5   1   0   93.30    2.52
  -5   1   0   99.94    2.88
   4  -1   0  450.15    8.31
   4  -1   0  437.97    8.36
   4  -1   0  445.44    8.54
  -4   1   0  443.16    8.64
  -4   1   0  449.35    8.55
  -4   1   0  433.94    8.73
   3  -1   0 3392.66   70.68
  -3   1   0 3172.61   69.63
   2  -1   0  755.76   12.83
   2  -1   0  726.59   12.98
   2  -1   0  711.54   12.96
   2  -1   0  716.65   13.06
  -2   1   0  744.16   12.81
  -2   1   0  745.36   13.00
  -2   1   0  726.89   13.07
  -2   1   0  742.45   13.00
   1  -1   0  433.43    7.79
   1  -1   0  435.43    7.74
   1  -1   0  449.67    7.83
   1  -1   0  442.96    7.59
  -1   1   0  402.99    7.73
  -1   1   0  445.06    7.81
  -1   1   0  432.05    7.59
  -1   1   0  451.30    7.84
   0   1   0    0.01    0.56
   1   1   0    0.06    0.09
  -2  -1   0 2984.06   57.38
   2   1   0 2946.93   57.27
  -3  -1   0  143.78    3.11
  -3  -1   0  149.19    3.14
  -3  -1   0  148.66    2.82
  -3  -1   0  149.72    3.14
   3   1   0  143.97    3.10
   3   1   0  150.87    3.16
   3   1   0  149.51    2.82
   3   1   0  147.57    3.14
  -4  -1   0  437.79    8.14
  -4  -1   0  429.69    7.65
  -4  -1   0  418.01    7.99
  -4  -1   0  424.92    8.06
   4   1   0  425.82    7.64
   4   1   0  418.83    8.03
   4   1   0  413.84    8.00
  -5  -1   0  414.94    7.67
  -5  -1   0  416.73    8.18
  -5  -1   0  428.47    8.20
   5   1   0  406.84    7.64
   5   1   0  416.88    8.13
  -6  -1   0   -0.29    0.42
  -6  -1   0   -1.10    0.54
  -6  -1   0   -0.13    0.62
   6   1   0    1.48    0.47
   6   1   0   -0.42    0.49
  -7  -1   0  113.55    3.37
  -7  -1   0  113.27    2.77
  -7  -1   0  110.81    3.32
   7   1   0  109.06    2.71
   7   1   0  111.71    3.23
  -8  -1   0  161.25    3.79
  -8  -1   0  164.45    4.51
  -8  -1   0  165.80    4.53
   8   1   0  161.26    4.38
  -9  -1   0   10.03    1.08
  -9  -1   0   10.06    1.45
  -9  -1   0   10.03    1.39
   9   1   0    9.17    1.37
 -10  -1   0  102.03    2.97
 -10  -1   0  105.96    3.82
 -10  -1   0  103.65    3.84
  10   1   0  111.77    3.71
 -11  -1   0   -0.61    1.18
 -11  -1   0    1.16    0.73
 -11  -1   0    0.09    1.09
  11   1   0   -1.28    0.98
 -12  -1   0    0.96    1.19
 -12  -1   0    0.68    0.71
 -12  -1   0    1.10    1.41
  12   1   0    1.50    1.11
 -13  -1   0    2.65    1.41
 -13  -1   0    1.12    1.55
  13   1   0    2.01    1.31
  12  -2   0    7.59    1.36
 -12   2   0    5.49    1.47
 -12   2   0    3.42    1.50
  11  -2   0    2.56    1.02
 -11   2   0   -0.43    1.03
 -11   2   0    3.41    1.10
 -11   2   0   -0.39    1.14
  10  -2   0    3.14    1.01
 -10   2   0    4.43    1.08
 -10   2   0    5.56    1.36
 -10   2   0    3.29    1.26
   9  -2   0  107.71    3.58
  -9   2   0  107.95    3.54
  -9   2   0  102.80    4.03
  -9   2   0  107.52    3.88
   8  -2   0   -0.07    0.73
  -8   2   0    0.48    0.93
  -8   2   0   -1.94    0.83
  -8   2   0    0.55    0.99
   7  -2   0   18.27    1.34
  -7   2   0   18.58    1.56
  -7   2   0   18.90    1.48
  -7   2   0   16.63    1.65
   6  -2   0    8.55    0.95
  -6   2   0    7.93    1.18
  -6   2   0    8.29    1.05
  -6   2   0    7.91    1.35
   5  -2   0  127.34    3.09
  -5   2   0  127.10    3.36
  -5   2   0  131.65    3.59
  -5   2   0  129.50    3.08
  -5   2   0  133.85    3.50
   4  -2   0   28.98    1.18
  -4   2   0   29.30    1.44
  -4   2   0   28.49    1.15
  -4   2   0   30.51    1.51
  -4   2   0   28.95    1.40
   3  -2   0  109.94    2.41
   3  -2   0  108.18    2.72
   3  -2   0  105.22    2.68
  -3   2   0  110.66    2.42
  -3   2   0  109.37    2.73
  -3   2   0  112.73    2.76
  -3   2   0  109.49    2.84
   2  -2   0  186.01    3.83
   2  -2   0  180.76    3.95
   2  -2   0  179.27    3.91
   2  -2   0  187.15    3.54
  -2   2   0  191.65    3.87
  -2   2   0  188.20    3.55
  -2   2   0  192.72    3.96
   1  -2   0   24.81    0.68
   1  -2   0   24.34    0.92
   1  -2   0   22.68    0.95
   1  -2   0   24.13    0.95
  -1   2   0   24.52    0.92
  -1   2   0   24.15    0.66
  -1   2   0   23.57    0.97
  -1   2   0   25.21    1.02
   0  -2   0 1360.51   26.84
   0   2   0 1311.49   26.68
  -1  -2   0 1747.72   30.49
   1   2   0 1580.93   30.27
  -2  -2   0  141.60    2.84
  -2  -2   0  137.60    2.64
  -2  -2   0  137.66    2.86
  -2  -2   0  138.31    2.86
  -2  -2   0  135.53    2.85
   2   2   0  137.49    2.82
   2   2   0  140.09    2.86
   2   2   0  139.07    2.64
  -3  -2   0   82.96    2.03
  -3  -2   0   82.29    1.70
  -3  -2   0   81.54    2.02
  -3  -2   0   81.19    1.99
   3   2   0   86.13    2.08
   3   2   0   83.20    1.68
   3   2   0   83.10    2.00
   3   2   0   80.36    2.01
  -4  -2   0 1483.00   25.49
  -4  -2   0 1458.09   24.91
  -4  -2   0 1420.01   25.43
   4   2   0 1416.50   25.41
   4   2   0 1438.91   25.48
   4   2   0 1479.22   25.46
  -5  -2   0    7.25    0.90
  -5  -2   0    7.91    0.92
  -5  -2   0    5.68    0.54
   5   2   0    6.18    0.80
   5   2   0    6.14    0.58
   5   2   0    7.99    0.99
  -6  -2   0  110.21    3.03
  -6  -2   0  108.98    2.41
  -6  -2   0  108.82    3.06
   6   2   0  107.42    3.00
   6   2   0  106.95    2.42
  -7  -2   0  252.83    4.99
  -7  -2   0  249.14    5.74
  -7  -2   0  253.65    5.77
   7   2   0  258.30    5.77
   7   2   0  245.34    4.97
  -8  -2   0   35.86    2.19
  -8  -2   0   35.05    1.56
   8   2   0   35.95    1.40
   8   2   0   38.20    1.92
  -9  -2   0  152.73    4.40
  -9  -2   0  138.75    3.34
  -9  -2   0  143.48    4.32
   9   2   0  144.69    4.23
   9   2   0  132.43    3.32
 -10  -2   0   12.67    1.59
 -10  -2   0   11.25    1.08
 -10  -2   0   13.06    1.65
  10   2   0   11.78    1.62
 -11  -2   0   66.37    3.24
 -11  -2   0   66.94    2.19
 -11  -2   0   60.14    3.15
  11   2   0   70.90    3.14
 -12  -2   0   35.16    1.59
 -12  -2   0   36.71    2.62
 -12  -2   0   31.58    2.46
  12   2   0   40.19    2.88
 -13  -2   0    1.24    1.47
 -13  -2   0    2.67    1.42
  13   2   0    2.90    1.40
 -14  -2   0    1.42    2.16
 -14  -2   0   -3.63    1.39
  14   2   0    2.51    1.41
  11  -3   0    0.44    0.97
 -11   3   0    2.87    1.62
 -11   3   0    2.08    1.20
 -11   3   0    0.90    1.33
  10  -3   0    2.15    0.96
 -10   3   0    4.73    1.37
 -10   3   0    4.81    1.25
 -10   3   0    4.26    1.34
  -9   3   0    7.64    1.52
  -9   3   0    7.22    1.33
   8  -3   0    1.81    0.80
  -8   3   0    1.92    1.00
  -8   3   0    0.91    1.22
  -8   3   0    2.19    1.12
   7  -3   0  231.43    5.16
  -7   3   0  225.44    5.97
  -7   3   0  233.36    5.81
  -7   3   0  220.09    7.27
   6  -3   0   74.37    2.25
  -6   3   0   72.31    2.67
  -6   3   0   74.14    2.75
  -6   3   0   70.14    2.85
   5  -3   0    7.89    0.86
  -5   3   0    9.15    0.88
  -5   3   0    8.68    1.13
  -5   3   0    9.87    1.15
  -5   3   0    8.99    1.07
   4  -3   0    0.08    0.44
  -4   3   0    0.18    0.56
  -4   3   0    0.06    0.43
  -4   3   0   -0.02    0.59
  -4   3   0    0.23    0.65
   3  -3   0  155.94    3.17
  -3   3   0  149.53    3.77
  -3   3   0  155.98    3.78
  -3   3   0  156.39    3.64
  -3   3   0  151.79    3.16
   2  -3   0   27.75    1.46
   2  -3   0   26.29    1.27
   2  -3   0   27.18    0.85
   2  -3   0   25.77    1.13
  -2   3   0   27.18    1.33
  -2   3   0   24.97    1.26
  -2   3   0   24.83    1.19
  -2   3   0   26.33    0.84
   1  -3   0  127.29    2.45
   1  -3   0  128.33    2.83
   1  -3   0  123.14    2.92
   1  -3   0  125.78    2.94
  -1   3   0  125.96    2.44
  -1   3   0  126.91    2.83
  -1   3   0  124.95    3.25
  -1   3   0  129.71    3.29
   0  -3   0 1844.50   32.00
  -1  -3   0   58.19    1.53
  -1  -3   0   57.46    1.55
  -1  -3   0   58.46    1.57
  -1  -3   0   55.37    1.38
   1   3   0   57.81    1.40
   1   3   0   59.55    1.54
   1   3   0   57.48    1.54
   1   3   0   56.99    1.55
  -2  -3   0 3468.39   63.12
   2   3   0 3441.54   62.96
  -3  -3   0   20.39    1.08
  -3  -3   0   22.76    0.78
  -3  -3   0   23.29    0.95
  -3  -3   0   22.55    0.99
   3   3   0   20.67    0.89
   3   3   0   22.79    0.76
   3   3   0   22.01    0.97
  -4  -3   0   45.48    1.53
  -4  -3   0   42.53    1.13
  -4  -3   0   41.49    1.46
   4   3   0   44.42    1.58
   4   3   0   42.19    1.11
   4   3   0   42.29    1.44
   4   3   0   42.84    1.48
  -5  -3   0  591.97   10.79
  -5  -3   0  564.22   10.08
  -5  -3   0  567.55   10.79
   5   3   0  563.38   11.09
   5   3   0  561.18   10.07
   5   3   0  567.70   10.83
  -6  -3   0    9.72    0.64
  -6  -3   0   12.14    1.08
  -6  -3   0    8.70    1.02
   6   3   0    9.67    1.03
   6   3   0   11.09    0.66
  -7  -3   0    5.15    0.56
  -7  -3   0    4.77    0.92
  -7  -3   0    4.58    0.86
   7   3   0    4.63    0.55
   7   3   0    3.80    0.87
  -8  -3   0  242.19    4.82
  -8  -3   0  250.60    5.89
   8   3   0  250.61    5.98
   8   3   0  237.13    4.84
  -9  -3   0   75.57    3.00
  -9  -3   0   77.69    2.99
  -9  -3   0   78.14    2.64
   9   3   0   75.37    3.00
 -10  -3   0   17.56    1.80
 -10  -3   0   17.42    1.15
 -10  -3   0   18.33    1.72
  10   3   0   16.34    1.83
  10   3   0   13.27    1.12
 -11  -3   0    9.21    1.52
 -11  -3   0   12.72    1.01
 -11  -3   0   10.75    1.70
  11   3   0    9.12    1.57
 -12  -3   0    4.56    1.63
 -12  -3   0    2.14    1.45
 -12  -3   0    4.69    0.73
  12   3   0    6.17    2.50
 -13  -3   0    8.67    1.83
 -13  -3   0    6.45    1.76
  13   3   0    7.36    1.63
 -14  -3   0   37.25    3.14
 -14  -3   0   41.34    2.97
  14   3   0   44.76    3.05
 -11   4   0    1.68    1.33
  10  -4   0  160.21    4.32
 -10   4   0  166.61    5.80
 -10   4   0  162.10    5.72
 -10   4   0  146.54    5.12
   9  -4   0   28.71    1.69
  -9   4   0   28.28    2.14
  -9   4   0   32.63    2.38
  -9   4   0   29.44    2.62
   8  -4   0   30.51    1.61
  -8   4   0   33.21    2.51
  -8   4   0   30.09    2.21
  -8   4   0   29.48    2.09
   7  -4   0  122.96    3.21
  -7   4   0  121.49    3.95
  -7   4   0  118.08    4.14
  -7   4   0  118.03    3.88
   6  -4   0    1.02    0.61
  -6   4   0    0.27    0.91
  -6   4   0    0.93    0.86
  -6   4   0    1.73    1.00
   5  -4   0   64.47    1.90
  -5   4   0   66.13    2.66
  -5   4   0   63.16    1.89
  -5   4   0   65.01    2.49
  -5   4   0   66.86    2.62
   4  -4   0   -0.31    0.42
  -4   4   0   -0.39    0.70
  -4   4   0   -0.40    0.40
  -4   4   0   -0.29    0.65
  -4   4   0    0.24    0.68
   3  -4   0   49.34    1.36
  -3   4   0   49.76    1.84
  -3   4   0   49.28    2.02
  -3   4   0   47.99    1.35
  -3   4   0   47.18    2.01
   2  -4   0    2.79    0.38
  -2   4   0    3.28    0.39
  -2   4   0    2.50    0.71
  -2   4   0    2.23    0.79
  -2   4   0    1.80    0.64
   1  -4   0   50.98    1.23
   1  -4   0   46.12    1.55
   1  -4   0   49.81    1.21
  -1   4   0   48.67    1.61
  -1   4   0   50.17    1.76
  -1   4   0   49.72    1.77
   0  -4   0  136.73    3.24
   0  -4   0  134.52    3.19
   0  -4   0  140.12    2.75
   0  -4   0  137.73    2.74
   0  -4   0  137.66    3.13
   0   4   0  137.77    3.27
   0   4   0  138.76    3.24
  -1  -4   0    5.89    0.66
  -1  -4   0    6.84    0.72
  -1  -4   0    6.23    0.52
   1   4   0    6.01    0.52
   1   4   0    6.20    0.70
  -2  -4   0  690.32   12.47
  -2  -4   0  693.53   12.90
  -2  -4   0  674.66   12.38
  -2  -4   0  712.61   12.51
   2   4   0  712.82   12.44
   2   4   0  669.56   12.86
  -3  -4   0   23.24    1.08
  -3  -4   0   23.96    1.06
  -3  -4   0   25.55    0.96
  -3  -4   0   23.97    0.95
  -3  -4   0   23.40    1.06
   3   4   0   26.13    1.13
  -4  -4   0   47.03    1.66
  -4  -4   0   48.62    1.92
  -4  -4   0   52.23    1.39
  -4  -4   0   50.48    1.72
  -4  -4   0   50.96    1.67
   4   4   0   50.66    1.76
   4   4   0   49.88    1.64
   4   4   0   49.02    1.37
  -5  -4   0  525.36    9.37
  -5  -4   0  511.14   10.01
  -5  -4   0  531.64    9.98
   5   4   0  520.66   10.06
   5   4   0  512.60    9.34
  -6  -4   0   78.15    1.83
  -6  -4   0   76.47    2.48
  -6  -4   0   77.85    2.43
   6   4   0   75.02    1.79
   6   4   0   74.85    2.49
  -7  -4   0   28.72    1.55
  -7  -4   0   25.39    1.63
  -7  -4   0   26.43    0.96
   7   4   0   26.40    0.94
   7   4   0   30.16    1.73
  -8  -4   0  138.70    2.95
  -8  -4   0  146.97    5.45
  -8  -4   0  138.43    3.96
   8   4   0  139.15    2.95
  -9  -4   0   -0.35    0.42
  -9  -4   0    0.14    1.01
  -9  -4   0   -0.59    0.90
   9   4   0    0.27    0.46
   9   4   0    0.26    0.90
 -10  -4   0   -0.13    0.98
 -10  -4   0    0.11    1.03
 -10  -4   0    0.76    0.45
  10   4   0   -0.59    1.01
  10   4   0    0.26    0.45
 -11  -4   0   57.68    2.93
 -11  -4   0   52.43    1.56
 -11  -4   0   51.45    2.96
  11   4   0   52.93    2.90
 -12  -4   0   -0.13    1.20
 -12  -4   0   -1.68    1.16
 -13  -4   0   84.18    3.87
 -13  -4   0   80.56    3.81
  13   4   0   81.35    3.87
 -14  -4   0    0.34    1.44
 -14  -4   0    1.99    1.46
  14   4   0    1.70    1.37
 -10   5   0    3.79    1.44
 -10   5   0    1.12    1.40
   9  -5   0   15.40    1.37
  -9   5   0   15.63    2.87
  -9   5   0   13.34    1.99
  -9   5   0   11.99    1.80
   8  -5   0   31.53    1.50
  -8   5   0   29.67    2.32
  -8   5   0   28.23    2.53
  -8   5   0   29.44    2.26
   7  -5   0   12.76    1.09
  -7   5   0   13.68    1.74
  -7   5   0   13.47    1.71
  -7   5   0   12.76    1.83
   6  -5   0   69.46    2.08
  -6   5   0   65.42    2.83
  -6   5   0   69.73    3.21
  -6   5   0   74.27    3.00
   5  -5   0    8.42    1.03
  -5   5   0    8.02    1.44
  -5   5   0    8.15    1.35
  -5   5   0    7.07    1.23
  -5   5   0    8.00    0.82
   4  -5   0   74.14    1.92
  -4   5   0   74.15    2.65
  -4   5   0   71.91    1.89
  -4   5   0   77.98    2.87
   3  -5   0   64.29    1.65
  -3   5   0   65.08    2.28
  -3   5   0   65.82    2.57
  -3   5   0   65.95    2.51
  -3   5   0   64.29    1.63
   2  -5   0   22.65    0.82
  -2   5   0   20.35    1.40
  -2   5   0   18.98    1.48
  -2   5   0   18.73    1.27
   1  -5   0   40.72    1.20
   1  -5   0   39.88    1.12
  -1   5   0   38.76    1.71
  -1   5   0   39.80    1.56
  -1   5   0   40.77    1.73
   0  -5   0  211.04    4.84
   0  -5   0  202.96    4.01
   0  -5   0  201.94    3.99
   0   5   0  209.36    4.52
   0   5   0  209.69    4.68
   0   5   0  206.08    4.70
  -1  -5   0  638.09   11.85
  -1  -5   0  647.09   12.23
   1   5   0  683.17   12.31
   1   5   0  676.80   12.41
   1   5   0  665.09   12.39
   1   5   0  678.90   11.91
  -2  -5   0  169.59    3.78
  -2  -5   0  157.40    3.66
  -2  -5   0  157.24    3.71
  -2  -5   0  160.48    3.70
  -2  -5   0  160.06    3.70
   2   5   0  169.38    3.77
   2   5   0  162.78    3.74
   2   5   0  164.76    3.52
  -3  -5   0    4.97    0.73
  -3  -5   0    6.73    0.83
  -3  -5   0    4.98    0.67
  -3  -5   0    5.62    0.69
  -3  -5   0    4.26    0.74
   3   5   0    5.54    0.77
   3   5   0    5.60    0.76
  -4  -5   0   93.14    2.58
  -4  -5   0   91.59    2.29
  -4  -5   0   91.96    2.28
  -4  -5   0   89.61    2.56
   4   5   0   90.72    2.58
  -5  -5   0   93.82    2.69
  -5  -5   0   90.17    2.73
  -5  -5   0   95.32    2.27
   5   5   0   93.67    2.72
  -6  -5   0   11.51    1.11
  -6  -5   0   12.17    0.79
  -6  -5   0   12.35    1.10
   6   5   0    9.36    1.14
   6   5   0   10.95    0.73
  -7  -5   0   18.74    1.41
  -7  -5   0   20.91    1.49
  -7  -5   0   19.92    0.92
   7   5   0   22.25    1.53
   7   5   0   20.26    0.87
  -8  -5   0   99.97    3.19
  -8  -5   0   96.68    2.24
  -8  -5   0   99.88    3.29
   8   5   0   97.01    2.23
   8   5   0   99.10    3.32
  -9  -5   0  382.02    8.36
  -9  -5   0  371.48    6.92
  -9  -5   0  375.95    8.46
   9   5   0  384.41    8.57
   9   5   0  364.15    6.92
 -10  -5   0   18.63    0.84
 -10  -5   0   20.79    1.93
 -10  -5   0   18.70    1.99
  10   5   0   19.89    0.86
  10   5   0   20.46    2.00
 -11  -5   0   71.36    3.20
 -11  -5   0   67.45    1.60
 -11  -5   0   68.07    3.18
  11   5   0   66.96    1.65
  11   5   0   73.11    3.36
 -12  -5   0    6.22    1.70
 -12  -5   0   10.61    1.79
  12   5   0    8.82    2.02
 -13  -5   0   10.40    1.86
 -13  -5   0   13.68    2.18
  13   5   0   13.90    2.09
 -14  -5   0   34.44    2.69
 -14  -5   0   37.54    3.14
  14   5   0   34.49    2.90
  -9   6   0   48.60    2.97
  -9   6   0   46.73    3.31
  -8   6   0    6.54    1.61
  -8   6   0    4.42    1.50
   7  -6   0   44.72    1.61
  -7   6   0   44.04    2.68
  -7   6   0   43.86    2.89
  -7   6   0   45.07    2.61
   6  -6   0   44.18    1.58
  -6   6   0   40.39    2.38
  -6   6   0   41.00    2.34
  -6   6   0   41.32    1.57
  -6   6   0   40.51    2.58
   5  -6   0  160.75    4.11
  -5   6   0  156.84    4.58
  -5   6   0  162.07    4.77
  -5   6   0  162.26    4.93
   4  -6   0   15.81    0.87
  -4   6   0   16.37    1.79
  -4   6   0   18.04    1.66
  -4   6   0   15.86    0.84
   3  -6   0   26.34    0.99
   3  -6   0   26.72    1.03
  -3   6   0   32.01    1.95
  -3   6   0   28.40    1.64
  -3   6   0   28.88    1.86
   2  -6   0  269.36    5.14
   2  -6   0  278.75    5.17
  -2   6   0  274.86    6.45
  -2   6   0  278.44    6.14
  -2   6   0  274.43    6.39
   1  -6   0  549.41    9.72
   1  -6   0  536.65    9.70
  -1   6   0  537.63   10.55
  -1   6   0  548.78   10.87
  -1   6   0  539.59   10.85
   0  -6   0   69.89    1.77
   0  -6   0   69.37    1.75
   0   6   0   71.70    2.48
   0   6   0   73.63    2.32
   0   6   0   68.95    2.40
  -1  -6   0    0.37    0.40
   1   6   0    1.01    0.71
   1   6   0   -0.51    0.61
   1   6   0    0.64    0.56
  -2  -6   0 1238.36   22.33
  -2  -6   0 1208.21   21.87
   2   6   0 1261.70   22.40
   2   6   0 1249.55   22.32
   2   6   0 1251.99   22.30
  -3  -6   0   18.03    0.99
  -3  -6   0   21.19    1.28
  -3  -6   0   18.47    1.16
   3   6   0   18.36    1.13
   3   6   0   19.18    1.29
  -4  -6   0   27.87    1.45
  -4  -6   0   24.69    1.19
  -4  -6   0   26.04    1.21
   4   6   0   25.18    1.36
   4   6   0   23.62    1.41
  -5  -6   0  232.77    4.85
  -5  -6   0  226.11    4.79
  -5  -6   0  234.21    5.33
  -5  -6   0  240.49    5.29
   5   6   0  229.43    5.25
  -6  -6   0  123.22    3.38
  -6  -6   0  124.38    3.51
  -6  -6   0  118.75    3.10
   6   6   0  121.17    3.47
  -7  -6   0  275.35    6.39
  -7  -6   0  272.99    5.48
  -7  -6   0  283.32    6.34
   7   6   0  279.63    6.48
  -8  -6   0   27.05    1.89
  -8  -6   0   27.29    1.13
  -8  -6   0   25.41    1.83
   8   6   0   28.16    1.84
  -9  -6   0    9.03    1.39
  -9  -6   0    8.22    0.72
  -9  -6   0    6.06    1.26
   9   6   0   10.46    1.48
 -10  -6   0   16.22    1.94
 -10  -6   0   19.09    0.81
 -10  -6   0   15.51    1.80
  10   6   0   18.97    1.99
 -11  -6   0  251.05    6.70
 -11  -6   0  244.94    6.48
  11   6   0  245.51    6.79
 -12  -6   0   -0.25    1.15
 -12  -6   0   -0.91    1.10
  12   6   0    0.59    1.27
 -13  -6   0   60.48    3.19
 -13  -6   0   62.90    3.44
  13   6   0   68.62    3.62
 -14  -6   0  119.59    4.71
 -14  -6   0  111.93    4.75
  14   6   0  113.78    4.74
   9  -7   0   25.19    2.54
  -9   7   0   22.28    2.45
  -9   7   0   27.20    2.78
  -8   7   0    4.68    1.56
  -8   7   0    4.78    1.45
  -7   7   0   -0.70    1.23
  -7   7   0    0.88    1.21
  -7   7   0   -0.43    1.14
   6  -7   0    0.28    0.47
  -6   7   0    0.03    1.28
  -6   7   0    0.24    1.00
  -6   7   0    1.73    1.15
   5  -7   0   30.97    1.02
   5  -7   0   27.10    0.99
  -5   7   0   29.69    2.05
  -5   7   0   28.42    2.22
  -5   7   0   26.98    2.24
   4  -7   0   50.13    1.37
   4  -7   0   54.20    1.40
  -4   7   0   54.22    2.71
  -4   7   0   54.20    2.52
  -4   7   0   54.78    2.72
   3  -7   0    5.16    0.60
   3  -7   0    5.88    0.55
  -3   7   0    6.63    1.23
  -3   7   0    7.34    1.34
  -3   7   0    8.44    1.39
   2  -7   0  619.00   11.20
   2  -7   0  620.45   11.21
  -2   7   0  644.71   12.92
  -2   7   0  644.71   12.51
  -2   7   0  636.34   12.87
   1  -7   0  760.89   13.41
   1  -7   0  754.41   13.39
  -1   7   0  763.21   15.64
  -1   7   0  750.26   14.45
   0  -7   0   52.28    1.52
   0  -7   0   47.92    1.45
   0   7   0   53.37    2.11
   0   7   0   54.14    2.24
   0   7   0   48.62    2.17
  -1  -7   0  274.86    5.73
   1   7   0  274.14    6.01
   1   7   0  266.61    6.12
  -2  -7   0   23.52    1.51
  -2  -7   0   21.97    1.11
   2   7   0   24.04    1.47
   2   7   0   21.18    1.50
   2   7   0   24.53    1.23
  -3  -7   0   23.40    1.37
   3   7   0   25.12    1.36
   3   7   0   24.80    1.44
   3   7   0   23.86    1.47
  -4  -7   0  335.15    6.94
  -4  -7   0  336.87    7.17
   4   7   0  337.17    6.97
   4   7   0  332.92    7.15
  -5  -7   0   61.08    2.35
  -5  -7   0   58.52    2.00
  -5  -7   0   60.26    2.24
   5   7   0   60.70    2.19
  -6  -7   0   88.20    2.78
  -6  -7   0   90.31    2.95
  -6  -7   0   95.36    3.06
  -6  -7   0   91.70    2.53
   6   7   0   90.02    3.03
  -7  -7   0  380.95    8.18
  -7  -7   0  364.87    7.33
  -7  -7   0  388.12    8.44
  -7  -7   0  382.22    7.42
  -8  -7   0   90.11    2.65
  -8  -7   0   94.19    3.36
  -8  -7   0   93.80    2.38
   8   7   0   92.04    3.34
  -9  -7   0   14.43    1.72
  -9  -7   0   16.64    1.36
  -9  -7   0   15.63    1.78
  -9  -7   0   15.85    1.02
   9   7   0   14.35    1.68
 -10  -7   0   15.11    1.79
 -10  -7   0   12.15    1.66
 -10  -7   0   11.78    0.76
 -10  -7   0   13.40    0.74
  10   7   0   12.16    1.73
 -11  -7   0    2.11    1.29
 -11  -7   0    2.23    1.27
  11   7   0    3.53    1.44
 -12  -7   0   20.28    2.34
 -12  -7   0   19.46    2.11
  12   7   0   19.88    2.36
 -13  -7   0   -1.03    1.29
 -13  -7   0   -0.37    1.28
  13   7   0   -0.47    1.38
 -14  -7   0    0.41    1.49
 -14  -7   0    6.01    1.86
  14   7   0    0.14    1.30
   8  -8   0   21.17    2.54
  -8   8   0   21.98    2.25
  -8   8   0   14.00    2.12
   7  -8   0   47.43    3.07
  -7   8   0   45.25    2.83
  -7   8   0   42.50    3.01
  -6   8   0    4.16    1.58
  -6   8   0    3.55    1.30
  -5   8   0   99.95    4.09
  -5   8   0  100.22    3.78
  -4   8   0    5.44    1.40
  -4   8   0    5.19    1.34
  -4   8   0    5.41    1.16
  -3   8   0    2.14    1.25
  -3   8   0    2.03    1.13
  -3   8   0    0.24    0.89
   2  -8   0   -0.47    0.35
   2  -8   0    0.39    0.35
  -2   8   0    0.55    0.97
  -2   8   0   -0.27    1.10
  -2   8   0    0.64    0.91
   1  -8   0  115.81    2.57
   1  -8   0  109.46    2.51
  -1   8   0  116.12    3.94
  -1   8   0  123.53    4.01
   0  -8   0   62.77    1.88
   0  -8   0   63.44    1.82
   0   8   0   65.45    2.56
   0   8   0   64.07    2.80
  -1  -8   0    9.83    0.90
  -1  -8   0    9.93    0.81
   1   8   0    9.77    1.21
  -2  -8   0  156.03    4.25
   2   8   0  148.27    3.56
   2   8   0  150.19    4.07
   2   8   0  151.54    4.23
  -3  -8   0  114.88    3.48
   3   8   0  121.22    3.49
   3   8   0  122.50    3.61
   3   8   0  118.47    3.17
  -4  -8   0  184.53    4.68
  -4  -8   0  179.29    4.45
   4   8   0  178.08    4.34
   4   8   0  169.10    4.52
  -5  -8   0    0.33    0.70
  -5  -8   0    0.84    0.68
   5   8   0    0.87    0.80
   5   8   0   -1.22    0.73
  -6  -8   0  344.28    7.13
  -6  -8   0  344.19    7.61
  -6  -8   0  335.08    7.80
   6   8   0  351.52    7.63
  -7  -8   0  102.05    2.89
  -7  -8   0  105.44    3.50
   7   8   0  106.00    3.57
  -8  -8   0  231.55    5.86
  -8  -8   0  228.29    5.95
  -8  -8   0  220.06    4.92
   8   8   0  228.63    5.92
  -9  -8   0    3.24    0.65
  -9  -8   0    2.35    1.09
  -9  -8   0    0.38    1.14
  -9  -8   0    1.54    0.71
   9   8   0    3.00    1.16
 -10  -8   0   65.00    3.04
 -10  -8   0   68.14    2.97
  10   8   0   68.78    3.27
 -11  -8   0   98.58    2.16
 -11  -8   0  100.10    4.55
 -11  -8   0  107.53    4.00
  11   8   0  100.12    4.56
 -12  -8   0    0.09    1.37
 -12  -8   0    3.61    1.39
  12   8   0    1.11    1.42
 -13  -8   0    2.48    1.44
 -13  -8   0    1.82    1.38
  13   8   0   -0.65    1.31
 -14  -8   0   22.22    2.47
 -14  -8   0   26.14    2.87
  14   8   0   27.97    2.85
   7  -9   0   22.08    2.52
  -7   9   0   20.55    2.20
  -7   9   0   18.91    2.51
   6  -9   0    1.86    1.50
  -6   9   0    2.84    1.47
  -6   9   0    1.12    1.19
   5  -9   0   52.46    3.19
  -5   9   0   52.13    3.11
  -5   9   0   56.57    3.26
  -4   9   0   40.47    2.86
  -4   9   0   45.32    2.57
  -3   9   0   15.93    2.16
  -2   9   0   42.57    2.55
  -2   9   0   37.77    2.29
   1  -9   0  567.68   12.05
   1  -9   0  559.20   10.01
   1  -9   0  537.47    9.98
  -1   9   0  558.69   11.54
  -1   9   0  566.27   11.99
   0  -9   0  105.56    3.00
   0  -9   0  109.71    3.84
   0   9   0  112.29    3.54
   0   9   0  105.01    3.81
  -1  -9   0    9.72    0.97
  -1  -9   0   12.52    1.52
  -1  -9   0   10.62    0.85
   1   9   0    9.31    1.39
   1   9   0   13.04    1.65
  -2  -9   0    0.52    0.59
  -2  -9   0    0.99    1.02
   2   9   0    0.11    0.86
   2   9   0   -0.75    0.85
  -3  -9   0  135.06    5.57
   3   9   0  134.73    3.48
   3   9   0  127.90    5.25
   3   9   0  130.41    3.97
  -4  -9   0  292.97    6.62
  -4  -9   0  280.71    6.84
   4   9   0  286.07    6.78
   4   9   0  281.89    6.28
  -5  -9   0  155.75    4.16
  -5  -9   0  155.03    4.48
   5   9   0  150.33    4.13
   5   9   0  154.53    4.37
  -6  -9   0  107.51    3.19
  -6  -9   0  107.75    3.61
  -6  -9   0  107.90    3.61
  -7  -9   0  383.03    8.02
  -7  -9   0  395.48    8.72
  -7  -9   0  382.13    8.76
   7   9   0  400.03    8.71
  -8  -9   0   32.12    2.19
  -8  -9   0   29.90    1.65
  -8  -9   0   31.28    2.13
   8   9   0   29.19    2.23
  -9  -9   0    3.32    0.87
  -9  -9   0    2.85    1.08
  -9  -9   0    4.11    1.30
   9   9   0    3.98    1.38
 -10  -9   0   16.44    1.95
 -10  -9   0   15.67    1.83
 -10  -9   0   15.53    1.16
  10   9   0   19.09    2.15
 -11  -9   0   29.83    2.41
 -11  -9   0   26.28    2.50
  11   9   0   28.18    2.80
 -12  -9   0    1.87    1.39
  12   9   0    0.28    1.38
 -13  -9   0   14.51    2.09
 -13  -9   0   14.52    2.15
  13   9   0   19.37    2.33
 -14  -9   0    3.61    1.60
 -14  -9   0    7.46    1.81
  14   9   0    7.78    2.10
  -6  10   0    0.95    1.29
  -6  10   0    2.92    1.22
   5 -10   0   22.63    2.47
  -5  10   0   19.99    2.15
  -5  10   0   20.12    2.51
   4 -10   0   16.60    2.24
  -4  10   0   14.66    2.13
   3 -10   0    1.03    1.24
  -3  10   0    0.14    1.09
  -3  10   0   -0.65    1.24
   2 -10   0    2.03    1.42
  -2  10   0    0.58    1.05
   1 -10   0   18.09    0.69
   1 -10   0   18.18    1.99
   1 -10   0   17.49    0.70
  -1  10   0   15.86    1.73
  -1  10   0   16.28    1.94
   0 -10   0   48.35    2.76
   0  10   0   52.34    2.76
   0  10   0   52.60    2.62
  -1 -10   0  176.65    5.17
  -1 -10   0  166.05    4.64
  -1 -10   0  163.74    3.81
   1  10   0  167.60    4.82
   1  10   0  169.89    5.11
  -2 -10   0   -0.35    0.89
  -2 -10   0   -0.81    0.62
   2  10   0   -1.20    0.93
   2  10   0   -0.23    1.11
  -3 -10   0  376.49    8.52
   3  10   0  363.66    8.47
   3  10   0  364.93    8.31
  -4 -10   0  400.12    8.89
  -4 -10   0  404.14    9.03
   4  10   0  404.35    8.40
   4  10   0  400.95    8.92
  -5 -10   0   18.75    1.65
  -5 -10   0   18.66    1.71
   5  10   0   18.34    1.75
   5  10   0   20.96    1.61
  -6 -10   0   18.40    1.54
  -6 -10   0   15.76    1.68
  -6 -10   0   19.87    1.87
   6  10   0   20.21    1.73
  -7 -10   0   58.47    2.79
  -7 -10   0   59.51    2.72
  -7 -10   0   62.89    2.44
   7  10   0   58.75    2.75
  -8 -10   0    8.67    1.17
  -8 -10   0    9.40    1.60
  -8 -10   0    8.83    1.54
   8  10   0    4.88    1.38
  -9 -10   0   28.14    2.19
  -9 -10   0   26.91    1.63
  -9 -10   0   31.14    2.16
   9  10   0   27.46    2.16
 -10 -10   0   -0.48    0.72
 -10 -10   0    0.64    1.17
  10  10   0   -1.37    1.06
 -11 -10   0   25.42    1.32
 -11 -10   0   23.04    2.29
 -11 -10   0   28.93    2.52
  11  10   0   24.45    2.42
 -12 -10   0   42.19    2.89
 -12 -10   0   39.96    2.84
  12  10   0   42.53    2.91
 -13 -10   0    1.87    1.65
 -13 -10   0    2.15    1.54
  13  10   0    1.00    1.50
 -14 -10   0   34.36    2.92
  14  10   0   36.30    4.88
   5 -11   0    1.52    1.57
  -5  11   0    2.32    1.29
  -5  11   0    2.42    1.55
   4 -11   0    2.16    1.60
  -4  11   0    3.22    1.35
  -4  11   0    0.19    1.48
   3 -11   0   50.95    3.38
  -3  11   0   49.62    3.18
  -3  11   0   50.34    2.83
   2 -11   0    5.06    1.67
  -2  11   0    8.33    1.53
  -2  11   0    6.43    1.66
   1 -11   0   19.88    2.40
  -1  11   0   21.14    2.31
  -1  11   0   20.99    1.98
   0 -11   0    0.17    0.54
   0  11   0    0.02    0.97
   0  11   0    0.51    1.24
  -1 -11   0    8.39    0.97
  -1 -11   0    9.62    1.67
   1  11   0    8.86    1.59
   1  11   0    7.05    1.41
  -2 -11   0    3.07    0.78
  -2 -11   0    1.99    1.12
   2  11   0    0.87    1.02
   2  11   0   -0.39    1.15
  -3 -11   0   12.18    1.26
  -3 -11   0   14.73    1.88
   3  11   0   12.52    1.68
   3  11   0   12.04    1.64
  -4 -11   0    0.18    0.96
  -4 -11   0    1.94    1.08
   4  11   0    1.55    0.82
   4  11   0    2.13    1.13
  -5 -11   0    5.77    1.35
  -5 -11   0    4.54    1.26
   5  11   0    7.04    1.21
   5  11   0    7.12    1.37
  -6 -11   0   41.56    2.27
  -6 -11   0   42.22    2.51
   6  11   0   43.46    2.28
  -7 -11   0   10.62    1.61
  -7 -11   0   11.72    1.43
  -7 -11   0   15.38    1.87
   7  11   0   11.73    1.59
  -8 -11   0   13.93    1.92
  -8 -11   0   14.74    1.84
   8  11   0   13.00    1.71
  -9 -11   0    0.60    1.28
  -9 -11   0    1.84    1.28
  -9 -11   0    1.52    0.85
   9  11   0   -0.68    1.11
 -10 -11   0   -0.21    1.11
 -10 -11   0    0.47    1.18
 -10 -11   0   -1.61    0.74
  10  11   0   -0.65    1.40
 -11 -11   0   11.52    2.92
 -11 -11   0   13.50    1.31
 -11 -11   0   13.81    2.00
  11  11   0   18.49    2.33
 -12 -11   0   14.92    2.07
 -12 -11   0   14.03    2.28
  12  11   0   19.04    2.29
 -13 -11   0    1.94    1.39
 -13 -11   0    2.06    1.47
  13  11   0    3.11    1.53
 -14 -11   0    4.19    1.76
 -14 -11   0    2.50    1.78
  14  11   0    1.29    1.72
  -3  12   0   33.62    2.61
   2 -12   0   35.69    2.89
  -2  12   0   35.56    2.57
  -2  12   0   35.73    2.83
   1 -12   0   -1.16    1.09
  -1  12   0   -1.39    1.32
  -1  12   0   -0.62    1.08
   0 -12   0    6.65    1.73
   0  12   0    8.42    1.49
   0  12   0   10.50    1.88
  -1 -12   0   31.68    2.50
  -1 -12   0   31.74    1.40
   1  12   0   31.90    2.45
   1  12   0   38.45    2.44
  -2 -12   0   25.14    1.43
   2  12   0   23.14    2.10
  -3 -12   0    6.51    1.48
  -3 -12   0    9.36    1.14
   3  12   0    8.91    1.62
   3  12   0    7.87    1.59
  -4 -12   0  107.78    4.08
  -4 -12   0  117.04    4.16
  -4 -12   0  110.83    3.87
   4  12   0  112.27    3.99
  -5 -12   0    4.81    1.34
  -5 -12   0    5.86    1.40
   5  12   0    4.98    1.16
   5  12   0    4.45    1.28
  -6 -12   0    1.61    1.09
  -6 -12   0    1.01    1.19
   6  12   0    0.16    0.96
   6  12   0    0.72    0.93
  -7 -12   0   14.66    1.99
  -7 -12   0   16.45    1.86
  -7 -12   0   17.67    1.68
   7  12   0   17.08    1.78
  -8 -12   0    1.05    1.13
  -8 -12   0   -0.07    0.82
  -8 -12   0    0.70    1.80
   8  12   0   -0.28    1.08
  -9 -12   0   36.44    2.04
  -9 -12   0   38.81    2.59
  -9 -12   0   38.27    2.67
   9  12   0   34.08    2.55
 -10 -12   0    9.82    1.84
 -10 -12   0   11.41    2.21
 -10 -12   0   10.77    1.88
  10  12   0   11.64    1.82
 -11 -12   0   42.63    3.05
 -11 -12   0   33.17    2.02
 -11 -12   0   38.98    2.88
  11  12   0   40.10    2.88
 -12 -12   0    6.58    1.89
 -12 -12   0   10.93    2.03
  12  12   0    9.33    1.92
 -13 -12   0   74.87    3.96
  13  12   0   71.12    6.09
   2 -13   0   13.97    2.54
  -2  13   0   17.38    2.36
   1 -13   0    3.02    1.76
  -1  13   0    3.06    1.33
  -1  13   0    2.12    1.45
   0 -13   0   42.52    3.09
   0  13   0   41.76    2.74
   0  13   0   48.38    3.32
  -1 -13   0   41.75    2.97
   1  13   0   42.44    2.70
   1  13   0   46.35    3.00
  -2 -13   0    4.89    1.55
   2  13   0    5.23    1.62
   2  13   0    4.43    1.41
  -3 -13   0   10.70    1.21
  -3 -13   0   10.83    1.98
   3  13   0   12.42    1.83
   3  13   0   12.65    2.62
  -4 -13   0    9.68    1.87
  -4 -13   0   10.30    1.89
  -4 -13   0    8.87    1.25
  -5 -13   0    9.52    1.68
  -5 -13   0    9.84    1.83
   5  13   0   11.45    2.67
  -6 -13   0   73.60    3.63
  -6 -13   0   68.15    3.20
   6  13   0   73.17    3.36
   6  13   0   68.45    2.91
  -7 -13   0   17.19    1.89
  -7 -13   0   18.25    2.26
  -7 -13   0   16.96    2.13
   7  13   0   16.12    1.79
  -8 -13   0    1.86    1.27
  -8 -13   0    1.48    1.08
  -8 -13   0   -0.15    1.18
   8  13   0    1.22    1.13
  -9 -13   0   26.31    2.42
  -9 -13   0   28.34    2.09
  -9 -13   0   25.66    2.32
   9  13   0   26.79    2.39
 -10 -13   0    6.67    1.74
 -10 -13   0    7.11    1.31
 -10 -13   0   11.58    2.05
  10  13   0    5.80    1.66
 -11 -13   0   10.08    1.94
  11  13   0   11.69    2.03
 -12 -13   0   68.41    3.80
 -12 -13   0   76.03    6.06
  12  13   0   74.35    4.00
   0 -14   0   16.97    2.60
   0  14   0   13.02    2.51
   0  14   0   18.94    2.23
  -1 -14   0   -0.18    1.45
   1  14   0    2.91    1.38
   1  14   0    0.59    1.35
  -2 -14   0   10.14    2.12
   2  14   0    8.81    1.98
   2  14   0   11.66    1.95
  -3 -14   0    6.79    1.83
   3  14   0    3.54    1.54
   3  14   0    3.75    1.52
  -4 -14   0   25.49    2.61
  -4 -14   0   26.19    2.66
  -4 -14   0   24.69    1.81
   4  14   0   24.56    2.21
  -5 -14   0    1.91    1.02
  -5 -14   0    2.26    1.54
  -5 -14   0    5.40    1.62
   5  14   0    5.23    1.49
  -6 -14   0    4.37    1.40
  -6 -14   0    3.25    1.53
  -7 -14   0   -0.02    1.27
  -7 -14   0    1.43    1.98
  -7 -14   0    1.66    1.23
   7  14   0    2.69    1.17
  -8 -14   0    2.41    1.39
  -8 -14   0    0.15    1.34
  -8 -14   0    1.46    1.13
   8  14   0    1.22    1.59
  -9 -14   0    9.32    1.87
  -9 -14   0   12.47    1.66
  -9 -14   0   13.24    2.12
   9  14   0   12.42    1.88
 -10 -14   0   14.72    2.07
 -10 -14   0   17.90    2.46
 -10 -14   0   14.21    1.77
  10  14   0   13.38    1.91
 -11 -14   0    1.27    1.55
  11  14   0    2.02    1.34
   3  15   0    5.73    1.52
  -4 -15   0   20.15    2.60
  -4 -15   0   25.57    2.74
   4  15   0   21.89    2.46
  -5 -15   0    0.56    1.42
  -5 -15   0   -0.32    1.34
   5  15   0    0.75    1.25
  -6 -15   0  100.87    4.53
  -6 -15   0   98.42    4.31
  -6 -15   0   97.60    3.61
  -7 -15   0   61.68    3.51
  -7 -15   0   55.98    3.48
  -7 -15   0   54.74    3.13
  -8 -15   0    1.79    1.52
  -8 -15   0   -1.67    1.42
  -8 -15   0    2.32    1.26
   8  15   0    2.98    1.36
  -9 -15   0   40.82    3.53
  -9 -15   0   38.57    2.67
  -9 -15   0   38.43    2.98
   9  15   0   39.73    2.81
 -10 -15   0    3.63    1.70
 -10 -15   0    2.43    1.68
 -10 -15   0    6.11    1.87
  10  15   0    7.55    1.77
   9  15  -1    5.25    1.50
  -9 -15   1    3.79    1.53
  -9 -15   1    3.94    1.73
  -8 -15   1    7.08    1.90
  -8 -15   1    5.70    1.65
  -8 -15   1    3.71    1.61
   7  15  -1   24.49    2.14
  -7 -15   1   24.93    2.55
  -7 -15   1   29.32    2.68
  -7 -15   1   24.61    2.55
   6  15  -1    6.07    1.76
  -6 -15   1    5.15    1.26
  -6 -15   1    2.62    1.47
  -6 -15   1    2.62    1.56
   5  15  -1    1.33    1.47
  -5 -15   1    0.24    1.43
  -5 -15   1    0.88    1.62
   4  15  -1   15.21    2.17
  -4 -15   1   17.56    3.59
  -4 -15   1   10.61    2.06
   3  15  -1    1.32    1.52
  -3 -15   1    1.00    2.27
  11  14  -1   62.26    3.52
 -11 -14   1   55.37    5.35
 -11 -14   1   54.64    3.59
  10  14  -1   27.04    2.52
 -10 -14   1   28.08    2.62
 -10 -14   1   26.09    2.22
 -10 -14   1   25.51    2.71
   9  14  -1    2.59    1.35
  -9 -14   1   -0.96    1.09
  -9 -14   1    2.71    1.52
  -9 -14   1    1.61    1.45
  -8 -14   1    2.17    1.40
  -8 -14   1   -1.15    1.23
   7  14  -1   12.54    1.71
  -7 -14   1   10.32    1.79
  -7 -14   1    9.87    1.70
  -7 -14   1   10.98    1.96
   6  14  -1    7.15    1.77
   6  14  -1    6.76    1.38
  -6 -14   1    5.65    1.68
  -6 -14   1   11.55    1.91
   5  14  -1  108.93    4.51
  -5 -14   1  111.64    3.59
  -5 -14   1  114.45    4.59
  -5 -14   1  113.38    4.63
   4  14  -1   25.83    2.48
  -4 -14   1   23.72    2.63
  -4 -14   1   23.99    2.55
   3  14  -1   11.87    1.92
  -3 -14   1    8.79    2.04
   2  14  -1   55.49    3.26
   2  14  -1   61.12    3.68
  -2 -14   1   67.13    3.80
   1  14  -1    3.58    1.98
   1  14  -1    6.79    1.53
  -1 -14   1    3.78    1.87
   0  14  -1    9.40    2.15
   0  14  -1    7.67    1.63
   0 -14   1    6.10    1.92
  12  13  -1    5.91    1.70
 -12 -13   1    4.86    1.88
  11  13  -1    9.85    1.84
 -11 -13   1    6.55    1.50
 -11 -13   1    7.97    1.99
 -11 -13   1    8.31    1.98
  10  13  -1    0.17    1.30
 -10 -13   1   -0.23    1.06
 -10 -13   1    1.16    1.26
 -10 -13   1   -1.05    1.35
   9  13  -1    9.24    1.76
  -9 -13   1   12.57    1.97
  -9 -13   1    8.92    1.49
  -9 -13   1    9.44    1.89
   8  13  -1   20.94    2.08
  -8 -13   1   19.82    2.31
  -8 -13   1   26.21    2.10
  -8 -13   1   28.50    2.46
   7  13  -1    7.47    1.43
  -7 -13   1    3.50    1.46
  -7 -13   1    7.05    1.55
  -7 -13   1    6.27    1.43
   6  13  -1   67.15    3.28
   6  13  -1   67.44    2.88
  -6 -13   1   73.10    3.32
  -6 -13   1   69.49    3.56
   5  13  -1   57.44    3.22
   5  13  -1   61.05    2.56
  -5 -13   1   61.48    3.27
   4  13  -1    1.44    1.32
  -4 -13   1    3.09    1.41
  -4 -13   1    3.91    1.63
   3  13  -1   74.83    3.43
   3  13  -1   86.52    3.85
  -3 -13   1   81.07    2.57
  -3 -13   1   82.60    3.91
   2  13  -1   30.96    2.30
   2  13  -1   27.48    2.48
  -2 -13   1   31.24    2.69
   1  13  -1    0.28    1.40
   1  13  -1   -0.18    1.14
  -1 -13   1   -1.71    1.13
   0  13  -1    3.22    1.39
   0  13  -1    3.18    1.45
   0 -13   1    0.63    1.34
  -1  13  -1    7.35    1.74
  -1  13  -1    9.35    2.28
   1 -13   1    8.09    3.09
  -2  13  -1    2.27    1.60
  -2  13  -1    0.50    1.31
   2 -13   1   -0.44    1.55
 -13 -12   1    3.64    1.77
 -13 -12   1    7.01    2.12
  12  12  -1    0.66    1.44
 -12 -12   1    2.51    1.58
 -12 -12   1    1.71    1.40
  11  12  -1   -0.77    1.29
 -11 -12   1   -0.34    1.20
 -11 -12   1   -1.21    1.14
 -11 -12   1    0.21    1.18
  10  12  -1    1.84    1.36
 -10 -12   1    0.78    1.28
 -10 -12   1    4.32    1.42
 -10 -12   1    1.50    1.04
   9  12  -1   18.65    2.25
  -9 -12   1   17.42    2.45
  -9 -12   1   16.76    1.66
  -9 -12   1   15.60    2.09
   8  12  -1    0.64    1.17
  -8 -12   1   -1.25    1.16
  -8 -12   1   -0.02    0.95
  -8 -12   1    1.61    1.31
   7  12  -1    7.99    1.38
  -7 -12   1    7.30    1.34
  -7 -12   1    5.78    1.47
   6  12  -1   -0.90    0.97
   6  12  -1    0.02    0.86
  -6 -12   1    0.02    0.96
  -6 -12   1   -0.81    0.97
   5  12  -1   78.33    2.91
   5  12  -1   80.67    3.43
  -5 -12   1   77.85    3.42
  -5 -12   1   81.92    3.55
   4  12  -1   62.22    3.10
  -4 -12   1   68.53    3.30
  -4 -12   1   62.02    3.19
   3  12  -1    1.88    1.26
   3  12  -1    1.20    1.42
  -3 -12   1    3.53    0.78
  -3 -12   1    3.06    1.39
   2  12  -1   10.93    1.67
   2  12  -1   12.88    2.04
  -2 -12   1   11.62    1.85
  -2 -12   1   10.53    1.06
   1  12  -1    6.02    1.70
   1  12  -1    4.56    1.57
  -1 -12   1    4.28    1.54
   0  12  -1    1.95    1.39
   0  12  -1    2.21    1.36
   0 -12   1    1.89    1.38
  -1  12  -1    1.18    1.24
  -1  12  -1    1.81    1.26
   1 -12   1   -1.06    1.29
  -2  12  -1    5.32    1.54
  -2  12  -1    4.94    1.80
   2 -12   1    4.22    1.70
  -3  12  -1    5.70    1.38
  14  11  -1    1.09    1.41
 -14 -11   1    0.23    1.54
 -14 -11   1   -0.49    1.51
  13  11  -1    8.68    2.07
 -13 -11   1    6.26    1.86
 -13 -11   1    9.27    2.07
  12  11  -1   28.36    2.76
 -12 -11   1   29.49    2.56
 -12 -11   1   27.60    2.53
  11  11  -1   46.14    2.88
 -11 -11   1   45.03    2.87
 -11 -11   1   44.32    2.05
 -11 -11   1   44.01    2.89
  10  11  -1   -0.14    1.37
 -10 -11   1   -0.37    0.87
 -10 -11   1   -0.34    1.18
 -10 -11   1    1.55    1.45
   9  11  -1   57.34    2.95
  -9 -11   1   62.63    3.15
  -9 -11   1   57.24    2.84
   8  11  -1   85.96    3.45
  -8 -11   1   96.61    3.80
  -8 -11   1   89.76    3.17
  -8 -11   1   90.95    3.80
   7  11  -1    1.96    0.98
  -7 -11   1    2.45    0.98
  -7 -11   1    2.79    1.29
  -7 -11   1    1.03    1.07
   6  11  -1   61.54    2.64
   6  11  -1   64.54    3.05
  -6 -11   1   60.60    2.70
  -6 -11   1   62.77    2.94
   5  11  -1   28.69    2.13
  -5 -11   1   29.27    2.07
  -5 -11   1   27.65    2.20
   4  11  -1    0.08    0.76
   4  11  -1   -1.35    0.92
  -4 -11   1   -1.17    0.92
  -4 -11   1   -0.39    1.07
   3  11  -1   18.86    1.91
   3  11  -1   19.77    2.08
  -3 -11   1   20.81    2.01
  -3 -11   1   19.56    1.35
   2  11  -1    6.54    1.55
   2  11  -1    8.54    1.52
  -2 -11   1    8.14    1.66
  -2 -11   1    8.01    0.94
   1  11  -1   47.58    2.80
   1  11  -1   53.11    2.68
  -1 -11   1   54.87    3.03
   0  11  -1   47.60    2.72
   0 -11   1   52.30    3.42
  -1  11  -1   11.94    1.69
  -1  11  -1   10.58    1.91
   1 -11   1   10.75    1.88
  -2  11  -1    0.28    1.15
  -2  11  -1    0.69    1.37
   2 -11   1   -0.22    1.32
  -3  11  -1   33.14    2.53
  -3  11  -1   37.67    3.03
   3 -11   1   34.79    3.07
  -4  11  -1   64.34    3.69
  -4  11  -1   67.15    3.44
   4 -11   1   69.13    3.84
  14  10  -1   28.28    3.03
 -14 -10   1   23.93    2.64
 -14 -10   1   21.03    4.00
  13  10  -1    2.91    1.46
 -13 -10   1    3.94    1.76
 -13 -10   1    5.67    1.66
  12  10  -1   32.40    2.80
 -12 -10   1   36.91    2.94
 -12 -10   1   33.13    2.75
  11  10  -1   41.26    2.92
 -11 -10   1   43.25    1.82
 -11 -10   1   44.52    2.97
  10  10  -1   -0.15    1.06
 -10 -10   1    0.69    1.23
 -10 -10   1    0.33    0.76
   9  10  -1   17.09    1.85
  -9 -10   1   18.61    1.97
  -9 -10   1   18.29    2.07
  -9 -10   1   14.12    1.47
   8  10  -1    1.33    1.11
  -8 -10   1    0.07    1.14
  -8 -10   1    1.72    0.89
  -8 -10   1    1.26    1.08
   7  10  -1    0.45    0.88
  -7 -10   1    1.83    0.90
  -7 -10   1    0.87    1.05
  -7 -10   1    1.04    1.18
   6  10  -1   -0.20    1.02
   6  10  -1   -0.31    0.90
  -6 -10   1    1.25    0.91
  -6 -10   1    1.90    1.01
   5  10  -1   13.34    1.44
   5  10  -1   13.16    1.70
  -5 -10   1   12.84    1.55
  -5 -10   1   11.71    1.50
   4  10  -1   79.61    2.69
   4  10  -1   82.07    3.25
  -4 -10   1   79.93    3.21
  -4 -10   1   85.35    3.26
   3  10  -1   29.08    2.13
   3  10  -1   28.86    1.54
   3  10  -1   28.72    2.06
  -3 -10   1   27.34    2.14
   2  10  -1   35.43    2.14
   2  10  -1   40.65    2.50
  -2 -10   1   38.25    2.41
  -2 -10   1   39.78    1.63
   1  10  -1   43.10    2.45
   1  10  -1   48.60    2.65
  -1 -10   1   47.15    1.58
  -1 -10   1   41.06    2.52
   0  10  -1   77.64    3.38
   0  10  -1   79.06    3.15
   0 -10   1   79.92    3.50
   0 -10   1   79.73    1.77
   0 -10   1   77.89    1.79
  -1  10  -1   50.79    2.83
  -1  10  -1   47.50    2.52
   1 -10   1   48.54    2.83
  -2  10  -1    3.81    1.32
  -2  10  -1    2.16    1.25
   2 -10   1    3.00    1.47
  -3  10  -1   19.27    2.40
  -3  10  -1   21.03    2.06
   3 -10   1   18.62    2.20
  -4  10  -1   13.68    1.88
  -4  10  -1    9.55    1.75
   4 -10   1    9.33    2.03
  -5  10  -1    8.02    1.67
  -5  10  -1    8.22    1.82
   5 -10   1    6.60    1.87
  -6  10  -1    7.12    1.63
  -6  10  -1    4.99    1.92
 -14  -9   1    2.89    1.71
 -14  -9   1   -0.17    1.76
  13   9  -1   17.72    2.34
 -13  -9   1   21.84    2.39
 -13  -9   1   13.78    2.11
  12   9  -1   23.11    2.33
 -12  -9   1   20.54    2.46
 -12  -9   1   20.04    2.37
  11   9  -1   95.87    4.11
 -11  -9   1   94.02    4.02
 -11  -9   1   91.10    2.54
 -11  -9   1   95.63    3.94
  10   9  -1    2.62    1.35
 -10  -9   1    2.74    1.19
 -10  -9   1    2.71    0.83
 -10  -9   1    2.59    1.26
   9   9  -1    0.93    1.04
  -9  -9   1    0.11    1.08
  -9  -9   1    1.69    1.22
  -9  -9   1    0.55    0.79
   8   9  -1   89.36    3.41
  -8  -9   1   91.44    3.42
  -8  -9   1   86.05    3.41
  -8  -9   1   90.28    2.88
   7   9  -1   29.30    2.06
  -7  -9   1   28.37    2.05
  -7  -9   1   28.57    2.01
  -7  -9   1   28.12    1.68
  -6  -9   1   53.22    2.25
  -6  -9   1   56.59    2.64
   5   9  -1   68.59    2.56
   5   9  -1   72.27    2.83
  -5  -9   1   70.55    2.90
  -5  -9   1   67.86    2.59
   4   9  -1    0.76    0.88
   4   9  -1    2.33    0.82
  -4  -9   1    1.58    1.00
  -4  -9   1   -0.52    0.79
   3   9  -1   21.48    1.80
   3   9  -1   22.46    1.87
   3   9  -1   20.04    1.30
  -3  -9   1   25.17    1.74
   2   9  -1   13.43    1.53
   2   9  -1   14.05    1.48
  -2  -9   1   16.39    1.68
   1   9  -1   32.77    2.02
   1   9  -1   33.68    2.15
  -1  -9   1   38.34    2.33
  -1  -9   1   35.57    1.50
   0   9  -1   71.53    2.92
   0   9  -1   68.61    3.00
   0  -9   1   68.43    1.75
   0  -9   1   69.42    1.69
   0  -9   1   73.64    3.24
  -1   9  -1   71.35    3.00
  -1   9  -1   70.94    3.25
   1  -9   1   68.79    3.18
  -2   9  -1   20.43    1.90
  -2   9  -1   20.60    2.01
   2  -9   1   20.90    2.02
  -3   9  -1   16.70    1.85
  -3   9  -1   17.82    2.49
   3  -9   1   16.01    2.06
  -4   9  -1   49.45    3.13
  -4   9  -1   54.43    2.84
   4  -9   1   46.06    2.90
  -5   9  -1    3.26    1.29
  -5   9  -1    0.88    1.23
   5  -9   1    2.07    1.51
  -6   9  -1    1.18    1.20
  -6   9  -1    1.72    1.34
   6  -9   1    2.92    1.51
  -7   9  -1   10.30    1.76
  -7   9  -1   12.22    2.12
   7  -9   1   14.89    2.20
  14   8  -1   76.02    4.00
 -14  -8   1   82.99    4.11
 -14  -8   1   85.24    4.12
  13   8  -1    3.57    1.57
 -13  -8   1    4.45    1.68
 -13  -8   1    4.87    1.61
  12   8  -1    8.16    1.81
 -12  -8   1    3.54    1.45
 -11  -8   1   45.73    1.59
 -11  -8   1   45.99    2.68
  10   8  -1   62.39    3.15
 -10  -8   1   61.71    2.94
 -10  -8   1   65.85    3.16
 -10  -8   1   57.43    1.94
   9   8  -1    0.83    1.16
  -9  -8   1    0.56    1.02
  -9  -8   1    1.14    0.73
  -9  -8   1    0.06    1.02
   8   8  -1  133.68    4.25
  -8  -8   1  131.97    4.23
  -8  -8   1  141.16    3.60
  -8  -8   1  139.06    4.28
   7   8  -1   12.64    1.56
  -7  -8   1   10.11    1.41
  -7  -8   1   12.26    1.33
  -7  -8   1   14.28    1.65
   6   8  -1    0.42    0.83
  -6  -8   1    2.16    0.99
  -6  -8   1    1.10    0.77
   5   8  -1   24.68    1.57
  -5  -8   1   23.19    1.74
  -5  -8   1   23.70    1.50
   4   8  -1   64.51    2.51
   4   8  -1   63.09    2.26
  -4  -8   1   64.80    2.52
  -4  -8   1   64.12    2.37
   3   8  -1 1564.89   28.36
   3   8  -1 1531.03   27.62
   3   8  -1 1576.18   28.30
  -3  -8   1 1569.01   28.24
   2   8  -1   51.09    2.65
   2   8  -1   51.80    2.24
   2   8  -1   54.25    1.79
  -2  -8   1   55.89    2.42
  -2  -8   1   52.10    1.68
   1   8  -1  285.24    6.94
   1   8  -1  283.72    6.61
  -1  -8   1  302.49    7.03
  -1  -8   1  297.58    5.85
   0   8  -1  643.84   13.09
   0  -8   1  629.72   11.50
   0  -8   1  679.40   13.26
   0  -8   1  639.11   11.53
  -1   8  -1  288.64    6.69
  -1   8  -1  271.33    6.83
   1  -8   1  278.07    6.91
  -2   8  -1    5.44    1.14
  -2   8  -1    3.61    1.19
   2  -8   1    2.99    1.21
  -3   8  -1   45.63    2.58
  -3   8  -1   42.37    2.41
   3  -8   1   43.88    2.72
  -4   8  -1   75.14    3.38
  -4   8  -1   70.49    3.12
   4  -8   1   72.05    3.43
  -5   8  -1   -0.02    1.28
  -5   8  -1    0.00    1.11
  -6   8  -1    2.89    1.42
  -6   8  -1    7.28    1.73
   6  -8   1    5.47    1.68
  -7   8  -1   21.77    2.30
  -7   8  -1   19.15    2.29
   7  -8   1   21.51    2.47
  -8   8  -1   52.39    3.31
  -8   8  -1   47.50    3.03
   8  -8   1   42.60    3.11
  14   7  -1   34.03    2.93
 -14  -7   1   33.22    2.85
 -14  -7   1   24.16    2.79
  13   7  -1    2.42    1.48
 -13  -7   1    2.95    1.64
 -13  -7   1    3.12    1.52
  12   7  -1   36.31    2.81
 -12  -7   1   39.93    2.81
  11   7  -1    7.90    1.70
 -11  -7   1    6.47    1.48
 -11  -7   1    5.45    1.40
  10   7  -1    0.97    1.12
 -10  -7   1    0.68    1.24
 -10  -7   1    1.69    0.57
 -10  -7   1    1.66    1.10
   9   7  -1  155.35    3.66
   9   7  -1  161.07    4.79
  -9  -7   1  162.06    4.77
  -9  -7   1  165.85    4.80
  -9  -7   1  160.59    3.70
   8   7  -1   76.68    3.12
  -8  -7   1   82.43    3.07
  -8  -7   1   81.57    2.42
  -8  -7   1   79.76    3.02
  -7  -7   1  253.48    5.42
  -7  -7   1  251.73    6.11
  -7  -7   1  253.58    6.12
   6   7  -1  580.05   11.39
  -6  -7   1  564.86   11.46
  -6  -7   1  561.90   11.38
  -6  -7   1  570.23   10.85
   5   7  -1   79.56    2.73
   5   7  -1   80.37    2.64
  -5  -7   1   81.90    2.48
  -5  -7   1   83.86    2.79
   4   7  -1  901.27   16.66
   4   7  -1  899.87   16.96
  -4  -7   1  916.83   16.76
  -4  -7   1  907.61   17.02
   3   7  -1   88.35    2.47
   3   7  -1   88.18    2.84
  -3  -7   1   84.37    2.68
   2   7  -1   19.89    1.07
   2   7  -1   17.32    1.34
   2   7  -1   17.58    1.30
  -2  -7   1   16.10    0.94
  -2  -7   1   17.54    1.42
   1   7  -1    8.24    1.11
   1   7  -1    8.54    1.14
  -1  -7   1    9.64    0.72
  -1  -7   1    7.08    1.09
   0   7  -1  273.76    6.37
   0   7  -1  277.99    6.22
   0  -7   1  276.56    6.39
   0  -7   1  269.91    5.13
   0  -7   1  269.71    5.15
  -1   7  -1  405.69    8.50
  -1   7  -1  396.48    8.89
   1  -7   1  401.79    7.12
   1  -7   1  411.33    8.91
   1  -7   1  396.13    7.12
  -2   7  -1  187.14    5.11
  -3   7  -1   22.44    1.87
  -3   7  -1   22.96    1.85
  -4   7  -1   75.87    3.06
  -4   7  -1   68.10    3.11
  -5   7  -1   37.95    2.64
  -5   7  -1   41.41    2.43
  -6   7  -1    4.67    1.31
  -6   7  -1    5.40    1.52
  -7   7  -1   36.65    2.67
  -7   7  -1   41.33    2.72
   7  -7   1   36.97    2.73
  -8   7  -1   20.31    2.30
  -8   7  -1   20.71    2.33
   8  -7   1   15.60    2.15
  -9   7  -1   16.99    2.40
  -9   7  -1   14.04    1.98
   9  -7   1   13.25    2.05
  14   6  -1    3.85    1.81
 -14  -6   1    4.77    1.49
 -14  -6   1    4.21    1.75
  13   6  -1   -2.81    1.12
 -13  -6   1    0.59    1.34
 -13  -6   1   -0.31    1.42
  12   6  -1   47.52    3.05
 -12  -6   1   54.95    3.00
 -12  -6   1   55.18    4.50
  11   6  -1    9.31    1.65
 -11  -6   1   12.29    1.75
 -11  -6   1    9.88    1.64
  10   6  -1  122.32    2.97
  10   6  -1  127.06    4.25
 -10  -6   1  115.30    4.05
 -10  -6   1  121.70    4.13
   9   6  -1    4.53    1.20
   9   6  -1    4.47    0.70
  -9  -6   1    3.39    0.71
  -9  -6   1    5.05    1.25
  -9  -6   1    6.18    1.33
   8   6  -1    0.61    0.91
   8   6  -1    4.68    0.67
  -8  -6   1    3.00    0.70
  -8  -6   1    2.65    1.08
  -8  -6   1    3.29    1.78
   7   6  -1   35.32    1.36
   7   6  -1   33.53    1.88
  -7  -6   1   32.19    1.44
  -7  -6   1   35.85    1.91
  -7  -6   1   37.02    1.97
   6   6  -1   53.89    1.74
   6   6  -1   52.93    2.14
  -6  -6   1   52.84    2.23
  -6  -6   1   53.14    1.80
  -6  -6   1   54.85    2.22
   5   6  -1   35.31    1.62
  -5  -6   1   36.62    1.76
  -5  -6   1   38.04    1.74
  -5  -6   1   37.71    1.49
   4   6  -1   10.61    1.03
   4   6  -1    9.48    1.03
  -4  -6   1    9.15    1.09
  -4  -6   1    9.76    0.93
   3   6  -1   59.20    1.90
   3   6  -1   59.90    2.09
  -3  -6   1   58.55    1.99
  -3  -6   1   57.00    1.79
  -3  -6   1   59.74    2.10
   2   6  -1  316.25    6.50
   2   6  -1  311.06    6.54
   2   6  -1  304.85    6.35
  -2  -6   1  299.85    6.25
  -2  -6   1  304.30    6.48
   1   6  -1  514.55   10.11
   1   6  -1  508.66    9.31
   1   6  -1  512.59    9.99
  -1  -6   1  516.69   10.11
  -1  -6   1  504.45    9.27
   0   6  -1  273.63    5.87
   0   6  -1  258.11    5.93
   0  -6   1  263.08    4.95
   0  -6   1  266.23    5.97
   0  -6   1  265.27    4.95
  -1   6  -1  125.35    3.59
  -1   6  -1  128.04    3.47
  -1   6  -1  124.80    3.59
   1  -6   1  121.51    2.41
   1  -6   1  124.76    2.42
  -2   6  -1    3.56    0.99
  -2   6  -1    5.88    1.08
  -2   6  -1    5.00    0.99
  -3   6  -1   29.41    1.89
  -3   6  -1   28.45    1.86
  -3   6  -1   30.44    1.85
  -4   6  -1  225.99    5.85
  -4   6  -1  226.82    5.96
  -4   6  -1  236.73    5.81
   4  -6   1  223.89    4.15
  -5   6  -1    6.92    1.26
  -5   6  -1    7.67    1.44
  -5   6  -1    8.87    1.63
   5  -6   1    6.81    0.56
  -6   6  -1   56.47    2.87
  -6   6  -1   58.21    2.82
  -6   6  -1   50.39    1.43
  -6   6  -1   55.69    3.01
   6  -6   1   54.42    1.45
  -7   6  -1    9.02    1.58
  -7   6  -1    8.90    1.63
  -8   6  -1    5.00    1.53
  -8   6  -1    9.42    1.71
   8  -6   1    7.18    1.81
  -9   6  -1   47.93    3.36
  -9   6  -1   52.18    3.12
   9  -6   1   50.29    3.14
  14   5  -1   15.94    2.25
 -14  -5   1   11.00    1.99
 -14  -5   1   16.79    2.26
  13   5  -1    0.94    1.40
 -13  -5   1    1.44    1.40
 -13  -5   1    1.37    1.24
  12   5  -1   -0.11    1.13
 -12  -5   1   -0.08    1.28
  11   5  -1   27.07    2.37
  11   5  -1   25.98    1.70
 -11  -5   1   27.63    2.30
 -11  -5   1   26.55    2.20
  10   5  -1   15.19    1.73
  10   5  -1   13.48    1.05
 -10  -5   1   15.66    1.73
 -10  -5   1   16.98    1.91
   9   5  -1   12.90    1.65
   9   5  -1   10.94    0.95
  -9  -5   1   12.07    1.51
  -9  -5   1   14.75    1.71
   8   5  -1   -1.90    0.79
   8   5  -1   -0.50    0.66
  -8  -5   1   -0.52    0.80
  -8  -5   1   -0.16    0.91
   7   5  -1  205.01    5.11
  -7  -5   1  207.19    4.54
  -7  -5   1  205.30    5.05
  -7  -5   1  201.49    5.05
   6   5  -1 1714.94   30.59
  -6  -5   1 1705.92   30.54
  -6  -5   1 1726.91   30.14
  -6  -5   1 1686.79   30.50
   5   5  -1   14.05    1.19
   5   5  -1   17.12    0.94
  -5  -5   1   16.13    1.16
  -5  -5   1   16.95    1.28
   4   5  -1  294.06    6.22
   4   5  -1  289.82    5.87
   4   5  -1  299.82    6.14
  -4  -5   1  301.30    6.24
  -4  -5   1  299.85    5.98
   3   5  -1  260.06    5.28
   3   5  -1  265.64    5.52
  -3  -5   1  257.92    5.48
  -3  -5   1  250.23    5.21
  -3  -5   1  249.92    5.26
  -3  -5   1  261.08    5.33
   2   5  -1  365.24    7.26
   2   5  -1  372.23    7.25
   2   5  -1  366.40    6.88
  -2  -5   1  352.74    6.83
  -2  -5   1  354.82    7.17
  -2  -5   1  359.74    7.19
   1   5  -1   73.55    2.21
   1   5  -1   76.14    2.30
   1   5  -1   75.49    1.83
  -1  -5   1   74.49    1.80
  -1  -5   1   79.39    2.33
   0   5  -1   78.23    2.32
   0   5  -1   79.50    2.43
   0  -5   1   80.06    1.73
   0  -5   1   77.01    2.40
   0  -5   1   80.00    1.72
  -1   5  -1  132.61    3.36
  -1   5  -1  129.24    3.47
  -1   5  -1  130.18    3.48
   1  -5   1  132.50    2.49
   1  -5   1  130.96    2.48
  -2   5  -1  537.68   10.38
  -2   5  -1  522.84   10.54
  -2   5  -1  533.29   10.55
   2  -5   1  521.21    9.17
   2  -5   1  527.03    9.17
  -3   5  -1  125.07    3.65
  -3   5  -1  120.89    3.44
  -3   5  -1  121.13    3.57
   3  -5   1  121.50    2.40
  -4   5  -1   27.46    0.92
  -4   5  -1   27.66    1.78
  -4   5  -1   29.56    1.86
   4  -5   1   27.81    0.94
  -5   5  -1  236.07    6.09
  -5   5  -1  230.77    4.63
  -5   5  -1  241.70    5.96
  -5   5  -1  245.11    5.95
   5  -5   1  235.39    4.66
  -6   5  -1    9.49    1.48
  -6   5  -1    7.39    1.48
  -6   5  -1   10.32    1.42
  -6   5  -1   11.11    1.30
  -7   5  -1    4.57    1.22
  -7   5  -1    4.52    1.43
  -7   5  -1    5.92    1.40
   7  -5   1    4.14    0.70
  -8   5  -1   15.35    1.76
  -8   5  -1   18.04    2.23
   8  -5   1   16.57    1.17
  -9   5  -1   38.73    2.78
  -9   5  -1   36.34    2.69
 -10   5  -1   23.00    2.35
 -10   5  -1   19.27    2.33
  10  -5   1   19.12    2.27
  14   4  -1    0.55    1.41
 -14  -4   1   -0.71    1.54
 -14  -4   1    1.85    1.46
  13   4  -1   86.88    3.95
 -13  -4   1   84.64    3.97
 -13  -4   1   82.58    3.96
  12   4  -1   91.03    4.34
 -12  -4   1   86.41    3.88
 -12  -4   1   89.15    2.39
 -12  -4   1   85.27    5.38
  11   4  -1   23.97    2.10
 -11  -4   1   25.80    2.25
 -11  -4   1   24.94    1.27
 -11  -4   1   29.44    2.37
  10   4  -1  188.21    4.18
  10   4  -1  199.04    5.51
 -10  -4   1  197.15    5.48
 -10  -4   1  196.09    5.42
 -10  -4   1  187.64    4.15
   9   4  -1   63.19    1.90
   9   4  -1   67.45    2.83
  -9  -4   1   67.64    2.75
  -9  -4   1   63.55    2.03
  -9  -4   1   65.27    2.82
   8   4  -1  319.40    7.40
  -8  -4   1  313.47    7.27
  -8  -4   1  334.65    7.24
   7   4  -1  359.65    7.69
   7   4  -1  349.85    6.75
  -7  -4   1  348.94    6.72
  -7  -4   1  358.47    7.59
  -7  -4   1  349.60    7.54
   6   4  -1   78.82    2.58
   6   4  -1   73.75    1.96
  -6  -4   1   79.13    2.03
  -6  -4   1   82.81    2.57
  -6  -4   1   78.11    2.52
   5   4  -1    1.33    0.41
   5   4  -1    1.73    0.67
  -5  -4   1    1.87    0.51
  -5  -4   1    0.74    0.68
  -5  -4   1    1.42    0.63
   4   4  -1   40.10    1.28
   4   4  -1   40.97    1.58
   4   4  -1   43.59    1.62
  -4  -4   1   38.96    1.69
  -4  -4   1   40.82    1.57
  -4  -4   1   39.84    1.54
  -4  -4   1   41.54    1.34
   3   4  -1  267.84    5.23
   3   4  -1  271.33    5.47
  -3  -4   1  271.44    5.47
  -3  -4   1  264.32    5.40
  -3  -4   1  271.23    5.25
  -3  -4   1  248.82    5.25
  -3  -4   1  263.43    5.42
   2   4  -1  458.10    8.47
   2   4  -1  452.35    8.21
  -2  -4   1  430.39    8.16
  -2  -4   1  447.01    8.42
  -2  -4   1  438.32    8.42
  -2  -4   1  444.87    8.41
   1   4  -1  136.04    2.78
   1   4  -1  139.16    3.15
   1   4  -1  138.33    3.19
  -1  -4   1  136.91    3.13
  -1  -4   1  134.69    3.17
  -1  -4   1  136.55    3.16
  -1  -4   1  133.38    2.76
   0   4  -1   37.06    1.48
   0   4  -1   37.61    1.41
   0  -4   1   36.18    1.43
   0  -4   1   36.64    1.42
   0  -4   1   34.82    1.32
   0  -4   1   37.18    1.46
   0  -4   1   34.57    0.90
  -1   4  -1    4.46    0.75
  -1   4  -1    3.08    0.68
  -1   4  -1    5.20    0.80
   1  -4   1    3.29    0.30
   1  -4   1    3.63    0.28
   1  -4   1    3.75    0.69
  -2   4  -1    8.05    0.97
  -2   4  -1    8.80    0.99
  -2   4  -1    8.31    0.95
   2  -4   1    9.92    0.42
  -3   4  -1   63.96    2.34
  -3   4  -1   65.03    2.34
  -3   4  -1   68.61    2.27
  -3   4  -1   67.00    1.51
   3  -4   1   68.64    1.52
  -4   4  -1    4.01    0.84
  -4   4  -1    4.34    0.51
  -4   4  -1    3.42    0.84
  -4   4  -1    2.42    0.83
   4  -4   1    4.78    0.53
  -5   4  -1  254.28    5.98
  -5   4  -1  265.25    6.17
  -5   4  -1  267.10    6.37
  -5   4  -1  269.22    6.20
   5  -4   1  260.66    5.21
  -6   4  -1  134.73    4.02
  -6   4  -1  132.05    3.16
  -6   4  -1  141.78    4.17
  -6   4  -1  132.20    4.22
   6  -4   1  134.43    3.17
  -7   4  -1   29.50    2.18
  -7   4  -1   28.04    1.96
  -7   4  -1   27.05    1.97
   7  -4   1   34.39    1.49
  -8   4  -1   -0.41    0.90
  -8   4  -1   -0.40    0.98
  -8   4  -1   -0.18    0.96
   8  -4   1    1.99    0.68
  -9   4  -1    2.09    1.36
   9  -4   1    2.43    0.78
 -10   4  -1   30.53    2.54
 -10   4  -1   23.16    2.61
  10  -4   1   26.40    2.23
 -11   4  -1    3.40    1.41
  11  -4   1    2.02    1.32
  14   3  -1   15.78    2.20
 -14  -3   1   15.61    2.26
 -14  -3   1   14.17    2.23
  13   3  -1    6.58    1.65
 -13  -3   1    6.00    1.67
 -13  -3   1    3.45    1.67
 -12  -3   1    2.90    1.31
 -12  -3   1    4.04    0.79
 -12  -3   1    1.09    1.24
  11   3  -1   59.27    3.01
 -11  -3   1   56.31    2.92
 -11  -3   1   59.08    2.01
 -11  -3   1   58.76    2.91
  10   3  -1    7.40    1.52
 -10  -3   1    7.68    1.34
 -10  -3   1   10.07    1.03
 -10  -3   1    9.50    1.48
   9   3  -1    6.31    0.85
   9   3  -1    7.40    1.27
  -9  -3   1    7.62    1.37
  -9  -3   1    7.26    1.39
  -9  -3   1    8.98    0.92
   8   3  -1   25.10    1.24
  -8  -3   1   28.71    2.74
  -8  -3   1   27.53    1.99
  -8  -3   1   28.73    1.35
   7   3  -1   28.36    1.36
   7   3  -1   31.46    1.74
  -7  -3   1   31.43    1.64
  -7  -3   1   30.34    1.18
  -7  -3   1   29.83    1.74
   6   3  -1  686.16   13.16
   6   3  -1  676.85   12.40
  -6  -3   1  706.85   13.16
  -6  -3   1  691.69   12.41
  -6  -3   1  696.34   13.10
   5   3  -1  858.62   15.69
   5   3  -1  841.82   15.05
  -5  -3   1  861.22   15.63
  -5  -3   1  845.61   15.07
  -5  -3   1  855.07   15.64
   4   3  -1  342.36    6.36
   4   3  -1  337.83    6.72
   4   3  -1  346.44    6.80
  -4  -3   1  342.62    6.38
  -4  -3   1  356.74    6.81
  -4  -3   1  327.03    6.71
  -4  -3   1  348.37    6.79
  -4  -3   1  339.49    6.73
   3   3  -1  192.03    4.01
   3   3  -1  186.40    3.76
  -3  -3   1  192.19    3.79
  -3  -3   1  191.09    4.05
  -3  -3   1  191.04    4.31
   2   3  -1  894.76   15.84
   2   3  -1  894.82   15.71
   2   3  -1  875.17   15.70
  -2  -3   1  897.21   15.86
  -2  -3   1  912.19   15.84
  -2  -3   1  897.31   15.83
  -2  -3   1  853.69   15.66
  -2  -3   1  907.00   15.73
   1   3  -1  389.99    7.01
   1   3  -1  390.19    7.29
   1   3  -1  386.54    7.32
  -1  -3   1  390.37    7.28
  -1  -3   1  391.46    7.29
  -1  -3   1  391.86    7.01
  -1  -3   1  390.03    7.30
  -1  -3   1  390.60    7.31
   0   3  -1    6.10    0.35
   0   3  -1    6.01    0.63
   0   3  -1    7.95    0.64
   0  -3   1    6.67    0.72
   0  -3   1    6.50    0.33
   0  -3   1    6.94    0.70
   0  -3   1    6.90    0.61
   0  -3   1    4.93    0.59
  -1   3  -1  347.76    6.79
  -1   3  -1  342.28    6.72
   1  -3   1  345.68    5.94
   1  -3   1  345.16    5.94
   1  -3   1  346.48    6.70
   1  -3   1  338.83    6.68
   1  -3   1  336.86    6.62
  -2   3  -1   16.53    1.05
  -2   3  -1   18.70    1.06
  -2   3  -1   17.44    1.09
  -2   3  -1   18.07    0.58
   2  -3   1   17.70    1.05
   2  -3   1   20.97    0.60
   2  -3   1   19.10    1.04
  -3   3  -1   71.27    2.25
  -3   3  -1   71.60    1.64
  -3   3  -1   69.86    2.23
  -3   3  -1   72.20    2.36
   3  -3   1   73.24    1.64
  -4   3  -1   68.26    2.32
  -4   3  -1   70.36    1.76
  -4   3  -1   67.87    2.35
  -4   3  -1   67.97    2.39
   4  -3   1   70.88    1.77
  -5   3  -1  218.26    5.38
  -5   3  -1  218.95    4.77
  -5   3  -1  220.35    5.18
  -5   3  -1  226.28    5.31
  -6   3  -1  112.19    3.12
  -6   3  -1  107.04    3.55
  -6   3  -1  113.34    3.38
   6  -3   1  111.36    2.83
  -7   3  -1   70.65    2.93
  -7   3  -1   66.86    2.91
   7  -3   1   72.93    2.27
  -8   3  -1    3.04    1.19
  -8   3  -1    3.67    1.21
  -8   3  -1    4.64    1.14
   8  -3   1    6.76    0.97
  -9   3  -1   11.89    1.78
  -9   3  -1    7.78    1.38
   9  -3   1   10.28    1.22
 -10   3  -1    9.43    1.78
 -10   3  -1    6.32    1.45
  10  -3   1    5.71    1.06
 -11   3  -1   21.61    2.47
 -11   3  -1   19.38    2.49
  11  -3   1   22.17    1.75
  11  -3   1   23.38    2.11
  14   2  -1    3.92    1.53
 -14  -2   1    2.58    1.61
  13   2  -1   47.28    2.96
 -13  -2   1   46.23    2.98
 -13  -2   1   46.02    3.21
 -12  -2   1   40.77    2.88
 -12  -2   1   42.46    2.79
 -12  -2   1   42.98    1.85
  11   2  -1   36.13    2.45
 -11  -2   1   35.50    2.60
 -11  -2   1   36.23    1.68
 -11  -2   1   34.67    2.42
  10   2  -1   16.80    1.72
 -10  -2   1   16.16    1.72
 -10  -2   1   14.82    1.72
 -10  -2   1   16.22    1.26
   9   2  -1    6.37    1.35
  -9  -2   1    7.40    1.25
  -9  -2   1    6.91    0.93
  -9  -2   1    6.43    1.23
   8   2  -1   81.80    3.21
   8   2  -1   74.73    2.22
  -8  -2   1   78.46    2.24
  -8  -2   1   78.72    3.22
  -8  -2   1   79.09    3.28
   7   2  -1    2.01    0.57
   7   2  -1    1.90    0.81
  -7  -2   1    1.39    0.77
  -7  -2   1    1.53    0.75
  -7  -2   1    2.11    0.61
   6   2  -1  275.45    5.51
   6   2  -1  286.92    6.14
  -6  -2   1  278.91    6.11
  -6  -2   1  288.83    6.09
  -6  -2   1  278.51    5.51
   5   2  -1  321.40    6.55
   5   2  -1  311.17    6.01
  -5  -2   1  320.76    6.55
  -5  -2   1  324.14    6.49
  -5  -2   1  315.07    6.01
   4   2  -1 1895.15   33.26
   4   2  -1 1935.85   33.32
  -4  -2   1 1853.55   33.28
  -4  -2   1 1961.31   33.32
   3   2  -1   32.58    0.96
   3   2  -1   30.27    1.16
   3   2  -1   29.03    1.09
  -3  -2   1   32.58    0.98
  -3  -2   1   31.79    1.16
  -3  -2   1   30.49    1.11
  -3  -2   1   31.91    1.12
   2   2  -1 1664.71   34.91
  -2  -2   1 1657.38   34.91
   0   2  -1   14.80    0.75
   0   2  -1   15.23    0.79
   0   2  -1   15.05    0.44
   0  -2   1   16.10    0.76
   0  -2   1   14.72    0.79
   0  -2   1   15.31    0.76
   0  -2   1   15.53    0.44
   0  -2   1   15.06    0.75
  -1   2  -1   62.13    1.67
  -1   2  -1   67.45    1.75
  -1   2  -1   63.79    1.66
   1  -2   1   61.85    1.64
   1  -2   1   62.13    1.67
   1  -2   1   64.88    1.69
  -2   2  -1    0.05    0.38
  -2   2  -1    0.73    0.22
  -2   2  -1    0.17    0.45
   2  -2   1   -0.02    0.43
   2  -2   1    1.69    0.47
   2  -2   1    0.69    0.22
  -3   2  -1    4.50    0.52
  -3   2  -1    4.03    0.77
  -3   2  -1    5.33    0.78
  -3   2  -1    4.99    0.75
   3  -2   1    5.53    0.54
   3  -2   1    4.41    0.67
   3  -2   1    4.82    0.66
  -4   2  -1   63.42    2.09
  -4   2  -1   62.36    2.02
  -4   2  -1   61.14    1.65
  -4   2  -1   61.93    2.16
   4  -2   1   63.17    1.69
  -5   2  -1  306.58    6.15
  -5   2  -1  318.62    6.78
  -5   2  -1  320.36    6.85
  -5   2  -1  312.99    6.58
   5  -2   1  318.73    6.26
  -6   2  -1   45.40    2.14
  -6   2  -1   46.87    1.97
  -6   2  -1   46.19    2.12
   6  -2   1   44.79    1.69
  -7   2  -1   63.19    2.45
  -7   2  -1   62.90    2.67
  -7   2  -1   64.53    2.73
   7  -2   1   62.83    2.18
  -8   2  -1  120.26    3.58
  -8   2  -1  121.50    4.00
  -8   2  -1  114.73    3.94
   8  -2   1  119.28    3.36
  -9   2  -1   -0.92    0.77
  -9   2  -1    0.68    1.13
  -9   2  -1    0.75    1.01
   9  -2   1    1.14    0.85
 -10   2  -1   82.75    3.75
 -10   2  -1   81.28    3.01
  10  -2   1   81.30    2.96
 -11   2  -1   98.39    4.17
 -11   2  -1   97.27    4.29
  11  -2   1  101.53    3.45
 -12   2  -1    5.45    1.54
 -12   2  -1    3.48    1.49
  12  -2   1    2.39    1.23
  12  -2   1    3.32    1.11
  13   1  -1   46.18    2.89
 -13  -1   1   42.17    3.08
 -13  -1   1   45.70    3.06
 -12  -1   1    6.83    1.55
 -12  -1   1    6.46    1.53
  11   1  -1   37.55    2.45
 -11  -1   1   41.93    2.56
 -11  -1   1   36.26    1.85
  10   1  -1   11.12    1.60
 -10  -1   1   13.17    1.80
 -10  -1   1   12.94    1.74
 -10  -1   1   11.77    1.22
   9   1  -1   16.98    1.69
  -9  -1   1   17.24    1.86
  -9  -1   1   14.53    1.31
  -9  -1   1   15.53    1.76
   8   1  -1  125.73    3.75
  -8  -1   1  123.64    3.24
  -8  -1   1  129.75    3.91
   7   1  -1   64.93    2.35
   7   1  -1   61.56    1.93
  -7  -1   1   65.14    2.50
  -7  -1   1   60.10    1.93
  -7  -1   1   61.40    2.31
   6   1  -1    0.71    0.47
   6   1  -1    0.38    0.62
  -6  -1   1   -0.07    0.69
  -6  -1   1   -0.02    0.64
  -6  -1   1   -0.58    0.51
   5   1  -1  985.07   17.91
   5   1  -1 1026.27   18.37
  -5  -1   1 1010.17   17.95
  -5  -1   1 1021.13   18.45
  -5  -1   1 1036.09   18.33
   4   1  -1  541.70   10.44
   4   1  -1  572.04   10.24
   4   1  -1  586.67   10.60
   4   1  -1  562.33   10.58
  -4  -1   1  571.17   10.24
  -4  -1   1  575.43   10.63
  -4  -1   1  586.61   10.58
  -4  -1   1  563.34   10.52
   3   1  -1    1.47    0.43
   3   1  -1    2.61    0.46
   3   1  -1    1.10    0.34
   3   1  -1    1.73    0.48
  -3  -1   1    1.87    0.47
  -3  -1   1    1.84    0.41
  -3  -1   1    1.59    0.42
  -3  -1   1    2.05    0.36
   2   1  -1 3786.91   72.62
  -2  -1   1 3843.25   72.69
   1   1  -1 1035.91   21.84
  -1  -1   1  887.71   20.44
  -1   1  -1  101.51    2.15
  -1   1  -1   98.99    2.11
  -1   1  -1   93.82    1.78
  -1   1  -1  102.28    2.10
   1  -1   1   94.85    2.07
   1  -1   1   97.56    2.11
   1  -1   1   98.83    1.78
   1  -1   1   99.88    2.13
  -2   1  -1 1803.26   41.09
   2  -1   1 1830.08   41.28
  -3   1  -1    1.20    0.48
  -3   1  -1   -0.03    0.42
  -3   1  -1    0.32    0.32
  -3   1  -1    1.28    0.54
   3  -1   1    1.68    0.46
   3  -1   1    0.60    0.43
   3  -1   1    0.01    0.32
   3  -1   1   -0.42    0.38
  -4   1  -1  148.16    3.48
  -4   1  -1  141.11    3.09
  -4   1  -1  139.80    3.44
   4  -1   1  146.34    3.15
   4  -1   1  144.75    3.52
  -5   1  -1  421.80    8.43
  -5   1  -1  403.36    7.92
  -5   1  -1  430.25    8.43
  -5   1  -1  422.45    8.10
   5  -1   1  413.12    7.99
   5  -1   1  414.48    8.03
  -6   1  -1   10.66    1.08
  -6   1  -1   11.00    1.19
  -6   1  -1   13.23    1.23
   6  -1   1   10.63    1.01
  -7   1  -1  631.93   13.04
  -7   1  -1  611.40   11.69
   7  -1   1  587.34   11.66
  -8   1  -1  230.96    5.87
  -8   1  -1  220.69    5.21
  -8   1  -1  223.52    5.81
   8  -1   1  224.26    5.28
  -9   1  -1   -0.56    0.69
  -9   1  -1    0.81    1.08
  -9   1  -1    0.48    1.03
 -10   1  -1   28.47    2.38
 -10   1  -1   29.91    2.42
  10  -1   1   31.43    1.91
 -11   1  -1   -0.12    1.24
 -11   1  -1    1.70    1.36
  11  -1   1    1.04    1.04
 -12   1  -1    4.06    1.52
 -12   1  -1    3.16    1.51
  12  -1   1    4.15    1.16
  12  -1   1    3.31    1.10
  13   0  -1   12.61    1.91
 -13   0   1    8.26    2.19
 -13   0   1    5.31    1.75
 -12   0   1    5.11    1.54
 -12   0   1    3.68    1.46
 -12   0   1    7.47    1.14
  11   0  -1   43.52    2.54
 -11   0   1   45.30    2.75
 -11   0   1   45.95    2.69
 -11   0   1   43.58    2.11
  10   0  -1  147.69    4.44
 -10   0   1  138.36    3.94
 -10   0   1  142.28    4.59
 -10   0   1  149.30    4.88
   9   0  -1    0.71    0.94
  -9   0   1   -0.11    0.75
  -9   0   1    0.02    1.02
  -9   0   1   -1.03    0.90
   8   0  -1  168.90    4.54
  -8   0   1  170.90    4.82
  -8   0   1  183.69    4.79
  -8   0   1  170.07    4.23
   7   0  -1   50.91    2.09
  -7   0   1   50.42    2.31
  -7   0   1   49.43    1.87
  -7   0   1   48.71    2.16
   6   0  -1   76.97    2.44
   6   0  -1   75.52    2.38
  -6   0   1   79.39    2.49
  -6   0   1   75.79    2.22
  -6   0   1   76.99    2.58
   5   0  -1  334.20    6.72
   5   0  -1  330.34    6.50
  -5   0   1  334.06    6.59
  -5   0   1  339.56    6.77
  -5   0   1  329.45    6.90
   4   0  -1  413.60    7.99
   4   0  -1  414.10    7.86
   4   0  -1  418.98    8.15
   4   0  -1  432.46    8.11
  -4   0   1  429.27    7.91
  -4   0   1  430.22    8.23
  -4   0   1  418.48    8.01
  -4   0   1  426.08    8.04
   3   0  -1    0.47    0.33
   3   0  -1    0.28    0.36
   3   0  -1    0.73    0.43
   3   0  -1    1.35    0.55
  -3   0   1    0.76    0.42
  -3   0   1    0.66    0.40
  -3   0   1   -0.05    0.33
  -3   0   1    0.20    0.33
   2   0  -1 2589.81   52.87
  -2   0   1 2564.25   52.68
  -1   0   1   -0.06    0.08
  -1   0   1   -0.16    0.10
   1   0   1   -0.07    0.08
  -2   0  -1   18.61    0.82
  -2   0  -1   15.59    0.76
  -2   0  -1   16.05    0.68
  -2   0  -1   16.34    0.63
   2   0   1   16.79    0.77
   2   0   1   15.99    0.66
   2   0   1   16.97    0.79
   2   0   1   16.24    0.62
  -3   0  -1  715.71   12.72
  -3   0  -1  723.74   12.92
  -3   0  -1  724.33   12.62
  -3   0  -1  719.96   12.86
   3   0   1  704.00   12.91
   3   0   1  713.23   12.60
   3   0   1  727.93   12.74
   3   0   1  714.00   12.85
  -4   0  -1   65.39    1.68
  -4   0  -1   64.31    1.92
  -4   0  -1   62.95    1.79
  -4   0  -1   67.48    2.02
   4   0   1   66.47    1.94
   4   0   1   65.78    1.83
   4   0   1   66.27    1.67
   4   0   1   64.36    1.91
  -5   0  -1   11.90    1.09
  -5   0  -1   11.81    0.90
  -5   0  -1   12.88    0.85
  -5   0  -1   12.72    1.06
   5   0   1   12.69    0.80
   5   0   1   12.72    0.96
  -6   0  -1   49.43    1.96
  -6   0  -1   49.53    1.65
  -6   0  -1   49.52    2.06
   6   0   1   52.68    1.87
   6   0   1   48.47    1.59
  -7   0  -1   17.78    1.43
  -7   0  -1   16.80    1.56
  -7   0  -1   17.44    1.16
   7   0   1   17.71    1.36
  -8   0  -1   75.06    2.88
  -8   0  -1   74.82    2.38
  -8   0  -1   73.92    2.99
   8   0   1   74.42    2.66
  -9   0  -1    2.27    1.00
  -9   0  -1    2.52    0.81
  -9   0  -1    2.39    1.06
   9   0   1    1.46    1.07
 -10   0  -1   11.19    1.21
 -10   0  -1    9.09    1.54
 -10   0  -1   12.01    1.70
  10   0   1   12.37    1.52
 -11   0  -1   48.48    3.32
 -11   0  -1   47.84    3.25
  11   0   1   50.97    2.57
 -12   0  -1   -0.07    1.28
 -12   0  -1    1.66    1.28
  12   0   1    3.42    1.13
 -13   0  -1    0.34    1.38
 -13   0  -1    4.80    1.60
  13   0   1    3.19    1.41
 -12   1   1   42.11    2.24
 -12   1   1   32.33    2.72
 -12   1   1   42.64    3.17
  11  -1  -1    0.61    0.94
 -11   1   1    0.61    0.89
 -11   1   1   -0.52    0.97
 -11   1   1   -0.07    1.27
  10  -1  -1    5.35    1.27
 -10   1   1    6.14    1.52
 -10   1   1    4.73    1.62
 -10   1   1    6.67    1.21
   9  -1  -1   16.21    1.56
  -9   1   1   16.13    1.89
  -9   1   1   17.01    1.84
  -9   1   1   15.51    1.85
   8  -1  -1  135.28    3.82
  -8   1   1  135.62    4.06
  -8   1   1  133.30    3.77
  -8   1   1  132.83    4.27
   7  -1  -1   52.03    2.10
  -7   1   1   49.19    2.06
  -7   1   1   52.51    2.28
  -7   1   1   52.52    2.36
   6  -1  -1    8.38    1.01
  -6   1   1    8.44    1.11
  -6   1   1    8.69    1.10
  -6   1   1    8.36    0.99
   5  -1  -1   27.81    1.37
  -5   1   1   30.86    1.41
  -5   1   1   31.60    1.44
  -5   1   1   32.00    1.66
   4  -1  -1 1817.61   31.01
   4  -1  -1 1759.64   30.96
   4  -1  -1 1733.99   30.95
  -4   1   1 1816.90   31.03
  -4   1   1 1740.22   30.89
   3  -1  -1  279.43    5.66
   3  -1  -1  285.17    5.47
   3  -1  -1  278.74    5.52
   3  -1  -1  282.43    5.47
  -3   1   1  283.65    5.50
  -3   1   1  284.19    5.55
  -3   1   1  290.09    5.72
  -3   1   1  283.54    5.45
   2  -1  -1 3357.71   67.14
  -2   1   1 3292.88   66.85
   1  -1  -1 1376.96   29.56
   0   1   1    0.10    0.14
   0   1   1   -0.02    0.08
   0   1   1   -0.07    0.05
   1   1   1    0.03    0.06
  -2  -1  -1  148.54    3.00
  -2  -1  -1  146.18    2.98
  -2  -1  -1  152.28    2.91
   2   1   1  149.46    3.00
   2   1   1  152.46    2.90
   2   1   1  152.94    3.01
  -3  -1  -1 2289.92   49.64
   3   1   1 2295.82   49.71
  -4  -1  -1  112.95    2.24
  -4  -1  -1  115.35    2.91
  -4  -1  -1  108.40    2.83
  -4  -1  -1  114.99    2.75
   4   1   1  105.60    2.65
   4   1   1  110.89    2.22
   4   1   1  110.59    2.88
   4   1   1   99.16    3.32
  -5  -1  -1  252.24    4.80
  -5  -1  -1  253.12    5.24
  -5  -1  -1  253.27    5.39
  -5  -1  -1  253.74    5.32
   5   1   1  248.86    4.76
   5   1   1  248.72    5.26
  -6  -1  -1  110.26    3.06
  -6  -1  -1  110.31    2.55
  -6  -1  -1  114.84    3.19
   6   1   1  109.55    2.52
   6   1   1  117.83    3.07
  -7  -1  -1  460.02    9.37
  -7  -1  -1  452.87    9.28
   7   1   1  474.02    9.23
   7   1   1  431.30    9.35
  -8  -1  -1  319.88    7.27
  -8  -1  -1  312.40    6.31
   8   1   1  321.72    7.02
   8   1   1  308.39    6.26
  -9  -1  -1   -0.48    0.92
  -9  -1  -1    1.80    1.00
  -9  -1  -1    1.65    0.69
   9   1   1    0.74    0.93
 -10  -1  -1    0.87    0.65
 -10  -1  -1   -1.12    0.91
 -10  -1  -1   -0.47    1.03
  10   1   1   -0.27    0.95
 -11  -1  -1    0.97    1.16
 -11  -1  -1   -1.31    1.00
  11   1   1   -2.02    0.89
 -12  -1  -1    1.49    1.32
 -12  -1  -1    4.75    1.66
  12   1   1    5.46    1.30
 -13  -1  -1    5.38    1.55
 -13  -1  -1    7.19    1.93
  13   1   1    6.74    1.57
 -12   2   1   -0.18    1.30
 -12   2   1    1.68    1.37
  11  -2  -1   88.69    3.32
 -11   2   1   84.72    3.28
 -11   2   1   76.66    3.63
 -11   2   1   75.89    3.74
  10  -2  -1   67.87    2.75
 -10   2   1   63.55    3.13
 -10   2   1   65.42    2.80
 -10   2   1   61.98    3.25
   9  -2  -1    4.08    1.07
  -9   2   1    3.75    1.24
  -9   2   1    0.58    1.17
  -9   2   1    2.72    1.06
   8  -2  -1  207.31    5.08
  -8   2   1  201.02    5.73
  -8   2   1  205.04    5.42
   7  -2  -1  142.53    3.72
  -7   2   1  134.65    4.42
  -7   2   1  133.69    4.15
  -7   2   1  138.67    3.89
   6  -2  -1   58.77    2.09
  -6   2   1   60.32    2.25
  -6   2   1   59.57    2.30
   5  -2  -1  249.82    5.19
  -5   2   1  242.49    5.40
  -5   2   1  240.93    5.64
  -5   2   1  240.11    5.36
   4  -2  -1   14.70    0.96
  -4   2   1   15.11    0.96
  -4   2   1   14.77    1.17
  -4   2   1   13.72    1.07
   3  -2  -1  102.76    2.55
   3  -2  -1  107.06    2.71
   3  -2  -1  107.26    2.46
  -3   2   1  106.48    2.46
  -3   2   1  104.82    2.78
  -3   2   1  107.19    2.71
   2  -2  -1 1267.24   21.89
   2  -2  -1 1268.59   21.81
   2  -2  -1 1253.47   22.15
  -2   2   1 1264.53   22.17
  -2   2   1 1246.73   21.80
  -2   2   1 1236.52   21.90
   1  -2  -1  168.95    3.61
   1  -2  -1  179.10    3.63
   1  -2  -1  175.38    3.39
   1  -2  -1  176.24    3.42
  -1   2   1  181.12    3.64
  -1   2   1  176.61    3.39
  -1   2   1  182.79    3.45
  -1   2   1  177.42    3.65
   0  -2  -1 9713.96  170.93
   0   2   1 9999.00  171.01
  -2  -2  -1  174.29    3.27
  -2  -2  -1  162.73    3.37
  -2  -2  -1  171.35    3.37
  -2  -2  -1  170.36    3.08
   2   2   1  167.81    3.39
   2   2   1  171.05    3.37
   2   2   1  167.57    3.25
  -3  -2  -1 1030.90   18.02
  -3  -2  -1 1031.38   17.88
  -3  -2  -1 1018.59   18.01
  -3  -2  -1 1043.32   17.43
   3   2   1 1018.64   18.03
   3   2   1 1008.12   17.99
   3   2   1 1002.51   17.86
  -4  -2  -1  153.78    3.44
  -4  -2  -1  151.52    2.75
  -4  -2  -1  157.09    3.34
  -4  -2  -1  146.34    3.36
   4   2   1  152.50    3.33
   4   2   1  147.10    3.36
   4   2   1  151.20    2.76
   4   2   1  155.13    3.43
  -5  -2  -1   52.26    1.88
  -5  -2  -1   52.97    1.23
  -5  -2  -1   53.88    1.80
   5   2   1   54.14    1.82
   5   2   1   53.00    1.24
   5   2   1   55.42    1.79
  -6  -2  -1  436.88    8.51
  -6  -2  -1  428.11    8.59
  -6  -2  -1  422.84    7.69
   6   2   1  434.02    8.55
   6   2   1  415.41    7.69
  -7  -2  -1   43.63    1.31
  -7  -2  -1   45.61    2.06
  -7  -2  -1   43.22    1.92
   7   2   1   41.91    1.28
   7   2   1   45.02    1.88
  -8  -2  -1   54.38    2.42
  -8  -2  -1   52.84    1.60
  -8  -2  -1   53.61    2.35
   8   2   1   53.32    1.60
   8   2   1   55.38    2.35
  -9  -2  -1  326.66    7.46
  -9  -2  -1  315.76    7.48
   9   2   1  309.55    6.41
   9   2   1  327.87    7.41
 -10  -2  -1    6.95    0.80
 -10  -2  -1    6.05    1.35
 -10  -2  -1    5.31    1.31
  10   2   1    6.57    1.33
  10   2   1    6.55    0.86
 -11  -2  -1   32.30    2.36
 -11  -2  -1   32.56    2.26
  11   2   1   36.03    2.32
 -12  -2  -1  114.67    4.39
 -12  -2  -1  111.03    4.41
  12   2   1  115.05    4.19
 -13  -2  -1    1.61    1.56
 -13  -2  -1    1.54    1.41
  13   2   1    2.88    1.17
 -14  -2  -1    6.67    1.80
  14   2   1    4.81    1.58
  11  -3  -1  110.44    3.76
 -11   3   1  109.92    4.38
 -11   3   1  109.53    4.74
 -11   3   1  118.92    5.01
  10  -3  -1    5.67    1.21
 -10   3   1    4.83    1.46
 -10   3   1    5.94    1.30
   9  -3  -1   74.85    2.81
  -9   3   1   73.10    3.13
  -9   3   1   72.51    3.10
  -9   3   1   75.55    5.30
   8  -3  -1   16.91    1.43
  -8   3   1   13.95    1.79
  -8   3   1   12.86    1.62
  -8   3   1   15.23    1.73
   7  -3  -1  107.04    3.10
  -7   3   1  105.21    3.74
  -7   3   1  109.42    3.54
  -7   3   1  111.14    3.58
   6  -3  -1  169.79    4.03
  -6   3   1  164.94    4.45
  -6   3   1  171.15    4.71
  -6   3   1  166.77    4.41
   5  -3  -1  237.20    5.05
  -5   3   1  232.92    5.37
  -5   3   1  238.89    5.53
  -5   3   1  240.25    5.70
   4  -3  -1  189.87    4.07
  -4   3   1  184.30    4.32
  -4   3   1  186.47    4.49
  -4   3   1  184.52    4.01
  -4   3   1  194.84    4.67
   3  -3  -1 1613.83   28.04
   3  -3  -1 1615.85   28.30
  -3   3   1 1615.10   28.67
  -3   3   1 1577.86   28.03
  -3   3   1 1605.61   28.35
  -3   3   1 1650.96   28.64
   2  -3  -1  363.38    7.61
   2  -3  -1  379.12    6.82
   2  -3  -1  365.44    7.25
  -2   3   1  368.06    7.29
  -2   3   1  363.44    6.79
  -2   3   1  365.40    7.29
  -2   3   1  373.44    7.04
   1  -3  -1   42.12    1.26
   1  -3  -1   42.00    1.42
   1  -3  -1   42.43    1.15
   1  -3  -1   42.54    1.42
  -1   3   1   40.27    1.26
  -1   3   1   42.86    1.69
  -1   3   1   41.97    1.13
   0  -3  -1 2468.43   47.64
   0   3   1 2514.67   47.76
  -1  -3  -1  715.64   12.78
  -1  -3  -1  703.90   12.83
  -1  -3  -1  711.89   12.86
  -1  -3  -1  724.97   12.81
   1   3   1  716.87   12.85
   1   3   1  742.99   12.83
   1   3   1  729.36   12.81
   1   3   1  755.60   12.91
  -2  -3  -1  105.98    2.31
  -2  -3  -1  104.97    2.36
  -2  -3  -1  100.22    2.34
  -2  -3  -1  104.17    2.29
  -2  -3  -1  105.59    2.21
   2   3   1  106.32    2.22
   2   3   1  104.93    2.38
   2   3   1  104.68    2.34
  -3  -3  -1    7.44    0.42
  -3  -3  -1    6.25    0.76
  -3  -3  -1    7.32    0.60
  -3  -3  -1    6.97    0.70
  -3  -3  -1    6.30    0.42
   3   3   1    5.58    0.53
   3   3   1    6.10    0.64
  -4  -3  -1   26.33    1.17
  -4  -3  -1   30.17    0.76
  -4  -3  -1   29.52    1.22
  -4  -3  -1   30.85    1.18
   4   3   1   30.11    1.31
   4   3   1   29.66    1.14
   4   3   1   28.35    1.18
  -5  -3  -1   97.61    2.69
  -5  -3  -1  105.02    2.60
  -5  -3  -1   96.70    1.90
   5   3   1   96.35    2.53
   5   3   1   96.84    1.90
   5   3   1   98.84    2.71
  -6  -3  -1  172.25    4.03
  -6  -3  -1  169.81    4.14
  -6  -3  -1  169.61    3.18
   6   3   1  167.44    3.18
   6   3   1  173.26    4.19
  -7  -3  -1  263.66    4.92
  -7  -3  -1  265.43    6.07
  -7  -3  -1  272.18    5.95
   7   3   1  274.38    6.10
   7   3   1  262.81    4.93
  -8  -3  -1   -0.11    0.92
  -8  -3  -1   -0.06    0.36
  -8  -3  -1    0.17    0.85
   8   3   1   -0.14    0.74
   8   3   1    0.16    0.40
  -9  -3  -1    1.00    0.45
  -9  -3  -1   -0.61    0.92
  -9  -3  -1    0.07    0.94
   9   3   1   -0.02    0.88
   9   3   1    0.11    0.45
 -10  -3  -1   19.74    1.86
 -10  -3  -1   16.85    1.81
 -10  -3  -1   18.39    0.92
  10   3   1   14.71    0.97
  10   3   1   18.18    1.83
 -11  -3  -1    1.45    1.16
 -11  -3  -1    2.47    1.38
  11   3   1    2.75    1.23
 -12  -3  -1   47.84    2.89
  12   3   1   46.95    2.84
 -13  -3  -1    1.77    1.35
 -13  -3  -1    0.17    1.35
  13   3   1    4.73    1.42
 -14  -3  -1    5.63    1.72
 -14  -3  -1    7.03    1.63
  14   3   1    4.20    1.50
 -11   4   1   18.53    2.19
  10  -4  -1    4.42    1.01
 -10   4   1    1.32    1.38
 -10   4   1    3.11    1.30
   9  -4  -1   13.03    1.39
  -9   4   1   12.25    1.79
  -9   4   1   10.93    1.65
  -9   4   1   15.28    2.08
   8  -4  -1   93.41    2.93
  -8   4   1   92.37    3.91
  -8   4   1   93.49    3.56
  -8   4   1   91.88    3.51
   7  -4  -1   37.80    1.75
  -7   4   1   39.61    2.20
  -7   4   1   37.52    2.39
  -7   4   1   36.30    2.19
   6  -4  -1  117.51    3.13
  -6   4   1  119.06    3.79
  -6   4   1  120.20    4.00
   5  -4  -1  104.08    2.72
  -5   4   1   99.74    3.25
  -5   4   1  100.48    3.11
  -5   4   1  100.43    3.37
   4  -4  -1    4.49    0.69
  -4   4   1    4.95    0.98
  -4   4   1    5.49    1.07
  -4   4   1    4.80    0.87
  -4   4   1    6.11    0.73
   3  -4  -1  119.99    2.71
  -3   4   1  113.79    2.69
  -3   4   1  121.80    3.40
  -3   4   1  118.09    3.07
  -3   4   1  119.22    3.32
   2  -4  -1   82.00    1.95
   2  -4  -1   77.35    2.20
  -2   4   1   79.37    2.24
  -2   4   1   78.59    1.91
  -2   4   1   81.88    2.49
  -2   4   1   80.17    2.46
   1  -4  -1    3.76    0.46
   1  -4  -1    3.67    0.61
  -1   4   1    4.80    0.79
  -1   4   1    4.03    0.76
  -1   4   1    3.65    0.45
   0  -4  -1  186.61    4.14
   0  -4  -1  188.20    3.75
   0  -4  -1  185.30    3.90
   0  -4  -1  195.02    4.11
   0  -4  -1  191.92    3.75
   0   4   1  195.76    3.96
   0   4   1  190.59    4.11
   0   4   1  186.13    4.15
  -1  -4  -1  470.76    8.77
  -1  -4  -1  493.73    8.91
   1   4   1  485.72    8.80
   1   4   1  486.75    9.00
   1   4   1  476.56    9.38
   1   4   1  484.22    8.90
  -2  -4  -1  466.27    8.76
  -2  -4  -1  479.81    8.74
  -2  -4  -1  456.65    8.72
  -2  -4  -1  467.90    8.84
   2   4   1  478.26    8.77
   2   4   1  479.92    8.74
   2   4   1  479.34    8.80
   2   4   1  486.90    8.81
  -3  -4  -1   59.43    1.53
  -3  -4  -1   61.55    1.82
  -3  -4  -1   60.07    1.77
  -3  -4  -1   58.56    1.66
  -3  -4  -1   54.12    1.68
  -3  -4  -1   59.75    1.53
  -3  -4  -1   60.92    1.70
   3   4   1   57.89    1.80
  -4  -4  -1   97.71    2.63
  -4  -4  -1  101.81    2.63
  -4  -4  -1  101.53    2.68
  -4  -4  -1  103.31    2.17
  -4  -4  -1  103.00    2.16
   4   4   1   97.13    2.45
   4   4   1  102.84    2.69
  -5  -4  -1    7.44    0.88
  -5  -4  -1    7.98    0.52
  -5  -4  -1    6.60    0.84
  -5  -4  -1    7.83    0.50
   5   4   1    7.84    0.79
   5   4   1    7.03    0.91
  -6  -4  -1  147.80    2.86
  -6  -4  -1  153.52    3.85
  -6  -4  -1  155.06    3.72
   6   4   1  149.82    3.86
   6   4   1  148.72    2.87
  -7  -4  -1   31.10    0.82
  -7  -4  -1   30.85    1.68
  -7  -4  -1   30.39    1.63
   7   4   1   30.96    0.83
   7   4   1   31.64    1.68
  -8  -4  -1  156.61    4.15
  -8  -4  -1  154.75    2.91
  -8  -4  -1  151.53    4.77
   8   4   1  151.12    2.92
  -9  -4  -1    8.87    1.38
  -9  -4  -1    6.01    1.17
  -9  -4  -1    6.14    0.47
   9   4   1    7.88    1.31
   9   4   1    5.59    0.48
 -10  -4  -1  212.72    5.61
 -10  -4  -1  213.95    5.80
  10   4   1  206.39    3.92
  10   4   1  218.59    5.82
 -11  -4  -1   -1.45    1.13
 -11  -4  -1   -0.08    1.03
  11   4   1    0.68    1.08
 -12  -4  -1   27.95    2.37
 -12  -4  -1   32.79    2.41
 -13  -4  -1   74.46    3.84
 -13  -4  -1   77.59    3.69
  13   4   1   78.03    3.70
 -14  -4  -1   -0.98    1.22
 -14  -4  -1   -0.10    1.58
  14   4   1    0.81    1.22
 -10   5   1   33.25    2.53
 -10   5   1   25.58    2.64
 -10   5   1   28.62    2.52
  -9   5   1   -1.04    1.13
  -9   5   1   -0.33    1.18
   8  -5  -1    1.93    0.76
  -8   5   1    0.71    1.24
  -8   5   1    2.24    1.29
  -8   5   1   -0.03    1.01
   7  -5  -1    1.06    0.65
  -7   5   1   -1.14    1.02
  -7   5   1    0.15    1.10
  -7   5   1   -0.38    0.90
  -6   5   1    6.97    1.42
  -6   5   1    5.77    1.16
  -6   5   1    7.25    1.44
   5  -5  -1   50.41    1.76
  -5   5   1   52.83    2.30
  -5   5   1   52.97    2.62
  -5   5   1   47.86    2.36
   4  -5  -1   28.50    1.26
  -4   5   1   27.54    1.61
  -4   5   1   26.79    1.19
  -4   5   1   26.32    1.78
   3  -5  -1  495.30    9.12
  -3   5   1  493.66   10.11
  -3   5   1  497.54    9.74
  -3   5   1  498.12   10.13
  -3   5   1  483.48    9.35
   2  -5  -1  843.30   14.74
  -2   5   1  831.67   15.65
  -2   5   1  822.46   15.66
  -2   5   1  816.20   14.70
  -2   5   1  835.79   15.26
   1  -5  -1   45.46    1.34
   1  -5  -1   46.04    1.36
   1  -5  -1   45.96    1.84
  -1   5   1   47.83    1.88
  -1   5   1   45.67    1.64
  -1   5   1   47.22    1.84
   0  -5  -1  459.78    8.44
   0  -5  -1  449.56    8.70
   0  -5  -1  459.90    8.44
   0   5   1  468.33    8.77
   0   5   1  464.57    9.05
   0   5   1  458.14    8.97
  -1  -5  -1    0.36    0.47
  -1  -5  -1    0.21    0.41
  -1  -5  -1    0.57    0.67
  -1  -5  -1    0.65    0.47
   1   5   1    0.21    0.61
   1   5   1    0.71    0.59
   1   5   1    0.61    0.51
  -2  -5  -1   14.87    1.01
  -2  -5  -1   16.25    1.03
  -2  -5  -1   17.23    0.95
  -2  -5  -1   15.14    1.03
   2   5   1   13.01    1.01
   2   5   1   15.98    0.96
   2   5   1   15.95    1.06
  -3  -5  -1  374.10    7.54
  -3  -5  -1  383.58    7.56
  -3  -5  -1  397.76    7.63
  -3  -5  -1  394.06    7.65
  -3  -5  -1  390.41    7.51
   3   5   1  402.59    7.68
   3   5   1  405.39    7.65
  -4  -5  -1   40.57    1.30
  -4  -5  -1   39.24    1.56
  -4  -5  -1   41.36    1.55
  -4  -5  -1   39.59    1.29
  -4  -5  -1   39.19    1.47
   4   5   1   41.24    1.64
  -5  -5  -1  317.98    6.03
  -5  -5  -1  324.96    6.04
  -5  -5  -1  322.54    6.72
  -5  -5  -1  325.95    6.58
   5   5   1  318.49    6.73
  -6  -5  -1  138.98    2.91
  -6  -5  -1  148.38    3.78
  -6  -5  -1  142.46    2.90
  -6  -5  -1  146.26    3.61
   6   5   1  142.35    3.83
  -7  -5  -1   15.01    1.31
  -7  -5  -1   14.08    0.62
  -7  -5  -1   13.32    1.26
  -7  -5  -1   16.45    0.65
   7   5   1   14.01    1.31
  -8  -5  -1   83.53    1.69
  -8  -5  -1   82.85    2.95
  -8  -5  -1   80.51    2.84
   8   5   1   84.35    3.12
  -9  -5  -1  200.80    5.69
  -9  -5  -1  191.55    5.27
   9   5   1  206.23    5.48
 -10  -5  -1   10.04    1.50
 -10  -5  -1    9.68    1.53
  10   5   1    8.95    1.47
 -11  -5  -1    0.94    1.11
 -11  -5  -1    2.07    1.28
  11   5   1    3.44    1.31
 -12  -5  -1   10.38    1.67
 -12  -5  -1    9.16    1.74
 -13  -5  -1    0.42    1.37
 -13  -5  -1    2.34    1.37
  13   5   1    1.74    1.43
 -14  -5  -1   54.20    3.22
 -14  -5  -1   54.09    3.43
  14   5   1   56.57    3.36
  -9   6   1   63.99    3.43
  -9   6   1   66.85    3.76
  -9   6   1   64.39    3.28
   8  -6  -1   61.81    2.13
  -8   6   1   57.78    3.30
  -8   6   1   60.92    3.17
  -8   6   1   57.32    2.92
   7  -6  -1   31.98    1.48
  -7   6   1   27.22    2.09
  -7   6   1   29.54    2.39
  -7   6   1   30.24    2.57
   6  -6  -1   14.92    1.13
  -6   6   1   17.13    1.89
  -6   6   1   15.33    1.71
  -6   6   1   14.14    1.78
   5  -6  -1    0.34    0.54
  -5   6   1    1.06    0.87
  -5   6   1    1.69    1.10
  -5   6   1    0.91    1.08
  -5   6   1   -0.38    0.58
   4  -6  -1   79.42    2.20
  -4   6   1   80.80    3.18
  -4   6   1   86.40    2.92
  -4   6   1   84.58    3.20
  -4   6   1   78.93    2.14
   3  -6  -1  278.78    5.71
  -3   6   1  288.18    6.77
  -3   6   1  283.32    6.73
  -3   6   1  284.65    6.31
   2  -6  -1    1.17    0.48
   2  -6  -1    0.79    0.49
  -2   6   1    2.60    0.95
  -2   6   1    0.23    0.88
  -2   6   1    0.28    0.65
   1  -6  -1    0.55    0.43
   1  -6  -1    0.81    0.38
  -1   6   1   -0.42    0.53
  -1   6   1    0.42    0.68
  -1   6   1   -1.50    0.68
   0  -6  -1   93.82    2.27
   0  -6  -1   90.37    2.25
   0   6   1   94.94    2.63
   0   6   1   91.61    2.79
   0   6   1   94.73    2.86
  -1  -6  -1  205.28    4.68
  -1  -6  -1  222.74    4.80
   1   6   1  211.22    4.91
   1   6   1  219.85    4.75
   1   6   1  220.11    4.94
  -2  -6  -1  675.65   12.62
   2   6   1  700.50   12.97
   2   6   1  695.93   12.88
   2   6   1  701.56   12.69
   2   6   1  685.03   12.95
  -3  -6  -1   35.38    1.48
  -3  -6  -1   36.56    1.49
   3   6   1   36.48    1.51
   3   6   1   38.83    1.57
  -4  -6  -1   43.98    1.52
  -4  -6  -1   48.93    1.81
  -4  -6  -1   44.44    1.69
  -4  -6  -1   45.43    1.58
   4   6   1   44.13    1.77
  -5  -6  -1   34.20    1.60
  -5  -6  -1   34.07    1.55
  -5  -6  -1   34.04    1.49
   5   6   1   36.57    1.70
  -6  -6  -1    1.93    0.66
  -6  -6  -1    1.31    0.48
  -6  -6  -1    2.17    0.46
  -6  -6  -1    1.03    0.77
   6   6   1    1.61    0.87
  -7  -6  -1    6.02    0.68
  -7  -6  -1    4.74    0.91
  -7  -6  -1    7.40    1.11
  -7  -6  -1    7.59    0.61
   7   6   1    6.39    1.09
  -8  -6  -1   31.70    1.91
  -8  -6  -1   31.73    0.98
  -8  -6  -1   33.62    2.04
  -8  -6  -1   31.94    1.00
   8   6   1   28.87    1.88
  -9  -6  -1    5.03    1.21
  -9  -6  -1    4.71    1.21
   9   6   1    8.55    1.38
 -10  -6  -1   28.28    2.10
 -10  -6  -1   25.73    1.98
  10   6   1   29.45    2.12
 -11  -6  -1   22.24    1.89
 -11  -6  -1   26.05    2.33
  11   6   1   23.40    2.10
 -12  -6  -1   35.53    2.71
 -12  -6  -1   37.13    2.50
  12   6   1   37.78    2.68
 -13  -6  -1    0.93    1.09
 -13  -6  -1    2.29    1.42
  13   6   1   -1.22    1.32
 -14  -6  -1   27.88    2.96
 -14  -6  -1   27.72    2.55
  14   6   1   22.78    2.45
  -9   7   1   11.14    2.08
  -9   7   1   10.04    1.73
  -8   7   1    1.10    1.20
  -8   7   1    0.88    1.31
  -8   7   1    2.34    1.34
  -7   7   1   19.90    2.24
  -7   7   1   27.12    2.16
  -7   7   1   23.41    2.28
   6  -7  -1   21.84    1.16
  -6   7   1   18.23    2.04
  -6   7   1   19.12    1.85
  -6   7   1   18.59    2.01
   5  -7  -1    8.33    0.85
  -5   7   1    7.85    1.34
  -5   7   1    7.12    1.47
  -5   7   1    9.56    1.64
  -4   7   1    7.28    1.50
  -4   7   1    4.30    1.09
  -4   7   1    3.86    1.23
   3  -7  -1    1.13    0.85
  -3   7   1    1.28    0.85
  -3   7   1    0.31    0.98
  -3   7   1    0.13    1.00
   2  -7  -1  505.28    9.28
   2  -7  -1  488.53   10.06
  -2   7   1  505.87   10.61
  -2   7   1  506.31   10.13
  -2   7   1  505.21   10.64
   1  -7  -1    8.34    0.84
  -1   7   1    8.33    1.09
  -1   7   1    6.70    1.33
   0  -7  -1    1.94    0.58
   0   7   1    1.60    0.65
   0   7   1    0.41    0.74
   0   7   1    1.51    0.84
  -1  -7  -1    2.62    0.55
  -1  -7  -1    1.78    0.58
   1   7   1    1.85    0.89
   1   7   1    2.64    0.77
   1   7   1    1.17    0.77
  -2  -7  -1  309.94    6.36
   2   7   1  315.86    6.37
   2   7   1  318.89    6.79
   2   7   1  310.89    6.63
   2   7   1  317.51    6.78
  -3  -7  -1  209.27    4.81
   3   7   1  200.77    4.62
   3   7   1  211.14    4.83
   3   7   1  208.11    4.87
  -4  -7  -1   24.26    1.36
  -4  -7  -1   24.90    1.42
   4   7   1   25.53    1.52
   4   7   1   24.35    1.35
  -5  -7  -1   18.05    1.21
  -5  -7  -1   15.20    1.27
  -5  -7  -1   16.77    1.21
  -5  -7  -1   17.02    1.11
   5   7   1   15.91    1.33
  -6  -7  -1  815.85   14.83
  -6  -7  -1  827.00   15.62
  -6  -7  -1  818.72   15.44
  -6  -7  -1  805.80   14.81
   6   7   1  822.50   15.62
  -7  -7  -1  329.28    7.05
  -7  -7  -1  305.02    7.76
  -8  -7  -1   12.59    0.81
  -8  -7  -1   13.00    1.53
  -8  -7  -1   14.23    1.66
  -8  -7  -1   11.60    0.88
   8   7   1   13.03    1.63
  -9  -7  -1  291.59    5.50
  -9  -7  -1  298.52    7.20
  -9  -7  -1  286.21    5.49
  -9  -7  -1  310.03    7.06
   9   7   1  304.19    7.34
 -10  -7  -1  125.02    4.04
 -10  -7  -1  122.56    4.17
  10   7   1  118.33    4.24
 -11  -7  -1    1.11    1.18
  11   7   1    2.33    1.26
 -12  -7  -1    3.81    1.55
 -12  -7  -1    2.92    1.19
  12   7   1    3.07    1.49
 -13  -7  -1   -0.17    1.34
 -13  -7  -1   -0.17    1.16
  13   7   1   -2.22    1.23
 -14  -7  -1   12.71    2.15
 -14  -7  -1   12.83    1.96
  14   7   1   13.14    2.11
  -8   8   1   42.10    3.25
  -8   8   1   37.37    2.68
  -7   8   1    0.80    1.19
  -7   8   1    1.32    1.25
  -7   8   1    1.39    1.30
  -6   8   1   19.01    2.36
  -6   8   1   24.92    2.50
  -6   8   1   26.61    2.11
  -5   8   1    1.84    1.16
  -5   8   1    3.08    1.13
   4  -8  -1    3.88    0.87
  -4   8   1    3.85    1.35
  -4   8   1    4.79    1.12
  -4   8   1    3.95    1.44
   3  -8  -1    5.87    0.72
  -3   8   1    4.90    1.45
  -3   8   1    4.22    1.05
  -3   8   1    5.52    1.45
   2  -8  -1   51.51    1.96
  -2   8   1   54.49    2.78
  -2   8   1   56.36    2.77
   1  -8  -1   35.18    1.47
  -1   8   1   33.49    2.11
  -1   8   1   35.98    1.94
  -1   8   1   32.80    2.11
   0  -8  -1  207.67    4.43
   0  -8  -1  206.69    4.38
   0   8   1  209.97    5.07
   0   8   1  210.16    5.44
   0   8   1  207.33    5.37
  -1  -8  -1    1.71    0.55
  -1  -8  -1    2.43    0.66
   1   8   1    0.37    0.77
   1   8   1    1.22    0.82
   1   8   1   -0.02    0.91
  -2  -8  -1  252.08    5.31
   2   8   1  245.34    5.65
   2   8   1  245.95    5.84
  -3  -8  -1 1090.81   20.07
   3   8   1 1071.04   20.06
   3   8   1 1089.59   19.70
   3   8   1 1085.09   19.98
  -4  -8  -1  336.55    7.25
  -4  -8  -1  332.10    7.07
   4   8   1  326.32    7.17
   4   8   1  329.09    7.03
  -5  -8  -1  132.46    3.77
  -5  -8  -1  129.34    3.80
  -5  -8  -1  136.40    3.54
   5   8   1  136.20    3.76
  -6  -8  -1  725.70   13.75
  -6  -8  -1  700.74   13.16
   6   8   1  686.96   13.73
  -7  -8  -1  419.59    9.07
  -7  -8  -1  421.39    8.91
  -7  -8  -1  414.97    8.16
   7   8   1  414.74    9.05
  -8  -8  -1    1.70    0.70
  -8  -8  -1    0.88    0.99
  -8  -8  -1    2.85    0.63
  -8  -8  -1   -0.49    1.12
   8   8   1    2.21    1.11
  -9  -8  -1    0.11    0.54
  -9  -8  -1    0.72    0.56
  -9  -8  -1   -1.66    0.98
  -9  -8  -1   -0.67    0.95
   9   8   1    0.74    1.10
 -10  -8  -1    0.58    0.34
 -10  -8  -1    0.37    1.13
 -10  -8  -1   -0.21    1.06
 -10  -8  -1    1.14    0.34
  10   8   1   -0.53    1.02
 -11  -8  -1   96.49    3.64
 -11  -8  -1   98.12    3.94
  11   8   1   96.59    3.99
 -12  -8  -1   14.92    2.14
 -12  -8  -1   11.30    1.62
  12   8   1   10.69    1.98
 -13  -8  -1   37.27    2.64
 -13  -8  -1   31.39    2.63
  13   8   1   38.71    2.82
 -14  -8  -1  132.50    5.18
 -14  -8  -1  123.77    4.77
  14   8   1  133.47    5.25
  -7   9   1    2.87    1.33
  -7   9   1    2.73    1.33
  -6   9   1    2.15    1.45
  -6   9   1   -0.30    1.11
  -5   9   1   42.65    2.51
  -5   9   1   43.64    2.93
  -5   9   1   42.40    2.85
  -4   9   1   52.42    3.17
  -4   9   1   50.42    2.97
  -4   9   1   51.48    2.60
   3  -9  -1   18.51    0.86
  -3   9   1   17.56    2.15
  -3   9   1   24.04    2.27
  -3   9   1   19.31    1.70
   2  -9  -1   17.99    1.15
  -2   9   1   19.60    1.93
  -2   9   1   19.19    2.17
  -2   9   1   20.83    1.77
   1  -9  -1  138.61    3.24
  -1   9   1  147.92    4.61
  -1   9   1  147.58    4.68
  -1   9   1  144.65    4.20
   0  -9  -1  246.29    5.20
   0  -9  -1  243.27    5.14
   0   9   1  254.66    6.69
   0   9   1  259.46    6.48
   0   9   1  251.03    6.43
  -1  -9  -1   30.09    1.46
   1   9   1   28.34    2.06
   1   9   1   30.08    1.90
  -2  -9  -1  362.15    8.06
  -2  -9  -1  352.75    7.27
   2   9   1  349.44    7.99
   2   9   1  367.37    7.85
  -3  -9  -1   12.17    1.73
   3   9   1   11.74    1.30
   3   9   1   10.23    1.12
  -4  -9  -1   62.50    2.54
  -4  -9  -1   64.34    3.07
   4   9   1   67.23    2.45
   4   9   1   66.03    3.00
  -5  -9  -1   19.97    1.85
  -5  -9  -1   23.64    1.55
   5   9   1   23.69    1.72
   5   9   1   21.38    1.62
  -6  -9  -1   18.26    1.83
  -6  -9  -1   20.16    1.49
   6   9   1   23.59    2.13
  -7  -9  -1  137.41    4.12
  -7  -9  -1  138.33    4.22
  -7  -9  -1  133.21    3.56
   7   9   1  139.08    4.21
  -8  -9  -1  115.18    3.79
  -8  -9  -1  112.41    3.05
  -8  -9  -1  109.27    3.82
   8   9   1  114.24    3.98
  -9  -9  -1   22.87    2.15
  -9  -9  -1   26.40    1.35
  -9  -9  -1   23.62    1.88
  -9  -9  -1   21.63    1.33
   9   9   1   24.08    2.02
 -10  -9  -1   60.31    3.10
 -10  -9  -1   58.30    2.82
 -10  -9  -1   56.19    2.23
  10   9   1   57.35    2.96
 -11  -9  -1   73.02    3.26
 -11  -9  -1   63.31    3.71
  11   9   1   70.27    3.91
 -12  -9  -1    9.18    1.73
 -12  -9  -1    7.88    1.71
  12   9   1   10.57    1.92
 -13  -9  -1   12.45    2.14
 -13  -9  -1   11.18    1.83
  13   9   1    9.40    1.88
 -14  -9  -1   11.56    2.12
 -14  -9  -1   13.23    2.03
  14   9   1   12.58    2.06
  -6  10   1   21.87    2.82
  -6  10   1   23.26    2.33
   5 -10  -1    9.90    1.91
  -5  10   1   11.20    1.74
  -5  10   1   12.07    1.99
  -4  10   1   25.94    2.13
  -4  10   1   27.72    2.49
  -3  10   1   13.21    1.95
  -3  10   1   11.30    1.63
   2 -10  -1    1.74    0.42
  -2  10   1    1.11    0.98
  -2  10   1    0.70    1.76
  -1  10   1    1.12    1.00
  -1  10   1    2.50    1.20
   0 -10  -1  113.03    2.89
   0 -10  -1  115.72    3.62
   0  10   1  116.10    4.06
   0  10   1  115.72    3.77
  -1 -10  -1    5.71    1.30
  -1 -10  -1    7.42    0.94
   1  10   1    5.03    1.22
   1  10   1    6.28    1.50
  -2 -10  -1   77.50    3.14
  -2 -10  -1   78.15    2.50
   2  10   1   71.92    2.86
   2  10   1   71.52    3.06
  -3 -10  -1   19.34    1.85
  -3 -10  -1   24.31    1.58
   3  10   1   20.12    1.95
   3  10   1   19.68    1.69
  -4 -10  -1  267.80    6.50
  -4 -10  -1  264.75    6.55
   4  10   1  264.97    6.46
   4  10   1  264.57    6.12
  -5 -10  -1   51.65    2.46
   5  10   1   46.21    2.47
   5  10   1   55.32    2.77
  -6 -10  -1   29.03    1.94
  -6 -10  -1   28.76    2.09
  -6 -10  -1   29.60    1.84
   6  10   1   29.34    1.89
  -7 -10  -1   12.98    1.72
  -7 -10  -1   10.55    1.29
  -7 -10  -1   11.19    1.48
   7  10   1   11.74    1.55
  -8 -10  -1  140.43    4.50
  -8 -10  -1  141.82    3.76
  -8 -10  -1  144.64    4.38
   8  10   1  140.07    4.47
  -9 -10  -1   15.03    1.91
  -9 -10  -1   14.35    1.27
  -9 -10  -1   16.77    1.86
   9  10   1   12.80    1.74
 -10 -10  -1   33.44    2.82
 -10 -10  -1   37.27    2.45
 -10 -10  -1   35.86    1.59
  10  10   1   35.85    2.49
 -11 -10  -1   23.20    2.41
 -11 -10  -1   18.26    2.11
  11  10   1   17.02    2.13
 -12 -10  -1   57.80    3.28
  12  10   1   52.16    3.19
 -13 -10  -1   -1.30    1.24
 -13 -10  -1   -0.08    1.45
  13  10   1    1.06    1.32
 -14 -10  -1   33.69    2.80
   5 -11  -1    2.71    1.70
  -5  11   1    3.96    1.72
  -5  11   1    1.00    1.27
   4 -11  -1   67.20    3.77
  -4  11   1   72.22    3.90
  -4  11   1   65.37    3.22
   3 -11  -1   59.88    3.53
  -3  11   1   48.56    3.16
   2 -11  -1    8.57    1.73
  -2  11   1   14.06    1.79
  -2  11   1   11.29    1.97
   1 -11  -1  138.51    5.00
  -1  11   1  133.28    4.80
  -1  11   1  138.18    4.42
   0 -11  -1   38.30    1.54
   0  11   1   38.05    2.33
   0  11   1   43.44    2.79
  -1 -11  -1    0.78    0.71
  -1 -11  -1    1.45    1.14
   1  11   1   -0.32    1.21
   1  11   1    3.71    1.11
  -2 -11  -1    6.19    1.36
  -2 -11  -1    7.58    1.01
   2  11   1    4.32    1.30
   2  11   1    5.59    1.26
  -3 -11  -1    0.89    1.10
  -3 -11  -1    1.39    0.83
   3  11   1    1.98    1.13
   3  11   1    0.55    1.09
  -4 -11  -1   13.72    1.68
  -4 -11  -1   13.25    1.56
   4  11   1   14.46    1.58
  -5 -11  -1    1.53    1.12
  -5 -11  -1    4.05    1.15
   5  11   1    3.72    1.08
   5  11   1    3.69    1.19
  -6 -11  -1    1.32    0.89
  -6 -11  -1    1.70    0.99
  -6 -11  -1    0.83    0.97
   6  11   1    1.47    0.91
  -7 -11  -1   44.10    2.63
  -7 -11  -1   48.73    2.64
  -7 -11  -1   49.75    2.60
   7  11   1   45.32    2.52
  -8 -11  -1  132.70    4.33
  -8 -11  -1  129.60    3.70
  -8 -11  -1  128.58    4.36
   8  11   1  120.11    4.26
  -9 -11  -1   81.33    2.72
  -9 -11  -1   82.73    3.36
  -9 -11  -1   81.18    3.49
   9  11   1   80.63    3.56
 -10 -11  -1    1.78    1.12
 -10 -11  -1    1.51    1.21
 -10 -11  -1   -0.42    0.72
  10  11   1   -0.26    1.20
 -11 -11  -1   98.86    4.10
 -11 -11  -1   94.09    3.94
  11  11   1  101.07    4.19
 -12 -11  -1    3.69    1.47
 -12 -11  -1    3.66    1.60
  12  11   1    7.84    1.89
 -13 -11  -1    4.68    1.59
 -13 -11  -1    5.86    1.85
  13  11   1    9.25    2.06
 -14 -11  -1    2.53    1.55
 -14 -11  -1    2.35    1.54
  14  11   1   -0.74    1.58
   3 -12  -1    9.83    2.33
  -3  12   1    9.37    2.39
  -3  12   1    7.35    1.45
   2 -12  -1   12.24    2.01
  -2  12   1   12.08    1.77
  -2  12   1    9.26    1.96
   1 -12  -1   11.25    1.92
  -1  12   1    7.10    1.70
  -1  12   1    9.98    1.86
   0 -12  -1    2.28    1.53
   0  12   1    3.17    1.41
   0  12   1    4.89    1.33
  -1 -12  -1   -0.26    1.29
  -1 -12  -1    0.66    0.67
   1  12   1    0.62    1.25
   1  12   1    1.31    1.08
  -2 -12  -1    0.65    0.74
  -2 -12  -1    1.63    2.04
   2  12   1   -0.28    1.04
   2  12   1   -0.78    1.25
  -3 -12  -1   35.25    1.88
  -3 -12  -1   35.26    2.60
   3  12   1   36.15    2.36
   3  12   1   35.90    2.61
  -4 -12  -1  137.94    4.56
  -4 -12  -1  141.34    4.67
  -4 -12  -1  128.40    3.95
   4  12   1  135.11    4.43
  -5 -12  -1   28.48    2.17
  -5 -12  -1   27.67    2.13
   5  12   1   26.91    1.86
   5  12   1   26.76    2.20
  -6 -12  -1    9.23    1.64
  -6 -12  -1    7.66    1.51
  -6 -12  -1    5.11    1.26
   6  12   1    5.24    1.22
  -7 -12  -1   41.68    2.28
  -7 -12  -1   43.26    2.65
  -7 -12  -1   41.64    2.62
   7  12   1   42.74    2.47
  -8 -12  -1    7.05    1.50
  -8 -12  -1    8.38    1.24
  -8 -12  -1    8.21    2.43
   8  12   1   11.18    1.74
  -9 -12  -1   -0.21    0.87
  -9 -12  -1    0.50    1.11
  -9 -12  -1    0.61    1.20
   9  12   1    0.51    1.40
 -10 -12  -1   -0.91    1.09
 -10 -12  -1   -0.29    1.27
 -10 -12  -1   -1.23    0.82
  10  12   1   -1.43    1.26
 -11 -12  -1   14.06    2.10
 -11 -12  -1   12.93    1.97
  11  12   1   13.99    2.10
 -12 -12  -1   19.53    2.32
 -12 -12  -1   14.64    2.19
  12  12   1   16.21    2.40
 -13 -12  -1   22.96    2.54
  13  12   1   21.67    3.04
   2 -13  -1    0.47    1.56
  -2  13   1    2.28    1.76
  -2  13   1    1.30    1.28
   1 -13  -1   24.30    2.83
  -1  13   1   23.61    2.69
  -1  13   1   25.59    2.27
   0 -13  -1   29.57    2.67
   0  13   1   31.90    2.39
   0  13   1   29.20    2.80
  -1 -13  -1    1.93    1.33
   1  13   1    1.67    1.42
   1  13   1    2.20    1.31
  -2 -13  -1    0.99    0.79
  -2 -13  -1    0.88    1.51
   2  13   1    2.75    1.49
   2  13   1    4.08    2.08
  -3 -13  -1   36.07    2.77
  -3 -13  -1   30.68    2.31
   3  13   1   35.81    2.48
   3  13   1   32.44    2.65
  -4 -13  -1   36.30    2.04
  -4 -13  -1   39.34    2.75
   4  13   1   40.25    2.59
  -5 -13  -1   80.51    3.04
  -5 -13  -1   78.85    3.57
   5  13   1   81.67    3.59
  -6 -13  -1    1.15    1.16
   6  13   1    1.86    1.12
  -7 -13  -1    1.01    1.20
  -7 -13  -1    0.13    0.97
   7  13   1   -0.45    1.08
  -8 -13  -1    9.56    1.45
  -8 -13  -1    9.55    1.83
   8  13   1   10.84    1.69
  -9 -13  -1    4.41    1.48
  -9 -13  -1    6.40    1.26
  -9 -13  -1    5.74    1.49
   9  13   1    5.11    1.46
 -10 -13  -1    3.15    1.43
 -10 -13  -1    2.89    1.07
 -10 -13  -1    3.49    1.56
  10  13   1    3.18    1.59
 -11 -13  -1   14.24    2.08
 -11 -13  -1   11.90    2.03
  11  13   1   11.51    2.11
 -12 -13  -1   29.92    2.95
 -12 -13  -1   35.09    2.81
  12  13   1   35.79    3.05
 -13 -13  -1    2.12    1.73
 -13 -13  -1   -0.37    1.62
  13  13   1    0.85    1.49
   0 -14  -1    1.62    1.71
   0  14   1    2.11    1.28
  -1 -14  -1    2.02    1.69
   1  14   1    6.48    1.83
   1  14   1    4.67    1.56
  -2 -14  -1   46.38    3.32
   2  14   1   40.40    2.90
   2  14   1   52.43    2.97
  -3 -14  -1    3.15    1.58
   3  14   1    3.99    1.43
   3  14   1    3.07    1.43
  -4 -14  -1  104.74    4.44
  -4 -14  -1  106.11    3.47
  -4 -14  -1  113.58    4.57
   4  14   1  106.76    4.24
  -5 -14  -1  132.35    4.85
  -5 -14  -1  133.25    4.94
  -5 -14  -1  127.19    4.08
   5  14   1  133.46    4.67
  -6 -14  -1   10.08    1.39
  -6 -14  -1    6.87    1.49
  -6 -14  -1    6.35    1.64
  -6 -14  -1    7.58    1.76
  -7 -14  -1   48.68    3.06
  -7 -14  -1   55.40    3.35
  -7 -14  -1   42.35    2.93
   7  14   1   47.37    2.74
  -8 -14  -1   31.16    2.59
  -8 -14  -1   31.37    2.22
  -8 -14  -1   33.31    2.67
   8  14   1   31.38    2.43
  -9 -14  -1   11.96    1.99
  -9 -14  -1   14.76    1.78
  -9 -14  -1    9.35    1.86
   9  14   1   12.94    1.93
 -10 -14  -1    3.40    1.26
 -10 -14  -1    4.75    1.73
 -10 -14  -1    5.47    1.68
  10  14   1    7.80    1.76
 -11 -14  -1   16.16    2.31
 -11 -14  -1   19.09    2.58
  11  14   1   18.08    2.34
 -12 -14  -1    1.49    1.40
 -12 -14  -1   -0.30    1.58
  -2 -15  -1   29.40    2.88
   2  15   1   33.76    3.33
   2  15   1   28.81    2.50
  -3 -15  -1    2.38    1.71
   3  15   1    4.60    1.42
  -4 -15  -1   81.38    4.12
  -4 -15  -1   83.16    4.14
   4  15   1   82.33    3.82
  -5 -15  -1    5.66    1.63
  -5 -15  -1    3.51    1.19
  -5 -15  -1    6.91    1.85
   5  15   1    7.76    1.65
  -6 -15  -1    9.48    1.84
  -6 -15  -1   12.14    2.01
  -6 -15  -1   10.25    1.79
  -6 -15  -1    7.01    1.37
  -7 -15  -1    5.59    1.58
  -7 -15  -1    8.24    1.84
  -7 -15  -1    3.22    1.37
  -8 -15  -1   10.77    2.05
  -8 -15  -1    8.35    1.89
  -8 -15  -1   10.18    1.70
   8  15   1   10.46    1.74
  -9 -15  -1   20.22    2.45
  -9 -15  -1   21.96    2.58
  -9 -15  -1   16.25    1.98
   9  15   1   21.70    2.33
 -10 -15  -1   23.46    2.48
 -10 -15  -1   22.83    2.57
  10  15   1   28.40    2.55
   9  15  -2   20.59    2.23
  -9 -15   2   14.64    2.24
  -9 -15   2   14.30    2.12
   8  15  -2    2.09    1.36
  -8 -15   2    2.42    1.48
  -8 -15   2    0.10    1.70
   7  15  -2   52.46    2.83
  -7 -15   2   51.41    3.60
  -7 -15   2   54.58    3.28
   6  15  -2   86.52    4.07
  -6 -15   2   92.75    4.22
  -6 -15   2   82.13    4.26
   5  15  -2    8.59    1.93
  -5 -15   2    8.16    1.96
  -5 -15   2   11.91    3.61
   4  15  -2   44.33    3.20
  -4 -15   2   49.87    5.13
  -4 -15   2   55.74    3.92
   3  15  -2   57.66    5.17
  -3 -15   2   50.56    3.35
  -3 -15   2   57.10    3.77
  11  14  -2    4.78    1.64
 -11 -14   2    3.89    2.04
 -11 -14   2    1.87    1.51
  10  14  -2    3.25    1.52
 -10 -14   2    3.59    1.89
 -10 -14   2    3.13    1.52
 -10 -14   2    0.80    1.66
   9  14  -2   30.52    2.51
  -9 -14   2   30.42    2.88
  -9 -14   2   23.06    2.62
  -9 -14   2   29.61    2.63
  -8 -14   2    0.22    1.31
  -8 -14   2    1.30    1.47
  -8 -14   2   -0.66    1.16
   7  14  -2    8.91    1.63
  -7 -14   2   11.98    1.92
  -7 -14   2   13.52    2.08
   6  14  -2   11.08    1.52
   6  14  -2   11.24    1.91
  -6 -14   2    9.67    1.92
  -6 -14   2   14.26    2.16
   5  14  -2    6.58    1.68
  -5 -14   2    6.32    1.81
  -5 -14   2    5.16    1.16
  -5 -14   2    8.12    1.77
   4  14  -2    3.24    1.49
  -4 -14   2    6.70    1.82
  -4 -14   2    6.91    1.75
   3  14  -2    7.06    1.84
  -3 -14   2    9.96    2.01
  -3 -14   2    8.45    1.94
   2  14  -2    5.44    1.50
   2  14  -2    5.51    1.75
  -2 -14   2    8.09    1.91
   1  14  -2   10.69    1.85
  12  13  -2    5.86    1.66
 -12 -13   2    3.04    1.69
 -12 -13   2    6.10    2.13
  11  13  -2   17.25    2.23
 -11 -13   2   13.96    1.74
 -11 -13   2   15.40    2.37
 -11 -13   2   12.63    2.15
  10  13  -2   -0.06    1.29
 -10 -13   2   -1.06    1.38
 -10 -13   2   -0.57    1.38
 -10 -13   2   -0.43    1.25
   9  13  -2    7.88    1.65
  -9 -13   2    9.74    1.99
  -9 -13   2    8.67    1.66
  -9 -13   2    8.52    1.78
   8  13  -2   -1.89    0.95
  -8 -13   2    0.57    1.20
  -8 -13   2    0.55    1.40
  -8 -13   2    0.84    1.12
   7  13  -2   39.56    2.41
  -7 -13   2   37.39    2.57
  -7 -13   2   32.43    2.78
   6  13  -2   61.88    3.35
   6  13  -2   62.20    2.72
  -6 -13   2   64.88    3.40
   5  13  -2   24.91    2.21
   5  13  -2   21.25    1.74
  -5 -13   2   24.68    2.22
  -5 -13   2   28.14    2.37
   4  13  -2    0.85    1.24
  -4 -13   2   -1.08    1.04
  -4 -13   2    1.58    0.80
  -4 -13   2    1.86    1.41
   3  13  -2    2.63    1.39
  -3 -13   2   -0.12    1.25
  -3 -13   2    0.99    1.05
   2  13  -2    1.21    1.53
   2  13  -2    0.96    1.18
  -2 -13   2    1.80    1.38
   1  13  -2    1.93    1.26
   1  13  -2   -0.37    1.30
  -1 -13   2    0.51    1.53
   0  13  -2    8.78    1.82
   0  13  -2    8.79    1.84
   0 -13   2    8.41    1.76
  -1  13  -2    1.98    1.50
  13  12  -2   42.70    4.85
 -13 -12   2   39.44    3.13
 -13 -12   2   42.58    3.29
  12  12  -2   25.04    2.66
 -12 -12   2   24.86    2.74
 -12 -12   2   28.17    2.80
  11  12  -2   67.94    3.53
 -11 -12   2   72.02    3.82
 -11 -12   2   71.61    3.74
 -11 -12   2   67.27    2.82
  10  12  -2   80.85    3.65
 -10 -12   2   77.86    3.73
 -10 -12   2   77.59    3.14
 -10 -12   2   83.36    4.03
   9  12  -2   12.92    2.25
  -9 -12   2   13.61    1.69
  -9 -12   2   10.49    1.93
  -9 -12   2   11.36    1.88
   8  12  -2   -1.45    0.98
  -8 -12   2    0.50    1.32
  -8 -12   2   -1.72    1.06
  -8 -12   2    0.41    1.01
   7  12  -2    0.98    1.04
  -7 -12   2    2.31    1.04
   6  12  -2    5.02    1.18
  -6 -12   2    7.31    1.51
  -6 -12   2    9.14    1.85
   5  12  -2   32.39    2.52
   5  12  -2   32.47    1.92
  -5 -12   2   33.44    2.46
  -5 -12   2   36.70    2.88
   4  12  -2   34.95    1.83
   4  12  -2   34.82    2.38
  -4 -12   2   34.28    2.43
   3  12  -2    0.14    1.07
  -3 -12   2    0.37    0.63
   2  12  -2   31.06    2.45
  -2 -12   2   28.70    2.52
  -2 -12   2   28.13    1.37
   1  12  -2   23.94    2.11
   1  12  -2   20.72    2.18
  -1 -12   2   23.16    2.41
   0  12  -2    1.87    1.41
   0  12  -2    2.44    1.31
   0 -12   2    2.35    1.55
  -1  12  -2   15.82    2.06
  -1  12  -2   10.55    1.93
   1 -12   2   11.16    2.11
  -2  12  -2   47.17    3.34
  -2  12  -2   43.69    2.91
   2 -12   2   43.79    3.16
  -3  12  -2   56.81    3.67
  -3  12  -2   58.23    3.26
   3 -12   2   51.67    4.05
  13  11  -2   11.28    2.17
 -13 -11   2    4.53    1.66
 -13 -11   2    4.49    1.75
  12  11  -2    3.94    1.47
 -12 -11   2    6.11    1.90
 -12 -11   2    4.33    1.76
  11  11  -2   14.45    2.07
 -11 -11   2   11.73    2.08
 -11 -11   2   15.20    2.20
  10  11  -2    2.54    1.34
 -10 -11   2    1.06    1.40
 -10 -11   2    2.83    1.49
 -10 -11   2    1.57    1.01
   9  11  -2   -0.89    1.05
  -9 -11   2   -0.47    1.00
  -9 -11   2   -0.82    0.93
  -9 -11   2    0.16    1.17
   8  11  -2    4.57    1.24
  -8 -11   2    4.20    1.15
  -8 -11   2    2.38    1.21
  -8 -11   2    4.12    1.34
   7  11  -2   20.36    1.86
  -7 -11   2   22.19    1.80
  -7 -11   2   22.33    2.19
  -7 -11   2   23.92    2.22
   6  11  -2    6.89    1.48
   6  11  -2    5.98    1.23
  -6 -11   2    6.59    1.40
  -6 -11   2    5.42    1.26
   5  11  -2   16.98    1.99
  -5 -11   2   14.37    1.59
  -5 -11   2   16.64    1.99
   4  11  -2    1.05    1.02
   4  11  -2    0.10    0.75
  -4 -11   2   -1.65    1.09
  -4 -11   2    0.80    1.13
   3  11  -2    8.51    1.57
   3  11  -2    9.25    1.53
  -3 -11   2   11.09    1.63
   2  11  -2   11.83    1.74
   2  11  -2   10.48    1.60
  -2 -11   2   12.45    1.01
  -2 -11   2   12.34    1.87
   1  11  -2    4.74    1.51
   1  11  -2    5.31    1.39
  -1 -11   2    5.00    0.53
  -1 -11   2    4.09    1.36
   0  11  -2   -0.02    1.09
   0  11  -2   -1.06    1.13
   0 -11   2    2.69    1.41
  -1  11  -2   15.80    2.20
   1 -11   2   18.99    2.36
  -2  11  -2   -0.70    1.22
  -2  11  -2   -0.77    1.17
   2 -11   2   -0.24    1.24
  -3  11  -2   12.69    1.89
  -3  11  -2   14.89    2.18
   3 -11   2   10.29    1.99
  -4  11  -2    4.74    1.49
   4 -11   2   -0.35    1.42
  14  10  -2    8.80    2.08
 -14 -10   2    7.22    1.91
 -14 -10   2    7.45    2.04
  13  10  -2   13.89    2.21
 -13 -10   2   10.48    2.19
 -13 -10   2   12.50    2.18
  12  10  -2    7.59    1.77
 -12 -10   2    7.36    1.77
 -12 -10   2    6.37    1.77
  11  10  -2    3.63    1.39
 -11 -10   2    4.48    0.93
 -11 -10   2    2.57    1.39
 -11 -10   2    4.84    1.44
  10  10  -2   25.87    2.54
 -10 -10   2   25.57    2.41
 -10 -10   2   25.18    1.75
 -10 -10   2   22.01    2.33
   9  10  -2    0.77    1.08
  -9 -10   2    1.07    1.26
  -9 -10   2    1.65    1.23
  -9 -10   2    1.36    0.99
   8  10  -2   18.75    1.97
  -8 -10   2   19.62    2.08
  -8 -10   2   21.16    2.18
   7  10  -2   34.39    2.15
  -7 -10   2   32.02    2.23
  -7 -10   2   31.24    2.00
   6  10  -2   17.47    1.68
   6  10  -2   15.94    1.71
  -6 -10   2   15.24    1.56
  -6 -10   2   14.07    1.71
   5  10  -2  139.40    3.95
   5  10  -2  141.69    4.43
  -5 -10   2  145.07    4.31
  -5 -10   2  139.15    4.46
   4  10  -2  612.19   12.74
   4  10  -2  615.92   11.94
  -4 -10   2  609.24   12.87
  -4 -10   2  622.29   12.72
   3  10  -2  178.97    5.24
   3  10  -2  180.02    4.28
   3  10  -2  186.76    5.19
  -3 -10   2  184.07    5.24
   2  10  -2    9.94    1.52
   2  10  -2    7.42    1.43
  -2 -10   2   12.37    1.77
  -2 -10   2   11.17    0.99
  -2 -10   2    9.35    1.00
   1  10  -2   56.46    2.80
   1  10  -2   53.10    2.79
  -1 -10   2   54.57    1.57
  -1 -10   2   55.55    1.51
  -1 -10   2   56.99    2.89
   0  10  -2   12.61    1.74
   0  10  -2   11.26    1.57
   0 -10   2   11.61    1.76
  -1  10  -2    4.73    1.33
  -1  10  -2    5.89    1.48
   1 -10   2    5.16    1.56
  -2  10  -2   63.82    3.11
  -2  10  -2   62.30    3.21
   2 -10   2   62.31    3.30
  -3  10  -2   18.85    2.36
  -3  10  -2   15.99    2.36
   3 -10   2   18.79    2.40
  -4  10  -2    0.00    1.06
  -4  10  -2    0.68    1.27
   4 -10   2   -1.25    1.21
  -5  10  -2    0.27    1.45
  -5  10  -2    2.05    1.31
   5 -10   2    2.09    1.69
  -6  10  -2    6.35    1.83
  -6  10  -2    5.30    1.54
   6 -10   2    5.20    2.95
 -14  -9   2    1.28    2.64
 -14  -9   2   -0.65    1.54
  13   9  -2   24.24    2.66
 -13  -9   2   24.10    2.70
 -13  -9   2   15.53    2.17
  12   9  -2   22.55    2.62
 -12  -9   2   20.85    2.29
 -12  -9   2   20.79    2.45
  11   9  -2   36.52    2.65
 -11  -9   2   29.99    1.57
 -11  -9   2   28.57    2.96
 -11  -9   2   28.86    2.56
  10   9  -2   47.29    2.88
 -10  -9   2   51.53    2.10
 -10  -9   2   51.10    2.96
 -10  -9   2   51.53    2.98
   9   9  -2    5.65    1.42
  -9  -9   2    7.23    1.52
  -9  -9   2    6.72    1.43
  -9  -9   2    6.18    1.10
   8   9  -2  328.42    7.79
  -8  -9   2  326.32    7.87
  -8  -9   2  329.03    7.93
  -8  -9   2  320.35    7.12
   7   9  -2  241.44    6.03
  -7  -9   2  241.16    6.28
  -7  -9   2  232.33    6.14
  -7  -9   2  236.87    5.68
   6   9  -2   -0.03    0.89
  -6  -9   2   -0.07    0.80
  -6  -9   2   -0.24    0.96
   5   9  -2   27.19    2.01
   5   9  -2   26.93    1.68
  -5  -9   2   29.35    2.12
  -5  -9   2   28.76    1.93
   4   9  -2   68.74    2.81
   4   9  -2   74.00    2.48
  -4  -9   2   71.33    2.87
  -4  -9   2   73.35    2.97
   3   9  -2    0.66    0.99
   3   9  -2    1.78    0.68
   3   9  -2    0.26    0.94
  -3  -9   2    1.35    0.99
   2   9  -2   16.48    1.68
   2   9  -2   23.65    1.21
   2   9  -2   20.00    1.82
  -2  -9   2   20.45    1.72
  -2  -9   2   22.27    1.08
   1   9  -2  220.41    5.86
   1   9  -2  217.04    5.71
  -1  -9   2  219.77    4.39
  -1  -9   2  221.79    5.87
  -1  -9   2  214.40    4.34
   0   9  -2   58.54    2.81
   0   9  -2   59.47    2.76
   0  -9   2   53.16    2.87
  -1   9  -2   45.18    2.41
  -1   9  -2   45.04    2.55
   1  -9   2   42.49    2.58
  -2   9  -2    0.09    1.15
  -2   9  -2    2.99    1.19
   2  -9   2    2.08    1.26
  -3   9  -2   66.69    3.09
   3  -9   2   57.23    3.64
  -4   9  -2   54.02    3.39
  -4   9  -2   50.03    3.20
   4  -9   2   60.16    3.27
  -5   9  -2   55.92    3.01
  -5   9  -2   51.21    3.15
   5  -9   2   51.92    3.26
  -6   9  -2    7.69    1.72
  -6   9  -2    8.31    1.79
   6  -9   2    6.95    1.82
  -7   9  -2   42.03    2.89
  -7   9  -2   39.90    3.20
   7  -9   2   35.87    3.12
  14   8  -2   39.88    3.57
 -14  -8   2   36.06    2.96
 -14  -8   2   39.21    3.18
  13   8  -2   20.45    2.32
 -13  -8   2   21.23    2.37
 -13  -8   2   16.83    2.24
  12   8  -2    6.67    1.61
 -12  -8   2    3.21    1.49
 -12  -8   2    6.91    1.66
 -12  -8   2    8.11    0.96
 -11  -8   2   42.13    1.70
 -11  -8   2   38.70    2.58
  10   8  -2   30.01    2.35
 -10  -8   2   27.64    2.16
 -10  -8   2   27.36    1.50
 -10  -8   2   24.85    2.26
   9   8  -2   22.88    1.96
  -9  -8   2   23.08    1.99
  -9  -8   2   22.38    1.51
  -9  -8   2   22.98    2.10
   8   8  -2    1.91    1.24
  -8  -8   2    3.34    1.22
  -8  -8   2    2.52    1.12
  -8  -8   2    2.22    0.91
   7   8  -2  349.67    8.02
  -7  -8   2  365.49    7.58
  -7  -8   2  353.72    8.16
  -7  -8   2  360.92    8.17
   6   8  -2    4.76    1.12
  -6  -8   2    5.84    1.12
  -6  -8   2    5.78    1.03
   5   8  -2  215.16    5.17
   5   8  -2  223.84    5.54
  -5  -8   2  217.42    5.20
   4   8  -2   83.96    2.65
  -4  -8   2   87.34    2.87
   3   8  -2   52.33    2.76
   3   8  -2   52.02    1.89
  -3  -8   2   49.93    2.25
   2   8  -2    3.43    0.63
   2   8  -2    2.50    1.56
   2   8  -2    2.37    1.09
  -2  -8   2    3.84    0.59
   1   8  -2    5.89    1.28
   1   8  -2    5.36    1.19
  -1  -8   2    5.95    0.67
  -1  -8   2    6.56    0.69
  -1  -8   2    5.02    1.11
   0   8  -2  137.21    4.03
   0   8  -2  135.96    4.23
   0  -8   2  140.36    4.32
   0  -8   2  131.78    2.61
   0  -8   2  130.06    2.62
  -1   8  -2  109.61    3.89
  -1   8  -2  109.36    3.72
   1  -8   2  121.16    4.08
  -2   8  -2   33.99    2.39
  -2   8  -2   33.34    2.19
   2  -8   2   36.89    2.48
  -3   8  -2   40.17    2.66
  -3   8  -2   41.62    2.35
   3  -8   2   40.71    2.54
  -4   8  -2   10.20    1.66
  -4   8  -2   10.21    1.82
   4  -8   2    7.33    1.71
  -5   8  -2    3.84    1.37
  -5   8  -2    4.85    1.35
   5  -8   2    3.17    1.57
  -6   8  -2   28.83    2.44
  -6   8  -2   31.58    2.73
   6  -8   2   33.44    2.55
  -7   8  -2    9.45    1.79
  -7   8  -2   10.42    1.86
   7  -8   2    9.28    1.87
  -8   8  -2    3.55    1.33
  -8   8  -2    3.42    1.43
   8  -8   2   -1.85    1.30
  14   7  -2    2.02    1.47
 -14  -7   2    0.59    1.45
 -14  -7   2   -2.84    1.40
  13   7  -2    9.27    1.98
 -13  -7   2    5.69    1.67
 -13  -7   2    7.23    1.80
  12   7  -2   10.34    1.87
 -12  -7   2   10.75    1.87
 -12  -7   2   11.91    2.00
 -12  -7   2   14.20    1.03
  11   7  -2   16.59    2.35
 -11  -7   2   13.64    1.87
 -11  -7   2   14.96    1.92
 -11  -7   2   15.88    1.12
  10   7  -2   12.41    1.86
 -10  -7   2    9.67    1.57
 -10  -7   2    8.05    1.63
 -10  -7   2   10.59    1.05
   9   7  -2   26.20    2.00
  -9  -7   2   28.12    1.53
  -9  -7   2   26.13    2.02
  -9  -7   2   31.62    2.23
   8   7  -2   -1.19    0.99
  -8  -7   2    0.38    1.10
  -8  -7   2    1.29    0.82
  -8  -7   2   -1.20    1.00
   7   7  -2  342.93    7.81
  -7  -7   2  348.46    7.16
  -7  -7   2  339.52    7.85
  -7  -7   2  343.05    7.76
   6   7  -2   71.85    2.68
  -6  -7   2   75.02    2.46
  -6  -7   2   74.20    2.79
   5   7  -2   88.66    2.80
   5   7  -2   89.51    2.97
  -5  -7   2   92.21    3.07
  -5  -7   2   91.08    2.74
   4   7  -2    1.22    0.83
   4   7  -2    0.69    0.66
  -4  -7   2    2.55    0.84
  -4  -7   2    0.36    0.72
   3   7  -2  378.49    7.59
   3   7  -2  391.50    8.16
  -3  -7   2  386.29    8.08
  -3  -7   2  388.51    8.19
   2   7  -2  259.25    5.59
   2   7  -2  258.95    5.94
   2   7  -2  260.25    6.03
  -2  -7   2  257.42    5.94
  -2  -7   2  261.47    5.20
   1   7  -2   10.88    0.75
   1   7  -2   10.17    1.34
   1   7  -2   10.48    1.17
  -1  -7   2   10.49    1.21
  -1  -7   2   10.08    0.70
   0   7  -2   32.08    1.87
   0   7  -2   31.90    1.74
   0  -7   2   29.91    1.93
   0  -7   2   28.86    0.89
   0  -7   2   30.19    0.87
  -1   7  -2   79.60    3.00
  -1   7  -2   81.61    3.26
   1  -7   2   84.59    3.08
  -2   7  -2  169.28    4.81
  -2   7  -2  165.56    4.64
   2  -7   2  169.48    4.82
  -3   7  -2    6.55    1.47
  -3   7  -2    7.46    1.35
   3  -7   2    5.65    1.30
  -4   7  -2  274.20    7.04
  -4   7  -2  266.66    6.75
   4  -7   2  271.16    7.01
  -5   7  -2   91.73    3.75
  -5   7  -2   92.62    3.64
   5  -7   2   93.61    3.72
  -6   7  -2    3.18    1.23
  -6   7  -2    4.15    1.34
   6  -7   2    2.85    1.28
  -7   7  -2   52.05    3.05
  -7   7  -2   50.99    3.22
   7  -7   2   47.25    3.03
  -8   7  -2    7.28    1.61
  -8   7  -2    8.13    1.76
   8  -7   2    2.30    1.66
  14   6  -2   54.11    3.48
 -14  -6   2   46.13    3.30
 -14  -6   2   44.93    3.33
  13   6  -2   45.23    3.14
 -13  -6   2   42.95    2.91
 -13  -6   2   41.18    2.84
  12   6  -2    0.47    1.19
 -12  -6   2    0.33    1.14
 -12  -6   2   -2.10    1.20
 -12  -6   2    0.67    0.57
  11   6  -2  126.98    4.50
 -11  -6   2  123.94    4.39
 -11  -6   2  128.37    4.50
 -11  -6   2  128.25    3.15
  10   6  -2  146.51    4.70
 -10  -6   2  147.61    4.66
 -10  -6   2  151.70    3.58
 -10  -6   2  152.01    4.78
   9   6  -2   34.05    2.23
  -9  -6   2   33.82    2.12
  -9  -6   2   35.71    2.27
  -9  -6   2   33.00    1.51
   8   6  -2  372.76    8.35
  -8  -6   2  373.63    8.27
  -8  -6   2  370.22    8.30
  -8  -6   2  364.52    7.39
   7   6  -2   74.56    3.21
  -7  -6   2   78.26    2.38
  -7  -6   2   83.68    2.98
   6   6  -2    8.82    1.13
  -6  -6   2    7.46    1.14
  -6  -6   2    7.37    1.08
  -6  -6   2    9.13    1.04
   5   6  -2    5.39    0.89
   5   6  -2    5.43    0.94
  -5  -6   2    5.45    0.83
  -5  -6   2    4.69    0.89
   4   6  -2  117.38    3.09
   4   6  -2  113.90    3.23
  -4  -6   2  119.15    3.34
  -4  -6   2  114.52    3.07
   3   6  -2    6.28    0.80
  -3  -6   2    5.66    0.91
  -3  -6   2    5.89    0.91
  -3  -6   2    5.28    0.71
   2   6  -2   36.01    1.31
   2   6  -2   34.28    1.61
   2   6  -2   35.96    1.68
  -2  -6   2   34.68    1.69
   1   6  -2   61.56    2.17
   1   6  -2   58.92    2.27
   1   6  -2   64.13    1.63
  -1  -6   2   62.20    1.59
  -1  -6   2   64.33    2.28
   0   6  -2  140.28    3.69
   0   6  -2  134.73    3.73
   0  -6   2  134.57    2.64
   0  -6   2  135.22    2.63
   0  -6   2  133.88    3.72
  -1   6  -2 1117.62   20.60
  -1   6  -2 1105.05   20.41
   1  -6   2 1100.38   20.58
  -2   6  -2  132.36    3.78
   2  -6   2  135.56    4.00
  -3   6  -2  290.85    6.85
  -3   6  -2  282.10    7.20
   3  -6   2  282.03    6.74
  -4   6  -2  288.80    6.86
  -4   6  -2  282.18    6.97
   4  -6   2  278.13    6.86
  -5   6  -2   47.34    2.53
  -5   6  -2   43.71    2.51
   5  -6   2   44.05    2.46
  -6   6  -2   30.15    2.29
  -6   6  -2   31.56    2.18
   6  -6   2   30.90    2.32
  -7   6  -2   -1.42    0.95
  -7   6  -2    1.82    1.31
   7  -6   2   -1.68    0.92
  -8   6  -2   31.02    2.69
  -8   6  -2   26.22    2.23
   8  -6   2   28.08    2.46
  -9   6  -2   86.56    3.96
  -9   6  -2   85.48    4.22
   9  -6   2   82.58    3.85
  14   5  -2   89.28    4.25
 -14  -5   2   77.62    4.02
 -14  -5   2   82.63    4.04
  13   5  -2    2.80    1.59
 -13  -5   2    2.34    1.57
 -13  -5   2   -1.65    1.31
  12   5  -2   75.51    3.53
 -12  -5   2   71.85    2.19
 -12  -5   2   73.63    3.48
 -12  -5   2   72.91    3.51
  11   5  -2   16.38    2.00
 -11  -5   2   17.08    1.18
 -11  -5   2   17.06    2.05
 -11  -5   2   16.72    2.00
  10   5  -2   -0.21    1.12
 -10  -5   2    0.13    0.93
 -10  -5   2    0.05    0.61
 -10  -5   2   -0.98    0.92
   9   5  -2   48.99    2.47
  -9  -5   2   45.83    1.71
  -9  -5   2   49.82    2.51
  -9  -5   2   50.50    2.50
   8   5  -2  165.61    3.86
   8   5  -2  174.34    4.79
  -8  -5   2  166.38    3.86
  -8  -5   2  170.41    4.67
  -8  -5   2  171.60    4.74
   7   5  -2    0.74    0.50
   7   5  -2    0.30    0.78
  -7  -5   2    0.05    0.68
  -7  -5   2    0.30    0.60
  -7  -5   2    0.94    0.84
   6   5  -2   38.27    1.46
   6   5  -2   37.02    1.90
  -6  -5   2   42.92    1.58
  -6  -5   2   39.04    1.81
  -6  -5   2   40.28    1.87
   5   5  -2   18.46    1.02
   5   5  -2   19.20    1.24
  -5  -5   2   17.97    1.26
  -5  -5   2   18.53    1.34
  -5  -5   2   19.38    1.10
   4   5  -2  547.22   10.38
   4   5  -2  546.86   10.52
   4   5  -2  529.07   10.20
  -4  -5   2  541.09   10.24
  -4  -5   2  554.95   10.57
   3   5  -2 2068.37   36.07
   3   5  -2 2096.61   36.38
   3   5  -2 2122.52   36.67
  -3  -5   2 1973.67   35.98
  -3  -5   2 2065.00   36.21
  -3  -5   2 2104.21   36.43
   2   5  -2 1216.42   21.80
   2   5  -2 1230.47   21.33
   2   5  -2 1202.90   21.82
  -2  -5   2 1183.81   21.28
  -2  -5   2 1236.92   21.77
   1   5  -2   58.02    1.49
   1   5  -2   60.06    2.08
   1   5  -2   59.50    1.98
  -1  -5   2   56.42    1.46
  -1  -5   2   55.99    1.98
   0   5  -2  128.03    3.36
   0   5  -2  125.75    3.27
   0  -5   2  128.92    3.39
   0  -5   2  127.22    2.45
  -1   5  -2  196.29    4.70
  -1   5  -2  197.38    4.61
   1  -5   2  196.10    4.72
  -2   5  -2   39.53    1.84
  -2   5  -2   40.13    1.88
   2  -5   2   38.89    1.84
  -3   5  -2    1.58    0.80
  -3   5  -2    1.83    0.83
  -4   5  -2   15.49    1.49
  -5   5  -2    9.58    1.46
  -5   5  -2   10.84    0.59
  -5   5  -2   11.33    1.43
   5  -5   2   10.69    0.60
  -6   5  -2    2.09    0.49
  -6   5  -2    2.80    1.15
  -6   5  -2    1.64    1.10
   6  -5   2    2.20    0.46
  -7   5  -2    8.01    1.57
  -7   5  -2    9.48    1.61
   7  -5   2    8.90    1.48
  -8   5  -2   35.30    2.54
   8  -5   2   38.00    2.53
   8  -5   2   39.40    1.65
  -9   5  -2   54.32    3.37
  -9   5  -2   47.25    2.88
   9  -5   2   52.81    4.35
 -10   5  -2   16.43    2.25
 -10   5  -2    9.20    2.03
  10  -5   2   10.48    1.82
  14   4  -2    7.07    1.64
 -14  -4   2    4.76    1.84
  13   4  -2    3.80    1.46
 -13  -4   2    4.70    1.66
 -13  -4   2    4.38    1.71
  12   4  -2    0.74    1.11
 -12  -4   2    1.86    1.23
 -12  -4   2    1.69    0.71
 -12  -4   2   -1.55    1.34
  11   4  -2   43.45    2.70
 -11  -4   2   39.18    1.65
 -11  -4   2   38.45    2.58
 -11  -4   2   38.89    2.65
  10   4  -2   -1.00    1.01
 -10  -4   2    0.69    1.01
 -10  -4   2    2.18    1.12
 -10  -4   2    0.84    0.65
   9   4  -2    0.23    0.92
  -9  -4   2    0.09    0.59
  -9  -4   2    0.07    0.97
  -9  -4   2    0.08    0.97
   8   4  -2    0.45    0.54
   8   4  -2   -0.47    0.89
  -8  -4   2   -0.40    0.51
  -8  -4   2    0.72    1.02
   7   4  -2   24.83    1.20
   7   4  -2   21.47    1.56
  -7  -4   2   28.72    1.67
  -7  -4   2   28.45    1.61
  -7  -4   2   24.45    1.23
   6   4  -2  181.82    4.01
   6   4  -2  188.93    4.60
  -6  -4   2  189.44    4.10
  -6  -4   2  193.45    4.64
  -6  -4   2  186.87    4.53
   5   4  -2  340.09    7.02
   5   4  -2  334.95    6.58
  -5  -4   2  337.55    7.00
  -5  -4   2  340.97    7.05
   4   4  -2   15.33    0.89
   4   4  -2   17.19    1.13
  -4  -4   2   16.71    1.12
   3   4  -2  285.77    5.79
   3   4  -2  287.84    5.69
   3   4  -2  278.41    5.59
  -3  -4   2  266.33    5.55
  -3  -4   2  287.62    5.83
  -3  -4   2  280.43    5.81
   2   4  -2  823.71   14.31
   2   4  -2  791.03   14.52
   2   4  -2  806.43   14.61
  -2  -4   2  821.37   14.57
  -2  -4   2  793.43   14.59
  -2  -4   2  806.87   14.64
  -2  -4   2  812.27   14.59
  -2  -4   2  770.22   14.24
   1   4  -2 1349.15   23.97
   1   4  -2 1364.37   23.94
   1   4  -2 1367.39   23.41
  -1  -4   2 1331.09   23.37
  -1  -4   2 1372.94   23.92
  -1  -4   2 1347.01   23.94
  -1  -4   2 1334.59   23.90
  -1  -4   2 1355.72   23.94
   0   4  -2   58.75    1.91
   0   4  -2   57.04    1.84
   0   4  -2   57.39    1.24
   0  -4   2   55.84    1.83
   0  -4   2   57.85    1.90
   0  -4   2   57.97    1.23
   0  -4   2   64.48    2.68
  -1   4  -2   41.19    1.70
  -1   4  -2   40.34    1.63
   1  -4   2   43.66    1.71
  -2   4  -2   64.95    2.18
  -2   4  -2   65.70    2.23
   2  -4   2   65.19    2.19
  -3   4  -2   56.71    2.19
  -3   4  -2   57.89    2.18
  -4   4  -2    1.13    0.76
  -4   4  -2    0.47    0.72
  -4   4  -2   -0.30    0.64
  -4   4  -2    1.48    0.33
   4  -4   2    0.97    0.33
  -5   4  -2   61.41    1.65
  -5   4  -2   64.12    2.70
  -5   4  -2   64.50    2.92
  -5   4  -2   65.50    2.57
   5  -4   2   66.21    1.69
  -6   4  -2   43.61    2.43
  -6   4  -2   41.74    2.33
  -7   4  -2   51.48    2.70
  -7   4  -2   54.44    1.94
  -7   4  -2   54.56    2.63
   7  -4   2   56.30    1.80
  -8   4  -2   31.09    2.20
  -8   4  -2   27.86    2.22
   8  -4   2   31.18    1.47
   8  -4   2   33.44    2.09
  -9   4  -2    7.36    1.65
  -9   4  -2    5.11    1.47
   9  -4   2    6.40    1.41
 -10   4  -2  146.08    5.15
 -10   4  -2  145.60    5.28
  10  -4   2  142.65    4.67
 -11   4  -2    8.29    1.80
  11  -4   2    5.73    1.54
  14   3  -2   23.24    2.50
 -14  -3   2   24.03    2.83
 -14  -3   2   24.12    3.00
  13   3  -2   20.61    2.37
 -13  -3   2   23.99    2.43
 -13  -3   2   18.73    2.39
  12   3  -2    4.62    1.40
 -12  -3   2    6.42    1.66
 -12  -3   2    5.71    1.55
 -12  -3   2    6.19    0.89
  11   3  -2    0.32    1.18
 -11  -3   2    0.16    1.25
 -11  -3   2    1.17    0.71
 -11  -3   2    1.60    1.12
  10   3  -2    1.78    1.16
 -10  -3   2    4.33    1.27
 -10  -3   2    5.70    0.92
 -10  -3   2    3.64    1.16
   9   3  -2   52.12    2.50
  -9  -3   2   56.51    1.97
  -9  -3   2   55.64    2.70
  -9  -3   2   55.22    2.50
   8   3  -2   48.83    2.29
  -8  -3   2   49.24    1.76
  -8  -3   2   52.78    2.40
  -8  -3   2   50.75    2.59
   7   3  -2    7.28    0.87
   7   3  -2    8.11    1.20
  -7  -3   2    7.34    0.83
  -7  -3   2   10.41    1.31
  -7  -3   2    5.91    1.00
   6   3  -2 1347.96   24.51
   6   3  -2 1320.64   23.86
  -6  -3   2 1394.88   24.55
  -6  -3   2 1360.84   24.38
   5   3  -2  641.69   12.11
   5   3  -2  636.46   11.90
  -5  -3   2  636.54   11.64
  -5  -3   2  649.19   12.13
  -5  -3   2  632.69   11.99
   4   3  -2   33.81    1.39
   4   3  -2   34.34    1.39
   4   3  -2   33.82    1.21
  -4  -3   2   34.61    1.35
  -4  -3   2   35.13    1.44
  -4  -3   2   35.79    1.25
  -4  -3   2   33.26    1.42
  -4  -3   2   32.65    1.35
   3   3  -2  665.05   12.00
   3   3  -2  641.49   11.90
   3   3  -2  643.49   11.72
  -3  -3   2  658.30   11.90
  -3  -3   2  660.50   11.97
  -3  -3   2  631.68   11.84
  -3  -3   2  656.04   11.76
   2   3  -2   10.23    0.69
   2   3  -2   11.01    0.76
   2   3  -2   10.56    0.74
  -2  -3   2    9.34    0.66
  -2  -3   2   10.49    0.75
  -2  -3   2   10.94    0.83
   1   3  -2  164.01    3.52
   1   3  -2  165.42    3.20
   1   3  -2  168.20    3.58
   1   3  -2  166.54    3.54
  -1  -3   2  159.82    3.18
  -1  -3   2  167.31    3.54
  -1  -3   2  157.69    3.73
  -1  -3   2  163.84    3.81
   0   3  -2   29.68    0.70
   0  -3   2   27.60    1.28
   0  -3   2   28.96    1.28
   0  -3   2   28.29    0.69
   0  -3   2   27.22    1.14
  -1   3  -2    0.05    0.42
  -1   3  -2   -0.45    0.43
   1  -3   2    0.36    0.50
   1  -3   2    0.45    0.48
   1  -3   2    0.14    0.45
   1  -3   2    0.49    0.49
  -2   3  -2   88.01    2.47
  -2   3  -2   87.51    2.47
   2  -3   2   85.18    2.40
   2  -3   2   85.78    2.69
  -3   3  -2  193.93    3.61
  -3   3  -2  192.95    4.47
  -3   3  -2  194.33    4.53
  -3   3  -2  199.05    4.51
   3  -3   2  195.16    3.61
  -4   3  -2   36.53    1.71
  -4   3  -2   37.67    1.65
  -4   3  -2   36.36    1.10
  -4   3  -2   36.69    1.79
   4  -3   2   36.09    1.10
  -5   3  -2    7.79    1.18
  -5   3  -2    7.77    1.06
  -5   3  -2   10.66    1.23
  -5   3  -2    7.49    0.69
   5  -3   2    6.92    0.69
  -6   3  -2  186.64    4.95
  -6   3  -2  188.59    4.75
  -6   3  -2  193.99    5.04
  -6   3  -2  180.09    4.00
   6  -3   2  184.65    4.04
  -7   3  -2   85.91    3.22
  -7   3  -2   83.43    3.23
   7  -3   2   83.52    2.44
  -8   3  -2   11.61    1.61
  -8   3  -2   15.62    1.73
   8  -3   2   14.72    1.18
  -9   3  -2   93.54    3.86
  -9   3  -2  102.01    5.84
   9  -3   2   97.27    3.47
   9  -3   2  102.59    3.01
 -10   3  -2   52.48    3.00
 -10   3  -2   57.56    3.31
  10  -3   2   51.65    2.65
 -11   3  -2    0.47    1.23
 -11   3  -2    0.68    1.30
  11  -3   2   -1.15    1.12
  14   2  -2    5.58    1.52
 -14  -2   2    1.04    1.38
 -14  -2   2    2.01    1.58
  13   2  -2    1.07    1.36
 -13  -2   2    0.60    1.40
 -13  -2   2    1.23    1.44
  12   2  -2   70.93    3.40
 -12  -2   2   68.66    2.46
 -12  -2   2   66.79    3.40
 -12  -2   2   64.21    3.38
  11   2  -2   86.29    3.59
 -11  -2   2   83.90    2.71
 -11  -2   2   79.92    3.50
 -11  -2   2   78.12    3.61
  10   2  -2   56.41    2.83
 -10  -2   2   58.14    2.82
 -10  -2   2   56.03    2.15
 -10  -2   2   57.00    2.85
   9   2  -2  416.98    9.02
  -9  -2   2  398.79    8.83
  -9  -2   2  395.30    9.04
  -9  -2   2  403.83    8.12
   8   2  -2  197.46    5.61
  -8  -2   2  178.22    4.25
  -8  -2   2  191.73    5.08
  -8  -2   2  186.92    4.90
   7   2  -2   93.93    2.59
   7   2  -2  101.60    3.09
  -7  -2   2   96.57    2.58
  -7  -2   2   97.23    2.95
  -7  -2   2   96.01    3.09
   6   2  -2  273.13    5.97
   6   2  -2  261.29    5.46
  -6  -2   2  278.61    5.87
  -6  -2   2  272.53    6.02
  -6  -2   2  269.25    5.47
   5   2  -2  336.81    6.96
   5   2  -2  345.85    7.11
  -5  -2   2  356.17    7.02
  -5  -2   2  362.21    7.22
  -5  -2   2  346.35    6.70
   4   2  -2   15.34    0.85
   4   2  -2   12.31    0.81
   4   2  -2   13.54    0.92
   4   2  -2   12.68    0.99
  -4  -2   2   14.82    0.98
  -4  -2   2   13.84    0.80
  -4  -2   2   13.06    0.91
  -4  -2   2   12.10    0.93
   3   2  -2    6.59    0.66
   3   2  -2    6.69    0.59
  -3  -2   2    7.75    0.65
  -3  -2   2    6.92    0.69
  -3  -2   2    7.02    0.63
  -3  -2   2    6.96    0.61
   2   2  -2  280.02    5.38
   2   2  -2  286.98    5.37
   2   2  -2  285.18    5.34
   2   2  -2  269.29    5.27
  -2  -2   2  280.98    5.31
  -2  -2   2  287.86    5.43
  -2  -2   2  266.42    5.28
  -2  -2   2  278.48    5.33
   1   2  -2 2275.29   46.29
   0   2  -2  262.08    5.01
   0   2  -2  260.54    4.99
   0   2  -2  266.51    4.60
   0   2  -2  253.33    5.00
   0  -2   2  257.87    4.99
   0  -2   2  258.66    4.59
   0  -2   2  263.29    5.03
   0  -2   2  251.50    4.97
  -1   2  -2  996.70   17.15
  -1   2  -2  969.41   17.14
   1  -2   2  988.93   17.16
   1  -2   2  971.86   17.13
   1  -2   2  931.29   17.08
   1  -2   2  951.06   17.11
  -2   2  -2   18.51    1.13
  -2   2  -2   19.07    0.53
  -2   2  -2   18.44    1.04
   2  -2   2   19.40    0.99
   2  -2   2   19.53    0.54
   2  -2   2   18.53    0.94
   2  -2   2   19.14    0.99
  -3   2  -2    4.32    0.72
  -3   2  -2    4.85    0.45
  -3   2  -2    4.89    0.76
  -3   2  -2    3.23    0.62
   3  -2   2    3.46    0.65
   3  -2   2    4.81    0.49
  -4   2  -2   21.65    1.22
  -4   2  -2   24.70    1.43
  -4   2  -2   21.24    1.34
  -4   2  -2   23.15    0.90
   4  -2   2   23.09    0.94
  -5   2  -2    4.22    0.90
  -5   2  -2    2.75    0.78
  -5   2  -2    3.47    0.78
   5  -2   2    3.25    0.68
  -6   2  -2  160.53    4.35
  -6   2  -2  165.51    4.09
  -6   2  -2  158.22    3.67
  -6   2  -2  167.74    4.45
   6  -2   2  164.33    3.74
  -7   2  -2   83.57    3.15
  -7   2  -2   82.13    2.79
  -7   2  -2   87.88    3.22
   7  -2   2   83.35    2.49
  -8   2  -2    2.76    1.06
  -8   2  -2    3.47    1.15
  -8   2  -2    3.43    0.96
   8  -2   2    3.47    0.87
  -9   2  -2   -0.86    0.93
  -9   2  -2    0.50    1.05
   9  -2   2   -0.53    0.68
 -10   2  -2    3.04    1.41
 -10   2  -2    1.77    1.19
  10  -2   2    2.42    0.91
  10  -2   2    4.84    1.10
 -11   2  -2   -0.44    1.20
 -11   2  -2    2.11    1.35
  11  -2   2    1.40    0.90
  11  -2   2    2.36    1.08
 -12   2  -2   13.62    2.08
 -12   2  -2   11.80    2.10
  12  -2   2   10.73    1.73
  13   1  -2   53.78    3.05
 -13  -1   2   47.46    3.12
 -13  -1   2   54.15    3.50
  12   1  -2    9.54    1.70
 -12  -1   2    5.55    1.47
 -12  -1   2    7.54    1.13
 -12  -1   2    5.43    1.49
  11   1  -2    0.85    1.10
 -11  -1   2    1.19    1.33
 -11  -1   2    1.91    1.40
  10   1  -2    8.96    1.52
 -10  -1   2    8.01    1.40
 -10  -1   2    8.20    1.15
 -10  -1   2    9.99    1.64
   9   1  -2    2.70    1.05
  -9  -1   2    2.90    0.87
  -9  -1   2    1.73    1.12
  -9  -1   2    1.25    1.07
  -8  -1   2   33.94    1.63
  -8  -1   2   31.69    2.22
  -8  -1   2   28.95    1.94
   7   1  -2    5.19    0.99
  -7  -1   2    5.11    0.82
  -7  -1   2    5.79    0.95
  -7  -1   2    5.22    0.99
   6   1  -2    6.23    0.75
   6   1  -2    4.34    0.80
  -6  -1   2    6.56    0.80
  -6  -1   2    5.58    0.95
  -6  -1   2    4.85    0.85
   5   1  -2  974.84   17.86
   5   1  -2  959.18   17.50
  -5  -1   2  989.96   17.73
  -5  -1   2 1006.50   17.99
   4   1  -2  133.71    3.23
   4   1  -2  140.89    3.02
   4   1  -2  126.92    3.03
   4   1  -2  140.16    3.26
  -4  -1   2  133.80    3.18
  -4  -1   2  138.63    3.03
  -4  -1   2  145.40    3.34
   3   1  -2   30.94    1.06
   3   1  -2   30.02    1.03
   3   1  -2   31.52    1.17
  -3  -1   2   28.60    1.27
  -3  -1   2   30.71    1.18
  -3  -1   2   32.16    1.07
  -3  -1   2   30.95    1.08
   2   1  -2   97.87    2.20
   2   1  -2   94.34    2.12
   2   1  -2   91.65    2.18
  -2  -1   2   94.88    2.18
  -2  -1   2   96.96    2.10
  -2  -1   2   97.02    2.10
  -2  -1   2  100.34    2.16
  -2  -1   2   98.36    2.23
   1   1  -2   34.29    1.01
   1   1  -2   31.00    0.93
   1   1  -2   32.35    0.93
   1   1  -2   30.66    0.93
  -1  -1   2   30.86    0.91
  -1  -1   2   32.62    1.01
  -1  -1   2   32.16    0.95
  -1  -1   2   29.91    0.90
   0   1  -2   10.09    0.42
   0   1  -2   10.62    0.56
   0   1  -2   11.60    0.61
   0   1  -2   11.79    0.54
   0  -1   2   11.47    0.45
   0  -1   2   11.64    0.58
   0  -1   2   11.18    0.56
   0  -1   2   10.51    0.60
  -1   1  -2  392.45    7.10
  -1   1  -2  391.72    6.79
  -1   1  -2  396.13    7.18
  -1   1  -2  383.81    7.10
  -1   1  -2  389.80    6.79
   1  -1   2  390.22    7.08
   1  -1   2  382.29    7.15
   1  -1   2  396.91    7.12
  -2   1  -2   46.72    1.43
  -2   1  -2   47.52    1.09
  -2   1  -2   46.49    1.36
   2  -1   2   47.07    1.10
   2  -1   2   47.13    1.42
   2  -1   2   45.98    1.32
   2  -1   2   46.62    1.35
   2  -1   2   47.73    1.33
  -3   1  -2  152.36    4.05
  -3   1  -2  129.31    2.89
  -3   1  -2  126.53    2.66
  -3   1  -2  130.78    3.09
   3  -1   2  123.66    3.02
   3  -1   2  131.00    2.69
   3  -1   2  127.22    2.98
   3  -1   2  127.93    2.87
  -4   1  -2  107.92    2.47
  -4   1  -2  109.20    2.83
  -4   1  -2  112.36    2.96
   4  -1   2  106.52    2.87
   4  -1   2  109.80    2.50
  -5   1  -2    0.16    0.44
  -5   1  -2    0.62    0.72
  -5   1  -2    0.60    0.53
   5  -1   2    2.48    0.54
   5  -1   2   -0.43    0.47
  -6   1  -2  103.16    3.09
  -6   1  -2  101.35    2.77
  -6   1  -2  100.55    3.19
   6  -1   2  101.94    2.71
  -7   1  -2   49.49    1.98
  -7   1  -2   51.90    2.47
   7  -1   2   49.90    1.99
  -8   1  -2    4.38    1.22
  -8   1  -2    5.69    0.97
  -8   1  -2    4.84    1.33
   8  -1   2    4.86    0.97
  -9   1  -2    2.72    1.20
  -9   1  -2    3.54    1.21
   9  -1   2    2.51    0.97
 -10   1  -2    4.19    1.44
 -10   1  -2    5.17    1.43
  10  -1   2    3.44    1.06
  10  -1   2    5.59    1.05
 -11   1  -2    0.69    1.08
 -11   1  -2   -0.34    1.36
  11  -1   2   -0.43    0.81
  11  -1   2   -0.24    0.84
 -12   1  -2    2.07    1.53
 -12   1  -2    0.01    1.09
  12  -1   2    0.00    1.02
  12  -1   2    1.79    1.04
  13   0  -2   31.91    2.51
 -13   0   2   20.33    2.39
  12   0  -2   33.83    2.41
 -12   0   2   28.78    2.50
 -12   0   2   24.47    2.41
 -12   0   2   33.87    2.00
  11   0  -2   81.44    3.43
 -11   0   2   90.50    3.97
 -11   0   2   84.80    3.60
 -11   0   2   87.39    3.08
  10   0  -2   -0.98    0.88
 -10   0   2   -1.48    0.95
 -10   0   2    0.83    1.20
   9   0  -2   83.43    3.16
  -9   0   2   84.34    3.22
  -9   0   2   85.85    2.90
  -9   0   2   85.72    3.51
  -8   0   2  222.64    5.80
  -8   0   2  224.86    5.25
   7   0  -2   38.68    1.89
  -7   0   2   37.34    1.89
  -7   0   2   38.83    1.73
   6   0  -2   83.44    2.61
  -6   0   2   84.13    2.76
  -6   0   2   85.19    2.58
  -6   0   2   83.69    2.44
   5   0  -2   29.66    1.25
   5   0  -2   27.42    1.41
  -5   0   2   30.86    1.58
  -5   0   2   28.50    1.35
  -5   0   2   27.70    1.29
   4   0  -2   49.29    1.65
   4   0  -2   45.81    1.50
   4   0  -2   46.74    1.69
  -4   0   2   48.67    1.78
  -4   0   2   47.81    1.63
   3   0  -2   35.51    1.28
   3   0  -2   32.81    1.15
   3   0  -2   35.00    1.11
   3   0  -2   36.17    1.28
  -3   0   2   34.70    1.16
  -3   0   2   36.29    1.14
  -3   0   2   34.08    1.36
   2   0  -2  361.01    6.79
   2   0  -2  372.52    6.85
   2   0  -2  354.90    6.83
   2   0  -2  372.29    6.65
  -2   0   2  372.49    6.82
  -2   0   2  365.44    6.83
  -2   0   2  370.96    6.65
  -2   0   2  385.80    6.90
   1   0  -2  870.24   21.30
  -1   0   2  882.75   21.36
   0   0  -2    0.08    0.13
   0   0   2    0.02    0.09
  -1   0  -2  676.37   11.26
  -1   0  -2  671.92   11.25
   1   0   2  655.33   11.33
   1   0   2  581.32   11.22
  -2   0  -2 2487.60   51.68
   2   0   2 2386.14   51.21
  -3   0  -2 1267.83   21.97
  -3   0  -2 1257.96   21.85
   3   0   2 1268.35   21.87
   3   0   2 1245.38   21.95
   3   0   2 1260.88   21.76
   3   0   2 1260.96   22.13
   3   0   2 1237.25   21.75
  -4   0  -2   79.54    2.04
  -4   0  -2   80.96    2.18
  -4   0  -2   85.90    2.34
  -4   0  -2   83.37    1.97
   4   0   2   81.75    1.94
   4   0   2   81.43    2.09
   4   0   2   80.96    2.17
  -5   0  -2  481.55    9.33
  -5   0  -2  487.86    9.47
  -5   0  -2  478.10    9.09
  -5   0  -2  484.07    8.92
   5   0   2  478.98    8.89
   5   0   2  486.56    9.14
  -6   0  -2  356.22    7.28
  -6   0  -2  350.75    7.40
  -6   0  -2  344.03    7.09
   6   0   2  341.38    7.01
   6   0   2  342.14    6.71
  -7   0  -2  503.91    9.52
  -7   0  -2  499.16   10.14
  -7   0  -2  514.23   10.88
   7   0   2  501.71    9.85
   7   0   2  482.16    9.43
  -8   0  -2  483.06   10.15
  -8   0  -2  481.65    9.36
  -8   0  -2  486.86   10.26
   8   0   2  479.70    9.76
  -9   0  -2    7.47    1.39
  -9   0  -2    3.13    1.08
 -10   0  -2   64.99    3.11
 -10   0  -2   60.56    2.91
  10   0   2   66.87    2.78
 -11   0  -2   63.82    3.19
  11   0   2   55.93    2.61
  11   0   2   52.71    2.15
 -12   0  -2   20.31    2.54
 -12   0  -2   21.83    2.35
  12   0   2   20.48    1.93
  12   0   2   20.90    1.66
 -13   0  -2    2.50    1.30
 -13   0  -2   -1.31    1.35
  13   0   2    2.40    1.28
  12  -1  -2   48.44    2.73
 -12   1   2   45.32    3.07
 -12   1   2   47.14    3.00
 -12   1   2   48.71    2.55
  11  -1  -2   14.94    1.79
 -11   1   2   12.65    1.55
 -11   1   2   11.79    1.96
  10  -1  -2    7.89    1.35
 -10   1   2    8.00    1.60
 -10   1   2    8.30    1.21
   9  -1  -2    3.17    1.07
  -9   1   2    4.10    1.12
  -9   1   2    4.25    1.41
  -9   1   2    2.05    1.16
  -8   1   2  172.56    4.67
  -8   1   2  170.37    4.95
  -8   1   2  166.63    4.45
   7  -1  -2  111.46    3.30
  -7   1   2  111.43    3.25
  -7   1   2  107.99    3.34
  -7   1   2  115.50    3.64
   6  -1  -2   49.66    1.99
  -6   1   2   58.73    2.07
  -6   1   2   52.65    2.22
  -6   1   2   52.80    2.03
   5  -1  -2  257.54    5.51
  -5   1   2  260.68    5.53
  -5   1   2  254.61    5.76
  -5   1   2  258.21    5.48
   4  -1  -2  801.78   14.40
   4  -1  -2  792.73   14.26
   4  -1  -2  778.54   14.39
  -4   1   2  802.72   14.33
  -4   1   2  799.65   14.45
  -4   1   2  770.00   14.35
  -4   1   2  797.78   14.66
   3  -1  -2  971.54   17.09
   3  -1  -2  949.40   17.23
   3  -1  -2  950.54   16.91
   3  -1  -2  915.27   17.38
  -3   1   2  986.22   16.96
  -3   1   2  995.80   17.30
   2  -1  -2  921.58   16.44
   2  -1  -2  949.49   16.24
   2  -1  -2  915.49   16.52
   2  -1  -2  923.54   16.50
  -2   1   2  941.05   16.45
  -2   1   2  956.04   16.54
   1  -1  -2 3819.75   72.65
   0  -1  -2    7.73    0.36
   0  -1  -2    7.79    0.45
   0  -1  -2    7.03    0.45
   0   1   2    8.17    0.50
  -1  -1  -2  956.32   21.23
   1   1   2  950.87   21.18
  -2  -1  -2 4014.55   85.68
  -3  -1  -2  110.47    2.53
  -3  -1  -2  110.55    2.34
  -3  -1  -2  103.12    2.39
   3   1   2  105.34    2.03
   3   1   2  106.99    2.03
   3   1   2  109.16    2.45
   3   1   2  104.74    2.47
   3   1   2  112.32    2.34
  -4  -1  -2  163.33    3.88
  -4  -1  -2  172.13    3.81
  -4  -1  -2  178.39    3.66
   4   1   2  168.81    3.99
   4   1   2  172.18    3.66
   4   1   2  173.40    3.23
   4   1   2  169.21    3.77
  -5  -1  -2   62.53    1.94
  -5  -1  -2   63.45    1.52
  -5  -1  -2   59.70    1.84
  -5  -1  -2   63.03    2.06
   5   1   2   61.49    1.90
   5   1   2   62.15    1.50
   5   1   2   60.45    1.91
  -6  -1  -2   34.07    1.65
  -6  -1  -2   34.61    1.58
  -6  -1  -2   34.42    1.14
   6   1   2   34.63    1.54
   6   1   2   33.10    1.10
  -7  -1  -2  398.59    8.35
  -7  -1  -2  405.91    7.63
  -7  -1  -2  415.40    8.62
   7   1   2  396.32    7.60
   7   1   2  410.94    8.30
  -8  -1  -2  646.09   13.09
  -8  -1  -2  658.82   12.91
  -8  -1  -2  640.77   11.78
   8   1   2  643.84   12.51
   8   1   2  602.27   11.63
  -9  -1  -2  165.82    4.73
  -9  -1  -2  172.13    4.96
   9   1   2  167.32    4.00
   9   1   2  175.23    5.04
 -10  -1  -2   28.30    2.19
 -10  -1  -2   29.13    2.14
  10   1   2   26.57    1.96
 -11  -1  -2   63.03    3.05
  11   1   2   70.14    2.99
  11   1   2   69.52    2.24
 -12  -1  -2   -1.94    1.07
 -12  -1  -2   -2.06    1.08
  12   1   2    0.49    1.03
  12   1   2    0.54    0.99
 -13  -1  -2    6.69    1.64
 -13  -1  -2    5.93    1.68
  13   1   2    7.28    1.48
  12  -2  -2   10.97    1.67
 -12   2   2   10.11    1.80
 -12   2   2   12.71    3.33
  11  -2  -2    2.54    1.18
 -11   2   2    4.24    1.19
 -11   2   2    2.11    1.33
 -11   2   2    1.84    1.28
  10  -2  -2   21.82    1.88
 -10   2   2   21.50    1.81
 -10   2   2   21.96    2.11
 -10   2   2   21.57    2.20
   9  -2  -2   11.23    1.46
  -9   2   2    9.78    1.57
  -9   2   2   11.84    1.53
  -9   2   2   10.30    1.69
  -8   2   2   36.65    2.11
  -8   2   2   37.54    2.51
  -8   2   2   40.29    2.25
   7  -2  -2   38.31    1.85
  -7   2   2   34.18    1.96
  -7   2   2   33.62    2.11
  -7   2   2   36.22    1.94
   6  -2  -2   50.20    2.03
  -6   2   2   51.39    2.13
  -6   2   2   50.55    3.41
  -6   2   2   50.68    2.07
   5  -2  -2  304.47    6.38
  -5   2   2  314.42    6.47
  -5   2   2  309.77    6.61
  -5   2   2  308.09    6.81
   4  -2  -2 2296.87   41.65
   4  -2  -2 2451.90   41.77
  -4   2   2 2464.78   41.76
   3  -2  -2  613.00   11.39
   3  -2  -2  585.81   11.25
   3  -2  -2  599.80   11.02
  -3   2   2  605.85   11.38
  -3   2   2  617.48   11.04
  -3   2   2  615.91   11.35
   2  -2  -2  126.60    2.65
   2  -2  -2  123.62    2.94
   2  -2  -2  135.51    2.83
   2  -2  -2  129.00    2.96
  -2   2   2  124.43    2.77
  -2   2   2  126.26    3.22
  -2   2   2  129.71    2.69
   1  -2  -2  393.45    6.96
   1  -2  -2  387.75    7.25
   1  -2  -2  393.48    7.33
   1  -2  -2  394.64    7.19
  -1   2   2  398.26    7.35
  -1   2   2  387.78    6.97
  -1   2   2  392.32    7.28
  -1   2   2  387.01    7.16
   0  -2  -2  274.03    5.11
   0  -2  -2  269.60    5.15
   0  -2  -2  267.52    5.04
   0  -2  -2  274.15    4.85
   0   2   2  267.78    5.15
   0   2   2  276.58    5.10
   0   2   2  277.37    4.86
   0   2   2  274.71    5.05
  -1  -2  -2  758.85   13.38
  -1  -2  -2  762.04   13.26
  -1  -2  -2  768.51   13.19
  -1  -2  -2  775.39   13.20
  -1  -2  -2  751.69   13.14
   1   2   2  737.45   13.25
   1   2   2  766.56   13.39
   1   2   2  759.38   13.14
  -2  -2  -2   83.58    1.69
  -2  -2  -2   83.28    1.62
  -2  -2  -2   80.20    1.94
  -2  -2  -2   83.35    1.88
   2   2   2   80.45    1.67
   2   2   2   83.11    1.96
   2   2   2   79.07    1.86
   2   2   2   83.36    1.62
  -3  -2  -2  849.42   15.13
  -3  -2  -2  884.83   14.91
  -3  -2  -2  824.06   15.12
   3   2   2  850.97   14.89
   3   2   2  851.46   15.12
   3   2   2  847.07   15.16
  -4  -2  -2    5.00    0.66
  -4  -2  -2    4.68    0.64
  -4  -2  -2    4.55    0.55
   4   2   2    4.61    0.65
   4   2   2    4.11    0.54
   4   2   2    4.86    0.63
  -5  -2  -2   61.27    1.86
  -5  -2  -2   63.49    2.07
   5   2   2   59.83    1.99
   5   2   2   58.56    1.82
   5   2   2   60.73    1.23
  -6  -2  -2    3.24    0.71
   6   2   2    2.86    0.71
   6   2   2    2.97    0.34
  -7  -2  -2  297.84    6.72
  -7  -2  -2  314.77    6.57
   7   2   2  304.25    6.61
   7   2   2  296.30    5.60
  -8  -2  -2   14.21    1.50
  -8  -2  -2   13.96    1.47
   8   2   2   12.90    1.33
   8   2   2   14.98    0.85
  -9  -2  -2  223.12    5.59
  -9  -2  -2  221.30    5.74
   9   2   2  223.71    5.55
   9   2   2  203.04    4.37
 -10  -2  -2    0.86    1.12
 -10  -2  -2    2.86    1.12
  10   2   2    1.76    1.15
 -11  -2  -2   30.46    2.37
 -11  -2  -2   29.62    2.29
  11   2   2   30.89    2.20
 -12  -2  -2    6.23    1.58
 -12  -2  -2    7.21    1.74
  12   2   2    7.40    1.54
 -13  -2  -2   -1.47    1.14
 -13  -2  -2   -1.07    1.10
  13   2   2   -1.21    1.06
 -14  -2  -2    2.48    1.38
  14   2   2    4.66    1.48
  11  -3  -2    9.05    1.49
 -11   3   2   13.69    1.94
 -11   3   2    7.95    1.74
  10  -3  -2   25.00    1.93
 -10   3   2   24.03    2.14
 -10   3   2   22.10    2.09
 -10   3   2   24.13    2.31
   9  -3  -2    4.01    1.04
  -9   3   2    4.34    1.27
  -9   3   2    3.71    1.23
  -9   3   2    4.75    1.49
  -8   3   2    3.59    1.13
  -8   3   2    2.34    1.07
  -8   3   2    0.16    1.07
   7  -3  -2   24.62    1.53
  -7   3   2   24.54    1.82
  -7   3   2   22.54    1.93
  -7   3   2   25.08    2.10
   6  -3  -2  156.78    3.95
  -6   3   2  159.31    4.18
  -6   3   2  161.60    4.56
  -6   3   2  157.74    4.33
   5  -3  -2   16.43    1.18
  -5   3   2   16.49    1.44
  -5   3   2   18.53    1.46
  -5   3   2   18.88    1.32
   4  -3  -2  486.59    9.36
  -4   3   2  502.36    9.84
  -4   3   2  487.91    9.90
  -4   3   2  511.03    9.52
  -4   3   2  482.92    9.35
   3  -3  -2   14.39    0.96
  -3   3   2   14.66    0.99
  -3   3   2   15.69    0.91
  -3   3   2   15.08    1.25
  -3   3   2   13.60    1.23
   2  -3  -2  305.17    6.45
   2  -3  -2  288.88    5.68
   2  -3  -2  297.82    5.75
  -2   3   2  303.57    6.12
  -2   3   2  296.75    6.11
  -2   3   2  292.75    5.73
  -2   3   2  300.10    5.73
   1  -3  -2   76.11    1.86
   1  -3  -2   71.39    2.02
   1  -3  -2   71.92    1.98
   1  -3  -2   75.67    1.75
  -1   3   2   75.06    2.08
  -1   3   2   76.03    1.82
  -1   3   2   72.90    1.75
   0  -3  -2    4.76    0.53
   0  -3  -2    6.65    0.47
   0  -3  -2    5.38    0.65
   0  -3  -2    5.15    0.55
   0   3   2    4.61    0.52
   0   3   2    4.80    0.59
   0   3   2    5.51    0.61
   0   3   2    5.37    0.47
  -1  -3  -2  832.92   14.79
  -1  -3  -2  854.98   14.75
  -1  -3  -2  832.00   14.89
  -1  -3  -2  838.74   14.87
   1   3   2  843.02   14.74
   1   3   2  851.04   14.91
   1   3   2  849.22   14.80
  -2  -3  -2  376.69    6.79
  -2  -3  -2  369.65    6.78
  -2  -3  -2  367.25    6.64
  -2  -3  -2  363.67    6.66
  -2  -3  -2  362.45    6.88
  -2  -3  -2  356.48    6.64
   2   3   2  364.78    6.90
   2   3   2  367.73    6.65
  -3  -3  -2   30.91    1.36
  -3  -3  -2   33.45    0.83
  -3  -3  -2   33.85    1.03
  -3  -3  -2   33.39    1.17
   3   3   2   33.12    0.83
   3   3   2   31.30    1.18
   3   3   2   33.25    1.02
  -4  -3  -2    8.60    0.66
  -4  -3  -2    6.70    0.74
  -4  -3  -2    6.73    0.80
   4   3   2    7.51    0.64
   4   3   2    7.78    0.83
   4   3   2    7.32    0.77
  -5  -3  -2  121.60    3.11
  -5  -3  -2  126.57    2.97
   5   3   2  121.25    3.15
   5   3   2  118.86    2.87
  -6  -3  -2  178.07    4.08
  -6  -3  -2  176.85    4.31
   6   3   2  178.51    4.29
  -7  -3  -2   81.38    2.74
  -7  -3  -2   82.27    2.54
   7   3   2   84.81    2.78
  -8  -3  -2  888.74   17.11
  -8  -3  -2  890.93   16.82
   8   3   2  929.97   17.10
   8   3   2  870.01   15.41
  -9  -3  -2  186.49    5.11
  -9  -3  -2  193.46    5.48
   9   3   2  178.97    3.48
   9   3   2  180.95    4.95
 -10  -3  -2    6.87    1.36
 -10  -3  -2    4.10    1.35
  10   3   2    5.37    0.52
  10   3   2    5.67    0.55
  10   3   2    4.29    1.15
 -11  -3  -2   32.14    2.56
 -11  -3  -2   34.91    2.32
  11   3   2   34.08    2.37
 -12  -3  -2   12.47    1.77
 -12  -3  -2   13.30    1.99
  12   3   2    9.51    1.69
 -13  -3  -2   -1.54    1.12
 -13  -3  -2    1.16    1.14
  13   3   2   -0.85    1.14
 -14  -3  -2    0.20    1.33
 -14  -3  -2   -1.35    1.60
  14   3   2   -0.49    1.23
  11  -4  -2   13.96    2.32
 -11   4   2   16.04    2.08
 -11   4   2   18.32    2.11
 -11   4   2   17.07    3.48
  10  -4  -2   73.76    2.91
 -10   4   2   69.63    3.34
 -10   4   2   68.95    3.64
 -10   4   2   77.25    3.46
   9  -4  -2   84.35    3.03
  -9   4   2   88.98    3.56
  -9   4   2   87.76    4.01
  -9   4   2   87.50    3.60
  -8   4   2  140.10    4.51
  -8   4   2  137.83    4.31
  -8   4   2  142.28    5.36
   7  -4  -2   90.36    2.89
  -7   4   2   94.78    3.35
  -7   4   2   93.28    3.72
  -7   4   2   98.54    3.52
   6  -4  -2   10.97    1.15
  -6   4   2   13.38    1.60
  -6   4   2   10.41    1.38
  -6   4   2   13.43    1.38
   5  -4  -2  154.41    3.82
  -5   4   2  164.67    4.55
  -5   4   2  166.33    4.15
  -5   4   2  158.24    4.98
   4  -4  -2  740.71   13.59
  -4   4   2  737.66   13.83
  -4   4   2  763.81   14.04
  -4   4   2  726.32   14.33
  -4   4   2  736.46   14.27
   3  -4  -2  203.21    4.29
  -3   4   2  197.12    4.81
  -3   4   2  209.92    4.90
  -3   4   2  198.71    4.27
  -3   4   2  202.00    4.44
   2  -4  -2  188.59    3.93
   2  -4  -2  181.10    3.96
  -2   4   2  186.92    4.16
  -2   4   2  190.71    4.07
  -2   4   2  188.33    4.42
  -2   4   2  186.13    4.39
   1  -4  -2   62.64    1.70
   1  -4  -2   63.61    1.73
  -1   4   2   64.65    2.07
  -1   4   2   61.52    1.73
  -1   4   2   62.42    1.69
  -1   4   2   62.19    1.98
   0  -4  -2  454.34    8.28
   0  -4  -2  459.51    8.58
   0  -4  -2  437.35    8.25
   0  -4  -2  437.00    8.44
   0  -4  -2  445.02    8.21
   0   4   2  456.17    8.24
   0   4   2  445.17    8.54
   0   4   2  451.61    8.60
  -1  -4  -2  695.96   12.36
  -1  -4  -2  666.19   12.35
  -1  -4  -2  676.86   12.25
  -1  -4  -2  680.30   12.34
   1   4   2  673.41   12.84
   1   4   2  703.35   12.41
   1   4   2  708.69   12.28
  -2  -4  -2  223.02    4.38
  -2  -4  -2  212.50    4.32
  -2  -4  -2  210.37    4.30
   2   4   2  215.60    4.33
   2   4   2  215.49    4.35
   2   4   2  219.90    4.52
   2   4   2  222.70    4.37
  -3  -4  -2   49.94    1.60
  -3  -4  -2   52.30    1.62
  -3  -4  -2   49.00    1.32
  -3  -4  -2   50.38    1.43
  -3  -4  -2   50.96    1.45
   3   4   2   50.48    1.67
   3   4   2   48.08    1.32
  -4  -4  -2    0.23    0.28
  -4  -4  -2    0.15    0.39
  -4  -4  -2    0.24    0.48
  -4  -4  -2    0.68    0.29
   4   4   2    0.34    0.55
   4   4   2    0.25    0.45
   4   4   2    0.04    0.35
  -5  -4  -2  139.77    2.57
  -5  -4  -2  140.82    3.27
  -5  -4  -2  142.27    3.48
  -5  -4  -2  138.14    2.56
   5   4   2  143.23    3.54
   5   4   2  136.41    3.21
  -6  -4  -2    4.57    0.75
  -6  -4  -2    4.04    0.88
   6   4   2    3.27    0.82
  -7  -4  -2   40.00    1.88
  -7  -4  -2   40.69    1.76
   7   4   2   41.59    1.96
  -8  -4  -2   89.75    3.18
  -8  -4  -2   93.21    2.95
  -9  -4  -2  110.97    3.89
  -9  -4  -2  116.23    3.77
   9   4   2  109.83    3.70
 -10  -4  -2   96.17    3.60
 -10  -4  -2   96.12    3.34
  10   4   2   98.63    3.55
 -11  -4  -2    6.46    1.37
 -11  -4  -2    4.29    1.48
  11   4   2    6.29    1.35
 -12  -4  -2    7.33    1.55
 -12  -4  -2    5.74    1.51
  12   4   2    5.51    1.75
 -13  -4  -2   50.07    3.35
 -13  -4  -2   48.79    2.93
  13   4   2   47.59    3.01
 -14  -4  -2    3.48    1.46
 -14  -4  -2    2.23    1.51
  14   4   2    4.26    1.53
 -10   5   2   15.23    2.01
 -10   5   2   17.35    2.77
 -10   5   2   19.90    2.14
   9  -5  -2   16.47    1.48
  -9   5   2   15.95    2.05
  -9   5   2   15.28    2.18
  -9   5   2   15.35    1.92
  -8   5   2   28.95    2.57
  -8   5   2   28.09    2.19
  -8   5   2   30.22    2.40
   7  -5  -2    1.30    0.76
  -7   5   2    1.36    1.13
  -7   5   2    1.84    1.17
  -7   5   2    0.38    0.91
   6  -5  -2    8.86    1.05
  -6   5   2    8.64    1.40
  -6   5   2    9.09    1.59
  -6   5   2    9.85    1.31
   5  -5  -2    1.77    0.67
  -5   5   2    1.97    0.98
  -5   5   2    2.74    1.07
  -5   5   2    2.19    0.87
   4  -5  -2  143.53    3.43
  -4   5   2  145.84    4.21
  -4   5   2  143.87    3.76
  -4   5   2  142.58    4.76
  -3   5   2    2.01    0.71
  -3   5   2   -0.01    0.83
  -3   5   2    0.83    0.78
  -3   5   2    0.61    0.50
  -2   5   2  357.12    7.47
  -2   5   2  351.06    6.99
  -2   5   2  349.90    7.48
  -2   5   2  344.42    6.76
   1  -5  -2   23.17    1.05
   1  -5  -2   21.78    1.07
  -1   5   2   21.94    1.14
  -1   5   2   22.91    1.39
  -1   5   2   21.95    1.33
   0  -5  -2  661.08   11.91
   0  -5  -2  657.26   12.22
   0  -5  -2  643.60   11.95
   0   5   2  659.71   12.30
   0   5   2  662.71   12.42
  -1  -5  -2   15.69    0.99
  -1  -5  -2   15.59    1.11
  -1  -5  -2   15.94    1.07
  -1  -5  -2   16.65    1.06
  -1  -5  -2   15.05    1.25
   1   5   2   14.56    0.99
   1   5   2   16.05    1.07
  -2  -5  -2 1901.94   33.63
  -2  -5  -2 1871.44   33.65
  -2  -5  -2 1924.51   33.61
  -2  -5  -2 1862.81   33.62
   2   5   2 1966.56   33.73
   2   5   2 2024.92   34.03
   2   5   2 1951.33   33.75
   2   5   2 1956.84   33.69
  -3  -5  -2   22.24    1.09
  -3  -5  -2   20.81    1.03
  -3  -5  -2   22.21    1.02
  -3  -5  -2   20.54    1.09
  -3  -5  -2   21.80    1.10
   3   5   2   21.63    1.15
   3   5   2   23.13    1.02
  -4  -5  -2    2.20    0.55
  -4  -5  -2    2.80    0.55
  -4  -5  -2    4.40    0.76
  -4  -5  -2    3.55    0.49
  -4  -5  -2    3.92    0.52
   4   5   2    3.34    0.74
  -5  -5  -2   30.39    0.97
  -5  -5  -2   31.03    1.45
  -5  -5  -2   29.43    0.95
  -5  -5  -2   30.51    1.33
   5   5   2   28.43    1.23
   5   5   2   31.21    1.58
  -6  -5  -2   23.96    0.74
  -6  -5  -2   23.00    1.39
  -6  -5  -2   25.92    1.35
  -6  -5  -2   23.42    0.70
   6   5   2   23.92    1.45
  -7  -5  -2   21.33    1.47
  -7  -5  -2   21.72    1.39
   7   5   2   21.48    1.49
  -8  -5  -2   69.27    2.67
  -8  -5  -2   69.98    2.49
   8   5   2   68.14    2.71
  -9  -5  -2  198.85    5.36
  -9  -5  -2  198.79    5.10
   9   5   2  207.14    5.44
 -10  -5  -2    7.01    1.46
 -10  -5  -2    5.65    1.28
  10   5   2    7.44    1.49
 -11  -5  -2   29.48    2.07
 -11  -5  -2   27.57    2.39
  11   5   2   25.20    2.10
 -12  -5  -2    2.48    1.12
 -12  -5  -2   -0.13    1.16
 -13  -5  -2   18.50    2.16
 -13  -5  -2   19.31    2.30
  13   5   2   17.57    2.20
 -14  -5  -2    9.62    1.80
 -14  -5  -2    8.87    2.23
  14   5   2    6.60    1.80
  -9   6   2   14.45    2.31
  -9   6   2   17.06    1.97
  -9   6   2   20.12    2.31
   8  -6  -2    4.79    1.00
  -8   6   2    1.53    1.31
  -8   6   2    4.01    1.20
  -8   6   2    2.65    1.34
   7  -6  -2   30.46    1.60
  -7   6   2   30.04    2.31
  -7   6   2   28.86    2.05
  -7   6   2   27.67    2.48
   6  -6  -2   12.12    1.07
  -6   6   2   10.97    1.63
  -6   6   2   13.70    1.81
  -6   6   2   14.87    1.53
   5  -6  -2   89.39    2.58
  -5   6   2   87.84    3.48
  -5   6   2   91.31    3.56
  -5   6   2   89.91    3.42
   4  -6  -2    6.03    0.81
  -4   6   2    4.07    1.14
  -4   6   2    5.82    1.31
  -4   6   2    5.56    1.00
   3  -6  -2    6.08    0.78
  -3   6   2    7.20    0.99
  -3   6   2    5.52    1.19
  -3   6   2    5.04    1.21
  -3   6   2    7.87    0.84
   2  -6  -2   59.57    1.82
  -2   6   2   58.17    2.05
  -2   6   2   57.24    2.46
  -2   6   2   55.08    2.32
  -2   6   2   54.94    1.70
   1  -6  -2   81.16    2.33
   1  -6  -2   80.80    2.14
  -1   6   2   80.68    2.73
  -1   6   2   80.02    2.36
  -1   6   2   82.05    2.71
   0  -6  -2    2.48    0.57
   0  -6  -2    2.38    0.60
   0   6   2    0.78    0.60
   0   6   2    2.61    0.78
   0   6   2    2.44    0.63
  -1  -6  -2  838.73   15.12
  -1  -6  -2  809.38   15.22
  -1  -6  -2  825.71   15.08
   1   6   2  848.65   15.58
   1   6   2  847.20   15.22
   1   6   2  846.98   15.46
  -2  -6  -2  288.96    6.01
  -2  -6  -2  295.15    6.47
   2   6   2  301.39    6.20
   2   6   2  306.92    6.12
   2   6   2  303.26    6.10
   2   6   2  299.76    6.24
  -3  -6  -2  369.28    7.25
   3   6   2  368.27    7.38
   3   6   2  369.98    7.32
   3   6   2  367.58    7.27
   3   6   2  365.78    7.33
  -4  -6  -2  156.43    3.64
  -4  -6  -2  160.30    3.59
  -4  -6  -2  170.05    3.96
  -4  -6  -2  168.45    3.84
   4   6   2  162.26    3.94
  -5  -6  -2  463.97    8.62
  -5  -6  -2  460.53    8.60
  -5  -6  -2  461.85    9.22
  -5  -6  -2  469.75    9.04
   5   6   2  465.79    9.32
  -6  -6  -2  520.87    9.92
  -6  -6  -2  511.43    9.21
  -6  -6  -2  503.52   10.15
  -6  -6  -2  503.99    9.20
   6   6   2  501.90   10.23
  -7  -6  -2    1.16    0.75
  -7  -6  -2    0.77    0.34
  -7  -6  -2   -0.46    0.67
  -7  -6  -2    1.04    0.30
   7   6   2    0.22    0.68
  -8  -6  -2   42.98    2.04
  -8  -6  -2   42.53    2.28
   8   6   2   46.20    2.24
  -9  -6  -2    2.20    1.07
  -9  -6  -2    1.81    1.05
   9   6   2    2.41    1.02
 -10  -6  -2   39.72    2.28
 -10  -6  -2   44.95    2.48
  10   6   2   42.81    2.45
 -11  -6  -2   17.64    2.10
 -11  -6  -2   15.14    1.75
  11   6   2   16.96    2.05
 -12  -6  -2    1.47    1.41
 -12  -6  -2    3.44    1.28
  12   6   2    2.65    1.43
 -13  -6  -2  155.36    5.56
 -13  -6  -2  160.19    5.83
  13   6   2  164.02    5.55
 -14  -6  -2   66.35    3.84
 -14  -6  -2   57.39    3.24
  14   6   2   59.95    3.42
  -9   7   2   25.55    2.59
  -9   7   2   30.66    2.91
  -9   7   2   28.48    2.44
  -8   7   2    0.76    1.51
  -8   7   2    1.39    1.40
  -8   7   2   -0.69    1.15
   7  -7  -2    1.08    0.63
  -7   7   2    1.07    1.23
  -7   7   2    1.01    1.02
  -7   7   2   -2.10    1.23
   6  -7  -2   15.92    1.15
  -6   7   2   18.10    2.58
  -6   7   2   16.60    2.14
  -6   7   2   15.53    1.63
   5  -7  -2   60.60    2.02
  -5   7   2   57.95    2.98
  -5   7   2   56.04    2.52
  -5   7   2   61.82    2.97
   4  -7  -2   27.77    1.37
  -4   7   2   25.46    2.19
  -4   7   2   30.93    2.15
   3  -7  -2   36.11    1.52
  -3   7   2   40.24    2.27
  -3   7   2   38.21    1.91
  -3   7   2   39.98    2.27
   2  -7  -2  450.76    8.72
   2  -7  -2  462.68    8.77
  -2   7   2  453.04    9.81
  -2   7   2  460.59    9.28
  -2   7   2  476.84   10.02
   1  -7  -2  281.80    5.73
   1  -7  -2  280.70    5.76
  -1   7   2  288.78    6.65
  -1   7   2  290.39    6.19
   0  -7  -2   14.81    0.98
   0  -7  -2   14.50    1.00
   0   7   2   13.78    1.33
   0   7   2   12.97    1.25
   0   7   2   12.63    1.09
  -1  -7  -2  745.94   13.85
  -1  -7  -2  798.15   14.16
   1   7   2  741.53   14.33
   1   7   2  740.82   14.42
   1   7   2  753.46   14.06
   2   7   2   10.76    1.17
   2   7   2   11.69    1.10
   2   7   2    9.61    1.09
   3   7   2    0.46    0.61
   3   7   2    0.57    0.60
   3   7   2    0.08    0.60
   3   7   2    0.63    0.66
  -4  -7  -2  192.08    4.52
  -4  -7  -2  192.08    4.58
  -4  -7  -2  199.54    4.44
   4   7   2  198.12    4.64
  -5  -7  -2  146.75    3.44
  -5  -7  -2  146.48    3.41
  -5  -7  -2  150.47    3.75
  -5  -7  -2  145.18    3.82
   5   7   2  141.92    3.87
  -6  -7  -2  627.13   11.92
  -6  -7  -2  614.60   12.12
  -6  -7  -2  608.56   11.33
   6   7   2  613.57   12.20
  -7  -7  -2  337.34    6.40
  -7  -7  -2  337.93    6.42
  -7  -7  -2  339.49    7.26
   7   7   2  336.12    8.30
  -8  -7  -2   58.84    1.47
  -8  -7  -2   59.41    2.43
  -8  -7  -2   57.75    1.42
  -8  -7  -2   55.61    2.60
   8   7   2   59.18    2.69
  -9  -7  -2   98.09    3.56
   9   7   2  102.53    3.70
 -10  -7  -2  156.25    4.51
 -10  -7  -2  151.76    4.73
  10   7   2  151.71    4.80
 -11  -7  -2    3.10    1.17
 -11  -7  -2   -0.39    1.02
  11   7   2   -1.18    0.97
 -12  -7  -2    4.99    1.64
 -12  -7  -2    3.56    1.29
  12   7   2    3.36    1.36
 -13  -7  -2   37.51    2.99
  13   7   2   37.75    2.87
 -14  -7  -2   24.90    2.82
 -14  -7  -2   25.11    2.35
  14   7   2   23.88    2.54
  -8   8   2   50.31    3.33
  -8   8   2   50.42    3.41
  -8   8   2   47.16    2.95
  -7   8   2    9.70    1.97
  -7   8   2    7.39    1.77
  -6   8   2    6.49    1.74
  -6   8   2    7.31    1.39
  -6   8   2    5.71    1.62
   5  -8  -2   85.27    2.35
  -5   8   2   77.77    3.72
  -5   8   2   80.59    3.14
  -5   8   2   80.15    5.38
   4  -8  -2   27.05    1.31
  -4   8   2   24.28    2.12
  -4   8   2   27.11    1.83
  -4   8   2   20.76    2.17
   3  -8  -2    9.85    0.99
  -3   8   2   10.32    1.73
  -3   8   2    9.54    1.28
  -3   8   2   11.47    1.70
   2  -8  -2   41.14    1.61
   2  -8  -2   40.22    1.70
  -2   8   2   44.11    2.06
  -2   8   2   39.92    2.35
  -2   8   2   41.06    2.39
   1  -8  -2    6.71    0.89
   1  -8  -2    5.19    0.81
  -1   8   2    6.15    1.03
  -1   8   2    4.25    1.32
  -1   8   2    5.37    1.20
   0  -8  -2   15.18    1.12
   0   8   2   13.58    1.73
   0   8   2   16.00    1.34
   0   8   2   15.41    1.68
  -1  -8  -2    7.63    0.90
   1   8   2    5.46    1.06
   1   8   2    6.35    1.13
   1   8   2    7.26    1.04
  -2  -8  -2   30.09    1.46
   2   8   2   26.71    1.64
   2   8   2   27.98    1.72
   2   8   2   30.18    1.61
   3   8   2   97.33    2.93
   3   8   2  105.10    3.14
   3   8   2  105.21    3.13
   3   8   2  102.70    3.04
  -4  -8  -2   -0.36    0.69
  -4  -8  -2   -1.01    0.69
   4   8   2    0.31    0.71
   4   8   2   -1.03    0.69
  -5  -8  -2   26.99    1.61
  -5  -8  -2   29.24    1.58
  -5  -8  -2   24.34    1.47
   5   8   2   23.81    1.58
  -6  -8  -2    3.97    0.94
  -6  -8  -2    4.80    1.05
  -6  -8  -2    2.87    0.84
   6   8   2    2.70    1.12
  -7  -8  -2   18.39    1.56
  -7  -8  -2   14.80    1.09
  -7  -8  -2   17.20    1.08
  -7  -8  -2   14.73    1.71
   7   8   2   16.18    1.63
  -8  -8  -2   10.22    1.48
  -8  -8  -2   11.20    0.92
  -8  -8  -2   12.31    1.48
  -8  -8  -2   13.47    1.28
   8   8   2   11.84    1.58
  -9  -8  -2    0.94    1.11
  -9  -8  -2    1.39    1.00
  -9  -8  -2    1.28    0.42
  -9  -8  -2    1.93    0.40
   9   8   2    1.81    1.10
 -10  -8  -2    6.68    1.39
 -10  -8  -2    5.62    1.49
  10   8   2    6.10    1.47
 -11  -8  -2    1.88    1.19
 -11  -8  -2    1.73    1.12
  11   8   2    2.12    1.22
 -12  -8  -2    1.70    1.49
 -12  -8  -2   -0.10    1.05
  12   8   2   -1.53    1.20
 -13  -8  -2    7.80    2.57
 -13  -8  -2    9.44    1.89
  13   8   2    7.71    1.73
 -14  -8  -2    2.84    1.31
 -14  -8  -2    1.58    1.50
  14   8   2    2.44    1.41
  -7   9   2   12.57    2.50
  -7   9   2   13.71    2.20
  -7   9   2   11.31    1.71
  -6   9   2    1.82    1.41
  -6   9   2    1.57    1.29
  -5   9   2    6.83    1.80
  -5   9   2    9.99    1.93
  -5   9   2    9.44    1.41
   4  -9  -2   33.41    1.37
  -4   9   2   35.17    2.13
  -4   9   2   35.57    2.69
  -4   9   2   36.45    2.73
   3  -9  -2   16.16    1.07
  -3   9   2   16.31    1.94
  -3   9   2   15.62    2.06
  -3   9   2   18.54    1.62
   2  -9  -2   32.92    1.43
  -2   9   2   34.47    2.52
  -2   9   2   33.32    1.93
  -2   9   2   32.38    2.27
   1  -9  -2   25.35    1.40
  -1   9   2   25.41    2.13
  -1   9   2   27.66    2.07
   0  -9  -2   11.43    1.16
   0   9   2   12.98    1.75
   0   9   2   11.50    1.63
   0   9   2   12.64    1.39
  -1  -9  -2  236.81    5.24
   1   9   2  241.41    6.09
   1   9   2  243.52    5.69
   1   9   2  236.93    5.97
  -2  -9  -2    0.14    0.70
   2   9   2    0.61    0.99
   2   9   2    1.13    0.87
   2   9   2    1.42    1.18
   3   9   2   66.14    2.52
   3   9   2   64.03    2.51
  -4  -9  -2   93.91    3.09
  -4  -9  -2   95.43    3.18
   4   9   2   98.42    3.17
   4   9   2   95.30    3.03
  -5  -9  -2   -0.22    0.89
  -5  -9  -2   -0.20    0.76
   5   9   2    0.72    0.89
  -6  -9  -2  350.11    7.71
  -6  -9  -2  347.98    7.32
  -6  -9  -2  349.74    7.85
   6   9   2  352.53    7.87
  -7  -9  -2  576.80   11.13
  -7  -9  -2  580.38   12.01
  -7  -9  -2  601.63   12.58
   7   9   2  577.23   12.06
  -8  -9  -2  348.01    7.80
  -8  -9  -2  338.27    6.90
  -8  -9  -2  351.46    8.11
   8   9   2  345.41    8.11
  -9  -9  -2   13.62    1.64
  -9  -9  -2   12.73    1.68
   9   9   2   15.80    1.81
 -10  -9  -2  133.79    4.52
 -10  -9  -2  131.75    4.22
  10   9   2  137.76    4.65
 -11  -9  -2   -0.13    1.07
 -11  -9  -2    0.82    1.91
  11   9   2    0.16    1.44
 -12  -9  -2   -0.80    1.08
 -12  -9  -2   -0.98    1.15
  12   9   2   -0.48    1.23
 -13  -9  -2   14.06    1.91
 -13  -9  -2   13.12    2.22
  13   9   2   19.56    2.28
 -14  -9  -2    1.39    1.57
 -14  -9  -2    2.52    1.47
  14   9   2    1.74    1.66
  -6  10   2   22.78    2.28
  -6  10   2   18.45    2.57
  -5  10   2   20.12    2.28
  -5  10   2   25.51    2.65
  -4  10   2    5.31    1.25
  -4  10   2    3.62    1.54
  -4  10   2    5.31    1.75
  -3  10   2    2.09    1.34
  -3  10   2    2.25    1.01
  -3  10   2    0.83    1.20
   2 -10  -2   57.65    1.83
  -2  10   2   57.74    2.57
  -2  10   2   55.22    3.50
   1 -10  -2   16.13    1.21
  -1  10   2   17.85    2.00
  -1  10   2   17.85    2.09
  -1  10   2   18.30    1.64
   0 -10  -2    0.50    0.68
   0  10   2   -1.79    0.87
   0  10   2    0.52    0.92
   0  10   2   -1.93    1.10
  -1 -10  -2    9.32    1.10
   1  10   2    9.19    1.50
   1  10   2    9.59    1.48
   1  10   2   10.32    1.32
  -2 -10  -2   58.09    2.22
   2  10   2   54.31    2.72
   2  10   2   54.82    2.47
  -3 -10  -2  590.72   11.47
  -3 -10  -2  586.71   12.05
   3  10   2  563.13   11.90
   3  10   2  582.98   11.77
  -4 -10  -2  347.58    7.81
   4  10   2  343.38    7.72
   4  10   2  334.27    7.44
  -5 -10  -2   36.02    2.19
  -5 -10  -2   41.05    2.12
   5  10   2   38.67    2.32
  -6 -10  -2  372.32    8.24
  -6 -10  -2  348.91    8.03
  -6 -10  -2  352.57    7.69
   6  10   2  354.01    8.07
  -7 -10  -2  197.37    4.81
  -7 -10  -2  200.01    5.49
  -7 -10  -2  203.27    5.35
   7  10   2  199.86    5.48
  -8 -10  -2   80.64    3.29
  -8 -10  -2   89.50    3.27
  -8 -10  -2   83.31    2.60
   8  10   2   83.57    3.44
  -9 -10  -2   50.64    2.70
  -9 -10  -2   48.10    2.53
  -9 -10  -2   46.12    1.84
   9  10   2   47.24    2.81
 -10 -10  -2   61.23    3.07
 -10 -10  -2   62.72    2.94
  10  10   2   61.49    3.13
 -11 -10  -2    3.42    1.46
 -11 -10  -2    1.05    1.15
  11  10   2    2.29    1.32
 -12 -10  -2   32.08    2.47
 -12 -10  -2   35.20    2.69
  12  10   2   37.14    2.92
 -13 -10  -2   23.54    2.32
 -13 -10  -2   20.54    2.58
  13  10   2   20.77    2.38
 -14 -10  -2   29.64    2.56
   5 -11  -2   12.13    2.14
  -5  11   2   11.89    1.80
  -5  11   2   13.96    2.21
  -4  11   2    2.98    1.42
  -4  11   2    0.81    1.24
  -3  11   2    2.08    1.01
  -3  11   2    2.72    1.59
  -3  11   2    1.81    1.33
  -2  11   2   45.12    2.50
  -2  11   2   51.56    3.17
  -2  11   2   44.67    2.97
   1 -11  -2    1.31    0.63
  -1  11   2    1.92    1.32
  -1  11   2    3.06    1.42
  -1  11   2   -0.55    0.91
   0 -11  -2  153.37    3.79
   0  11   2  155.01    4.60
   0  11   2  158.71    5.06
  -1 -11  -2   27.87    1.53
   1  11   2   27.54    1.96
   1  11   2   27.55    2.18
  -2 -11  -2   85.78    2.78
  -2 -11  -2   93.45    3.66
   2  11   2   86.59    3.24
   2  11   2   82.95    3.40
  -3 -11  -2   25.64    1.97
  -3 -11  -2   24.90    1.66
   3  11   2   25.18    1.94
   3  11   2   24.05    2.05
  -4 -11  -2   20.72    1.85
   4  11   2   21.94    1.89
  -5 -11  -2   -1.43    0.78
  -5 -11  -2    0.65    0.93
   5  11   2   -0.36    0.89
  -6 -11  -2    2.88    1.00
  -6 -11  -2    1.49    1.03
  -6 -11  -2    3.30    1.10
   6  11   2    1.06    1.02
  -7 -11  -2    6.10    1.31
  -7 -11  -2    6.11    1.28
  -7 -11  -2    9.31    1.52
   7  11   2    4.90    1.32
  -8 -11  -2   13.14    1.35
  -8 -11  -2   11.43    1.70
  -8 -11  -2   13.68    1.65
   8  11   2   12.08    1.81
  -9 -11  -2   13.07    1.84
  -9 -11  -2   12.44    1.66
  -9 -11  -2   11.51    1.24
   9  11   2   11.35    1.70
 -10 -11  -2    6.11    1.61
 -10 -11  -2    2.96    0.87
 -10 -11  -2    4.05    1.28
  10  11   2    8.31    1.94
 -11 -11  -2   49.52    2.93
 -11 -11  -2   44.54    2.83
  11  11   2   48.56    3.03
 -12 -11  -2   41.80    3.08
  12  11   2   37.14    2.84
 -13 -11  -2   14.24    1.98
 -13 -11  -2   16.38    2.34
  13  11   2   16.17    2.31
 -14 -11  -2   19.53    2.36
 -14 -11  -2   17.39    2.45
  14  11   2   14.12    2.29
   3 -12  -2    2.29    2.19
  -3  12   2    1.07    1.36
  -3  12   2    1.51    1.20
   2 -12  -2    8.70    1.80
  -2  12   2    7.12    1.74
   1 -12  -2   20.75    2.28
  -1  12   2   21.35    2.06
  -1  12   2   20.03    2.37
   0 -12  -2   40.82    2.88
   0 -12  -2   31.14    1.56
   0  12   2   32.70    2.61
   0  12   2   30.12    2.11
  -1 -12  -2   19.49    2.28
  -1 -12  -2   20.68    1.43
   1  12   2   20.48    1.89
  -2 -12  -2    3.02    0.92
  -2 -12  -2    2.42    1.19
   2  12   2    1.88    1.36
   2  12   2    3.83    1.18
  -3 -12  -2  113.74    4.21
   3  12   2  115.03    3.94
   3  12   2  114.70    4.21
  -4 -12  -2    1.47    1.17
  -4 -12  -2    3.04    1.02
   4  12   2    3.44    1.21
  -5 -12  -2   11.29    1.64
  -5 -12  -2   13.93    1.80
   5  12   2   13.52    1.69
  -6 -12  -2   40.64    2.48
  -6 -12  -2   44.19    2.33
  -6 -12  -2   43.48    2.52
   6  12   2   42.66    2.35
  -7 -12  -2   13.23    1.44
  -7 -12  -2   13.66    1.74
  -7 -12  -2   14.20    1.83
   7  12   2   13.31    1.70
  -8 -12  -2   27.40    1.81
  -8 -12  -2   27.12    2.30
  -8 -12  -2   33.66    2.29
   8  12   2   26.45    2.26
  -9 -12  -2   12.24    1.41
  -9 -12  -2   15.79    1.89
  -9 -12  -2   13.59    1.99
   9  12   2   15.50    3.10
 -10 -12  -2   17.79    1.48
 -10 -12  -2   18.82    2.10
 -10 -12  -2   21.54    2.09
  10  12   2   21.26    2.30
 -11 -12  -2    2.68    1.42
  11  12   2    0.04    1.14
 -12 -12  -2    7.89    1.80
 -12 -12  -2    3.92    1.51
  12  12   2    5.16    1.70
 -13 -12  -2    0.78    1.39
 -13 -12  -2    3.67    2.71
  13  12   2    0.54    2.61
   2 -13  -2    3.36    1.45
  -2  13   2    1.48    1.27
   1 -13  -2    3.19    1.62
  -1  13   2    2.81    1.60
  -1  13   2    0.86    1.16
   0 -13  -2   60.43    3.50
   0  13   2   58.68    3.35
  -1 -13  -2   36.93    2.77
   1  13   2   37.96    2.48
   1  13   2   36.44    2.85
  -2 -13  -2    0.18    1.39
  -2 -13  -2   -1.14    0.72
   2  13   2   -0.29    1.02
   2  13   2   -0.77    1.24
  -3 -13  -2   54.90    3.21
  -3 -13  -2   50.79    2.26
   3  13   2   55.65    3.19
   3  13   2   53.04    2.81
  -4 -13  -2    3.08    1.01
   4  13   2    4.05    1.32
  -5 -13  -2   49.50    2.81
  -5 -13  -2   46.19    2.82
  -5 -13  -2   46.42    2.44
   5  13   2   48.23    2.71
  -6 -13  -2   14.22    1.82
  -6 -13  -2   14.29    1.92
  -6 -13  -2   16.09    1.95
   6  13   2   15.64    1.71
  -7 -13  -2    0.88    1.17
  -7 -13  -2    1.36    0.97
   7  13   2    2.44    1.25
  -8 -13  -2   38.71    2.59
  -8 -13  -2   44.66    2.82
  -8 -13  -2   45.48    2.31
   8  13   2   37.29    2.58
  -9 -13  -2   10.66    1.84
  -9 -13  -2   10.27    1.39
   9  13   2   12.64    1.89
 -10 -13  -2    4.94    1.53
 -10 -13  -2    7.87    1.78
 -10 -13  -2    3.39    1.22
  10  13   2    7.70    1.63
 -11 -13  -2   31.71    2.57
 -11 -13  -2   30.54    2.57
  11  13   2   23.41    2.46
 -12 -13  -2  118.41    4.58
 -12 -13  -2  116.00    4.88
  12  13   2  118.94    4.90
 -13 -13  -2   14.85    2.42
 -13 -13  -2    9.97    2.08
  13  13   2   11.36    2.14
   0 -14  -2   42.22    3.64
   0  14   2   50.02    5.13
   0  14   2   36.82    2.75
  -1 -14  -2    3.48    1.75
   1  14   2    1.81    1.31
   1  14   2    1.13    1.59
  -2 -14  -2   13.83    2.21
   2  14   2   11.79    1.99
   2  14   2   11.43    1.77
  -3 -14  -2    2.18    1.43
   3  14   2    1.26    1.24
   3  14   2    2.88    1.28
  -4 -14  -2   -0.31    0.96
  -4 -14  -2    1.87    1.37
  -4 -14  -2    0.78    1.33
   4  14   2    3.70    1.30
  -5 -14  -2    9.07    1.47
  -5 -14  -2    8.96    1.82
  -5 -14  -2    9.59    1.74
  -6 -14  -2    1.50    1.25
  -6 -14  -2   -0.50    1.21
  -6 -14  -2   -0.41    0.97
  -6 -14  -2   -0.62    1.34
  -7 -14  -2    2.20    1.39
  -7 -14  -2    1.23    1.27
  -7 -14  -2    1.59    1.11
   7  14   2    4.45    1.31
  -8 -14  -2   -0.34    1.16
  -8 -14  -2   -1.03    1.04
  -8 -14  -2    0.68    1.09
   8  14   2    1.90    1.18
  -9 -14  -2    4.76    1.56
  -9 -14  -2    3.94    1.23
  -9 -14  -2    4.98    1.58
   9  14   2    5.07    1.63
 -10 -14  -2    1.74    1.53
 -10 -14  -2   -1.06    1.20
 -10 -14  -2   -1.09    0.95
  10  14   2    1.82    1.44
 -11 -14  -2    7.36    1.87
 -11 -14  -2    3.00    1.56
  11  14   2    6.23    1.76
 -12 -14  -2   -0.56    1.46
 -12 -14  -2    0.70    1.54
  -2 -15  -2    0.54    1.91
   2  15   2    3.40    1.39
  -3 -15  -2   -1.67    1.36
   3  15   2    0.79    1.37
   3  15   2    1.07    1.29
  -4 -15  -2    9.90    1.98
  -4 -15  -2    6.84    1.68
   4  15   2    8.91    1.69
  -5 -15  -2   12.35    2.00
  -5 -15  -2    9.82    1.97
  -6 -15  -2    6.09    1.58
  -6 -15  -2   10.42    1.65
  -6 -15  -2    9.81    1.71
  -6 -15  -2    5.43    1.76
  -7 -15  -2   15.47    1.82
  -7 -15  -2   15.19    2.09
  -7 -15  -2   13.42    2.04
  -7 -15  -2   14.29    1.90
  -8 -15  -2    1.31    1.48
  -8 -15  -2    0.97    1.23
  -8 -15  -2    0.30    1.41
   8  15   2    1.13    1.27
  -9 -15  -2    9.56    1.84
  -9 -15  -2   10.69    2.05
   9  15   2   12.33    1.90
 -10 -15  -2   17.17    2.26
 -10 -15  -2   21.15    3.99
  10  15   2   24.12    2.50
   8  15  -3    1.63    1.34
  -8 -15   3    4.36    1.65
  -8 -15   3    2.92    1.86
  -8 -15   3    4.46    1.65
   7  15  -3    8.36    1.60
  -7 -15   3    9.79    1.99
  -6 -15   3    0.07    1.34
  -5 -15   3    2.48    1.83
  -5 -15   3   -1.46    1.34
  -4 -15   3    1.56    1.36
  -4 -15   3   -1.64    2.05
  11  14  -3   38.54    2.92
 -11 -14   3   36.86    3.22
  10  14  -3   73.31    3.62
 -10 -14   3   78.29    4.21
 -10 -14   3   69.54    3.48
   9  14  -3   -0.54    1.27
  -9 -14   3   -0.37    1.33
  -9 -14   3    0.39    1.37
  -9 -14   3   -2.20    1.15
  -8 -14   3    5.29    1.74
  -8 -14   3    1.31    1.29
  -8 -14   3    4.75    1.64
   7  14  -3   21.19    2.35
  -7 -14   3   26.49    2.72
  -7 -14   3   21.80    2.37
   6  14  -3    6.58    1.27
   6  14  -3    7.87    1.69
  -6 -14   3    8.00    1.73
  -6 -14   3    7.73    1.73
   5  14  -3    5.77    1.56
  -5 -14   3    4.86    1.70
   4  14  -3    6.58    1.60
  -4 -14   3    7.27    1.87
  -4 -14   3    7.23    1.63
   3  14  -3   -1.24    1.46
  -3 -14   3    1.13    1.61
  -3 -14   3    1.76    1.42
   2  14  -3   16.27    2.16
  -2 -14   3   18.29    2.85
   1  14  -3    9.30    1.73
   1  14  -3    6.56    1.78
  -1 -14   3    7.15    1.75
  12  13  -3    3.41    1.49
 -12 -13   3   -1.42    1.50
  11  13  -3    0.62    1.48
 -11 -13   3    0.95    1.59
 -11 -13   3   -1.78    1.48
 -11 -13   3   -2.46    1.08
  10  13  -3   19.15    2.28
 -10 -13   3   22.59    2.49
 -10 -13   3   18.39    2.13
 -10 -13   3   20.70    2.42
   9  13  -3    8.23    1.57
  -9 -13   3    6.23    1.82
  -9 -13   3    6.25    1.58
  -9 -13   3    7.88    1.87
   8  13  -3    5.62    1.40
  -8 -13   3    5.49    1.63
  -8 -13   3    6.36    1.74
  -8 -13   3    7.55    1.56
   7  13  -3    5.48    1.53
   7  13  -3    5.49    1.37
  -7 -13   3    4.57    1.69
   6  13  -3   95.53    3.41
   6  13  -3  103.21    4.32
  -6 -13   3   99.42    4.09
  -6 -13   3  100.17    4.22
   5  13  -3   82.70    3.74
   5  13  -3   74.85    2.80
  -5 -13   3   82.42    3.77
  -5 -13   3   78.06    3.78
   4  13  -3   18.90    2.30
  -4 -13   3    9.55    1.78
  -4 -13   3   11.58    2.04
  -4 -13   3   10.84    1.23
   3  13  -3  120.66    4.65
  -3 -13   3  119.03    4.70
  -3 -13   3  123.91    4.82
   2  13  -3   44.90    2.89
   2  13  -3   47.02    3.08
  -2 -13   3   50.36    3.13
   1  13  -3    0.09    1.47
   1  13  -3    6.03    1.62
  -1 -13   3   -1.29    1.38
   0  13  -3   12.86    2.13
   0  13  -3   10.30    2.17
   0 -13   3   10.99    2.14
  -1  13  -3    0.84    1.35
  -1  13  -3   -0.58    1.25
   1 -13   3    3.04    1.79
  13  12  -3    4.79    1.82
 -13 -12   3    2.95    1.71
  12  12  -3    2.09    1.40
 -12 -12   3    1.05    1.42
 -12 -12   3   -0.56    1.49
  11  12  -3    1.19    1.49
 -11 -12   3    1.63    1.29
 -11 -12   3    0.23    1.57
 -11 -12   3   -0.43    1.04
  10  12  -3    4.62    1.51
 -10 -12   3   -0.26    1.27
 -10 -12   3    0.18    1.15
 -10 -12   3    2.93    1.36
  -9 -12   3   36.67    2.73
  -9 -12   3   34.26    2.42
  -9 -12   3   36.79    2.89
   8  12  -3   14.77    1.86
  -8 -12   3   12.31    1.94
  -8 -12   3   12.85    1.90
  -8 -12   3   10.57    1.60
   7  12  -3    2.58    1.35
   7  12  -3    1.01    0.99
  -7 -12   3    3.04    1.22
  -7 -12   3    5.04    1.56
   6  12  -3   13.55    1.95
   6  12  -3   11.42    1.49
  -6 -12   3   11.92    1.77
  -6 -12   3   11.31    1.88
   5  12  -3   18.42    2.61
   5  12  -3   20.23    1.63
  -5 -12   3   18.32    2.06
  -5 -12   3   15.40    2.35
   4  12  -3   28.20    1.65
   4  12  -3   23.80    3.47
  -4 -12   3   32.76    2.95
  -4 -12   3   28.05    2.34
   3  12  -3    2.75    1.40
  -3 -12   3    3.57    0.75
  -3 -12   3    2.60    1.34
  -3 -12   3    1.75    1.29
   2  12  -3    6.69    1.63
   2  12  -3    6.03    1.38
  -2 -12   3    5.87    1.62
   1  12  -3    3.35    1.43
   1  12  -3    0.89    1.15
  -1 -12   3    0.06    1.19
   0  12  -3   12.78    1.95
   0  12  -3   12.34    2.06
   0 -12   3   13.21    2.14
  -1  12  -3    9.89    1.95
  -1  12  -3    7.35    1.71
   1 -12   3    7.70    1.81
  -2  12  -3    0.81    1.33
  -2  12  -3    3.50    1.48
   2 -12   3    1.06    1.43
  -3  12  -3   16.12    2.26
  -3  12  -3   13.44    2.18
   3 -12   3   13.36    2.23
  13  11  -3    9.56    3.17
 -13 -11   3    7.22    2.11
  12  11  -3    2.54    1.49
 -12 -11   3    7.02    1.72
 -12 -11   3    3.89    1.64
  11  11  -3    5.01    1.42
 -11 -11   3    4.97    1.77
 -11 -11   3    3.39    1.59
 -11 -11   3    5.55    1.21
  10  11  -3    3.85    1.58
 -10 -11   3    4.46    1.24
 -10 -11   3    3.91    1.69
 -10 -11   3    4.70    1.48
   9  11  -3   10.63    1.72
  -9 -11   3   11.14    1.96
  -9 -11   3   11.40    2.34
  -9 -11   3   10.14    1.52
   8  11  -3   86.85    3.51
  -8 -11   3   92.08    3.42
  -8 -11   3   91.03    3.93
   7  11  -3   -0.53    0.82
  -7 -11   3   -1.15    1.01
  -7 -11   3   -1.33    0.94
   6  11  -3   48.28    2.33
   6  11  -3   45.61    2.84
  -6 -11   3   51.30    2.82
  -6 -11   3   51.39    2.63
   5  11  -3  174.68    5.19
   5  11  -3  173.82    5.37
  -5 -11   3  189.22    5.39
  -5 -11   3  188.68    5.60
   4  11  -3   22.25    2.04
   4  11  -3   24.74    1.54
  -4 -11   3   18.16    2.01
  -4 -11   3   22.35    2.12
   3  11  -3   59.92    2.08
   3  11  -3   60.42    2.98
  -3 -11   3   60.84    3.04
  -3 -11   3   64.65    3.12
   2  11  -3   21.15    2.10
   2  11  -3   23.21    2.02
  -2 -11   3   22.94    2.06
   1  11  -3   17.08    1.85
   0  11  -3    1.52    1.36
   0 -11   3    3.00    1.34
  -1  11  -3    3.95    1.44
  -1  11  -3    1.81    1.38
   1 -11   3    3.40    1.44
  -2  11  -3    0.42    1.06
  -2  11  -3    0.72    1.29
   2 -11   3    0.46    1.46
  -3  11  -3   19.91    2.57
  -3  11  -3   19.14    2.34
   3 -11   3   16.51    2.32
  -4  11  -3   68.53    3.64
   4 -11   3   66.62    5.76
  14  10  -3    4.95    1.92
 -14 -10   3    4.28    1.71
  13  10  -3   11.46    2.13
 -13 -10   3   11.26    2.16
 -13 -10   3    9.56    2.13
  12  10  -3   49.42    3.17
 -12 -10   3   47.61    3.26
 -12 -10   3   50.24    2.15
 -12 -10   3   52.05    3.32
  11  10  -3   31.96    2.74
 -11 -10   3   31.84    2.78
 -11 -10   3   27.70    2.66
 -10 -10   3   21.11    1.77
 -10 -10   3   25.18    2.28
   9  10  -3  142.34    4.71
  -9 -10   3  144.66    5.04
  -9 -10   3  142.57    4.22
  -9 -10   3  143.00    4.90
   8  10  -3  184.48    5.34
  -8 -10   3  179.42    5.52
  -8 -10   3  183.02    5.55
  -8 -10   3  191.84    5.07
   7  10  -3    0.65    1.03
  -7 -10   3    0.55    1.02
  -7 -10   3    1.03    1.23
  -7 -10   3    0.26    0.90
   6  10  -3   23.67    1.76
   6  10  -3   23.68    2.00
  -6 -10   3   25.07    1.90
  -6 -10   3   25.77    2.20
   5  10  -3   17.65    1.53
   5  10  -3   20.47    1.86
  -5 -10   3   20.56    1.90
  -5 -10   3   18.54    1.82
   4  10  -3   11.97    1.24
   4  10  -3    9.12    1.60
  -4 -10   3   10.57    1.59
  -4 -10   3   14.04    1.68
   3  10  -3    1.60    0.69
   3  10  -3    2.79    1.14
  -3 -10   3    0.63    1.09
  -3 -10   3    2.30    1.12
   2  10  -3   48.29    2.65
   2  10  -3   46.96    2.64
  -2 -10   3   49.13    2.75
  -2 -10   3   47.95    1.58
   1  10  -3   47.43    2.69
   1  10  -3   49.41    2.72
  -1 -10   3   49.77    2.74
  -1 -10   3   49.11    1.27
  -1 -10   3   49.75    1.23
   0  10  -3   12.14    1.76
   0  10  -3   10.92    1.71
   0 -10   3   13.12    1.81
  -1  10  -3    0.38    1.10
  -2  10  -3   21.79    3.42
  -2  10  -3   24.76    2.25
   2 -10   3   24.50    2.49
  -3  10  -3   41.01    2.85
  -3  10  -3   37.36    2.68
   3 -10   3   38.85    2.97
  -4  10  -3    0.97    1.22
  -4  10  -3    1.77    1.23
   4 -10   3   -1.50    1.41
  -5  10  -3   31.27    2.70
  -5  10  -3   28.32    2.95
   5 -10   3   28.28    2.65
  14   9  -3    0.12    1.57
 -14  -9   3    0.55    1.58
  13   9  -3    5.59    1.74
 -13  -9   3    6.63    1.89
 -13  -9   3    7.57    1.95
  12   9  -3    4.98    1.58
 -12  -9   3    3.24    0.78
 -12  -9   3   -0.76    1.38
 -12  -9   3    2.09    1.43
  11   9  -3   42.44    2.89
 -11  -9   3   41.61    2.97
 -11  -9   3   41.57    2.77
 -11  -9   3   42.67    1.97
  10   9  -3    0.17    1.13
 -10  -9   3    0.28    0.81
 -10  -9   3    0.99    1.28
 -10  -9   3   -0.91    1.18
   9   9  -3    8.30    1.49
  -9  -9   3    8.38    1.30
  -9  -9   3    8.11    1.54
  -9  -9   3    8.36    1.57
   8   9  -3    1.21    1.17
  -8  -9   3    2.09    1.14
  -8  -9   3    2.26    0.99
  -8  -9   3    2.22    1.15
   7   9  -3   22.39    1.77
  -7  -9   3   22.06    1.92
  -7  -9   3   22.08    2.06
  -7  -9   3   24.23    2.06
   6   9  -3   11.48    1.65
   6   9  -3   13.81    2.24
  -6  -9   3   12.63    1.60
   5   9  -3   14.26    1.59
   5   9  -3   14.59    1.38
  -5  -9   3   12.92    1.55
  -5  -9   3   15.56    1.68
   4   9  -3    0.40    0.71
   4   9  -3   -0.69    0.94
  -4  -9   3    1.05    0.91
  -4  -9   3    0.39    0.95
   3   9  -3   11.89    1.05
   3   9  -3   10.64    1.46
  -3  -9   3    9.68    1.39
  -3  -9   3    9.13    1.38
   2   9  -3   20.35    1.83
   2   9  -3   23.03    1.19
   2   9  -3   24.75    1.83
  -2  -9   3   21.46    1.82
  -2  -9   3   22.22    1.10
   1   9  -3   10.97    1.57
   1   9  -3   13.17    1.68
  -1  -9   3    9.43    0.65
  -1  -9   3    7.28    0.70
  -1  -9   3    9.38    1.53
   0   9  -3    3.80    1.21
   0   9  -3    2.83    1.26
   0  -9   3    1.89    1.21
  -1   9  -3   57.34    2.88
  -1   9  -3   56.22    2.84
   1  -9   3   54.39    2.90
  -2   9  -3   16.03    1.89
  -2   9  -3   14.14    1.78
   2  -9   3   14.28    1.90
  -3   9  -3   -0.28    0.94
  -3   9  -3    1.73    1.26
  -4   9  -3   85.35    3.89
  -4   9  -3   92.65    3.92
   4  -9   3   89.76    4.08
  -5   9  -3    8.18    1.88
  -5   9  -3    5.53    1.51
   5  -9   3    5.82    1.72
  -6   9  -3    3.57    1.49
  -6   9  -3    4.69    1.74
   6  -9   3    1.39    1.57
 -14  -8   3   14.80    2.24
 -14  -8   3   13.66    2.32
  13   8  -3   11.42    1.86
 -13  -8   3    8.61    1.95
 -13  -8   3    8.26    1.96
  12   8  -3   50.16    3.22
 -12  -8   3   48.97    3.06
 -12  -8   3   45.11    3.06
 -12  -8   3   48.53    1.88
  11   8  -3   13.76    2.06
 -11  -8   3   11.89    2.85
 -11  -8   3   10.63    2.80
 -11  -8   3   18.76    1.32
  10   8  -3   18.89    2.14
 -10  -8   3   23.60    2.26
 -10  -8   3   15.89    1.95
 -10  -8   3   18.82    1.45
   9   8  -3    3.54    1.17
  -9  -8   3    5.78    1.08
  -9  -8   3    3.93    1.31
  -9  -8   3    3.15    1.30
   8   8  -3   85.54    3.41
  -8  -8   3   85.42    3.46
  -8  -8   3   84.95    2.90
  -8  -8   3   83.86    3.34
   7   8  -3   50.48    2.40
  -7  -8   3   51.01    2.30
  -7  -8   3   48.35    2.49
  -7  -8   3   50.98    2.52
   6   8  -3   21.54    1.65
   6   8  -3   20.77    1.81
  -6  -8   3   21.70    1.68
  -6  -8   3   22.65    1.87
   5   8  -3   56.95    2.29
   5   8  -3   58.34    2.52
  -5  -8   3   58.49    2.53
  -5  -8   3   60.29    2.43
   4   8  -3   10.15    1.34
   4   8  -3   10.57    1.16
  -4  -8   3   12.85    1.45
  -4  -8   3   10.30    1.36
   3   8  -3  253.23    6.09
   3   8  -3  251.75    5.37
  -3  -8   3  245.18    6.60
  -3  -8   3  253.73    6.15
   2   8  -3  163.17    3.64
   2   8  -3  163.90    4.50
   2   8  -3  162.07    4.56
  -2  -8   3  155.62    3.52
  -2  -8   3  165.99    4.58
   1   8  -3  148.48    4.42
   1   8  -3  149.69    4.27
  -1  -8   3  144.29    3.05
  -1  -8   3  149.68    4.37
   0   8  -3  208.32    5.39
   0   8  -3  196.19    5.42
   0  -8   3  204.50    5.52
  -1   8  -3   68.24    2.95
  -1   8  -3   64.34    2.89
   1  -8   3   64.86    2.93
  -2   8  -3  270.07    6.99
  -2   8  -3  264.96    6.70
   2  -8   3  272.06    7.01
  -3   8  -3  144.08    4.73
  -3   8  -3  139.16    4.48
   3  -8   3  139.62    4.68
  -4   8  -3   83.36    4.20
  -4   8  -3   84.05    3.61
   4  -8   3   84.72    3.65
  -5   8  -3   10.78    1.81
  -5   8  -3   12.21    2.78
   5  -8   3    8.00    1.72
  -6   8  -3    9.28    1.77
  -6   8  -3    6.99    1.68
   6  -8   3    8.57    1.83
  -7   8  -3   30.31    2.69
  -7   8  -3   32.36    2.83
   7  -8   3   27.94    2.71
  14   7  -3    3.71    1.63
 -14  -7   3    3.93    1.64
 -14  -7   3    3.21    1.77
  13   7  -3   15.79    2.12
 -13  -7   3   19.74    2.50
 -13  -7   3   21.48    2.50
  12   7  -3   30.85    2.53
 -12  -7   3   39.32    2.83
 -12  -7   3   38.21    1.64
 -12  -7   3   33.27    2.77
 -11  -7   3   54.03    3.01
 -11  -7   3   59.92    3.19
 -11  -7   3   57.02    2.06
  10   7  -3   72.01    3.31
 -10  -7   3   66.66    3.14
 -10  -7   3   67.53    3.11
 -10  -7   3   68.43    2.35
   9   7  -3    1.08    1.11
  -9  -7   3    2.27    0.80
  -9  -7   3    1.93    1.12
  -9  -7   3   -0.27    0.98
   8   7  -3  153.85    4.61
  -8  -7   3  157.03    4.05
  -8  -7   3  158.01    4.70
  -8  -7   3  158.49    4.68
   7   7  -3  182.01    4.97
  -7  -7   3  188.06    5.08
  -7  -7   3  187.97    4.56
  -7  -7   3  179.39    5.00
   6   7  -3  200.61    4.97
  -6  -7   3  198.79    4.76
  -6  -7   3  192.84    5.18
   5   7  -3   12.96    1.45
   5   7  -3   12.04    1.13
  -5  -7   3   11.24    1.21
  -5  -7   3   14.41    1.45
   4   7  -3  330.48    6.91
   4   7  -3  334.76    7.34
  -4  -7   3  332.25    7.38
  -4  -7   3  333.10    7.19
   3   7  -3  277.20    6.32
   3   7  -3  277.14    5.75
  -3  -7   3  275.80    6.36
  -3  -7   3  273.51    6.23
   2   7  -3   20.83    1.57
   2   7  -3   17.62    1.42
  -2  -7   3   18.11    1.51
  -2  -7   3   19.33    0.96
   1   7  -3  186.55    4.88
   1   7  -3  190.59    4.79
   1   7  -3  190.00    3.78
  -1  -7   3  190.20    4.87
  -1  -7   3  181.69    3.71
   0   7  -3  261.16    6.63
   0   7  -3  271.73    7.01
   0  -7   3  258.48    6.94
  -1   7  -3  140.96    4.10
  -1   7  -3  146.45    4.28
   1  -7   3  143.49    4.28
  -2   7  -3  130.96    4.17
  -2   7  -3  131.75    4.11
   2  -7   3  138.70    4.30
  -3   7  -3  118.05    4.11
  -3   7  -3  115.06    3.97
   3  -7   3  127.58    4.22
  -4   7  -3   37.62    2.54
  -4   7  -3   31.94    2.15
   4  -7   3   33.47    2.33
  -5   7  -3    1.97    1.11
  -5   7  -3    3.19    1.26
   5  -7   3    2.41    1.42
  -6   7  -3    2.71    1.37
   6  -7   3   -0.58    1.26
  -7   7  -3   43.90    3.01
  -7   7  -3   48.01    3.00
   7  -7   3   39.30    2.85
  -8   7  -3  166.09    5.73
  -8   7  -3  170.75    6.01
   8  -7   3  164.87    5.67
  14   6  -3   15.03    2.31
 -14  -6   3   10.05    2.16
 -14  -6   3   10.87    2.16
  13   6  -3   27.54    2.50
 -13  -6   3   22.25    2.55
 -13  -6   3   21.58    2.60
  12   6  -3    1.24    1.22
 -12  -6   3    1.05    1.28
 -12  -6   3    0.51    1.16
 -12  -6   3    2.41    0.70
  11   6  -3   24.90    2.65
 -11  -6   3   23.57    2.15
 -11  -6   3   23.98    2.09
 -11  -6   3   25.59    1.42
  10   6  -3   21.48    1.98
 -10  -6   3   21.98    2.11
 -10  -6   3   21.34    2.17
 -10  -6   3   23.09    1.39
   9   6  -3    2.50    1.18
  -9  -6   3    1.38    1.12
  -9  -6   3    2.27    1.17
  -9  -6   3    1.50    0.76
   8   6  -3   17.12    1.88
  -8  -6   3   18.42    1.85
  -8  -6   3   18.88    1.66
  -8  -6   3   14.98    1.33
  -7  -6   3  376.95    9.17
  -7  -6   3  388.63    7.89
  -7  -6   3  394.71    9.08
   6   6  -3  116.14    3.44
  -6  -6   3  119.57    3.24
  -6  -6   3  115.66    3.49
  -6  -6   3  117.71    3.54
   5   6  -3   54.44    2.10
   5   6  -3   50.78    2.18
  -5  -6   3   54.87    2.25
  -5  -6   3   54.59    2.03
   4   6  -3  226.86    5.00
   4   6  -3  221.73    5.26
  -4  -6   3  223.09    5.07
  -4  -6   3  224.04    5.30
   3   6  -3  318.34    6.82
   3   6  -3  317.89    6.36
  -3  -6   3  314.66    6.71
  -3  -6   3  305.50    6.28
  -3  -6   3  323.44    6.88
   2   6  -3   54.56    2.13
   2   6  -3   51.85    2.06
   2   6  -3   55.49    1.84
  -2  -6   3   54.95    2.14
   1   6  -3   65.61    2.37
   1   6  -3   66.05    1.65
   1   6  -3   63.73    2.33
  -1  -6   3   66.75    1.62
  -1  -6   3   61.72    2.32
   0   6  -3    6.89    1.03
   0   6  -3    6.33    0.97
   0  -6   3    7.40    0.37
   0  -6   3    5.89    1.01
   0  -6   3    6.72    0.38
  -1   6  -3   33.75    1.85
  -1   6  -3   34.94    1.94
   1  -6   3   33.18    1.88
  -2   6  -3   40.25    2.33
  -2   6  -3   40.34    2.30
  -3   6  -3    0.02    0.81
  -3   6  -3   -0.38    0.82
   3  -6   3   -0.18    0.97
  -4   6  -3  164.81    4.91
  -4   6  -3  163.28    4.74
   4  -6   3  163.84    4.82
  -5   6  -3  220.70    5.91
  -5   6  -3  214.82    5.98
   5  -6   3  212.43    5.90
  -6   6  -3   72.22    3.31
  -6   6  -3   71.81    3.29
   6  -6   3   73.88    3.30
  -7   6  -3    8.57    1.62
  -7   6  -3    6.86    2.36
   7  -6   3   10.43    1.72
  -8   6  -3    1.32    1.31
  -8   6  -3    0.60    1.30
   8  -6   3    0.83    1.34
  -9   6  -3   35.53    2.81
  -9   6  -3   40.90    2.93
   9  -6   3   31.33    2.66
  14   5  -3   57.09    3.64
 -14  -5   3   56.31    3.47
 -14  -5   3   59.32    3.67
  13   5  -3   28.07    2.48
 -13  -5   3   19.38    2.42
 -13  -5   3   24.77    2.62
  12   5  -3   65.08    3.54
 -12  -5   3   67.05    2.26
 -12  -5   3   63.70    3.44
 -12  -5   3   65.33    3.41
  11   5  -3   -0.34    1.09
 -11  -5   3    2.55    1.28
 -11  -5   3    0.81    0.66
 -11  -5   3   -0.14    1.06
  10   5  -3   36.86    2.35
 -10  -5   3   31.53    2.28
 -10  -5   3   33.42    1.60
 -10  -5   3   32.41    2.27
   9   5  -3   14.70    1.76
  -9  -5   3   13.50    1.20
  -9  -5   3   14.88    1.73
  -9  -5   3   11.89    1.58
   8   5  -3    1.38    0.93
  -8  -5   3    1.91    1.03
  -8  -5   3    1.20    0.77
  -8  -5   3   -0.51    0.80
   7   5  -3    4.94    1.25
  -7  -5   3    6.74    1.09
  -7  -5   3    5.23    0.87
  -7  -5   3    4.79    1.06
   6   5  -3   23.81    1.50
  -6  -5   3   25.34    1.52
  -6  -5   3   27.63    1.61
  -6  -5   3   26.15    1.36
   5   5  -3   15.15    1.21
  -5  -5   3   16.25    1.26
  -5  -5   3   13.34    1.16
  -5  -5   3   15.23    1.11
   4   5  -3    0.80    0.59
   4   5  -3    0.44    0.60
  -4  -5   3    0.90    0.60
  -4  -5   3    1.83    0.71
   3   5  -3    1.11    0.56
   3   5  -3    0.72    0.70
  -3  -5   3    1.52    0.63
  -3  -5   3    0.83    0.64
  -3  -5   3    0.76    0.48
   2   5  -3  236.29    4.74
   2   5  -3  236.39    5.22
  -2  -5   3  235.30    5.19
  -2  -5   3  231.55    5.22
  -2  -5   3  238.03    4.74
   1   5  -3  402.43    7.29
   1   5  -3  394.64    8.04
   1   5  -3  402.06    8.05
  -1  -5   3  399.80    8.06
  -1  -5   3  391.49    7.25
   0   5  -3  137.94    3.56
   0   5  -3  139.55    2.62
   0   5  -3  140.85    3.65
   0  -5   3  138.41    3.62
   0  -5   3  138.96    2.61
  -1   5  -3   14.33    1.20
  -1   5  -3   16.24    1.21
   1  -5   3   12.46    1.17
  -2   5  -3  293.27    6.52
  -2   5  -3  297.13    6.62
   2  -5   3  292.27    6.59
  -3   5  -3  105.95    3.39
  -3   5  -3  102.27    3.25
   3  -5   3  100.55    3.29
  -4   5  -3  103.64    3.54
  -4   5  -3  101.75    3.42
   4  -5   3  107.96    4.01
  -5   5  -3  133.59    4.23
  -5   5  -3  137.62    4.34
   5  -5   3  137.45    4.21
  -6   5  -3   34.91    2.28
  -6   5  -3   37.31    2.38
   6  -5   3   37.58    2.29
  -7   5  -3  118.36    4.28
  -7   5  -3  120.72    4.28
   7  -5   3  114.04    4.04
  -8   5  -3   65.00    3.39
  -8   5  -3   64.79    3.32
   8  -5   3   61.75    3.05
  -9   5  -3   62.14    3.43
  -9   5  -3   61.28    3.41
 -10   5  -3   -0.06    1.36
 -10   5  -3    3.19    1.47
  10  -5   3    1.25    1.32
  14   4  -3   10.74    2.11
 -14  -4   3    9.26    2.24
 -14  -4   3    6.68    1.97
  13   4  -3   29.96    2.69
 -13  -4   3   25.23    2.43
 -13  -4   3   21.85    2.44
  12   4  -3   29.65    2.46
 -12  -4   3   30.99    2.90
 -12  -4   3   34.81    1.69
 -12  -4   3   29.13    2.59
  11   4  -3   80.47    3.61
 -11  -4   3   79.03    3.53
 -11  -4   3   78.02    2.55
 -11  -4   3   82.31    3.41
  10   4  -3  245.18    6.47
 -10  -4   3  248.95    6.29
 -10  -4   3  234.21    5.36
 -10  -4   3  242.32    6.53
   9   4  -3   53.53    2.55
  -9  -4   3   51.33    1.94
  -9  -4   3   50.13    2.66
  -9  -4   3   52.75    2.55
   8   4  -3  147.90    4.31
  -8  -4   3  144.96    3.64
  -8  -4   3  148.13    4.75
  -8  -4   3  152.07    4.42
   7   4  -3  686.89   13.67
  -7  -4   3  705.92   13.55
  -7  -4   3  700.10   13.69
  -7  -4   3  703.34   13.01
   6   4  -3   24.13    1.48
   6   4  -3   23.11    1.35
  -6  -4   3   24.39    1.58
  -6  -4   3   22.87    1.47
  -6  -4   3   23.05    1.24
   5   4  -3  425.18    8.41
   5   4  -3  442.04    8.80
  -5  -4   3  449.70    8.79
  -5  -4   3  441.37    8.49
  -5  -4   3  438.74    8.86
   4   4  -3  447.93    8.81
   4   4  -3  455.65    8.88
   4   4  -3  436.84    8.62
  -4  -4   3  467.78    9.01
  -4  -4   3  459.20    8.72
   3   4  -3  243.91    4.98
   3   4  -3  241.55    5.13
   3   4  -3  234.77    4.99
  -3  -4   3  242.21    5.20
  -3  -4   3  229.76    4.90
  -3  -4   3  244.39    5.06
   2   4  -3    1.40    0.62
   2   4  -3    1.11    0.59
   2   4  -3    0.88    0.44
  -2  -4   3    0.59    0.41
  -2  -4   3    0.78    0.56
  -2  -4   3    0.78    0.59
   1   4  -3  164.35    3.79
   1   4  -3  167.81    3.28
   1   4  -3  161.39    3.78
  -1  -4   3  162.25    3.79
  -1  -4   3  161.96    3.25
   0   4  -3   40.28    1.57
   0   4  -3   36.30    1.50
   0   4  -3   36.41    0.91
   0  -4   3   38.16    1.56
   0  -4   3   37.06    0.91
  -1   4  -3  278.57    5.92
  -1   4  -3  278.94    5.93
   1  -4   3  273.95    5.92
  -2   4  -3  106.90    3.02
  -2   4  -3  103.16    2.99
   2  -4   3  105.46    3.04
  -3   4  -3   20.37    1.38
  -3   4  -3   21.32    1.48
   3  -4   3   20.57    1.36
  -4   4  -3  152.91    4.20
  -4   4  -3  148.13    4.15
   4  -4   3  152.00    4.09
  -5   4  -3  205.11    4.03
  -5   4  -3  215.29    5.50
  -5   4  -3  215.61    5.47
   5  -4   3  218.70    4.05
   5  -4   3  213.53    5.33
  -6   4  -3   83.84    3.26
  -6   4  -3   83.48    3.27
  -6   4  -3   75.76    1.98
   6  -4   3   85.63    3.09
   6  -4   3   83.15    2.01
  -7   4  -3    3.43    1.14
  -7   4  -3    0.18    0.97
  -7   4  -3    2.07    1.09
   7  -4   3    3.03    1.10
  -8   4  -3    7.63    1.61
  -8   4  -3   10.08    1.57
   8  -4   3    8.95    0.93
   8  -4   3    8.41    1.39
  -9   4  -3    7.76    1.59
  -9   4  -3    9.42    1.82
   9  -4   3    7.41    1.11
   9  -4   3    7.50    1.50
 -10   4  -3   23.38    2.52
 -10   4  -3   25.16    2.51
  10  -4   3   23.38    2.26
 -11   4  -3    3.24    1.69
  11  -4   3    3.17    1.42
  14   3  -3   36.70    2.80
 -14  -3   3   35.95    5.08
 -14  -3   3   32.44    2.95
 -13  -3   3   12.70    2.18
 -13  -3   3   12.50    2.07
  12   3  -3    1.39    1.20
 -12  -3   3    0.80    1.54
 -12  -3   3    2.36    1.48
 -12  -3   3    4.55    0.96
  11   3  -3   59.74    3.01
 -11  -3   3   55.91    2.85
 -11  -3   3   60.67    2.28
 -11  -3   3   61.10    3.24
  10   3  -3  202.75    5.70
 -10  -3   3  197.95    5.77
 -10  -3   3  203.45    5.54
 -10  -3   3  196.62    4.74
   9   3  -3    9.12    1.47
  -9  -3   3   10.46    1.50
  -9  -3   3    9.33    1.11
  -9  -3   3    9.04    1.35
   8   3  -3    1.62    0.95
  -8  -3   3    1.16    0.99
  -8  -3   3    1.19    0.71
  -8  -3   3    0.69    1.08
   7   3  -3   20.96    1.62
  -7  -3   3   22.28    1.47
  -7  -3   3   20.11    1.55
  -7  -3   3   18.34    1.23
   6   3  -3   78.42    2.62
   6   3  -3   77.84    2.27
  -6  -3   3   82.32    2.69
  -6  -3   3   83.36    2.32
  -6  -3   3   85.05    2.60
   5   3  -3    0.94    0.51
   5   3  -3    2.61    0.76
  -5  -3   3    1.35    0.61
  -5  -3   3    1.76    0.62
  -5  -3   3    2.37    0.71
   4   3  -3   22.31    1.08
   4   3  -3   23.48    1.27
  -4  -3   3   22.96    1.33
  -4  -3   3   23.89    1.19
  -4  -3   3   22.29    1.37
  -4  -3   3   24.99    1.19
   3   3  -3  125.17    2.93
   3   3  -3  120.38    2.97
   3   3  -3  128.90    2.99
   3   3  -3  127.21    3.00
  -3  -3   3  117.34    2.87
  -3  -3   3  127.86    3.08
  -3  -3   3  122.58    2.93
   2   3  -3  969.34   17.70
   2   3  -3  987.50   17.19
   2   3  -3  981.48   17.37
  -2  -3   3  957.84   17.37
  -2  -3   3  967.95   17.32
  -2  -3   3  976.34   17.41
  -2  -3   3  963.29   17.14
   1   3  -3    0.80    0.47
   1   3  -3    0.75    0.50
   1   3  -3    1.64    0.54
   1   3  -3    0.56    0.33
  -1  -3   3    1.00    0.33
  -1  -3   3    1.07    0.57
  -1  -3   3    1.33    0.46
  -1  -3   3    1.33    0.44
   0   3  -3   21.19    1.05
   0   3  -3   22.15    0.64
   0   3  -3   22.21    1.08
   0   3  -3   21.98    1.05
   0  -3   3   21.45    1.02
   0  -3   3   22.25    1.11
   0  -3   3   20.82    0.65
   0  -3   3   21.04    1.02
  -1   3  -3   85.62    2.35
  -1   3  -3   84.72    2.32
   1  -3   3   82.20    2.27
   1  -3   3   86.13    2.37
   1  -3   3   83.88    2.53
   1  -3   3   80.78    2.28
  -2   3  -3  125.53    3.24
  -2   3  -3  130.73    3.25
   2  -3   3  128.34    3.26
  -3   3  -3  346.58    6.18
  -3   3  -3  352.05    7.33
  -3   3  -3  361.46    7.35
   3  -3   3  351.97    7.24
  -4   3  -3   35.93    1.03
  -4   3  -3   40.75    1.80
  -4   3  -3   37.16    1.78
   4  -3   3   38.53    1.73
   4  -3   3   37.98    1.06
  -5   3  -3   16.21    1.43
  -5   3  -3   17.13    0.83
  -5   3  -3   15.16    1.47
   5  -3   3   15.74    1.31
   5  -3   3   16.73    0.83
  -6   3  -3   74.94    2.99
  -6   3  -3   73.29    2.85
  -6   3  -3   70.47    2.17
   6  -3   3   73.76    2.65
  -7   3  -3    5.54    1.27
  -7   3  -3    3.92    1.15
  -7   3  -3    6.12    1.21
   7  -3   3    6.36    1.37
   7  -3   3    5.71    0.79
  -8   3  -3   17.56    1.81
  -8   3  -3   14.27    1.91
   8  -3   3   13.04    1.16
   8  -3   3   11.47    1.40
  -9   3  -3    2.58    2.21
   9  -3   3    3.06    1.04
   9  -3   3    2.43    0.78
 -10   3  -3   37.78    2.76
 -10   3  -3   38.91    2.66
  10  -3   3   33.57    2.31
  10  -3   3   34.24    1.79
 -11   3  -3    1.46    1.41
 -11   3  -3    0.71    1.27
  11  -3   3    2.66    1.27
  13   2  -3   27.04    2.53
 -13  -2   3   30.01    2.62
 -13  -2   3   27.72    2.54
  12   2  -3   13.28    1.98
 -12  -2   3    9.71    1.80
 -12  -2   3   14.70    2.12
 -12  -2   3   16.24    1.46
  11   2  -3   -0.33    0.96
 -11  -2   3    2.10    1.13
 -11  -2   3    1.90    0.88
  10   2  -3   62.61    2.88
 -10  -2   3   57.60    2.31
 -10  -2   3   57.15    2.92
 -10  -2   3   58.24    2.81
   9   2  -3   12.34    1.58
  -9  -2   3   15.62    1.73
  -9  -2   3   17.21    1.74
  -9  -2   3   15.18    1.30
   8   2  -3   -2.11    0.75
  -8  -2   3   -0.56    0.86
  -8  -2   3   -0.39    0.63
  -8  -2   3   -0.63    0.81
   7   2  -3    3.05    0.96
  -7  -2   3    1.52    0.67
  -7  -2   3    2.65    0.95
  -7  -2   3    2.73    0.89
   6   2  -3   38.87    1.77
   6   2  -3   43.21    1.86
  -6  -2   3   44.58    1.80
  -6  -2   3   43.27    1.90
  -6  -2   3   42.19    1.58
   5   2  -3    4.93    0.70
   5   2  -3    4.22    0.78
  -5  -2   3    6.09    0.82
  -5  -2   3    5.82    0.94
  -5  -2   3    3.60    0.68
   4   2  -3    3.15    0.66
   4   2  -3    2.22    0.62
  -4  -2   3    2.98    0.62
  -4  -2   3    2.67    0.57
  -4  -2   3    3.13    0.67
   3   2  -3   74.01    2.04
   3   2  -3   72.51    1.99
   3   2  -3   75.43    2.08
  -3  -2   3   77.48    2.23
  -3  -2   3   80.22    2.13
  -3  -2   3   74.28    2.05
  -3  -2   3   76.17    2.00
   2   2  -3    2.78    0.50
   2   2  -3    3.81    0.56
   2   2  -3    2.91    0.48
   2   2  -3    3.44    0.49
  -2  -2   3    3.93    0.54
  -2  -2   3    2.92    0.47
  -2  -2   3    3.98    0.53
  -2  -2   3    3.92    0.59
   1   2  -3  439.95    8.17
   1   2  -3  434.57    7.97
   1   2  -3  441.30    8.14
  -1  -2   3  453.95    8.18
  -1  -2   3  436.60    7.96
  -1  -2   3  444.63    8.15
  -1  -2   3  430.63    8.10
  -1  -2   3  449.09    8.21
   0   2  -3  129.93    2.86
   0   2  -3  131.07    2.90
   0   2  -3  129.21    2.90
   0   2  -3  131.57    2.53
   0  -2   3  128.21    2.87
   0  -2   3  135.97    2.96
   0  -2   3  131.29    2.54
   0  -2   3  129.45    2.85
  -1   2  -3   63.34    1.28
  -1   2  -3   63.87    1.28
  -1   2  -3   63.71    1.78
   1  -2   3   65.24    1.82
   1  -2   3   63.44    1.80
   1  -2   3   65.15    1.77
  -2   2  -3 1195.32   20.41
  -2   2  -3 1185.36   21.19
  -2   2  -3 1211.09   21.12
  -2   2  -3 1204.46   20.40
   2  -2   3 1215.98   21.19
   2  -2   3 1181.30   21.16
   2  -2   3 1160.24   21.06
   2  -2   3 1174.25   21.06
  -3   2  -3 1473.28   26.00
  -3   2  -3 1434.05   25.12
  -3   2  -3 1465.91   25.89
   3  -2   3 1471.41   25.15
   3  -2   3 1448.15   25.77
   3  -2   3 1474.61   25.82
  -4   2  -3   29.49    0.99
  -4   2  -3   28.51    1.49
  -4   2  -3   29.39    1.52
   4  -2   3   29.38    1.37
   4  -2   3   28.13    1.00
  -5   2  -3  115.39    3.29
  -5   2  -3  117.85    3.41
  -5   2  -3  113.95    2.73
   5  -2   3  117.88    3.13
   5  -2   3  118.57    2.70
  -6   2  -3   18.16    1.59
  -6   2  -3   15.89    1.75
  -6   2  -3   19.45    1.06
   6  -2   3   18.58    1.41
   6  -2   3   20.79    1.13
  -7   2  -3   45.70    2.39
  -7   2  -3   47.55    2.32
   7  -2   3   51.32    2.10
   7  -2   3   46.37    1.79
  -8   2  -3   17.39    1.94
  -8   2  -3   17.43    1.78
   8  -2   3   19.12    1.49
   8  -2   3   15.93    1.26
  -9   2  -3    5.93    1.37
  -9   2  -3    6.21    1.53
   9  -2   3    7.72    1.08
   9  -2   3    7.59    1.43
 -10   2  -3   91.40    3.91
 -10   2  -3   89.08    3.80
  10  -2   3   86.13    3.69
  10  -2   3   90.43    3.17
 -11   2  -3   59.03    3.32
 -11   2  -3   57.50    3.27
  11  -2   3   60.60    2.50
  11  -2   3   56.61    2.68
 -12   2  -3   -0.37    1.35
 -12   2  -3    2.45    1.44
  13   1  -3   17.07    2.23
 -13  -1   3    9.73    1.84
 -13  -1   3   10.71    1.97
  12   1  -3    4.81    1.36
 -12  -1   3    4.58    1.63
 -12  -1   3    4.16    1.08
 -12  -1   3    4.22    1.42
  11   1  -3    6.94    1.50
 -11  -1   3    7.70    1.17
 -11  -1   3    8.50    1.70
 -11  -1   3    7.28    1.66
  10   1  -3   89.49    3.43
 -10  -1   3   89.09    3.45
 -10  -1   3   88.80    3.03
 -10  -1   3   85.76    3.62
   9   1  -3  407.60    8.97
  -9  -1   3  403.18    8.76
  -9  -1   3  388.96    8.28
  -9  -1   3  391.57    9.12
   8   1  -3  429.01    9.31
  -8  -1   3  446.20    9.19
  -8  -1   3  438.13    9.53
  -8  -1   3  431.36    8.81
   7   1  -3    2.13    0.78
  -7  -1   3    1.65    0.71
  -7  -1   3    2.99    0.89
  -7  -1   3    2.08    1.00
   6   1  -3   35.11    1.67
  -6  -1   3   35.28    1.51
  -6  -1   3   35.10    1.87
  -6  -1   3   36.35    1.57
   5   1  -3  415.07    8.25
   5   1  -3  396.33    7.91
  -5  -1   3  402.29    7.95
  -5  -1   3  420.20    8.33
  -5  -1   3  421.68    8.02
   4   1  -3  574.10   10.79
   4   1  -3  581.35   10.85
   4   1  -3  599.38   11.09
  -4  -1   3  594.36   11.13
  -4  -1   3  598.60   11.22
   3   1  -3   70.03    1.87
   3   1  -3   68.48    1.95
   3   1  -3   68.96    1.95
  -3  -1   3   67.47    1.75
  -3  -1   3   64.40    1.87
  -3  -1   3   71.18    1.89
  -3  -1   3   71.19    1.78
  -3  -1   3   69.50    2.23
   2   1  -3  285.04    5.54
   2   1  -3  282.43    5.54
   2   1  -3  294.61    5.42
   2   1  -3  290.10    5.58
  -2  -1   3  292.60    5.59
  -2  -1   3  293.99    5.57
  -2  -1   3  289.15    5.57
  -2  -1   3  282.40    5.39
   1   1  -3  231.18    4.52
   1   1  -3  240.02    4.50
   1   1  -3  240.54    4.55
   1   1  -3  231.01    4.60
  -1  -1   3  244.81    4.57
  -1  -1   3  237.19    4.54
  -1  -1   3  241.28    4.65
  -1  -1   3  234.01    4.48
   0   1  -3 3235.97   64.55
   0  -1   3 3223.19   64.51
  -1   1  -3 1552.13   26.91
  -2   1  -3  658.44   11.70
  -2   1  -3  682.94   12.04
   2  -1   3  679.81   11.71
   2  -1   3  657.12   12.16
   2  -1   3  663.04   11.99
   2  -1   3  676.38   12.03
  -3   1  -3   67.66    1.62
  -3   1  -3   66.38    2.16
  -3   1  -3   72.46    2.12
   3  -1   3   69.55    2.06
   3  -1   3   69.46    1.64
   3  -1   3   66.61    1.85
   3  -1   3   68.59    1.91
   3  -1   3   68.07    1.84
  -4   1  -3  157.90    3.80
  -4   1  -3  151.54    3.23
  -4   1  -3  153.23    3.62
   4  -1   3  153.24    3.44
   4  -1   3  157.76    3.28
  -5   1  -3  168.11    4.04
  -5   1  -3  167.42    4.20
  -5   1  -3  160.99    3.57
   5  -1   3  164.73    3.77
   5  -1   3  167.45    4.50
   5  -1   3  165.51    3.74
  -6   1  -3  561.69   10.97
  -6   1  -3  541.66   11.07
  -6   1  -3  543.81   10.74
   6  -1   3  557.33   10.54
   6  -1   3  560.46   10.44
  -7   1  -3  668.19   13.17
   7  -1   3  646.52   12.39
   7  -1   3  649.53   12.35
  -8   1  -3   67.53    2.78
  -8   1  -3   67.68    3.00
   8  -1   3   68.99    2.39
   8  -1   3   64.87    2.32
  -9   1  -3   62.03    2.83
  -9   1  -3   66.94    3.15
   9  -1   3   62.05    2.40
   9  -1   3   61.84    2.39
 -10   1  -3  152.24    4.96
  10  -1   3  155.75    4.30
  10  -1   3  155.06    4.15
 -11   1  -3    1.69    1.23
 -11   1  -3    0.66    1.23
  11  -1   3    2.14    1.01
  11  -1   3    2.68    1.05
 -12   1  -3    5.32    1.60
 -12   1  -3    1.67    1.43
  12  -1   3    2.52    1.17
  13   0  -3    0.82    1.31
 -13   0   3    0.17    1.33
 -13   0   3    3.49    2.46
  12   0  -3    1.32    1.20
 -12   0   3    0.16    1.20
 -12   0   3    3.61    1.13
 -12   0   3    1.97    1.38
  11   0  -3   27.60    2.17
 -11   0   3   25.31    2.22
 -11   0   3   23.11    2.50
 -11   0   3   27.40    1.87
  10   0  -3    1.63    1.09
 -10   0   3    1.15    1.16
 -10   0   3    1.26    0.91
 -10   0   3    0.83    1.11
   9   0  -3  135.26    4.20
  -9   0   3  136.47    4.18
  -9   0   3  132.56    3.92
  -9   0   3  134.63    4.45
   8   0  -3  433.15    9.21
  -8   0   3  422.06    8.85
  -8   0   3  442.70    9.74
  -8   0   3  417.40    9.44
   7   0  -3  140.40    3.87
  -7   0   3  135.11    3.72
  -7   0   3  135.45    3.66
  -7   0   3  146.70    4.17
   6   0  -3   51.72    2.06
  -6   0   3   53.06    2.18
  -6   0   3   49.95    1.92
  -6   0   3   52.55    1.95
   5   0  -3   10.08    0.99
  -5   0   3   10.17    0.96
  -5   0   3   11.44    0.95
  -5   0   3   12.22    1.17
   4   0  -3   76.72    2.19
   4   0  -3   80.25    2.30
   4   0  -3   80.60    2.34
  -4   0   3   79.65    2.24
  -4   0   3   83.94    2.46
  -4   0   3   82.91    2.36
   3   0  -3   72.68    2.04
   3   0  -3   72.63    2.04
   3   0  -3   75.17    1.80
  -3   0   3   74.53    2.05
  -3   0   3   75.22    2.03
  -3   0   3   76.01    1.82
  -3   0   3   78.58    2.11
   2   0  -3  113.50    2.57
   2   0  -3  109.86    2.52
   2   0  -3  107.63    2.52
  -2   0   3  112.91    2.56
  -2   0   3  112.38    2.28
  -2   0   3  114.54    2.56
  -2   0   3  111.67    2.28
  -2   0   3  111.86    2.55
   1   0  -3  471.62    8.51
   1   0  -3  482.75    8.64
   1   0  -3  489.56    8.34
   1   0  -3  464.20    8.62
  -1   0   3  474.44    8.53
  -1   0   3  483.07    8.66
  -1   0   3  461.64    8.60
  -1   0   3  477.45    8.33
   0   0  -3    5.66    0.66
   0   0  -3    4.91    0.51
   0   0  -3    3.23    0.37
   0   0  -3    3.56    0.40
   0   0   3    3.59    0.38
   0   0   3    3.84    0.40
   0   0   3    5.96    0.68
   0   0   3    4.54    0.50
  -1   0  -3  188.85    3.66
  -1   0  -3  193.85    3.51
  -1   0  -3  188.79    3.63
  -1   0  -3  187.84    3.69
   1   0   3  197.68    3.69
   1   0   3  187.48    3.68
   1   0   3  181.28    3.61
   1   0   3  192.81    3.50
  -2   0  -3  834.30   14.86
  -2   0  -3  823.13   14.64
  -2   0  -3  831.21   14.64
  -2   0  -3  852.96   14.63
   2   0   3  836.65   14.85
   2   0   3  833.65   14.64
   2   0   3  836.56   14.60
   2   0   3  845.20   14.66
  -3   0  -3  153.88    3.17
  -3   0  -3  155.20    3.24
  -3   0  -3  157.06    3.45
   3   0   3  152.30    3.40
   3   0   3  156.76    3.20
   3   0   3  154.18    3.12
   3   0   3  149.53    3.09
   3   0   3  149.87    3.20
  -4   0  -3    1.21    0.44
  -4   0  -3    1.08    0.52
  -4   0  -3    1.51    0.61
   4   0   3    0.97    0.41
   4   0   3    0.77    0.47
   4   0   3    1.10    0.41
   4   0   3    1.20    0.47
  -5   0  -3   51.86    1.80
  -5   0  -3   46.49    1.58
  -5   0  -3   51.25    1.93
   5   0   3   46.83    1.61
   5   0   3   46.99    1.45
   5   0   3   49.03    1.50
  -6   0  -3  218.01    5.18
  -6   0  -3  216.33    4.96
   6   0   3  210.95    4.72
   6   0   3  210.74    4.43
  -7   0  -3  155.54    4.14
  -7   0  -3  158.84    4.82
   7   0   3  155.46    3.88
   7   0   3  153.77    3.57
   7   0   3  154.97    3.61
  -8   0  -3    0.48    0.86
  -8   0  -3    0.63    0.99
   8   0   3   -0.76    0.73
   8   0   3    0.29    0.63
  -9   0  -3   50.93    2.66
  -9   0  -3   51.16    2.56
   9   0   3   49.77    1.94
   9   0   3   51.01    2.30
 -10   0  -3   -0.80    1.24
 -10   0  -3    0.70    1.08
  10   0   3    0.45    0.81
  10   0   3   -1.15    0.69
 -11   0  -3   19.63    2.33
  11   0   3   18.88    1.77
  11   0   3   19.85    1.47
 -12   0  -3    0.20    1.24
 -12   0  -3    1.87    1.32
  12   0   3    1.67    1.14
 -13   0  -3   20.66    2.80
 -13   0  -3   23.13    2.39
  13   0   3   24.40    2.25
  12  -1  -3   53.37    2.96
 -12   1   3   45.48    2.95
 -12   1   3   48.54    3.39
 -12   1   3   52.30    2.72
  11  -1  -3   10.53    1.58
 -11   1   3    9.50    1.93
 -11   1   3    8.91    1.40
 -11   1   3   11.54    1.77
  10  -1  -3   -0.98    0.94
 -10   1   3    1.14    1.09
 -10   1   3    0.77    1.05
 -10   1   3    1.65    1.02
   9  -1  -3    2.18    0.99
  -9   1   3    0.75    1.18
  -9   1   3    1.96    1.05
  -9   1   3    1.56    1.00
   8  -1  -3   79.59    2.92
  -8   1   3   74.74    2.82
  -8   1   3   70.94    3.20
  -8   1   3   75.06    3.13
   7  -1  -3   46.51    2.16
  -7   1   3   48.17    2.35
  -7   1   3   48.47    2.19
  -7   1   3   47.11    2.09
   6  -1  -3    8.16    1.10
  -6   1   3   10.27    1.35
  -6   1   3    9.70    1.08
  -6   1   3    8.16    1.11
   5  -1  -3   22.47    1.33
  -5   1   3   22.11    1.22
  -5   1   3   22.55    1.34
   4  -1  -3  117.58    2.99
   4  -1  -3  110.77    2.72
  -4   1   3  119.40    3.13
  -4   1   3  118.78    3.02
   3  -1  -3  478.94    9.31
   3  -1  -3  498.40    9.01
   3  -1  -3  487.88    9.39
   3  -1  -3  510.61    9.37
  -3   1   3  502.58    9.34
  -3   1   3  499.99    9.40
  -3   1   3  517.59    9.49
  -3   1   3  489.55    9.02
   2  -1  -3  208.40    4.59
   2  -1  -3  216.71    4.35
   2  -1  -3  211.56    3.95
   2  -1  -3  216.00    4.33
  -2   1   3  212.58    3.96
  -2   1   3  211.70    4.34
  -2   1   3  215.00    4.37
  -2   1   3  206.52    4.29
   1  -1  -3    7.32    0.62
   1  -1  -3    6.43    0.63
   1  -1  -3    7.39    0.65
  -1   1   3    7.42    0.63
  -1   1   3    7.95    0.31
  -1   1   3    8.15    0.62
  -1   1   3    6.33    0.70
   0  -1  -3  154.70    3.18
   0  -1  -3  160.41    3.21
   0  -1  -3  158.39    2.79
   0  -1  -3  157.25    2.95
   0   1   3  160.33    2.79
   0   1   3  154.60    3.18
   0   1   3  156.63    3.18
   0   1   3  160.60    2.96
  -1  -1  -3 3267.88   72.04
  -2  -1  -3 2051.55   44.57
   2   1   3 2052.64   44.51
  -3  -1  -3   60.34    1.91
  -3  -1  -3   59.13    1.32
  -3  -1  -3   60.16    1.46
  -3  -1  -3   58.22    1.60
   3   1   3   59.63    1.65
   3   1   3   60.55    1.32
   3   1   3   61.90    1.47
  -4  -1  -3    4.55    0.62
  -4  -1  -3    5.20    0.74
  -4  -1  -3    4.79    0.58
   4   1   3    6.44    0.83
   4   1   3    4.73    0.43
   4   1   3    6.51    0.65
   4   1   3    4.93    0.44
  -5  -1  -3   15.54    0.99
  -5  -1  -3   15.95    1.01
  -5  -1  -3   17.76    1.19
   5   1   3   17.32    1.05
   5   1   3   17.59    0.71
   5   1   3   19.11    1.05
   5   1   3   17.73    0.73
  -6  -1  -3    5.03    0.91
  -6  -1  -3    3.56    0.69
   6   1   3    5.17    0.57
   6   1   3    5.14    0.54
   6   1   3    5.10    0.82
  -7  -1  -3  529.99   10.46
  -7  -1  -3  535.10   10.79
   7   1   3  507.37    9.63
   7   1   3  537.79   10.42
   7   1   3  535.17    9.71
  -8  -1  -3  333.22    7.59
  -8  -1  -3  333.91    7.31
   8   1   3  315.20    6.57
   8   1   3  329.35    7.17
  -9  -1  -3   14.23    1.72
  -9  -1  -3   14.27    1.63
   9   1   3   15.19    0.98
   9   1   3   11.39    1.03
 -10  -1  -3   97.46    3.75
 -10  -1  -3   92.63    3.52
  10   1   3   93.99    3.30
  10   1   3   90.07    2.55
 -11  -1  -3    2.81    1.19
 -11  -1  -3    3.83    1.50
  11   1   3    2.06    1.12
  11   1   3    1.34    0.72
 -12  -1  -3    6.13    1.73
 -12  -1  -3    4.62    1.55
  12   1   3    7.01    1.42
 -13  -1  -3    3.90    1.26
 -13  -1  -3    3.16    1.68
  13   1   3    6.39    1.46
  12  -2  -3   32.80    2.57
 -12   2   3   21.93    2.35
 -12   2   3   31.07    2.40
  11  -2  -3   29.88    2.18
 -11   2   3   35.59    2.94
 -11   2   3   36.80    2.40
 -11   2   3   37.81    3.02
  10  -2  -3   12.59    1.56
 -10   2   3   15.34    2.12
 -10   2   3   12.72    1.70
 -10   2   3   12.32    1.60
   9  -2  -3   33.96    2.14
  -9   2   3   37.01    2.66
  -9   2   3   33.50    2.14
  -9   2   3   35.44    2.21
   8  -2  -3  168.09    4.61
  -8   2   3  166.50    4.61
  -8   2   3  164.74    5.08
  -8   2   3  171.97    4.73
   7  -2  -3  137.19    3.87
  -7   2   3  136.62    4.29
  -7   2   3  136.70    3.87
  -7   2   3  134.94    4.39
   6  -2  -3   -0.83    0.65
  -6   2   3    0.71    0.83
  -6   2   3    0.78    0.81
  -6   2   3   -0.10    0.68
   5  -2  -3  451.21    8.98
  -5   2   3  450.11    9.35
  -5   2   3  457.20    9.19
  -5   2   3  461.25    8.88
   4  -2  -3   32.21    1.30
   4  -2  -3   32.92    1.48
  -4   2   3   33.13    1.61
  -4   2   3   34.11    1.38
  -4   2   3   33.27    1.56
   3  -2  -3  352.84    6.90
   3  -2  -3  347.86    6.60
  -3   2   3  351.02    7.10
  -3   2   3  355.24    6.91
  -3   2   3  363.54    6.67
  -3   2   3  344.87    7.05
   2  -2  -3   65.82    1.51
   2  -2  -3   61.72    1.86
   2  -2  -3   65.95    1.82
   2  -2  -3   66.16    1.88
  -2   2   3   64.74    1.53
  -2   2   3   62.67    1.94
  -2   2   3   65.12    1.87
   1  -2  -3   64.67    2.04
   1  -2  -3   70.36    1.82
   1  -2  -3   68.87    1.77
   1  -2  -3   69.40    1.39
  -1   2   3   67.84    1.87
  -1   2   3   67.70    1.79
  -1   2   3   68.99    1.40
  -1   2   3   71.85    1.78
   0  -2  -3   48.80    1.24
   0  -2  -3   50.03    0.98
   0  -2  -3   50.27    1.42
   0  -2  -3   49.61    1.41
   0   2   3   49.09    1.39
   0   2   3   51.48    1.27
   0   2   3   47.67    1.40
  -1  -2  -3  297.09    5.23
  -1  -2  -3  291.99    5.14
  -1  -2  -3  285.98    5.52
  -1  -2  -3  272.28    5.37
  -1  -2  -3  295.60    5.56
   1   2   3  293.45    5.40
   1   2   3  296.88    5.23
   1   2   3  292.54    5.14
  -2  -2  -3  418.88    7.83
  -2  -2  -3  438.96    7.70
  -2  -2  -3  427.13    7.36
  -2  -2  -3  419.09    7.50
   2   2   3  420.18    7.85
   2   2   3  424.23    7.50
   2   2   3  415.47    7.67
  -3  -2  -3  373.24    6.64
  -3  -2  -3  375.48    7.01
  -3  -2  -3  371.90    6.45
   3   2   3  372.42    7.04
   3   2   3  367.08    6.44
   3   2   3  358.90    6.99
   3   2   3  367.62    6.64
  -4  -2  -3  538.06    9.71
  -4  -2  -3  541.40   10.07
  -4  -2  -3  536.36   10.01
   4   2   3  524.64   10.02
   4   2   3  550.25   10.07
   4   2   3  532.00    9.71
  -5  -2  -3  129.42    3.29
   5   2   3  125.79    2.95
   5   2   3  125.89    3.15
  -6  -2  -3  232.99    5.13
  -6  -2  -3  249.45    5.50
   6   2   3  246.44    5.36
   6   2   3  237.20    4.35
   6   2   3  244.18    4.37
  -7  -2  -3 1085.50   20.24
  -7  -2  -3 1096.76   19.90
   7   2   3 1098.80   18.89
   7   2   3 1075.07   18.88
   7   2   3 1101.98   20.06
  -8  -2  -3  326.89    7.42
  -8  -2  -3  323.62    7.10
   8   2   3  315.30    5.99
   8   2   3  334.33    7.21
   8   2   3  324.73    6.01
  -9  -2  -3   46.79    2.57
  -9  -2  -3   44.15    2.22
   9   2   3   43.33    1.33
   9   2   3   39.50    2.22
   9   2   3   43.50    1.33
 -10  -2  -3   35.29    2.34
 -10  -2  -3   30.41    2.02
  10   2   3   32.09    1.20
  10   2   3   32.35    1.19
  10   2   3   31.90    2.10
 -11  -2  -3   35.38    2.33
  11   2   3   37.51    2.32
  11   2   3   35.99    1.25
 -12  -2  -3   72.91    3.69
  12   2   3   72.24    3.20
 -13  -2  -3   -2.02    1.41
 -13  -2  -3    0.09    1.25
  13   2   3    1.34    1.22
 -14  -2  -3   11.73    1.90
 -14  -2  -3    8.05    2.10
  14   2   3    9.50    1.84
  11  -3  -3   62.59    3.09
 -11   3   3   72.78    3.91
 -11   3   3   70.53    3.27
 -11   3   3   63.94    3.25
  10  -3  -3    0.49    0.89
 -10   3   3    2.55    1.17
 -10   3   3    0.77    1.44
 -10   3   3    1.10    1.09
   9  -3  -3   95.08    3.38
  -9   3   3   96.04    3.63
  -9   3   3   91.49    3.51
  -9   3   3   94.69    4.06
   8  -3  -3  105.84    3.41
  -8   3   3  109.83    3.58
  -8   3   3  104.80    3.70
  -8   3   3  105.58    4.00
   7  -3  -3    0.54    0.80
  -7   3   3   -1.22    0.83
  -7   3   3    0.70    0.98
  -7   3   3   -0.90    0.78
   6  -3  -3   73.58    2.56
  -6   3   3   78.20    2.61
  -6   3   3   76.41    2.97
   5  -3  -3  151.29    3.82
  -5   3   3  149.54    4.25
  -5   3   3  154.81    3.81
  -5   3   3  156.43    4.17
   4  -3  -3   23.33    1.29
   4  -3  -3   22.99    1.18
  -4   3   3   23.21    1.51
  -4   3   3   21.00    1.45
  -4   3   3   23.11    1.23
   3  -3  -3  576.14   10.98
  -3   3   3  583.64   11.33
  -3   3   3  585.36   10.99
  -3   3   3  609.70   10.87
  -3   3   3  598.43   11.36
   2  -3  -3    0.76    0.39
   2  -3  -3    1.26    0.57
  -2   3   3    0.35    0.38
  -2   3   3    2.39    0.62
  -2   3   3    0.52    0.62
  -2   3   3    0.61    0.47
   1  -3  -3  814.86   14.07
   1  -3  -3  780.27   14.49
   1  -3  -3  818.25   14.65
   1  -3  -3  818.30   14.46
  -1   3   3  818.48   14.08
  -1   3   3  789.73   14.44
  -1   3   3  805.57   14.66
   0  -3  -3   19.51    0.64
   0  -3  -3   18.34    0.84
   0  -3  -3   18.59    0.92
   0   3   3   17.89    0.88
   0   3   3   18.50    0.99
   0   3   3   19.81    0.65
   0   3   3   19.53    0.87
  -1  -3  -3   29.89    1.10
  -1  -3  -3   30.28    0.89
  -1  -3  -3   30.93    1.08
  -1  -3  -3   30.45    0.89
  -1  -3  -3   29.18    0.91
  -1  -3  -3   31.19    1.11
   1   3   3   31.20    1.09
   1   3   3   30.21    0.94
  -2  -3  -3    2.74    0.33
  -2  -3  -3    2.44    0.41
  -2  -3  -3    2.82    0.38
  -2  -3  -3    3.37    0.59
   2   3   3    2.93    0.41
   2   3   3    2.54    0.50
   2   3   3    3.11    0.40
  -3  -3  -3  305.68    5.83
  -3  -3  -3  306.56    5.52
  -3  -3  -3  301.54    5.40
  -3  -3  -3  291.14    5.91
   3   3   3  304.50    5.41
   3   3   3  303.38    5.97
   3   3   3  294.20    5.83
   3   3   3  293.94    5.49
  -4  -3  -3 1324.07   22.83
  -4  -3  -3 1242.83   22.82
  -4  -3  -3 1331.30   22.45
   4   3   3 1294.05   22.90
   4   3   3 1289.56   22.42
   4   3   3 1250.37   22.75
  -5  -3  -3  237.09    4.79
  -5  -3  -3  235.20    5.10
   5   3   3  229.65    5.09
  -6  -3  -3  154.48    3.87
  -6  -3  -3  150.49    3.53
   6   3   3  150.44    3.58
   6   3   3  147.54    3.77
  -7  -3  -3   15.11    1.32
  -7  -3  -3   14.61    1.16
   7   3   3   14.87    1.33
  -8  -3  -3    9.91    1.37
  -8  -3  -3    9.93    1.18
   8   3   3   10.48    1.31
  -9  -3  -3   27.64    2.04
  -9  -3  -3   22.34    2.01
   9   3   3   25.56    1.81
 -10  -3  -3    9.78    1.37
 -10  -3  -3   10.41    1.62
  10   3   3    6.87    1.40
 -11  -3  -3   80.32    3.24
 -11  -3  -3   76.78    3.47
  11   3   3   76.32    3.25
 -12  -3  -3   74.60    3.58
 -12  -3  -3   74.87    3.33
  12   3   3   78.06    3.39
 -13  -3  -3   -0.28    1.19
 -13  -3  -3    0.67    1.41
  13   3   3    2.26    1.30
 -14  -3  -3   13.65    2.03
  14   3   3   13.95    2.10
  11  -4  -3    4.44    1.46
 -11   4   3    0.80    1.21
 -11   4   3    4.78    1.40
 -11   4   3    5.64    1.59
  10  -4  -3    2.52    1.12
 -10   4   3    2.77    1.46
 -10   4   3    3.87    1.38
   9  -4  -3    1.62    0.95
  -9   4   3    3.42    1.28
  -9   4   3    1.54    1.20
  -9   4   3   -0.07    0.98
   8  -4  -3   41.48    2.13
  -8   4   3   39.96    2.47
  -8   4   3   40.29    2.30
   7  -4  -3    1.96    0.91
  -7   4   3    1.29    0.97
  -7   4   3    3.77    1.32
  -7   4   3    1.65    0.84
   6  -4  -3    0.57    0.72
  -6   4   3    1.35    0.84
  -6   4   3   -0.27    0.93
  -6   4   3    0.81    0.93
   5  -4  -3   22.19    1.37
  -5   4   3   19.57    1.35
  -5   4   3   21.86    1.70
  -5   4   3   22.01    1.90
   4  -4  -3  458.45    8.98
  -4   4   3  461.16    8.97
  -4   4   3  466.30    9.58
  -4   4   3  459.10    9.59
   3  -4  -3   27.82    1.34
   3  -4  -3   26.69    1.21
  -3   4   3   27.08    1.55
  -3   4   3   29.02    1.51
  -3   4   3   27.38    1.54
  -3   4   3   29.99    1.27
   2  -4  -3   21.83    1.12
   2  -4  -3   21.08    1.13
  -2   4   3   20.45    1.26
  -2   4   3   21.59    1.31
  -2   4   3   20.76    1.00
  -2   4   3   20.92    1.04
   1  -4  -3   19.25    0.84
   1  -4  -3   17.91    1.27
  -1   4   3   17.70    1.14
  -1   4   3   18.94    0.84
  -1   4   3   18.87    1.26
  -1   4   3   18.40    0.99
   0  -4  -3 1088.01   19.21
   0  -4  -3 1083.81   19.39
   0  -4  -3 1074.71   19.52
   0  -4  -3 1072.23   18.88
   0   4   3 1051.44   19.46
   0   4   3 1101.80   19.44
   0   4   3 1110.96   18.91
  -1  -4  -3 2066.28   36.09
  -1  -4  -3 2070.17   35.78
  -1  -4  -3 2093.18   35.92
  -1  -4  -3 2030.80   36.39
   1   4   3 2118.48   35.95
   1   4   3 2092.57   35.78
  -2  -4  -3  205.57    4.36
  -2  -4  -3  200.40    4.18
  -2  -4  -3  202.00    4.08
  -2  -4  -3  208.55    4.16
  -2  -4  -3  218.75    4.19
   2   4   3  206.51    4.21
   2   4   3  211.79    4.12
   2   4   3  212.08    4.41
  -3  -4  -3  576.39   10.83
  -3  -4  -3  569.34   10.21
  -3  -4  -3  579.03   10.28
  -3  -4  -3  557.47   10.24
  -3  -4  -3  562.59   10.65
   3   4   3  580.50   10.71
   3   4   3  576.13   10.24
  -4  -4  -3  296.67    5.57
  -4  -4  -3  286.14    5.22
  -4  -4  -3  294.12    5.87
   4   4   3  281.87    5.51
   4   4   3  282.32    5.96
   4   4   3  284.74    5.83
   4   4   3  289.66    5.24
  -5  -4  -3  537.01   10.17
  -5  -4  -3  526.81   10.06
   5   4   3  514.53   10.18
  -6  -4  -3  116.27    2.89
  -6  -4  -3  113.98    3.17
   6   4   3  117.32    3.27
   6   4   3  107.04    2.79
  -7  -4  -3    8.55    1.15
  -7  -4  -3    7.51    0.94
   7   4   3    8.22    1.12
  -8  -4  -3    1.66    0.80
  -8  -4  -3    1.88    0.93
  -9  -4  -3    3.89    1.25
  -9  -4  -3    2.86    0.95
   9   4   3    1.74    0.94
 -10  -4  -3   12.08    1.65
 -10  -4  -3   12.88    1.51
  10   4   3   14.23    1.70
 -11  -4  -3    2.04    1.34
 -11  -4  -3    2.04    1.05
  11   4   3    1.44    1.07
 -12  -4  -3    7.37    1.67
 -12  -4  -3    9.17    1.60
  12   4   3    9.78    1.80
 -13  -4  -3   28.84    2.50
 -13  -4  -3   30.65    2.66
  13   4   3   31.57    2.37
 -14  -4  -3   14.98    2.46
 -14  -4  -3   19.53    2.21
  14   4   3   14.42    2.12
  10  -5  -3   25.47    1.96
 -10   5   3   26.10    2.97
 -10   5   3   30.50    2.39
 -10   5   3   29.68    2.49
   9  -5  -3    2.24    0.91
  -9   5   3    1.89    1.15
  -9   5   3    3.24    1.11
  -9   5   3    1.04    1.38
   8  -5  -3    1.25    0.83
  -8   5   3    0.28    0.97
  -8   5   3    2.64    1.36
  -8   5   3    1.38    1.11
   7  -5  -3   -0.55    0.78
  -7   5   3   -0.77    0.79
  -7   5   3    0.06    1.12
   6  -5  -3   12.40    1.28
  -6   5   3   15.94    1.71
  -6   5   3   14.33    1.59
  -6   5   3   16.48    1.93
   5  -5  -3   -0.16    0.67
  -5   5   3    2.14    0.82
  -5   5   3    0.75    0.98
  -5   5   3    2.25    1.02
   4  -5  -3   22.99    1.38
  -4   5   3   23.25    1.44
  -4   5   3   24.39    1.75
  -4   5   3   24.67    1.77
   3  -5  -3  381.74    7.53
  -3   5   3  379.82    8.21
  -3   5   3  377.22    8.15
  -3   5   3  379.17    7.56
   2  -5  -3  188.59    4.12
   2  -5  -3  191.59    4.22
  -2   5   3  200.39    5.50
  -2   5   3  198.93    4.72
  -2   5   3  181.70    4.12
  -2   5   3  186.10    4.13
   1  -5  -3  197.91    4.40
   1  -5  -3  202.93    4.31
  -1   5   3  203.25    4.73
  -1   5   3  201.37    4.63
  -1   5   3  192.91    4.22
   0  -5  -3  929.12   16.88
   0  -5  -3  924.73   16.70
   0  -5  -3  962.37   16.94
   0   5   3  944.17   17.28
   0   5   3  942.77   16.73
   0   5   3  955.37   17.12
  -1  -5  -3  220.22    4.52
  -1  -5  -3  223.36    4.72
  -1  -5  -3  230.81    4.77
  -1  -5  -3  224.06    4.73
   1   5   3  227.84    4.77
   1   5   3  222.24    4.89
   1   5   3  236.02    4.59
  -2  -5  -3    6.50    0.77
  -2  -5  -3    7.23    0.82
   2   5   3    6.16    0.69
   2   5   3    6.10    0.80
   2   5   3    7.24    0.85
   2   5   3    7.06    0.87
  -3  -5  -3  350.73    6.75
  -3  -5  -3  341.18    6.81
  -3  -5  -3  349.51    6.84
  -3  -5  -3  337.54    6.69
  -3  -5  -3  355.61    6.74
   3   5   3  364.89    6.75
   3   5   3  351.48    7.03
  -4  -5  -3    4.94    0.77
  -4  -5  -3    5.18    0.55
  -4  -5  -3    4.63    0.61
   4   5   3    3.76    0.78
   4   5   3    4.35    0.52
  -5  -5  -3  219.64    4.70
  -5  -5  -3  227.39    4.26
  -5  -5  -3  227.47    4.26
  -5  -5  -3  231.56    5.05
   5   5   3  219.86    4.66
   5   5   3  230.76    5.16
  -6  -5  -3  185.19    4.51
  -6  -5  -3  179.84    4.13
   6   5   3  188.72    4.47
   6   5   3  183.49    4.55
  -7  -5  -3    4.38    0.81
  -7  -5  -3    4.64    0.96
   7   5   3    4.16    1.00
  -8  -5  -3  129.44    3.85
  -8  -5  -3  127.16    3.49
   8   5   3  129.64    3.87
  -9  -5  -3  228.10    5.92
  -9  -5  -3  226.24    5.51
   9   5   3  238.20    6.00
 -10  -5  -3   25.08    2.02
 -10  -5  -3   25.71    1.82
  10   5   3   26.90    2.07
 -11  -5  -3   45.99    2.41
 -11  -5  -3   43.99    2.67
  11   5   3   46.89    2.61
 -12  -5  -3  137.88    4.97
 -12  -5  -3  142.26    4.53
 -13  -5  -3   29.61    2.63
  13   5   3   28.16    2.58
 -14  -5  -3    1.12    1.23
 -14  -5  -3    1.19    1.45
  14   5   3    0.82    1.34
  -9   6   3   45.87    3.20
  -9   6   3   45.16    3.17
  -9   6   3   46.86    3.01
   8  -6  -3    5.82    1.00
  -8   6   3    7.01    1.32
  -8   6   3    2.48    1.50
  -8   6   3    3.11    1.60
   7  -6  -3   38.78    1.90
  -7   6   3   38.61    2.69
  -7   6   3   33.58    2.59
  -7   6   3   34.26    2.18
   6  -6  -3  111.49    3.22
  -6   6   3  112.83    4.06
  -6   6   3  113.95    3.61
  -6   6   3  110.87    4.16
   5  -6  -3   54.61    2.07
  -5   6   3   53.91    2.74
  -5   6   3   55.09    2.31
  -5   6   3   53.66    2.69
   4  -6  -3   75.67    2.43
  -4   6   3   80.41    3.20
  -4   6   3   81.01    2.63
  -4   6   3   74.99    3.07
   3  -6  -3  443.48    8.75
  -3   6   3  437.75    8.88
  -3   6   3  455.21    9.69
  -3   6   3  459.13    9.63
   2  -6  -3   22.40    1.23
  -2   6   3   19.91    1.52
  -2   6   3   20.29    1.21
  -2   6   3   21.22    1.66
   1  -6  -3   17.82    1.21
   1  -6  -3   21.48    1.18
  -1   6   3   16.88    1.37
  -1   6   3   19.24    1.09
  -1   6   3   16.43    1.43
   0  -6  -3    8.07    0.94
   0  -6  -3    7.98    0.84
   0  -6  -3    9.50    0.81
   0   6   3    9.47    0.84
   0   6   3    9.34    0.99
   0   6   3    7.48    1.02
  -1  -6  -3   34.32    1.48
  -1  -6  -3   35.30    1.38
  -1  -6  -3   37.90    1.72
   1   6   3   34.03    1.71
   1   6   3   35.38    1.59
   1   6   3   37.87    1.40
  -2  -6  -3  468.03    8.92
  -2  -6  -3  432.31    9.75
  -2  -6  -3  480.82    9.10
   2   6   3  474.62    8.93
   2   6   3  482.79    9.20
   2   6   3  477.93    9.06
  -3  -6  -3   14.33    1.00
  -3  -6  -3   18.19    1.02
  -3  -6  -3   16.14    0.97
   3   6   3   17.56    1.20
   3   6   3   14.80    1.02
   3   6   3   15.29    1.03
  -4  -6  -3   25.68    1.21
  -4  -6  -3   26.18    1.33
  -4  -6  -3   24.82    1.11
  -4  -6  -3   23.84    1.16
   4   6   3   24.34    1.36
  -5  -6  -3   48.25    1.88
  -5  -6  -3   46.42    1.65
  -5  -6  -3   47.71    1.45
  -5  -6  -3   45.23    1.39
  -5  -6  -3   47.25    1.66
   5   6   3   45.63    1.92
  -6  -6  -3  268.31    5.61
  -6  -6  -3  262.10    4.91
  -6  -6  -3  260.98    4.93
  -6  -6  -3  267.88    5.92
   6   6   3  249.09    5.95
  -7  -6  -3    3.34    0.94
  -7  -6  -3    6.27    0.93
   7   6   3    5.94    1.05
  -8  -6  -3  124.59    3.84
  -8  -6  -3  129.69    3.59
   8   6   3  131.83    4.03
  -9  -6  -3   39.46    2.04
  -9  -6  -3   43.69    2.33
   9   6   3   44.06    2.42
 -10  -6  -3   31.25    2.17
 -10  -6  -3   32.27    1.97
  10   6   3   26.47    2.04
 -11  -6  -3   -0.49    1.05
 -11  -6  -3    0.93    0.99
  11   6   3   -0.57    1.01
 -12  -6  -3    2.52    1.21
 -12  -6  -3    2.97    1.36
  12   6   3    0.98    1.18
 -13  -6  -3    4.54    1.44
 -13  -6  -3    2.45    1.59
  13   6   3    0.63    1.28
 -14  -6  -3   27.78    2.34
 -14  -6  -3   17.15    2.44
  14   6   3   28.97    2.74
  -9   7   3    6.15    1.80
  -9   7   3    3.79    1.56
  -9   7   3    5.27    1.39
  -8   7   3   10.68    1.94
  -8   7   3   12.56    2.03
   7  -7  -3   20.13    1.45
  -7   7   3   20.30    2.46
  -7   7   3   16.81    2.07
  -7   7   3   20.51    1.84
   6  -7  -3   14.12    1.24
  -6   7   3   12.25    1.54
  -6   7   3   11.00    1.94
   5  -7  -3    8.09    0.98
  -5   7   3    9.71    1.27
  -5   7   3    5.91    1.43
  -5   7   3    7.19    1.50
   4  -7  -3   -0.04    0.61
  -4   7   3   -1.17    0.88
  -4   7   3    1.03    0.75
  -4   7   3    0.18    0.99
   3  -7  -3    3.62    0.83
  -3   7   3    2.18    1.12
  -3   7   3    4.17    1.19
  -3   7   3    3.67    0.89
   2  -7  -3    2.92    0.74
  -2   7   3    2.94    0.79
  -2   7   3    0.57    0.92
  -2   7   3    1.58    1.06
   1  -7  -3    9.45    1.02
  -1   7   3    6.30    1.36
  -1   7   3    7.18    0.95
  -1   7   3    6.28    1.10
   0  -7  -3   48.64    1.81
   0   7   3   50.99    2.21
   0   7   3   49.56    2.13
   0   7   3   51.66    1.84
  -1  -7  -3   43.52    1.67
   1   7   3   42.87    1.87
   1   7   3   38.73    1.59
   1   7   3   39.51    1.98
  -2  -7  -3  484.87    9.34
   2   7   3  470.12    9.51
   2   7   3  474.41    9.22
   2   7   3  476.79    9.42
   3   7   3   65.73    2.16
   3   7   3   64.81    2.21
   3   7   3   67.00    2.27
   3   7   3   66.69    2.19
  -4  -7  -3   37.44    1.66
  -4  -7  -3   38.36    1.60
   4   7   3   35.41    1.50
   4   7   3   36.83    1.70
  -5  -7  -3    1.97    0.52
  -5  -7  -3    1.98    0.59
  -5  -7  -3    0.33    0.69
  -5  -7  -3    1.63    0.65
   5   7   3    2.04    0.78
  -6  -7  -3   69.26    2.55
  -6  -7  -3   75.05    2.62
  -6  -7  -3   72.71    2.39
  -6  -7  -3   71.13    1.97
   6   7   3   71.75    2.64
  -7  -7  -3   38.24    1.79
  -7  -7  -3   38.58    1.20
  -7  -7  -3   38.36    1.16
   7   7   3   36.78    2.02
  -8  -7  -3   75.82    2.64
  -8  -7  -3   70.03    2.85
   8   7   3   74.50    2.94
  -9  -7  -3  186.27    5.24
  -9  -7  -3  195.37    4.95
   9   7   3  191.03    5.40
 -10  -7  -3    6.00    1.22
 -10  -7  -3    9.23    1.61
  10   7   3    7.40    1.46
 -11  -7  -3   84.93    3.64
 -11  -7  -3   77.61    3.09
  11   7   3   78.00    3.47
 -12  -7  -3   29.18    2.46
 -12  -7  -3   30.07    2.28
  12   7   3   31.59    2.46
 -13  -7  -3    1.20    1.08
 -13  -7  -3    2.03    1.61
  13   7   3   -1.08    1.17
 -14  -7  -3   -0.52    1.46
 -14  -7  -3    1.22    1.19
  14   7   3    0.84    1.41
  -8   8   3   12.41    1.75
  -8   8   3   15.42    2.30
  -8   8   3   13.49    2.15
  -7   8   3   13.24    2.10
  -7   8   3   17.41    1.87
  -7   8   3   14.89    2.19
   6  -8  -3    3.22    0.79
  -6   8   3    4.13    1.18
  -6   8   3    2.83    1.48
  -6   8   3    0.88    1.30
   5  -8  -3    5.22    0.85
  -5   8   3    3.08    1.47
  -5   8   3    3.90    1.07
  -5   8   3    3.73    1.45
   4  -8  -3    3.41    0.75
  -4   8   3    2.25    1.37
  -4   8   3    2.77    1.27
  -4   8   3    3.45    0.98
   3  -8  -3    0.87    0.68
  -3   8   3    0.39    1.10
  -3   8   3    1.18    0.77
  -3   8   3    0.00    1.12
   2  -8  -3   22.71    1.39
  -2   8   3   22.32    1.53
  -2   8   3   22.61    1.89
  -2   8   3   19.22    1.86
   1  -8  -3   40.48    1.77
  -1   8   3   43.04    2.35
  -1   8   3   42.62    1.90
  -1   8   3   39.07    2.21
   0  -8  -3    1.16    0.71
   0   8   3    2.30    1.02
   0   8   3    0.70    0.72
  -1  -8  -3   45.51    1.81
   1   8   3   40.74    1.78
   1   8   3   43.98    2.45
   1   8   3   42.56    2.00
  -2  -8  -3  203.85    4.74
   2   8   3  205.95    5.10
   2   8   3  205.20    4.75
   2   8   3  205.24    4.98
   3   8   3  172.55    4.20
   3   8   3  173.47    4.33
   3   8   3  171.03    4.27
  -4  -8  -3  194.16    4.65
  -4  -8  -3  191.08    4.63
   4   8   3  191.04    4.73
   4   8   3  193.27    4.57
  -5  -8  -3  369.78    7.74
  -5  -8  -3  370.97    7.90
  -5  -8  -3  374.44    7.56
   5   8   3  372.71    8.02
  -6  -8  -3  990.01   18.39
  -6  -8  -3 1095.09   19.84
  -6  -8  -3 1004.48   19.11
  -6  -8  -3 1002.08   18.84
  -7  -8  -3   79.71    2.16
  -7  -8  -3   78.39    2.93
  -7  -8  -3   81.87    2.80
  -7  -8  -3   80.61    2.97
   7   8   3   85.58    3.12
  -8  -8  -3  294.19    6.56
  -8  -8  -3  282.77    5.49
  -8  -8  -3  280.98    5.45
  -8  -8  -3  291.64    6.95
   8   8   3  289.18    7.03
  -9  -8  -3  205.62    5.67
   9   8   3  203.75    5.69
 -10  -8  -3   48.77    2.42
 -10  -8  -3   49.41    2.69
  10   8   3   49.28    2.76
 -11  -8  -3    8.42    1.47
 -11  -8  -3   10.81    1.99
  11   8   3    9.76    2.11
 -12  -8  -3    2.95    1.23
 -12  -8  -3    4.27    1.47
  12   8   3    5.41    1.61
 -13  -8  -3   96.03    4.25
 -13  -8  -3   97.85    3.87
  13   8   3  103.77    4.38
 -14  -8  -3  116.13    4.96
 -14  -8  -3  118.59    4.41
  14   8   3  121.69    4.91
  -7   9   3    6.56    1.71
  -7   9   3   10.13    1.55
  -6   9   3   13.64    2.17
  -6   9   3   16.90    1.90
  -6   9   3   10.30    1.94
   5  -9  -3   54.44    2.63
  -5   9   3   57.95    3.34
  -5   9   3   52.61    3.17
  -5   9   3   57.82    2.70
   4  -9  -3   16.54    1.18
  -4   9   3   10.70    1.83
  -4   9   3   13.74    1.97
  -4   9   3   14.87    1.52
   3  -9  -3   19.11    1.28
  -3   9   3   18.82    1.97
  -3   9   3   18.69    2.25
  -3   9   3   21.94    1.71
   2  -9  -3   42.94    1.81
  -2   9   3   48.07    2.59
  -2   9   3   46.42    2.71
  -2   9   3   51.18    2.69
   1  -9  -3  305.15    6.44
  -1   9   3  312.11    7.53
  -1   9   3  303.00    6.81
  -1   9   3  306.33    7.61
   0  -9  -3  100.86    3.00
   0   9   3  108.79    3.84
   0   9   3  107.48    3.70
   0   9   3  109.78    3.28
  -1  -9  -3   18.01    1.36
   1   9   3   19.83    1.61
   1   9   3   18.28    1.71
   1   9   3   16.76    1.38
  -2  -9  -3  161.77    4.05
   2   9   3  159.18    4.45
   2   9   3  157.95    4.96
   2   9   3  157.11    4.12
  -3  -9  -3   42.87    1.93
   3   9   3   42.32    2.06
   3   9   3   42.84    1.99
   3   9   3   42.33    2.12
   4   9   3   78.16    2.70
  -5  -9  -3  351.31    7.63
  -5  -9  -3  353.33    7.77
  -5  -9  -3  351.02    7.46
   5   9   3  346.83    8.40
  -6  -9  -3  227.12    5.70
  -6  -9  -3  231.63    5.57
  -6  -9  -3  228.37    5.24
   6   9   3  237.14    5.89
  -7  -9  -3   81.29    3.12
  -7  -9  -3   78.15    2.43
  -7  -9  -3   79.14    2.84
   7   9   3   81.47    3.25
  -8  -9  -3   12.20    0.95
  -8  -9  -3    8.74    1.44
  -8  -9  -3    9.94    1.55
  -8  -9  -3    8.17    0.97
   8   9   3    7.94    1.45
  -9  -9  -3    2.06    0.57
  -9  -9  -3    2.47    1.09
  -9  -9  -3    4.06    0.49
  -9  -9  -3    4.31    1.26
   9   9   3    4.35    1.29
 -10  -9  -3  152.60    4.53
 -10  -9  -3  153.86    4.97
  10   9   3  153.63    5.08
 -11  -9  -3   65.19    3.00
 -11  -9  -3   67.95    3.75
  11   9   3   63.79    3.32
 -12  -9  -3   18.03    1.91
 -12  -9  -3   17.21    2.24
  12   9   3   20.55    2.46
 -13  -9  -3   26.35    2.78
 -13  -9  -3   22.23    3.27
  13   9   3   34.75    2.84
 -14  -9  -3   38.93    3.51
 -14  -9  -3   33.62    2.70
  14   9   3   41.27    3.25
  -6  10   3    6.69    1.88
  -6  10   3    8.20    3.22
  -6  10   3    6.34    1.48
  -5  10   3    5.24    1.30
  -5  10   3    5.71    1.64
  -5  10   3    4.63    1.58
  -4  10   3   46.06    2.44
  -4  10   3   38.77    2.99
  -4  10   3   41.08    2.90
   3 -10  -3    7.85    0.92
  -3  10   3    6.25    1.19
  -3  10   3    7.72    1.72
  -3  10   3    5.31    1.66
   2 -10  -3   33.36    1.58
  -2  10   3   31.93    2.42
  -2  10   3   31.30    4.12
  -2  10   3   38.40    2.10
   1 -10  -3   -0.34    0.61
  -1  10   3    1.51    0.91
  -1  10   3   -0.33    1.17
  -1  10   3   -1.27    1.01
   0 -10  -3   -0.66    0.67
   0  10   3   -0.92    1.09
   0  10   3    0.23    0.79
   0  10   3    1.07    1.07
  -1 -10  -3    7.17    1.06
   1  10   3    7.07    1.39
   1  10   3    5.95    1.42
  -2 -10  -3    0.10    0.77
   2  10   3    2.06    1.04
   2  10   3    2.62    1.06
  -3 -10  -3   99.72    3.15
   3  10   3   97.61    3.40
   3  10   3  102.49    3.52
  -4 -10  -3   57.05    2.58
   4  10   3   63.34    2.66
  -5 -10  -3    1.17    0.96
  -5 -10  -3    3.72    0.99
  -5 -10  -3    1.92    0.99
   5  10   3    3.71    1.10
  -6 -10  -3    7.93    1.33
  -6 -10  -3    7.44    1.18
  -6 -10  -3    9.25    1.50
   6  10   3    8.32    1.45
  -7 -10  -3    1.47    1.10
  -7 -10  -3    0.83    0.74
  -7 -10  -3    0.24    0.87
   7  10   3   -0.76    1.02
  -8 -10  -3    2.02    1.19
  -8 -10  -3    1.34    0.73
  -8 -10  -3    1.70    0.97
   8  10   3    0.70    1.05
  -9 -10  -3    2.41    1.04
  -9 -10  -3    3.78    0.68
  -9 -10  -3    1.07    1.10
  -9 -10  -3   -0.03    0.65
   9  10   3    2.59    1.26
 -10 -10  -3   16.63    1.99
 -10 -10  -3   14.69    1.69
 -10 -10  -3   14.23    0.80
  10  10   3   17.26    2.11
 -11 -10  -3   -0.39    1.08
 -11 -10  -3    0.99    1.16
  11  10   3    0.23    1.14
 -12 -10  -3   13.54    1.83
 -12 -10  -3   12.32    2.02
  12  10   3   14.44    2.18
 -13 -10  -3   13.48    2.12
 -13 -10  -3   17.47    2.39
  13  10   3   20.00    2.52
 -14 -10  -3    9.62    1.78
  -5  11   3    2.70    1.72
  -5  11   3    3.20    1.60
  -5  11   3    4.51    1.47
  -4  11   3    0.14    1.43
  -4  11   3    0.63    1.10
  -4  11   3    1.38    1.42
  -3  11   3   13.44    2.10
  -3  11   3   10.48    2.10
  -3  11   3   11.51    1.62
   2 -11  -3    2.37    0.69
  -2  11   3    0.04    1.27
  -2  11   3    1.44    1.01
  -2  11   3    1.84    1.38
   1 -11  -3  108.53    3.02
  -1  11   3  113.71    5.01
  -1  11   3  106.79    3.67
  -1  11   3  111.35    4.38
   0 -11  -3   73.54    2.49
   0  11   3   72.22    3.39
   0  11   3   79.05    4.10
   0  11   3   73.79    2.87
  -1 -11  -3    6.07    1.04
   1  11   3    8.99    1.66
   1  11   3    9.19    1.35
   1  11   3    8.92    1.62
  -2 -11  -3   57.81    2.33
   2  11   3   56.42    2.92
   2  11   3   53.87    2.48
   2  11   3   59.14    2.92
  -3 -11  -3    4.20    1.25
  -3 -11  -3    4.05    1.18
   3  11   3    6.18    1.21
   3  11   3    4.03    1.25
  -4 -11  -3    1.11    0.90
  -4 -11  -3    0.62    0.97
   4  11   3    1.37    0.97
  -5 -11  -3   13.40    1.63
  -5 -11  -3   13.52    1.64
  -5 -11  -3   13.31    1.59
   5  11   3   16.40    1.59
  -6 -11  -3   49.76    2.37
  -6 -11  -3   47.07    2.39
  -6 -11  -3   48.60    2.46
   6  11   3   47.80    2.52
  -7 -11  -3   43.92    2.48
  -7 -11  -3   46.30    2.35
  -7 -11  -3   40.64    2.02
   7  11   3   39.52    2.36
  -8 -11  -3   59.45    2.21
  -8 -11  -3   54.74    2.84
  -8 -11  -3   55.93    2.63
   8  11   3   51.02    2.85
  -9 -11  -3   21.02    1.38
  -9 -11  -3   23.28    2.02
  -9 -11  -3   24.29    1.89
   9  11   3   22.45    2.06
 -10 -11  -3   10.83    1.03
 -10 -11  -3   11.35    1.75
 -10 -11  -3   12.18    1.68
  10  11   3   10.70    1.73
 -11 -11  -3   84.00    3.90
 -11 -11  -3   85.30    3.53
  11  11   3   93.47    4.04
 -12 -11  -3   17.34    2.02
 -12 -11  -3   22.39    2.50
  12  11   3   23.39    2.42
 -13 -11  -3   16.56    2.07
 -13 -11  -3   14.76    2.30
  13  11   3   23.64    2.71
 -14 -11  -3    9.23    2.11
 -14 -11  -3    9.76    1.88
  14  11   3   10.11    2.06
  -3  12   3   16.58    2.38
  -3  12   3   16.53    2.20
  -2  12   3   69.28    3.13
  -2  12   3   63.41    3.59
  -2  12   3   65.90    3.57
  -1  12   3   49.39    2.97
  -1  12   3   49.15    2.60
  -1  12   3   50.06    3.16
   0 -12  -3   18.16    1.41
   0  12   3   17.16    2.04
   0  12   3   17.81    1.87
  -1 -12  -3    0.76    0.78
   1  12   3    1.76    1.08
  -2 -12  -3    4.99    1.53
   2  12   3    3.77    1.43
   2  12   3    5.69    1.27
  -3 -12  -3   48.62    2.90
  -3 -12  -3   52.00    2.36
   3  12   3   46.33    2.45
   3  12   3   48.92    2.78
  -4 -12  -3   86.72    3.13
  -4 -12  -3   88.28    3.61
   4  12   3   89.23    3.38
  -5 -12  -3   59.26    2.64
  -5 -12  -3   55.68    2.73
  -5 -12  -3   58.76    2.76
  -5 -12  -3   59.03    2.75
  -6 -12  -3    4.24    1.27
  -6 -12  -3    2.56    1.14
   6  12   3    4.78    1.27
  -7 -12  -3   68.22    2.77
  -7 -12  -3   69.59    3.17
  -7 -12  -3   67.61    3.04
   7  12   3   69.53    3.05
  -8 -12  -3   34.05    2.32
  -8 -12  -3   38.56    2.23
  -8 -12  -3   34.09    2.42
   8  12   3   33.43    2.46
  -9 -12  -3   11.64    2.05
  -9 -12  -3   11.42    1.29
  -9 -12  -3   13.46    1.78
 -10 -12  -3   39.50    1.84
 -10 -12  -3   45.11    2.60
 -10 -12  -3   46.84    2.95
  10  12   3   38.94    2.64
 -11 -12  -3   -0.25    1.11
 -11 -12  -3   -0.53    1.15
  11  12   3    1.13    1.52
 -12 -12  -3   11.17    1.99
 -12 -12  -3   13.57    1.94
  12  12   3   14.93    2.33
 -13 -12  -3    0.35    2.50
 -13 -12  -3    0.24    1.41
   2 -13  -3    3.56    1.49
  -2  13   3    5.01    1.42
   1 -13  -3   33.37    2.77
  -1  13   3   33.97    2.71
  -1  13   3   34.23    3.47
   0 -13  -3   13.29    2.17
   0  13   3   12.48    1.66
   0  13   3   11.89    1.98
  -1 -13  -3    2.50    0.92
  -1 -13  -3    2.47    1.34
   1  13   3    2.97    1.46
   1  13   3    1.77    1.07
  -2 -13  -3    0.82    0.91
  -2 -13  -3   -0.43    1.39
   2  13   3    2.25    1.28
   2  13   3    1.70    1.08
  -3 -13  -3   59.12    2.55
  -3 -13  -3   56.85    3.12
   3  13   3   55.17    2.79
  -4 -13  -3   45.54    2.34
  -4 -13  -3   37.43    2.99
   4  13   3   44.83    2.57
  -5 -13  -3    3.78    1.28
  -5 -13  -3    3.26    1.27
  -5 -13  -3    4.29    1.39
  -5 -13  -3    5.75    1.22
  -6 -13  -3   22.96    2.06
  -6 -13  -3   27.13    2.06
  -6 -13  -3   22.25    1.94
  -6 -13  -3   22.48    2.10
  -7 -13  -3    0.32    1.09
  -7 -13  -3    2.36    1.47
  -7 -13  -3    2.84    1.08
   7  13   3    2.68    1.27
  -8 -13  -3    7.53    1.48
  -8 -13  -3    7.57    1.25
  -8 -13  -3    7.50    1.62
  -9 -13  -3   -1.61    1.14
  -9 -13  -3   -1.87    0.95
  -9 -13  -3   -1.04    0.76
   9  13   3   -0.03    1.01
 -10 -13  -3    5.77    1.49
 -10 -13  -3    4.22    1.12
  10  13   3    6.49    1.71
 -11 -13  -3    0.43    1.30
 -11 -13  -3    1.46    1.35
  11  13   3    0.76    1.41
 -12 -13  -3    5.63    1.86
 -12 -13  -3    3.57    1.45
  12  13   3    5.13    1.87
 -13 -13  -3   18.20    2.59
 -13 -13  -3   22.86    2.47
  13  13   3   17.45    2.55
   0 -14  -3    2.21    1.90
   0  14   3    5.04    1.96
   0  14   3    5.79    1.51
  -1 -14  -3    2.23    1.45
   1  14   3    1.97    1.58
   1  14   3    0.85    1.22
  -2 -14  -3   13.15    2.17
   2  14   3   12.69    1.81
   2  14   3   11.88    1.91
  -3 -14  -3    0.03    1.44
  -3 -14  -3   -1.57    0.92
   3  14   3    1.08    1.38
   3  14   3    4.55    2.08
  -4 -14  -3  150.64    5.23
  -4 -14  -3  160.42    5.48
  -4 -14  -3  152.26    4.52
   4  14   3  148.56    6.58
  -5 -14  -3   53.89    2.97
  -5 -14  -3   63.05    3.26
  -5 -14  -3   50.07    3.03
  -5 -14  -3   54.55    2.65
  -6 -14  -3    1.14    1.17
  -6 -14  -3   -0.10    1.03
  -6 -14  -3    1.94    1.18
  -7 -14  -3   52.35    2.83
  -7 -14  -3   50.64    2.98
  -7 -14  -3   47.28    2.88
  -8 -14  -3   79.63    3.73
  -8 -14  -3   80.07    3.28
  -8 -14  -3   82.00    3.66
   8  14   3   82.12    3.65
  -9 -14  -3   16.24    1.64
  -9 -14  -3   17.83    2.16
  -9 -14  -3   16.89    2.22
   9  14   3   17.74    2.23
 -10 -14  -3    0.70    1.30
 -10 -14  -3    0.96    1.47
  10  14   3    3.54    1.40
 -11 -14  -3    0.17    1.42
 -11 -14  -3    0.68    1.34
  11  14   3    1.51    1.42
 -12 -14  -3    2.15    1.48
 -12 -14  -3    3.72    1.82
  12  14   3   -1.39    2.40
  -2 -15  -3    9.91    3.27
   2  15   3    8.51    1.74
   2  15   3   12.13    2.45
  -3 -15  -3    4.58    1.72
   3  15   3    5.79    1.49
   3  15   3    8.78    1.78
  -4 -15  -3   26.16    2.53
  -4 -15  -3   17.50    1.89
  -4 -15  -3   21.53    2.62
   4  15   3   27.06    2.30
  -5 -15  -3   75.57    3.49
  -5 -15  -3   78.63    3.82
  -5 -15  -3   76.46    3.68
  -5 -15  -3   77.28    3.25
  -6 -15  -3    1.79    1.32
  -6 -15  -3    3.25    1.49
  -6 -15  -3    3.20    1.35
  -7 -15  -3    5.12    1.55
  -7 -15  -3    6.71    1.58
  -7 -15  -3    6.87    1.59
  -7 -15  -3    4.28    1.37
  -8 -15  -3    8.16    1.63
  -8 -15  -3   13.21    1.83
  -8 -15  -3   10.67    1.84
  -9 -15  -3    1.68    1.12
  -9 -15  -3    3.28    1.38
   9  15   3    2.07    1.26
 -10 -15  -3    8.10    1.92
  10  15   3   12.96    2.00
   7  15  -4   92.44    4.47
   6  15  -4   65.76    3.73
  -6 -15   4   69.77    4.29
  -6 -15   4   66.03    3.79
  10  14  -4   35.51    2.73
 -10 -14   4   30.05    3.11
 -10 -14   4   38.16    2.87
   9  14  -4    4.53    1.50
  -9 -14   4    4.27    1.62
  -9 -14   4    8.08    2.09
   8  14  -4    0.86    1.36
  -8 -14   4   -1.27    1.37
  -8 -14   4    0.87    1.58
  -8 -14   4   -2.10    1.16
   7  14  -4   17.40    2.24
   7  14  -4   19.53    1.95
  -7 -14   4   21.61    2.49
  -7 -14   4   16.71    2.22
   6  14  -4   17.36    2.36
   6  14  -4   16.89    1.81
  -6 -14   4   21.54    2.28
  -6 -14   4   21.38    2.36
   5  14  -4    1.47    1.44
  -5 -14   4    0.96    1.49
  -5 -14   4    4.05    1.66
   4  14  -4    9.30    1.87
  -4 -14   4   11.27    2.11
  -4 -14   4   12.34    2.21
   3  14  -4    2.89    1.60
  -3 -14   4    1.07    1.56
  -3 -14   4    1.53    1.64
   2  14  -4   23.44    2.61
  -2 -14   4   16.59    2.70
   1  14  -4    9.04    2.75
  11  13  -4    2.17    1.48
 -11 -13   4   -0.81    1.72
 -11 -13   4   -1.26    1.28
  10  13  -4   32.07    2.68
 -10 -13   4   31.26    2.69
 -10 -13   4   28.08    2.93
   9  13  -4    2.20    1.29
  -9 -13   4   -0.93    1.22
  -9 -13   4   -1.64    1.20
   8  13  -4    5.75    1.46
  -8 -13   4    4.95    1.62
  -8 -13   4    3.68    1.49
  -8 -13   4    2.44    1.52
   7  13  -4   -0.62    1.01
   7  13  -4    0.87    1.24
  -7 -13   4   -1.04    1.38
  -7 -13   4    0.60    1.25
   6  13  -4   61.64    3.50
   6  13  -4   53.65    2.57
  -6 -13   4   54.20    3.43
  -6 -13   4   58.35    3.28
   5  13  -4    4.88    1.55
   5  13  -4    5.54    1.13
  -5 -13   4    4.75    1.70
  -5 -13   4    4.58    1.63
   4  13  -4   12.79    2.00
  -4 -13   4   13.57    2.04
  -4 -13   4   14.34    2.16
   3  13  -4    2.00    1.27
  -3 -13   4    1.39    1.36
  -3 -13   4    1.91    1.37
   2  13  -4    7.55    1.71
  -2 -13   4    4.15    1.57
   1  13  -4    6.76    1.90
   1  13  -4    8.94    1.69
  -1 -13   4    8.21    1.99
   0  13  -4    5.83    1.62
   0  13  -4    5.49    2.65
   0 -13   4   10.77    3.04
  -1  13  -4   -0.12    2.25
  -1  13  -4    2.97    1.71
   1 -13   4   -0.04    1.63
  12  12  -4    6.85    1.95
 -12 -12   4    4.17    1.78
  11  12  -4    4.55    1.65
 -11 -12   4    6.29    1.68
 -11 -12   4    2.24    1.27
 -11 -12   4    5.97    1.98
  10  12  -4  136.41    4.95
 -10 -12   4  138.33    4.55
 -10 -12   4  140.49    5.18
 -10 -12   4  136.76    5.30
  -9 -12   4   37.78    2.62
  -9 -12   4   38.57    3.00
  -9 -12   4   40.83    2.89
   8  12  -4   13.69    1.78
  -8 -12   4   14.66    2.04
  -8 -12   4   16.86    2.01
  -8 -12   4   18.22    2.10
   7  12  -4   59.79    2.84
   7  12  -4   63.44    3.29
  -7 -12   4   61.28    3.08
  -7 -12   4   58.07    3.38
   6  12  -4    2.50    1.02
   6  12  -4    2.44    1.30
  -6 -12   4    2.27    1.33
  -6 -12   4    2.32    1.32
   5  12  -4    0.58    1.11
   5  12  -4    1.34    1.01
  -5 -12   4   -0.42    1.31
  -5 -12   4    1.24    1.86
   4  12  -4    2.23    1.48
   4  12  -4    1.72    0.81
  -4 -12   4    1.65    1.43
  -4 -12   4    1.19    1.25
   3  12  -4   21.40    2.28
  -3 -12   4   21.71    1.26
  -3 -12   4   21.81    2.21
  -3 -12   4   23.08    2.31
   2  12  -4    2.61    1.25
   2  12  -4    2.79    1.54
  -2 -12   4    2.54    1.34
   1  12  -4    5.53    1.55
   1  12  -4    7.55    1.67
  -1 -12   4    9.48    1.94
   0  12  -4    2.32    1.44
   0  12  -4   -0.42    1.27
   0 -12   4    0.74    1.27
  -1  12  -4   21.73    2.52
  -1  12  -4   20.63    2.46
   1 -12   4   19.77    2.53
  -2  12  -4   94.43    4.22
   2 -12   4  107.43    7.02
 -13 -11   4   62.28    5.52
 -13 -11   4   55.84    5.38
  12  11  -4    2.19    1.33
 -12 -11   4    0.37    1.45
 -12 -11   4   -0.31    1.22
 -12 -11   4    1.86    1.00
  11  11  -4   23.14    2.49
 -11 -11   4   20.02    2.63
 -11 -11   4   20.69    2.34
 -11 -11   4   23.52    2.00
  10  11  -4  105.61    4.28
 -10 -11   4  106.10    4.52
 -10 -11   4  104.42    3.69
 -10 -11   4  108.43    4.53
   9  11  -4    1.14    1.03
  -9 -11   4    1.48    1.29
  -9 -11   4    2.95    1.50
  -9 -11   4   -0.34    1.03
   8  11  -4    0.19    1.10
  -8 -11   4    2.50    1.27
  -8 -11   4    1.25    1.16
  -8 -11   4    0.95    1.31
   7  11  -4    6.10    1.25
  -7 -11   4    4.35    1.39
  -7 -11   4    6.96    1.44
   6  11  -4    0.48    0.82
   6  11  -4    0.33    1.08
  -6 -11   4    1.80    1.19
  -6 -11   4    0.47    1.10
   5  11  -4   49.62    2.80
   5  11  -4   51.43    2.63
  -5 -11   4   50.94    2.69
  -5 -11   4   52.18    2.89
   4  11  -4    0.04    1.05
   4  11  -4    0.62    0.72
  -4 -11   4   -0.06    1.04
  -4 -11   4   -0.23    1.05
   3  11  -4   11.53    1.15
   3  11  -4    9.71    1.62
  -3 -11   4   13.52    1.89
  -3 -11   4   11.35    1.86
   2  11  -4    5.33    1.52
  -2 -11   4    5.04    0.79
  -2 -11   4    4.59    1.73
   1  11  -4   28.21    2.47
  -1 -11   4   27.14    2.46
   0  11  -4    4.95    1.55
   0  11  -4    6.72    1.60
   0 -11   4    6.65    1.65
  -1  11  -4    3.58    1.45
  -1  11  -4    6.03    1.76
   1 -11   4    3.63    1.62
  -2  11  -4   32.03    2.66
  -2  11  -4   31.26    2.67
   2 -11   4   33.31    2.84
  -3  11  -4   28.11    2.78
  -3  11  -4   24.74    2.55
   3 -11   4   24.57    2.88
  -4  11  -4    1.69    1.38
  -4  11  -4    0.28    1.37
  13  10  -4    2.14    1.68
 -13 -10   4   -0.34    1.48
 -13 -10   4   -2.53    1.50
  12  10  -4    7.62    1.90
 -12 -10   4    4.37    1.08
 -12 -10   4    4.00    1.56
 -12 -10   4    5.99    1.78
  11  10  -4    1.97    1.43
 -11 -10   4    3.30    1.67
 -11 -10   4    3.01    1.07
 -11 -10   4    1.33    1.35
  10  10  -4    0.58    1.35
 -10 -10   4    1.91    1.46
 -10 -10   4   -1.21    1.22
 -10 -10   4    1.22    1.04
   9  10  -4   23.86    2.28
  -9 -10   4   22.91    2.74
  -9 -10   4   25.01    1.97
   8  10  -4  183.88    5.41
  -8 -10   4  191.26    5.80
  -8 -10   4  185.20    5.75
  -8 -10   4  189.54    5.18
   7  10  -4   12.50    1.58
  -7 -10   4    9.89    1.65
  -7 -10   4    8.39    1.40
   6  10  -4   14.86    1.53
   6  10  -4   15.21    1.80
  -6 -10   4   14.31    1.85
  -6 -10   4   16.25    1.74
   5  10  -4    0.62    1.07
   5  10  -4   -0.41    0.67
  -5 -10   4   -0.25    1.09
  -5 -10   4    0.29    1.01
   4  10  -4  204.61    4.87
   4  10  -4  201.51    5.76
  -4 -10   4  211.81    5.96
  -4 -10   4  213.65    5.80
   3  10  -4   59.55    2.91
   3  10  -4   62.93    2.12
  -3 -10   4   67.65    3.08
  -3 -10   4   66.28    3.15
   2  10  -4    5.18    1.37
   2  10  -4    2.78    1.18
  -2 -10   4    4.83    1.31
  -2 -10   4    5.27    0.92
   1  10  -4   18.47    1.90
   1  10  -4   18.36    2.10
  -1 -10   4   21.30    2.16
   0  10  -4   12.49    1.76
   0  10  -4   10.65    1.69
   0 -10   4   12.93    1.92
  -1  10  -4   49.98    3.35
  -1  10  -4   44.47    2.78
   1 -10   4   42.29    3.07
  -2  10  -4  107.16    4.25
  -2  10  -4  105.89    4.40
   2 -10   4  114.60    4.55
  -3  10  -4   22.87    2.34
  -3  10  -4   24.16    2.45
   3 -10   4   24.07    2.41
  -4  10  -4    4.78    1.57
  -4  10  -4    6.51    1.70
   4 -10   4    7.82    1.74
  -5  10  -4    2.48    1.45
   5 -10   4    2.90    1.58
  14   9  -4   12.53    2.30
 -14  -9   4    5.56    1.98
  13   9  -4   40.31    3.02
 -13  -9   4   36.51    3.16
 -13  -9   4   41.15    2.98
  12   9  -4   41.73    2.92
 -12  -9   4   41.55    2.86
 -12  -9   4   43.84    3.25
  11   9  -4   -0.55    1.10
 -11  -9   4    1.69    0.95
 -11  -9   4   -1.85    1.07
 -11  -9   4   -1.43    1.06
  10   9  -4   39.57    3.02
 -10  -9   4   36.13    2.06
   9   9  -4   57.89    3.04
  -9  -9   4   56.35    3.09
  -9  -9   4   55.94    3.05
  -9  -9   4   64.36    2.62
   8   9  -4  137.32    4.41
  -8  -9   4  132.73    4.65
  -8  -9   4  140.54    4.12
  -8  -9   4  130.48    4.56
   7   9  -4  226.92    5.89
  -7  -9   4  228.19    6.24
  -7  -9   4  230.20    6.22
  -7  -9   4  236.60    5.85
   6   9  -4    4.91    1.14
   6   9  -4    6.20    1.34
  -6  -9   4    4.70    1.24
  -6  -9   4    5.31    1.27
   5   9  -4  220.85    5.83
   5   9  -4  212.03    5.20
  -5  -9   4  211.96    5.58
  -5  -9   4  216.54    5.88
   4   9  -4  128.26    3.49
   4   9  -4  127.84    4.15
  -4  -9   4  132.54    4.31
  -4  -9   4  132.86    4.14
   3   9  -4   93.70    2.66
   3   9  -4   95.04    3.47
  -3  -9   4   97.42    3.52
  -3  -9   4   94.49    3.41
   2   9  -4  255.56    5.36
   2   9  -4  252.51    6.49
   2   9  -4  257.18    6.46
  -2  -9   4  256.56    6.53
  -2  -9   4  238.85    5.04
   1   9  -4  138.44    4.50
   1   9  -4  138.83    4.34
  -1  -9   4  131.33    4.38
  -1  -9   4  136.18    2.73
  -1  -9   4  134.54    2.71
   0   9  -4    3.36    1.23
   0   9  -4    3.36    1.29
   0  -9   4    3.36    1.27
  -1   9  -4    7.48    1.54
  -1   9  -4    8.69    1.43
   1  -9   4    9.58    1.65
  -2   9  -4   -0.32    1.09
  -2   9  -4   -0.52    1.01
   2  -9   4    0.86    1.11
  -3   9  -4   12.49    1.97
   3  -9   4   10.53    1.97
  -4   9  -4   83.69    3.79
  -4   9  -4   79.72    3.92
   4  -9   4   76.98    3.75
  -5   9  -4    3.00    1.49
  -5   9  -4    1.74    1.45
   5  -9   4    4.41    1.59
  -6   9  -4   15.45    2.28
  -6   9  -4   13.26    1.96
   6  -9   4   14.80    2.18
  14   8  -4    1.19    1.81
 -14  -8   4   -0.36    1.66
  13   8  -4    6.41    1.78
 -13  -8   4    3.16    1.74
 -13  -8   4    3.14    1.66
  12   8  -4   22.91    2.36
 -12  -8   4   26.57    1.60
 -12  -8   4   24.05    2.67
 -12  -8   4   24.31    2.51
  11   8  -4   85.44    3.75
 -11  -8   4   80.80    3.63
 -11  -8   4   86.31    2.85
 -11  -8   4   78.40    3.70
  10   8  -4    4.17    1.30
 -10  -8   4    4.77    1.07
 -10  -8   4    2.40    1.29
 -10  -8   4    3.69    1.36
   9   8  -4   64.74    3.13
  -9  -8   4   69.70    3.25
  -9  -8   4   64.90    3.15
  -9  -8   4   66.17    2.65
   8   8  -4  619.05   13.02
  -8  -8   4  626.70   12.49
  -8  -8   4  641.55   13.31
  -8  -8   4  632.82   13.17
   7   8  -4  313.98    7.41
  -7  -8   4  321.91    7.70
  -7  -8   4  320.01    7.18
  -7  -8   4  322.80    7.76
   6   8  -4    4.40    1.15
  -6  -8   4    7.93    1.23
  -6  -8   4    6.02    1.27
   5   8  -4  277.36    6.76
   5   8  -4  280.92    6.37
  -5  -8   4  290.80    6.93
  -5  -8   4  290.53    7.19
   4   8  -4    3.17    1.10
   4   8  -4    3.51    0.85
  -4  -8   4    1.84    1.04
   3   8  -4    8.78    1.03
   3   8  -4   10.09    1.36
  -3  -8   4   10.17    1.42
  -3  -8   4    9.78    1.38
   2   8  -4    8.15    1.30
   2   8  -4    8.28    0.88
   2   8  -4    9.82    1.48
  -2  -8   4    7.90    1.27
  -2  -8   4    9.11    0.80
   1   8  -4   25.17    1.84
   1   8  -4   22.85    0.92
   1   8  -4   25.34    1.80
  -1  -8   4   22.16    1.96
  -1  -8   4   22.83    0.91
   0   8  -4   20.78    1.77
   0   8  -4   17.78    1.79
   0  -8   4   16.58    1.91
  -1   8  -4   79.50    3.28
  -1   8  -4   84.42    3.28
   1  -8   4   84.75    3.45
  -2   8  -4   10.02    1.57
  -2   8  -4   12.09    1.62
   2  -8   4   10.69    1.66
  -3   8  -4   51.72    2.75
  -3   8  -4   48.29    2.80
   3  -8   4   53.22    2.90
  -4   8  -4   45.62    2.81
   4  -8   4   49.68    2.86
  -5   8  -4   53.26    3.21
  -5   8  -4   46.11    2.85
   5  -8   4   50.16    2.96
  -6   8  -4   45.02    3.09
  -6   8  -4   44.61    3.02
   6  -8   4   44.03    3.02
  -7   8  -4   12.80    2.21
  -7   8  -4   15.64    2.09
   7  -8   4   16.83    2.29
 -14  -7   4   19.66    2.97
 -14  -7   4   11.68    2.17
  13   7  -4   -0.29    1.43
 -13  -7   4    0.53    1.56
 -13  -7   4    3.59    1.66
  12   7  -4    2.89    1.40
 -12  -7   4    3.21    1.47
 -12  -7   4    4.68    1.57
  11   7  -4   13.05    1.93
 -11  -7   4    9.90    1.90
 -11  -7   4   11.06    1.24
  10   7  -4    3.88    1.29
 -10  -7   4    2.16    1.18
 -10  -7   4    2.14    1.45
 -10  -7   4    4.50    0.99
   9   7  -4   79.25    3.29
  -9  -7   4   75.99    2.74
  -9  -7   4   77.12    3.19
  -9  -7   4   75.72    3.41
   8   7  -4  122.28    4.07
  -8  -7   4  128.70    3.72
  -8  -7   4  126.52    4.16
  -8  -7   4  130.51    4.24
   7   7  -4    2.74    1.06
  -7  -7   4    3.78    1.10
  -7  -7   4    2.69    1.08
  -7  -7   4    3.76    1.03
   6   7  -4   -0.36    0.78
   6   7  -4    0.36    0.85
  -6  -7   4    0.39    0.86
  -6  -7   4    0.87    0.94
   5   7  -4   13.60    2.15
   5   7  -4   12.07    1.28
  -5  -7   4   13.23    2.25
  -5  -7   4   11.55    1.31
   4   7  -4   96.38    3.45
   4   7  -4   91.68    2.78
  -4  -7   4   88.10    2.95
  -4  -7   4   94.22    3.24
   3   7  -4    2.35    0.87
   3   7  -4    3.88    0.73
  -3  -7   4    4.24    1.02
  -3  -7   4    2.53    0.87
   2   7  -4    8.67    0.95
   2   7  -4   10.02    1.36
   2   7  -4    9.84    1.24
  -2  -7   4    9.02    1.26
  -2  -7   4    9.75    0.75
   1   7  -4    6.27    0.61
  -1  -7   4    5.51    0.58
   0   7  -4   29.17    1.83
   0   7  -4   28.31    1.85
   0  -7   4   30.06    2.01
  -1   7  -4    2.43    1.12
  -1   7  -4    1.34    0.90
   1  -7   4    2.08    1.07
  -2   7  -4   22.89    1.93
  -2   7  -4   24.97    1.93
   2  -7   4   22.37    2.03
  -3   7  -4   29.97    2.31
  -3   7  -4   28.13    2.08
   3  -7   4   28.32    2.11
  -4   7  -4   85.64    3.61
  -4   7  -4   80.70    3.44
   4  -7   4   77.62    3.43
  -5   7  -4   62.22    3.63
  -5   7  -4   69.94    3.29
   5  -7   4   69.12    3.30
  -6   7  -4   38.99    2.62
  -6   7  -4   39.31    2.61
  -7   7  -4   40.26    2.99
  -7   7  -4   32.76    2.76
   7  -7   4   40.83    2.85
  -8   7  -4    5.15    1.57
  -8   7  -4    3.90    1.50
   8  -7   4    2.57    1.56
 -14  -6   4    3.48    1.72
 -14  -6   4    4.12    2.00
  13   6  -4    2.02    1.34
 -13  -6   4    2.57    1.60
 -13  -6   4    3.13    1.66
  12   6  -4   79.72    3.87
 -12  -6   4   73.49    2.54
 -12  -6   4   73.69    3.62
 -12  -6   4   74.54    3.67
 -11  -6   4    2.09    1.45
 -11  -6   4    3.10    1.32
 -11  -6   4    4.24    0.88
  10   6  -4    2.41    1.17
 -10  -6   4    3.81    0.89
 -10  -6   4    1.40    1.41
 -10  -6   4    4.18    1.33
   9   6  -4   -0.67    1.01
  -9  -6   4   -0.88    1.17
  -9  -6   4   -1.26    0.96
  -9  -6   4    0.09    0.76
   8   6  -4  197.09    5.31
  -8  -6   4  191.07    5.30
  -8  -6   4  189.17    5.16
  -8  -6   4  192.89    4.72
   7   6  -4  511.35   10.70
  -7  -6   4  498.11   10.63
  -7  -6   4  522.05   10.28
  -7  -6   4  529.36   10.89
   6   6  -4    5.34    1.02
  -6  -6   4    5.90    1.38
  -6  -6   4    4.09    0.94
  -6  -6   4    6.70    1.08
   5   6  -4  132.14    3.57
   5   6  -4  132.96    3.77
  -5  -6   4  129.33    3.53
  -5  -6   4  132.45    3.79
   4   6  -4    0.43    0.68
   4   6  -4   -0.61    0.58
  -4  -6   4   -0.69    0.66
  -4  -6   4   -0.71    0.70
   3   6  -4   22.77    1.25
   3   6  -4   22.11    1.42
  -3  -6   4   22.66    1.55
  -3  -6   4   22.98    1.42
   2   6  -4   16.33    1.29
  -2  -6   4   18.81    0.92
  -2  -6   4   18.20    1.32
   1   6  -4    0.31    0.36
   1   6  -4   -0.07    0.64
   1   6  -4    0.50    0.67
  -1  -6   4   -0.01    0.73
  -1  -6   4    0.44    0.33
   0   6  -4   17.27    1.49
   0   6  -4   18.33    1.40
   0  -6   4   20.97    1.54
  -1   6  -4  141.88    4.09
  -1   6  -4  143.51    4.11
   1  -6   4  144.88    4.17
  -2   6  -4    8.03    1.25
  -2   6  -4    7.29    1.31
   2  -6   4    8.95    1.32
  -3   6  -4  221.84    5.82
  -3   6  -4  221.03    5.71
   3  -6   4  223.51    5.81
  -4   6  -4  496.30   10.55
  -4   6  -4  477.97   10.54
   4  -6   4  473.08   10.47
  -5   6  -4   39.56    2.53
  -5   6  -4   36.54    2.35
   5  -6   4   37.06    2.49
  -6   6  -4   12.07    1.84
  -6   6  -4    8.77    1.65
   6  -6   4    8.85    1.60
  -7   6  -4    7.28    1.75
  -7   6  -4    6.99    1.67
   7  -6   4    5.54    1.45
  -8   6  -4   16.17    2.21
   8  -6   4   11.96    1.87
  -9   6  -4   61.44    3.64
  -9   6  -4   63.47    3.62
   9  -6   4   66.62    3.40
 -14  -5   4   27.85    2.80
 -14  -5   4   32.47    4.69
  13   5  -4   -1.25    1.32
 -13  -5   4   -1.46    1.19
 -13  -5   4    0.91    1.28
  12   5  -4  114.41    4.50
 -12  -5   4  110.35    4.57
 -12  -5   4  111.10    3.29
 -12  -5   4  120.41    4.46
 -11  -5   4  193.59    6.49
 -11  -5   4  195.05    5.70
 -11  -5   4  189.12    4.70
  10   5  -4   57.60    3.02
 -10  -5   4   57.94    2.22
 -10  -5   4   58.52    2.86
 -10  -5   4   55.22    2.90
   9   5  -4    9.75    1.60
  -9  -5   4    9.75    1.18
  -9  -5   4   10.95    1.58
  -9  -5   4    9.85    1.59
   8   5  -4   -0.73    1.00
  -8  -5   4    1.34    0.79
  -8  -5   4    0.60    0.92
  -8  -5   4   -0.08    0.85
   7   5  -4   10.83    1.58
  -7  -5   4   11.78    1.30
  -7  -5   4   13.72    1.61
  -7  -5   4   11.20    1.31
   6   5  -4   51.88    2.23
  -6  -5   4   51.98    2.01
  -6  -5   4   52.96    2.26
  -6  -5   4   52.02    2.22
   5   5  -4   35.49    1.78
   5   5  -4   36.35    1.67
  -5  -5   4   36.18    1.84
  -5  -5   4   36.43    1.69
   4   5  -4   47.25    1.81
   4   5  -4   43.82    1.84
  -4  -5   4   45.73    1.82
  -4  -5   4   46.30    1.93
   3   5  -4  420.58    7.95
   3   5  -4  408.40    8.28
  -3  -5   4  388.59    7.86
  -3  -5   4  403.26    8.30
  -3  -5   4  411.95    8.22
   2   5  -4    0.76    0.62
   2   5  -4    1.03    0.56
  -2  -5   4    0.17    0.63
  -2  -5   4    0.61    0.45
  -2  -5   4    0.72    0.66
   1   5  -4    5.78    0.94
   1   5  -4    5.92    0.92
   1   5  -4    5.77    0.56
  -1  -5   4    4.75    0.53
  -1  -5   4    6.13    0.89
   0   5  -4  750.68   14.32
   0   5  -4  775.38   14.38
   0   5  -4  751.10   13.15
   0  -5   4  759.13   14.39
   0  -5   4  757.06   13.15
  -1   5  -4 1009.07   18.55
  -1   5  -4  991.01   18.53
   1  -5   4  992.59   18.57
  -2   5  -4   38.78    1.99
  -2   5  -4   38.31    1.95
   2  -5   4   36.49    1.86
  -3   5  -4  143.32    4.60
   3  -5   4  146.83    4.20
  -4   5  -4   49.15    2.39
  -4   5  -4   45.40    2.30
   4  -5   4   51.25    2.34
  -5   5  -4   60.82    2.83
  -5   5  -4   57.57    2.73
   5  -5   4   61.21    2.77
  -6   5  -4    8.83    1.48
  -6   5  -4   10.39    1.65
   6  -5   4    9.42    1.50
  -7   5  -4   18.46    2.07
  -7   5  -4   15.98    1.84
   7  -5   4   19.40    1.96
  -8   5  -4   50.43    3.05
  -8   5  -4   54.20    3.13
   8  -5   4   54.61    2.86
  -9   5  -4   76.48    3.83
  -9   5  -4   84.26    3.98
 -10   5  -4    2.02    1.31
 -10   5  -4    2.13    1.32
  10  -5   4    3.95    1.46
  14   4  -4    4.42    2.44
 -14  -4   4    0.89    1.58
  13   4  -4   -1.75    1.34
 -13  -4   4   -1.06    1.25
 -13  -4   4   -3.07    1.17
 -13  -4   4    3.76    1.32
  12   4  -4    2.04    1.43
 -12  -4   4    2.12    1.42
 -12  -4   4    2.25    1.60
  11   4  -4    1.15    1.29
 -11  -4   4    0.80    1.41
 -11  -4   4    2.64    0.87
 -11  -4   4    1.95    1.27
  10   4  -4    2.43    1.11
 -10  -4   4    3.07    0.84
 -10  -4   4    0.26    1.28
 -10  -4   4    3.47    1.28
   9   4  -4   -1.79    0.95
  -9  -4   4   -1.18    0.93
  -9  -4   4   -0.22    0.93
  -9  -4   4   -0.55    0.64
   8   4  -4  197.80    5.34
  -8  -4   4  204.16    5.29
  -8  -4   4  202.27    5.46
  -8  -4   4  204.54    4.76
  -7  -4   4   33.32    1.63
  -7  -4   4   34.75    1.83
   6   4  -4  150.98    4.05
  -6  -4   4  151.91    4.13
  -6  -4   4  152.93    3.78
  -6  -4   4  154.15    3.98
   5   4  -4   95.24    2.86
  -5  -4   4  101.99    2.79
  -5  -4   4   98.13    2.85
  -5  -4   4   98.61    2.98
   4   4  -4    6.04    0.89
   4   4  -4    5.75    0.86
  -4  -4   4    6.64    0.91
  -4  -4   4    5.35    0.86
   3   4  -4  515.96    9.75
   3   4  -4  518.41    9.94
  -3  -4   4  489.63    9.64
  -3  -4   4  531.63   10.06
  -3  -4   4  520.44    9.92
   2   4  -4  272.31    5.48
   2   4  -4  275.86    5.82
  -2  -4   4  276.40    5.86
  -2  -4   4  279.97    5.85
   1   4  -4  158.52    3.78
   1   4  -4  160.06    3.79
   1   4  -4  158.37    3.25
  -1  -4   4  161.61    3.84
  -1  -4   4  153.66    3.23
   0   4  -4    0.86    0.64
   0   4  -4    1.45    0.29
   0   4  -4    0.57    0.61
   0  -4   4    0.82    0.57
   0  -4   4    0.84    0.29
  -1   4  -4  554.23   10.94
  -1   4  -4  575.37   10.96
   1  -4   4  573.19   11.01
  -2   4  -4  213.59    5.08
  -2   4  -4  218.14    5.08
   2  -4   4  219.49    5.07
  -3   4  -4    2.43    0.78
  -3   4  -4    1.31    0.77
   3  -4   4    2.72    0.85
  -4   4  -4    8.96    1.96
  -4   4  -4    8.41    1.16
   4  -4   4    9.80    1.18
  -5   4  -4  118.39    3.71
  -5   4  -4  113.54    3.79
   5  -4   4  114.26    3.91
  -6   4  -4  327.71    6.35
  -6   4  -4  350.38    8.15
  -6   4  -4  358.83    8.21
   6  -4   4  365.05    7.98
  -7   4  -4    2.43    0.58
  -7   4  -4    3.64    1.30
  -7   4  -4    2.85    1.15
   7  -4   4    4.27    0.57
   7  -4   4    3.92    1.16
  -8   4  -4    9.79    1.75
   8  -4   4    8.10    1.40
  -9   4  -4   12.06    1.87
  -9   4  -4   10.36    1.90
   9  -4   4   13.91    1.76
 -10   4  -4   37.33    2.83
 -10   4  -4   36.65    2.86
  10  -4   4   39.07    2.58
  14   3  -4   40.11    5.11
 -14  -3   4   38.13    3.03
 -14  -3   4   31.59    2.85
  13   3  -4    6.01    1.71
 -13  -3   4    6.98    1.84
 -13  -3   4    8.22    1.19
 -13  -3   4    5.44    1.70
  12   3  -4   10.15    1.83
 -12  -3   4    7.97    1.85
 -12  -3   4   13.50    1.42
 -12  -3   4    6.41    1.82
  11   3  -4   60.97    3.53
 -11  -3   4   62.04    3.08
 -11  -3   4   68.12    2.87
  10   3  -4   20.82    2.09
 -10  -3   4   22.81    2.00
 -10  -3   4   23.52    1.61
 -10  -3   4   23.86    2.14
   9   3  -4    2.09    1.13
  -9  -3   4   -0.24    0.96
  -9  -3   4    0.61    0.68
  -9  -3   4   -1.18    1.05
   8   3  -4    1.78    1.03
  -8  -3   4    1.11    1.15
  -8  -3   4    2.91    0.82
  -8  -3   4    4.26    1.27
   7   3  -4  270.93    6.98
  -7  -3   4  278.88    5.96
  -7  -3   4  281.37    6.24
  -7  -3   4  268.79    7.03
   6   3  -4   99.09    3.05
  -6  -3   4   98.11    2.91
  -6  -3   4   97.76    2.76
  -6  -3   4   97.50    3.07
   5   3  -4  205.98    4.85
  -5  -3   4  207.44    4.63
  -5  -3   4  208.69    4.71
  -5  -3   4  214.57    4.97
   4   3  -4  114.69    3.00
   4   3  -4  110.83    2.88
  -4  -3   4  115.36    2.95
  -4  -3   4  114.47    3.10
   3   3  -4 1094.04   19.02
   3   3  -4 1020.21   18.95
   3   3  -4 1093.57   19.04
  -3  -3   4 1005.89   18.89
  -3  -3   4 1078.71   19.07
  -3  -3   4 1081.66   19.15
  -3  -3   4 1055.11   18.96
   2   3  -4   82.66    2.32
   2   3  -4   92.44    2.27
   2   3  -4   93.26    2.42
  -2  -3   4   89.54    2.44
  -2  -3   4   89.30    2.42
  -2  -3   4   84.67    2.30
  -2  -3   4   87.29    2.39
   1   3  -4  137.30    2.91
   1   3  -4  134.70    3.23
   1   3  -4  137.76    3.27
  -1  -3   4  132.38    2.88
  -1  -3   4  140.24    3.25
  -1  -3   4  143.15    3.33
  -1  -3   4  146.31    3.24
  -1  -3   4  133.22    3.19
   0   3  -4    5.23    0.71
   0   3  -4    5.30    0.69
   0   3  -4    6.78    0.49
   0   3  -4    6.83    0.80
   0  -3   4    6.57    0.73
   0  -3   4    5.77    0.49
   0  -3   4    4.63    0.67
   0  -3   4    5.45    0.74
  -1   3  -4  434.68    7.56
  -1   3  -4  431.37    8.41
  -1   3  -4  431.25    8.49
   1  -3   4  424.26    8.43
   1  -3   4  446.96    8.52
  -2   3  -4  700.92   13.18
  -2   3  -4  697.48   13.08
   2  -3   4  701.06   13.12
  -3   3  -4  187.85    4.46
  -3   3  -4  181.83    3.33
  -3   3  -4  183.78    4.50
  -3   3  -4  187.36    3.35
   3  -3   4  189.79    4.42
  -4   3  -4   19.76    1.35
  -4   3  -4   20.63    1.46
  -4   3  -4   22.49    0.71
   4  -3   4   20.80    1.38
  -5   3  -4   13.49    0.70
  -5   3  -4   11.95    1.40
  -5   3  -4   13.73    1.56
   5  -3   4   14.57    0.76
   5  -3   4   13.72    1.27
  -6   3  -4   82.17    2.74
  -6   3  -4   87.15    3.32
  -6   3  -4   86.24    3.12
   6  -3   4   90.56    2.25
   6  -3   4   94.04    3.05
  -7   3  -4    4.50    1.24
  -7   3  -4    8.89    0.90
  -7   3  -4    6.20    1.30
   7  -3   4    7.36    0.80
  -8   3  -4   26.19    2.18
  -8   3  -4   26.40    2.15
   8  -3   4   30.38    1.42
   8  -3   4   27.86    1.82
  -9   3  -4  126.79    6.39
  -9   3  -4  129.15    4.69
   9  -3   4  127.85    4.04
   9  -3   4  129.96    3.33
 -10   3  -4   26.49    2.44
  10  -3   4   26.53    2.06
 -11   3  -4    2.65    1.42
 -11   3  -4    1.47    1.33
  11  -3   4   -1.69    1.05
  13   2  -4    2.38    1.32
 -13  -2   4    4.31    1.03
 -13  -2   4    0.91    1.39
 -13  -2   4    1.61    1.40
  12   2  -4    0.74    1.36
 -12  -2   4    3.84    1.05
 -12  -2   4    3.84    1.62
 -12  -2   4    1.20    1.48
  11   2  -4   -0.26    1.13
 -11  -2   4    2.29    0.91
 -11  -2   4   -0.25    1.07
 -11  -2   4    1.04    1.23
  10   2  -4  110.22    3.92
 -10  -2   4  103.40    4.00
 -10  -2   4  107.48    3.36
 -10  -2   4  107.91    3.77
   9   2  -4  347.62    8.07
  -9  -2   4  337.36    7.35
  -9  -2   4  339.47    7.75
  -9  -2   4  343.37    8.15
   8   2  -4   40.20    2.19
  -8  -2   4   39.50    1.89
  -8  -2   4   38.94    2.36
  -8  -2   4   38.72    1.97
   7   2  -4   76.98    2.85
  -7  -2   4   77.77    2.62
  -7  -2   4   73.58    2.43
   6   2  -4  347.15    7.43
  -6  -2   4  347.65    7.07
  -6  -2   4  344.15    7.13
  -6  -2   4  342.19    7.45
   5   2  -4  118.89    3.26
  -5  -2   4  124.55    3.10
  -5  -2   4  122.42    3.09
  -5  -2   4  118.18    3.29
   4   2  -4    4.64    0.68
   4   2  -4    2.37    0.68
  -4  -2   4    5.27    0.81
  -4  -2   4    4.21    0.68
  -4  -2   4    7.00    0.81
  -4  -2   4    3.33    0.60
   3   2  -4  165.55    3.79
   3   2  -4  173.64    3.86
   3   2  -4  167.34    3.77
  -3  -2   4  172.13    3.81
  -3  -2   4  172.38    3.87
  -3  -2   4  173.61    3.72
  -3  -2   4  173.19    3.83
   2   2  -4    0.28    0.47
   2   2  -4    1.31    0.49
   2   2  -4    0.28    0.44
   2   2  -4    0.33    0.40
  -2  -2   4    0.39    0.61
  -2  -2   4    0.04    0.36
   1   2  -4  766.30   13.66
   1   2  -4  771.34   13.80
   1   2  -4  782.06   13.52
  -1  -2   4  769.62   13.72
  -1  -2   4  724.41   13.46
  -1  -2   4  781.25   13.69
  -1  -2   4  727.17   13.64
   0   2  -4  513.28    9.19
   0   2  -4  495.96    9.26
   0   2  -4  505.92    8.88
   0  -2   4  489.62    8.86
   0  -2   4  478.79    9.45
   0  -2   4  491.75    9.14
  -1   2  -4  175.39    3.89
  -1   2  -4  179.92    3.87
  -1   2  -4  180.07    3.40
  -1   2  -4  182.65    3.96
   1  -2   4  174.34    3.89
   1  -2   4  180.45    3.39
   1  -2   4  185.84    3.94
  -2   2  -4    3.62    0.37
  -2   2  -4    4.01    0.70
  -2   2  -4    3.89    0.71
  -2   2  -4    4.27    0.43
   2  -2   4    3.97    0.66
   2  -2   4    3.60    0.67
  -3   2  -4    1.09    0.65
  -3   2  -4    0.74    0.31
  -3   2  -4    1.55    0.58
   3  -2   4    0.95    0.61
   3  -2   4    1.13    0.66
  -4   2  -4   58.49    2.08
  -4   2  -4   56.73    2.16
  -4   2  -4   57.13    1.48
   4  -2   4   56.51    1.96
   4  -2   4   57.13    1.50
  -5   2  -4  140.85    3.10
  -5   2  -4  142.76    3.96
  -5   2  -4  142.13    3.82
   5  -2   4  142.74    3.14
   5  -2   4  150.18    3.70
  -6   2  -4  412.04    8.08
  -6   2  -4  426.76    9.18
  -6   2  -4  425.07    9.02
   6  -2   4  437.91    8.73
   6  -2   4  437.38    8.18
  -7   2  -4   -0.44    0.92
  -7   2  -4   -0.43    0.83
   7  -2   4   -0.13    0.73
   7  -2   4    0.26    0.59
  -8   2  -4   68.51    3.00
  -8   2  -4   66.90    3.02
   8  -2   4   66.12    2.49
   8  -2   4   66.63    2.24
  -9   2  -4   48.28    2.77
  -9   2  -4   44.44    2.68
   9  -2   4   47.01    1.99
   9  -2   4   48.83    2.63
 -10   2  -4   15.49    2.01
 -10   2  -4   10.77    1.72
  10  -2   4   16.14    1.67
  10  -2   4   14.64    1.58
 -11   2  -4    7.28    1.74
 -11   2  -4    3.82    1.37
  11  -2   4    3.53    1.14
  11  -2   4    4.66    1.05
 -12   2  -4    1.32    1.33
  13   1  -4   38.19    2.81
 -13  -1   4   40.39    2.17
 -13  -1   4   35.42    2.82
 -13  -1   4   31.34    3.26
  12   1  -4   37.37    2.70
 -12  -1   4   40.53    2.70
 -12  -1   4   37.16    2.95
 -12  -1   4   40.06    2.18
  11   1  -4   15.01    2.21
 -11  -1   4   11.97    1.91
 -11  -1   4   12.82    1.47
 -11  -1   4   12.99    1.85
  10   1  -4   77.24    3.36
 -10  -1   4   75.61    3.14
 -10  -1   4   78.07    3.57
 -10  -1   4   78.10    2.85
   9   1  -4  124.08    3.99
  -9  -1   4  118.91    3.55
  -9  -1   4  117.16    4.12
  -9  -1   4  119.24    3.79
   8   1  -4    1.83    0.99
  -8  -1   4    3.05    0.94
  -8  -1   4    3.23    1.12
  -8  -1   4    3.93    1.14
   7   1  -4   22.89    1.59
  -7  -1   4   20.31    1.62
  -7  -1   4   20.62    1.42
  -7  -1   4   21.76    1.48
   6   1  -4  134.56    3.68
  -6  -1   4  136.28    3.81
  -6  -1   4  133.92    3.41
  -6  -1   4  130.07    3.44
   5   1  -4   51.38    1.94
  -5  -1   4   48.98    1.80
  -5  -1   4   49.53    1.73
  -5  -1   4   50.99    2.03
   4   1  -4   10.11    0.94
   4   1  -4   10.08    0.96
  -4  -1   4   11.06    0.96
  -4  -1   4    9.94    0.77
  -4  -1   4   10.76    1.02
  -4  -1   4   10.04    0.96
   3   1  -4  139.74    3.31
   3   1  -4  143.73    3.29
   3   1  -4  138.71    3.24
  -3  -1   4  145.55    3.33
  -3  -1   4  145.47    3.06
  -3  -1   4  131.59    3.24
  -3  -1   4  137.77    3.03
  -3  -1   4  143.78    3.28
   2   1  -4  166.33    3.63
   2   1  -4  175.34    3.47
   2   1  -4  166.15    3.65
  -2  -1   4  168.48    3.44
  -2  -1   4  176.19    3.67
  -2  -1   4  167.37    3.70
   1   1  -4  185.69    3.79
   1   1  -4  189.86    3.94
   1   1  -4  188.96    3.84
   1   1  -4  189.45    3.75
  -1  -1   4  183.37    3.72
  -1  -1   4  194.59    3.98
  -1  -1   4  193.43    3.83
  -1  -1   4  186.23    3.82
   0   1  -4  319.99    6.00
   0   1  -4  330.93    6.10
   0   1  -4  313.48    6.16
   0  -1   4  314.35    5.98
   0  -1   4  337.51    6.05
   0  -1   4  313.50    6.05
   0  -1   4  327.23    6.22
   0  -1   4  328.98    6.04
  -1   1  -4  414.72    7.40
  -1   1  -4  410.21    7.52
  -1   1  -4  410.05    7.66
  -1   1  -4  419.36    7.70
   1  -1   4  405.30    7.68
   1  -1   4  404.92    7.50
   1  -1   4  414.50    7.68
   1  -1   4  397.84    7.37
  -2   1  -4  809.43   14.11
  -2   1  -4  807.55   14.11
  -2   1  -4  790.41   14.47
  -2   1  -4  821.59   14.37
  -2   1  -4  833.64   14.62
   2  -1   4  784.91   14.32
   2  -1   4  821.36   14.45
   2  -1   4  774.87   14.52
  -3   1  -4  361.29    6.85
  -3   1  -4  375.30    7.44
  -3   1  -4  376.81    7.57
   3  -1   4  380.35    7.54
   3  -1   4  371.64    6.87
   3  -1   4  375.87    7.49
   3  -1   4  371.72    7.16
  -4   1  -4  991.64   17.92
  -4   1  -4  985.15   18.14
  -4   1  -4  966.20   17.45
   4  -1   4 1008.68   17.50
   4  -1   4 1007.08   17.78
   4  -1   4  988.23   17.73
  -5   1  -4   57.09    2.21
  -5   1  -4   58.73    2.10
  -5   1  -4   57.85    1.70
   5  -1   4   59.27    2.42
   5  -1   4   57.77    1.91
   5  -1   4   55.28    1.88
  -6   1  -4   83.95    2.74
  -6   1  -4   77.83    2.47
  -6   1  -4   75.83    3.18
   6  -1   4   79.02    2.30
   6  -1   4   81.67    2.43
  -7   1  -4    8.71    1.36
  -7   1  -4    7.29    1.41
   7  -1   4    7.69    0.98
   7  -1   4    7.28    1.03
  -8   1  -4  154.40    4.69
  -8   1  -4  142.51    4.35
   8  -1   4  151.44    3.87
   8  -1   4  148.57    3.84
  -9   1  -4   20.35    2.18
  -9   1  -4   23.43    2.06
   9  -1   4   19.95    1.53
   9  -1   4   22.55    1.60
 -10   1  -4   12.07    1.67
 -10   1  -4    9.67    1.71
  10  -1   4    9.31    1.23
  10  -1   4    7.94    1.18
 -11   1  -4    7.69    1.84
 -11   1  -4    7.42    1.64
  11  -1   4    6.13    1.20
 -12   1  -4    4.42    1.52
 -12   1  -4    1.58    1.40
  12  -1   4    0.55    1.06
  13   0  -4    7.64    1.70
 -13   0   4   11.37    1.88
 -13   0   4    7.73    1.72
 -13   0   4   11.61    2.00
  12   0  -4   24.48    2.31
 -12   0   4   26.63    2.40
 -12   0   4   28.22    2.12
 -12   0   4   25.98    2.54
  11   0  -4    0.41    1.76
 -11   0   4   -0.27    1.07
 -11   0   4    3.01    1.04
 -11   0   4    0.67    1.22
  10   0  -4   15.88    1.74
 -10   0   4   15.15    1.75
 -10   0   4   14.88    1.54
   9   0  -4  110.75    3.76
  -9   0   4  112.86    3.58
  -9   0   4  113.44    3.68
  -9   0   4  111.12    4.06
   8   0  -4   15.22    1.72
  -8   0   4   14.91    1.69
  -8   0   4   17.60    1.51
  -8   0   4   17.40    1.59
   7   0  -4   16.43    1.42
  -7   0   4   14.75    1.35
  -7   0   4   14.20    1.52
  -7   0   4   12.97    1.33
   6   0  -4   41.02    1.88
  -6   0   4   42.54    1.74
  -6   0   4   43.59    2.02
  -6   0   4   43.96    1.80
   5   0  -4   30.50    1.30
   5   0  -4   29.95    1.49
  -5   0   4   30.27    1.35
  -5   0   4   30.53    1.47
  -5   0   4   31.34    1.62
   4   0  -4  194.21    4.43
  -4   0   4  193.42    4.46
  -4   0   4  195.21    4.08
  -4   0   4  194.35    4.36
   3   0  -4   30.42    1.31
   3   0  -4   30.10    1.26
   3   0  -4   28.51    1.25
  -3   0   4   30.56    1.27
  -3   0   4   28.71    1.32
  -3   0   4   31.80    1.05
  -3   0   4   33.90    1.40
   2   0  -4   98.52    2.69
   2   0  -4   99.87    2.41
  -2   0   4  101.05    2.51
  -2   0   4  102.45    2.75
  -2   0   4  102.77    2.15
  -2   0   4  104.93    2.47
  -2   0   4  106.41    2.16
   1   0  -4  642.56   11.69
   1   0  -4  668.70   11.52
   1   0  -4  652.72   11.89
   1   0  -4  662.71   11.88
  -1   0   4  657.82   11.50
  -1   0   4  636.97   11.82
  -1   0   4  666.42   11.92
  -1   0   4  680.11   11.73
   0   0  -4 1546.81   37.79
   0   0  -4 1493.86   36.00
   1   0   4 5161.76  113.19
  -2   0  -4  708.94   12.87
  -2   0  -4  706.13   12.70
  -2   0  -4  716.93   12.69
  -2   0  -4  720.99   12.70
  -2   0  -4  714.35   12.58
   2   0   4  716.33   13.15
   2   0   4  729.31   12.73
   2   0   4  707.78   12.56
  -3   0  -4 1001.92   17.37
  -3   0  -4  990.64   17.36
  -3   0  -4  997.07   17.69
  -3   0  -4  965.33   17.31
   3   0   4 1004.57   17.38
   3   0   4  946.70   17.61
   3   0   4 1001.77   17.34
   3   0   4  973.36   17.32
  -4   0  -4   31.07    1.49
  -4   0  -4   30.11    1.41
   4   0   4   30.14    1.09
   4   0   4   30.95    1.22
   4   0   4   30.18    1.20
   4   0   4   30.71    1.12
  -5   0  -4  768.31   14.30
  -5   0  -4  761.18   13.94
  -5   0  -4  737.09   13.73
   5   0   4  750.15   13.92
   5   0   4  761.43   13.62
   5   0   4  759.71   13.79
  -6   0  -4 1036.31   19.17
  -6   0  -4 1014.81   18.79
   6   0   4 1004.21   18.29
   6   0   4 1033.36   18.58
   6   0   4 1052.04   18.52
  -7   0  -4   10.99    1.31
  -7   0  -4   11.07    1.49
   7   0   4    9.44    1.01
   7   0   4    9.52    0.94
   7   0   4   11.43    1.17
  -8   0  -4    2.03    1.00
  -8   0  -4    1.88    1.14
   8   0   4    2.34    0.90
   8   0   4    1.88    0.72
  -9   0  -4  166.11    5.02
  -9   0  -4  164.31    4.76
   9   0   4  164.01    3.98
   9   0   4  166.73    4.39
 -10   0  -4   86.69    3.47
 -10   0  -4   84.94    3.76
  10   0   4   90.64    3.14
  10   0   4   86.18    2.67
 -11   0  -4   75.96    4.98
 -11   0  -4   77.52    3.67
  11   0   4   79.19    2.53
  11   0   4   79.79    3.04
 -12   0  -4    2.45    1.24
 -12   0  -4   -0.44    1.32
  12   0   4    0.22    1.01
 -13   0  -4    6.13    3.08
 -13   0  -4   10.56    1.84
  13   0   4    8.20    1.87
  12  -1  -4   41.08    2.63
 -12   1   4   36.25    2.76
 -12   1   4   36.23    2.90
 -12   1   4   46.01    3.08
 -11   1   4   -0.66    1.05
 -11   1   4    1.84    1.05
 -11   1   4    0.27    1.19
  10  -1  -4   50.33    2.68
 -10   1   4   48.95    3.07
 -10   1   4   44.45    2.57
 -10   1   4   49.11    2.44
   9  -1  -4  255.58    6.40
  -9   1   4  247.61    6.20
  -9   1   4  247.29    6.18
  -9   1   4  251.92    6.78
   8  -1  -4  232.56    5.83
  -8   1   4  230.82    6.12
  -8   1   4  222.74    5.68
  -8   1   4  230.85    6.19
   7  -1  -4   94.27    3.58
  -7   1   4   90.72    2.88
  -7   1   4   89.48    3.28
  -7   1   4   89.18    3.04
   6  -1  -4   31.59    1.70
  -6   1   4   32.30    1.73
  -6   1   4   34.03    2.26
  -6   1   4   34.57    1.60
   5  -1  -4    8.59    0.98
   5  -1  -4    8.23    0.94
  -5   1   4    9.15    0.93
  -5   1   4   10.20    1.13
  -5   1   4    8.98    1.06
   4  -1  -4  136.46    3.37
  -4   1   4  133.19    3.00
  -4   1   4  126.98    3.32
  -4   1   4  131.89    3.43
   3  -1  -4   84.71    2.60
   3  -1  -4   80.44    2.55
   3  -1  -4   82.18    2.35
   3  -1  -4   81.38    1.91
  -3   1   4   79.88    2.31
  -3   1   4   84.00    2.36
  -3   1   4   81.85    2.34
  -3   1   4   86.05    1.96
   2  -1  -4  465.53    8.57
   2  -1  -4  435.40    8.48
  -2   1   4  451.05    8.46
  -2   1   4  450.26    8.55
  -2   1   4  445.17    7.94
  -2   1   4  450.46    8.49
   1  -1  -4 1327.57   23.51
  -1   1   4 1353.53   23.52
   0  -1  -4  292.93    5.77
   0  -1  -4  306.71    5.35
   0  -1  -4  301.91    5.47
   0  -1  -4  307.06    5.82
   0   1   4  300.12    5.34
   0   1   4  305.23    5.80
   0   1   4  301.31    5.80
   0   1   4  311.15    5.49
  -1  -1  -4    0.97    0.34
  -1  -1  -4    1.86    0.45
  -1  -1  -4    0.35    0.37
   1   1   4    1.09    0.30
   1   1   4    1.57    0.45
   1   1   4    0.94    0.16
   1   1   4    1.63    0.18
   1   1   4    0.37    0.36
  -2  -1  -4 1160.95   20.92
  -2  -1  -4 1214.97   21.11
  -2  -1  -4 1171.33   21.13
  -2  -1  -4 1232.12   21.17
  -2  -1  -4 1233.49   20.68
   2   1   4 1218.77   20.68
   2   1   4 1223.66   21.10
  -3  -1  -4  470.93    9.07
  -3  -1  -4  481.89    8.73
  -3  -1  -4  506.40    9.21
  -3  -1  -4  495.24    8.74
   3   1   4  491.45    9.07
   3   1   4  495.86    8.75
   3   1   4  488.82    8.73
   3   1   4  486.12    9.13
  -4  -1  -4   33.77    1.29
  -4  -1  -4   33.19    1.17
  -4  -1  -4   35.32    1.47
   4   1   4   33.06    1.18
   4   1   4   33.84    1.00
   4   1   4   33.90    1.02
   4   1   4   32.96    1.31
  -5  -1  -4   18.54    1.03
  -5  -1  -4   18.35    1.21
  -5  -1  -4   18.86    1.24
   5   1   4   18.09    1.00
   5   1   4   19.34    0.79
   5   1   4   19.45    1.11
   5   1   4   18.47    0.77
  -6  -1  -4  166.31    4.22
  -6  -1  -4  159.84    3.86
   6   1   4  167.12    3.40
   6   1   4  166.49    3.95
   6   1   4  162.70    3.37
  -7  -1  -4  186.53    4.52
   7   1   4  183.72    3.84
   7   1   4  189.16    3.88
   7   1   4  184.75    4.50
  -8  -1  -4  388.96    8.54
  -8  -1  -4  372.75    8.09
   8   1   4  376.22    8.04
   8   1   4  376.93    8.02
  -9  -1  -4  107.12    3.56
  -9  -1  -4  104.73    3.78
   9   1   4  105.29    2.67
   9   1   4  105.92    2.61
 -10  -1  -4  254.76    6.84
 -10  -1  -4  256.73    6.50
  10   1   4  248.14    5.27
  10   1   4  247.43    6.22
  10   1   4  271.59    5.85
 -11  -1  -4  199.28    5.66
 -11  -1  -4  188.85    5.90
  11   1   4  190.39    4.24
  11   1   4  197.51    5.36
 -12  -1  -4   23.39    2.18
 -12  -1  -4   21.36    2.55
  12   1   4   23.40    1.94
 -13  -1  -4   14.96    1.96
 -13  -1  -4   11.81    2.22
  13   1   4   15.56    1.90
  12  -2  -4   27.23    2.44
 -12   2   4   25.16    2.38
 -12   2   4   31.86    2.58
 -12   2   4   30.83    3.17
  11  -2  -4    1.27    1.95
 -11   2   4    3.36    1.39
 -11   2   4    1.29    1.17
  10  -2  -4    6.14    1.37
 -10   2   4    7.47    1.38
 -10   2   4    5.86    1.36
 -10   2   4    5.30    1.52
   9  -2  -4   14.50    1.71
  -9   2   4   14.70    1.73
  -9   2   4   15.15    1.69
  -9   2   4   15.81    2.17
   8  -2  -4   16.22    1.62
  -8   2   4   15.85    1.57
  -8   2   4   14.33    1.62
  -8   2   4   14.81    1.87
  -7   2   4   89.09    3.38
  -7   2   4   95.07    3.29
  -7   2   4   92.34    3.00
   6  -2  -4   26.38    1.68
  -6   2   4   27.92    1.50
  -6   2   4   27.05    1.74
  -6   2   4   28.43    1.84
   5  -2  -4    4.65    0.82
  -5   2   4    4.43    0.95
  -5   2   4    4.57    0.77
  -5   2   4    3.94    0.93
   4  -2  -4    6.93    0.70
   4  -2  -4    7.13    0.92
  -4   2   4    7.07    0.95
  -4   2   4    6.80    0.97
   3  -2  -4    6.06    0.60
   3  -2  -4    5.31    0.80
  -3   2   4    5.68    0.63
  -3   2   4    2.85    0.71
  -3   2   4    4.73    0.76
   2  -2  -4   65.24    2.03
   2  -2  -4   67.35    1.49
   2  -2  -4   70.31    2.05
   2  -2  -4   68.89    1.95
  -2   2   4   69.01    1.98
  -2   2   4   67.22    1.96
  -2   2   4   68.27    2.07
  -2   2   4   70.00    1.52
   1  -2  -4  395.06    7.62
   1  -2  -4  391.05    7.42
  -1   2   4  403.61    7.46
  -1   2   4  407.09    6.87
  -1   2   4  393.92    7.68
  -1   2   4  404.88    7.62
   0  -2  -4    2.98    0.56
   0  -2  -4    2.04    0.36
   0  -2  -4    2.06    0.49
   0   2   4    2.17    0.49
   0   2   4    2.94    0.56
   0   2   4    2.44    0.37
  -1  -2  -4  161.82    3.42
  -1  -2  -4  155.40    3.25
  -1  -2  -4  167.84    2.89
  -1  -2  -4  164.42    3.02
   1   2   4  151.89    2.99
   1   2   4  155.87    3.26
   1   2   4  159.00    2.89
   1   2   4  152.72    3.36
  -2  -2  -4  246.39    4.74
  -2  -2  -4  244.48    4.67
  -2  -2  -4  251.65    5.28
   2   2   4  250.68    4.75
   2   2   4  248.12    4.67
  -3  -2  -4  981.60   17.14
  -3  -2  -4  951.14   16.66
  -3  -2  -4  929.92   17.15
  -3  -2  -4  992.48   16.61
   3   2   4  967.87   17.58
   3   2   4  958.86   16.67
   3   2   4  955.62   16.61
  -4  -2  -4  742.00   13.88
  -4  -2  -4  781.66   13.97
  -4  -2  -4  773.48   13.20
  -4  -2  -4  744.30   13.46
   4   2   4  754.14   13.20
   4   2   4  766.48   13.94
   4   2   4  782.67   14.33
   4   2   4  759.33   13.48
  -5  -2  -4  708.84   13.03
  -5  -2  -4  698.22   12.56
   5   2   4  687.07   11.99
   5   2   4  691.89   12.90
   5   2   4  679.16   11.98
  -6  -2  -4    7.00    1.02
  -6  -2  -4    6.74    0.80
   6   2   4    6.01    0.38
   6   2   4    5.70    0.83
   6   2   4    5.39    0.41
   6   2   4    5.24    0.86
  -7  -2  -4   99.72    2.86
  -7  -2  -4  107.62    3.33
   7   2   4  100.90    3.02
   7   2   4   99.48    2.08
   7   2   4   99.36    2.07
  -8  -2  -4  119.84    3.77
  -8  -2  -4  115.27    3.40
   8   2   4  112.38    2.39
   8   2   4  120.11    3.56
   8   2   4  116.83    2.42
  -9  -2  -4  109.00    3.79
  -9  -2  -4  108.76    3.91
   9   2   4  108.44    2.34
   9   2   4  109.16    2.34
   9   2   4  109.56    3.52
 -10  -2  -4   36.02    2.16
 -10  -2  -4   35.69    2.54
  10   2   4   32.87    1.09
  10   2   4   31.11    1.10
  10   2   4   33.03    2.14
 -11  -2  -4    3.19    1.49
 -11  -2  -4    1.24    1.10
  11   2   4    1.01    1.11
  11   2   4    1.26    0.46
 -12  -2  -4   12.41    2.02
 -12  -2  -4   10.58    2.01
  12   2   4   12.76    1.65
 -13  -2  -4    0.24    1.06
 -13  -2  -4   -1.07    1.35
  13   2   4   -0.35    1.13
  11  -3  -4    1.54    1.20
 -11   3   4    3.75    1.39
 -11   3   4    2.05    1.31
 -11   3   4    0.47    1.29
  10  -3  -4    0.49    1.11
 -10   3   4    1.11    1.07
 -10   3   4   -0.48    1.16
 -10   3   4    0.09    1.09
   9  -3  -4    3.91    1.11
  -9   3   4    4.64    1.19
  -9   3   4    4.47    1.40
  -9   3   4    2.40    1.32
   8  -3  -4   12.31    1.48
  -8   3   4   11.85    1.86
  -8   3   4   11.68    1.58
  -8   3   4   10.55    1.37
   7  -3  -4    0.53    1.03
  -7   3   4    0.24    0.75
  -7   3   4    1.78    1.05
  -7   3   4    0.60    0.98
   6  -3  -4   37.95    1.91
  -6   3   4   34.47    1.77
  -6   3   4   35.72    2.12
  -6   3   4   36.33    2.11
   5  -3  -4    7.36    1.04
  -5   3   4    6.74    1.21
  -5   3   4    7.21    0.92
   4  -3  -4    8.37    0.79
   4  -3  -4    9.43    1.03
  -4   3   4    8.16    1.07
  -4   3   4    8.44    0.86
  -4   3   4    9.41    1.20
   3  -3  -4   51.67    1.48
   3  -3  -4   50.97    1.83
  -3   3   4   51.85    1.52
  -3   3   4   52.74    1.99
  -3   3   4   50.93    1.93
   2  -3  -4   20.27    1.11
   2  -3  -4   20.48    0.79
  -2   3   4   19.47    1.19
  -2   3   4   20.77    1.22
  -2   3   4   20.60    1.12
  -2   3   4   19.90    0.79
   1  -3  -4  214.76    3.87
   1  -3  -4  210.43    4.38
   1  -3  -4  213.88    4.48
   1  -3  -4  205.73    4.56
  -1   3   4  206.33    4.42
  -1   3   4  213.96    3.87
  -1   3   4  213.39    4.63
   0  -3  -4    3.00    0.48
   0  -3  -4    3.84    0.31
   0  -3  -4    3.60    0.61
   0  -3  -4    3.23    0.72
   0   3   4    4.54    0.64
   0   3   4    1.92    0.55
   0   3   4    3.42    0.50
  -1  -3  -4  238.97    4.38
  -1  -3  -4  235.55    4.83
  -1  -3  -4  240.30    4.38
  -1  -3  -4  236.61    4.43
  -1  -3  -4  233.52    4.72
   1   3   4  242.07    4.77
   1   3   4  236.47    4.44
  -2  -3  -4  184.81    4.02
  -2  -3  -4  189.74    3.47
  -2  -3  -4  189.70    4.05
  -2  -3  -4  187.22    3.73
  -2  -3  -4  178.67    3.72
   2   3   4  192.94    3.73
   2   3   4  195.59    3.78
  -3  -3  -4   14.82    0.56
  -3  -3  -4   15.15    0.57
  -3  -3  -4   13.60    0.63
  -3  -3  -4   14.51    0.81
  -3  -3  -4   14.58    0.97
   3   3   4   14.92    0.95
   3   3   4   14.11    0.63
  -4  -3  -4  585.29   10.77
  -4  -3  -4  576.85   10.00
  -4  -3  -4  603.35   10.28
   4   3   4  572.07   10.00
   4   3   4  572.48   10.86
   4   3   4  559.79   10.70
   4   3   4  563.68   10.24
  -5  -3  -4  595.52   10.75
  -5  -3  -4  598.27   11.26
   5   3   4  591.10   11.27
   5   3   4  581.54   10.74
  -6  -3  -4    5.03    0.93
  -6  -3  -4    4.05    0.67
   6   3   4    4.12    0.68
   6   3   4    2.76    0.71
  -7  -3  -4    9.83    1.28
  -7  -3  -4    8.57    0.97
   7   3   4    8.26    1.04
  -8  -3  -4  686.90   13.29
  -8  -3  -4  704.26   13.85
   8   3   4  701.32   13.67
  -9  -3  -4  164.95    4.81
  -9  -3  -4  155.72    4.26
   9   3   4  161.92    4.58
 -10  -3  -4  155.56    4.43
 -10  -3  -4  155.26    4.87
  10   3   4  155.80    4.64
 -11  -3  -4  161.38    5.90
 -11  -3  -4  159.01    4.73
  11   3   4  161.08    4.91
 -12  -3  -4    0.50    1.05
 -12  -3  -4   -0.72    1.31
  12   3   4   -0.60    1.07
 -13  -3  -4   11.05    1.71
 -13  -3  -4   13.10    2.26
  13   3   4   13.18    1.80
 -14  -3  -4    7.64    1.66
 -14  -3  -4    4.44    2.14
  14   3   4    7.67    1.73
  11  -4  -4   25.93    2.25
 -11   4   4   22.38    2.69
 -11   4   4   29.11    2.38
 -11   4   4   27.27    2.60
  10  -4  -4    2.92    1.04
 -10   4   4    2.51    1.32
 -10   4   4    3.46    1.19
 -10   4   4    5.41    1.42
   9  -4  -4    5.00    1.25
  -9   4   4    3.68    1.19
  -9   4   4    2.25    1.55
  -9   4   4    4.16    1.41
   8  -4  -4    8.38    1.32
  -8   4   4    9.11    1.53
  -8   4   4    9.98    1.36
   7  -4  -4  235.54    5.68
  -7   4   4  230.40    6.13
  -7   4   4  223.60    6.27
   6  -4  -4   83.53    2.87
  -6   4   4   84.47    3.30
  -6   4   4   84.59    3.18
  -6   4   4   88.49    2.81
   5  -4  -4   72.83    2.50
  -5   4   4   73.16    2.88
  -5   4   4   68.30    2.33
  -5   4   4   71.24    2.86
   4  -4  -4  688.79   12.95
  -4   4   4  688.52   13.45
  -4   4   4  688.16   13.46
  -4   4   4  674.59   12.66
   3  -4  -4   22.81    1.29
   3  -4  -4   19.86    1.02
  -3   4   4   18.44    1.33
  -3   4   4   21.09    1.47
   2  -4  -4  201.51    4.41
   2  -4  -4  191.31    3.94
  -2   4   4  200.07    4.58
  -2   4   4  195.73    4.68
  -2   4   4  197.70    3.97
   1  -4  -4  777.31   14.27
   1  -4  -4  765.02   13.72
   1  -4  -4  804.72   14.71
  -1   4   4  781.21   14.53
  -1   4   4  786.79   14.34
  -1   4   4  762.22   14.22
  -1   4   4  797.49   13.76
   0  -4  -4   68.30    1.94
   0  -4  -4   70.34    2.05
   0  -4  -4   72.56    1.63
   0   4   4   70.34    2.00
   0   4   4   69.56    2.14
   0   4   4   72.65    1.63
  -1  -4  -4  175.68    3.49
  -1  -4  -4  175.81    3.88
  -1  -4  -4  176.53    3.64
  -1  -4  -4  184.49    3.98
  -1  -4  -4  174.80    3.91
  -1  -4  -4  181.58    3.50
   1   4   4  179.34    3.68
   1   4   4  177.86    3.90
  -2  -4  -4    3.71    0.67
  -2  -4  -4    4.07    0.51
  -2  -4  -4    3.60    0.53
  -2  -4  -4    4.43    0.50
  -2  -4  -4    4.18    0.65
  -2  -4  -4    4.25    0.51
   2   4   4    4.29    0.51
   2   4   4    4.93    0.61
  -3  -4  -4    1.21    0.34
  -3  -4  -4    0.51    0.48
  -3  -4  -4    0.98    0.37
  -3  -4  -4    0.21    0.29
   3   4   4   -0.13    0.34
   3   4   4    0.24    0.50
   3   4   4   -0.13    0.47
  -4  -4  -4  706.75   12.46
  -4  -4  -4  724.42   12.64
  -4  -4  -4  710.58   13.08
   4   4   4  710.97   13.28
   4   4   4  720.93   12.48
   4   4   4  695.87   13.05
  -5  -4  -4  989.20   17.27
  -5  -4  -4  934.39   16.70
   5   4   4  905.46   16.66
   5   4   4  942.17   17.34
  -6  -4  -4    5.19    0.69
  -6  -4  -4    5.18    0.87
   6   4   4    5.47    0.68
   6   4   4    6.95    0.96
  -7  -4  -4  281.65    5.94
  -7  -4  -4  288.32    6.48
   7   4   4  285.13    6.44
  -8  -4  -4  155.10    3.90
  -8  -4  -4  151.92    4.34
  -9  -4  -4    0.95    0.85
  -9  -4  -4    1.54    1.11
   9   4   4    1.30    0.92
 -10  -4  -4   -1.45    0.90
 -10  -4  -4    0.07    0.87
  10   4   4   -0.65    0.86
 -11  -4  -4   19.52    2.06
 -11  -4  -4   14.96    1.72
  11   4   4   17.26    1.98
 -12  -4  -4    5.40    1.60
 -12  -4  -4    7.64    1.46
  12   4   4    9.50    1.69
 -13  -4  -4   21.02    2.48
 -13  -4  -4   21.30    2.42
  13   4   4   22.88    2.27
 -14  -4  -4    4.41    1.40
  14   4   4    1.34    1.41
  10  -5  -4   51.09    2.62
 -10   5   4   49.01    3.04
 -10   5   4   51.91    2.87
   9  -5  -4   40.27    2.22
  -9   5   4   37.07    2.80
  -9   5   4   42.83    2.83
  -9   5   4   43.17    2.49
   8  -5  -4  126.59    3.90
  -8   5   4  128.10    4.80
  -8   5   4  134.23    6.59
  -8   5   4  128.39    4.03
   7  -5  -4   26.74    1.81
  -7   5   4   27.19    2.21
  -7   5   4   25.83    1.82
  -7   5   4   27.26    2.28
   6  -5  -4    4.36    1.03
  -6   5   4    4.99    0.97
  -6   5   4    3.87    1.23
  -6   5   4    3.00    1.16
   5  -5  -4    4.45    0.96
  -5   5   4    4.39    0.91
  -5   5   4    5.05    1.23
  -5   5   4    5.39    1.29
   4  -5  -4   15.25    1.34
  -4   5   4   16.38    1.24
  -4   5   4   19.76    1.79
  -4   5   4   18.80    1.78
   3  -5  -4  109.81    2.98
   3  -5  -4  105.03    2.74
  -3   5   4  104.86    3.30
  -3   5   4  108.09    3.41
  -3   5   4  106.72    2.76
   2  -5  -4    1.67    0.66
   2  -5  -4    2.46    0.54
  -2   5   4    1.73    0.81
  -2   5   4    1.70    0.76
   1  -5  -4    2.68    0.70
   1  -5  -4    3.50    0.52
  -1   5   4    3.23    0.85
  -1   5   4    3.12    0.51
  -1   5   4    3.30    0.73
   0  -5  -4   57.90    1.91
   0  -5  -4   55.38    1.53
   0   5   4   55.62    1.90
   0   5   4   57.82    1.56
   0   5   4   58.53    2.06
  -1  -5  -4  154.10    3.20
  -1  -5  -4  143.70    3.35
  -1  -5  -4  152.22    3.59
   1   5   4  150.95    3.62
   1   5   4  154.44    3.20
   1   5   4  150.27    3.42
  -2  -5  -4   32.10    1.43
  -2  -5  -4   31.17    1.31
  -2  -5  -4   32.17    1.19
  -2  -5  -4   33.23    1.20
  -2  -5  -4   32.91    1.22
   2   5   4   34.50    1.39
   2   5   4   33.56    1.24
  -3  -5  -4  282.91    5.67
  -3  -5  -4  284.51    5.50
  -3  -5  -4  281.43    5.66
  -3  -5  -4  278.67    5.47
   3   5   4  285.76    5.66
   3   5   4  288.53    5.99
  -4  -5  -4  120.92    2.73
  -4  -5  -4  124.50    3.04
  -4  -5  -4  119.35    2.70
  -4  -5  -4  119.70    2.63
   4   5   4  119.01    2.66
   4   5   4  121.46    3.23
  -5  -5  -4  697.57   12.40
  -5  -5  -4  671.38   11.93
  -5  -5  -4  676.35   12.80
   5   5   4  676.96   12.99
  -6  -5  -4  261.50    5.24
  -6  -5  -4  254.59    5.69
   6   5   4  248.71    5.82
   6   5   4  242.96    5.13
  -7  -5  -4   28.21    1.67
  -7  -5  -4   30.90    1.41
   7   5   4   28.40    1.66
  -8  -5  -4    4.86    1.11
  -8  -5  -4    5.63    0.94
   8   5   4    6.10    1.17
  -9  -5  -4  149.06    4.47
  -9  -5  -4  146.19    3.96
   9   5   4  151.46    4.46
 -10  -5  -4   56.47    2.78
 -10  -5  -4   53.61    2.70
  10   5   4   56.15    2.69
 -11  -5  -4   -0.72    0.99
 -11  -5  -4   -0.10    0.89
  11   5   4    0.25    1.02
 -12  -5  -4   38.85    2.82
 -12  -5  -4   32.72    2.21
 -13  -5  -4   30.32    2.68
 -13  -5  -4   31.99    2.45
  13   5   4   35.74    2.69
 -14  -5  -4    4.05    1.33
 -14  -5  -4    2.26    1.62
  14   5   4    3.59    1.48
   9  -6  -4    3.06    1.07
  -9   6   4    2.03    1.45
  -9   6   4    2.63    1.54
   8  -6  -4    0.98    0.85
  -8   6   4    0.91    0.97
  -8   6   4    0.94    1.31
  -8   6   4    2.36    1.46
   7  -6  -4    2.20    0.89
  -7   6   4    2.37    1.35
  -7   6   4    3.80    1.08
   6  -6  -4   19.40    1.53
  -6   6   4   18.69    1.57
  -6   6   4   20.18    2.04
  -6   6   4   18.19    2.12
   5  -6  -4   17.10    1.42
  -5   6   4   21.37    2.07
  -5   6   4   17.80    1.95
  -5   6   4   17.08    1.40
   4  -6  -4    4.36    0.90
  -4   6   4    4.96    0.86
  -4   6   4    8.06    1.47
  -4   6   4    5.54    1.27
   3  -6  -4   26.01    1.54
  -3   6   4   24.64    1.81
  -3   6   4   24.78    1.88
  -3   6   4   24.12    1.38
   2  -6  -4   15.91    1.68
   2  -6  -4   13.78    1.19
  -2   6   4   13.30    1.03
  -2   6   4   13.59    1.45
   1  -6  -4    6.66    0.72
   1  -6  -4    8.90    0.96
  -1   6   4    6.99    0.78
  -1   6   4    7.78    1.19
  -1   6   4    7.04    1.00
   0  -6  -4  138.14    3.42
   0  -6  -4  129.86    3.04
   0   6   4  137.88    3.51
   0   6   4  134.55    3.69
  -1  -6  -4  963.63   17.15
  -1  -6  -4  966.94   17.52
   1   6   4  948.99   17.48
   1   6   4  970.79   17.75
  -2  -6  -4  394.01    7.90
  -2  -6  -4  386.85    7.55
  -2  -6  -4  389.99    7.65
   2   6   4  396.61    7.69
   2   6   4  399.46    7.92
   2   6   4  397.75    7.57
  -3  -6  -4   11.21    0.85
  -3  -6  -4    9.59    0.83
  -3  -6  -4   11.56    0.91
  -3  -6  -4   12.94    0.93
   3   6   4   11.75    0.88
   3   6   4   12.97    1.05
   3   6   4   10.71    0.94
  -4  -6  -4  270.85    5.46
  -4  -6  -4  264.14    5.38
  -4  -6  -4  268.24    5.41
  -4  -6  -4  275.59    5.70
   4   6   4  268.05    5.93
   4   6   4  267.04    5.76
  -5  -6  -4  222.68    4.42
  -5  -6  -4  223.76    5.03
  -5  -6  -4  222.66    4.65
  -5  -6  -4  221.28    4.68
   5   6   4  219.17    4.42
   5   6   4  221.11    5.22
  -6  -6  -4    4.33    0.48
  -6  -6  -4    4.96    0.75
  -6  -6  -4    4.37    0.86
  -6  -6  -4    4.80    0.49
  -6  -6  -4    4.98    0.70
   6   6   4    3.84    0.91
  -7  -6  -4  184.12    4.77
  -7  -6  -4  192.62    4.38
  -8  -6  -4  133.02    3.55
  -8  -6  -4  134.84    4.05
   8   6   4  130.45    4.01
  -9  -6  -4    6.26    1.09
  -9  -6  -4    3.66    1.20
   9   6   4    5.37    1.26
 -10  -6  -4    9.24    1.52
  10   6   4    6.85    1.40
 -11  -6  -4    1.41    1.31
 -11  -6  -4    0.21    0.90
  11   6   4    0.78    1.07
 -12  -6  -4   -0.61    0.89
 -12  -6  -4   -1.09    1.14
  12   6   4    1.16    1.34
 -13  -6  -4   59.45    3.01
 -13  -6  -4   57.02    3.46
  13   6   4   58.93    3.38
 -14  -6  -4   36.02    2.99
 -14  -6  -4   40.87    2.65
  14   6   4   32.65    2.78
  -9   7   4    3.33    1.48
  -9   7   4    6.49    1.80
  -9   7   4    6.80    1.48
  -8   7   4    4.15    1.55
  -8   7   4    4.51    1.74
  -8   7   4    6.70    1.41
   7  -7  -4   33.17    1.81
  -7   7   4   29.56    2.07
  -7   7   4   33.01    2.65
  -7   7   4   30.04    2.63
   6  -7  -4    9.99    1.78
  -6   7   4    9.24    1.27
  -6   7   4   10.96    2.24
  -6   7   4    7.57    1.69
   5  -7  -4   37.58    1.86
  -5   7   4   33.38    2.50
   4  -7  -4   11.10    1.23
  -4   7   4   12.89    1.27
  -4   7   4   11.67    1.67
  -4   7   4   11.52    1.71
   3  -7  -4  135.65    3.57
  -3   7   4  133.73    3.53
  -3   7   4  136.32    4.32
  -3   7   4  129.19    4.18
   2  -7  -4  424.55    8.37
  -2   7   4  407.23    9.13
  -2   7   4  410.49    8.24
  -2   7   4  412.48    9.02
   1  -7  -4  286.45    6.05
  -1   7   4  277.73    5.87
  -1   7   4  282.79    6.52
  -1   7   4  283.46    6.72
   0  -7  -4   45.39    1.81
   0   7   4   42.39    1.59
   0   7   4   41.20    1.96
   0   7   4   39.12    1.97
  -1  -7  -4  172.01    4.82
  -1  -7  -4  171.08    4.10
   1   7   4  166.74    4.35
   1   7   4  170.54    4.21
   1   7   4  170.21    3.87
  -2  -7  -4  144.28    3.65
   2   7   4  140.49    3.55
   2   7   4  139.10    3.70
   2   7   4  142.03    3.39
  -3  -7  -4   31.89    1.47
   3   7   4   32.50    1.56
   3   7   4   33.43    1.48
  -4  -7  -4  390.87    7.91
  -4  -7  -4  397.96    7.79
   4   7   4  390.13    8.15
   4   7   4  391.75    7.78
  -5  -7  -4  238.66    4.99
  -5  -7  -4  247.01    5.50
  -5  -7  -4  245.49    5.24
   5   7   4  242.01    5.69
   5   7   4  239.40    5.02
  -6  -7  -4   71.43    2.52
  -6  -7  -4   73.84    1.90
  -6  -7  -4   71.78    2.28
  -6  -7  -4   72.06    1.93
   6   7   4   71.36    2.68
  -7  -7  -4    6.36    0.56
  -7  -7  -4    6.47    0.53
  -7  -7  -4    4.35    0.87
   7   7   4    5.71    1.13
  -8  -7  -4   46.77    2.04
  -8  -7  -4   44.02    2.40
   8   7   4   48.87    2.42
  -9  -7  -4   78.21    3.11
  -9  -7  -4   74.03    2.69
   9   7   4   77.22    3.18
 -10  -7  -4  135.19    4.44
 -10  -7  -4  142.93    4.55
  10   7   4  137.12    4.53
 -11  -7  -4    1.10    1.15
 -11  -7  -4    0.71    0.93
  11   7   4   -1.18    1.12
 -12  -7  -4  103.11    4.18
 -12  -7  -4   97.89    3.61
  12   7   4  102.51    4.21
 -13  -7  -4  128.05    4.40
 -13  -7  -4  138.15    5.17
  13   7   4  133.02    4.98
 -14  -7  -4    6.14    1.75
  14   7   4    6.06    1.74
  -8   8   4   27.78    2.66
  -8   8   4   35.35    3.40
  -8   8   4   32.04    2.52
  -7   8   4    1.24    1.54
  -7   8   4    0.25    1.43
  -7   8   4    0.21    1.05
  -6   8   4   29.60    2.74
  -6   8   4   30.21    2.72
  -6   8   4   31.15    2.04
   5  -8  -4   34.33    1.73
  -5   8   4   35.86    1.99
  -5   8   4   32.40    2.65
  -5   8   4   36.03    2.57
   4  -8  -4    9.69    1.15
  -4   8   4    5.65    1.55
  -4   8   4    7.01    1.52
   3  -8  -4  107.47    3.10
  -3   8   4  106.54    3.20
  -3   8   4  105.43    3.86
  -3   8   4  108.83    4.01
   2  -8  -4   79.38    2.62
  -2   8   4   76.47    3.22
  -2   8   4   76.92    3.35
  -2   8   4   77.13    2.56
   1  -8  -4  106.78    3.03
  -1   8   4   98.24    3.56
  -1   8   4  102.04    2.94
  -1   8   4  100.62    3.46
   0  -8  -4    2.78    0.82
   0   8   4    4.16    1.25
   0   8   4    3.23    0.78
   0   8   4    1.95    1.12
  -1  -8  -4   47.16    1.92
   1   8   4   50.09    2.11
   1   8   4   47.97    1.87
  -2  -8  -4   40.23    1.81
   2   8   4   38.83    1.64
   2   8   4   35.93    1.96
   2   8   4   40.71    1.87
  -3  -8  -4   -0.30    0.68
   3   8   4   -0.35    0.61
   3   8   4   -0.50    0.71
  -4  -8  -4   10.65    1.12
  -4  -8  -4   12.19    1.17
   4   8   4   14.32    1.19
   4   8   4   11.77    1.25
  -5  -8  -4    6.10    0.95
  -5  -8  -4    4.46    0.88
   5   8   4    4.17    1.04
  -6  -8  -4   95.13    2.79
  -6  -8  -4   92.08    2.58
  -6  -8  -4   94.68    3.08
  -6  -8  -4   89.34    2.51
   6   8   4   88.23    3.22
  -7  -8  -4  140.58    3.76
  -7  -8  -4  139.27    3.41
  -7  -8  -4  143.70    4.11
   7   8   4  144.16    4.34
  -8  -8  -4   60.46    1.48
  -8  -8  -4   61.59    2.68
  -8  -8  -4   58.14    1.52
  -8  -8  -4   64.36    2.45
   8   8   4   64.67    2.84
  -9  -8  -4  284.55    6.48
  -9  -8  -4  278.07    6.97
   9   8   4  285.06    7.17
 -10  -8  -4   11.88    1.70
 -10  -8  -4   10.02    1.39
  10   8   4    9.75    1.65
 -11  -8  -4   26.85    1.90
 -11  -8  -4   27.57    3.67
 -12  -8  -4   28.19    2.41
 -12  -8  -4   30.21    2.08
  12   8   4   31.36    2.56
 -13  -8  -4   -1.69    1.20
 -13  -8  -4   -0.41    1.05
  13   8   4    1.03    1.55
 -14  -8  -4    5.27    1.38
 -14  -8  -4    4.61    1.79
  14   8   4    4.22    1.65
  -7   9   4    3.98    1.50
  -6   9   4    8.58    1.83
  -6   9   4    8.78    1.82
  -6   9   4   10.96    1.47
   5  -9  -4    2.75    0.78
  -5   9   4    0.44    1.47
  -5   9   4    0.35    0.89
  -5   9   4    1.50    1.45
   4  -9  -4   17.99    1.34
  -4   9   4   19.12    2.26
  -4   9   4   15.58    1.54
  -4   9   4   14.05    2.02
   3  -9  -4   23.42    1.49
  -3   9   4   22.94    2.09
  -3   9   4   29.06    2.77
  -3   9   4   23.37    1.69
   2  -9  -4   18.71    1.42
  -2   9   4   19.02    1.49
  -2   9   4   17.89    2.11
  -2   9   4   17.90    2.03
   1  -9  -4   39.93    1.89
  -1   9   4   37.04    2.55
  -1   9   4   39.04    1.86
  -1   9   4   36.73    2.26
   0  -9  -4   19.44    1.43
   0   9   4   16.07    1.37
   0   9   4   18.54    1.93
   0   9   4   15.72    1.59
  -1  -9  -4   15.66    1.34
   1   9   4   15.50    1.58
   1   9   4   16.46    1.37
   1   9   4   15.14    1.76
  -2  -9  -4    1.90    0.80
   2   9   4    1.05    1.01
   2   9   4    1.22    0.71
   2   9   4    2.60    0.98
  -3  -9  -4   28.24    1.68
   3   9   4   26.59    1.58
   3   9   4   25.25    1.64
   3   9   4   28.93    1.72
  -4  -9  -4   49.47    2.12
   4   9   4   48.26    2.17
  -5  -9  -4   25.39    1.63
  -5  -9  -4   25.23    1.71
   5   9   4   24.00    2.08
  -6  -9  -4    5.99    1.22
  -6  -9  -4    4.35    1.02
  -6  -9  -4    3.44    0.92
   6   9   4    2.71    1.23
  -7  -9  -4   41.86    1.95
  -7  -9  -4   38.03    2.11
  -7  -9  -4   36.34    1.58
   7   9   4   36.87    2.36
  -8  -9  -4    6.64    1.14
  -8  -9  -4    7.54    1.07
  -8  -9  -4    6.30    1.31
   8   9   4    7.47    1.52
  -9  -9  -4   54.09    2.70
   9   9   4   53.34    2.91
 -10  -9  -4   34.67    2.52
 -10  -9  -4   35.12    2.10
  10   9   4   35.85    2.48
 -11  -9  -4   11.11    2.05
 -11  -9  -4    8.60    1.40
  11   9   4    7.38    1.58
 -12  -9  -4   19.11    1.97
 -12  -9  -4   20.70    2.26
  12   9   4   20.43    2.46
 -13  -9  -4   39.05    2.56
 -13  -9  -4   40.01    3.04
  13   9   4   38.54    3.06
 -14  -9  -4    5.31    2.97
 -14  -9  -4    3.80    1.41
  14   9   4    1.46    1.49
  -6  10   4    4.23    2.00
  -6  10   4    8.46    1.97
  -5  10   4   31.06    2.12
  -5  10   4   26.60    2.56
  -5  10   4   28.90    2.79
   4 -10  -4    1.80    0.87
  -4  10   4    0.87    0.92
  -4  10   4    0.79    1.28
  -4  10   4    1.03    1.36
   3 -10  -4   43.65    1.88
  -3  10   4   46.87    2.84
  -3  10   4   43.29    2.90
  -3  10   4   45.72    2.24
   2 -10  -4   76.66    2.59
  -2  10   4   82.02    3.66
  -2  10   4   77.38    4.12
  -2  10   4   85.32    2.95
   1 -10  -4   22.67    1.55
  -1  10   4   25.19    2.22
  -1  10   4   24.74    1.99
  -1  10   4   25.79    2.27
   0 -10  -4    3.95    0.98
   0  10   4    6.11    1.53
   0  10   4    2.91    1.18
   0  10   4    2.90    0.94
  -1 -10  -4   -1.22    0.71
   1  10   4   -0.86    0.69
   1  10   4   -0.59    0.86
   1  10   4   -0.55    1.07
  -2 -10  -4   36.72    1.88
   2  10   4   33.29    2.10
   2  10   4   32.89    1.85
   2  10   4   34.53    2.13
  -3 -10  -4   28.74    1.79
   3  10   4   29.38    1.75
   3  10   4   28.16    1.98
   3  10   4   31.89    1.95
  -4 -10  -4  142.66    4.21
   4  10   4  147.74    4.28
  -5 -10  -4    3.47    1.02
  -5 -10  -4    1.89    0.94
  -5 -10  -4    2.57    0.89
   5  10   4    0.18    0.98
  -6 -10  -4   68.28    2.51
  -6 -10  -4   70.97    2.72
  -6 -10  -4   68.89    2.80
   6  10   4   65.44    2.82
  -7 -10  -4  115.76    3.22
  -7 -10  -4  117.68    4.09
  -7 -10  -4  117.73    3.78
   7  10   4  107.03    3.84
  -8 -10  -4   26.40    1.94
  -8 -10  -4   26.42    1.87
  -8 -10  -4   25.06    1.38
   8  10   4   25.60    2.20
  -9 -10  -4  213.58    5.93
  -9 -10  -4  212.53    5.49
   9  10   4  212.49    6.08
 -10 -10  -4  252.56    6.25
 -10 -10  -4  245.72    6.77
 -11 -10  -4    1.60    1.08
 -11 -10  -4    1.57    1.38
  11  10   4    0.45    1.25
 -12 -10  -4    0.70    1.08
 -12 -10  -4    2.28    1.49
  12  10   4    1.90    1.48
 -13 -10  -4   25.42    2.70
 -13 -10  -4   24.21    2.16
  13  10   4   26.84    2.85
 -14 -10  -4   64.22    5.72
 -14 -10  -4   66.34    3.37
  -5  11   4   25.56    2.83
  -5  11   4   26.09    2.80
  -4  11   4    5.68    1.79
  -4  11   4    5.29    1.80
  -4  11   4    8.00    1.38
  -3  11   4   17.28    1.81
  -3  11   4   17.94    2.11
  -3  11   4   19.17    2.43
   2 -11  -4    2.73    0.81
  -2  11   4    1.10    1.31
  -2  11   4    2.62    1.29
  -2  11   4    3.44    1.10
   1 -11  -4    1.48    0.83
  -1  11   4    3.37    0.98
  -1  11   4    0.29    1.33
   0 -11  -4   29.56    1.77
   0  11   4   32.78    1.96
   0  11   4   27.90    2.21
  -1 -11  -4   28.36    1.79
   1  11   4   27.48    2.20
   1  11   4   31.08    2.42
   1  11   4   26.46    1.83
   2  11   4   83.40    3.00
   2  11   4   82.96    3.41
   2  11   4   86.58    3.41
  -3 -11  -4  198.84    5.13
   3  11   4  201.90    5.59
   3  11   4  197.07    5.42
   3  11   4  199.19    5.13
  -4 -11  -4   43.40    2.24
   4  11   4   45.65    2.38
  -5 -11  -4  102.11    3.46
  -5 -11  -4  106.28    3.56
  -5 -11  -4  107.95    3.63
  -5 -11  -4  105.74    3.53
  -6 -11  -4   56.68    2.86
  -6 -11  -4   58.89    2.69
  -6 -11  -4   51.18    2.46
   6  11   4   57.81    2.77
  -7 -11  -4   23.15    1.72
  -7 -11  -4   24.25    1.95
  -7 -11  -4   22.73    1.58
   7  11   4   24.77    2.14
  -8 -11  -4    7.99    1.30
  -8 -11  -4    9.43    1.12
  -8 -11  -4   11.14    1.59
   8  11   4    9.28    1.55
  -9 -11  -4    0.34    0.91
  -9 -11  -4    0.38    1.02
  -9 -11  -4   -0.30    0.65
   9  11   4    1.16    1.11
 -10 -11  -4    2.76    1.12
 -10 -11  -4    3.12    1.78
  10  11   4    1.89    1.28
 -11 -11  -4   17.08    2.15
 -11 -11  -4   20.77    2.05
  11  11   4   19.98    2.45
 -12 -11  -4   18.28    1.96
 -12 -11  -4   18.27    2.14
  12  11   4   17.55    2.29
 -13 -11  -4    4.28    1.59
 -13 -11  -4    5.47    1.71
  13  11   4    4.79    1.78
 -14 -11  -4   30.55    3.04
 -14 -11  -4   23.88    2.50
  14  11   4   29.36    2.89
  -3  12   4    3.70    1.21
  -3  12   4    2.88    1.56
  -2  12   4    2.36    1.53
  -2  12   4    3.17    1.65
  -2  12   4    4.87    1.25
   1 -12  -4   30.04    1.71
  -1  12   4   34.32    2.62
  -1  12   4   31.50    2.15
  -1  12   4   35.27    2.75
   0 -12  -4    1.32    0.96
   0  12   4    1.75    1.17
   0  12   4    2.55    1.00
   0  12   4    4.55    1.68
  -1 -12  -4   29.72    2.19
   1  12   4   38.66    2.11
   1  12   4   31.34    2.45
   1  12   4   30.28    2.50
  -2 -12  -4    3.87    1.08
   2  12   4    6.07    1.19
   2  12   4    8.67    1.72
   2  12   4    7.35    1.58
  -3 -12  -4    4.20    1.17
   3  12   4    5.48    1.34
   3  12   4    6.05    1.23
  -4 -12  -4   10.57    1.43
  -4 -12  -4   11.42    1.63
   4  12   4   10.73    1.63
  -5 -12  -4    0.73    0.92
  -5 -12  -4    1.73    1.03
  -5 -12  -4    0.88    0.99
  -5 -12  -4    1.05    1.01
  -6 -12  -4   12.14    1.54
  -6 -12  -4   14.77    1.71
  -6 -12  -4   12.69    1.55
  -7 -12  -4   66.11    3.02
  -7 -12  -4   70.29    2.94
  -7 -12  -4   66.52    2.72
   7  12   4   68.66    3.08
  -8 -12  -4    5.27    1.20
  -8 -12  -4    3.29    1.24
   8  12   4    3.00    1.32
  -9 -12  -4   12.42    1.65
  -9 -12  -4   12.98    1.24
   9  12   4   12.30    1.95
 -10 -12  -4    1.65    1.17
 -10 -12  -4    2.63    1.35
 -10 -12  -4    0.34    0.82
  10  12   4    1.91    1.23
 -11 -12  -4   15.89    1.89
 -11 -12  -4   13.87    2.16
  11  12   4   12.40    2.12
 -12 -12  -4    5.46    1.76
 -12 -12  -4    6.09    1.74
  12  12   4    5.98    1.84
 -13 -12  -4    5.81    2.90
 -13 -12  -4    6.06    1.59
  -2  13   4    1.35    1.36
  -1  13   4   35.49    2.32
  -1  13   4   35.38    2.82
   0  13   4   24.35    2.03
   0  13   4   23.91    2.56
  -1 -13  -4   29.65    1.88
   1  13   4   30.27    2.15
   1  13   4   28.75    2.56
  -2 -13  -4    8.84    1.82
  -2 -13  -4    5.34    1.14
   2  13   4    9.04    1.67
   2  13   4   10.26    1.53
  -3 -13  -4   26.76    1.93
  -3 -13  -4   27.18    2.33
   3  13   4   30.72    2.70
   3  13   4   24.89    2.00
  -4 -13  -4   98.16    3.49
  -4 -13  -4   95.26    4.03
  -5 -13  -4   10.63    1.76
  -5 -13  -4    7.40    1.43
  -5 -13  -4   10.71    1.46
  -5 -13  -4    9.59    1.65
  -6 -13  -4   16.20    1.83
  -6 -13  -4   16.55    1.81
  -6 -13  -4   12.89    1.71
  -6 -13  -4   17.41    1.80
  -7 -13  -4    0.42    1.06
  -7 -13  -4   -0.36    0.95
  -7 -13  -4   -0.14    1.05
   7  13   4    0.01    1.01
  -8 -13  -4    1.03    0.93
  -8 -13  -4    1.58    1.16
  -8 -13  -4    0.55    1.21
   8  13   4    3.51    1.50
  -9 -13  -4   24.19    1.68
  -9 -13  -4   25.58    2.37
  -9 -13  -4   26.74    2.20
   9  13   4   24.30    2.41
 -10 -13  -4   -1.11    1.21
 -10 -13  -4   -0.69    1.08
  10  13   4    0.50    1.33
 -11 -13  -4   59.21    3.45
  11  13   4   54.99    3.38
 -12 -13  -4   86.87    3.83
 -12 -13  -4   90.35    4.32
  12  13   4   80.94    4.10
 -13 -13  -4   14.04    2.39
  13  13   4   13.56    2.23
   0 -14  -4   47.30    3.90
   0  14   4   55.71    2.93
   0  14   4   46.20    3.19
  -1 -14  -4    9.46    2.10
   1  14   4   11.10    1.97
  -2 -14  -4   24.64    1.90
  -2 -14  -4   26.94    2.71
   2  14   4   26.68    2.65
   2  14   4   24.23    2.51
  -3 -14  -4   12.77    2.14
  -3 -14  -4   10.02    1.46
   3  14   4   12.40    2.05
   3  14   4   12.12    1.66
  -4 -14  -4    6.40    1.67
  -4 -14  -4    6.75    1.34
  -5 -14  -4    1.75    1.16
  -5 -14  -4    2.55    1.32
  -5 -14  -4    2.81    1.09
  -6 -14  -4    3.40    1.36
  -6 -14  -4    0.36    1.44
  -6 -14  -4    4.29    1.21
  -6 -14  -4    6.30    2.08
  -7 -14  -4   28.00    2.30
  -7 -14  -4   21.69    2.12
  -7 -14  -4   27.59    2.48
  -8 -14  -4    6.70    1.49
  -8 -14  -4   10.46    1.49
   8  14   4    8.32    1.64
  -9 -14  -4   -1.41    0.85
  -9 -14  -4    0.45    1.30
   9  14   4    1.73    1.35
 -10 -14  -4   12.03    1.82
 -10 -14  -4   12.79    1.95
  10  14   4   16.99    2.34
 -11 -14  -4   17.91    2.27
 -11 -14  -4   18.09    2.17
  11  14   4   23.29    2.71
 -12 -14  -4    7.15    1.84
 -12 -14  -4    6.31    2.00
  12  14   4    7.67    2.21
  -2 -15  -4    1.60    1.73
   2  15   4    2.84    1.31
  -3 -15  -4    8.46    1.98
   3  15   4    5.12    1.41
   3  15   4    6.30    1.64
  -4 -15  -4    0.04    1.15
  -4 -15  -4    4.10    1.26
  -4 -15  -4    2.49    1.39
  -4 -15  -4    2.29    1.64
  -5 -15  -4    0.85    1.45
  -5 -15  -4    3.95    1.38
  -5 -15  -4    2.32    1.15
  -5 -15  -4    1.30    1.39
  -6 -15  -4    0.39    1.16
  -6 -15  -4    2.10    1.16
  -6 -15  -4    0.05    1.15
  -6 -15  -4   -0.52    1.15
  -7 -15  -4    0.12    1.11
  -7 -15  -4    0.05    1.13
  -7 -15  -4   -0.39    1.04
  -7 -15  -4    0.24    1.12
  -8 -15  -4    2.33    1.27
  -8 -15  -4    2.68    1.52
  -8 -15  -4    4.09    1.40
  -9 -15  -4   -1.87    1.10
  -9 -15  -4    1.99    1.44
  -9 -15  -4   -0.53    1.06
 -10 -15  -4    7.09    1.66
 -10 -15  -4    7.12    1.80
  10  15   4   10.07    1.96
   9  14  -5   14.55    2.05
  -9 -14   5   12.27    2.23
  -9 -14   5   10.34    3.46
  -9 -14   5   13.65    2.20
   8  14  -5   28.71    2.26
  -8 -14   5   27.02    4.57
  -8 -14   5   28.34    2.73
   7  14  -5    0.65    1.69
  -7 -14   5   -0.27    1.37
  -7 -14   5    0.21    1.49
   6  14  -5    0.67    1.38
   6  14  -5   -1.91    1.32
  -6 -14   5    0.43    1.48
  -6 -14   5   -1.50    1.34
   5  14  -5    0.34    1.46
  -5 -14   5    0.06    1.34
  -5 -14   5    0.93    1.44
   4  14  -5    4.06    1.68
  -4 -14   5    1.43    1.56
   2  14  -5    3.98    1.77
  -2 -14   5    7.59    1.96
  -2 -14   5    4.59    1.62
  11  13  -5   34.76    2.69
 -11 -13   5   26.37    2.59
 -11 -13   5   26.75    2.98
  10  13  -5    5.71    1.60
 -10 -13   5    6.26    2.04
 -10 -13   5    7.63    1.81
 -10 -13   5    7.27    1.97
   9  13  -5   -1.69    1.11
  -9 -13   5   -1.77    1.32
  -9 -13   5   -0.32    1.44
  -9 -13   5   -0.22    1.54
   8  13  -5   22.67    2.08
  -8 -13   5   22.04    2.35
  -8 -13   5   19.68    2.52
  -8 -13   5   22.21    2.58
   7  13  -5   15.70    1.85
   7  13  -5   12.01    1.99
  -7 -13   5   16.13    2.35
  -7 -13   5   14.83    2.19
   6  13  -5   68.27    2.90
   6  13  -5   73.13    3.79
  -6 -13   5   71.01    3.52
  -6 -13   5   67.88    3.80
   5  13  -5   23.14    1.80
   5  13  -5   17.85    2.24
  -5 -13   5   19.18    2.37
  -5 -13   5   17.66    2.33
   4  13  -5   -0.67    1.22
  -4 -13   5   -0.85    1.17
  -4 -13   5    1.80    1.42
   3  13  -5   73.25    3.81
  -3 -13   5   64.12    3.56
  -3 -13   5   71.43    3.78
   2  13  -5   98.88    4.39
  -2 -13   5   96.44    4.48
  -2 -13   5   95.34    4.42
   1  13  -5    8.37    1.86
   1  13  -5    7.51    1.83
  -1 -13   5    9.18    2.02
   0  13  -5   36.61    3.44
   0  13  -5   30.64    3.17
   0 -13   5   36.57    3.43
  12  12  -5   11.92    2.14
 -12 -12   5    9.43    1.99
  11  12  -5   26.83    2.58
 -11 -12   5   25.86    2.74
 -11 -12   5   22.04    2.25
 -11 -12   5   31.01    2.77
  10  12  -5    4.32    1.59
 -10 -12   5    4.17    1.55
 -10 -12   5    4.05    1.72
 -10 -12   5    0.56    1.30
   9  12  -5   32.33    2.49
  -9 -12   5   30.78    2.67
  -9 -12   5   33.32    2.89
  -9 -12   5   28.79    2.39
   8  12  -5   15.68    1.85
  -8 -12   5   14.64    2.03
  -8 -12   5   12.70    2.07
  -8 -12   5   14.75    1.96
   7  12  -5    6.73    1.65
   7  12  -5    8.86    1.53
  -7 -12   5   10.30    2.83
  -7 -12   5    9.77    2.01
   6  12  -5   49.59    3.05
   6  12  -5   55.40    2.50
  -6 -12   5   52.00    3.14
   5  12  -5    6.79    1.28
   5  12  -5    4.46    1.65
  -5 -12   5    3.02    1.39
  -5 -12   5    4.84    1.57
   4  12  -5   30.20    2.47
   4  12  -5   29.08    1.63
  -4 -12   5   31.45    2.48
  -4 -12   5   28.59    2.48
   3  12  -5   28.20    2.57
  -3 -12   5   26.21    2.37
  -3 -12   5   28.93    2.57
   2  12  -5    3.82    1.42
  -2 -12   5    3.44    1.53
   1  12  -5    1.53    1.31
   1  12  -5    2.26    1.27
  -1 -12   5    3.01    1.45
   0  12  -5    2.03    1.30
   0 -12   5    7.31    1.74
  -1  12  -5    1.84    1.58
  -1  12  -5    2.29    1.38
   1 -12   5    3.68    1.46
  -2  12  -5   13.95    2.47
  -2  12  -5    8.79    1.82
   2 -12   5    8.51    3.29
  13  11  -5   25.07    2.96
 -13 -11   5   19.28    2.67
 -13 -11   5   18.21    2.46
  12  11  -5    2.73    1.49
 -12 -11   5    1.63    1.58
 -12 -11   5    5.48    1.26
 -12 -11   5    2.28    1.57
  11  11  -5   36.28    2.91
 -11 -11   5   34.72    2.40
 -11 -11   5   28.39    2.93
 -11 -11   5   31.35    2.91
  10  11  -5   34.91    2.58
 -10 -11   5   31.76    2.77
 -10 -11   5   37.25    2.91
 -10 -11   5   31.58    2.39
   9  11  -5    6.17    1.78
  -9 -11   5    7.28    1.87
  -9 -11   5    6.46    1.65
  -9 -11   5    6.54    1.48
   8  11  -5   70.96    3.18
  -8 -11   5   73.89    3.27
  -8 -11   5   68.68    3.58
  -8 -11   5   65.10    3.36
   7  11  -5   19.74    1.84
   7  11  -5   19.43    2.23
  -7 -11   5   23.35    2.19
  -7 -11   5   20.72    2.17
   6  11  -5   54.12    2.52
  -6 -11   5   55.43    2.87
  -5 -11   5   43.08    3.97
  -5 -11   5   35.89    2.57
   4  11  -5   31.08    2.86
   4  11  -5   27.01    1.60
  -4 -11   5   30.42    2.40
   3  11  -5   90.93    2.59
  -3 -11   5   93.67    4.38
   2  11  -5   26.22    2.57
  -2 -11   5   23.83    1.06
  -2 -11   5   25.90    2.28
   1  11  -5   18.77    2.08
   1  11  -5   21.29    2.34
  -1 -11   5   21.72    2.20
   0  11  -5    0.40    1.20
   0  11  -5   -0.34    1.17
   0 -11   5   -0.02    1.19
  -1  11  -5   -1.26    1.19
  -1  11  -5    0.32    1.09
   1 -11   5   -0.93    1.15
  -2  11  -5    1.40    1.30
  -2  11  -5   -0.23    1.19
   2 -11   5    2.08    1.33
  -3  11  -5   34.38    2.96
  -3  11  -5   43.40    3.10
   3 -11   5   41.79    3.23
  -4  11  -5   -0.12    1.28
   4 -11   5    3.08    1.61
 -13 -10   5   -0.44    1.55
 -13 -10   5    0.18    1.74
  12  10  -5   25.18    2.64
 -12 -10   5   21.29    1.84
 -12 -10   5   17.82    2.35
 -12 -10   5   18.27    2.43
  11  10  -5    0.17    1.22
 -11 -10   5   -0.46    1.27
 -11 -10   5    0.81    1.57
 -11 -10   5   -1.84    0.87
  10  10  -5   -0.17    1.15
 -10 -10   5   -0.34    1.25
 -10 -10   5    2.51    1.22
 -10 -10   5    2.52    1.46
   9  10  -5  196.55    5.87
  -9 -10   5  204.49    6.21
  -9 -10   5  198.40    5.54
  -9 -10   5  202.68    6.11
   8  10  -5    9.95    1.53
  -8 -10   5   11.67    1.82
  -8 -10   5   11.84    1.68
  -8 -10   5    8.87    1.74
   7  10  -5   31.68    2.46
   7  10  -5   34.09    2.21
  -7 -10   5   32.44    2.21
  -7 -10   5   35.78    2.46
   6  10  -5  152.46    4.92
   6  10  -5  154.70    4.40
  -6 -10   5  152.55    4.67
  -6 -10   5  150.40    4.94
   5  10  -5    2.12    1.21
   5  10  -5    2.67    0.89
  -5 -10   5    1.54    1.19
  -5 -10   5    0.53    1.18
   4  10  -5    1.02    0.77
   4  10  -5   -0.97    1.10
  -4 -10   5    3.15    1.10
  -4 -10   5   -1.35    0.92
   3  10  -5    0.93    1.08
   3  10  -5    1.44    0.69
  -3 -10   5    3.74    1.21
  -3 -10   5    1.07    1.15
   2  10  -5   90.67    3.67
  -2 -10   5   97.39    3.79
   1  10  -5   23.91    2.31
   1  10  -5   21.05    2.19
  -1 -10   5   26.34    2.33
   0  10  -5   32.80    2.54
  -1  10  -5    5.02    1.43
  -1  10  -5    4.87    1.45
   1 -10   5    4.91    1.52
  -2  10  -5   24.37    2.33
  -2  10  -5   25.14    2.37
   2 -10   5   22.10    2.32
  -3  10  -5   40.02    2.75
  -3  10  -5   39.77    3.01
   3 -10   5   48.82    3.21
  -4  10  -5   10.49    2.00
  -4  10  -5    7.07    1.66
   4 -10   5    6.44    1.88
  -5  10  -5   41.93    3.50
  -5  10  -5   42.84    3.32
   5 -10   5   39.54    3.56
  13   9  -5   15.25    2.21
 -13  -9   5   14.75    2.22
 -13  -9   5   15.97    2.50
  12   9  -5   35.07    2.76
 -12  -9   5   36.85    2.89
 -12  -9   5   33.30    2.65
 -12  -9   5   38.84    2.03
  11   9  -5   10.34    1.84
 -11  -9   5   10.40    1.36
 -11  -9   5   10.29    2.04
 -11  -9   5    6.63    1.75
 -10  -9   5  102.53    4.17
 -10  -9   5   93.65    3.35
 -10  -9   5   93.94    4.08
   9   9  -5  178.55    5.37
  -9  -9   5  178.75    5.50
  -9  -9   5  172.17    4.96
  -9  -9   5  180.50    5.71
   8   9  -5    0.44    0.99
  -8  -9   5    0.09    1.02
  -8  -9   5    0.72    1.10
  -8  -9   5   -0.43    1.05
   7   9  -5   42.93    2.37
  -7  -9   5   45.18    2.62
  -7  -9   5   45.27    2.44
   6   9  -5    9.07    1.50
   6   9  -5   10.31    1.39
  -6  -9   5   12.98    1.65
  -6  -9   5    8.52    1.50
   5   9  -5    2.14    0.86
  -5  -9   5    0.82    1.10
  -5  -9   5    1.94    1.11
   4   9  -5    0.92    0.72
   4   9  -5   -0.26    0.94
  -4  -9   5   -0.74    1.04
  -4  -9   5    0.73    1.19
   3   9  -5   19.27    1.82
   3   9  -5   22.67    1.33
  -3  -9   5   21.15    1.84
   2   9  -5   84.80    3.01
   2   9  -5   86.86    3.40
  -2  -9   5   81.56    2.21
  -2  -9   5   91.19    3.56
   1   9  -5   17.41    1.92
   1   9  -5   22.49    2.05
  -1  -9   5   24.32    2.18
   0   9  -5  141.19    4.73
   0   9  -5  131.54    4.48
   0  -9   5  146.51    4.71
  -1   9  -5   25.52    2.17
  -1   9  -5   22.94    2.11
   1  -9   5   25.24    2.17
  -2   9  -5   53.41    2.97
  -3   9  -5   20.85    2.09
  -3   9  -5   21.05    2.19
   3  -9   5   19.57    2.30
  -4   9  -5   17.97    2.06
  -4   9  -5   19.77    2.21
   4  -9   5   13.67    1.99
  -5   9  -5   -0.77    1.29
  -5   9  -5    0.20    1.38
   5  -9   5   -1.21    1.32
  -6   9  -5    1.73    1.47
   6  -9   5   -2.51    1.29
  14   8  -5    4.34    1.63
 -14  -8   5    1.05    1.51
  13   8  -5   12.00    2.19
 -13  -8   5    9.67    1.97
 -13  -8   5   10.81    2.10
  12   8  -5    1.73    1.35
 -12  -8   5    1.49    1.46
 -12  -8   5    0.30    1.28
 -12  -8   5    2.01    0.89
  11   8  -5    8.91    1.85
 -11  -8   5    6.62    1.56
 -11  -8   5    5.95    1.88
 -11  -8   5    8.81    1.24
  10   8  -5   -0.35    1.25
 -10  -8   5   -0.62    1.37
 -10  -8   5    0.17    0.85
 -10  -8   5    0.92    1.12
   9   8  -5   95.20    3.71
  -9  -8   5   93.92    3.30
  -9  -8   5   87.25    3.76
  -9  -8   5   96.64    3.73
   8   8  -5    3.67    1.32
  -8  -8   5    2.18    1.12
  -8  -8   5    2.88    1.23
  -8  -8   5    3.03    1.19
   7   8  -5   18.32    1.80
  -7  -8   5   17.74    1.81
  -7  -8   5   19.20    1.89
  -7  -8   5   19.87    1.80
   6   8  -5  102.04    3.65
   6   8  -5   99.24    3.69
  -6  -8   5  102.97    3.49
  -6  -8   5  103.12    3.75
   5   8  -5    4.79    1.01
   5   8  -5    3.25    1.17
  -5  -8   5    5.81    1.35
  -5  -8   5    6.60    1.27
   4   8  -5   23.78    1.92
   4   8  -5   17.38    1.32
  -4  -8   5   21.38    1.73
  -4  -8   5   15.32    1.64
   3   8  -5   30.20    1.95
   3   8  -5   28.95    1.44
  -3  -8   5   30.52    2.07
  -3  -8   5   32.44    2.06
   2   8  -5   76.59    2.15
   2   8  -5   77.84    3.13
  -2  -8   5   76.74    2.08
  -2  -8   5   75.77    2.98
   1   8  -5    3.80    1.14
   1   8  -5    3.87    1.20
   1   8  -5    4.38    0.54
  -1  -8   5    3.55    0.50
  -1  -8   5    3.75    1.20
   0   8  -5  214.72    5.84
   0   8  -5  218.90    5.93
   0  -8   5  220.37    5.91
  -1   8  -5    2.15    1.14
  -1   8  -5   -0.80    1.01
   1  -8   5    0.52    1.04
  -2   8  -5   93.26    3.70
  -2   8  -5   87.94    3.60
   2  -8   5   91.74    3.76
  -3   8  -5  225.51    6.40
  -3   8  -5  229.33    6.42
   3  -8   5  226.93    6.48
  -4   8  -5    6.17    1.75
  -4   8  -5    7.47    1.68
  -5   8  -5    1.63    1.32
  -5   8  -5   -0.73    1.14
   5  -8   5    0.59    1.16
  -6   8  -5   53.84    3.20
  -6   8  -5   51.41    3.21
   6  -8   5   51.43    3.24
  -7   8  -5   12.89    2.12
  -7   8  -5    9.71    1.93
   7  -8   5   14.51    2.16
  14   7  -5    4.65    1.69
 -14  -7   5   -0.62    1.51
 -14  -7   5    1.55    2.65
  13   7  -5   67.36    3.76
 -13  -7   5   58.69    3.47
 -13  -7   5   58.90    3.51
  12   7  -5  108.21    4.56
 -12  -7   5  105.12    4.25
 -12  -7   5  107.48    3.31
 -12  -7   5  100.73    4.38
  11   7  -5    2.87    1.38
 -11  -7   5    3.92    0.96
 -11  -7   5    4.02    1.53
  10   7  -5   14.00    1.95
 -10  -7   5   10.69    1.65
 -10  -7   5   13.92    2.01
   9   7  -5  217.04    5.95
  -9  -7   5  200.37    5.71
  -9  -7   5  209.20    6.04
  -9  -7   5  206.39    5.82
   8   7  -5    0.77    1.02
  -8  -7   5    3.88    1.31
  -8  -7   5    3.50    1.14
  -8  -7   5    1.57    1.09
   7   7  -5  251.76    6.26
  -7  -7   5  253.36    6.04
  -7  -7   5  250.53    6.49
  -7  -7   5  250.64    6.33
   6   7  -5   16.20    1.86
   6   7  -5   13.80    1.48
  -6  -7   5   13.54    1.65
  -6  -7   5   13.05    1.48
   5   7  -5   60.31    2.35
   5   7  -5   60.36    2.52
  -5  -7   5   59.15    2.50
  -5  -7   5   58.95    2.58
   4   7  -5  542.14   10.85
   4   7  -5  566.71   11.59
  -4  -7   5  569.53   11.56
  -4  -7   5  564.61   11.35
   3   7  -5   73.02    2.28
   3   7  -5   75.66    3.17
  -3  -7   5   75.68    3.15
  -3  -7   5   75.48    3.39
   2   7  -5   65.59    2.64
   2   7  -5   59.60    1.83
  -2  -7   5   56.84    2.82
  -2  -7   5   58.64    1.77
  -2  -7   5   59.25    2.87
   1   7  -5  216.20    5.48
   1   7  -5  216.01    5.46
   1   7  -5  219.23    4.25
  -1  -7   5  210.00    4.21
  -1  -7   5  214.60    5.50
   0   7  -5  544.54   11.27
   0   7  -5  529.79   11.19
   0  -7   5  544.63   11.31
  -1   7  -5    5.02    1.35
  -1   7  -5    4.95    1.20
   1  -7   5    4.85    1.22
  -2   7  -5   14.42    1.64
  -2   7  -5   14.65    1.67
   2  -7   5   12.86    1.65
  -3   7  -5   26.83    2.24
  -3   7  -5   30.19    2.32
   3  -7   5   25.85    2.25
  -4   7  -5   28.55    2.40
  -4   7  -5   26.27    2.18
   4  -7   5   24.32    2.11
   5  -7   5   22.57    2.07
  -6   7  -5   51.28    3.03
  -6   7  -5   54.76    3.13
   6  -7   5   49.29    3.06
  -7   7  -5   55.35    3.23
  -7   7  -5   57.48    3.33
   7  -7   5   61.06    3.35
  -8   7  -5   95.41    4.41
  -8   7  -5  100.97    4.52
   8  -7   5   96.94    4.20
  14   6  -5    0.33    1.32
 -14  -6   5    1.88    2.61
 -14  -6   5    0.59    1.61
  13   6  -5    2.49    1.48
 -13  -6   5    5.54    1.23
 -13  -6   5    1.47    1.47
 -13  -6   5    2.46    1.40
  12   6  -5   57.59    3.45
 -12  -6   5   58.68    3.51
 -12  -6   5   57.19    2.39
 -12  -6   5   56.66    3.23
  11   6  -5   50.67    3.09
 -11  -6   5   53.49    3.22
 -11  -6   5   53.36    2.88
  10   6  -5    2.47    1.38
 -10  -6   5    5.75    1.38
 -10  -6   5    4.72    1.01
 -10  -6   5    3.98    1.44
   9   6  -5   23.85    2.14
  -9  -6   5   22.38    1.73
  -9  -6   5   19.78    2.17
  -9  -6   5   22.06    1.87
   8   6  -5  235.12    6.14
  -8  -6   5  238.85    5.67
  -8  -6   5  234.49    6.02
  -8  -6   5  240.31    6.27
   7   6  -5  441.06    9.59
  -7  -6   5  446.27    9.59
  -7  -6   5  457.12    9.84
  -7  -6   5  443.67    9.26
   6   6  -5   84.22    2.97
  -6  -6   5   95.59    3.05
  -6  -6   5   93.36    3.24
   5   6  -5   72.21    2.66
   5   6  -5   71.61    2.50
  -5  -6   5   69.95    2.60
  -5  -6   5   73.55    2.80
   4   6  -5   -0.18    0.65
   4   6  -5   -0.13    0.62
  -4  -6   5    0.68    0.72
  -4  -6   5   -1.11    0.74
   3   6  -5   91.97    2.57
   3   6  -5   91.55    3.00
  -3  -6   5   91.13    3.05
  -3  -6   5   93.09    3.01
   2   6  -5   54.09    1.70
   2   6  -5   52.00    2.16
  -2  -6   5   53.29    1.64
  -2  -6   5   53.60    2.20
  -2  -6   5   49.99    2.17
   1   6  -5   68.92    2.58
   1   6  -5   66.95    2.51
   1   6  -5   67.77    1.75
  -1  -6   5   72.47    2.59
  -1  -6   5   67.90    1.76
   0   6  -5   21.19    0.64
   0   6  -5   21.60    1.55
   0   6  -5   21.00    1.53
   0  -6   5   23.02    0.65
   0  -6   5   20.98    1.68
  -1   6  -5    2.34    0.92
   1  -6   5    3.14    1.09
  -2   6  -5   66.21    2.75
  -2   6  -5   66.90    2.74
   2  -6   5   71.74    2.82
  -3   6  -5    6.57    1.37
  -3   6  -5    6.19    1.30
   3  -6   5    5.97    1.40
  -4   6  -5  203.23    5.64
  -4   6  -5  209.58    5.79
   4  -6   5  202.39    5.66
  -5   6  -5  138.72    4.64
  -5   6  -5  143.62    4.73
   5  -6   5  139.90    4.57
  -6   6  -5   15.50    2.10
   6  -6   5   15.97    1.98
  -7   6  -5   50.96    3.08
  -7   6  -5   50.22    3.08
   7  -6   5   47.21    2.86
  -8   6  -5    4.61    1.41
  -8   6  -5    4.12    1.43
   8  -6   5    2.64    1.44
  -9   6  -5    2.71    1.35
  -9   6  -5    3.50    1.63
   9  -6   5    3.23    1.53
  14   5  -5    1.11    1.59
 -14  -5   5    1.84    1.64
 -14  -5   5   -1.13    1.31
  13   5  -5    6.04    1.70
 -13  -5   5   12.05    2.07
 -13  -5   5   10.39    2.02
 -13  -5   5   10.14    1.27
  12   5  -5   10.02    2.01
 -12  -5   5   12.00    1.84
 -12  -5   5   13.00    1.43
 -12  -5   5    8.95    1.80
  11   5  -5   25.23    2.28
 -11  -5   5   29.01    2.64
 -11  -5   5   26.23    2.55
 -11  -5   5   26.81    2.16
  10   5  -5   61.85    3.05
 -10  -5   5   66.72    3.06
 -10  -5   5   67.77    3.21
 -10  -5   5   67.02    2.54
   9   5  -5  245.73    6.47
  -9  -5   5  237.24    5.66
  -9  -5   5  245.06    6.47
  -9  -5   5  237.30    6.11
   8   5  -5  131.43    4.21
  -8  -5   5  126.00    3.64
  -8  -5   5  128.34    4.00
  -8  -5   5  128.62    4.19
   7   5  -5    2.13    1.07
  -7  -5   5    1.18    1.04
  -7  -5   5    1.66    1.00
   6   5  -5   41.64    2.00
  -6  -5   5   42.86    2.09
  -6  -5   5   43.22    1.96
  -6  -5   5   42.22    2.39
   5   5  -5   27.36    1.51
   5   5  -5   23.13    1.58
  -5  -5   5   24.31    1.48
  -5  -5   5   27.10    1.63
   4   5  -5  406.26    8.21
   4   5  -5  402.33    8.39
  -4  -5   5  412.61    8.41
  -4  -5   5  411.66    8.55
   3   5  -5    3.12    0.76
   3   5  -5    4.94    0.77
  -3  -5   5    4.23    0.86
  -3  -5   5    3.27    0.82
   2   5  -5   84.22    2.17
   2   5  -5   76.87    2.53
  -2  -5   5   77.36    2.56
  -2  -5   5   78.56    2.60
  -2  -5   5   75.45    2.09
   1   5  -5   62.40    2.26
   1   5  -5   61.59    1.66
   1   5  -5   64.59    2.28
  -1  -5   5   61.90    1.66
  -1  -5   5   63.79    2.29
   0   5  -5   23.29    1.44
   0   5  -5   27.59    1.59
   0   5  -5   22.02    0.77
   0  -5   5   22.91    0.77
   0  -5   5   23.83    1.49
  -1   5  -5  116.94    3.45
  -1   5  -5  112.86    3.33
   1  -5   5  113.17    3.40
  -2   5  -5    8.32    1.21
  -2   5  -5    8.60    1.40
   2  -5   5    7.09    1.08
  -3   5  -5    0.66    0.88
  -3   5  -5    0.15    0.82
  -4   5  -5  101.03    3.57
  -4   5  -5  104.91    3.54
   4  -5   5  106.80    3.56
  -5   5  -5   80.78    3.27
  -5   5  -5   77.71    3.24
   5  -5   5   77.92    3.13
  -6   5  -5    3.22    1.34
  -6   5  -5    3.32    1.31
   6  -5   5   -0.29    0.95
  -7   5  -5   37.05    3.97
  -7   5  -5   37.73    2.49
   7  -5   5   33.45    2.33
  -8   5  -5   87.12    3.88
  -8   5  -5   90.81    4.00
   8  -5   5   87.34    3.61
  -9   5  -5   12.36    2.07
  -9   5  -5   11.39    1.92
   9  -5   5    7.94    1.87
 -10   5  -5    0.74    2.13
  10  -5   5   -0.46    1.26
  14   4  -5    7.65    2.14
 -14  -4   5    3.95    1.65
 -14  -4   5    9.78    1.91
  13   4  -5    2.67    1.43
 -13  -4   5    5.66    1.04
 -13  -4   5    4.14    1.50
 -13  -4   5    3.16    1.54
  12   4  -5   22.48    2.25
 -12  -4   5   23.71    2.61
 -12  -4   5   22.29    1.71
 -12  -4   5   20.47    2.28
  11   4  -5    4.27    1.71
 -11  -4   5    5.98    1.49
 -11  -4   5    5.07    1.48
 -11  -4   5    8.13    1.17
  10   4  -5   60.46    3.02
 -10  -4   5   51.80    2.28
 -10  -4   5   54.13    2.61
 -10  -4   5   50.47    3.00
   9   4  -5    0.64    0.97
  -9  -4   5   -0.78    0.77
  -9  -4   5    0.50    1.21
  -9  -4   5   -1.00    0.83
   8   4  -5    8.97    1.33
  -8  -4   5    8.47    1.43
  -8  -4   5    8.66    1.35
  -8  -4   5    7.80    1.16
   7   4  -5  976.67   19.01
  -7  -4   5 1007.92   19.15
  -7  -4   5 1022.32   18.82
  -7  -4   5 1010.74   18.59
   6   4  -5   93.62    3.10
  -6  -4   5   92.41    2.85
  -6  -4   5   94.38    3.12
  -6  -4   5   96.23    2.99
   5   4  -5    1.02    0.66
  -5  -4   5    1.50    0.73
  -5  -4   5    1.29    0.74
  -5  -4   5    1.29    0.75
   4   4  -5  525.33   10.32
   4   4  -5  522.36   10.32
  -4  -4   5  541.18   10.41
  -4  -4   5  540.13   10.54
   3   4  -5   16.87    1.14
   3   4  -5   17.58    1.12
  -3  -4   5   15.50    1.16
  -3  -4   5   17.20    1.32
   2   4  -5  351.50    6.80
   2   4  -5  345.21    7.14
  -2  -4   5  359.60    7.25
  -2  -4   5  355.97    7.22
  -2  -4   5  331.97    6.73
   1   4  -5  110.76    3.02
   1   4  -5  108.75    2.51
  -1  -4   5  115.65    3.11
  -1  -4   5  105.23    2.49
   0   4  -5    6.36    0.87
   0   4  -5    8.51    0.55
   0   4  -5    6.83    0.90
   0  -4   5    8.35    0.96
   0  -4   5    7.97    0.56
  -1   4  -5    2.34    0.73
  -1   4  -5    3.25    0.75
  -1   4  -5    2.75    0.29
  -1   4  -5    2.56    0.30
   1  -4   5    3.78    0.85
  -2   4  -5  185.85    4.68
  -2   4  -5  191.61    4.62
   2  -4   5  192.07    4.70
  -3   4  -5  237.05    5.53
  -3   4  -5  225.90    5.59
   3  -4   5  232.23    5.49
  -4   4  -5  283.94    7.20
  -4   4  -5  280.26    6.66
   4  -4   5  284.05    6.50
  -5   4  -5  150.99    4.50
  -5   4  -5  152.56    4.41
  -6   4  -5   37.18    2.45
  -6   4  -5   39.46    2.32
   6  -4   5   41.93    2.25
  -7   4  -5    8.37    1.58
  -7   4  -5    5.29    0.60
  -7   4  -5    8.67    1.63
  -7   4  -5    7.95    0.58
   7  -4   5    9.60    1.38
  -8   4  -5    9.82    1.60
  -8   4  -5   10.53    1.84
   8  -4   5   10.97    1.58
  -9   4  -5   13.06    1.98
  -9   4  -5   14.29    2.10
   9  -4   5   14.16    1.80
 -10   4  -5    8.17    1.78
 -10   4  -5    7.34    1.64
  10  -4   5    3.21    1.33
  13   3  -5   18.88    2.38
 -13  -3   5   21.34    1.74
 -13  -3   5   22.49    2.66
 -13  -3   5   20.33    2.37
  12   3  -5   23.15    2.27
 -12  -3   5   22.50    1.77
 -12  -3   5   22.25    2.68
 -12  -3   5   26.32    2.65
  11   3  -5   82.90    5.33
 -11  -3   5   86.22    3.02
 -11  -3   5   84.66    3.52
 -11  -3   5   83.58    3.82
  10   3  -5  191.77    5.62
 -10  -3   5  186.91    5.21
 -10  -3   5  172.37    5.47
   9   3  -5   23.01    2.03
  -9  -3   5   21.41    2.12
  -9  -3   5   22.90    1.86
  -9  -3   5   20.24    1.61
   8   3  -5  152.17    4.50
  -8  -3   5  142.60    3.94
  -8  -3   5  147.81    4.54
   7   3  -5  184.27    4.82
  -7  -3   5  170.98    4.43
  -7  -3   5  175.15    4.38
  -7  -3   5  174.54    4.81
   6   3  -5  306.39    6.86
  -6  -3   5  301.35    6.56
  -6  -3   5  309.69    6.93
  -6  -3   5  307.43    6.56
   5   3  -5  213.49    5.04
  -5  -3   5  211.85    5.09
  -5  -3   5  215.25    4.85
  -5  -3   5  218.29    4.91
   4   3  -5  116.34    3.02
   4   3  -5  114.68    3.14
  -4  -3   5  115.13    3.18
  -4  -3   5  117.98    3.15
   3   3  -5    8.35    0.92
   3   3  -5    7.27    0.84
  -3  -3   5    8.29    0.99
  -3  -3   5    7.93    0.96
   2   3  -5 1444.28   24.78
   2   3  -5 1435.15   24.61
  -2  -3   5 1342.08   24.51
  -2  -3   5 1335.49   24.70
  -2  -3   5 1411.40   24.83
  -2  -3   5 1410.46   24.89
   1   3  -5   96.96    2.62
   1   3  -5  103.22    2.38
  -1  -3   5   98.09    2.32
  -1  -3   5   99.58    2.72
  -1  -3   5   98.32    2.63
  -1  -3   5   96.83    2.62
   0   3  -5  541.66   10.38
   0   3  -5  551.17    9.79
   0   3  -5  545.34   10.31
   0  -3   5  548.72   10.38
   0  -3   5  544.21    9.78
   0  -3   5  543.62   10.44
  -1   3  -5   45.06    1.14
  -1   3  -5   42.42    1.68
  -1   3  -5   43.54    1.73
   1  -3   5   44.05    1.12
   1  -3   5   43.98    1.77
  -2   3  -5    0.35    0.24
  -2   3  -5   -0.04    0.52
  -2   3  -5    0.10    0.59
  -2   3  -5    0.19    0.24
   2  -3   5   -0.60    0.58
  -3   3  -5  215.92    3.96
  -3   3  -5  216.57    5.00
  -3   3  -5  218.24    5.17
   3  -3   5  220.06    5.03
  -4   3  -5    9.24    0.50
  -4   3  -5    8.96    1.18
  -4   3  -5    8.97    1.22
  -4   3  -5    9.45    0.52
   4  -3   5   10.09    1.16
  -5   3  -5    2.09    1.00
  -5   3  -5    3.84    0.49
  -5   3  -5    1.65    1.05
   5  -3   5    2.14    0.83
  -6   3  -5   12.61    1.57
  -6   3  -5   15.10    0.85
  -6   3  -5   11.89    1.44
   6  -3   5   13.84    1.38
  -7   3  -5   -1.29    0.90
  -7   3  -5   -0.12    0.48
  -7   3  -5   -1.86    0.98
   7  -3   5    0.67    0.76
   7  -3   5    0.06    0.75
  -8   3  -5    3.46    1.41
  -8   3  -5    3.11    1.13
   8  -3   5    3.81    0.74
   8  -3   5    2.54    1.05
  -9   3  -5   24.37    2.41
   9  -3   5   24.38    1.86
   9  -3   5   21.04    1.33
 -10   3  -5    0.82    1.27
 -10   3  -5    0.78    1.34
  10  -3   5   -0.18    1.02
 -11   3  -5    4.98    1.59
 -11   3  -5   -0.02    1.14
  11  -3   5    3.52    1.35
  13   2  -5   15.67    2.22
 -13  -2   5   11.28    1.56
 -13  -2   5   11.18    2.00
 -13  -2   5    7.90    1.85
  12   2  -5    1.70    1.30
 -12  -2   5    0.17    1.33
 -12  -2   5    1.99    1.56
 -12  -2   5    1.09    0.89
  11   2  -5   16.88    2.56
 -11  -2   5   16.05    1.86
 -11  -2   5   13.85    1.56
 -11  -2   5   15.83    2.19
  10   2  -5    3.72    1.18
 -10  -2   5    4.67    1.04
 -10  -2   5    1.90    1.12
   9   2  -5    8.55    1.53
  -9  -2   5    6.64    1.26
  -9  -2   5    5.72    1.53
  -9  -2   5    8.07    1.22
   8   2  -5   96.30    3.47
  -8  -2   5  103.40    3.62
  -8  -2   5  102.23    3.26
  -8  -2   5  100.95    3.14
   7   2  -5   38.65    2.05
  -7  -2   5   34.95    1.82
  -7  -2   5   39.64    2.13
  -7  -2   5   34.48    1.86
   6   2  -5    2.84    0.91
  -6  -2   5    3.49    0.94
  -6  -2   5    1.39    0.67
  -6  -2   5    2.00    0.76
   5   2  -5   48.22    2.02
  -5  -2   5   51.93    1.80
  -5  -2   5   47.09    1.87
  -5  -2   5   48.51    2.06
   4   2  -5   48.75    1.85
  -4  -2   5   48.43    1.68
  -4  -2   5   47.21    1.62
  -4  -2   5   50.71    1.89
  -4  -2   5   49.43    1.87
   3   2  -5  250.82    5.01
   3   2  -5  242.44    5.16
  -3  -2   5  243.12    5.19
  -3  -2   5  240.49    5.19
  -3  -2   5  231.31    4.90
   2   2  -5  192.86    4.30
   2   2  -5  203.72    4.25
   2   2  -5  183.55    4.17
  -2  -2   5  193.56    4.14
  -2  -2   5  204.80    4.41
  -2  -2   5  202.17    4.29
  -2  -2   5  191.92    4.16
   1   2  -5   61.69    1.71
   1   2  -5   59.39    2.00
   1   2  -5   56.12    1.81
  -1  -2   5   58.34    1.66
  -1  -2   5   58.61    1.74
  -1  -2   5   62.17    1.92
  -1  -2   5   60.55    1.78
   0   2  -5  143.00    3.37
   0   2  -5  146.49    3.05
   0   2  -5  147.86    3.33
   0  -2   5  149.15    3.42
   0  -2   5  141.79    3.50
   0  -2   5  140.53    3.01
   0  -2   5  139.51    3.27
  -1   2  -5   18.53    1.18
  -1   2  -5   17.68    1.08
  -1   2  -5   18.29    0.78
  -1   2  -5   18.78    1.04
   1  -2   5   18.35    1.30
   1  -2   5   19.03    0.76
   1  -2   5   18.29    0.99
   1  -2   5   19.44    1.09
  -2   2  -5 1386.95   24.59
  -2   2  -5 1396.12   24.38
  -2   2  -5 1372.78   23.80
  -2   2  -5 1369.86   23.79
   2  -2   5 1347.95   24.31
   2  -2   5 1391.82   24.48
  -3   2  -5    7.43    0.89
  -3   2  -5    7.56    0.58
  -3   2  -5    7.80    0.95
  -3   2  -5    6.77    0.55
   3  -2   5    7.72    0.89
  -4   2  -5  374.26    7.87
  -4   2  -5  375.37    7.63
  -4   2  -5  364.97    6.85
  -4   2  -5  366.05    6.87
   4  -2   5  374.46    7.55
  -5   2  -5  563.22   10.53
  -5   2  -5  577.21   11.40
  -5   2  -5  596.43   13.79
   5  -2   5  581.82   10.55
   5  -2   5  579.35   11.22
  -6   2  -5   64.30    2.58
  -6   2  -5   64.20    1.88
  -6   2  -5   66.86    2.83
   6  -2   5   65.48    1.95
   6  -2   5   65.36    2.36
  -7   2  -5   10.76    1.51
  -7   2  -5   12.20    1.47
   7  -2   5   11.19    1.23
   7  -2   5   11.96    1.01
  -8   2  -5   34.69    2.34
  -8   2  -5   30.44    2.19
   8  -2   5   35.70    1.62
   8  -2   5   37.74    1.96
  -9   2  -5    1.91    1.14
   9  -2   5    2.30    0.72
   9  -2   5    0.21    0.86
 -10   2  -5   43.48    2.81
 -10   2  -5   44.10    3.02
  10  -2   5   44.20    2.21
  10  -2   5   47.73    2.03
 -11   2  -5   14.42    2.22
 -11   2  -5   13.04    1.88
  11  -2   5   14.58    1.63
 -12   2  -5    4.00    1.54
 -12   2  -5    2.64    1.56
  13   1  -5    5.37    1.60
 -13  -1   5    2.01    1.47
 -13  -1   5    5.80    2.70
 -13  -1   5    6.63    1.33
  12   1  -5    0.41    1.40
 -12  -1   5   -1.15    1.20
 -12  -1   5   -1.18    0.96
 -12  -1   5    0.91    1.27
  11   1  -5   15.98    2.26
 -11  -1   5   19.53    1.74
 -11  -1   5   17.72    2.20
 -11  -1   5   15.58    1.90
  10   1  -5  108.29    3.96
 -10  -1   5  100.37    3.59
 -10  -1   5  109.06    3.55
 -10  -1   5  108.47    4.28
   9   1  -5   22.74    1.89
  -9  -1   5   21.79    1.66
  -9  -1   5   19.44    1.94
  -9  -1   5   22.49    1.78
   8   1  -5   20.36    1.73
  -8  -1   5   22.54    1.66
  -8  -1   5   21.91    1.62
  -8  -1   5   22.15    1.88
   7   1  -5   67.89    2.71
[truncated: 582,058 more chars]
