# Supplementary material for: Planting the Seeds of a Decision Tree for Ionic Liquids: Steric and Electronic Impacts on Melting Points of Triarylphosponium Ionic Liquids
Source: J Phys Chem B. 2024 Jun 7;128(24):5895–907. doi: 10.1021/acs.jpcb.4c02196 (PMC11194809; doi:10.1021/acs.jpcb.4c02196)
Supplement: Supplementary file 1 — jp4c02196_si_001.zip [file jp4c02196_si_001.zip › 4MeO Br Finalized.cif]

data_fgcupch0105_0mx
_audit_creation_date               2023-10-28
_audit_creation_method
;
Olex2 1.5
(compiled 2023.08.24 svn.re1ec1418 for OlexSys, GUI svn.r6817)
;
_shelx_SHELXL_version_number       '2019/3'
_audit_contact_author_address      ?
_audit_contact_author_email        ?
_audit_contact_author_name         'Patrick C. Hillesheim'
_audit_contact_author_phone        ?
_publ_contact_author_id_orcid      ?
_publ_section_acknowledgements
;
Parts of this material is based upon work supported by the National Science Foundation 
through the Major Research Instrumentation Program under Grant No. 1919785 
(funding for the instrument)
;
_publ_section_references
;
Allen, F. H., Johnson, O., Shields, G. P., Smith, B. R., Towler, M. (2004). 
J. Appl. Cryst., 37, 335--338.

Bruker (2019). Apex3 v2019.1-0, SAINT V8.40A, Bruker AXS 
Inc.: Madison (WI), USA, 2019.

Dolomanov, O.V., Bourhis, L.J., Gildea, R.J, Howard, J.A.K. & Puschmann, H.
 (2009), J. Appl. Cryst. 42, 339-341.

H\"ubschle, C. B., Sheldrick, G. M. and Dittrich, B. (2011). J. Appl. Cryst., 
44, 1281--1284.

Sheldrick G. M. (2015). "Crystal structure refinement with SHELXL", Acta Cryst., 
C71, 3-8.

Sheldrick, G. M. (2012). TWINABS. Ver. 2012/1. 

Sheldrick, G. M. (2015). "SHELXT--Integrated space-group and
crystal-structure determination", Acta Cryst. A71, 3-8.

Sheldrick, G. M. (2018). SHELXL2018. University of G\"ottingen, Germany.

Sheldrick, G.M. (2008). Acta Cryst., A64, 112--122.

Sheldrick, G.M. (2015). Acta Cryst. C71, 3-8.
;
_chemical_name_common              ?
_chemical_name_systematic          ?
_chemical_formula_moiety           'Br, C25 H30 O3 P'
_chemical_formula_sum              'C25 H30 Br O3 P'
_chemical_formula_weight           489.37
_chemical_melting_point            ?
loop_
  _atom_type_symbol
  _atom_type_description
  _atom_type_scat_dispersion_real
  _atom_type_scat_dispersion_imag
  _atom_type_scat_source
 'C' 'C' 0.0033 0.0016 'International Tables Vol C Tables 4.2.6.8 and 6.1.1.4'
 'H' 'H' 0.0000 0.0000 'International Tables Vol C Tables 4.2.6.8 and 6.1.1.4'
 'O' 'O' 0.0106 0.0060 'International Tables Vol C Tables 4.2.6.8 and 6.1.1.4'
 'P' 'P' 0.1023 0.0942 'International Tables Vol C Tables 4.2.6.8 and 6.1.1.4'
 'Br' 'Br' -0.2901 2.4595
 'International Tables Vol C Tables 4.2.6.8 and 6.1.1.4'

_shelx_space_group_comment
;
The symmetry employed for this shelxl refinement is uniquely defined
by the following loop, which should always be used as a source of
symmetry information in preference to the above space-group names.
They are only intended as comments.
;
_space_group_crystal_system        'monoclinic'
_space_group_IT_number             14
_space_group_name_H-M_alt          'P 1 21/n 1'
_space_group_name_Hall             '-P 2yn'
loop_
  _space_group_symop_operation_xyz
 'x, y, z'
 '-x+1/2, y+1/2, -z+1/2'
 '-x, -y, -z'
 'x-1/2, -y-1/2, z-1/2'

_cell_length_a                     9.6661(3)
_cell_length_b                     12.8465(3)
_cell_length_c                     18.9188(5)
_cell_angle_alpha                  90
_cell_angle_beta                   93.7560(10)
_cell_angle_gamma                  90
_cell_volume                       2344.21(11)
_cell_formula_units_Z              4
_cell_measurement_reflns_used      9919
_cell_measurement_temperature      150(2)
_cell_measurement_theta_max        30.40
_cell_measurement_theta_min        2.80
_shelx_estimated_absorpt_T_max     0.869
_shelx_estimated_absorpt_T_min     0.655
_exptl_absorpt_coefficient_mu      1.845
_exptl_absorpt_correction_T_max    0.7461
_exptl_absorpt_correction_T_min    0.6218
_exptl_absorpt_correction_type     multi-scan
_exptl_absorpt_process_details
;
SADABS-2016/2 (Bruker,2016/2) was used for absorption correction.
wR2(int) was 0.0594 before and 0.0400 after correction.
The Ratio of minimum to maximum transmission is 0.8334.
The \l/2 correction factor is Not present.
;
_exptl_absorpt_special_details     ?
_exptl_crystal_colour              colorless
_exptl_crystal_density_diffrn      1.387
_exptl_crystal_density_meas        ?
_exptl_crystal_density_method      ?
_exptl_crystal_description         blocks
_exptl_crystal_F_000               1016
loop_
  _exptl_crystal_face_index_h
  _exptl_crystal_face_index_k
  _exptl_crystal_face_index_l
  _exptl_crystal_face_perp_dist
 0.00 0.00 -1.00 0.0550
 0.00 0.00 1.00 0.0660
 1.00 0.00 -2.00 0.0500
 -1.00 0.00 2.00 0.0630
 1.00 2.00 -2.00 0.0970
 -1.00 -2.00 2.00 0.1090
 2.00 0.00 1.00 0.0250
 -2.00 0.00 -1.00 0.0390
 1.00 -1.00 1.00 0.0610
 0.00 1.00 0.00 0.1240
 0.00 -1.00 0.00 0.0920

_exptl_crystal_size_max            0.251
_exptl_crystal_size_mid            0.153
_exptl_crystal_size_min            0.078
_exptl_transmission_factor_max     ?
_exptl_transmission_factor_min     ?
_diffrn_reflns_av_R_equivalents    0.0318
_diffrn_reflns_av_unetI/netI       0.0298
_diffrn_reflns_Laue_measured_fraction_full  0.999
_diffrn_reflns_Laue_measured_fraction_max  0.991
_diffrn_reflns_limit_h_max         13
_diffrn_reflns_limit_h_min         -13
_diffrn_reflns_limit_k_max         18
_diffrn_reflns_limit_k_min         -18
_diffrn_reflns_limit_l_max         26
_diffrn_reflns_limit_l_min         -27
_diffrn_reflns_number              36108
_diffrn_reflns_point_group_measured_fraction_full  0.999
_diffrn_reflns_point_group_measured_fraction_max  0.991
_diffrn_reflns_theta_full          25.242
_diffrn_reflns_theta_max           30.653
_diffrn_reflns_theta_min           2.641
_diffrn_ambient_temperature        150.00
_diffrn_detector                   'Bruker PhotonII CPAD'
_diffrn_detector_area_resol_mean   7.4074
_diffrn_detector_type
;
charge-integrating pixel array detector (CPAD)
;
_diffrn_measured_fraction_theta_full  0.999
_diffrn_measured_fraction_theta_max  0.991
_diffrn_measurement_device         'three-circle diffractometer'
_diffrn_measurement_device_type
;
Bruker AXS D8 Quest Eco diffractometer with PhotonII charge-integrating pixel 
array detector (CPAD)
;
_diffrn_measurement_method         '\w and \f scans'
_diffrn_radiation_type             MoK\a
_diffrn_radiation_wavelength       0.71073
_diffrn_source                     '1 kW fine focus sealed tube X-ray source'
_diffrn_source_current             20.0
_diffrn_source_power               1.0
_diffrn_source_voltage             50.0
_diffrn_standards_number           0
_reflns_Friedel_coverage           0.000
_reflns_Friedel_fraction_full      .
_reflns_Friedel_fraction_max       .
_reflns_number_gt                  5549
_reflns_number_total               7185
_reflns_special_details
;
 Reflections were merged by SHELXL according to the crystal
 class for the calculation of statistics and refinement.
 
 _reflns_Friedel_fraction is defined as the number of unique
 Friedel pairs measured divided by the number that would be
 possible theoretically, ignoring centric projections and
 systematic absences.
;
_reflns_threshold_expression       'I > 2\s(I)'
_computing_cell_refinement         'SAINT V8.40A (Bruker, 2019)'
_computing_data_collection         'Apex3 v2019.1-0 (Bruker, 2019)'
_computing_data_reduction          'SAINT V8.40A (Bruker, 2019)'
_computing_molecular_graphics      'Olex2 1.5 (Dolomanov et al., 2009)'
_computing_publication_material    'Olex2 1.5 (Dolomanov et al., 2009)'
_computing_structure_refinement    'SHELXL 2019/3 (Sheldrick, 2015)'
_computing_structure_solution      'SHELXT 2014/5 (Sheldrick, 2014)'
_refine_diff_density_max           1.267
_refine_diff_density_min           -0.476
_refine_diff_density_rms           0.065
_refine_ls_extinction_coef         .
_refine_ls_extinction_method       none
_refine_ls_goodness_of_fit_ref     1.015
_refine_ls_hydrogen_treatment      constr
_refine_ls_matrix_type             full
_refine_ls_number_parameters       275
_refine_ls_number_reflns           7185
_refine_ls_number_restraints       0
_refine_ls_R_factor_all            0.0546
_refine_ls_R_factor_gt             0.0351
_refine_ls_restrained_S_all        1.015
_refine_ls_shift/su_max            0.000
_refine_ls_shift/su_mean           0.000
_refine_ls_structure_factor_coef   Fsqd
_refine_ls_weighting_details      
 'w=1/[\s^2^(Fo^2^)+(0.0395P)^2^+1.4407P] where P=(Fo^2^+2Fc^2^)/3'
_refine_ls_weighting_scheme        calc
_refine_ls_wR_factor_gt            0.0806
_refine_ls_wR_factor_ref           0.0879
_refine_special_details            ?
_olex2_refinement_description
;
1. Fixed Uiso
 At 1.2 times of:
  All C(H) groups, All C(H,H) groups
 At 1.5 times of:
  All C(H,H,H) groups
2.a Secondary CH2 refined with riding coordinates:
 C1(H1A,H1B), C2(H2A,H2B), C3(H3A,H3B)
2.b Aromatic/amide H refined with riding coordinates:
 C6A(H6A), C6B(H6B), C6C(H6C), C7A(H7A), C7B(H7B), C7C(H7C), C9A(H9A),
 C9B(H9B), C9C(H9C), C10A(H10A), C10B(H10B), C10C(H10C)
2.c Idealised Me refined as rotating group:
 C4(H4A,H4B,H4C), C11A(H11A,H11B,H11C), C11B(H11D,H11E,H11F), C11C(H11G,H11H,
 H11I)
;
_atom_sites_solution_hydrogens     geom
_atom_sites_solution_primary       dual
_atom_sites_solution_secondary     difmap
loop_
  _atom_site_label
  _atom_site_type_symbol
  _atom_site_fract_x
  _atom_site_fract_y
  _atom_site_fract_z
  _atom_site_U_iso_or_equiv
  _atom_site_adp_type
  _atom_site_occupancy
  _atom_site_site_symmetry_order
  _atom_site_calc_flag
  _atom_site_refinement_flags_posn
  _atom_site_refinement_flags_adp
  _atom_site_refinement_flags_occupancy
  _atom_site_disorder_assembly
  _atom_site_disorder_group
 Br1 Br 0.24800(2) 0.37285(2) 0.46928(2) 0.03021(6) Uani 1 1 d . . . . .
 P1 P 0.82192(4) 0.37779(3) 0.33116(2) 0.01769(9) Uani 1 1 d . . . . .
 O1A O 0.29043(13) 0.58053(10) 0.23749(7) 0.0283(3) Uani 1 1 d . . . . .
 O1B O 0.78289(17) -0.01362(10) 0.49458(8) 0.0363(3) Uani 1 1 d . . . . .
 O1C O 1.14831(15) 0.26987(12) 0.08678(8) 0.0367(3) Uani 1 1 d . . . . .
 C1 C 0.91306(18) 0.47255(12) 0.38596(9) 0.0219(3) Uani 1 1 d . . . . .
 H1A H 0.871059 0.475890 0.432249 0.026 Uiso 1 1 calc R U . . .
 H1B H 1.010680 0.450168 0.394726 0.026 Uiso 1 1 calc R U . . .
 C2 C 0.90994(19) 0.58136(13) 0.35260(10) 0.0238(3) Uani 1 1 d . . . . .
 H2A H 0.916485 0.574672 0.300790 0.029 Uiso 1 1 calc R U . . .
 H2B H 0.820288 0.615045 0.360810 0.029 Uiso 1 1 calc R U . . .
 C3 C 1.0275(2) 0.65006(14) 0.38278(11) 0.0283(4) Uani 1 1 d . . . . .
 H3A H 1.026489 0.651396 0.435068 0.034 Uiso 1 1 calc R U . . .
 H3B H 1.117120 0.620024 0.370480 0.034 Uiso 1 1 calc R U . . .
 C4 C 1.0155(2) 0.76065(16) 0.35456(13) 0.0383(5) Uani 1 1 d . . . . .
 H4A H 1.015879 0.759604 0.302776 0.058 Uiso 1 1 calc R U . . .
 H4B H 1.094179 0.801928 0.374215 0.058 Uiso 1 1 calc R U . . .
 H4C H 0.928818 0.791740 0.368485 0.058 Uiso 1 1 calc R U . . .
 C5A C 0.65710(17) 0.42833(13) 0.29907(9) 0.0193(3) Uani 1 1 d . . . . .
 C5B C 0.79983(18) 0.26126(12) 0.38108(9) 0.0197(3) Uani 1 1 d . . . . .
 C5C C 0.92104(17) 0.34691(13) 0.25725(9) 0.0195(3) Uani 1 1 d . . . . .
 C6A C 0.54301(19) 0.42844(14) 0.34132(9) 0.0236(3) Uani 1 1 d . . . . .
 H6A H 0.549565 0.394551 0.386050 0.028 Uiso 1 1 calc R U . . .
 C6B C 0.68550(19) 0.19637(13) 0.36890(9) 0.0231(3) Uani 1 1 d . . . . .
 H6B H 0.613501 0.215690 0.334834 0.028 Uiso 1 1 calc R U . . .
 C6C C 0.87365(18) 0.26826(13) 0.21114(9) 0.0217(3) Uani 1 1 d . . . . .
 H6C H 0.789181 0.233830 0.219268 0.026 Uiso 1 1 calc R U . . .
 C7A C 0.42153(18) 0.47750(14) 0.31821(10) 0.0246(3) Uani 1 1 d . . . . .
 H7A H 0.343741 0.475536 0.346379 0.030 Uiso 1 1 calc R U . . .
 C7B C 0.6754(2) 0.10346(14) 0.40608(10) 0.0251(4) Uani 1 1 d . . . . .
 H7B H 0.596926 0.059623 0.397666 0.030 Uiso 1 1 calc R U . . .
 C7C C 0.94669(18) 0.23891(13) 0.15361(9) 0.0213(3) Uani 1 1 d . . . . .
 H7C H 0.913143 0.184721 0.122910 0.026 Uiso 1 1 calc R U . . .
 C8A C 0.41258(17) 0.53008(13) 0.25350(9) 0.0215(3) Uani 1 1 d . . . . .
 C8B C 0.7816(2) 0.07545(13) 0.45570(9) 0.0256(4) Uani 1 1 d . . . . .
 C8C C 1.06966(18) 0.29003(15) 0.14162(10) 0.0252(4) Uani 1 1 d . . . . .
 C9A C 0.52398(18) 0.52952(13) 0.21068(9) 0.0225(3) Uani 1 1 d . . . . .
 H9A H 0.517339 0.563843 0.166106 0.027 Uiso 1 1 calc R U . . .
 C9B C 0.8967(2) 0.13977(14) 0.46802(10) 0.0268(4) Uani 1 1 d . . . . .
 H9B H 0.968929 0.119938 0.501826 0.032 Uiso 1 1 calc R U . . .
 C9C C 1.1176(2) 0.36949(17) 0.18707(12) 0.0387(5) Uani 1 1 d . . . . .
 H9C H 1.201183 0.404740 0.178322 0.046 Uiso 1 1 calc R U . . .
 C10A C 0.64484(18) 0.47840(13) 0.23367(9) 0.0209(3) Uani 1 1 d . . . . .
 H10A H 0.720814 0.477476 0.204259 0.025 Uiso 1 1 calc R U . . .
 C10B C 0.90648(19) 0.23220(13) 0.43136(9) 0.0229(3) Uani 1 1 d . . . . .
 H10B H 0.984955 0.275987 0.440075 0.027 Uiso 1 1 calc R U . . .
 C10C C 1.0451(2) 0.39760(17) 0.24468(11) 0.0337(5) Uani 1 1 d . . . . .
 H10C H 1.079475 0.451209 0.275667 0.040 Uiso 1 1 calc R U . . .
 C11A C 0.2807(2) 0.64323(18) 0.17421(13) 0.0423(5) Uani 1 1 d . . . . .
 H11A H 0.354491 0.695661 0.176903 0.063 Uiso 1 1 calc R U . . .
 H11B H 0.190277 0.677992 0.169899 0.063 Uiso 1 1 calc R U . . .
 H11C H 0.290661 0.598697 0.132800 0.063 Uiso 1 1 calc R U . . .
 C11B C 0.6790(3) -0.09007(17) 0.47627(14) 0.0460(6) Uani 1 1 d . . . . .
 H11D H 0.588471 -0.064374 0.488965 0.069 Uiso 1 1 calc R U . . .
 H11E H 0.701258 -0.154691 0.502108 0.069 Uiso 1 1 calc R U . . .
 H11F H 0.676212 -0.103520 0.425210 0.069 Uiso 1 1 calc R U . . .
 C11C C 1.1103(2) 0.18390(18) 0.04143(11) 0.0374(5) Uani 1 1 d . . . . .
 H11G H 1.180852 0.174168 0.007097 0.056 Uiso 1 1 calc R U . . .
 H11H H 1.020497 0.198029 0.016196 0.056 Uiso 1 1 calc R U . . .
 H11I H 1.103601 0.120641 0.069957 0.056 Uiso 1 1 calc R U . . .

loop_
  _atom_site_aniso_label
  _atom_site_aniso_U_11
  _atom_site_aniso_U_22
  _atom_site_aniso_U_33
  _atom_site_aniso_U_23
  _atom_site_aniso_U_13
  _atom_site_aniso_U_12
 Br1 0.02303(9) 0.03409(10) 0.03368(11) 0.00974(8) 0.00305(7) 0.00233(7)
 P1 0.01782(19) 0.01828(18) 0.01696(19) -0.00075(15) 0.00113(15) 0.00066(15)
 O1A 0.0199(6) 0.0289(6) 0.0358(7) 0.0051(6) -0.0014(5) 0.0031(5)
 O1B 0.0497(9) 0.0225(6) 0.0356(8) 0.0073(6) -0.0044(7) -0.0029(6)
 O1C 0.0281(7) 0.0501(9) 0.0339(8) -0.0170(7) 0.0159(6) -0.0138(6)
 C1 0.0240(8) 0.0194(7) 0.0216(8) -0.0022(6) -0.0041(7) 0.0018(6)
 C2 0.0241(8) 0.0209(7) 0.0257(9) 0.0008(7) -0.0039(7) 0.0006(7)
 C3 0.0269(9) 0.0242(8) 0.0329(10) -0.0005(7) -0.0054(8) -0.0016(7)
 C4 0.0378(11) 0.0275(9) 0.0482(13) 0.0058(9) -0.0089(10) -0.0073(8)
 C5A 0.0186(8) 0.0213(7) 0.0179(8) -0.0010(6) 0.0005(6) -0.0004(6)
 C5B 0.0224(8) 0.0188(7) 0.0182(8) -0.0009(6) 0.0036(6) 0.0014(6)
 C5C 0.0180(8) 0.0201(7) 0.0205(8) -0.0008(6) 0.0028(6) 0.0001(6)
 C6A 0.0238(8) 0.0286(8) 0.0187(8) 0.0041(7) 0.0043(7) 0.0011(7)
 C6B 0.0240(8) 0.0238(8) 0.0214(8) 0.0000(6) -0.0003(7) -0.0002(7)
 C6C 0.0185(8) 0.0232(7) 0.0236(8) -0.0006(6) 0.0037(6) -0.0045(6)
 C7A 0.0191(8) 0.0306(9) 0.0248(9) 0.0015(7) 0.0061(7) -0.0003(7)
 C7B 0.0272(9) 0.0226(8) 0.0258(9) -0.0009(7) 0.0046(7) -0.0037(7)
 C7C 0.0209(8) 0.0224(7) 0.0210(8) -0.0030(6) 0.0030(6) -0.0030(6)
 C8A 0.0182(8) 0.0187(7) 0.0271(9) -0.0013(6) -0.0030(6) -0.0017(6)
 C8B 0.0362(10) 0.0185(7) 0.0223(8) 0.0001(6) 0.0045(7) 0.0020(7)
 C8C 0.0204(8) 0.0320(9) 0.0236(9) -0.0053(7) 0.0050(7) -0.0026(7)
 C9A 0.0261(9) 0.0209(7) 0.0203(8) 0.0025(6) 0.0006(7) -0.0012(6)
 C9B 0.0316(10) 0.0237(8) 0.0245(9) 0.0003(7) -0.0023(7) 0.0042(7)
 C9C 0.0244(9) 0.0478(12) 0.0456(12) -0.0197(10) 0.0151(9) -0.0177(9)
 C10A 0.0207(8) 0.0218(7) 0.0203(8) -0.0001(6) 0.0036(6) -0.0017(6)
 C10B 0.0233(8) 0.0218(7) 0.0235(8) -0.0018(6) 0.0006(7) 0.0016(6)
 C10C 0.0242(9) 0.0390(10) 0.0388(11) -0.0186(9) 0.0083(8) -0.0123(8)
 C11A 0.0372(12) 0.0412(12) 0.0476(13) 0.0154(10) -0.0033(10) 0.0090(9)
 C11B 0.0604(16) 0.0260(9) 0.0507(14) 0.0090(9) -0.0045(12) -0.0117(10)
 C11C 0.0331(11) 0.0502(12) 0.0298(10) -0.0087(9) 0.0092(8) -0.0043(9)

_geom_special_details
;
 All esds (except the esd in the dihedral angle between two l.s. planes)
 are estimated using the full covariance matrix.  The cell esds are taken
 into account individually in the estimation of esds in distances, angles
 and torsion angles; correlations between esds in cell parameters are only
 used when they are defined by crystal symmetry.  An approximate (isotropic)
 treatment of cell esds is used for estimating esds involving l.s. planes.
;
loop_
  _geom_bond_atom_site_label_1
  _geom_bond_atom_site_label_2
  _geom_bond_distance
  _geom_bond_site_symmetry_2
  _geom_bond_publ_flag
 P1 C1 1.7926(17) . ?
 P1 C5A 1.7893(17) . ?
 P1 C5B 1.7903(17) . ?
 P1 C5C 1.7905(17) . ?
 O1A C8A 1.363(2) . ?
 O1A C11A 1.441(3) . ?
 O1B C8B 1.360(2) . ?
 O1B C11B 1.431(3) . ?
 O1C C8C 1.351(2) . ?
 O1C C11C 1.432(2) . ?
 C1 H1A 0.9900 . ?
 C1 H1B 0.9900 . ?
 C1 C2 1.533(2) . ?
 C2 H2A 0.9900 . ?
 C2 H2B 0.9900 . ?
 C2 C3 1.520(2) . ?
 C3 H3A 0.9900 . ?
 C3 H3B 0.9900 . ?
 C3 C4 1.519(3) . ?
 C4 H4A 0.9800 . ?
 C4 H4B 0.9800 . ?
 C4 H4C 0.9800 . ?
 C5A C6A 1.404(2) . ?
 C5A C10A 1.393(2) . ?
 C5B C6B 1.391(2) . ?
 C5B C10B 1.407(2) . ?
 C5C C6C 1.393(2) . ?
 C5C C10C 1.399(2) . ?
 C6A H6A 0.9500 . ?
 C6A C7A 1.378(2) . ?
 C6B H6B 0.9500 . ?
 C6B C7B 1.392(2) . ?
 C6C H6C 0.9500 . ?
 C6C C7C 1.388(2) . ?
 C7A H7A 0.9500 . ?
 C7A C8A 1.396(2) . ?
 C7B H7B 0.9500 . ?
 C7B C8B 1.392(3) . ?
 C7C H7C 0.9500 . ?
 C7C C8C 1.390(2) . ?
 C8A C9A 1.389(2) . ?
 C8B C9B 1.394(3) . ?
 C8C C9C 1.394(3) . ?
 C9A H9A 0.9500 . ?
 C9A C10A 1.385(2) . ?
 C9B H9B 0.9500 . ?
 C9B C10B 1.382(2) . ?
 C9C H9C 0.9500 . ?
 C9C C10C 1.382(3) . ?
 C10A H10A 0.9500 . ?
 C10B H10B 0.9500 . ?
 C10C H10C 0.9500 . ?
 C11A H11A 0.9800 . ?
 C11A H11B 0.9800 . ?
 C11A H11C 0.9800 . ?
 C11B H11D 0.9800 . ?
 C11B H11E 0.9800 . ?
 C11B H11F 0.9800 . ?
 C11C H11G 0.9800 . ?
 C11C H11H 0.9800 . ?
 C11C H11I 0.9800 . ?

loop_
  _geom_angle_atom_site_label_1
  _geom_angle_atom_site_label_2
  _geom_angle_atom_site_label_3
  _geom_angle
  _geom_angle_site_symmetry_1
  _geom_angle_site_symmetry_3
  _geom_angle_publ_flag
 C5A P1 C1 110.05(8) . . ?
 C5A P1 C5B 110.37(8) . . ?
 C5A P1 C5C 109.00(8) . . ?
 C5B P1 C1 109.50(8) . . ?
 C5B P1 C5C 108.37(8) . . ?
 C5C P1 C1 109.53(8) . . ?
 C8A O1A C11A 117.32(15) . . ?
 C8B O1B C11B 117.72(16) . . ?
 C8C O1C C11C 118.23(15) . . ?
 P1 C1 H1A 109.1 . . ?
 P1 C1 H1B 109.1 . . ?
 H1A C1 H1B 107.8 . . ?
 C2 C1 P1 112.67(12) . . ?
 C2 C1 H1A 109.1 . . ?
 C2 C1 H1B 109.1 . . ?
 C1 C2 H2A 109.1 . . ?
 C1 C2 H2B 109.1 . . ?
 H2A C2 H2B 107.9 . . ?
 C3 C2 C1 112.37(14) . . ?
 C3 C2 H2A 109.1 . . ?
 C3 C2 H2B 109.1 . . ?
 C2 C3 H3A 109.2 . . ?
 C2 C3 H3B 109.2 . . ?
 H3A C3 H3B 107.9 . . ?
 C4 C3 C2 111.90(16) . . ?
 C4 C3 H3A 109.2 . . ?
 C4 C3 H3B 109.2 . . ?
 C3 C4 H4A 109.5 . . ?
 C3 C4 H4B 109.5 . . ?
 C3 C4 H4C 109.5 . . ?
 H4A C4 H4B 109.5 . . ?
 H4A C4 H4C 109.5 . . ?
 H4B C4 H4C 109.5 . . ?
 C6A C5A P1 121.49(13) . . ?
 C10A C5A P1 119.41(13) . . ?
 C10A C5A C6A 118.76(15) . . ?
 C6B C5B P1 122.31(13) . . ?
 C6B C5B C10B 119.48(16) . . ?
 C10B C5B P1 118.11(13) . . ?
 C6C C5C P1 118.62(13) . . ?
 C6C C5C C10C 118.80(16) . . ?
 C10C C5C P1 122.57(13) . . ?
 C5A C6A H6A 119.9 . . ?
 C7A C6A C5A 120.29(16) . . ?
 C7A C6A H6A 119.9 . . ?
 C5B C6B H6B 119.6 . . ?
 C5B C6B C7B 120.73(16) . . ?
 C7B C6B H6B 119.6 . . ?
 C5C C6C H6C 119.2 . . ?
 C7C C6C C5C 121.67(16) . . ?
 C7C C6C H6C 119.2 . . ?
 C6A C7A H7A 119.9 . . ?
 C6A C7A C8A 120.13(16) . . ?
 C8A C7A H7A 119.9 . . ?
 C6B C7B H7B 120.3 . . ?
 C8B C7B C6B 119.32(17) . . ?
 C8B C7B H7B 120.3 . . ?
 C6C C7C H7C 120.5 . . ?
 C6C C7C C8C 118.96(16) . . ?
 C8C C7C H7C 120.5 . . ?
 O1A C8A C7A 115.34(16) . . ?
 O1A C8A C9A 124.46(16) . . ?
 C9A C8A C7A 120.20(16) . . ?
 O1B C8B C7B 124.25(17) . . ?
 O1B C8B C9B 115.42(17) . . ?
 C7B C8B C9B 120.33(16) . . ?
 O1C C8C C7C 124.43(16) . . ?
 O1C C8C C9C 115.65(16) . . ?
 C7C C8C C9C 119.91(16) . . ?
 C8A C9A H9A 120.4 . . ?
 C10A C9A C8A 119.30(16) . . ?
 C10A C9A H9A 120.4 . . ?
 C8B C9B H9B 119.8 . . ?
 C10B C9B C8B 120.38(17) . . ?
 C10B C9B H9B 119.8 . . ?
 C8C C9C H9C 119.6 . . ?
 C10C C9C C8C 120.84(17) . . ?
 C10C C9C H9C 119.6 . . ?
 C5A C10A H10A 119.4 . . ?
 C9A C10A C5A 121.26(16) . . ?
 C9A C10A H10A 119.4 . . ?
 C5B C10B H10B 120.1 . . ?
 C9B C10B C5B 119.77(17) . . ?
 C9B C10B H10B 120.1 . . ?
 C5C C10C H10C 120.1 . . ?
 C9C C10C C5C 119.81(17) . . ?
 C9C C10C H10C 120.1 . . ?
 O1A C11A H11A 109.5 . . ?
 O1A C11A H11B 109.5 . . ?
 O1A C11A H11C 109.5 . . ?
 H11A C11A H11B 109.5 . . ?
 H11A C11A H11C 109.5 . . ?
 H11B C11A H11C 109.5 . . ?
 O1B C11B H11D 109.5 . . ?
 O1B C11B H11E 109.5 . . ?
 O1B C11B H11F 109.5 . . ?
 H11D C11B H11E 109.5 . . ?
 H11D C11B H11F 109.5 . . ?
 H11E C11B H11F 109.5 . . ?
 O1C C11C H11G 109.5 . . ?
 O1C C11C H11H 109.5 . . ?
 O1C C11C H11I 109.5 . . ?
 H11G C11C H11H 109.5 . . ?
 H11G C11C H11I 109.5 . . ?
 H11H C11C H11I 109.5 . . ?

loop_
  _geom_torsion_atom_site_label_1
  _geom_torsion_atom_site_label_2
  _geom_torsion_atom_site_label_3
  _geom_torsion_atom_site_label_4
  _geom_torsion
  _geom_torsion_site_symmetry_1
  _geom_torsion_site_symmetry_2
  _geom_torsion_site_symmetry_3
  _geom_torsion_site_symmetry_4
  _geom_torsion_publ_flag
 P1 C1 C2 C3 -158.11(14) . . . . ?
 P1 C5A C6A C7A 173.21(14) . . . . ?
 P1 C5A C10A C9A -172.12(13) . . . . ?
 P1 C5B C6B C7B 176.45(14) . . . . ?
 P1 C5B C10B C9B -176.33(14) . . . . ?
 P1 C5C C6C C7C -178.71(14) . . . . ?
 P1 C5C C10C C9C 179.35(18) . . . . ?
 O1A C8A C9A C10A 177.77(16) . . . . ?
 O1B C8B C9B C10B 179.87(17) . . . . ?
 O1C C8C C9C C10C 179.5(2) . . . . ?
 C1 P1 C5A C6A -80.33(16) . . . . ?
 C1 P1 C5A C10A 92.93(15) . . . . ?
 C1 P1 C5B C6B 148.48(14) . . . . ?
 C1 P1 C5B C10B -35.27(16) . . . . ?
 C1 P1 C5C C6C 174.82(13) . . . . ?
 C1 P1 C5C C10C -4.19(19) . . . . ?
 C1 C2 C3 C4 -174.55(17) . . . . ?
 C5A P1 C1 C2 -46.60(15) . . . . ?
 C5A P1 C5B C6B 27.19(17) . . . . ?
 C5A P1 C5B C10B -156.56(13) . . . . ?
 C5A P1 C5C C6C -64.73(15) . . . . ?
 C5A P1 C5C C10C 116.25(17) . . . . ?
 C5A C6A C7A C8A -1.9(3) . . . . ?
 C5B P1 C1 C2 -168.09(12) . . . . ?
 C5B P1 C5A C6A 40.63(16) . . . . ?
 C5B P1 C5A C10A -146.11(13) . . . . ?
 C5B P1 C5C C6C 55.42(16) . . . . ?
 C5B P1 C5C C10C -123.59(17) . . . . ?
 C5B C6B C7B C8B -0.3(3) . . . . ?
 C5C P1 C1 C2 73.21(14) . . . . ?
 C5C P1 C5A C6A 159.54(14) . . . . ?
 C5C P1 C5A C10A -27.20(16) . . . . ?
 C5C P1 C5B C6B -92.10(15) . . . . ?
 C5C P1 C5B C10B 84.15(14) . . . . ?
 C5C C6C C7C C8C -0.5(3) . . . . ?
 C6A C5A C10A C9A 1.3(2) . . . . ?
 C6A C7A C8A O1A -176.62(16) . . . . ?
 C6A C7A C8A C9A 2.7(3) . . . . ?
 C6B C5B C10B C9B 0.0(3) . . . . ?
 C6B C7B C8B O1B -179.56(17) . . . . ?
 C6B C7B C8B C9B 0.0(3) . . . . ?
 C6C C5C C10C C9C 0.3(3) . . . . ?
 C6C C7C C8C O1C -178.66(18) . . . . ?
 C6C C7C C8C C9C -0.1(3) . . . . ?
 C7A C8A C9A C10A -1.5(3) . . . . ?
 C7B C8B C9B C10B 0.3(3) . . . . ?
 C7C C8C C9C C10C 0.7(3) . . . . ?
 C8A C9A C10A C5A -0.5(3) . . . . ?
 C8B C9B C10B C5B -0.3(3) . . . . ?
 C8C C9C C10C C5C -0.9(4) . . . . ?
 C10A C5A C6A C7A -0.1(3) . . . . ?
 C10B C5B C6B C7B 0.3(3) . . . . ?
 C10C C5C C6C C7C 0.3(3) . . . . ?
 C11A O1A C8A C7A 174.79(17) . . . . ?
 C11A O1A C8A C9A -4.5(3) . . . . ?
 C11B O1B C8B C7B 9.3(3) . . . . ?
 C11B O1B C8B C9B -170.25(19) . . . . ?
 C11C O1C C8C C7C -6.1(3) . . . . ?
 C11C O1C C8C C9C 175.3(2) . . . . ?

_shelx_res_file
;
TITL fgcupch0105_0mx_a.res in P2(1)/n
    fgcupch0105_0mx.res
    created by SHELXL-2019/3 at 11:38:31 on 28-Oct-2023
CELL 0.71073 9.6661 12.8465 18.9188 90 93.756 90
ZERR 4 0.0003 0.0003 0.0005 0 0.001 0
LATT 1
SYMM 0.5-X,0.5+Y,0.5-Z
SFAC C H O P Br
UNIT 100 120 12 4 4

L.S. 5
PLAN  5 0 0
SIZE 0.078 0.153 0.251
TEMP -123.15
CONF
LIST 4
HTAB
BOND $H
MORE -1
fmap 2
acta
OMIT -1 0 1
OMIT 0 0 2
OMIT 0 1 2
OMIT 1 0 1
REM <olex2.extras>
REM <HklSrc "%.\\fgcupch0105_0m.hkl">
REM </olex2.extras>

WGHT    0.039500    1.440700
FVAR       0.39541
BR1   5    0.247997    0.372854    0.469284    11.00000    0.02303    0.03409 =
         0.03368    0.00974    0.00305    0.00233
P1    4    0.821915    0.377788    0.331157    11.00000    0.01782    0.01828 =
         0.01696   -0.00075    0.00113    0.00066
O1A   3    0.290430    0.580533    0.237485    11.00000    0.01987    0.02891 =
         0.03580    0.00507   -0.00143    0.00312
O1B   3    0.782892   -0.013620    0.494575    11.00000    0.04973    0.02253 =
         0.03560    0.00732   -0.00439   -0.00293
O1C   3    1.148313    0.269875    0.086784    11.00000    0.02808    0.05006 =
         0.03387   -0.01696    0.01587   -0.01377
C1    1    0.913059    0.472551    0.385961    11.00000    0.02402    0.01937 =
         0.02162   -0.00222   -0.00411    0.00178
AFIX  23
H1A   2    0.871059    0.475890    0.432249    11.00000   -1.20000
H1B   2    1.010680    0.450168    0.394726    11.00000   -1.20000
AFIX   0
C2    1    0.909945    0.581360    0.352596    11.00000    0.02413    0.02087 =
         0.02570    0.00084   -0.00393    0.00059
AFIX  23
H2A   2    0.916485    0.574672    0.300790    11.00000   -1.20000
H2B   2    0.820288    0.615045    0.360810    11.00000   -1.20000
AFIX   0
C3    1    1.027490    0.650061    0.382783    11.00000    0.02694    0.02422 =
         0.03290   -0.00045   -0.00539   -0.00165
AFIX  23
H3A   2    1.026489    0.651396    0.435068    11.00000   -1.20000
H3B   2    1.117120    0.620024    0.370480    11.00000   -1.20000
AFIX   0
C4    1    1.015530    0.760648    0.354560    11.00000    0.03778    0.02748 =
         0.04822    0.00576   -0.00893   -0.00725
AFIX 137
H4A   2    1.015879    0.759604    0.302776    11.00000   -1.50000
H4B   2    1.094179    0.801928    0.374215    11.00000   -1.50000
H4C   2    0.928818    0.791740    0.368485    11.00000   -1.50000
AFIX   0
C5A   1    0.657096    0.428326    0.299065    11.00000    0.01860    0.02126 =
         0.01786   -0.00103    0.00054   -0.00045
C5B   1    0.799829    0.261261    0.381084    11.00000    0.02242    0.01882 =
         0.01819   -0.00085    0.00363    0.00143
C5C   1    0.921043    0.346911    0.257252    11.00000    0.01796    0.02012 =
         0.02054   -0.00079    0.00282    0.00005
C6A   1    0.543014    0.428439    0.341324    11.00000    0.02377    0.02861 =
         0.01870    0.00413    0.00427    0.00112
AFIX  43
H6A   2    0.549565    0.394551    0.386050    11.00000   -1.20000
AFIX   0
C6B   1    0.685495    0.196371    0.368901    11.00000    0.02397    0.02376 =
         0.02144   -0.00004   -0.00032   -0.00016
AFIX  43
H6B   2    0.613501    0.215690    0.334834    11.00000   -1.20000
AFIX   0
C6C   1    0.873655    0.268263    0.211137    11.00000    0.01854    0.02320 =
         0.02356   -0.00064    0.00374   -0.00447
AFIX  43
H6C   2    0.789181    0.233830    0.219268    11.00000   -1.20000
AFIX   0
C7A   1    0.421529    0.477505    0.318211    11.00000    0.01912    0.03062 =
         0.02476    0.00152    0.00611   -0.00032
AFIX  43
H7A   2    0.343741    0.475536    0.346379    11.00000   -1.20000
AFIX   0
C7B   1    0.675432    0.103460    0.406078    11.00000    0.02718    0.02257 =
         0.02580   -0.00088    0.00458   -0.00366
AFIX  43
H7B   2    0.596926    0.059623    0.397666    11.00000   -1.20000
AFIX   0
C7C   1    0.946690    0.238912    0.153612    11.00000    0.02087    0.02238 =
         0.02097   -0.00299    0.00298   -0.00303
AFIX  43
H7C   2    0.913143    0.184721    0.122910    11.00000   -1.20000
AFIX   0
C8A   1    0.412575    0.530077    0.253499    11.00000    0.01819    0.01866 =
         0.02714   -0.00130   -0.00301   -0.00174
C8B   1    0.781568    0.075447    0.455697    11.00000    0.03619    0.01850 =
         0.02230    0.00007    0.00447    0.00198
C8C   1    1.069662    0.290026    0.141619    11.00000    0.02041    0.03203 =
         0.02355   -0.00526    0.00503   -0.00258
C9A   1    0.523982    0.529523    0.210679    11.00000    0.02612    0.02093 =
         0.02029    0.00248    0.00060   -0.00119
AFIX  43
H9A   2    0.517339    0.563843    0.166106    11.00000   -1.20000
AFIX   0
C9B   1    0.896727    0.139768    0.468022    11.00000    0.03163    0.02372 =
         0.02446    0.00032   -0.00230    0.00418
AFIX  43
H9B   2    0.968929    0.119938    0.501826    11.00000   -1.20000
AFIX   0
C9C   1    1.117617    0.369486    0.187072    11.00000    0.02443    0.04781 =
         0.04558   -0.01965    0.01509   -0.01774
AFIX  43
H9C   2    1.201183    0.404740    0.178322    11.00000   -1.20000
AFIX   0
C10A  1    0.644839    0.478399    0.233665    11.00000    0.02066    0.02184 =
         0.02034   -0.00009    0.00358   -0.00171
AFIX  43
H10A  2    0.720814    0.477476    0.204259    11.00000   -1.20000
AFIX   0
C10B  1    0.906484    0.232203    0.431359    11.00000    0.02332    0.02178 =
         0.02352   -0.00184    0.00061    0.00163
AFIX  43
H10B  2    0.984955    0.275987    0.440075    11.00000   -1.20000
AFIX   0
C10C  1    1.045133    0.397604    0.244684    11.00000    0.02423    0.03899 =
         0.03881   -0.01857    0.00832   -0.01228
AFIX  43
H10C  2    1.079475    0.451209    0.275667    11.00000   -1.20000
AFIX   0
C11A  1    0.280686    0.643234    0.174213    11.00000    0.03717    0.04120 =
         0.04759    0.01543   -0.00333    0.00901
AFIX 137
H11A  2    0.354491    0.695661    0.176903    11.00000   -1.50000
H11B  2    0.190277    0.677992    0.169899    11.00000   -1.50000
H11C  2    0.290661    0.598697    0.132800    11.00000   -1.50000
AFIX   0
C11B  1    0.679029   -0.090072    0.476273    11.00000    0.06038    0.02604 =
         0.05066    0.00897   -0.00446   -0.01173
AFIX 137
H11D  2    0.588471   -0.064374    0.488965    11.00000   -1.50000
H11E  2    0.701258   -0.154691    0.502108    11.00000   -1.50000
H11F  2    0.676212   -0.103520    0.425210    11.00000   -1.50000
AFIX   0
C11C  1    1.110319    0.183897    0.041432    11.00000    0.03314    0.05016 =
         0.02982   -0.00873    0.00919   -0.00430
AFIX 137
H11G  2    1.180852    0.174168    0.007097    11.00000   -1.50000
H11H  2    1.020497    0.198029    0.016196    11.00000   -1.50000
H11I  2    1.103601    0.120641    0.069957    11.00000   -1.50000
AFIX   0
HKLF 4


REM  fgcupch0105_0mx_a.res in P2(1)/n
REM wR2 = 0.0879, GooF = S = 1.015, Restrained GooF = 1.015 for all data
REM R1 = 0.0351 for 5549 Fo > 4sig(Fo) and 0.0546 for all 7185 data
REM 275 parameters refined using 0 restraints

END

WGHT      0.0395      1.4406

REM Instructions for potential hydrogen bonds
EQIV $1 -x+1, -y+1, -z+1
HTAB C1 Br1_$1
EQIV $2 x+1, y, z
HTAB C1 Br1_$2
HTAB C7A Br1
HTAB C9C O1A_$2
HTAB C10B Br1_$2
EQIV $3 -x+1, -y, -z+1
HTAB C11B Br1_$3
EQIV $4 x+1/2, -y+1/2, z-1/2
HTAB C11C Br1_$4

REM Highest difference peak  1.267,  deepest hole -0.476,  1-sigma level  0.065
Q1    1   1.0849  0.1024  0.0145  11.00000  0.05    1.27
Q2    1   0.2631  0.3463  0.4323  11.00000  0.05    0.60
Q3    1   1.1597  0.2220  0.1087  11.00000  0.05    0.39
Q4    1   1.1364  0.3214  0.2110  11.00000  0.05    0.36
Q5    1   0.7277  0.4049  0.3168  11.00000  0.05    0.35
;
_shelx_res_checksum                9474
_shelx_hkl_file
;
   1   0   0 0.12596 0.33813   2
   2   0   0 2298.99 49.1984   2
   2   0   0 2270.98 49.1113   1
   2   0   0 2339.70 49.2241   2
  -2   0   0 2332.27 49.2444   2
  -2   0   0 2326.04 49.2072   2
  -2   0   0 2314.98 49.1256   1
  -3   0   0 -0.1122 1.39062   2
   3   0   0 0.49375 1.36290   1
   3   0   0 1.29340 1.46452   2
  -3   0   0 0.75369 1.41878   1
  -3   0   0 2.72168 1.63685   2
   3   0   0 0.28489 1.38454   2
   4   0   0 298.689 8.17127   2
   4   0   0 292.052 8.27993   2
   4   0   0 279.349 7.87524   1
  -4   0   0 292.092 8.20243   2
  -4   0   0 289.583 8.08451   2
   5   0   0 -0.9666 2.17991   2
   5   0   0 -2.9025 2.21837   2
  -5   0   0 4.62945 2.53685   2
  -5   0   0 -2.8684 2.09269   1
  -5   0   0 2.64742 2.78547   2
   5   0   0 -3.6556 3.24546   1
  -6   0   0 872.136 20.6773   1
   6   0   0 834.555 20.8378   2
  -6   0   0 872.508 21.0611   2
  -6   0   0 828.397 20.7239   2
  -7   0   0 -2.6665 2.91400   1
   7   0   0 3.87772 5.55944   2
  -7   0   0 2.72451 3.78459   2
  -8   0   0 45.6746 5.25856   2
   8   0   0 35.1871 4.86922   2
  -8   0   0 43.4923 4.77323   1
   9   0   0 3.18250 4.34280   2
  -9   0   0 1.51600 4.69671   2
  -9   0   0 1.68228 4.24971   1
 -10   0   0 95.9258 7.79743   1
  10   0   0 115.576 8.83112   2
 -10   0   0 100.882 8.41696   2
 -11   0   0 -6.4088 5.15559   2
  11   0   0 -0.6921 5.37613   2
 -11   0   0 -6.0193 5.08044   1
 -12   0   0 220.013 13.1302   2
  12   0   0 245.510 13.0342   2
 -13   0   0 3.50987 5.78972   1
 -13   0   0 -2.7988 6.67371   2
   1  -1   0 4.45514 1.06538   1
   1  -1   0 -0.1664 0.29402   2
  -1  -1   0 0.21218 0.28823   2
   1   1   0 0.49544 0.33282   1
  -1   1   0 0.48994 0.41026   1
   2  -1   0 1.45448 1.20954   1
  -2  -1   0 3.67581 1.16863   1
   2  -1   0 0.51141 1.29437   2
  -2  -1   0 1.56299 1.08872   2
   2  -1   0 0.67920 1.15232   2
  -2  -1   0 1.54463 1.10927   2
  -2   1   0 0.83868 1.11369   2
   2   1   0 1.86216 0.95831   1
   2   1   0 2.70116 1.15078   2
   2   1   0 1.30488 1.02831   2
  -2   1   0 2.17492 1.24289   1
  -2   1   0 2.15988 1.19327   2
   3  -1   0 31.2124 2.33478   1
  -3  -1   0 32.9697 2.37113   1
   3  -1   0 26.2592 2.34857   2
  -3  -1   0 33.8952 2.42370   2
  -3  -1   0 29.7951 2.37802   2
   3  -1   0 30.2420 2.41925   2
  -3   1   0 34.0967 2.53440   1
   3   1   0 30.7526 2.52675   2
   3   1   0 28.4449 2.25900   2
  -3   1   0 29.8858 2.42025   2
   3   1   0 29.9394 2.25193   1
  -3   1   0 32.0124 2.49850   2
  -4  -1   0 84.9554 3.56875   1
  -4  -1   0 88.5583 3.96280   2
   4  -1   0 71.6130 3.75556   2
   4  -1   0 77.9411 3.90081   2
   4  -1   0 83.0156 4.03090   1
  -4  -1   0 80.9480 4.03086   2
  -4   1   0 75.1951 3.87573   2
  -4   1   0 83.3187 3.85411   2
  -4   1   0 73.9850 3.76394   1
   4   1   0 76.7086 3.69827   2
   4   1   0 86.9709 4.04085   2
  -5  -1   0 26.6450 3.08729   2
   5  -1   0 25.2447 3.09781   2
  -5  -1   0 22.2874 2.88757   2
  -5  -1   0 22.2101 2.71185   1
  -5   1   0 21.9442 2.98211   2
  -5   1   0 26.5188 3.19741   1
   5   1   0 20.7547 2.88262   2
   5   1   0 20.4580 2.58317   1
  -5   1   0 24.6878 3.27381   2
   6  -1   0 27.2834 3.55746   2
  -6  -1   0 20.8352 3.01199   1
  -6  -1   0 26.8053 3.86553   2
  -6  -1   0 24.4153 3.61349   2
   6  -1   0 27.1313 3.91235   2
  -6   1   0 23.2842 3.35961   1
   6   1   0 21.1868 3.23912   2
  -7  -1   0 14.2209 3.63321   2
   7  -1   0 17.6096 3.76585   2
  -7  -1   0 22.0219 3.68848   2
  -7  -1   0 9.90501 3.51431   1
  -7   1   0 22.9842 3.96836   2
  -7   1   0 16.9954 3.89531   1
   7   1   0 18.3881 3.62143   2
   8  -1   0 2.76894 4.29136   2
  -8  -1   0 7.78960 4.09781   2
  -8  -1   0 3.51642 3.77818   1
  -8   1   0 6.13182 4.14518   2
  -8   1   0 1.68804 4.47026   1
   8   1   0 11.6376 4.34996   2
  -9  -1   0 74.9375 7.11038   2
   9  -1   0 84.3679 7.04820   2
  -9  -1   0 77.8652 6.83184   1
  -9   1   0 95.6790 7.29584   1
  -9   1   0 83.5083 7.13382   2
   9   1   0 80.9641 11.3803   2
 -10  -1   0 17.6563 4.97977   1
  10  -1   0 32.2663 6.26473   2
 -10  -1   0 17.8321 5.63609   2
 -10   1   0 23.2779 6.14855   2
  10   1   0 19.8600 5.24908   2
 -10   1   0 18.7311 4.96236   1
 -11  -1   0 54.1553 6.13108   1
  11  -1   0 59.5833 7.28255   2
 -11  -1   0 78.0953 8.36046   2
 -11   1   0 76.8228 8.27516   2
 -11   1   0 73.6563 7.40720   1
  11   1   0 73.4116 7.62028   2
  12  -1   0 75.7112 8.69115   2
 -12  -1   0 57.9195 8.03456   2
 -12  -1   0 44.3643 6.86276   1
 -12   1   0 58.1856 6.97322   1
 -12   1   0 52.4398 7.80132   2
 -13  -1   0 6.08772 7.25820   2
 -13  -1   0 7.10394 5.89224   1
 -13   1   0 7.90887 7.32734   2
 -13   1   0 -0.6306 6.33816   1
   0  -2   0 5.77930 0.79465   1
   0   2   0 4.44886 0.67135   1
   1  -2   0 454.765 9.97868   2
  -1  -2   0 452.997 10.0082   1
  -1  -2   0 445.339 9.80798   2
   1  -2   0 453.890 9.99572   2
   1  -2   0 449.690 10.2600   1
  -1  -2   0 448.578 9.78131   2
   1   2   0 444.955 10.0151   1
   1   2   0 448.708 9.68153   2
  -1   2   0 457.749 10.2831   1
   1   2   0 456.293 9.70568   2
  -1   2   0 451.440 9.90527   2
  -2  -2   0 113.065 3.39706   2
  -2  -2   0 115.492 3.31320   1
   2  -2   0 108.637 3.47830   2
  -2  -2   0 113.693 3.44103   2
   2  -2   0 109.866 3.80515   1
   2   2   0 108.970 3.33194   2
  -2   2   0 110.332 3.41120   2
   2   2   0 119.028 3.30875   2
   2   2   0 108.283 3.26668   1
  -2   2   0 107.049 3.66286   1
   3  -2   0 687.018 16.0087   2
  -3  -2   0 690.910 15.8704   2
   3  -2   0 694.540 16.0471   2
  -3  -2   0 686.507 15.5607   1
  -3  -2   0 697.433 16.5551   2
   3   2   0 688.484 15.5882   1
  -3   2   0 678.551 15.8936   2
  -3   2   0 693.259 15.9963   2
  -3   2   0 689.284 16.1088   1
  -4  -2   0 58.7460 3.37667   2
   4  -2   0 54.1958 3.35460   1
   4  -2   0 51.7980 3.95006   2
  -4  -2   0 58.1430 3.23728   1
  -4  -2   0 52.3252 3.22772   2
   4  -2   0 51.5904 3.69545   2
  -4   2   0 57.2364 3.53746   1
   4   2   0 54.7696 3.35351   2
  -4   2   0 57.9715 3.49087   2
   4   2   0 52.8708 3.37531   2
  -4   2   0 55.5582 3.28558   2
  -5  -2   0 1607.36 35.4591   2
  -5  -2   0 1600.68 34.9650   1
   5  -2   0 1578.18 35.5747   2
  -5  -2   0 1500.71 35.1975   2
   5  -2   0 1573.98 35.4912   2
   5   2   0 1577.82 35.2531   2
   5   2   0 1484.11 34.7977   1
  -5   2   0 1644.64 35.6035   1
  -5   2   0 1607.50 35.6045   2
   6  -2   0 25.4609 3.63521   2
  -6  -2   0 24.6792 3.71836   2
  -6  -2   0 20.8469 3.19128   2
   6  -2   0 23.9793 3.44292   2
  -6  -2   0 23.5521 3.30374   1
  -6   2   0 25.5494 3.90005   2
   6   2   0 20.0397 3.17857   2
  -6   2   0 26.5345 3.61712   1
  -7  -2   0 1564.08 35.9182   1
  -7  -2   0 1520.36 37.2704   2
  -7  -2   0 1559.57 36.7016   2
   7  -2   0 1599.14 36.7653   2
  -7   2   0 1627.39 36.6772   1
   7   2   0 1588.80 36.4630   2
  -8  -2   0 2.93423 3.45584   2
  -8  -2   0 12.6960 4.04314   1
   8  -2   0 17.6243 4.82626   2
  -8  -2   0 4.99294 4.07923   2
  -8   2   0 12.1703 4.04580   1
   8   2   0 16.9815 4.32278   2
  -8   2   0 6.17620 4.35599   2
   9  -2   0 507.044 16.2309   2
  -9  -2   0 538.745 15.5480   1
   9   2   0 545.099 16.2696   2
  -9   2   0 545.806 16.7623   2
  -9   2   0 542.377 16.1638   1
 -10  -2   0 -0.8339 4.60995   1
  10  -2   0 3.34396 5.49640   2
 -10  -2   0 0.19303 5.33772   2
 -10   2   0 -6.9484 4.85611   1
 -10   2   0 -3.2564 5.12166   2
  10   2   0 1.69475 4.81110   2
 -11  -2   0 157.689 11.0265   2
  11  -2   0 153.065 10.1936   2
 -11  -2   0 160.103 8.59537   1
 -11   2   0 156.100 10.8573   2
 -11   2   0 174.995 10.1014   1
 -12  -2   0 11.0227 6.25649   2
 -12  -2   0 3.43863 5.37497   1
  12  -2   0 29.6977 7.25414   2
 -12   2   0 7.00112 6.18873   1
 -12   2   0 3.29535 8.02071   2
 -13  -2   0 55.6990 7.31977   1
  13  -2   0 62.5682 13.9758   2
 -13   2   0 42.6487 7.06345   1
   0  -3   0 0.89664 0.98680   1
   0   3   0 -0.2907 1.02011   1
  -1  -3   0 1601.79 33.3534   2
   1  -3   0 1581.46 33.6033   2
  -1  -3   0 1583.70 33.8909   1
   1  -3   0 1580.23 34.1252   1
   1  -3   0 1596.44 33.6122   2
  -1  -3   0 1595.61 33.3223   2
  -1  -3   0 1561.19 33.8609   1
  -1   3   0 1578.56 33.4238   2
  -1   3   0 1571.58 34.1445   1
  -1   3   0 1601.81 33.4345   2
  -2  -3   0 300.779 7.45340   1
   2  -3   0 304.511 7.62685   2
   2  -3   0 320.219 7.94671   1
  -2  -3   0 313.867 7.41611   2
   2  -3   0 307.300 7.65928   2
  -2  -3   0 309.638 7.37397   2
   2   3   0 311.784 7.21873   2
   2   3   0 313.865 7.15905   2
  -2   3   0 302.212 7.48753   2
  -2   3   0 306.293 7.48832   2
   2   3   0 307.967 7.48305   1
  -2   3   0 316.427 7.99492   1
  -3  -3   0 461.961 11.1568   2
  -3  -3   0 474.650 11.2102   2
   3  -3   0 454.639 11.5254   1
  -3  -3   0 459.287 10.9824   1
   3  -3   0 476.033 12.1250   2
   3  -3   0 475.603 11.4894   2
   3   3   0 454.639 10.9815   1
  -3   3   0 471.205 11.2767   2
   3   3   0 466.150 10.9349   2
   3   3   0 457.810 10.9904   2
  -3   3   0 472.713 11.6785   1
  -4  -3   0 157.079 5.50596   2
  -4  -3   0 158.070 5.61841   1
   4  -3   0 150.416 5.50741   2
   4  -3   0 150.836 5.50674   2
  -4   3   0 149.019 6.05542   2
   4   3   0 161.047 5.63648   1
  -4   3   0 156.514 5.66942   1
  -4   3   0 153.876 5.65628   2
  -5  -3   0 345.944 9.78513   2
   5  -3   0 338.476 9.84475   2
  -5  -3   0 327.835 9.59729   2
  -5  -3   0 337.641 9.19590   1
   5  -3   0 318.224 9.64327   2
  -5   3   0 340.429 9.84867   1
   5   3   0 330.631 9.11641   1
  -5   3   0 329.636 9.69806   2
  -6  -3   0 54.3978 4.73256   2
   6  -3   0 58.8038 4.79989   2
  -6  -3   0 59.9998 4.42973   1
  -6  -3   0 65.3176 5.09368   2
   6  -3   0 57.1988 5.21421   2
  -6   3   0 60.5657 5.09576   2
   6   3   0 59.2694 4.17731   2
  -6   3   0 60.5225 4.73438   1
  -7  -3   0 5.41970 3.42143   2
  -7  -3   0 10.9838 3.34636   2
   7  -3   0 11.8280 3.80779   2
  -7  -3   0 11.8634 3.48711   1
   7  -3   0 1.71700 3.42434   2
  -7   3   0 6.81194 3.47705   2
  -7   3   0 7.94183 3.58176   1
   7   3   0 12.2583 3.58259   2
  -8  -3   0 37.2313 4.66828   1
   8  -3   0 39.1851 5.23566   2
  -8  -3   0 41.2599 5.12574   2
  -8   3   0 45.1194 5.05977   1
  -8   3   0 46.3716 6.62916   2
   8   3   0 40.3185 4.60021   2
  -9  -3   0 69.6845 5.97883   1
  -9  -3   0 51.7196 6.21859   2
   9  -3   0 58.7612 6.66007   2
  -9  -3   0 49.9773 5.75125   2
  -9   3   0 62.0154 6.18639   1
  -9   3   0 49.4426 5.94494   2
   9   3   0 51.3473 5.43542   2
  10  -3   0 90.7844 9.33576   2
 -10  -3   0 86.9759 7.94392   2
 -10  -3   0 91.7719 7.27235   1
 -10   3   0 86.5722 7.41723   1
  10   3   0 82.3483 7.01445   2
 -10   3   0 80.8400 7.70323   2
  11  -3   0 1.23100 6.26633   2
 -11  -3   0 3.60551 6.22116   2
 -11  -3   0 3.08168 4.78538   1
 -11   3   0 -6.8904 5.74822   2
 -11   3   0 -7.5174 5.60553   1
  11   3   0 5.31179 5.43005   2
 -12  -3   0 12.6613 6.23490   2
 -12  -3   0 12.7857 5.82430   1
  12  -3   0 16.0840 6.45459   2
 -12   3   0 25.8509 7.02502   1
 -12   3   0 0.27596 6.22970   2
  13  -3   0 4.90916 6.98362   2
 -13  -3   0 -9.8212 6.52094   2
 -13  -3   0 2.29591 5.89434   1
 -13   3   0 4.69893 6.62350   1
   0  -4   0 1680.42 36.0589   1
   0   4   0 1665.83 36.0620   1
   1  -4   0 405.918 10.0251   1
  -1  -4   0 412.709 8.78708   2
   1  -4   0 402.957 9.19917   2
  -1  -4   0 415.531 8.81770   2
  -1  -4   0 415.581 9.73913   1
  -1  -4   0 414.902 9.77178   1
  -1   4   0 389.743 8.69839   2
  -1   4   0 429.394 8.71841   2
  -1   4   0 409.021 10.0046   1
  -2  -4   0 3460.48 73.2072   2
   2  -4   0 3393.94 73.9766   1
  -2  -4   0 3540.73 73.2169   2
   2  -4   0 3481.09 73.5275   2
  -2  -4   0 3479.32 73.5187   1
   2  -4   0 3510.42 73.5168   2
   2   4   0 3460.08 72.7338   2
  -2   4   0 3442.97 73.2453   2
  -2   4   0 3437.71 73.2242   2
   2   4   0 3448.41 73.5216   1
  -2   4   0 3426.54 74.0431   1
   2   4   0 3582.19 72.8893   2
  -3  -4   0 4.71755 1.63965   1
  -3  -4   0 4.38432 1.50984   2
   3  -4   0 9.90911 2.30496   1
   3  -4   0 5.42536 1.80135   2
   3  -4   0 5.19217 1.66252   2
  -3  -4   0 3.95120 1.57177   2
  -3   4   0 6.27927 2.16055   1
  -3   4   0 4.63372 1.75959   2
   3   4   0 6.99299 1.67834   1
   3   4   0 5.30401 1.42062   2
   3   4   0 6.26819 1.39754   2
  -3   4   0 5.45179 1.59288   2
   4  -4   0 1211.81 28.0287   2
   4  -4   0 1241.74 28.0811   2
  -4  -4   0 1252.36 27.7345   2
  -4  -4   0 1223.55 27.7039   2
  -4  -4   0 1236.20 27.5048   1
  -4   4   0 1244.69 28.3586   1
   4   4   0 1229.09 27.3849   2
   4   4   0 1243.39 27.4514   1
   5  -4   0 34.1926 3.49374   2
  -5  -4   0 36.4491 3.29267   2
   5  -4   0 40.8804 3.94309   2
  -5  -4   0 40.7016 3.48980   1
   5   4   0 41.9905 3.40790   2
   5   4   0 45.5854 3.72102   1
  -5   4   0 44.5547 4.11827   1
  -5   4   0 37.0143 3.45166   2
  -6  -4   0 282.597 9.02422   2
  -6  -4   0 272.059 8.47647   1
   6  -4   0 283.918 9.59029   2
   6  -4   0 252.927 8.89340   2
  -6  -4   0 272.476 8.99654   2
  -6   4   0 274.862 9.24632   2
  -6   4   0 272.888 9.35588   1
  -7  -4   0 0.21576 3.16966   1
  -7  -4   0 4.17314 3.19635   2
   7  -4   0 7.71248 3.45854   2
   7  -4   0 5.61604 3.62738   2
  -7  -4   0 1.65662 3.65627   2
  -7   4   0 7.54281 3.37018   2
  -8  -4   0 125.341 7.59731   2
   8  -4   0 156.966 8.70283   2
  -8  -4   0 141.824 7.09249   1
  -8  -4   0 149.364 7.72239   2
  -8   4   0 150.953 8.26774   2
  -8   4   0 144.084 7.88044   1
  -9  -4   0 1.01018 4.29958   2
  -9  -4   0 -8.1934 3.57781   2
   9  -4   0 11.3037 8.70945   2
  -9  -4   0 3.83690 4.18801   1
  -9   4   0 0.65306 4.63707   1
  -9   4   0 2.94422 4.24484   2
   9   4   0 6.72148 4.24090   2
  10  -4   0 171.331 10.0237   2
 -10  -4   0 196.590 10.0560   2
 -10  -4   0 174.138 8.91237   1
  10   4   0 192.482 9.50412   2
 -10   4   0 171.758 9.57607   1
 -10   4   0 180.232 10.3935   2
 -11  -4   0 28.0416 6.80752   2
  11  -4   0 33.2732 7.15275   2
 -11  -4   0 15.3760 5.45490   1
 -11   4   0 17.2098 10.3775   1
 -11   4   0 13.9277 5.77877   2
 -12  -4   0 144.254 12.7122   2
  12  -4   0 175.975 11.5123   2
 -12  -4   0 161.012 9.51685   1
 -12   4   0 139.924 10.9730   1
 -13  -4   0 -2.4712 7.25207   2
  13  -4   0 18.0828 8.16051   2
 -13  -4   0 0.93668 5.49556   1
 -13   4   0 -2.6023 6.58674   1
   0  -5   0 2.02155 1.50430   1
   1  -5   0 412.279 9.34397   2
   1  -5   0 415.766 10.3564   1
  -1   5   0 415.188 10.4042   1
   2  -5   0 107.424 3.71777   2
   2  -5   0 99.4335 3.71012   2
  -2  -5   0 116.603 3.35986   2
   2  -5   0 113.790 4.95695   1
  -2  -5   0 112.912 4.01729   1
  -2  -5   0 108.186 3.23727   2
  -2   5   0 107.081 3.21174   2
  -2   5   0 103.571 4.37405   1
  -2   5   0 104.833 3.17382   2
  -3  -5   0 55.6982 3.55799   1
   3  -5   0 49.2405 3.20733   2
  -3  -5   0 55.9866 2.94520   2
   3  -5   0 56.7108 3.32266   2
  -3  -5   0 55.7209 2.93600   2
  -3   5   0 61.6145 3.79533   1
   3   5   0 56.6160 3.07686   1
   3   5   0 53.3166 2.20183   2
  -3   5   0 49.2884 2.92132   2
  -4  -5   0 34.8356 2.83851   1
  -4  -5   0 28.7753 2.77809   2
   4  -5   0 31.6220 4.63763   2
  -4  -5   0 29.9737 2.77822   2
   4  -5   0 31.4571 3.01636   2
  -4   5   0 33.4059 3.59217   1
   4   5   0 37.8605 2.88984   1
  -4   5   0 39.3654 3.04931   2
   4   5   0 31.3591 2.55197   2
  -5  -5   0 3.02074 2.17941   1
   5  -5   0 -5.1835 2.26856   2
  -5  -5   0 4.13564 2.52034   2
  -5  -5   0 4.36181 2.39783   2
   5  -5   0 -3.0169 2.45166   2
   5   5   0 2.36966 2.07421   2
  -5   5   0 -4.8952 2.60794   1
  -6  -5   0 2.25219 2.75881   1
   6  -5   0 2.66080 3.51625   2
  -6  -5   0 1.40519 2.71666   2
   6  -5   0 -1.0552 2.74577   2
   6   5   0 9.54411 2.73251   2
  -6   5   0 3.65911 2.63780   2
  -6   5   0 5.50588 3.49675   1
  -7  -5   0 4.88600 3.64100   2
   7  -5   0 2.35987 3.75211   2
  -7  -5   0 9.83948 3.20278   1
  -7  -5   0 -4.6396 3.36932   2
   7  -5   0 4.35188 3.70068   2
  -7   5   0 -6.2343 3.10514   2
  -7   5   0 1.36782 3.99493   1
   7   5   0 6.08809 3.11822   2
   8  -5   0 58.5085 6.93829   2
  -8  -5   0 54.0443 5.37607   2
  -8  -5   0 60.2853 5.14572   1
  -8  -5   0 60.2236 5.61932   2
   8  -5   0 59.0247 6.03873   2
  -8   5   0 53.7461 5.45576   2
  -8   5   0 67.4879 6.50709   1
   8   5   0 76.8444 5.65556   2
  -9  -5   0 15.3887 4.45903   1
  -9  -5   0 5.97515 4.68216   2
  -9  -5   0 6.53185 5.00553   2
   9  -5   0 14.8436 5.11004   2
  -9   5   0 4.44121 4.26964   2
  -9   5   0 12.3536 5.67242   1
 -10  -5   0 74.5455 7.72664   2
 -10  -5   0 90.4565 7.22624   1
  10  -5   0 87.6285 7.98280   2
 -10   5   0 84.8493 8.32183   1
 -10   5   0 90.9178 7.82790   2
 -11  -5   0 30.4508 7.08102   2
  11  -5   0 23.0883 7.22257   2
 -11  -5   0 32.5731 5.60666   1
 -11   5   0 41.0944 7.50335   1
 -11   5   0 32.6984 11.0038   2
  12  -5   0 9.18589 6.76590   2
 -12  -5   0 7.03785 5.26116   1
 -12  -5   0 7.46265 6.26623   2
 -12   5   0 -2.5485 5.72464   1
  13  -5   0 12.8853 8.99370   2
 -13  -5   0 6.43703 6.88531   2
 -13  -5   0 28.3410 6.70399   1
 -13   5   0 -13.923 6.33558   1
   0  -6   0 553.464 13.7035   1
   0   6   0 590.370 13.9082   1
  -1  -6   0 764.583 17.8420   1
   1  -6   0 777.704 16.9079   2
  -1   6   0 779.686 18.2230   1
  -2  -6   0 6.12474 2.06657   1
  -2  -6   0 6.25750 1.27005   2
   2  -6   0 7.29618 1.65182   2
  -2  -6   0 8.51066 1.23495   2
   2  -6   0 6.15830 1.64147   2
  -2  -6   0 8.73137 1.96841   1
  -2   6   0 4.29482 1.39644   2
  -2   6   0 5.39103 2.43147   1
   3  -6   0 717.142 16.8009   2
  -3  -6   0 711.841 16.1938   2
  -3  -6   0 676.218 16.5630   1
  -3  -6   0 717.089 16.2750   2
  -3  -6   0 725.615 16.7411   1
   3  -6   0 714.562 16.7477   2
  -3   6   0 720.900 16.1320   2
  -3   6   0 702.876 17.5258   1
   4  -6   0 -2.0310 2.29821   2
  -4  -6   0 -3.8354 1.93208   2
  -4  -6   0 -0.0557 2.06504   1
  -4  -6   0 1.20655 1.99520   2
   4  -6   0 -0.9311 2.22722   2
   4   6   0 0.49389 1.34291   2
  -4   6   0 -1.2834 1.94946   2
  -4   6   0 -0.3283 2.80523   1
   5  -6   0 576.955 15.3575   2
   5  -6   0 579.440 15.2567   2
  -5  -6   0 575.140 14.7662   2
  -5  -6   0 595.986 14.5572   1
  -5  -6   0 611.521 14.8487   2
  -5   6   0 585.432 15.7993   1
   5   6   0 547.113 14.0794   2
  -6  -6   0 130.269 7.18161   2
   6  -6   0 109.850 5.97408   2
  -6  -6   0 108.160 5.50108   1
   6  -6   0 123.349 6.36960   2
  -6  -6   0 117.184 5.95759   2
   6   6   0 114.908 5.17594   2
  -6   6   0 137.473 6.99744   1
  -7  -6   0 1249.62 29.6748   2
  -7  -6   0 1250.52 28.8806   1
   7  -6   0 1210.43 29.9096   2
   7  -6   0 1259.63 30.2490   2
  -7   6   0 1209.77 30.2799   1
   7   6   0 1219.43 28.5941   2
   8  -6   0 35.9349 5.12104   2
  -8  -6   0 45.2465 5.38907   2
  -8  -6   0 38.8728 5.39443   2
  -8  -6   0 36.5102 4.73028   1
   8  -6   0 38.8267 5.54236   2
  -8   6   0 47.6375 6.02319   1
   8   6   0 45.3474 4.62428   2
  -8   6   0 35.2368 4.74361   2
  -9  -6   0 437.288 14.4554   2
   9  -6   0 440.925 15.4515   2
  -9  -6   0 427.690 14.3645   2
  -9  -6   0 455.353 13.5749   1
  -9   6   0 423.622 14.4541   2
   9   6   0 439.327 13.4962   2
  -9   6   0 445.895 15.0435   1
 -10  -6   0 -3.0009 4.60530   1
  10  -6   0 7.71106 5.69141   2
 -10  -6   0 -0.0323 5.03373   2
 -10   6   0 -6.3910 9.26296   1
  11  -6   0 77.9134 9.06116   2
 -11  -6   0 87.6723 7.21903   1
 -11  -6   0 71.9029 7.94656   2
 -11   6   0 88.3570 8.99999   1
 -12  -6   0 -0.4509 6.00352   2
 -12  -6   0 18.8307 5.53132   1
 -12   6   0 15.7238 6.58010   1
 -13  -6   0 19.2582 7.57964   2
  13  -6   0 20.5119 8.38163   2
   0   7   0 1.63613 2.08303   1
   1  -7   0 15.7155 1.49495   2
  -1   7   0 15.5580 2.72644   1
  -2  -7   0 127.286 3.78942   2
  -2  -7   0 129.981 5.10432   1
  -2  -7   0 129.667 3.66637   2
   2  -7   0 123.539 4.38346   2
   2  -7   0 134.018 4.42145   2
  -2   7   0 126.708 5.48485   1
   3  -7   0 16.0987 2.38671   2
   3  -7   0 10.8280 2.43138   2
  -3  -7   0 14.2317 2.05963   2
  -3  -7   0 14.7978 2.61643   1
  -3  -7   0 18.6487 2.03271   2
  -3   7   0 14.0965 1.62848   2
  -3   7   0 15.2967 3.17527   1
  -4  -7   0 218.806 6.70319   2
   4  -7   0 193.335 7.09177   2
  -4  -7   0 226.740 7.06760   1
   4  -7   0 217.941 7.31967   2
  -4  -7   0 211.665 6.64546   2
  -4   7   0 214.005 8.02048   1
  -4   7   0 206.646 6.37903   2
   5  -7   0 97.1470 5.19749   2
  -5  -7   0 92.6770 4.96777   1
   5  -7   0 103.017 5.85080   2
  -5  -7   0 106.321 5.03481   2
  -5   7   0 88.4668 4.88636   2
   6  -7   0 -1.6085 2.97657   2
   6  -7   0 -2.8993 3.25538   2
  -6  -7   0 4.12294 3.12754   2
  -6  -7   0 -3.2794 3.04361   2
  -6  -7   0 1.97975 2.98513   1
   6   7   0 2.00964 2.12247   2
  -6   7   0 -3.8527 2.58199   2
  -6   7   0 0.65299 3.91169   1
  -7  -7   0 3.31331 3.67119   2
  -7  -7   0 2.66746 3.62937   2
   7  -7   0 8.67165 4.38435   2
  -7  -7   0 2.87497 3.36755   1
   7  -7   0 2.40578 3.83946   2
  -7   7   0 -0.9763 4.41822   1
   7   7   0 5.09431 2.84317   2
  -8  -7   0 9.18280 4.10994   1
   8  -7   0 0.34685 4.75838   2
  -8  -7   0 -4.9835 4.16272   2
   8  -7   0 -0.4749 4.20852   2
   8   7   0 2.61003 3.08950   2
  -8   7   0 -2.1517 4.63747   1
  -9  -7   0 7.98435 5.58256   2
  -9  -7   0 2.72312 4.45199   2
   9  -7   0 0.21069 4.96166   2
  -9  -7   0 9.47831 4.31834   1
  -9   7   0 0.97021 5.25610   1
 -10  -7   0 12.2184 5.04218   1
  10  -7   0 7.32476 6.29403   2
 -10   7   0 5.58646 5.75195   1
 -11  -7   0 3.49787 5.07762   1
 -11  -7   0 -7.4630 5.46416   2
 -11   7   0 0.03207 6.84095   1
 -12  -7   0 19.2666 5.52363   1
 -12  -7   0 15.3164 6.61777   2
  12  -7   0 8.70341 7.76613   2
 -12   7   0 14.3278 7.65203   1
   0  -8   0 2783.33 57.0459   2
   0  -8   0 2694.51 57.0709   2
   0   8   0 2683.36 59.2005   1
   1  -8   0 71.4075 2.90458   2
   1  -8   0 76.3077 2.82757   2
  -1   8   0 77.7143 4.59367   1
   2  -8   0 938.349 21.1394   2
   2  -8   0 930.239 21.1391   2
  -2  -8   0 918.638 22.0061   1
  -2  -8   0 944.618 20.3816   2
  -2  -8   0 960.600 20.4686   2
  -2   8   0 947.598 22.6695   1
   3  -8   0 183.743 6.45253   2
  -3  -8   0 199.441 6.85756   1
  -3  -8   0 193.889 5.75119   2
  -3  -8   0 207.091 5.88049   2
   3  -8   0 205.909 6.67207   2
  -3   8   0 210.557 7.77851   1
  -4  -8   0 406.318 11.2853   1
  -4  -8   0 406.220 10.7055   2
   4  -8   0 407.502 11.3646   2
   4  -8   0 446.379 15.0494   2
  -4  -8   0 429.949 11.6852   2
  -4   8   0 392.552 10.1156   2
  -5  -8   0 13.4045 3.17206   1
  -5  -8   0 20.9206 3.23284   2
   5  -8   0 14.8733 3.62908   2
   5  -8   0 15.9428 3.51540   2
  -5  -8   0 16.7113 3.14366   2
  -5   8   0 11.8175 4.16589   1
  -6  -8   0 192.140 7.60224   2
  -6  -8   0 187.244 7.33130   1
  -6  -8   0 193.045 7.68356   2
   6  -8   0 200.981 8.55532   2
  -6   8   0 177.416 7.16858   2
  -6   8   0 175.061 8.83279   1
   7  -8   0 -0.2288 4.06855   2
  -7  -8   0 2.59962 3.58224   1
   7  -8   0 1.85835 4.52448   2
  -7  -8   0 -0.5183 3.63673   2
  -7  -8   0 -0.0299 3.49173   2
  -7   8   0 1.16789 3.30480   2
  -7   8   0 -0.2255 5.24005   1
   8  -8   0 136.231 8.95421   2
  -8  -8   0 131.942 8.18721   1
  -8  -8   0 130.448 7.94695   2
   8  -8   0 114.320 8.21934   2
  -8  -8   0 115.842 7.52520   2
  -8   8   0 129.863 8.77464   1
  -8   8   0 126.161 7.64820   2
   9  -8   0 23.0879 5.83392   2
  -9  -8   0 14.2591 5.47467   2
  -9  -8   0 24.4906 4.87634   1
  10  -8   0 96.0034 10.5368   2
 -10  -8   0 92.4357 7.44068   1
 -10  -8   0 99.9764 8.45979   2
 -10   8   0 91.2866 8.89883   1
  11  -8   0 10.4371 7.03272   2
 -11  -8   0 4.89922 6.55372   2
 -11  -8   0 6.26899 4.78111   1
 -11   8   0 -1.4151 6.24199   1
 -12  -8   0 140.298 9.84007   1
  12  -8   0 98.9297 9.84131   2
 -12  -8   0 103.981 9.99294   2
 -12   8   0 93.4039 9.75466   1
   0  -9   0 1.27207 0.98598   2
   0  -9   0 4.43301 0.96809   2
   0   9   0 -0.6254 2.68077   1
  -1  -9   0 48.3438 4.06945   1
   1  -9   0 53.2631 2.73130   2
   1  -9   0 52.3633 2.77091   2
  -1   9   0 57.5644 4.56196   1
   2  -9   0 466.453 11.5033   2
  -2  -9   0 469.279 10.5837   2
  -2  -9   0 466.578 12.5261   1
   2  -9   0 463.710 11.4454   2
  -2  -9   0 473.847 10.6554   2
  -2   9   0 453.429 13.1570   1
  -3  -9   0 343.123 8.62157   2
   3  -9   0 343.284 9.44794   2
  -3  -9   0 329.597 9.94974   1
  -3  -9   0 324.321 8.74499   2
   3  -9   0 329.731 10.2355   2
  -4  -9   0 117.370 5.84068   1
   4  -9   0 121.497 5.70525   2
  -4  -9   0 120.958 5.07703   2
  -4  -9   0 115.812 5.05699   2
   4  -9   0 118.156 5.71263   2
  -4   9   0 121.087 6.94031   1
   5  -9   0 51.0667 4.70178   2
  -5  -9   0 62.7558 4.86501   2
  -5  -9   0 64.3363 5.01699   1
   5  -9   0 56.9449 5.03239   2
  -5   9   0 68.6970 6.25373   1
  -6  -9   0 66.4868 5.39500   1
   6  -9   0 64.2389 5.48300   2
  -6  -9   0 61.8471 4.97811   2
   6  -9   0 64.1495 5.73256   2
  -6  -9   0 58.7712 4.97084   2
  -6   9   0 56.9854 4.28293   2
  -6   9   0 71.2100 7.11417   1
  -7  -9   0 3.49545 3.99318   2
  -7  -9   0 5.60587 3.88115   2
   7  -9   0 3.39901 4.43554   2
  -7  -9   0 -0.2257 3.70859   1
   7  -9   0 0.67607 3.65094   2
  -7   9   0 9.18542 3.66341   2
  -7   9   0 12.4910 5.33983   1
  -8  -9   0 9.53152 4.72219   2
  -8  -9   0 -0.9401 4.02312   2
  -8  -9   0 5.17040 4.20264   1
   8  -9   0 10.2614 5.28094   2
  -8   9   0 1.88397 5.52500   1
  -9  -9   0 34.6653 5.99767   2
   9  -9   0 35.2806 7.46643   2
  -9  -9   0 29.7849 5.22817   1
  -9   9   0 27.6365 6.85234   1
 -10  -9   0 36.3740 5.77136   1
  10  -9   0 46.3151 7.78779   2
 -10  -9   0 43.0742 6.67221   2
 -10   9   0 37.8772 7.68883   1
 -11  -9   0 8.46781 6.17314   2
  11  -9   0 1.06851 7.37071   2
 -11  -9   0 7.79870 4.94215   1
 -11   9   0 5.98853 6.84857   1
 -12  -9   0 55.0611 7.76979   1
  12  -9   0 66.0067 8.95829   2
 -12   9   0 64.6582 9.35755   1
   0 -10   0 20.6689 1.49373   2
   0 -10   0 19.5582 1.73602   2
   0  10   0 21.6401 3.75339   1
  -1 -10   0 208.370 7.70553   1
  -1 -10   0 203.417 4.76544   2
  -1 -10   0 200.720 4.73352   2
   1 -10   0 208.533 6.28645   2
   1 -10   0 199.976 5.65736   2
  -1  10   0 206.326 7.95985   1
   2 -10   0 49.9703 3.69204   2
  -2 -10   0 55.6178 4.65813   1
  -2 -10   0 57.1504 2.84098   2
   2 -10   0 45.8933 3.60497   2
  -2 -10   0 53.7639 2.54077   2
  -2  10   0 57.8888 5.23216   1
  -3 -10   0 100.707 4.12452   2
   3 -10   0 93.3086 5.12354   2
  -3 -10   0 108.269 4.12991   2
  -3 -10   0 98.2123 5.82717   1
   3 -10   0 102.195 4.99028   2
  -3  10   0 101.005 6.56926   1
   4 -10   0 19.9653 3.49366   2
  -4 -10   0 18.2246 3.69702   1
  -4 -10   0 15.3721 2.73108   2
  -4 -10   0 14.7596 2.72334   2
   4 -10   0 12.1839 3.45117   2
  -4  10   0 17.4580 4.55122   1
   5 -10   0 530.495 14.9290   2
  -5 -10   0 563.301 14.1011   2
   5 -10   0 543.964 14.9264   2
  -5 -10   0 521.741 14.5290   1
  -5 -10   0 521.931 13.9501   2
  -5  10   0 520.889 16.1631   1
  -6 -10   0 30.7410 5.06752   1
  -6 -10   0 37.9338 4.55666   2
   6 -10   0 37.2755 5.08448   2
  -6 -10   0 37.1443 4.25024   2
   6 -10   0 30.3932 5.01057   2
  -6  10   0 38.2510 6.07538   1
   7 -10   0 235.032 10.1572   2
   7 -10   0 252.593 10.7086   2
  -7 -10   0 239.624 9.40351   2
  -7 -10   0 249.175 9.75171   2
  -7 -10   0 237.427 9.51419   1
  -7  10   0 249.179 11.4695   1
  -8 -10   0 41.8572 5.58608   2
  -8 -10   0 46.3664 5.57578   2
   8 -10   0 49.7623 10.5063   2
  -8 -10   0 37.0852 5.28029   1
  -8  10   0 42.9237 7.11869   1
  -9 -10   0 286.136 11.1933   1
   9 -10   0 311.166 13.6119   2
  -9 -10   0 294.929 12.2171   2
  -9  10   0 290.507 13.5624   1
 -10 -10   0 9.07477 5.06978   1
 -10 -10   0 -0.7262 5.44264   2
  10 -10   0 2.81451 6.90621   2
 -10  10   0 -1.0491 6.58000   1
  11 -10   0 64.1336 9.18772   2
 -11 -10   0 50.8221 6.35568   1
 -11 -10   0 57.8174 8.10894   2
 -11  10   0 73.1883 10.5726   1
   0 -11   0 0.03790 1.25185   2
   0  11   0 1.54220 3.51554   1
   1 -11   0 0.25299 1.88193   2
   1 -11   0 -0.0420 1.83112   2
  -1  11   0 5.02838 3.76236   1
   2 -11   0 6.65261 2.46363   2
  -2 -11   0 4.04519 1.50240   2
  -2 -11   0 3.82342 1.52072   2
  -2 -11   0 2.87144 4.14279   1
   2 -11   0 3.10309 2.49271   2
  -2  11   0 5.83861 3.93274   1
  -3 -11   0 113.389 4.38798   2
  -3 -11   0 111.982 4.33612   2
  -3 -11   0 117.179 6.56564   1
   3 -11   0 105.449 5.46497   2
   3 -11   0 113.219 5.64007   2
  -3  11   0 112.550 7.25252   1
   4 -11   0 26.7907 4.00881   2
  -4 -11   0 29.6574 3.22585   2
  -4 -11   0 36.4241 3.36475   2
   4 -11   0 30.6117 3.96231   2
  -4  11   0 30.8875 5.41160   1
  -5 -11   0 17.7755 3.40055   2
  -5 -11   0 15.7922 4.23417   1
  -5 -11   0 22.2349 3.58343   2
   5 -11   0 20.9851 4.38650   2
   5 -11   0 21.6891 3.98447   2
  -5  11   0 25.3624 5.49130   1
   6 -11   0 -5.9515 3.71761   2
  -6 -11   0 -4.3027 3.22894   2
   6 -11   0 1.98842 4.43452   2
  -6 -11   0 -1.1291 3.34954   2
  -6 -11   0 1.52984 3.89020   1
  -6  11   0 -0.0515 5.24693   1
  -7 -11   0 -0.9762 4.15022   1
   7 -11   0 -6.0721 5.07053   2
  -7 -11   0 -4.3291 3.77122   2
  -7 -11   0 2.78412 4.48728   2
  -7  11   0 -7.5113 6.43348   1
   8 -11   0 17.4761 5.80843   2
  -8 -11   0 16.3793 4.92294   1
  -8 -11   0 11.2666 5.09066   2
  -8  11   0 24.5116 6.80510   1
  -9 -11   0 11.8693 4.83142   1
   9 -11   0 12.6318 6.28405   2
  -9 -11   0 -2.0778 5.29329   2
  -9  11   0 -4.6997 6.28649   1
  10 -11   0 11.6816 6.83915   2
 -10 -11   0 8.71822 6.14315   2
 -10 -11   0 11.7943 5.36679   1
 -10  11   0 5.73315 8.00168   1
 -11 -11   0 17.2508 6.65493   2
  11 -11   0 8.72582 6.78196   2
 -11  11   0 0.37532 7.37278   1
   0 -12   0 250.239 6.22024   2
   0 -12   0 251.193 6.14771   2
   0  12   0 252.585 10.0074   1
   1 -12   0 33.3657 2.64982   2
  -1 -12   0 30.4107 5.15394   1
   1 -12   0 31.9035 2.62008   2
  -1  12   0 19.0494 5.03864   1
   2 -12   0 239.232 7.59408   2
   2 -12   0 242.218 7.54289   2
  -2 -12   0 246.349 6.15121   2
  -2 -12   0 251.814 6.20213   2
  -2 -12   0 247.207 9.64250   1
  -2  12   0 238.594 10.4199   1
  -3 -12   0 -0.5893 1.97498   2
  -3 -12   0 6.03078 4.02553   1
   3 -12   0 1.00765 2.97130   2
   3 -12   0 -1.4758 2.82012   2
  -3 -12   0 1.16705 2.06815   2
  -3  12   0 3.85568 4.58381   1
  -4 -12   0 70.7051 5.87747   1
   4 -12   0 61.0566 5.28310   2
  -4 -12   0 71.7293 4.60046   2
   4 -12   0 66.2980 5.66132   2
  -4 -12   0 67.6485 4.40229   2
  -4  12   0 83.5098 7.22469   1
   5 -12   0 -4.0352 4.15797   2
  -5 -12   0 -0.9012 3.94966   1
   5 -12   0 0.78109 3.87754   2
  -5 -12   0 -0.5718 2.96045   2
  -5 -12   0 3.50352 3.19663   2
  -5  12   0 1.61387 5.74033   1
   6 -12   0 75.3489 6.27201   2
  -6 -12   0 69.2079 5.95136   2
  -6 -12   0 68.2616 6.00037   1
   6 -12   0 78.7873 7.80187   2
  -6  12   0 60.5885 8.58419   1
   7 -12   0 74.7106 7.12911   2
  -7 -12   0 84.8525 6.82876   1
  -7 -12   0 84.9818 6.97910   2
  -7 -12   0 85.4172 7.02023   2
  -7  12   0 93.9735 9.50296   1
   8 -12   0 55.1722 7.16911   2
  -8 -12   0 53.0778 6.31939   2
  -8 -12   0 56.7310 6.01185   1
  -8  12   0 61.1008 8.29515   1
  -9 -12   0 -1.9143 5.15580   2
  -9 -12   0 6.45154 4.92764   1
   9 -12   0 1.55945 6.19018   2
  -9  12   0 -2.6510 6.37962   1
 -10 -12   0 46.7198 6.10324   1
  10 -12   0 47.9774 8.38398   2
 -10 -12   0 52.1086 10.9032   2
   0 -13   0 1.28423 1.42208   2
   0 -13   0 0.92681 1.51558   2
  -1 -13   0 1.23710 4.09545   1
   1 -13   0 3.96294 2.11448   2
   1 -13   0 2.65669 2.44707   2
  -1  13   0 3.65667 4.58273   1
  -2 -13   0 2.75678 1.53705   2
   2 -13   0 4.73690 2.67284   2
  -2 -13   0 -2.5519 3.83692   1
  -2 -13   0 2.33379 1.48685   2
   2 -13   0 4.97455 2.72397   2
  -2  13   0 4.56769 4.79293   1
  -3 -13   0 54.2679 5.83794   1
   3 -13   0 67.9146 5.12664   2
  -3 -13   0 66.1233 3.71668   2
   3 -13   0 63.3687 5.36138   2
  -3 -13   0 57.2081 3.44297   2
  -3  13   0 69.2864 6.93229   1
   4 -13   0 31.7284 4.54507   2
  -4 -13   0 39.4485 3.52646   2
  -4 -13   0 35.8144 5.25531   1
   4 -13   0 35.4437 4.33048   2
  -4  13   0 28.5544 6.11692   1
   5 -13   0 81.1672 7.26354   2
  -5 -13   0 97.4101 7.14077   1
   5 -13   0 91.4389 6.74141   2
  -5 -13   0 90.8677 5.50111   2
  -5  13   0 115.153 9.34295   1
   6 -13   0 -0.3057 5.99074   2
  -6 -13   0 2.78908 3.81374   2
  -6 -13   0 3.03591 3.75656   2
   6 -13   0 2.41473 4.79683   2
  -6 -13   0 6.95911 4.69165   1
  -6  13   0 6.01999 6.10183   1
  -7 -13   0 27.2010 4.97043   1
  -7 -13   0 13.3235 4.71338   2
  -7 -13   0 18.2294 4.32046   2
   7 -13   0 9.99169 5.55036   2
  -7  13   0 8.15909 7.27765   1
   8 -13   0 8.69998 5.92921   2
  -8 -13   0 6.54221 5.01458   1
  -8 -13   0 0.28615 4.74829   2
  -8  13   0 0.53259 6.37529   1
   9 -13   0 22.5496 7.02174   2
   0 -14   0 7.86673 5.34403   1
   0 -14   0 13.3038 1.68975   2
  -1 -14   0 170.006 9.40725   1
   1 -14   0 173.451 5.52322   2
   1 -14   0 162.950 5.38146   2
  -1  14   0 167.479 9.10556   1
   2 -14   0 24.1341 3.26804   2
  -2 -14   0 13.7323 5.21280   1
  -2  14   0 23.0162 6.20277   1
  -3 -14   0 158.497 8.76961   1
   3 -14   0 161.832 6.90888   2
  -3 -14   0 159.976 5.16955   2
  -3 -14   0 158.794 4.95546   2
  -3  14   0 148.361 11.5854   1
  -4 -14   0 10.4124 2.69621   2
  -4 -14   0 6.99645 4.72095   1
  -4 -14   0 8.66502 3.55876   2
   4 -14   0 10.4305 3.94878   2
   4 -14   0 8.40021 4.07175   2
  -4  14   0 13.4399 5.97262   1
  -5 -14   0 101.219 7.63533   1
  -5 -14   0 96.6961 5.62701   2
  -5 -14   0 98.0279 5.97038   2
   5 -14   0 92.3493 7.64718   2
   5 -14   0 108.785 7.34517   2
  -5  14   0 108.043 9.24063   1
  -6 -14   0 13.7939 4.05755   2
   6 -14   0 10.7025 5.17047   2
  -6 -14   0 16.9122 5.08911   1
  -6 -14   0 28.8813 4.49268   2
  -6  14   0 22.8468 7.19530   1
   7 -14   0 167.291 10.0735   2
  -7 -14   0 144.029 8.19239   2
  -7 -14   0 126.958 8.13744   1
  -7  14   0 136.869 12.0115   1
   8 -14   0 9.93876 6.31521   2
  -8 -14   0 32.0796 5.89305   1
  -8 -14   0 8.18505 5.60049   2
  -8  14   0 14.2423 8.43531   1
   0 -15   0 5.22132 5.75875   1
   1 -15   0 5.08932 2.23759   2
  -1 -15   0 -0.6668 5.32855   1
  -1  15   0 9.42160 6.71561   1
   2 -15   0 13.3082 3.08635   2
   2 -15   0 13.7652 3.09962   2
  -2 -15   0 15.2083 5.56967   1
  -2  15   0 12.6785 5.71665   1
   3 -15   0 5.61170 3.50666   2
   3 -15   0 9.75145 3.68957   2
  -3 -15   0 8.74697 5.27658   1
  -3 -15   0 10.8571 2.33008   2
  -3 -15   0 10.7771 1.89930   2
  -3  15   0 9.99331 5.93120   1
  -4 -15   0 62.8010 6.77235   1
  -4 -15   0 48.6259 4.22719   2
   4 -15   0 57.2068 5.46129   2
  -4 -15   0 51.1720 3.88868   2
   4 -15   0 48.8675 5.80915   2
  -4  15   0 60.0879 7.70109   1
  -5 -15   0 0.04737 3.38381   2
  -5 -15   0 0.68245 3.00365   2
  -5 -15   0 1.03923 4.76504   1
   5 -15   0 -2.3158 4.63085   2
  -5  15   0 7.77892 6.51939   1
   6 -15   0 5.45819 5.16676   2
  -6 -15   0 13.4249 4.11983   2
  -6 -15   0 13.6307 5.12529   1
  -6 -15   0 11.5189 3.81211   2
  -6  15   0 11.1737 7.11115   1
  -7 -15   0 -1.3570 4.42896   2
  -7 -15   0 6.57623 5.94779   1
  -7  15   0 1.28739 7.82112   1
   0 -16   0 43.5956 7.38438   1
  -1 -16   0 -3.1765 5.10364   1
   1 -16   0 1.69647 2.01444   2
   1 -16   0 2.05769 2.05141   2
   1 -16   0 -5.5477 5.21115   1
  -2 -16   0 239.561 12.2214   1
   2 -16   0 227.552 7.43970   2
   2 -16   0 228.349 7.45598   2
  -2  16   0 225.869 12.4096   1
   3 -16   0 0.95321 3.45094   2
   3 -16   0 2.65093 3.49350   2
  -3  16   0 11.7118 6.36020   1
  -4 -16   0 61.4069 4.05224   2
   4 -16   0 60.7885 5.59070   2
   4 -16   0 66.6599 5.60317   2
  -4 -16   0 58.2645 4.51094   2
  -4  16   0 59.8890 8.83137   1
  -5 -16   0 -10.367 5.05316   1
  -5 -16   0 -0.9078 3.13698   2
   5 -16   0 -0.6329 4.57603   2
  -5 -16   0 -2.8291 2.85602   2
  -5  16   0 0.17028 6.60579   1
  -6 -16   0 -5.0053 3.41580   2
  -6 -16   0 -5.0982 4.11171   2
  -6 -16   0 3.09739 5.09177   1
   0 -17   0 7.24948 6.49916   1
   1 -17   0 1.84243 6.03789   1
  -1 -17   0 5.79973 5.65048   1
  -2 -17   0 1.85046 6.06632   1
   2 -17   0 0.87026 3.30557   2
   2 -17   0 4.74927 2.74137   2
  -2  17   0 2.61184 6.33003   1
  -3 -17   0 63.4957 7.56107   1
   3 -17   0 51.6937 4.55280   2
   3 -17   0 51.8261 4.38894   2
  -3  17   0 46.6632 8.51388   1
  -4 -17   0 0.41286 5.40532   1
   4 -17   0 5.19338 4.72153   2
  -4  17   0 2.74129 7.57649   1
  -5 -17   0 12.3392 5.90015   1
   5 -17   0 19.8093 5.19353   2
  -5 -17   0 12.9718 2.84672   2
  -5  17   0 15.5737 7.51890   1
   0 -18   0 115.010 9.73018   1
  -1 -18   0 -8.0388 6.19905   1
   1 -18   0 -11.563 6.80391   1
   2 -18   0 -1.6219 2.35733   2
   2 -18   0 -3.1321 2.28620   2
  -2 -18   0 5.47696 6.29894   1
   2 -18   0 3.57836 7.29685   1
 -13   0   1 39.3888 7.21692   1
 -13   0   1 25.1073 8.08317   2
  12   0  -1 9.36900 5.95232   2
 -12   0   1 3.45501 6.17010   2
 -12   0   1 1.85791 6.42346   1
 -11   0   1 -1.2215 5.39812   2
 -11   0   1 -2.7491 5.30960   1
  11   0  -1 0.67934 5.26272   2
  10   0  -1 7.99885 5.35109   2
 -10   0   1 4.42579 4.95009   1
 -10   0   1 0.09086 5.37865   2
   9   0  -1 25.4692 5.28290   2
  -9   0   1 13.0440 5.10743   2
  -9   0   1 19.2156 4.51451   1
   8   0  -1 2.36213 3.77177   2
  -8   0   1 -1.2995 3.67569   2
  -8   0   1 -1.6961 3.50134   1
  -7   0   1 46.2439 5.01574   2
  -7   0   1 50.5091 4.59318   1
  -6   0   1 -3.6533 2.50496   1
   6   0  -1 -0.5430 2.77258   2
  -6   0   1 0.64180 2.57891   2
  -6   0   1 -4.1075 2.96583   2
  -5   0   1 113.434 4.83461   1
   5   0  -1 96.6299 4.70214   2
  -5   0   1 115.319 5.08961   2
   5   0  -1 106.118 4.83537   2
  -5   0   1 90.7046 4.59984   2
   4   0  -1 -0.7047 1.78007   2
   4   0  -1 -0.2582 1.83719   2
  -4   0   1 1.72138 1.85636   2
   4   0  -1 -0.5372 1.93791   1
  -4   0   1 0.36193 1.86664   1
  -4   0   1 1.96963 1.81478   2
   3   0  -1 685.942 15.9464   2
   3   0  -1 681.318 15.9562   1
   3   0  -1 706.592 15.9915   2
  -3   0   1 720.620 16.0584   1
  -3   0   1 683.799 15.9290   2
  -3   0   1 684.839 15.9867   2
   2   0  -1 1.51894 1.16791   1
   2   0  -1 0.53186 1.11455   2
   2   0  -1 1.53883 1.12131   2
  -2   0   1 1.59733 1.10073   2
  -2   0   1 -0.5849 1.08582   2
  -2   0   1 0.38230 1.38807   1
  -1   0   1 -0.2380 0.27019   2
   1   0  -1 -0.3272 0.22989   2
  -1   0  -1 -0.1156 0.29630   2
   1   0   1 -0.2961 0.25616   2
  -2   0  -1 1.41342 1.12709   1
   2   0   1 0.29667 0.94441   1
   2   0   1 1.12768 1.18239   2
  -2   0  -1 1.34711 1.16486   2
   2   0   1 2.00691 1.21533   2
  -2   0  -1 2.24787 1.18323   2
   3   0   1 68.5411 3.15539   2
  -3   0  -1 73.5528 2.90358   1
   3   0   1 68.5019 3.14718   2
   3   0   1 75.8541 3.06787   1
  -3   0  -1 70.1709 3.33853   2
  -3   0  -1 71.0571 3.25584   2
   4   0   1 1.87177 1.94496   2
  -4   0  -1 -0.7727 1.84012   1
   4   0   1 1.32599 1.81053   2
  -4   0  -1 0.68338 1.83235   2
  -4   0  -1 2.29873 1.97384   2
  -5   0  -1 1465.00 33.4647   2
   5   0   1 1455.17 33.4484   2
   5   0   1 1517.31 33.5688   2
  -5   0  -1 1519.08 33.1574   1
   5   0   1 1462.09 33.1026   1
  -6   0  -1 -4.3968 2.15254   1
   6   0   1 -3.1373 2.64496   2
  -6   0  -1 0.63591 2.78316   2
  -6   0  -1 1.74864 2.66602   2
  -7   0  -1 865.342 21.9295   2
  -7   0  -1 866.616 21.1513   1
   7   0   1 860.266 23.3539   2
  -8   0  -1 0.18025 4.32379   2
  -8   0  -1 3.07777 3.76974   1
   8   0   1 5.21720 4.32535   2
  -9   0  -1 379.864 13.6361   2
   9   0   1 377.548 13.2789   2
  -9   0  -1 351.361 12.1859   1
 -10   0  -1 -10.627 5.16335   2
 -10   0  -1 -2.1341 4.42530   1
  10   0   1 4.26080 5.24439   2
 -11   0  -1 13.6746 4.77468   1
  11   0   1 12.7402 5.78559   2
 -11   0  -1 8.09031 6.27385   2
 -12   0  -1 -4.9308 5.24902   1
  12   0   1 -3.0552 5.84607   2
 -12   0  -1 -5.8881 5.90966   2
 -13   0  -1 2.01587 6.65119   2
 -13   0  -1 5.61998 5.94413   1
 -13  -1   1 3.53038 7.07988   2
 -13  -1   1 3.98706 6.01350   1
 -13   1   1 -7.3732 6.25595   2
 -13   1   1 0.43561 6.23764   1
 -12  -1   1 263.565 13.6845   2
  12  -1  -1 246.478 12.5177   2
 -12   1   1 258.491 12.2969   1
 -12   1   1 253.438 13.5726   2
 -11  -1   1 160.024 9.68451   1
 -11  -1   1 154.329 10.0811   2
  11  -1  -1 153.498 9.94638   2
 -11   1   1 153.993 9.96991   2
 -11   1   1 158.768 9.15033   1
  11   1  -1 160.274 10.3939   2
  10  -1  -1 661.148 19.5320   2
 -10  -1   1 617.503 20.8068   2
 -10  -1   1 641.504 18.2413   1
 -10   1   1 637.155 18.8885   1
 -10   1   1 627.658 19.5340   2
  10   1  -1 666.127 19.0448   2
   9  -1  -1 252.548 10.8969   2
  -9  -1   1 236.595 10.4882   2
  -9  -1   1 251.171 10.2315   1
   9   1  -1 276.594 11.8679   2
  -9   1   1 259.629 10.6358   2
  -9   1   1 261.737 10.2055   1
  -8  -1   1 4.50583 3.60194   1
   8  -1  -1 12.8861 4.13066   2
  -8  -1   1 8.26555 4.00902   2
   8   1  -1 9.50782 4.26933   2
  -8   1   1 0.09698 4.34552   2
  -7  -1   1 1008.16 25.6560   2
  -7  -1   1 1072.14 25.5550   1
  -7  -1   1 1052.00 25.8739   2
   7  -1  -1 1065.73 25.8633   2
  -7   1   1 1083.73 25.7411   1
   7   1  -1 1040.35 25.6530   2
  -7   1   1 1107.83 26.0942   2
   6  -1  -1 312.829 9.93242   2
   6  -1  -1 310.305 9.83734   2
  -6  -1   1 310.737 9.58582   2
  -6  -1   1 305.035 9.68347   2
  -6  -1   1 311.373 9.51367   1
  -6   1   1 318.365 9.68155   1
  -6   1   1 298.256 11.0189   2
   6   1  -1 306.578 9.50604   2
  -5  -1   1 751.827 18.0860   1
  -5  -1   1 758.883 18.2769   2
   5  -1  -1 780.822 18.4524   2
  -5  -1   1 744.822 18.3349   2
   5   1  -1 762.808 18.2818   2
  -5   1   1 726.229 18.2379   2
  -5   1   1 769.592 18.4518   2
  -5   1   1 751.325 18.3350   1
   4  -1  -1 39.6137 3.06984   2
   4  -1  -1 35.8693 2.96551   2
   4  -1  -1 38.6994 2.98566   1
  -4  -1   1 42.3002 3.31374   1
  -4  -1   1 36.3894 2.88307   2
  -4  -1   1 39.2580 3.10483   2
  -4   1   1 39.2047 3.07549   2
   4   1  -1 36.9913 2.90702   2
   4   1  -1 36.6651 2.90044   2
  -4   1   1 30.0961 2.86071   1
   4   1  -1 37.6238 2.75410   1
  -4   1   1 35.7073 2.91844   2
   3  -1  -1 5890.16 127.716   1
   3  -1  -1 5945.73 127.699   2
  -3  -1   1 6027.86 127.640   2
   3  -1  -1 6158.73 127.726   2
   3   1  -1 6093.57 127.594   2
  -3   1   1 6162.06 127.659   2
  -3   1   1 6009.40 127.770   1
  -3   1   1 6158.14 127.762   2
  -2  -1   1 285.570 6.89914   2
   2  -1  -1 263.158 6.97992   1
  -2  -1   1 274.666 6.78595   1
   2  -1  -1 280.980 6.92974   2
  -2  -1   1 288.390 6.89325   2
   2  -1  -1 273.861 6.90943   2
  -2   1   1 275.160 7.03551   1
   2   1  -1 273.765 6.79098   2
  -2   1   1 277.914 6.88799   2
   2   1  -1 280.785 6.78784   2
   2   1  -1 280.893 6.84544   1
  -2   1   1 287.240 6.94141   2
   1  -1  -1 680.339 16.5667   1
   1   1  -1 774.700 16.4013   2
  -1   1   1 806.452 16.9392   2
  -1   1  -1 903.153 22.1045   1
   1   1   1 1106.52 22.1617   2
  -1   1  -1 1101.34 22.5772   2
   2  -1   1 352.260 8.48595   2
  -2  -1  -1 358.617 8.41953   2
  -2  -1  -1 364.512 8.10830   1
   2  -1   1 352.650 8.33113   1
  -2  -1  -1 345.851 8.34703   2
   2  -1   1 341.142 8.45597   2
  -2   1  -1 355.448 8.33802   1
   2   1   1 358.094 8.41171   2
   2   1   1 321.021 8.32475   2
  -2   1  -1 362.520 8.49646   2
  -2   1  -1 354.936 8.45244   2
   2   1   1 350.286 8.05738   1
   3  -1   1 595.415 14.2380   2
  -3  -1  -1 604.406 14.1939   2
   3  -1   1 589.848 14.0132   1
  -3  -1  -1 598.100 14.1896   2
   3  -1   1 593.570 14.2746   2
  -3  -1  -1 610.674 13.8033   1
  -3   1  -1 606.627 14.0652   1
  -3   1  -1 617.956 14.3568   2
   3   1   1 615.454 14.1419   2
   3   1   1 626.560 14.2116   2
  -3   1  -1 610.536 14.2084   2
   3   1   1 598.680 13.7766   1
  -4  -1  -1 813.850 19.7080   2
  -4  -1  -1 796.190 18.6478   2
  -4  -1  -1 812.954 18.2548   1
   4  -1   1 773.681 18.7186   2
   4  -1   1 780.929 18.4649   1
   4  -1   1 806.780 18.8089   2
  -4   1  -1 793.476 18.7010   2
  -4   1  -1 802.305 18.8464   2
  -4   1  -1 801.026 18.6051   1
   4   1   1 790.869 18.6195   2
   4   1   1 827.298 18.7151   2
   4   1   1 784.508 18.2533   1
   5  -1   1 1176.45 26.8188   2
  -5  -1  -1 1180.70 26.8210   2
   5  -1   1 1138.22 27.9268   2
  -5  -1  -1 1177.73 26.2314   1
  -5  -1  -1 1139.34 26.6072   2
  -5   1  -1 1171.40 26.5240   1
  -5   1  -1 1132.65 26.6295   2
   5   1   1 1171.82 26.7167   2
   5   1   1 1113.97 26.1204   1
  -5   1  -1 1162.96 26.8437   2
   6  -1   1 646.614 16.9026   2
  -6  -1  -1 657.926 16.9529   2
   6  -1   1 653.023 16.8809   2
  -6  -1  -1 633.490 16.5512   2
  -6  -1  -1 661.415 16.1729   1
  -6   1  -1 641.215 16.3232   1
   6   1   1 641.480 16.6840   2
   7  -1   1 186.120 7.69894   2
  -7  -1  -1 175.856 8.05883   2
  -7  -1  -1 162.120 7.16720   2
  -7  -1  -1 165.334 7.02771   1
   7   1   1 172.160 7.76137   2
  -7   1  -1 171.077 7.04678   1
  -7   1  -1 182.926 7.77222   2
  -8  -1  -1 798.192 21.5128   2
  -8  -1  -1 807.058 20.4299   1
   8  -1   1 811.844 21.2860   2
  -8   1  -1 818.181 20.8232   1
   8   1   1 792.194 21.1539   2
  -8   1  -1 799.919 21.3097   2
  -9  -1  -1 281.863 11.2480   2
   9  -1   1 276.747 11.0939   2
  -9  -1  -1 280.787 10.4241   1
  -9   1  -1 286.708 10.7474   1
  -9   1  -1 299.953 11.8162   2
  10  -1   1 7.44811 5.57650   2
 -10  -1  -1 0.93324 4.45735   1
 -10  -1  -1 -0.4454 4.92355   2
  10   1   1 4.69889 4.82758   2
 -10   1  -1 4.13327 4.69744   1
 -10   1  -1 -3.4735 4.85731   2
  11  -1   1 124.483 9.31904   2
 -11  -1  -1 134.775 9.67152   2
 -11  -1  -1 133.547 8.57702   1
  11   1   1 155.444 9.99677   2
 -11   1  -1 143.474 8.51141   1
 -11   1  -1 136.109 9.59041   2
  12  -1   1 48.8130 7.39152   2
 -12  -1  -1 49.6847 6.48900   1
 -12  -1  -1 47.5623 8.33592   2
 -12   1  -1 46.6862 7.89707   2
 -13  -1  -1 7.27849 5.89928   1
 -13  -1  -1 16.7735 7.14307   2
 -13   1  -1 12.2015 5.61844   1
 -13   1  -1 18.8698 7.63372   2
 -13  -2   1 1.51572 5.78912   1
  13  -2  -1 15.0308 7.28725   2
 -13   2   1 13.2979 6.09834   1
  12  -2  -1 0.53075 6.00422   2
 -12  -2   1 7.60862 6.30003   1
 -12  -2   1 5.78971 6.81353   2
 -12   2   1 16.4084 6.35008   1
 -12   2   1 10.3860 6.88244   2
  11  -2  -1 28.1702 6.96877   2
 -11  -2   1 19.6324 5.56802   1
 -11  -2   1 24.2373 6.80910   2
 -11   2   1 27.3767 6.25302   2
 -11   2   1 27.0161 5.72527   1
  10  -2  -1 11.1772 5.80071   2
 -10  -2   1 6.76176 4.90384   1
 -10  -2   1 9.62881 5.13021   2
 -10   2   1 9.85720 5.50486   2
 -10   2   1 3.59368 4.66275   1
  10   2  -1 4.27538 4.99139   2
   9  -2  -1 107.967 7.66718   2
  -9  -2   1 92.2782 7.30022   1
  -9   2   1 113.136 7.35769   1
  -9   2   1 105.596 7.60588   2
   9   2  -1 122.426 7.34118   2
  -8  -2   1 95.4271 6.19800   2
   8  -2  -1 91.7241 6.69915   2
  -8  -2   1 101.877 6.62018   1
  -8  -2   1 104.524 7.53689   2
  -8   2   1 95.4520 6.59975   1
  -8   2   1 96.8168 6.72782   2
   8   2  -1 114.151 7.03466   2
  -7  -2   1 5.47855 3.72468   2
   7  -2  -1 18.8164 3.89838   2
  -7  -2   1 10.8910 3.25373   1
  -7  -2   1 8.57193 3.50057   2
   7   2  -1 14.9712 3.41865   2
  -7   2   1 11.6894 3.60523   1
  -7   2   1 12.6647 4.22476   2
   6  -2  -1 6.81060 2.90560   2
  -6  -2   1 9.45103 3.19805   2
  -6  -2   1 7.24010 2.68083   2
  -6  -2   1 7.11858 2.70605   1
   6  -2  -1 4.00252 3.17197   2
  -6   2   1 3.55627 2.91669   1
  -6   2   1 6.20815 2.93764   2
   6   2  -1 6.81045 2.99112   2
   5  -2  -1 41.2204 3.73553   2
   5  -2  -1 45.0157 3.84057   2
  -5  -2   1 46.7899 3.46692   1
  -5  -2   1 52.6725 3.80654   2
  -5  -2   1 48.2745 3.56682   2
  -5   2   1 45.8672 3.84523   2
   5   2  -1 42.5633 3.48784   2
  -5   2   1 46.0802 3.80111   1
   4  -2  -1 -3.6196 1.71084   2
  -4  -2   1 3.29867 2.20756   1
  -4  -2   1 2.83970 1.82844   2
  -4  -2   1 -0.6869 1.70821   2
   4  -2  -1 3.38009 2.02467   1
  -4   2   1 3.89993 2.20626   2
   4   2  -1 0.29541 1.79098   2
  -4   2   1 0.42056 1.71343   2
   4   2  -1 3.07495 1.64969   1
   4   2  -1 2.62179 1.94050   2
  -4   2   1 3.18926 2.12825   1
   3  -2  -1 157.344 5.64371   1
   3  -2  -1 161.946 5.02531   2
  -3  -2   1 155.140 4.87825   2
  -3  -2   1 171.064 5.06560   2
  -3  -2   1 158.107 4.77262   1
   3  -2  -1 162.110 5.07242   2
  -3   2   1 161.468 4.89908   2
  -3   2   1 162.153 5.03827   2
   3   2  -1 160.599 4.86823   1
   2  -2  -1 33.8074 2.10279   2
   2  -2  -1 30.4212 2.24228   1
  -2  -2   1 33.1990 1.81555   2
  -2  -2   1 41.1053 1.99802   1
  -2  -2   1 34.6154 1.79400   2
  -2   2   1 34.4992 2.01334   2
   2   2  -1 34.2551 1.79515   2
   2   2  -1 34.2699 1.88099   1
   2   2  -1 37.7130 1.86667   2
  -2   2   1 31.8577 2.26444   1
   1  -2  -1 28.6786 1.71246   1
   1  -2  -1 30.6857 1.51480   2
  -1  -2   1 30.9871 1.33908   2
  -1  -2   1 30.8155 1.60097   1
  -1  -2   1 31.2806 1.36785   2
   1  -2  -1 31.9185 1.42428   2
   1   2  -1 30.8569 1.28112   2
  -1   2   1 31.8215 1.42573   2
   1   2  -1 30.9104 1.21987   2
  -1   2   1 31.3855 1.32386   2
  -1   2   1 29.1092 1.71182   1
   1   2  -1 30.7595 1.58541   1
   0  -2   1 726.557 14.5474   2
   0  -2   1 706.139 14.9815   1
   0  -2   1 575.125 14.5049   2
   0  -2  -1 702.270 14.8106   1
   0   2  -1 647.487 14.9281   1
   0   2  -1 716.758 14.4761   2
   0   2  -1 719.514 14.4589   2
   1  -2   1 99.0896 3.04793   1
   1  -2   1 98.7135 2.88693   2
  -1  -2  -1 98.5680 2.64426   1
   1  -2   1 101.854 2.84813   2
  -1  -2  -1 104.059 2.60850   2
  -1  -2  -1 105.845 2.66680   2
  -1   2  -1 95.3626 2.77438   2
  -1   2  -1 105.188 3.12419   1
  -1   2  -1 98.5924 2.85391   2
   1   2   1 100.805 2.53052   2
   1   2   1 102.231 2.50219   2
  -2  -2  -1 0.14784 0.88318   1
   2  -2   1 -1.3301 1.17109   1
  -2  -2  -1 3.09291 1.19895   2
   2  -2   1 2.46122 1.21941   2
   2  -2   1 5.07139 1.42008   2
  -2  -2  -1 1.90438 1.15720   2
  -2   2  -1 3.86811 1.36907   2
   2   2   1 1.11135 0.90735   1
  -2   2  -1 2.17592 1.24151   2
  -2   2  -1 2.49638 1.27958   1
   2   2   1 1.09496 0.98388   2
   2   2   1 3.10764 1.06359   2
   3  -2   1 254.759 7.05650   2
  -3  -2  -1 236.991 7.38514   2
  -3  -2  -1 263.251 6.91972   2
   3  -2   1 249.539 6.95266   2
  -3  -2  -1 253.115 6.37759   1
  -3   2  -1 251.107 6.85872   2
   3   2   1 260.925 6.40412   1
   3   2   1 236.458 6.63252   2
  -3   2  -1 249.294 6.89680   1
  -3   2  -1 249.825 6.90079   2
  -4  -2  -1 373.911 9.96236   2
   4  -2   1 367.288 10.0552   2
  -4  -2  -1 387.114 10.0010   2
  -4  -2  -1 376.005 9.45834   1
   4  -2   1 379.165 9.91062   1
   4  -2   1 389.483 11.1055   2
  -4   2  -1 379.941 9.98386   2
   4   2   1 371.016 9.76736   2
  -4   2  -1 384.325 10.0934   1
   4   2   1 375.790 9.87439   2
   4   2   1 365.508 9.39113   1
  -4   2  -1 375.299 10.0594   2
  -5  -2  -1 26.7246 2.74779   1
   5  -2   1 22.4612 3.32574   2
   5  -2   1 17.7297 2.88456   2
  -5  -2  -1 23.7193 2.98077   2
  -5  -2  -1 17.2912 2.83988   2
  -5   2  -1 23.5341 2.99218   1
  -5   2  -1 22.6530 3.13201   2
   5   2   1 19.8862 2.93871   2
   5   2   1 30.0030 2.73658   1
  -6  -2  -1 35.1437 4.04657   2
   6  -2   1 23.7543 3.61472   2
  -6  -2  -1 29.2822 3.31569   1
   6  -2   1 26.6873 3.61244   2
  -6  -2  -1 31.5092 3.60504   2
   6   2   1 29.9565 3.50907   2
  -6   2  -1 33.0957 3.82013   2
  -6   2  -1 32.1920 3.85730   1
  -7  -2  -1 50.2748 5.10925   2
  -7  -2  -1 51.5449 4.61010   2
  -7  -2  -1 46.6572 4.16669   1
   7  -2   1 49.4421 4.83110   2
   7   2   1 45.9544 4.45521   2
  -7   2  -1 55.9348 4.72978   1
  -8  -2  -1 31.0198 4.26862   1
  -8  -2  -1 32.6982 4.96023   2
  -8  -2  -1 23.0703 4.23590   2
   8  -2   1 32.0081 4.95305   2
  -8   2  -1 29.4503 4.91222   2
   8   2   1 24.8448 4.70393   2
   9  -2   1 89.9243 8.17310   2
  -9   2  -1 95.8085 7.64395   2
  -9   2  -1 92.3691 7.37372   1
   9   2   1 103.294 7.02408   2
 -10  -2  -1 236.788 11.6132   2
 -10  -2  -1 234.414 9.84444   1
  10  -2   1 239.460 11.5967   2
  10   2   1 240.623 10.3648   2
 -10   2  -1 239.256 10.8951   2
 -10   2  -1 216.655 9.85527   1
 -11  -2  -1 6.93393 5.62891   2
  11  -2   1 4.94749 5.71235   2
 -11  -2  -1 -1.0852 4.50589   1
 -11   2  -1 8.79674 5.01107   1
 -11   2  -1 -0.1239 5.51898   2
  11   2   1 1.30969 5.73205   2
 -12  -2  -1 76.0478 9.05544   2
 -12  -2  -1 66.0743 7.16594   1
  12  -2   1 75.9790 8.73043   2
 -12   2  -1 68.7861 7.42392   1
 -13  -2  -1 -1.2874 5.58564   1
 -13   2  -1 -8.4130 6.27996   1
  13  -3  -1 14.5463 8.10061   2
 -13  -3   1 14.8050 7.96098   2
 -13  -3   1 11.9734 6.38224   1
 -13   3   1 12.7274 7.18833   1
 -12  -3   1 84.4504 7.89738   1
  12  -3  -1 71.0530 8.51592   2
 -12   3   1 71.0684 8.35481   1
 -12   3   1 71.0381 8.65366   2
 -11  -3   1 15.0047 6.58329   2
 -11  -3   1 10.7824 5.50876   1
  11  -3  -1 19.2591 6.25756   2
 -11   3   1 18.6571 5.98111   2
 -11   3   1 24.0724 6.66313   1
  11   3  -1 20.5094 5.36739   2
 -10  -3   1 175.744 9.34350   1
 -10  -3   1 204.414 10.9807   2
 -10   3   1 199.334 10.0959   2
 -10   3   1 208.180 9.89659   1
  10   3  -1 197.157 9.89841   2
  -9  -3   1 199.606 9.10027   1
  -9  -3   1 210.086 10.5726   2
   9  -3  -1 203.081 9.74518   2
  -9  -3   1 194.876 10.1022   2
  -9   3   1 202.181 9.35921   1
   9   3  -1 217.603 9.53742   2
  -9   3   1 211.164 9.62086   2
  -8  -3   1 556.374 15.1764   1
  -8  -3   1 521.770 15.5830   2
   8  -3  -1 534.897 15.8449   2
  -8   3   1 540.297 15.6391   1
   8   3  -1 528.022 15.0815   2
  -8   3   1 529.595 15.7764   2
   7  -3  -1 685.945 18.2757   2
  -7  -3   1 669.271 17.9356   2
  -7  -3   1 689.667 18.2550   2
  -7  -3   1 668.429 17.5034   1
   7  -3  -1 697.486 18.2881   2
  -7   3   1 687.101 18.1966   1
   7   3  -1 671.818 17.5773   2
  -7   3   1 689.865 18.3048   2
   6  -3  -1 107.063 5.57066   2
  -6  -3   1 95.6767 5.51900   2
   6  -3  -1 104.367 5.62140   2
  -6  -3   1 98.4975 5.36852   1
  -6  -3   1 106.372 5.85373   2
  -6   3   1 104.123 5.51612   2
   6   3  -1 100.215 5.29133   2
  -6   3   1 101.793 5.72125   1
  -5  -3   1 1334.69 30.5331   2
   5  -3  -1 1366.98 30.7983   2
   5  -3  -1 1340.57 30.7470   2
  -5  -3   1 1333.85 30.5518   2
  -5  -3   1 1329.66 30.2106   1
  -5   3   1 1355.26 30.9846   1
  -5   3   1 1356.35 30.7902   2
  -4  -3   1 202.056 6.06934   1
  -4  -3   1 193.438 6.94089   2
  -4  -3   1 203.488 6.39326   2
   4  -3  -1 191.711 6.56645   2
   4  -3  -1 211.886 6.66733   2
  -4   3   1 203.700 6.43582   2
   4   3  -1 197.643 6.12701   1
  -4   3   1 205.461 6.74747   1
  -3  -3   1 554.657 13.0868   1
   3  -3  -1 561.181 13.9517   2
  -3  -3   1 569.894 13.1915   2
   3  -3  -1 571.769 13.6558   1
   3  -3  -1 567.838 13.4476   2
  -3  -3   1 552.209 13.1352   2
   3   3  -1 546.344 13.0164   2
   3   3  -1 561.535 12.9478   2
  -3   3   1 590.552 13.8058   1
  -3   3   1 546.384 13.1134   2
   3   3  -1 552.837 13.0965   1
  -2  -3   1 1087.40 23.2803   2
  -2  -3   1 1069.63 23.3104   2
   2  -3  -1 1060.48 23.8508   1
   2  -3  -1 1077.11 23.4687   2
  -2  -3   1 1070.81 23.5171   1
   2  -3  -1 1092.40 23.5515   2
   2   3  -1 1076.83 23.1710   2
   2   3  -1 1065.86 23.4950   1
  -2   3   1 1078.70 23.3174   2
  -2   3   1 1060.81 23.4180   2
   2   3  -1 1080.06 23.0829   2
  -2   3   1 1065.93 23.8935   1
  -1  -3   1 1102.07 23.7400   1
   1  -3  -1 1102.48 23.8755   1
  -1  -3   1 1111.18 23.2231   2
   1  -3  -1 1100.47 23.3682   2
  -1  -3   1 1088.68 23.7522   1
  -1  -3   1 1096.43 23.1786   2
   1  -3  -1 1098.47 23.3038   2
   1   3  -1 1061.36 22.9234   2
   1   3  -1 1087.20 22.9485   2
  -1   3   1 1088.97 23.8777   1
  -1   3   1 1077.40 23.1172   2
   0  -3  -1 898.051 19.9217   1
   0  -3   1 915.201 20.0844   1
   0  -3   1 943.608 19.3817   2
   0  -3   1 922.951 19.4038   2
   0   3  -1 898.014 20.0722   1
   0   3   1 919.627 19.9238   1
  -1  -3  -1 1775.79 38.0307   1
   1  -3   1 1772.36 38.4526   1
   1  -3   1 1792.60 38.0457   2
  -1  -3  -1 1731.18 37.6370   2
   1  -3   1 1814.05 37.9869   2
  -1  -3  -1 1784.96 37.6709   2
  -1  -3  -1 1784.46 38.0384   1
  -1   3  -1 1815.60 37.8530   2
  -1   3  -1 1837.48 38.5399   1
  -1   3  -1 1806.79 37.8878   2
   2  -3   1 1818.46 39.4867   2
  -2  -3  -1 1857.98 39.2480   2
  -2  -3  -1 1869.40 39.2284   2
   2  -3   1 1865.61 39.5575   2
   2  -3   1 1831.71 39.7902   1
  -2  -3  -1 1869.11 39.1360   1
   2   3   1 1826.53 38.9956   2
  -2   3  -1 1789.91 39.3372   2
  -2   3  -1 1843.46 39.7730   1
   2   3   1 1828.55 39.1315   1
   2   3   1 1836.20 39.0116   2
  -2   3  -1 1831.71 39.4606   2
  -3  -3  -1 913.265 20.3016   2
   3  -3   1 916.714 21.3052   2
   3  -3   1 883.131 20.5573   1
   3  -3   1 875.245 20.4956   2
  -3  -3  -1 896.654 20.2459   2
  -3  -3  -1 893.323 19.8693   1
   3   3   1 928.519 20.0846   2
   3   3   1 887.049 20.0628   2
  -3   3  -1 927.687 20.7190   1
   3   3   1 897.722 19.8820   1
  -3   3  -1 901.284 20.3610   2
   4  -3   1 4333.62 91.8174   2
   4  -3   1 4277.76 91.8003   2
  -4  -3  -1 4267.97 90.9880   1
  -4  -3  -1 4272.85 91.5531   2
  -4   3  -1 4323.21 91.8259   1
   4   3   1 4300.13 90.9897   1
  -4   3  -1 4307.97 91.7058   2
  -5  -3  -1 6.35307 2.21651   1
  -5  -3  -1 4.36302 2.37317   2
   5  -3   1 4.88648 2.38158   2
  -5  -3  -1 5.77875 2.58176   2
   5  -3   1 4.17309 2.55792   2
  -5   3  -1 3.16251 2.75531   2
  -5   3  -1 4.75805 2.59706   1
   5   3   1 7.33859 2.11049   1
  -6  -3  -1 371.772 11.1242   2
  -6  -3  -1 385.956 11.3585   2
   6  -3   1 371.196 11.5021   2
   6  -3   1 380.822 12.3411   2
  -6  -3  -1 369.050 10.3433   1
  -6   3  -1 372.155 11.1692   2
  -6   3  -1 376.465 11.1186   1
   6   3   1 383.728 10.9370   2
  -7  -3  -1 252.346 8.83275   2
  -7  -3  -1 239.146 8.21018   1
   7  -3   1 236.941 8.92145   2
   7  -3   1 236.959 9.53201   2
  -7  -3  -1 240.735 9.01412   2
  -7   3  -1 241.547 9.03919   2
  -7   3  -1 241.170 8.87337   1
   7   3   1 260.290 8.68372   2
  -8  -3  -1 68.6421 5.61522   1
   8  -3   1 75.4962 6.57402   2
  -8  -3  -1 75.1052 7.50066   2
  -8   3  -1 71.8214 6.06335   1
   8   3   1 81.4008 5.76807   2
  -9  -3  -1 38.7637 5.42775   2
  -9  -3  -1 43.5176 5.72972   1
  -9  -3  -1 50.4972 6.07512   2
   9  -3   1 51.5076 6.21534   2
  -9   3  -1 39.4105 5.67477   2
  -9   3  -1 44.4925 5.70187   1
   9   3   1 54.6661 5.82432   2
 -10  -3  -1 108.167 9.31408   2
 -10  -3  -1 117.020 7.45529   1
  10  -3   1 120.087 10.4241   2
 -10   3  -1 101.707 9.10909   2
 -10   3  -1 108.226 8.52452   1
  10   3   1 108.532 7.55609   2
 -11  -3  -1 183.335 10.7065   2
  11  -3   1 187.035 11.6587   2
 -11  -3  -1 172.920 9.14039   1
 -11   3  -1 184.453 9.84303   1
 -11   3  -1 178.680 10.3976   2
  12  -3   1 23.8469 6.91017   2
 -12  -3  -1 19.1570 7.10604   2
 -12  -3  -1 16.8863 5.42077   1
 -12   3  -1 9.56559 5.71322   1
 -12   3  -1 15.2065 6.42183   2
  13  -3   1 63.1517 8.78374   2
 -13  -3  -1 71.0205 7.36287   1
 -13  -3  -1 67.2496 9.35915   2
 -13   3  -1 57.8234 7.60799   1
 -13  -4   1 58.8156 8.52188   2
  13  -4  -1 58.5135 8.56765   2
 -13   4   1 38.0658 7.42078   1
 -12  -4   1 6.83140 5.36407   1
  12  -4  -1 18.8440 7.56053   2
 -12   4   1 10.0178 6.26011   1
 -11  -4   1 53.9297 6.53932   1
 -11  -4   1 58.1852 7.32230   2
  11  -4  -1 67.0181 8.13159   2
 -11   4   1 65.4455 7.75342   2
 -11   4   1 61.6641 7.99422   1
 -10  -4   1 24.8346 5.38229   1
 -10  -4   1 34.2122 6.03469   2
  10  -4  -1 34.7575 6.18156   2
 -10   4   1 33.6076 6.15946   1
 -10   4   1 35.7630 6.44507   2
  10   4  -1 27.0017 5.18583   2
  -9  -4   1 281.451 10.4793   1
   9  -4  -1 259.365 16.9264   2
  -9  -4   1 252.985 10.7682   2
  -9  -4   1 289.153 11.6061   2
  -9   4   1 263.768 10.7617   2
   9   4  -1 269.689 10.0961   2
  -9   4   1 292.739 11.7573   1
   8  -4  -1 8.22371 4.27258   2
  -8  -4   1 12.9238 4.10572   1
  -8  -4   1 6.19042 3.95405   2
  -8  -4   1 0.68424 4.06545   2
  -8   4   1 8.56626 4.78884   1
  -8   4   1 12.1754 4.42692   2
  -7  -4   1 162.833 7.48002   2
  -7  -4   1 172.658 7.27847   1
   7  -4  -1 144.411 7.23549   2
   7  -4  -1 172.295 7.75990   2
  -7  -4   1 156.774 7.68178   2
  -7   4   1 176.182 7.90247   1
  -7   4   1 164.021 7.31465   2
   6  -4  -1 245.687 8.72867   2
   6  -4  -1 247.327 8.89294   2
  -6  -4   1 232.158 8.25280   2
  -6  -4   1 252.626 8.15941   1
  -6  -4   1 236.769 8.39296   2
  -6   4   1 246.593 8.82363   1
  -6   4   1 241.485 8.36371   2
  -5  -4   1 262.189 7.75932   1
  -5  -4   1 261.174 8.16916   2
  -5  -4   1 277.100 9.26132   2
   5  -4  -1 262.873 8.49789   2
   5  -4  -1 259.257 8.29031   2
  -5   4   1 247.709 8.24537   2
  -5   4   1 256.844 8.57935   1
   5   4  -1 265.816 7.82675   2
   4  -4  -1 20.5847 2.77517   2
  -4  -4   1 21.6849 2.48998   2
  -4  -4   1 19.3068 2.52788   2
  -4  -4   1 17.8872 2.26745   1
   4  -4  -1 22.1100 2.88061   2
   4   4  -1 19.3515 2.28543   2
  -4   4   1 19.9259 2.95485   1
   4   4  -1 20.9010 2.53445   1
   3  -4  -1 54.4986 2.97977   2
  -3  -4   1 61.9045 2.91440   2
   3  -4  -1 57.1113 3.25818   2
  -3  -4   1 64.1494 2.97001   2
  -3   4   1 61.8910 3.17331   2
   3   4  -1 57.8059 2.72832   2
  -3   4   1 62.3662 3.66073   1
   3   4  -1 63.6606 2.96344   1
   3   4  -1 56.2658 3.45694   2
   2  -4  -1 44.9380 2.76119   1
   2  -4  -1 45.5677 2.40353   2
  -2  -4   1 44.1580 2.64941   1
   2  -4  -1 46.1493 2.32952   2
  -2  -4   1 43.4263 2.13930   2
  -2  -4   1 46.8341 2.15820   2
   2   4  -1 41.6427 1.72569   2
   2   4  -1 43.8680 1.66745   2
  -2   4   1 41.3709 2.14309   2
   2   4  -1 46.1218 2.62174   1
  -2   4   1 41.3873 2.06287   2
  -2   4   1 40.0311 2.81172   1
   1  -4  -1 51.7132 1.96408   2
  -1  -4   1 53.8853 2.48917   1
  -1  -4   1 53.4914 1.73658   2
  -1  -4   1 51.1795 1.66989   2
   1  -4  -1 51.5260 1.86458   2
   1  -4  -1 50.8161 2.61862   1
  -1  -4   1 48.0971 2.52116   1
  -1   4   1 51.8560 2.63531   1
   0  -4   1 4.76125 1.35000   1
   0  -4   1 3.25991 0.65081   2
   0  -4   1 2.64338 0.59779   2
   0  -4  -1 3.43924 1.20438   1
   0   4   1 1.49735 1.18526   1
   0   4  -1 1.55330 1.32155   1
   1  -4   1 210.944 5.12043   2
   1  -4   1 207.279 5.05075   2
  -1  -4  -1 191.923 5.23888   1
  -1  -4  -1 206.061 4.52256   2
  -1  -4  -1 199.836 4.50373   2
  -1   4  -1 205.817 4.70919   2
  -1   4  -1 197.479 4.70848   2
   1   4   1 208.020 5.37678   1
  -1   4  -1 210.971 5.85979   1
   2  -4   1 23.5572 1.98426   2
   2  -4   1 21.4405 2.18953   1
   2  -4   1 21.4114 1.87045   2
  -2  -4  -1 22.9561 1.85409   1
  -2  -4  -1 21.8564 1.77542   2
  -2  -4  -1 23.4825 1.74757   2
  -2  -4  -1 19.8940 1.76433   1
   2   4   1 23.6374 1.13504   2
  -2   4  -1 20.7740 2.28635   1
   2   4   1 20.0295 1.12606   2
  -2   4  -1 22.9140 1.84915   2
  -2   4  -1 21.6054 1.80901   2
   3  -4   1 126.680 4.69930   2
  -3  -4  -1 127.813 4.23093   2
   3  -4   1 129.413 4.65610   2
  -3  -4  -1 129.776 4.26810   2
  -3  -4  -1 126.963 4.12325   1
  -3   4  -1 125.511 4.33697   2
  -3   4  -1 129.414 5.15022   1
   3   4   1 126.271 3.84678   2
   3   4   1 121.487 4.10355   1
  -4  -4  -1 2.74551 1.76942   1
   4  -4   1 0.96529 2.26276   2
  -4  -4  -1 1.39467 2.04161   2
   4  -4   1 3.82385 2.39353   2
  -4  -4  -1 2.42568 2.01702   2
  -4   4  -1 1.10134 2.32642   1
   4   4   1 -0.8919 1.71761   2
   5  -4   1 147.335 5.95568   2
  -5  -4  -1 135.857 5.81146   2
   5  -4   1 145.877 6.34021   2
  -5  -4  -1 141.826 5.19186   1
   5   4   1 146.016 5.40046   2
  -5   4  -1 153.876 6.25070   1
   5   4   1 140.028 5.08324   1
  -5   4  -1 142.031 5.75729   2
   6  -4   1 0.72805 3.06027   2
   6  -4   1 3.17027 3.07673   2
  -6  -4  -1 -0.1273 2.99801   2
  -6  -4  -1 2.48864 2.89503   2
  -6  -4  -1 -0.3054 2.45299   1
  -6   4  -1 -4.4027 2.55773   2
  -6   4  -1 -2.4208 3.37626   1
   6   4   1 0.80657 1.62966   2
  -7  -4  -1 106.191 5.56717   1
  -7  -4  -1 100.308 6.32833   2
   7  -4   1 111.335 6.73520   2
   7  -4   1 111.675 6.66117   2
  -7  -4  -1 116.176 6.34895   2
  -7   4  -1 106.007 6.70781   2
   8  -4   1 46.7636 5.96390   2
  -8  -4  -1 51.7573 4.82447   1
  -8  -4  -1 35.3289 4.64983   2
  -8  -4  -1 44.1698 5.62133   2
  -8   4  -1 40.0258 5.40230   1
  -8   4  -1 48.9901 5.27759   2
   9  -4   1 88.1713 13.0711   2
  -9  -4  -1 96.6909 8.20164   2
  -9  -4  -1 111.040 7.60018   1
  -9  -4  -1 86.0923 6.81325   2
   9   4   1 111.135 8.03476   2
  -9   4  -1 111.332 8.53741   2
  -9   4  -1 110.315 8.28549   1
 -10  -4  -1 24.8874 5.75947   2
  10  -4   1 21.5596 5.90863   2
 -10  -4  -1 22.7894 4.96464   1
  10   4   1 22.0642 5.33054   2
 -10   4  -1 31.0609 6.37327   1
 -10   4  -1 24.6020 5.54274   2
 -11  -4  -1 13.3207 6.32706   2
 -11  -4  -1 11.5482 5.09226   1
  11  -4   1 12.2793 6.11317   2
 -11   4  -1 12.7705 6.32281   2
 -12  -4  -1 4.47134 4.89313   1
 -12  -4  -1 5.75773 6.35998   2
  12  -4   1 -3.4777 6.84285   2
 -12   4  -1 -13.902 5.83942   1
 -13  -4  -1 15.2775 5.71899   1
 -13  -4  -1 13.7202 7.80426   2
  13  -4   1 25.9048 7.84028   2
 -13   4  -1 12.1605 6.78382   1
 -13  -5   1 44.4655 7.45541   1
  13  -5  -1 37.6049 9.22492   2
 -13  -5   1 42.9663 8.71369   2
 -13   5   1 46.2876 7.94776   1
  12  -5  -1 81.7526 9.56785   2
 -12  -5   1 94.4053 9.56593   2
 -12  -5   1 78.8284 8.16694   1
 -12   5   1 80.3652 8.67565   1
 -11  -5   1 54.8189 7.81897   2
 -11  -5   1 38.3128 6.40287   1
  11  -5  -1 62.5336 8.25538   2
 -11   5   1 41.2751 7.61226   1
 -10  -5   1 232.915 10.1008   1
  10  -5  -1 200.963 10.8386   2
 -10  -5   1 224.221 11.4239   2
 -10   5   1 214.908 10.8314   1
 -10   5   1 228.639 11.1480   2
   9  -5  -1 92.4192 7.69872   2
  -9  -5   1 71.9913 6.38522   2
  -9  -5   1 70.7690 6.07163   1
  -9  -5   1 91.3958 7.28841   2
  -9   5   1 86.7724 7.45897   1
  -9   5   1 78.4211 6.94696   2
  -8  -5   1 170.365 7.93648   2
   8  -5  -1 153.872 8.20469   2
  -8  -5   1 177.076 8.01443   1
  -8  -5   1 190.030 8.93718   2
   8  -5  -1 186.398 8.96224   2
  -8   5   1 169.640 8.17514   2
  -8   5   1 183.794 9.54846   1
   8   5  -1 164.667 7.47281   2
  -7  -5   1 258.935 9.04941   2
   7  -5  -1 243.820 9.30706   2
  -7  -5   1 254.961 9.51832   2
  -7  -5   1 259.881 8.95339   1
   7  -5  -1 255.173 9.59959   2
   7   5  -1 251.428 8.60655   2
  -7   5   1 257.039 9.87879   1
  -7   5   1 239.133 8.98089   2
  -6  -5   1 80.9412 5.69171   2
   6  -5  -1 84.0410 5.70496   2
   6  -5  -1 78.5961 5.41066   2
  -6  -5   1 88.8422 5.15278   1
  -6  -5   1 88.8051 5.45255   2
   6   5  -1 89.4454 4.73244   2
  -6   5   1 84.5398 5.47421   2
  -6   5   1 77.4843 5.72939   1
  -5  -5   1 481.224 12.7457   2
   5  -5  -1 467.413 13.0510   2
  -5  -5   1 495.334 12.4864   1
  -5  -5   1 496.253 12.7744   2
   5  -5  -1 503.341 13.1079   2
  -5   5   1 455.915 14.0069   1
   5   5  -1 490.802 12.2750   2
   4  -5  -1 17.8858 2.70072   2
  -4  -5   1 19.4840 2.50057   2
  -4  -5   1 17.1767 2.59432   1
   4  -5  -1 19.5966 2.61795   2
  -4  -5   1 18.0634 2.46079   2
  -4   5   1 18.5137 2.54993   2
   4   5  -1 20.9180 2.16479   2
  -4   5   1 25.8746 3.36805   1
   3  -5  -1 1558.21 34.4155   2
  -3  -5   1 1599.04 34.4303   1
   3  -5  -1 1568.03 34.3717   2
  -3  -5   1 1559.22 34.0088   2
  -3  -5   1 1591.10 34.0703   2
  -3   5   1 1534.36 34.0178   2
   3   5  -1 1555.97 33.5040   2
   3   5  -1 1573.87 34.4136   1
  -3   5   1 1552.98 35.0286   1
   2  -5  -1 431.123 10.9388   1
   2  -5  -1 427.959 10.1973   2
   2  -5  -1 423.065 10.1156   2
  -2  -5   1 434.824 9.84626   2
  -2  -5   1 429.623 9.78386   2
  -2  -5   1 405.532 10.3968   1
  -2  -5   1 437.181 10.6341   1
  -2   5   1 414.181 9.59530   2
  -2   5   1 434.149 9.66761   2
  -2   5   1 420.784 10.9317   1
  -1  -5   1 925.304 19.8739   2
   1  -5  -1 932.207 20.1228   2
  -1  -5   1 943.099 19.8958   2
   1  -5  -1 945.113 20.0722   2
  -1  -5   1 939.122 21.0094   1
   1  -5  -1 906.285 21.0559   1
  -1   5   1 941.690 21.1564   1
   0  -5  -1 1032.36 23.7121   1
   0  -5   1 1016.58 23.2688   1
   0  -5   1 1042.42 22.7082   2
   0  -5   1 1061.72 22.0911   2
   0   5   1 1054.54 23.1940   1
   0   5  -1 1048.08 23.4506   1
  -1  -5  -1 771.881 17.3461   1
   1  -5   1 770.738 16.7865   2
   1  -5   1 762.885 17.7464   1
   1  -5   1 765.974 16.8603   2
   1   5   1 769.802 17.3238   1
  -1   5  -1 767.478 17.8149   1
  -2  -5  -1 760.402 16.7000   2
  -2  -5  -1 748.146 17.1662   1
  -2  -5  -1 764.583 16.7088   2
   2  -5   1 774.587 17.2819   2
   2  -5   1 774.832 17.2113   2
  -2  -5  -1 735.971 17.1284   1
  -2   5  -1 758.908 16.7468   2
  -2   5  -1 751.389 17.9167   1
  -2   5  -1 781.028 17.1598   2
  -3  -5  -1 493.143 11.5547   1
   3  -5   1 468.141 11.8977   2
  -3  -5  -1 473.703 11.4854   2
  -3  -5  -1 476.259 11.5022   2
   3  -5   1 488.827 12.0239   2
   3   5   1 485.312 12.0917   1
   3   5   1 478.855 10.8094   2
  -3   5  -1 471.914 11.5372   2
  -3   5  -1 499.588 12.6392   1
  -4  -5  -1 1330.10 29.4572   2
  -4  -5  -1 1326.72 29.1498   1
  -4  -5  -1 1323.35 29.4094   2
   4  -5   1 1300.77 29.8778   2
   4   5   1 1329.18 29.0917   1
  -4   5  -1 1330.27 30.2623   1
  -4   5  -1 1296.31 29.4301   2
   4   5   1 1290.14 28.7933   2
   5  -5   1 529.968 14.1746   2
  -5  -5  -1 530.935 13.8669   2
  -5  -5  -1 548.972 13.8751   2
   5  -5   1 554.617 14.4872   2
  -5  -5  -1 536.942 13.2744   1
   5   5   1 531.055 13.2487   2
   5   5   1 538.423 13.2691   1
  -5   5  -1 539.618 14.5294   1
   6  -5   1 371.216 11.5669   2
  -6  -5  -1 374.698 11.2832   2
   6  -5   1 384.400 11.8611   2
  -6  -5  -1 383.369 10.4591   1
  -6   5  -1 374.209 11.6709   1
  -6   5  -1 382.867 11.3218   2
   6   5   1 370.703 10.4820   2
   7  -5   1 361.206 11.9697   2
  -7  -5  -1 355.444 11.3259   2
  -7  -5  -1 359.571 10.7689   1
  -7  -5  -1 366.928 11.8502   2
   7  -5   1 354.899 12.1183   2
  -7   5  -1 373.785 11.8742   2
  -7   5  -1 389.430 12.2102   1
   7   5   1 391.882 11.0899   2
  -8  -5  -1 73.9434 6.33927   2
  -8  -5  -1 69.5041 6.04562   2
   8  -5   1 72.4923 6.24632   2
   8  -5   1 73.9925 7.59807   2
  -8  -5  -1 79.2387 6.03214   1
  -8   5  -1 62.9088 6.09878   2
  -8   5  -1 67.6973 6.27235   1
   8   5   1 79.3145 6.12605   2
  -9  -5  -1 307.054 11.6416   1
   9  -5   1 317.987 12.8219   2
  -9  -5  -1 327.501 12.3982   2
  -9  -5  -1 282.682 11.5272   2
  -9   5  -1 299.448 11.5534   2
  -9   5  -1 317.801 12.0168   1
 -10  -5  -1 52.0353 5.84478   1
  10  -5   1 48.1835 6.93413   2
 -10  -5  -1 55.6135 7.38668   2
 -10   5  -1 52.6007 6.46775   2
 -10   5  -1 52.1010 6.71023   1
  11  -5   1 161.350 10.5486   2
 -11  -5  -1 133.403 8.76617   1
 -11  -5  -1 146.511 9.95702   2
 -11   5  -1 144.524 9.60876   1
 -12  -5  -1 48.5545 6.27512   1
 -12  -5  -1 53.5469 8.23193   2
  12  -5   1 56.3778 8.91725   2
 -12   5  -1 42.6761 7.25653   1
 -13  -5  -1 5.46217 5.31766   1
  13  -5   1 10.2324 7.81484   2
 -13  -5  -1 6.12280 7.64942   2
 -13   5  -1 8.76397 6.61169   1
 -13  -6   1 11.5262 7.61059   2
 -13  -6   1 17.3760 6.74313   1
  13  -6  -1 14.1900 8.07819   2
 -12  -6   1 1.23628 6.76123   2
 -12   6   1 -0.3118 6.31803   1
 -11  -6   1 7.87772 5.12583   1
 -11  -6   1 -2.6571 6.10544   2
  11  -6  -1 3.12519 6.06377   2
 -11   6   1 8.52543 6.73597   1
 -10  -6   1 11.9469 5.37656   2
  10  -6  -1 4.49285 5.41804   2
 -10  -6   1 3.32655 4.77412   1
 -10   6   1 -0.4428 5.21014   2
  -9  -6   1 8.05763 4.39623   1
  -9  -6   1 17.3920 4.90056   2
  -9  -6   1 16.5015 5.34739   2
   9  -6  -1 15.0644 5.81712   2
   9   6  -1 13.7718 4.20572   2
  -9   6   1 4.67370 5.00164   1
  -9   6   1 16.8751 5.15624   2
  -8  -6   1 84.7798 7.22197   1
   8  -6  -1 77.4599 7.82578   2
  -8  -6   1 80.8964 6.77613   2
  -8  -6   1 92.2223 7.13598   2
   8  -6  -1 91.1263 7.82567   2
  -8   6   1 75.8049 6.69500   2
   8   6  -1 84.0732 6.03526   2
  -8   6   1 89.0664 7.37244   1
   7  -6  -1 5.98266 4.46976   2
  -7  -6   1 2.22649 4.20667   2
   7  -6  -1 4.71109 3.80142   2
  -7  -6   1 12.6991 3.94170   2
  -7  -6   1 5.09464 3.38492   1
   7   6  -1 14.7086 3.22236   2
  -7   6   1 1.66494 4.74637   1
  -6  -6   1 2.79328 3.49504   2
   6  -6  -1 -2.5391 3.17388   2
  -6  -6   1 -0.8445 2.55308   2
  -6  -6   1 1.25304 2.59387   1
   6  -6  -1 -2.2063 3.43123   2
  -6   6   1 0.16821 3.52396   1
   6   6  -1 3.68661 2.48525   2
  -6   6   1 -1.0533 1.45757   2
  -5  -6   1 14.7946 2.86307   2
  -5  -6   1 14.7648 2.84731   2
   5  -6  -1 12.8652 3.07831   2
  -5  -6   1 16.1920 2.94303   1
   5  -6  -1 13.7534 3.26507   2
  -5   6   1 10.6897 3.60632   1
  -5   6   1 16.0277 2.81883   2
   5   6  -1 13.1433 2.33523   2
  -4  -6   1 92.1736 4.33635   1
   4  -6  -1 94.0896 4.72573   2
  -4  -6   1 105.824 4.48911   2
   4  -6  -1 89.3000 4.66145   2
  -4  -6   1 101.811 4.29054   2
  -4   6   1 99.3187 5.41795   1
   3  -6  -1 130.449 4.79532   2
  -3  -6   1 134.478 4.41161   2
   3  -6  -1 132.720 4.92912   2
  -3  -6   1 132.262 4.87522   1
  -3  -6   1 134.665 4.34944   2
  -3   6   1 123.678 4.16266   2
  -3   6   1 140.765 5.64849   1
   3   6  -1 118.253 3.37019   2
  -2  -6   1 18.7408 2.56515   1
   2  -6  -1 18.8019 1.86887   2
  -2  -6   1 21.9355 1.64588   2
  -2  -6   1 18.6981 2.25778   1
  -2  -6   1 21.1585 1.84720   2
   2  -6  -1 21.6840 2.01775   2
  -2   6   1 18.8052 1.13974   2
  -2   6   1 17.4996 2.92558   1
  -1  -6   1 6.34189 0.85381   2
   1  -6  -1 6.48022 1.15252   2
   1  -6  -1 4.26837 2.15735   1
  -1  -6   1 1.66159 1.73123   1
  -1  -6   1 6.12724 0.88795   2
  -1  -6   1 8.05978 2.22873   1
   1  -6  -1 4.68718 1.06070   2
  -1   6   1 4.66176 2.00441   1
   0  -6   1 140.414 5.49605   1
   0  -6   1 145.528 3.59939   2
   0  -6  -1 138.129 4.79265   1
   0  -6   1 150.682 3.53916   2
   0   6  -1 141.313 5.07247   1
   0   6   1 141.644 4.87552   1
   1  -6   1 216.512 5.56121   2
   1  -6   1 220.096 5.44554   2
  -1  -6  -1 209.358 6.09299   1
   1   6   1 213.855 6.17606   1
  -1   6  -1 211.441 6.71968   1
  -2  -6  -1 157.750 4.30307   2
  -2  -6  -1 154.158 5.05850   1
  -2  -6  -1 150.206 5.61735   1
   2  -6   1 165.669 4.94220   2
  -2  -6  -1 160.017 4.30648   2
   2  -6   1 163.619 5.02338   2
  -2   6  -1 164.931 5.88353   1
  -2   6  -1 165.277 4.88705   2
  -3  -6  -1 15.1449 1.92327   2
   3  -6   1 10.2701 2.22672   2
  -3  -6  -1 15.4691 2.06296   1
  -3  -6  -1 12.7535 2.17824   1
   3  -6   1 12.8860 2.35788   2
  -3  -6  -1 10.4345 1.85914   2
  -3   6  -1 10.3752 1.76825   2
  -3   6  -1 13.6431 2.87772   1
  -4  -6  -1 16.1877 2.49913   2
  -4  -6  -1 14.7226 2.35304   1
   4  -6   1 18.4701 2.98237   2
   4  -6   1 15.4740 2.78446   2
  -4  -6  -1 14.1639 2.47578   2
   4   6   1 19.9857 1.75754   2
   4   6   1 21.4564 2.42013   1
  -4   6  -1 16.4850 2.39737   2
  -4   6  -1 19.3232 3.46192   1
   5  -6   1 10.5139 3.18175   2
   5  -6   1 15.5405 3.18263   2
  -5  -6  -1 18.4303 2.96165   2
  -5  -6  -1 17.6540 2.67400   1
  -5  -6  -1 16.8590 2.88981   2
  -5   6  -1 15.3253 2.90552   2
  -5   6  -1 16.6654 3.63484   1
   5   6   1 12.8949 3.35255   2
  -6  -6  -1 1.38322 2.63259   1
   6  -6   1 2.98905 3.53945   2
  -6  -6  -1 1.07169 2.93923   2
   6  -6   1 -1.1094 2.88536   2
  -6  -6  -1 -3.9295 2.93128   2
  -6   6  -1 2.63150 0.84620   2
  -6   6  -1 1.62678 3.70006   1
   6   6   1 1.36923 2.34649   2
   7  -6   1 3.47956 4.12910   2
  -7  -6  -1 -1.8092 3.58628   2
   7  -6   1 -2.4347 3.36546   2
  -7  -6  -1 0.21268 3.05693   1
   7   6   1 2.71935 2.88878   2
  -7   6  -1 0.17151 4.02152   1
   8  -6   1 6.34864 4.13614   2
  -8  -6  -1 9.14027 4.53454   2
  -8  -6  -1 1.74873 3.70228   2
   8  -6   1 8.32213 5.06679   2
  -8  -6  -1 6.86066 3.57734   1
   8   6   1 8.24909 3.48949   2
  -8   6  -1 2.62413 4.48250   1
   9  -6   1 17.2655 5.50575   2
  -9  -6  -1 15.2626 4.55870   2
  -9  -6  -1 16.3477 5.52538   2
   9   6   1 23.3856 4.29350   2
  -9   6  -1 21.1591 5.44539   1
 -10  -6  -1 -0.1926 4.35882   1
  10  -6   1 8.55739 5.70057   2
 -10  -6  -1 -3.0817 5.44315   2
 -10   6  -1 -4.3100 5.82742   1
 -11  -6  -1 15.0169 4.93021   1
 -11  -6  -1 20.9053 6.38122   2
  11  -6   1 18.9259 6.73081   2
 -11   6  -1 25.3532 7.08869   1
 -12  -6  -1 57.7948 6.44470   1
 -12  -6  -1 55.1539 8.61855   2
 -12   6  -1 51.1876 7.95357   1
  13  -6   1 5.76627 7.20390   2
  12  -7  -1 61.5818 8.57704   2
 -12  -7   1 72.4900 9.15268   2
 -12   7   1 51.8074 9.13032   1
 -11  -7   1 60.6069 6.66142   1
 -11  -7   1 61.5164 8.03728   2
 -11   7   1 58.3456 8.64224   1
  10  -7  -1 372.098 14.8009   2
 -10  -7   1 336.077 12.5127   1
 -10   7   1 354.929 14.1419   1
   9  -7  -1 28.2948 5.81328   2
  -9  -7   1 30.9221 5.16527   1
  -9  -7   1 19.8940 5.81392   2
  -9  -7   1 24.8273 5.80500   2
  -9   7   1 32.4298 6.32673   1
   8  -7  -1 166.172 8.71766   2
  -8  -7   1 148.169 9.46250   2
  -8  -7   1 159.944 8.57601   2
   8  -7  -1 164.423 8.30946   2
  -8  -7   1 173.044 7.95598   1
   8   7  -1 143.812 7.49375   2
  -8   7   1 177.927 9.33659   1
  -7  -7   1 296.751 10.2712   2
  -7  -7   1 285.329 9.80871   1
   7  -7  -1 279.468 10.8588   2
  -7  -7   1 302.045 10.3956   2
   7  -7  -1 274.363 10.5526   2
   7   7  -1 287.217 8.97841   2
  -7   7   1 298.241 11.6619   1
  -6  -7   1 41.0520 4.17737   2
  -6  -7   1 39.6229 4.12802   1
   6  -7  -1 45.9445 4.98758   2
  -6  -7   1 42.0755 4.31466   2
   6  -7  -1 40.8427 4.63416   2
   6   7  -1 40.8774 3.63206   2
  -6   7   1 42.4137 5.16019   1
  -5  -7   1 761.134 18.4515   2
   5  -7  -1 773.624 19.0065   2
  -5  -7   1 750.511 18.5118   1
   5  -7  -1 771.143 19.0745   2
  -5   7   1 732.092 18.1206   2
   4  -7  -1 451.915 11.9852   2
  -4  -7   1 454.425 11.4673   2
   4  -7  -1 452.881 11.9682   2
  -4  -7   1 440.166 11.3930   2
  -4  -7   1 449.469 11.8125   1
  -4   7   1 445.890 12.8594   1
  -4   7   1 440.129 11.1155   2
  -3  -7   1 964.238 21.4033   2
  -3  -7   1 963.468 21.3415   2
  -3  -7   1 953.885 22.2586   1
   3  -7  -1 956.899 21.8958   2
   3  -7  -1 950.858 21.9186   2
  -3   7   1 936.532 20.8605   2
  -3   7   1 967.630 22.9872   1
   2  -7  -1 303.038 7.89852   2
  -2  -7   1 306.876 7.36587   2
   2  -7  -1 301.532 7.93616   2
  -2  -7   1 317.976 8.90017   1
  -2   7   1 314.539 9.19149   1
  -1  -7   1 218.350 5.22428   2
   1  -7  -1 225.003 5.55517   2
  -1  -7   1 224.641 5.25598   2
  -1  -7   1 219.772 6.99943   1
  -1   7   1 240.392 7.41536   1
   0  -7   1 1067.96 22.4453   2
   0  -7   1 1037.07 22.4786   2
   0   7   1 1057.67 24.0907   1
   0   7  -1 1045.88 24.2233   1
   1  -7   1 21.2310 1.78197   2
   1  -7   1 24.6740 1.99629   2
  -1   7  -1 22.8863 3.01727   1
   1   7   1 25.3305 2.74727   1
   2  -7   1 834.188 18.7632   2
  -2  -7  -1 817.684 19.1000   1
  -2  -7  -1 818.292 19.1566   1
   2  -7   1 819.655 18.6544   2
  -2  -7  -1 823.800 17.9610   2
  -2  -7  -1 814.580 17.9288   2
  -2   7  -1 833.521 19.9910   1
   3  -7   1 56.5263 3.69920   2
  -3  -7  -1 53.0903 3.77016   1
   3  -7   1 46.4093 3.67678   2
  -3  -7  -1 47.5408 2.95657   2
  -3  -7  -1 47.7723 3.44692   1
  -3  -7  -1 49.3393 2.91633   2
  -3   7  -1 58.5820 4.43166   1
  -3   7  -1 45.3773 3.84470   2
  -4  -7  -1 179.131 6.06863   2
  -4  -7  -1 187.942 6.07305   2
  -4  -7  -1 170.685 6.04133   1
   4  -7   1 173.376 6.66839   2
   4  -7   1 183.356 6.61702   2
  -4   7  -1 179.682 5.87058   2
  -4   7  -1 190.921 7.47852   1
   5  -7   1 111.682 5.93470   2
   5  -7   1 113.797 5.76369   2
  -5  -7  -1 112.896 5.43534   2
  -5  -7  -1 108.579 5.03099   1
  -5   7  -1 121.337 5.15120   2
  -6  -7  -1 245.880 8.10970   1
  -6  -7  -1 246.295 8.61569   2
   6  -7   1 242.427 9.26215   2
   6  -7   1 259.850 9.68559   2
  -6  -7  -1 256.332 8.81905   2
  -6   7  -1 253.758 9.82612   1
  -6   7  -1 266.184 8.65025   2
   6   7   1 235.169 7.55903   2
  -7  -7  -1 254.112 8.62422   1
  -7  -7  -1 252.073 9.41434   2
  -7  -7  -1 236.574 8.99067   2
   7  -7   1 235.834 9.27134   2
   7  -7   1 233.154 10.0867   2
   7   7   1 231.332 7.88469   2
  -7   7  -1 230.072 10.4922   1
  -7   7  -1 219.906 8.64684   2
  -8  -7  -1 59.7078 6.05484   2
  -8  -7  -1 55.1474 4.95109   1
   8  -7   1 52.0801 6.50180   2
   8  -7   1 54.6214 6.05442   2
   8   7   1 52.3824 4.53042   2
  -8   7  -1 64.5813 6.75483   1
  -8   7  -1 40.4926 6.67447   2
  -9  -7  -1 273.862 10.0035   1
   9  -7   1 279.176 12.5493   2
  -9  -7  -1 273.019 15.5161   2
  -9  -7  -1 282.832 11.7820   2
  -9   7  -1 269.683 12.4119   1
  10  -7   1 4.02763 6.27576   2
 -10  -7  -1 8.21042 4.71066   1
 -10  -7  -1 -4.5966 6.09261   2
 -10   7  -1 -5.0445 5.46048   1
 -11  -7  -1 13.8348 6.07823   2
  11  -7   1 15.4083 11.4332   2
 -11  -7  -1 26.1902 5.50061   1
 -11   7  -1 24.2383 7.63592   1
 -12  -7  -1 137.180 11.6303   2
  12  -7   1 154.963 11.7616   2
 -12  -7  -1 140.923 8.83453   1
 -12   7  -1 132.822 11.2694   1
 -12  -8   1 14.5665 5.96745   1
  12  -8  -1 19.5744 7.85014   2
 -12  -8   1 9.25964 7.14876   2
 -12   8   1 -2.9025 8.12733   1
  11  -8  -1 17.7172 6.81837   2
 -11  -8   1 17.1075 5.79501   1
 -11  -8   1 32.6582 7.32639   2
 -11   8   1 11.5527 7.38701   1
 -10  -8   1 6.83018 5.11031   1
  10  -8  -1 1.29519 7.61535   2
 -10  -8   1 -4.9386 5.38163   2
 -10   8   1 3.67073 6.20394   1
  -9  -8   1 40.4249 6.19999   2
   9  -8  -1 37.7511 6.65936   2
  -9  -8   1 44.3926 5.69529   1
  -8  -8   1 2.47902 4.33989   2
  -8  -8   1 -5.4033 3.88668   2
  -8  -8   1 -4.5429 3.84547   1
   8  -8  -1 2.28175 4.46376   2
   8  -8  -1 -7.6784 3.80845   2
  -8   8   1 5.68006 5.19369   1
  -8   8   1 6.79771 3.79321   2
  -7  -8   1 30.3424 4.50652   1
  -7  -8   1 25.5829 4.32451   2
   7  -8  -1 27.5280 5.24018   2
  -7  -8   1 30.6171 4.44349   2
   7  -8  -1 19.7709 4.78418   2
  -7   8   1 26.4871 4.09575   2
  -7   8   1 24.7846 5.45486   1
   6  -8  -1 68.5758 6.22970   2
  -6  -8   1 68.1100 5.12211   2
  -6  -8   1 74.3558 5.45011   1
   6  -8  -1 74.8775 5.92252   2
  -6  -8   1 66.3993 5.60446   2
  -6   8   1 76.2952 6.89296   1
  -6   8   1 65.7413 5.05367   2
  -5  -8   1 11.9220 2.88586   2
  -5  -8   1 12.2617 3.04804   1
   5  -8  -1 9.46616 3.47430   2
   5  -8  -1 6.36938 3.10140   2
  -5  -8   1 11.2982 2.98991   2
  -5   8   1 8.34932 4.51591   1
  -5   8   1 10.8062 3.80472   2
   4  -8  -1 72.2298 4.75317   2
  -4  -8   1 79.6034 4.93269   2
  -4  -8   1 81.9111 4.35310   2
  -4  -8   1 70.3772 4.52929   1
  -4   8   1 79.0642 3.52351   2
  -4   8   1 85.6553 6.47166   1
  -3  -8   1 65.9319 3.35670   2
   3  -8  -1 63.2180 3.97834   2
   3  -8  -1 75.0202 4.09361   2
  -3  -8   1 67.0892 3.45436   2
  -3  -8   1 56.5811 4.49317   1
  -3   8   1 73.6114 5.61372   1
  -2  -8   1 135.438 3.94689   2
  -2  -8   1 136.509 4.03521   2
   2  -8  -1 125.306 4.56899   2
  -2  -8   1 134.858 5.82612   1
   2  -8  -1 132.475 4.65702   2
  -2   8   1 143.553 6.04625   1
   1  -8  -1 185.689 5.00283   2
  -1  -8   1 188.914 4.60321   2
  -1  -8   1 184.396 4.57306   2
  -1  -8   1 189.748 6.67221   1
   1  -8  -1 187.091 4.93392   2
  -1   8   1 197.439 6.84178   1
   0  -8   1 5.31697 1.14354   2
   0  -8   1 3.57670 1.07566   2
   0   8  -1 2.72781 2.48295   1
   0   8   1 5.88237 2.67295   1
   1  -8   1 53.6946 2.64051   2
   1  -8   1 58.2056 2.81437   2
   1   8   1 54.3133 3.66618   1
  -1   8  -1 48.9828 4.10382   1
   2  -8   1 34.1698 3.04214   2
  -2  -8  -1 31.4341 2.03525   2
   2  -8   1 38.6239 3.00558   2
  -2  -8  -1 31.0050 2.11743   2
  -2  -8  -1 34.3184 3.12603   1
  -2   8  -1 33.8738 4.12650   1
   3  -8   1 51.1014 3.84335   2
  -3  -8  -1 45.6270 3.05367   2
  -3  -8  -1 47.3006 3.86976   1
  -3  -8  -1 52.9665 3.05129   2
   3  -8   1 52.7503 3.95933   2
  -3   8  -1 58.4160 4.83774   1
  -4  -8  -1 6.06812 2.65603   1
   4  -8   1 1.24861 2.72965   2
  -4  -8  -1 1.23503 2.29526   2
  -4  -8  -1 -0.3152 3.67043   2
  -4   8  -1 0.07124 1.83566   2
  -5  -8  -1 257.378 8.33074   2
   5  -8   1 245.205 8.87554   2
   5  -8   1 254.808 9.10520   2
  -5  -8  -1 256.758 8.11785   1
  -5  -8  -1 262.251 8.30634   2
  -5   8  -1 266.359 9.85873   1
  -6  -8  -1 27.4960 3.84077   2
  -6  -8  -1 24.1427 3.93257   2
   6  -8   1 34.5942 4.80355   2
  -6  -8  -1 22.9720 3.55055   1
  -6   8  -1 29.4828 3.70408   2
  -6   8  -1 40.4404 5.37027   1
   7  -8   1 122.117 8.16443   2
   7  -8   1 121.602 7.11976   2
  -7  -8  -1 134.285 6.69672   1
  -7  -8  -1 129.964 7.50587   2
  -7  -8  -1 130.776 6.94084   2
  -7   8  -1 124.034 6.59315   2
  -7   8  -1 141.927 8.37957   1
   8  -8   1 26.9932 5.35852   2
  -8  -8  -1 25.1979 4.50347   1
  -8  -8  -1 23.5551 5.24648   2
  -8  -8  -1 28.5106 4.96614   2
  -8   8  -1 32.9829 4.87956   2
  -8   8  -1 25.9347 5.97922   1
   9  -8   1 76.6804 7.48610   2
  -9  -8  -1 70.9874 8.18894   2
  -9  -8  -1 80.0711 6.38276   1
 -10  -8  -1 6.59460 5.82365   2
 -10  -8  -1 10.3207 4.65840   1
  10  -8   1 4.05529 6.58387   2
 -10   8  -1 0.40663 5.96116   1
  11  -8   1 8.29768 6.95914   2
 -11  -8  -1 -5.7256 5.96848   2
 -11  -8  -1 1.87670 4.35671   1
 -11   8  -1 -2.1702 6.24348   1
 -12  -8  -1 9.69348 4.91640   1
 -12  -8  -1 12.0036 6.47231   2
  12  -8   1 6.36063 7.73984   2
 -12   8  -1 14.4167 7.11969   1
  12  -9  -1 77.3572 10.1768   2
 -12  -9   1 108.796 9.22926   1
 -12   9   1 65.0882 9.38408   1
 -11  -9   1 7.19511 6.17321   2
  11  -9  -1 5.36053 6.54382   2
 -11  -9   1 12.5591 5.72850   1
 -11   9   1 18.2202 8.22951   1
 -10  -9   1 70.6548 7.65104   2
 -10  -9   1 70.5560 6.80404   1
  10  -9  -1 63.5317 8.51048   2
 -10   9   1 71.7358 8.80053   1
  -9  -9   1 79.9105 6.69519   1
   9  -9  -1 78.9977 8.94101   2
  -9  -9   1 91.7651 8.10094   2
  -9   9   1 69.2472 8.15073   1
   8  -9  -1 112.911 8.90659   2
  -8  -9   1 115.906 7.83386   2
  -8  -9   1 130.970 7.56511   1
  -8  -9   1 105.595 7.74073   2
  -8   9   1 122.844 9.11174   1
  -7  -9   1 252.989 9.38426   1
  -7  -9   1 239.853 9.50318   2
  -7  -9   1 247.796 9.54282   2
   7  -9  -1 260.444 10.5130   2
   7  -9  -1 228.401 10.0374   2
  -7   9   1 236.583 8.82359   2
  -7   9   1 264.083 11.2752   1
   6  -9  -1 56.3172 5.16447   2
  -6  -9   1 57.7127 4.78711   2
  -6  -9   1 54.2477 4.74955   2
   6  -9  -1 50.8713 5.46224   2
  -6  -9   1 63.9980 5.27864   1
  -6   9   1 55.4322 5.04836   2
  -6   9   1 60.1610 6.20858   1
   5  -9  -1 283.687 9.66729   2
  -5  -9   1 279.833 8.99268   2
  -5  -9   1 284.296 9.43700   1
   5  -9  -1 272.587 9.56725   2
  -5  -9   1 281.981 8.87827   2
  -5   9   1 288.479 10.7372   1
   4  -9  -1 9.83986 3.09247   2
   4  -9  -1 1.92921 2.80577   2
  -4  -9   1 6.92374 3.27575   1
  -4  -9   1 7.59554 2.43435   2
  -4  -9   1 4.85854 2.51206   2
  -4   9   1 14.0189 4.21349   1
   3  -9  -1 1051.07 24.3513   2
  -3  -9   1 1073.68 23.6857   2
   3  -9  -1 1036.10 25.1760   2
  -3  -9   1 1096.06 24.3491   2
  -3  -9   1 1059.82 25.0330   1
  -2  -9   1 172.923 4.85050   2
   2  -9  -1 173.869 5.60958   2
  -2  -9   1 169.159 4.82346   2
  -2  -9   1 175.323 6.76808   1
   2  -9  -1 176.409 5.54487   2
  -2   9   1 200.700 7.81299   1
   1  -9  -1 985.005 21.5586   2
   1  -9  -1 974.456 21.5861   2
  -1  -9   1 975.190 23.5239   1
  -1  -9   1 999.440 21.2199   2
  -1  -9   1 990.123 21.2019   2
  -1   9   1 1004.40 23.7330   1
   0  -9   1 29.7120 1.99207   2
   0  -9   1 29.2264 1.92941   2
   0   9  -1 31.7399 3.74390   1
   0   9   1 28.8813 3.52120   1
   1  -9   1 49.2187 2.88279   2
  -1   9  -1 41.5360 4.26997   1
   1   9   1 45.4337 3.88091   1
   2  -9   1 435.862 10.8419   2
   2  -9   1 425.992 10.8641   2
  -2  -9  -1 433.108 9.80832   2
  -2  -9  -1 411.126 11.6222   1
  -2  -9  -1 423.662 9.74478   2
  -2   9  -1 426.533 12.4331   1
  -3  -9  -1 282.124 8.59782   1
   3  -9   1 267.678 8.23305   2
   3  -9   1 281.454 8.51748   2
  -3  -9  -1 272.182 7.37400   2
  -3  -9  -1 277.191 7.81994   2
  -3   9  -1 264.904 10.7135   1
   4  -9   1 774.137 18.9946   2
  -4  -9  -1 754.249 18.5926   1
  -4  -9  -1 785.045 18.1080   2
  -4  -9  -1 759.203 18.0545   2
   4  -9   1 759.008 18.9113   2
  -4   9  -1 760.155 20.1668   1
  -5  -9  -1 461.800 12.2988   2
   5  -9   1 454.708 13.2029   2
   5  -9   1 445.211 12.9675   2
  -5  -9  -1 449.957 12.4477   1
  -5   9  -1 435.383 14.0315   1
   6  -9   1 134.036 7.79245   2
  -6  -9  -1 131.771 6.61972   2
   6  -9   1 139.347 7.40660   2
  -6  -9  -1 145.913 6.38366   1
  -6  -9  -1 145.551 7.00067   2
  -6   9  -1 129.681 5.95678   2
  -6   9  -1 129.467 8.17261   1
   7  -9   1 83.2979 6.93911   2
  -7  -9  -1 90.1143 6.90851   2
  -7  -9  -1 102.700 6.47223   2
   7  -9   1 81.6955 6.98319   2
  -7  -9  -1 107.887 6.13183   1
  -7   9  -1 103.298 8.15709   1
  -7   9  -1 101.047 9.07373   2
  -8  -9  -1 3.45213 4.29381   2
   8  -9   1 6.19375 5.43256   2
  -8  -9  -1 0.09099 4.54229   2
  -8   9  -1 -2.0649 5.31937   1
  -9  -9  -1 203.271 10.1913   2
  -9  -9  -1 157.912 8.44287   1
   9  -9   1 181.964 11.8679   2
  -9   9  -1 174.333 10.7092   1
 -10  -9  -1 20.3145 6.14385   2
  10  -9   1 21.7269 6.69825   2
 -10  -9  -1 20.4700 5.04507   1
 -10   9  -1 21.5068 6.93431   1
 -11  -9  -1 193.206 11.6826   2
  11  -9   1 153.689 11.4462   2
 -11  -9  -1 184.583 9.09555   1
 -11   9  -1 154.425 11.4227   1
  11 -10  -1 4.43137 6.67048   2
 -11 -10   1 -0.3871 6.16213   2
 -11  10   1 4.13157 8.03865   1
 -10 -10   1 40.8321 6.15024   1
 -10 -10   1 44.6107 6.91814   2
  10 -10  -1 43.4477 7.85882   2
 -10  10   1 23.8778 7.61340   1
  -9 -10   1 2.30178 4.61643   1
   9 -10  -1 7.95639 6.19638   2
  -9 -10   1 0.11035 4.84663   2
  -9  10   1 -3.4138 5.88235   1
  -8 -10   1 2.04614 4.37884   1
  -8 -10   1 0.39870 4.31006   2
  -8 -10   1 -4.0553 4.02311   2
   8 -10  -1 3.15481 5.44470   2
  -8  10   1 4.48235 5.89814   1
   7 -10  -1 14.9170 5.02741   2
  -7 -10   1 21.1929 4.59987   1
  -7 -10   1 11.0594 4.05905   2
   7 -10  -1 7.52061 4.54471   2
  -7 -10   1 16.5376 4.17582   2
  -7  10   1 19.2821 5.87795   1
  -6 -10   1 8.65347 3.87677   1
   6 -10  -1 9.35673 4.31146   2
   6 -10  -1 10.8763 4.16664   2
  -6 -10   1 5.84922 3.58738   2
  -6 -10   1 -1.6828 3.71205   2
  -6  10   1 10.3325 5.17265   1
   5 -10  -1 50.6615 4.78373   2
  -5 -10   1 56.8171 4.86157   2
  -5 -10   1 47.1398 5.69911   1
  -5 -10   1 47.7447 4.03315   2
   5 -10  -1 46.9978 4.88914   2
  -5  10   1 58.8364 6.23622   1
   4 -10  -1 5.28016 3.07500   2
  -4 -10   1 10.9326 3.75785   1
  -4 -10   1 8.49035 2.67001   2
   4 -10  -1 12.9948 3.43045   2
  -4 -10   1 7.80691 2.58510   2
  -4  10   1 11.4067 4.46459   1
  -3 -10   1 29.9231 2.58214   2
  -3 -10   1 28.2769 2.56282   2
  -3 -10   1 23.7160 3.76498   1
   3 -10  -1 28.1088 3.27694   2
   3 -10  -1 26.3213 3.26811   2
  -3  10   1 33.0916 4.71290   1
  -2 -10   1 733.369 18.6265   1
   2 -10  -1 751.223 17.1593   2
   2 -10  -1 740.030 17.1245   2
  -2 -10   1 731.383 16.3553   2
  -2  10   1 721.048 20.4070   1
  -1 -10   1 31.0672 4.43863   1
   1 -10  -1 27.9737 2.45130   2
   1 -10  -1 29.2436 2.45843   2
  -1 -10   1 29.2318 1.96414   2
  -1 -10   1 30.3741 1.95709   2
  -1  10   1 36.8038 4.32531   1
   0 -10   1 449.178 10.4117   2
   0 -10   1 472.919 10.4272   2
   0  10   1 455.344 12.7916   1
   0  10  -1 444.762 12.9728   1
  -2 -10  -1 1.72798 1.32073   2
  -2 -10  -1 0.72561 2.83321   1
   2 -10   1 1.35837 2.14673   2
  -2 -10  -1 1.21780 1.36018   2
   2 -10   1 0.54858 2.30903   2
  -2  10  -1 5.51040 3.67549   1
   3 -10   1 70.8573 5.30809   2
  -3 -10  -1 71.9394 3.70648   2
  -3 -10  -1 76.2045 5.14950   1
   3 -10   1 79.0284 4.77861   2
  -3 -10  -1 84.0058 3.81759   2
  -3  10  -1 83.0321 6.16165   1
  -4 -10  -1 87.0847 4.63441   2
  -4 -10  -1 79.3525 4.49853   2
   4 -10   1 75.9124 5.59408   2
  -4 -10  -1 81.3365 5.31196   1
   4 -10   1 85.5647 5.46936   2
  -4  10  -1 82.2728 6.58251   1
  -5 -10  -1 7.82891 3.12339   2
   5 -10   1 5.04541 3.37059   2
  -5 -10  -1 8.26842 3.35790   1
   5 -10   1 6.87646 3.79904   2
  -5 -10  -1 4.42915 2.97975   2
  -5  10  -1 8.31632 4.66227   1
  -6 -10  -1 22.7568 3.96477   2
  -6 -10  -1 22.8472 4.08798   2
   6 -10   1 18.3597 4.67416   2
   6 -10   1 10.8709 4.32538   2
  -6 -10  -1 29.4178 4.12553   1
  -6  10  -1 16.2799 5.46576   1
   7 -10   1 1.07967 4.81090   2
  -7 -10  -1 0.56857 5.38070   1
  -7 -10  -1 0.36730 3.73761   2
  -7 -10  -1 3.50613 4.00384   2
   7 -10   1 -2.5526 4.16225   2
  -7  10  -1 -10.554 4.94999   1
  -8 -10  -1 -1.4476 4.07978   2
  -8 -10  -1 0.34115 4.55566   2
  -8 -10  -1 0.29848 4.05965   1
  -8  10  -1 3.02081 5.81087   1
  -9 -10  -1 9.40091 5.40783   2
  -9 -10  -1 10.7606 4.68607   1
   9 -10   1 7.98199 6.29265   2
  -9  10  -1 13.0401 6.65097   1
  10 -10   1 9.68281 6.96566   2
 -10 -10  -1 2.17621 5.58374   2
 -10 -10  -1 -1.8174 4.34785   1
 -10  10  -1 -1.5962 7.30700   1
 -11 -10  -1 21.4827 5.59953   1
  11 -10   1 5.79196 7.35665   2
 -11 -10  -1 15.4257 6.70820   2
 -11  10  -1 13.9231 8.38235   1
  11 -11  -1 4.10696 7.63283   2
 -11 -11   1 10.0157 5.64692   1
 -11 -11   1 3.27326 6.18254   2
 -11  11   1 2.56629 7.38558   1
 -10 -11   1 73.0114 7.30802   1
  10 -11  -1 72.0584 8.62265   2
 -10 -11   1 68.5556 7.81201   2
 -10  11   1 102.161 10.3646   1
  -9 -11   1 35.7694 5.83373   1
   9 -11  -1 29.2319 6.85725   2
  -9 -11   1 35.6823 6.22583   2
  -9  11   1 27.8072 7.59404   1
   8 -11  -1 21.7419 5.93691   2
  -8 -11   1 17.4794 5.18342   2
  -8 -11   1 16.2022 4.91386   1
  -8  11   1 15.8542 7.10873   1
  -7 -11   1 32.5884 5.78231   2
  -7 -11   1 40.4170 5.27064   1
   7 -11  -1 25.1310 5.75046   2
  -7 -11   1 48.8564 5.21548   2
  -7  11   1 37.3658 6.92946   1
  -6 -11   1 22.2552 4.10010   2
  -6 -11   1 29.9067 4.37058   2
   6 -11  -1 27.1824 5.05149   2
  -6 -11   1 21.4811 4.57257   1
   6 -11  -1 22.0984 4.62254   2
  -6  11   1 21.7277 5.98509   1
  -5 -11   1 197.696 8.20328   1
  -5 -11   1 216.650 7.71827   2
   5 -11  -1 219.679 8.83927   2
   5 -11  -1 202.438 8.16954   2
  -5 -11   1 206.574 7.58866   2
  -5  11   1 210.666 9.99072   1
   4 -11  -1 273.805 9.08975   2
  -4 -11   1 275.408 8.23977   2
   4 -11  -1 256.261 9.20891   2
  -4 -11   1 275.990 8.14992   2
  -4 -11   1 275.504 9.88765   1
  -4  11   1 276.222 10.7785   1
  -3 -11   1 121.885 4.63737   2
  -3 -11   1 123.346 4.54044   2
   3 -11  -1 117.549 5.49501   2
   3 -11  -1 112.818 5.56138   2
  -3 -11   1 122.111 7.46647   1
  -3  11   1 119.628 7.35966   1
   2 -11  -1 478.128 11.8861   2
  -2 -11   1 472.939 15.1088   1
  -2 -11   1 475.908 11.0149   2
   2 -11  -1 464.133 11.8912   2
  -2 -11   1 480.020 11.0019   2
  -2  11   1 473.090 14.1889   1
   1 -11  -1 297.254 7.71220   2
  -1 -11   1 309.247 10.7084   1
  -1 -11   1 299.439 7.21856   2
  -1 -11   1 307.916 7.24174   2
   1 -11  -1 303.749 7.73660   2
  -1  11   1 313.697 10.7440   1
   0 -11   1 269.662 6.61293   2
   0 -11  -1 251.417 6.34258   2
   0 -11  -1 261.194 6.15215   2
   0 -11   1 264.635 6.59480   2
   0  11  -1 268.105 9.92363   1
  -1 -11  -1 9.11054 3.56318   1
   1 -11   1 10.0773 2.12895   2
   1 -11   1 14.1258 2.15628   2
  -1  11  -1 8.60288 4.07293   1
   2 -11   1 538.312 13.3520   2
  -2 -11  -1 545.511 14.8533   1
  -2 -11  -1 528.524 12.0430   2
  -2 -11  -1 547.237 12.0501   2
   2 -11   1 538.548 13.4255   2
  -2  11  -1 527.616 15.5226   1
  -3 -11  -1 324.976 8.27136   2
   3 -11   1 321.402 9.56823   2
  -3 -11  -1 315.392 10.2498   1
   3 -11   1 311.709 9.62844   2
  -3 -11  -1 316.509 8.30407   2
  -3  11  -1 313.671 11.4455   1
  -4 -11  -1 527.568 13.4213   2
  -4 -11  -1 537.633 14.6929   1
  -4 -11  -1 537.382 13.4277   2
   4 -11   1 546.981 14.7673   2
  -4  11  -1 536.082 16.2868   1
  -5 -11  -1 127.385 6.20329   2
   5 -11   1 139.366 7.61226   2
  -5 -11  -1 123.738 6.93074   1
   5 -11   1 122.984 7.03039   2
  -5 -11  -1 130.404 6.21804   2
  -5  11  -1 136.075 8.50343   1
   6 -11   1 30.4169 4.85660   2
  -6 -11  -1 36.6516 4.37528   2
  -6 -11  -1 35.8496 4.43205   2
   6 -11   1 37.3461 5.46463   2
  -6  11  -1 33.1470 6.26822   1
  -7 -11  -1 129.057 7.39728   2
  -7 -11  -1 128.977 7.02436   1
  -7 -11  -1 128.279 7.78185   2
  -7  11  -1 133.432 9.42182   1
   8 -11   1 -2.9032 5.73673   2
  -8 -11  -1 4.01065 4.79467   2
  -8 -11  -1 0.71251 4.09264   1
  -8  11  -1 3.27427 6.15740   1
  -9 -11  -1 159.118 10.1226   2
  -9 -11  -1 158.145 8.62645   1
   9 -11   1 164.847 10.4290   2
  -9  11  -1 175.512 12.4497   1
  10 -11   1 43.6930 7.98541   2
 -10 -11  -1 43.2608 5.56168   1
 -10 -11  -1 48.7677 7.18591   2
 -10  11  -1 38.5314 8.16938   1
  11 -11   1 27.3942 9.58539   2
  10 -12  -1 4.43736 6.65922   2
 -10  12   1 -0.0684 8.12842   1
  -9 -12   1 25.2190 5.48427   1
  -9 -12   1 30.9574 6.17162   2
   9 -12  -1 18.4860 6.51877   2
  -9  12   1 21.6949 7.79199   1
   8 -12  -1 3.28724 5.40068   2
  -8 -12   1 -2.1954 4.82399   1
  -8 -12   1 7.99265 4.73933   2
  -8  12   1 -0.5571 6.16027   1
  -7 -12   1 150.732 8.11899   2
   7 -12  -1 157.719 9.67853   2
  -7 -12   1 143.926 8.17083   1
  -7 -12   1 146.496 7.89626   2
  -7  12   1 128.646 10.0107   1
   6 -12  -1 15.0195 5.52386   2
   6 -12  -1 16.4089 4.52200   2
  -6 -12   1 6.34523 3.86677   2
  -6 -12   1 17.6949 4.68821   1
  -6 -12   1 11.2909 6.10793   2
  -6  12   1 5.48781 10.0194   1
  -5 -12   1 38.8397 4.03392   2
  -5 -12   1 23.4860 4.73351   1
  -5 -12   1 31.1731 3.77864   2
   5 -12  -1 34.2862 4.83782   2
   5 -12  -1 28.8801 4.66298   2
  -5  12   1 29.0870 6.06203   1
  -4 -12   1 1.44621 2.51717   2
   4 -12  -1 4.45967 3.62035   2
   4 -12  -1 7.38526 3.27936   2
  -4 -12   1 9.62488 3.95767   1
  -4 -12   1 12.6792 2.88993   2
  -4  12   1 11.4903 5.50141   1
  -3 -12   1 72.4356 3.84596   2
   3 -12  -1 73.6516 5.15970   2
  -3 -12   1 71.5127 3.86712   2
   3 -12  -1 79.7717 4.97885   2
  -3 -12   1 76.9970 5.90228   1
  -3  12   1 70.2021 6.56191   1
   2 -12  -1 24.3457 2.95266   2
  -2 -12   1 27.8412 2.15655   2
  -2 -12   1 29.2273 4.65447   1
  -2 -12   1 27.8127 2.51486   2
   2 -12  -1 25.0361 2.97594   2
  -2  12   1 20.1527 5.20132   1
  -1 -12   1 6.79893 4.17686   1
  -1 -12   1 0.27814 1.42350   2
  -1 -12   1 3.42679 1.45345   2
   1 -12  -1 2.26599 1.92396   2
   1 -12  -1 4.78151 1.85710   2
  -1  12   1 4.99484 4.06795   1
   0 -12  -1 5.24096 1.21782   2
   0 -12  -1 5.47477 1.47884   2
   0 -12   1 7.06722 1.73849   2
   0  12   1 10.4816 4.37421   1
   0  12  -1 3.07785 4.01934   1
   1 -12   1 -0.4906 2.02775   2
  -1 -12  -1 -1.9228 4.05813   1
   1 -12   1 0.82860 2.01648   2
  -1  12  -1 3.69951 4.05775   1
  -2 -12  -1 24.0954 2.12114   2
   2 -12   1 29.7803 3.25715   2
   2 -12   1 31.8983 3.29108   2
  -2 -12  -1 28.5566 4.66985   1
  -2  12  -1 21.5266 5.09388   1
  -3 -12  -1 4.10502 3.87618   1
  -3 -12  -1 6.03785 2.17174   2
   3 -12   1 5.50925 3.26974   2
  -3 -12  -1 4.35115 2.04596   2
   3 -12   1 4.89568 3.03115   2
  -3  12  -1 3.87700 4.65094   1
  -4 -12  -1 3.26309 3.69650   1
   4 -12   1 -2.1394 3.43223   2
   4 -12   1 -4.3212 3.28283   2
  -4 -12  -1 2.90238 2.60342   2
  -4 -12  -1 -0.5621 2.51799   2
  -4  12  -1 0.27394 4.92473   1
   5 -12   1 73.9224 6.73241   2
  -5 -12  -1 80.0143 5.26343   2
  -5 -12  -1 73.0802 5.44521   2
  -5 -12  -1 77.4776 6.57290   1
  -5  12  -1 79.0683 7.55038   1
  -6 -12  -1 3.30470 4.09459   1
  -6 -12  -1 -4.4750 3.44404   2
   6 -12   1 3.86445 5.50648   2
   6 -12   1 -0.8155 4.12580   2
  -6 -12  -1 4.75645 4.42315   2
  -6  12  -1 5.54573 5.67834   1
  -7 -12  -1 61.2367 5.68039   2
   7 -12   1 74.0530 7.27479   2
  -7 -12  -1 75.6308 6.17198   2
  -7 -12  -1 65.3806 5.76083   1
  -7  12  -1 68.0108 7.97806   1
  -8 -12  -1 33.9306 5.74177   2
   8 -12   1 35.4152 6.88414   2
  -8 -12  -1 43.6831 5.39253   1
  -8  12  -1 43.4100 7.72799   1
  -9 -12  -1 -1.2366 4.95919   2
   9 -12   1 13.6238 6.56191   2
  -9 -12  -1 6.56745 4.66505   1
  -9  12  -1 -10.089 6.30390   1
 -10 -12  -1 1.05246 8.96214   2
  10 -12   1 9.08315 7.29416   2
 -10  12  -1 -10.653 7.69095   1
  -9 -13   1 59.8296 10.6970   2
  -9 -13   1 43.6201 7.43205   1
   9 -13  -1 46.0198 8.01265   2
   8 -13  -1 129.306 9.84007   2
  -8 -13   1 119.277 8.25484   1
  -8 -13   1 130.506 8.65559   2
  -8  13   1 120.914 10.4959   1
  -7 -13   1 48.9759 5.64887   2
   7 -13  -1 48.7527 6.65654   2
  -7 -13   1 58.3374 6.35844   1
  -7 -13   1 58.9464 5.29478   2
  -7  13   1 57.6697 8.06823   1
  -6 -13   1 39.9171 4.68994   2
  -6 -13   1 33.0764 4.47377   2
  -6 -13   1 33.7673 5.58890   1
   6 -13  -1 44.9953 5.73218   2
   6 -13  -1 42.1753 5.61087   2
  -6  13   1 26.8391 7.56139   1
  -5 -13   1 87.5877 5.69050   2
  -5 -13   1 97.1265 7.42353   1
   5 -13  -1 109.523 7.16631   2
   5 -13  -1 105.876 7.21689   2
  -5 -13   1 94.0325 7.88554   2
  -5  13   1 82.3514 9.26824   1
   4 -13  -1 3.71514 3.75494   2
   4 -13  -1 0.42686 3.37965   2
  -4 -13   1 10.2642 4.77809   1
  -4 -13   1 1.83693 2.68183   2
  -4 -13   1 1.48228 2.94971   2
  -4  13   1 -4.4403 4.65729   1
   3 -13  -1 286.034 9.22529   2
  -3 -13   1 309.435 11.1933   1
   3 -13  -1 302.578 9.17371   2
  -3 -13   1 270.249 8.78772   2
  -3 -13   1 287.527 7.88745   2
  -3  13   1 273.232 11.4836   1
   2 -13  -1 52.9260 4.17981   2
  -2 -13   1 56.0172 2.89964   2
  -2 -13   1 62.0504 5.85622   1
   2 -13  -1 48.6167 4.20174   2
  -2 -13   1 53.7278 2.96292   2
  -2  13   1 51.5061 6.61061   1
  -1 -13   1 50.5415 2.57965   2
  -1 -13   1 42.5165 5.62365   1
   1 -13  -1 47.2949 3.24722   2
  -1 -13   1 54.6214 2.54744   2
  -1  13   1 64.3997 6.43954   1
   0 -13   1 186.716 5.20413   2
   0 -13   1 171.318 8.87827   1
   0  13   1 179.575 9.06774   1
   1 -13   1 35.3267 2.95080   2
  -1 -13  -1 39.4333 5.21679   1
   1 -13   1 42.7029 3.54006   2
  -1  13  -1 40.8266 6.26606   1
   2 -13   1 264.568 8.22733   2
  -2 -13  -1 272.356 10.4008   1
   2 -13   1 262.124 8.20809   2
  -2  13  -1 271.182 11.5948   1
  -3 -13  -1 36.1050 2.63937   2
   3 -13   1 37.5177 4.21162   2
  -3 -13  -1 40.6225 5.27935   1
   3 -13   1 37.5708 4.10189   2
  -3 -13  -1 39.8333 2.85094   2
  -3  13  -1 47.7127 6.82419   1
   4 -13   1 70.6709 6.28047   2
   4 -13   1 70.0803 6.04888   2
  -4 -13  -1 64.8853 4.58880   2
  -4 -13  -1 73.2019 5.98840   1
  -4  13  -1 74.5076 7.63243   1
  -5 -13  -1 82.7622 6.54723   1
   5 -13   1 69.1839 6.18318   2
  -5 -13  -1 91.7369 7.76143   2
   5 -13   1 75.3554 6.58679   2
  -5 -13  -1 74.6717 5.31884   2
  -5  13  -1 81.6839 8.02675   1
  -6 -13  -1 75.2323 5.68324   2
  -6 -13  -1 62.1263 5.88198   1
   6 -13   1 66.8627 6.63996   2
  -6 -13  -1 61.1793 5.24253   2
  -6  13  -1 68.1103 8.30276   1
  -7 -13  -1 96.9234 6.74776   2
   7 -13   1 82.0102 7.89479   2
  -7 -13  -1 94.4652 7.18663   1
  -7 -13  -1 95.6892 7.60960   2
  -7  13  -1 98.2770 9.48279   1
  -8 -13  -1 -2.1267 4.75981   2
   8 -13   1 2.51087 5.74228   2
  -8 -13  -1 1.90016 4.56434   1
  -8  13  -1 1.49428 6.94122   1
   9 -13   1 48.0913 7.70877   2
  -9 -13  -1 58.6600 6.14778   1
   8 -14  -1 19.7084 6.80000   2
  -8 -14   1 13.9170 5.91750   2
  -8  14   1 22.4981 8.52229   1
   7 -14  -1 29.8869 6.08740   2
  -7 -14   1 19.1124 5.42373   1
  -7 -14   1 19.3231 4.88091   2
  -7  14   1 24.2004 7.56202   1
  -6 -14   1 -0.3909 5.06379   1
   6 -14  -1 2.14654 4.79358   2
  -6 -14   1 1.94124 3.85434   2
  -6 -14   1 4.19682 4.71794   2
  -6  14   1 2.91303 6.87706   1
   5 -14  -1 -7.6866 3.97718   2
   5 -14  -1 6.64067 4.58978   2
  -5 -14   1 -1.0326 3.15182   2
  -5 -14   1 -0.5924 4.80801   1
  -5 -14   1 -1.7889 3.25592   2
  -5  14   1 6.77664 5.99715   1
  -4 -14   1 27.9777 3.19098   2
  -4 -14   1 32.4464 3.77103   2
   4 -14  -1 26.7915 4.49848   2
   4 -14  -1 21.5474 4.14077   2
  -4 -14   1 18.8687 4.99794   1
  -4  14   1 39.4480 7.25680   1
   3 -14  -1 8.54165 3.27847   2
  -3 -14   1 6.27414 5.06528   1
  -3 -14   1 16.7693 2.35124   2
  -3 -14   1 14.1345 2.45897   2
  -3  14   1 -0.6440 5.21633   1
  -2 -14   1 43.5644 5.83120   1
   2 -14  -1 35.3798 3.51794   2
  -2 -14   1 36.1281 2.71444   2
  -2 -14   1 38.9726 2.65230   2
  -2  14   1 35.9411 6.09898   1
   1 -14  -1 4.58719 2.05359   2
  -1 -14   1 5.03282 1.49397   2
  -1 -14   1 -0.5603 5.19135   1
   1 -14  -1 4.92457 2.04059   2
  -1  14   1 6.89397 4.82856   1
   0 -14   1 29.1337 2.36677   2
   0 -14   1 26.3195 5.64481   1
   0 -14   1 31.6875 2.29785   2
  -1 -14  -1 7.94977 5.17767   1
   1 -14   1 15.3734 2.67214   2
   1 -14   1 13.4305 2.50356   2
  -1  14  -1 18.5784 5.96079   1
   2 -14   1 3.71657 4.84357   2
  -2 -14  -1 -0.6456 4.72747   1
   2 -14   1 3.01450 2.89274   2
  -2  14  -1 5.16275 5.27562   1
  -3 -14  -1 49.7737 3.02971   2
   3 -14   1 43.8628 5.29017   2
  -3 -14  -1 55.6155 5.88180   1
  -3 -14  -1 50.4447 3.17662   2
   3 -14   1 55.9972 4.66654   2
   4 -14   1 5.39900 4.16870   2
   4 -14   1 -0.7630 3.66376   2
  -4 -14  -1 2.75957 2.48207   2
  -4 -14  -1 -2.5839 3.36033   2
  -4  14  -1 5.65633 5.72008   1
  -5 -14  -1 0.83303 4.26001   1
  -5 -14  -1 -4.6923 2.95180   2
  -5 -14  -1 2.12172 3.41673   2
   5 -14   1 -4.8486 3.76460   2
   5 -14   1 -4.1554 4.27279   2
  -5  14  -1 -4.3387 5.91058   1
  -6 -14  -1 0.73393 3.70363   2
   6 -14   1 -5.4640 4.84426   2
  -6 -14  -1 -1.9577 4.27808   1
  -6 -14  -1 2.46899 3.80512   2
  -6  14  -1 -1.8465 6.08016   1
  -7 -14  -1 -1.3580 4.44788   1
  -7 -14  -1 4.26299 4.23273   2
   7 -14   1 -6.1813 5.25083   2
  -7  14  -1 2.22822 6.74495   1
   8 -14   1 2.99959 6.29447   2
  -8 -14  -1 -1.5795 6.19600   2
  -8 -14  -1 -5.2118 4.46592   1
   7 -15  -1 22.0695 9.61312   2
  -7 -15   1 13.6872 4.64593   2
  -7 -15   1 6.66383 5.71206   1
  -7  15   1 22.2079 7.93658   1
  -6 -15   1 6.48619 3.97543   2
  -6 -15   1 0.91578 3.67440   2
   6 -15  -1 4.41842 5.01811   2
  -6  15   1 -1.1534 7.19830   1
  -5 -15   1 67.2745 7.02391   1
  -5 -15   1 80.9876 5.79515   2
   5 -15  -1 75.2914 6.36188   2
  -5 -15   1 65.4374 5.09504   2
  -5  15   1 77.7058 8.58758   1
  -4 -15   1 15.7017 5.71816   1
  -4 -15   1 19.0587 2.87486   2
  -4 -15   1 14.4724 3.01529   2
   4 -15  -1 9.67936 4.16379   2
  -4  15   1 9.70518 6.83685   1
  -3 -15   1 33.9416 3.05291   2
   3 -15  -1 32.5629 4.18073   2
   3 -15  -1 43.8479 4.31603   2
  -3 -15   1 40.4688 3.39191   2
  -3 -15   1 28.9326 5.94249   1
  -3  15   1 45.5584 7.06045   1
  -2 -15   1 84.1018 7.63659   1
   2 -15  -1 87.7774 4.81700   2
   2 -15  -1 87.5629 4.79922   2
  -2  15   1 84.6840 8.95427   1
   1 -15  -1 9.54120 2.06558   2
  -1 -15   1 8.57670 5.06798   1
   1 -15  -1 15.6931 2.19264   2
  -1  15   1 8.77909 5.90107   1
   0 -15   1 65.3788 7.72311   1
   0 -15  -1 78.3267 7.61811   1
   0 -15   1 80.6468 3.24514   2
   0 -15   1 75.4576 3.37355   2
  -1 -15  -1 8.24399 5.45300   1
   1 -15   1 3.24118 2.43566   2
   2 -15   1 35.4792 3.65303   2
   2 -15   1 32.3193 3.60243   2
  -2 -15  -1 30.0879 5.38224   1
  -2  15  -1 30.3699 6.76922   1
  -3 -15  -1 2.65427 4.74791   1
   3 -15   1 0.41360 3.73628   2
   3 -15   1 0.22640 3.48972   2
  -3  15  -1 5.73745 6.47086   1
   4 -15   1 81.0814 6.73578   2
  -4 -15  -1 82.0930 4.26318   2
  -4 -15  -1 78.5657 6.96536   1
   4 -15   1 82.6049 6.50561   2
  -4 -15  -1 79.9590 4.44810   2
  -4  15  -1 77.7934 8.21839   1
   5 -15   1 38.3605 5.68947   2
  -5 -15  -1 40.3064 5.63340   1
  -5 -15  -1 49.3280 4.39776   2
  -5 -15  -1 45.1442 3.97533   2
  -5  15  -1 43.1690 7.53451   1
  -6 -15  -1 25.1471 4.22265   2
  -6 -15  -1 19.3296 5.23358   1
  -6 -15  -1 35.4953 4.65190   2
   6 -15   1 23.7421 5.82798   2
  -6  15  -1 35.0774 8.38240   1
  -7 -15  -1 62.6645 6.60234   2
  -7 -15  -1 61.7158 6.37687   1
  -6 -16   1 6.40230 5.72557   1
   6 -16  -1 3.22817 8.81678   2
  -6 -16   1 2.68515 3.47430   2
  -6 -16   1 -0.5292 4.26366   2
  -6  16   1 -9.3299 12.0008   1
  -5 -16   1 -5.8765 5.57011   1
   5 -16  -1 -4.5504 4.53175   2
  -5 -16   1 0.72524 2.99948   2
  -5 -16   1 2.75765 3.29578   2
  -5  16   1 6.56412 6.71548   1
  -4 -16   1 18.6654 2.99046   2
  -4 -16   1 17.9936 5.95426   1
  -4 -16   1 19.9783 2.80652   2
   4 -16  -1 18.4858 4.32280   2
   4 -16  -1 20.1369 4.63391   2
  -4  16   1 15.1894 7.42466   1
   3 -16  -1 14.6066 3.62733   2
  -3 -16   1 15.0518 6.13318   1
   3 -16  -1 26.1788 3.93695   2
  -3  16   1 14.7937 7.02950   1
   2 -16  -1 19.0515 3.00407   2
  -2 -16   1 18.5307 6.34396   1
   2 -16  -1 17.6122 3.01151   2
  -2  16   1 15.1823 6.95805   1
   1 -16  -1 8.14136 1.85109   2
   1 -16  -1 10.6624 1.85362   2
  -1 -16   1 14.6790 5.78513   1
   0 -16  -1 -3.5972 5.78426   1
   0 -16   1 -0.9304 6.27630   1
   1 -16   1 10.6134 2.55512   2
   1 -16   1 13.5655 6.17357   1
   1 -16   1 14.4765 2.46994   2
   2 -16   1 -0.3325 2.88713   2
  -2 -16  -1 3.33359 6.45648   1
   2 -16   1 2.05134 2.96101   2
  -2  16  -1 -0.8123 5.59771   1
  -3 -16  -1 1.78578 5.06400   1
   3 -16   1 14.2287 3.90739   2
   3 -16   1 15.2810 3.88014   2
  -3  16  -1 23.5390 6.93280   1
  -4 -16  -1 5.22206 4.97691   1
   4 -16   1 8.44491 4.10692   2
   4 -16   1 -1.0093 4.17392   2
  -4  16  -1 -3.2435 6.32821   1
   5 -16   1 40.0395 5.72646   2
  -5 -16  -1 39.1377 6.96544   1
  -5 -16  -1 43.0816 3.72380   2
  -5  16  -1 34.3390 7.75592   1
  -6 -16  -1 2.95410 4.11620   2
   6 -16   1 -8.6522 7.47360   2
  -6 -16  -1 4.19712 3.53194   2
  -5 -17   1 82.6507 6.01149   2
  -5 -17   1 80.5312 4.65214   2
  -5 -17   1 74.4960 7.59692   1
   5 -17  -1 63.5010 6.30429   2
  -5  17   1 78.8479 15.2419   1
   4 -17  -1 2.14060 4.62699   2
  -4 -17   1 6.27328 2.00520   2
  -4 -17   1 10.4596 6.00035   1
  -4  17   1 11.1153 6.97202   1
   3 -17  -1 48.0190 4.47326   2
   3 -17  -1 53.6797 4.36169   2
  -3 -17   1 49.5100 7.12814   1
  -3  17   1 49.0027 8.57516   1
  -2 -17   1 38.9526 6.67642   1
   2 -17  -1 51.2837 4.09835   2
  -2  17   1 56.1260 7.87321   1
   1 -17  -1 3.10801 6.48569   1
  -1 -17   1 12.4542 6.68269   1
   0 -17   1 45.1617 7.82911   1
   0 -17  -1 35.4904 6.84138   1
   1 -17   1 51.9753 7.76132   1
   1 -17   1 50.0182 3.34735   2
  -1 -17  -1 51.8039 7.36019   1
   2 -17   1 60.7413 4.28581   2
  -2 -17  -1 43.6586 6.98583   1
   2 -17   1 62.7341 4.73554   2
   3 -17   1 9.72614 3.77032   2
   3 -17   1 4.87822 3.70402   2
  -3 -17  -1 8.85252 5.79010   1
  -3  17  -1 21.8521 7.93123   1
  -4 -17  -1 60.0676 6.93751   1
   4 -17   1 71.0070 8.91582   2
  -4  17  -1 63.1807 9.44731   1
   5 -17   1 11.3494 5.01976   2
  -5 -17  -1 8.31700 2.75907   2
  -5 -17  -1 9.96631 2.64927   2
  -5 -17  -1 10.9398 5.44362   1
  -5  17  -1 8.92689 7.26823   1
  -2 -18   1 16.7577 6.95707   1
   2 -18  -1 15.0507 2.28792   2
   2 -18  -1 18.7959 2.37220   2
   1 -18  -1 -7.2463 6.50736   1
  -1 -18   1 4.42806 6.81008   1
   0 -18  -1 47.7517 7.82861   1
   0 -18   1 63.9236 8.92636   1
  -1 -18  -1 -2.9005 6.41276   1
   1 -18   1 4.85972 7.22256   1
   2 -18   1 15.6198 2.97140   2
  -2 -18  -1 12.2943 6.06572   1
   2 -18   1 16.3281 2.96121   2
   2 -18   1 40.5114 13.2712   1
 -13   0   2 5.63003 6.31486   1
 -13   0   2 -0.4201 7.17243   2
  12   0  -2 218.096 12.3023   2
 -12   0   2 193.581 11.3033   1
 -12   0   2 194.393 12.5974   2
 -11   0   2 5.44251 5.47617   1
 -11   0   2 6.37212 5.72089   2
  11   0  -2 -1.2022 5.93181   2
 -10   0   2 509.664 16.3653   1
 -10   0   2 520.824 16.7681   2
  10   0  -2 522.924 16.7755   2
   9   0  -2 4.37513 4.75239   2
  -9   0   2 1.55500 4.17974   1
  -9   0   2 -0.2993 4.44381   2
   8   0  -2 383.028 12.3021   2
  -8   0   2 377.304 12.4423   2
  -7   0   2 -1.6329 3.52803   2
  -7   0   2 -1.6822 3.20774   1
   7   0  -2 0.91881 5.77005   2
  -6   0   2 1704.89 39.1766   2
   6   0  -2 1735.41 39.3037   2
  -6   0   2 1747.40 39.4263   2
  -6   0   2 1762.72 39.3458   1
   5   0  -2 -2.1537 1.89800   2
   5   0  -2 -0.3225 2.20076   2
  -5   0   2 0.46833 2.34536   1
  -5   0   2 1.55234 2.34003   2
  -5   0   2 1.77591 2.15673   2
  -4   0   2 1635.74 36.5263   1
  -4   0   2 1643.63 36.5164   2
   4   0  -2 1609.24 36.4417   1
   4   0  -2 1702.88 36.5701   2
   4   0  -2 1669.04 36.4972   2
  -4   0   2 1663.17 36.4703   2
   3   0  -2 3.32696 1.60730   2
   3   0  -2 -0.7103 1.46435   1
  -3   0   2 0.63898 1.41242   2
  -3   0   2 2.98460 1.64114   1
  -3   0   2 2.00059 1.49094   2
   3   0  -2 0.08839 1.39893   2
   2   0  -2 990.835 21.7591   2
   2   0  -2 984.696 21.8303   1
   2   0  -2 1017.67 21.7739   2
  -2   0   2 999.390 21.7859   2
  -2   0   2 970.131 21.7225   2
  -2   0   2 1000.99 21.8757   1
  -1   0   2 -0.1784 0.39631   2
  -1   0   2 1.51929 0.52956   1
   1   0  -2 1.17231 0.75221   1
   0   0   2 -0.1150 0.29650   1
   0   0   2 0.07479 0.25611   2
  -1   0  -2 3.38050 0.86001   2
   1   0   2 0.30261 0.45802   2
   1   0   2 1.57756 0.42042   1
  -1   0  -2 2.97495 0.52344   1
  -1   0  -2 0.98468 0.48639   2
  -2   0  -2 9999.99 231.524   3
  -2   0  -2 9648.33 229.680   3
  -3   0  -2 0.00433 1.53438   2
   3   0   2 -0.4496 1.23277   1
   3   0   2 -0.2255 1.52480   2
   3   0   2 -0.2115 1.61349   2
  -3   0  -2 0.55650 1.46515   2
  -3   0  -2 -0.5842 1.25312   1
  -4   0  -2 1503.97 34.0549   2
   4   0   2 1541.54 34.1926   2
  -4   0  -2 1565.53 33.6534   1
  -4   0  -2 1544.49 34.2350   2
   4   0   2 1525.66 33.6298   1
  -5   0  -2 -1.5128 2.11802   2
   5   0   2 0.60017 2.35775   2
  -5   0  -2 -2.6395 3.01133   2
  -5   0  -2 -1.5853 2.08524   1
   5   0   2 -3.1141 2.02367   2
   5   0   2 0.13052 1.82157   1
   6   0   2 331.445 10.4248   2
  -6   0  -2 362.078 10.6638   2
  -6   0  -2 357.906 10.0158   1
  -6   0  -2 336.279 10.5783   2
   7   0   2 4.47160 3.86233   2
  -7   0  -2 -4.2980 2.83220   1
  -7   0  -2 -3.4788 3.23694   2
  -8   0  -2 1414.94 34.5951   2
   8   0   2 1466.64 34.7050   2
  -8   0  -2 1451.17 33.5976   1
  -9   0  -2 1.39319 3.99951   1
  -9   0  -2 2.54229 4.60183   2
   9   0   2 2.01158 4.35338   2
 -10   0  -2 0.75484 4.38992   1
 -10   0  -2 -4.0249 5.40867   2
  10   0   2 5.17541 4.98330   2
 -11   0  -2 11.3616 6.50971   2
 -11   0  -2 0.62154 4.68745   1
  11   0   2 14.4262 6.04618   2
 -12   0  -2 44.1865 7.93042   2
  12   0   2 43.1069 7.57992   2
 -12   0  -2 41.6524 6.48421   1
 -13   0  -2 10.3224 5.95540   1
 -13   0  -2 -1.8798 7.58880   2
 -13  -1   2 13.9809 6.76956   2
 -13  -1   2 4.05269 5.80825   1
 -13   1   2 23.7523 7.31142   2
 -13   1   2 15.1780 6.77312   1
  12  -1  -2 41.8084 7.62957   2
 -12  -1   2 38.8848 7.33472   2
 -12  -1   2 36.4996 6.89898   1
  12   1  -2 56.2318 11.1828   2
 -12   1   2 30.9531 7.03283   1
 -12   1   2 31.5601 6.94199   2
 -11  -1   2 -1.1609 5.21919   2
 -11  -1   2 -0.5290 5.38034   1
  11  -1  -2 2.19878 5.99999   2
 -11   1   2 -4.5465 5.37854   1
  11   1  -2 7.93213 5.84086   2
 -11   1   2 -0.9668 6.06524   2
 -10  -1   2 5.07247 5.75964   2
  10  -1  -2 8.58332 5.34653   2
 -10  -1   2 9.18714 5.15511   1
 -10   1   2 2.64843 4.68462   1
 -10   1   2 6.02771 5.30479   2
  10   1  -2 7.74371 4.77212   2
   9  -1  -2 85.1393 7.08642   2
  -9  -1   2 96.0333 6.78195   1
  -9  -1   2 83.4710 7.22040   2
   9   1  -2 91.9154 6.95922   2
  -9   1   2 92.9890 7.33758   2
  -9   1   2 93.1960 7.01797   1
  -8  -1   2 -2.3130 3.69453   2
   8  -1  -2 -1.8849 3.71613   2
  -8  -1   2 -2.8188 4.46178   1
  -8   1   2 4.43611 3.88364   1
  -8   1   2 -4.6145 3.73336   2
   8   1  -2 4.11982 3.63892   2
  -7  -1   2 148.366 7.20931   1
   7  -1  -2 161.810 7.60533   2
  -7  -1   2 164.121 7.32113   2
  -7  -1   2 147.518 6.76941   2
  -7   1   2 152.456 7.12479   1
  -7   1   2 158.261 7.23433   2
   7   1  -2 167.006 7.49045   2
  -6  -1   2 20.1111 3.36225   2
  -6  -1   2 18.4034 3.25516   1
  -6  -1   2 17.4461 3.62566   2
   6  -1  -2 14.8687 3.14806   2
   6  -1  -2 18.5241 3.62899   2
  -6   1   2 20.3133 3.36606   2
  -6   1   2 19.7902 3.39239   1
   6   1  -2 19.7056 3.23831   2
  -5  -1   2 34.0276 3.21983   1
   5  -1  -2 33.5864 3.33049   2
  -5  -1   2 33.2526 3.17547   2
  -5  -1   2 35.0651 3.51794   2
  -5   1   2 33.8137 3.29136   2
  -5   1   2 33.4744 3.52637   2
   5   1  -2 31.1869 3.10690   2
  -5   1   2 34.3607 3.68584   1
   4  -1  -2 178.122 5.86810   2
   4  -1  -2 174.787 5.87203   2
  -4  -1   2 177.797 5.79307   2
   4  -1  -2 176.192 5.95016   1
  -4  -1   2 179.927 5.87398   2
  -4  -1   2 185.950 6.07742   1
   4   1  -2 193.070 5.84215   1
  -4   1   2 170.963 5.85492   2
  -4   1   2 190.685 6.15472   1
   4   1  -2 174.069 5.85723   2
   4   1  -2 172.867 5.75537   2
  -4   1   2 190.627 6.18707   2
  -3  -1   2 189.141 5.66402   2
  -3  -1   2 181.964 5.47943   2
   3  -1  -2 194.202 5.64810   2
  -3  -1   2 187.026 5.56014   1
   3  -1  -2 195.639 5.61004   2
   3   1  -2 196.559 5.50719   2
  -3   1   2 187.658 5.77549   1
   3   1  -2 193.272 5.52270   2
  -3   1   2 189.853 5.74941   2
  -3   1   2 191.486 5.54755   2
   3   1  -2 181.052 5.46466   1
  -2  -1   2 3219.81 67.9512   2
  -2  -1   2 3206.00 67.9530   2
   2  -1  -2 3330.76 68.0569   2
   2  -1  -2 3253.95 67.9964   2
   2  -1  -2 3177.70 68.1584   1
  -2  -1   2 3168.88 67.9797   1
  -2   1   2 3296.65 68.0465   2
   2   1  -2 3250.39 67.9284   2
  -2   1   2 3161.41 68.1859   1
   2   1  -2 3113.15 67.9432   1
  -2   1   2 3169.70 67.9255   2
   2   1  -2 3202.10 67.9326   2
  -1  -1   2 78.4916 2.52008   1
   1  -1  -2 87.8281 2.68087   1
   1   1  -2 84.3593 2.49337   2
  -1   1   2 78.7879 2.66986   1
   1   1  -2 93.3706 2.61407   1
  -1   1   2 87.4838 2.45088   2
   0  -1  -2 0.47927 0.29147   2
   0  -1   2 0.73697 0.35610   1
   0  -1   2 0.39474 0.33867   2
   0   1   2 0.00618 0.21396   1
  -1  -1  -2 90.0646 2.59182   2
   1  -1   2 95.8582 2.74421   2
   1  -1   2 90.8746 2.57328   1
  -1   1  -2 93.5768 2.82574   2
   1   1   2 92.7346 2.67498   2
  -1   1  -2 95.7581 2.66236   1
  -1   1  -2 84.9325 2.63689   2
   2  -1   2 3129.81 65.3071   2
  -2  -1  -2 3097.27 64.6751   1
   2  -1   2 3028.70 64.9995   1
  -2  -1  -2 3162.26 65.2706   2
  -2  -1  -2 3140.72 65.1977   2
   2  -1   2 3042.45 65.3123   2
   2   1   2 3134.52 65.2136   2
  -2   1  -2 2982.48 65.2400   2
  -2   1  -2 3072.91 65.0302   1
   2   1   2 3042.58 64.6682   1
   2   1   2 3015.07 65.1238   2
   3  -1   2 409.447 10.1387   1
   3  -1   2 417.097 10.4465   2
  -3  -1  -2 427.141 9.86030   1
  -3  -1  -2 402.990 10.2950   2
   3  -1   2 426.531 10.6086   2
  -3  -1  -2 418.172 10.5048   2
  -3   1  -2 426.707 10.1226   1
   3   1   2 420.463 9.85658   1
  -3   1  -2 425.285 10.4536   2
   3   1   2 421.436 10.3496   2
   3   1   2 429.770 10.4419   2
  -3   1  -2 421.734 10.4927   2
   4  -1   2 302.508 8.56209   2
  -4  -1  -2 299.383 8.38188   2
   4  -1   2 294.072 8.45888   2
   4  -1   2 317.117 8.23163   1
  -4  -1  -2 310.496 7.86817   1
  -4   1  -2 299.240 8.43320   2
   4   1   2 298.255 8.50465   2
   4   1   2 293.450 7.82069   1
  -4   1  -2 292.298 8.51461   2
   4   1   2 296.484 8.44892   2
  -5  -1  -2 254.483 8.36606   2
   5  -1   2 261.835 8.20222   2
   5  -1   2 267.862 8.43109   1
   5  -1   2 262.016 8.25858   2
  -5  -1  -2 259.448 7.44342   1
  -5  -1  -2 251.599 7.93042   2
  -5   1  -2 244.207 7.68080   1
  -5   1  -2 252.034 8.12345   2
   5   1   2 252.544 8.16946   2
  -5   1  -2 259.874 8.19239   2
   5   1   2 246.890 7.43589   1
  -6  -1  -2 9.66765 2.68789   1
   6  -1   2 9.01386 3.46852   2
  -6  -1  -2 6.49984 3.28305   2
  -6  -1  -2 6.59635 2.84062   2
   6   1   2 8.19296 3.23720   2
  -6   1  -2 1.01054 2.87832   2
  -6   1  -2 11.3293 3.03146   1
  -7  -1  -2 35.7272 4.57076   2
   7  -1   2 33.4545 4.33216   2
  -7  -1  -2 34.2550 3.77695   1
  -7  -1  -2 32.7991 4.14658   2
  -7   1  -2 38.3546 3.99027   1
   7   1   2 38.9252 4.38656   2
  -7   1  -2 38.9542 4.65820   2
  -8  -1  -2 80.3770 5.71036   1
   8  -1   2 84.0666 6.58735   2
  -8  -1  -2 76.2633 6.41761   2
  -8   1  -2 75.4013 5.96698   1
   8   1   2 70.6968 6.09144   2
  -8   1  -2 70.0597 6.35431   2
   9  -1   2 79.0881 7.18340   2
  -9  -1  -2 71.9076 6.60327   2
  -9   1  -2 73.3728 5.96365   1
  -9   1  -2 82.8280 7.21499   2
 -10  -1  -2 8.30007 4.36158   1
  10  -1   2 29.8960 6.14032   2
 -10  -1  -2 7.81053 5.33971   2
  10   1   2 8.79607 5.51304   2
 -10   1  -2 1.62124 5.07332   2
 -10   1  -2 11.5010 4.86945   1
  11  -1   2 6.69013 6.11328   2
 -11  -1  -2 21.9480 5.04680   1
 -11  -1  -2 16.3006 6.07962   2
 -11   1  -2 17.5561 5.53286   1
  11   1   2 14.6984 5.23305   2
 -11   1  -2 14.7177 6.84614   2
 -12  -1  -2 35.0144 7.34613   2
  12  -1   2 42.6918 7.49947   2
 -12  -1  -2 35.8539 6.24171   1
 -12   1  -2 28.4762 6.98487   2
 -12   1  -2 39.8962 9.92589   1
 -13  -1  -2 35.3930 6.59017   1
 -13  -1  -2 26.0398 7.91441   2
 -13   1  -2 38.4410 7.10720   1
 -13   1  -2 18.7938 7.52238   2
 -13  -2   2 78.3220 8.49951   1
  13  -2  -2 73.8206 9.52561   2
 -13  -2   2 74.0679 10.6621   2
 -13   2   2 87.3229 8.78112   1
  12  -2  -2 13.0510 6.90314   2
 -12  -2   2 1.14292 8.48915   1
 -12  -2   2 -2.4072 6.07436   2
 -12   2   2 -0.1957 6.02517   1
 -12   2   2 6.07955 6.00581   2
  11  -2  -2 48.5025 8.77712   2
 -11  -2   2 57.3184 6.59522   1
 -11  -2   2 54.3344 7.42312   2
 -11   2   2 59.9196 6.94838   1
 -11   2   2 49.4268 7.41864   2
 -10  -2   2 -0.1319 4.79157   2
 -10  -2   2 1.14543 4.46245   1
  10  -2  -2 1.91945 5.51362   2
 -10   2   2 0.32043 5.45342   1
  10   2  -2 2.63706 5.11371   2
 -10   2   2 3.47547 4.93550   2
   9  -2  -2 28.5565 5.74024   2
  -9  -2   2 23.5143 4.68891   1
  -9  -2   2 39.8290 9.29074   2
  -9   2   2 29.6384 5.26179   1
   9   2  -2 32.0238 5.29239   2
  -9   2   2 24.6383 5.14527   2
  -8  -2   2 0.86123 3.61917   2
   8  -2  -2 7.28436 4.08147   2
  -8  -2   2 4.07269 3.65089   1
  -8  -2   2 -3.6348 3.78927   2
  -8   2   2 -3.4323 3.77851   1
   8   2  -2 6.82436 4.08062   2
  -8   2   2 5.27320 3.83160   2
  -7  -2   2 362.976 15.6776   2
   7  -2  -2 424.303 12.4047   2
  -7  -2   2 376.158 11.8226   2
  -7  -2   2 368.334 11.3875   1
  -7   2   2 385.603 11.9971   2
  -7   2   2 390.793 12.2651   1
   7   2  -2 377.777 11.7553   2
  -6  -2   2 15.1094 3.04676   1
  -6  -2   2 16.4395 3.01946   2
   6  -2  -2 15.6197 3.23104   2
  -6  -2   2 17.1076 3.14760   2
   6  -2  -2 21.8945 3.61487   2
   6   2  -2 19.9023 3.46212   2
  -6   2   2 24.1734 3.77994   2
  -6   2   2 15.7003 3.58326   1
  -5  -2   2 1354.48 30.2887   2
   5  -2  -2 1341.33 30.3262   2
  -5  -2   2 1313.05 30.1378   2
   5  -2  -2 1313.35 30.2494   2
  -5  -2   2 1321.90 29.9849   1
   5   2  -2 1321.56 30.0381   2
  -5   2   2 1303.74 30.2606   2
  -5   2   2 1336.33 30.5111   1
   4  -2  -2 511.089 15.6129   2
   4  -2  -2 497.628 12.5358   2
  -4  -2   2 487.638 12.2869   1
  -4  -2   2 495.701 12.4267   2
  -4  -2   2 507.340 12.4424   2
  -4   2   2 498.547 12.4349   2
  -4   2   2 488.896 12.7629   1
   4   2  -2 507.390 12.2985   2
   4   2  -2 476.755 12.2073   1
  -4   2   2 509.832 12.5712   2
   4   2  -2 491.050 12.3179   2
   3  -2  -2 4714.02 98.3829   2
  -3  -2   2 4595.54 98.2445   2
  -3  -2   2 4602.62 98.2593   2
   3  -2  -2 4645.31 98.4143   2
   3  -2  -2 4619.91 98.6022   1
  -3   2   2 4684.87 98.7862   2
   3   2  -2 4605.06 98.3262   1
  -3   2   2 4771.41 98.4401   2
  -3   2   2 4572.31 99.4363   1
   2  -2  -2 197.860 5.63114   1
   2  -2  -2 196.929 5.26897   2
  -2  -2   2 196.064 5.25245   2
  -2  -2   2 198.044 5.25123   2
  -2  -2   2 203.216 5.46629   1
  -2   2   2 199.123 5.24672   2
   2   2  -2 191.891 5.29663   1
   2   2  -2 205.979 5.17815   2
  -2   2   2 200.299 5.65498   1
  -1  -2   2 2793.20 57.7416   2
   1  -2  -2 2653.19 58.0161   1
   1  -2  -2 2729.91 57.7177   2
  -1  -2   2 2748.54 57.9959   1
  -1  -2   2 2723.16 57.7137   2
   1  -2  -2 2799.47 57.7817   2
   1   2  -2 2801.56 57.7020   2
  -1   2   2 2677.71 57.6468   2
   1   2  -2 2727.20 57.9802   1
   1   2  -2 2692.47 57.6483   2
  -1   2   2 2758.95 58.0604   1
  -1   2   2 2782.97 57.7394   2
   0  -2   2 492.866 10.8907   2
   0  -2  -2 505.413 10.7436   2
   0  -2  -2 503.408 10.7443   2
   0  -2  -2 487.360 10.9033   1
   0  -2   2 506.012 10.8946   2
   0  -2   2 489.041 11.1694   1
   0   2   2 490.848 10.6538   2
   0   2  -2 509.243 10.8598   2
   0   2   2 497.131 10.8904   1
   0   2  -2 491.069 11.1853   1
   0   2   2 509.836 10.6708   2
   0   2  -2 485.258 10.8423   2
  -1  -2  -2 7963.88 178.494   3
   1  -2   2 7775.02 191.803   3
  -1   2  -2 7810.55 190.723   3
   1   2   2 8090.08 179.146   3
  -2  -2  -2 351.099 8.29565   2
   2  -2   2 349.087 8.45831   1
  -2  -2  -2 348.283 8.33200   2
   2  -2   2 340.158 8.43830   2
  -2  -2  -2 350.008 7.76830   1
   2  -2   2 357.508 8.62995   2
   2   2   2 346.726 7.74279   1
  -2   2  -2 345.581 8.44784   2
   2   2   2 349.297 8.26933   2
  -2   2  -2 353.439 8.42978   2
   2   2   2 307.863 8.07644   2
  -2   2  -2 356.330 8.47276   1
   3  -2   2 1008.36 23.0396   2
   3  -2   2 1020.40 23.1136   2
  -3  -2  -2 1010.66 22.9538   2
  -3  -2  -2 1023.19 22.2853   1
   3  -2   2 1051.13 23.5361   1
  -3  -2  -2 1025.53 23.7058   2
  -3   2  -2 1040.31 23.0788   2
  -3   2  -2 1020.93 23.1497   2
   3   2   2 1004.07 22.2216   1
   3   2   2 1031.05 22.8450   2
  -3   2  -2 1030.69 22.9075   1
  -4  -2  -2 -0.1611 2.12802   2
   4  -2   2 1.00173 2.01311   2
   4  -2   2 0.15550 1.95937   1
  -4  -2  -2 2.57806 2.11187   2
  -4  -2  -2 1.31605 1.64919   1
  -4   2  -2 3.07614 2.12213   1
  -4   2  -2 0.98434 1.89232   2
   4   2   2 3.86316 1.54988   1
   4   2   2 -0.1318 1.91194   2
  -4   2  -2 6.27493 2.35938   2
   4   2   2 5.34342 1.91834   2
   5  -2   2 228.802 7.81757   2
  -5  -2  -2 216.674 8.24730   2
  -5  -2  -2 223.179 7.32391   1
   5  -2   2 210.084 7.32341   2
  -5  -2  -2 222.957 7.38455   2
  -5   2  -2 221.954 7.69583   2
  -5   2  -2 216.925 7.05811   1
   5   2   2 210.933 6.45832   1
   5   2   2 215.876 7.08997   2
  -6  -2  -2 23.0315 3.03637   1
  -6  -2  -2 18.3359 3.63394   2
   6  -2   2 23.8529 3.64148   2
   6  -2   2 18.9375 3.46336   2
  -6  -2  -2 23.2839 3.39630   2
   6   2   2 23.2244 3.56682   2
  -6   2  -2 29.8026 3.77882   2
  -6   2  -2 15.8091 3.09847   1
  -7  -2  -2 501.840 14.5811   2
  -7  -2  -2 508.766 15.3781   2
  -7  -2  -2 517.064 13.5498   1
   7  -2   2 517.924 15.0151   2
   7   2   2 522.667 14.5369   2
  -7   2  -2 505.169 14.0330   1
  -7   2  -2 499.038 14.7579   2
  -8  -2  -2 0.23931 3.29206   2
   8  -2   2 0.30784 4.14380   2
  -8  -2  -2 -4.3929 3.78406   2
  -8  -2  -2 -4.2248 3.13046   1
  -8   2  -2 -1.5740 3.80538   2
  -8   2  -2 0.41757 5.97480   1
   8   2   2 -0.3488 4.01936   2
  -9  -2  -2 380.075 11.9015   1
   9  -2   2 355.797 13.0897   2
  -9  -2  -2 378.764 13.4456   2
  -9   2  -2 389.719 13.3403   2
  -9   2  -2 399.830 12.8681   1
   9   2   2 361.586 13.0166   2
 -10  -2  -2 0.93937 4.97327   2
  10  -2   2 -5.6179 4.72204   2
 -10  -2  -2 1.07607 4.22793   1
  10   2   2 -4.8632 4.26483   2
 -10   2  -2 -4.3678 4.67923   2
 -10   2  -2 -5.1065 4.08661   1
 -11  -2  -2 488.437 17.1723   2
  11  -2   2 511.832 17.3156   2
 -11  -2  -2 480.396 15.5774   1
  11   2   2 514.013 18.6034   2
 -11   2  -2 525.133 16.5335   1
 -11   2  -2 501.008 17.6268   2
 -12  -2  -2 13.6126 6.66328   2
  12  -2   2 27.5660 7.00610   2
 -12  -2  -2 21.0542 5.45694   1
 -12   2  -2 13.0425 8.33559   2
 -12   2  -2 12.3398 6.07081   1
 -13  -2  -2 142.069 9.72194   1
 -13  -2  -2 117.982 12.1299   2
 -13   2  -2 129.049 9.26908   1
 -13  -3   2 8.89040 6.14323   1
  13  -3  -2 27.2396 7.61144   2
 -13  -3   2 17.8093 7.89630   2
 -13   3   2 12.0120 7.42983   1
 -12  -3   2 67.3645 8.14084   2
  12  -3  -2 51.8864 7.53382   2
 -12   3   2 54.8824 7.92290   2
 -12   3   2 63.0240 7.58496   1
 -11  -3   2 23.6831 5.44081   1
  11  -3  -2 29.7250 6.54134   2
 -11  -3   2 38.1075 6.75088   2
  11   3  -2 27.6603 6.11538   2
 -11   3   2 29.4963 6.90550   2
 -10  -3   2 314.134 11.8310   1
 -10  -3   2 248.414 11.5303   2
  10   3  -2 294.910 11.7913   2
 -10   3   2 265.848 11.6787   2
 -10   3   2 314.296 12.0099   1
   9  -3  -2 20.1874 5.24888   2
  -9  -3   2 16.6704 4.88830   2
  -9  -3   2 8.94455 4.08655   1
  -9   3   2 18.6044 4.92811   2
   9   3  -2 19.4862 4.72588   2
  -9   3   2 9.72564 4.75988   1
   8  -3  -2 5.04263 4.71409   2
  -8  -3   2 6.22061 4.37550   2
  -8  -3   2 -0.8567 3.87388   1
  -8  -3   2 -5.8319 3.97528   2
  -8   3   2 -2.2965 3.87356   1
   8   3  -2 1.57714 3.24867   2
  -8   3   2 0.71219 4.10002   2
  -7  -3   2 61.2950 5.00727   2
   7  -3  -2 81.9349 5.83678   2
  -7  -3   2 74.5822 6.08813   2
   7  -3  -2 66.3793 5.83710   2
  -7  -3   2 75.0086 5.26130   1
  -7   3   2 90.3137 7.37486   1
   7   3  -2 78.6147 5.58993   2
  -7   3   2 69.6995 6.13137   2
   6  -3  -2 2.48774 3.11823   2
  -6  -3   2 6.16935 2.79668   1
  -6  -3   2 5.05156 2.84398   2
   6  -3  -2 5.71206 3.04152   2
  -6  -3   2 7.90770 2.96433   2
   6   3  -2 7.87971 2.84513   2
  -6   3   2 6.38066 3.19162   2
  -6   3   2 9.68891 3.37215   1
  -5  -3   2 86.0572 4.72311   1
  -5  -3   2 90.5281 4.54745   2
  -5  -3   2 88.0481 4.44621   2
   5  -3  -2 85.6588 5.03044   2
   5  -3  -2 83.6192 4.65926   2
  -5   3   2 88.2137 5.01361   1
  -5   3   2 84.5825 4.94305   2
  -4  -3   2 183.798 5.78877   1
  -4  -3   2 176.782 5.90166   2
   4  -3  -2 168.427 6.10487   2
  -4  -3   2 180.772 5.80633   2
   4  -3  -2 179.200 5.94790   2
  -4   3   2 181.800 6.14226   2
   4   3  -2 181.956 5.88616   1
  -4   3   2 171.320 6.32806   1
   3  -3  -2 117.985 4.53228   1
   3  -3  -2 118.593 4.37877   2
   3  -3  -2 122.163 4.20482   2
  -3  -3   2 120.421 4.12997   2
  -3  -3   2 113.914 4.07400   2
   3   3  -2 120.874 4.03290   2
   3   3  -2 120.257 3.87120   2
  -3   3   2 110.616 4.01215   2
  -3   3   2 111.968 4.59055   1
   3   3  -2 112.900 4.07201   1
   2  -3  -2 1142.47 25.3980   1
  -2  -3   2 1170.07 24.7925   2
   2  -3  -2 1133.37 24.9462   2
   2  -3  -2 1135.34 24.8767   2
  -2  -3   2 1123.69 24.7712   2
  -2  -3   2 1135.55 25.0595   1
   2   3  -2 1110.98 25.0291   1
  -2   3   2 1166.64 25.1463   2
   2   3  -2 1160.69 24.9473   2
   2   3  -2 1153.44 24.6951   2
  -2   3   2 1120.56 25.3151   1
  -2   3   2 1136.55 24.8544   2
   1  -3  -2 1849.57 39.4581   1
  -1  -3   2 1837.63 38.9297   2
  -1  -3   2 1816.85 38.9107   2
  -1  -3   2 1862.04 39.4695   1
   1  -3  -2 1855.36 38.9831   2
   1  -3  -2 1845.15 38.9226   2
   1   3  -2 1836.58 39.4130   1
   1   3  -2 1797.32 38.7471   2
  -1   3   2 1847.75 38.7615   2
   1   3  -2 1853.81 38.8061   2
  -1   3   2 1836.60 38.8404   2
  -1   3   2 1818.17 39.4238   1
   0  -3  -2 3395.32 72.6325   1
   0  -3   2 3528.86 72.4278   2
   0  -3  -2 3425.31 72.1554   2
   0  -3   2 3462.23 72.3894   2
   0  -3   2 3416.15 72.9216   1
   0   3  -2 3373.76 72.2809   2
   0   3  -2 3520.31 72.2683   2
   0   3  -2 3514.20 72.9833   1
   0   3   2 3404.55 72.6289   1
  -1  -3  -2 1711.35 35.8834   2
  -1  -3  -2 1725.97 35.9642   2
  -1  -3  -2 1681.46 35.9909   1
   1  -3   2 1719.95 36.6096   1
   1  -3   2 1695.70 36.2960   2
   1  -3   2 1707.84 36.2197   2
  -1   3  -2 1714.96 36.1786   2
  -1   3  -2 1684.51 36.6219   1
   1   3   2 1695.55 35.6219   2
   1   3   2 1672.65 35.9876   1
  -1   3  -2 1706.99 36.1017   2
   1   3   2 1673.61 35.6426   2
  -2  -3  -2 761.391 16.6797   2
   2  -3   2 744.740 16.8706   2
   2  -3   2 747.563 16.9806   2
  -2  -3  -2 749.739 16.5828   2
   2  -3   2 749.751 17.6164   1
  -2  -3  -2 753.156 16.2618   1
  -2   3  -2 743.704 17.0844   1
   2   3   2 737.600 16.2569   1
   2   3   2 748.047 16.3753   2
  -3  -3  -2 4.87960 1.65949   2
   3  -3   2 6.56515 1.78247   2
   3  -3   2 6.00714 2.07124   2
  -3  -3  -2 0.77908 1.52020   2
   3  -3   2 6.79833 1.75846   1
  -3  -3  -2 4.85315 1.23321   1
  -3   3  -2 2.84753 1.59592   2
   3   3   2 4.22540 1.47472   2
   3   3   2 4.07549 1.50496   2
  -3   3  -2 4.34687 2.10533   1
  -3   3  -2 2.97793 1.74135   2
   3   3   2 5.65506 1.27222   1
  -4  -3  -2 64.7219 3.88121   2
   4  -3   2 56.5966 3.99615   2
  -4  -3  -2 67.4292 5.57922   2
  -4  -3  -2 63.1321 3.09478   1
   4  -3   2 56.1275 3.81552   2
  -4   3  -2 56.0882 3.84588   2
  -4   3  -2 64.1447 3.71400   1
   4   3   2 65.3231 3.01163   1
   5  -3   2 842.187 20.8186   2
   5  -3   2 872.221 21.0958   2
  -5  -3  -2 856.744 20.6465   2
  -5  -3  -2 866.467 20.7381   2
  -5   3  -2 898.170 20.9948   2
  -5   3  -2 879.603 20.7733   1
   5   3   2 847.554 19.7644   1
  -6  -3  -2 22.6587 3.51113   2
  -6  -3  -2 20.6371 3.51689   2
   6  -3   2 23.5086 4.07934   2
  -6  -3  -2 20.3628 2.85924   1
  -6   3  -2 19.5342 3.65417   2
   6   3   2 19.5763 3.37648   2
   6   3   2 21.5430 3.14194   1
  -6   3  -2 21.6128 3.48821   1
  -7  -3  -2 217.017 8.85515   2
   7  -3   2 205.074 9.30023   2
   7  -3   2 202.508 8.55868   2
  -7  -3  -2 210.290 7.32833   1
  -7  -3  -2 197.733 7.94426   2
  -7   3  -2 209.616 8.07443   1
  -7   3  -2 212.585 8.40448   2
   7   3   2 199.899 8.06613   2
  -8  -3  -2 -4.5125 3.31079   1
   8  -3   2 -2.2350 4.45925   2
   8   3   2 1.91894 3.50697   2
  -8   3  -2 -0.0960 4.00899   1
  -8   3  -2 -2.3823 4.76848   2
   9  -3   2 122.850 8.29047   2
  -9  -3  -2 120.406 6.75748   1
  -9  -3  -2 124.749 8.87753   2
  -9  -3  -2 114.490 8.15296   2
  -9   3  -2 125.599 7.98958   2
   9   3   2 122.682 7.37510   2
  -9   3  -2 134.138 7.62911   1
 -10  -3  -2 10.7321 5.39106   2
  10  -3   2 18.6250 6.73883   2
 -10  -3  -2 25.1914 4.81326   1
 -10   3  -2 11.6072 5.86636   2
  10   3   2 19.7814 5.47539   2
 -10   3  -2 18.4791 5.09588   1
 -11  -3  -2 58.7708 6.21825   1
  11  -3   2 57.9182 7.39564   2
 -11  -3  -2 69.6689 7.77997   2
 -11   3  -2 60.1832 7.37294   1
 -11   3  -2 71.2451 7.62261   2
  12  -3   2 10.3954 7.27582   2
 -12  -3  -2 8.85388 5.06913   1
 -12  -3  -2 -0.4946 6.72117   2
 -12   3  -2 -5.0615 5.69090   1
 -13  -3  -2 21.4200 8.10328   2
 -13  -3  -2 27.8170 6.83114   1
  13  -3   2 27.3709 8.49306   2
 -13   3  -2 13.2512 6.63687   1
  13  -4  -2 10.7333 7.13047   2
 -13  -4   2 2.93048 6.02709   1
 -13  -4   2 3.63553 7.38173   2
 -13   4   2 2.06797 7.15251   1
  12  -4  -2 196.148 11.9716   2
 -12   4   2 187.668 11.2732   1
 -11  -4   2 -2.0706 4.59482   1
 -11  -4   2 3.41365 5.93940   2
  11  -4  -2 5.92389 5.56239   2
 -11   4   2 0.48216 5.55944   1
 -11   4   2 1.08509 5.20658   2
  10  -4  -2 354.052 13.4216   2
 -10  -4   2 343.403 12.5936   1
 -10  -4   2 350.391 13.1585   2
  10   4  -2 334.885 12.0403   2
 -10   4   2 353.004 13.7433   1
 -10   4   2 312.016 12.6719   2
  -9  -4   2 4.09348 4.50255   1
  -9  -4   2 -1.3199 3.90467   2
   9  -4  -2 -1.8692 5.09708   2
  -9  -4   2 2.93064 4.81577   2
   9   4  -2 5.68716 4.17071   2
  -9   4   2 -2.9506 4.72075   1
  -9   4   2 7.79766 4.34107   2
  -8  -4   2 915.548 24.2315   1
  -8  -4   2 876.858 23.2945   2
  -8  -4   2 936.282 23.8077   2
   8  -4  -2 903.684 23.9682   2
  -8   4   2 891.253 23.4063   2
  -8   4   2 921.402 23.8838   1
   8   4  -2 952.633 24.3230   2
   7  -4  -2 31.1005 4.92252   2
   7  -4  -2 38.2647 4.64306   2
  -7  -4   2 40.0990 4.28268   1
  -7  -4   2 35.4517 4.15168   2
  -7  -4   2 35.7364 4.35343   2
  -7   4   2 39.2138 4.98272   1
  -7   4   2 39.2289 4.42077   2
   6  -4  -2 889.907 21.4960   2
  -6  -4   2 858.658 21.0804   2
  -6  -4   2 865.603 20.9108   1
  -6  -4   2 863.591 21.1879   2
   6  -4  -2 845.683 21.3633   2
  -6   4   2 887.043 21.8364   1
  -6   4   2 850.747 21.3429   2
  -5  -4   2 126.084 5.56216   2
  -5  -4   2 133.429 5.35432   1
   5  -4  -2 121.862 5.56288   2
   5  -4  -2 141.221 6.06476   2
  -5  -4   2 139.753 5.71581   2
  -5   4   2 137.564 6.13904   1
   5   4  -2 130.073 5.18102   2
  -5   4   2 138.751 5.86474   2
   4  -4  -2 505.180 12.7498   2
   4  -4  -2 494.431 12.6485   2
  -4  -4   2 493.937 12.5572   1
  -4  -4   2 506.359 12.5319   2
  -4  -4   2 493.349 12.4878   2
   4   4  -2 497.309 12.2272   2
  -4   4   2 518.455 13.2741   1
   3  -4  -2 54.1891 3.20266   2
  -3  -4   2 54.7755 3.05154   2
  -3  -4   2 59.5911 2.97310   2
   3  -4  -2 61.4857 3.30698   2
  -3  -4   2 55.1244 3.36194   1
  -3   4   2 61.5571 3.08659   2
  -3   4   2 62.9130 3.73007   1
   3   4  -2 58.9967 2.78427   2
   3   4  -2 58.0852 3.10229   1
  -2  -4   2 721.896 15.8476   2
  -2  -4   2 711.658 15.8800   2
   2  -4  -2 714.256 16.0042   2
   2  -4  -2 705.628 16.6002   1
  -2  -4   2 717.272 17.1094   1
   2  -4  -2 721.630 16.0957   2
  -2   4   2 701.227 15.8585   2
   2   4  -2 712.961 15.5295   2
   2   4  -2 712.415 16.8973   1
   2   4  -2 718.371 15.6273   2
  -2   4   2 709.652 16.6551   1
  -2   4   2 703.957 15.7245   2
  -1  -4   2 10.7627 1.66274   1
   1  -4  -2 6.70913 1.65706   1
   1  -4  -2 6.72604 1.06651   2
  -1  -4   2 7.87030 1.66326   1
  -1  -4   2 7.15063 1.01673   2
   1  -4  -2 6.62171 0.98158   2
  -1  -4   2 6.28281 0.98864   2
  -1   4   2 5.66540 0.53166   2
   1   4  -2 6.15856 0.54995   2
  -1   4   2 5.97254 1.69285   1
   1   4  -2 6.66514 0.62789   2
   0  -4  -2 1285.93 26.7870   2
   0  -4  -2 1298.98 27.6189   1
   0  -4   2 1258.97 27.1243   2
   0  -4  -2 1262.69 26.7626   2
   0  -4   2 1265.50 28.4640   1
   0  -4   2 1292.83 27.1061   2
   0   4   2 1272.32 27.5988   1
   0   4  -2 1266.34 27.9297   1
   0   4  -2 1213.72 26.7027   2
   0   4  -2 1312.98 26.7158   2
   1  -4   2 240.137 6.67851   1
  -1  -4  -2 242.005 6.08188   1
   1  -4   2 249.486 6.62625   2
  -1  -4  -2 248.027 5.65833   2
   1  -4   2 254.381 6.09004   2
  -1  -4  -2 246.858 5.57433   2
  -1   4  -2 246.049 5.81341   2
  -1   4  -2 240.629 6.17947   2
   1   4   2 241.779 6.09192   1
  -2  -4  -2 183.818 4.67597   1
  -2  -4  -2 172.891 4.62649   1
  -2  -4  -2 173.772 4.64724   2
   2  -4   2 173.437 5.19202   2
   2  -4   2 168.656 5.01960   2
  -2  -4  -2 174.513 4.74011   2
   2  -4   2 174.354 5.40305   1
  -2   4  -2 170.671 4.86166   2
  -2   4  -2 167.739 5.47170   1
   2   4   2 177.419 4.22712   2
   2   4   2 174.242 4.18481   2
  -2   4  -2 173.070 4.86618   2
   3  -4   2 114.132 4.42251   2
  -3  -4  -2 119.043 4.15534   2
  -3  -4  -2 114.285 3.65641   1
  -3  -4  -2 113.197 4.15028   2
  -3   4  -2 119.021 4.92225   1
   3   4   2 114.285 3.72563   2
   3   4   2 117.696 3.68431   1
  -4  -4  -2 824.146 18.9023   2
  -4  -4  -2 797.923 18.9444   2
   4  -4   2 800.990 19.1859   2
  -4  -4  -2 815.542 18.2302   1
   4  -4   2 814.954 19.3772   2
   4   4   2 787.714 18.4540   2
  -4   4  -2 808.040 19.3494   1
   4   4   2 810.862 18.1932   1
   5  -4   2 2.04646 2.66369   2
  -5  -4  -2 7.03055 2.42177   1
  -5  -4  -2 6.00993 2.69305   2
   5  -4   2 -0.7764 2.67856   2
   5   4   2 4.45709 1.89571   1
  -5   4  -2 1.80960 2.68657   1
   5   4   2 4.90324 2.21052   2
   6  -4   2 558.187 15.1273   2
   6  -4   2 566.951 15.2146   2
  -6  -4  -2 549.067 13.7889   1
  -6  -4  -2 566.228 15.0042   2
  -6  -4  -2 527.897 14.5992   2
  -6   4  -2 544.090 14.8640   1
  -6   4  -2 530.564 14.6879   2
  -7  -4  -2 4.76204 2.86611   1
   7  -4   2 1.87593 3.17722   2
  -7  -4  -2 1.20451 3.78787   2
  -7  -4  -2 -2.3961 3.33018   2
   7  -4   2 -0.6974 4.16410   2
  -7   4  -2 -3.5702 3.66570   1
  -7   4  -2 0.53277 3.66492   2
  -8  -4  -2 420.551 12.1418   1
  -8  -4  -2 407.952 13.3253   2
  -8  -4  -2 428.734 13.8928   2
   8  -4   2 421.566 13.8543   2
  -8   4  -2 425.983 13.3698   1
  -8   4  -2 439.258 13.8797   2
  -9  -4  -2 -2.3162 3.53508   1
  -9  -4  -2 3.30651 4.52119   2
  -9  -4  -2 -1.8305 3.81375   2
   9  -4   2 -1.3630 8.67287   2
  -9   4  -2 0.31449 4.84767   1
   9   4   2 3.32635 4.64301   2
 -10  -4  -2 133.512 8.97767   2
  10  -4   2 136.705 9.37971   2
 -10  -4  -2 151.696 8.01937   1
 -10   4  -2 129.180 8.80712   2
  10   4   2 119.021 7.68268   2
 -10   4  -2 133.078 8.42188   1
  11  -4   2 6.94688 6.12440   2
 -11  -4  -2 0.97281 4.43326   1
 -11  -4  -2 -1.3123 6.00419   2
 -11   4  -2 5.96690 9.26412   1
  12  -4   2 36.1886 7.45511   2
 -12  -4  -2 38.5388 7.97584   2
 -12  -4  -2 29.9740 5.57928   1
 -12   4  -2 35.2951 6.59666   1
  13  -4   2 23.0704 8.57820   2
 -13  -4  -2 24.7064 7.46798   2
 -13   4  -2 10.2177 6.89779   1
 -13  -5   2 5.68724 7.66953   2
  13  -5  -2 12.6442 7.36703   2
 -13  -5   2 12.3931 6.38874   1
 -13   5   2 -2.3697 6.42746   1
 -12  -5   2 16.9553 6.70483   1
  12  -5  -2 23.4905 7.30609   2
 -12  -5   2 14.1377 6.41881   2
 -12   5   2 13.7519 6.70660   1
  11  -5  -2 -3.9853 5.55458   2
 -11  -5   2 -0.7560 5.91263   2
 -11  -5   2 2.66279 5.25241   1
 -11   5   2 11.0313 6.80903   1
 -10  -5   2 145.665 9.90929   2
  10  -5  -2 163.262 9.82302   2
 -10  -5   2 147.684 8.79940   1
 -10   5   2 126.796 9.39621   2
 -10   5   2 148.909 9.51275   1
  -9  -5   2 -4.0726 4.12342   2
  -9  -5   2 4.88181 4.49347   1
   9  -5  -2 3.78488 4.89445   2
  -9  -5   2 6.57601 5.12320   2
  -9   5   2 -2.4711 4.11976   2
   9   5  -2 3.21846 1.64052   2
  -9   5   2 1.76670 4.85603   1
   8  -5  -2 -2.2007 4.19412   2
   8  -5  -2 8.80788 4.93725   2
  -8  -5   2 3.54973 4.34262   2
  -8  -5   2 5.38965 3.69715   2
  -8   5   2 3.77940 4.53681   1
   8   5  -2 7.91132 3.20182   2
  -8   5   2 -1.4714 4.17356   2
  -7  -5   2 34.1114 4.46099   2
  -7  -5   2 31.2586 4.14621   2
  -7  -5   2 35.3566 4.49075   1
   7  -5  -2 20.7174 4.28097   2
   7  -5  -2 27.7015 4.33127   2
  -7   5   2 35.0184 4.44300   2
  -7   5   2 36.4033 5.09880   1
   7   5  -2 41.3681 4.11681   2
   6  -5  -2 10.1965 3.16495   2
  -6  -5   2 12.0939 3.13327   2
  -6  -5   2 18.5877 3.46954   2
  -6  -5   2 16.5693 3.22998   1
   6  -5  -2 13.0794 3.42306   2
  -6   5   2 20.5122 4.09041   2
  -6   5   2 13.3152 3.91180   1
   6   5  -2 12.9046 2.82816   2
  -5  -5   2 15.0968 2.99458   1
  -5  -5   2 14.4979 2.87199   2
  -5  -5   2 15.5508 2.80805   2
   5  -5  -2 12.3472 3.13012   2
   5  -5  -2 13.9138 3.10624   2
  -5   5   2 8.94467 3.44727   1
   5   5  -2 17.2059 2.54070   2
  -4  -5   2 -0.3152 1.97475   2
  -4  -5   2 2.58272 1.98587   2
   4  -5  -2 -1.4895 2.18994   2
   4  -5  -2 -2.9322 2.18783   2
  -4  -5   2 -1.9080 2.29956   1
  -4   5   2 1.46831 2.67648   1
  -4   5   2 2.26112 2.04145   2
   4   5  -2 0.64094 1.65671   2
   3  -5  -2 -0.4176 1.75985   2
  -3  -5   2 -1.0462 1.55091   2
   3  -5  -2 2.34719 1.74373   2
  -3  -5   2 1.66117 1.59672   2
  -3  -5   2 0.89128 2.08133   1
  -3   5   2 0.62138 1.61604   2
  -3   5   2 1.31977 2.22311   1
   3   5  -2 0.10593 1.23998   2
   3   5  -2 3.09023 1.87342   1
  -2  -5   2 90.1300 3.19293   2
   2  -5  -2 92.7420 3.36157   2
   2  -5  -2 88.9324 3.94147   1
  -2  -5   2 92.5858 3.13616   2
   2  -5  -2 94.6727 3.45907   2
  -2  -5   2 90.9643 4.03785   1
   2   5  -2 88.6713 2.36334   2
   2   5  -2 86.8091 2.52903   2
  -2   5   2 90.7669 3.04683   2
  -2   5   2 91.4336 4.07503   1
   1  -5  -2 64.4569 2.34659   2
   1  -5  -2 62.5611 3.10564   1
   1  -5  -2 61.6457 2.22510   2
  -1  -5   2 67.1418 2.26486   2
  -1  -5   2 62.9273 3.52169   1
  -1  -5   2 67.6839 2.31199   2
  -1  -5   2 63.7619 3.11199   1
  -1   5   2 66.2442 3.39499   1
   0  -5   2 125.046 3.39032   2
   0  -5  -2 120.016 3.99796   1
   0  -5   2 122.586 4.38520   1
   0  -5  -2 124.793 2.87747   2
   0  -5   2 129.615 3.44289   2
   0   5  -2 128.499 4.49340   1
   0   5   2 124.231 4.20490   1
   1  -5   2 138.392 4.00222   2
  -1  -5  -2 143.080 3.31510   2
   1  -5   2 139.275 4.11514   2
   1  -5   2 132.426 4.75700   1
  -1  -5  -2 135.289 4.19723   1
  -1  -5  -2 137.912 3.36767   2
   1   5   2 138.831 4.24453   1
  -1   5  -2 139.419 3.44412   2
  -1   5  -2 138.860 4.90152   1
  -1   5  -2 136.389 3.46154   2
  -2  -5  -2 936.961 20.4615   2
  -2  -5  -2 940.426 20.3946   2
  -2  -5  -2 931.020 20.6787   1
  -2  -5  -2 922.572 20.6796   1
   2  -5   2 946.150 21.0363   2
  -2   5  -2 935.864 20.5273   2
  -2   5  -2 940.954 21.6244   1
   3  -5   2 363.650 9.59154   2
   3  -5   2 358.753 9.45274   2
  -3  -5  -2 357.819 8.98510   2
  -3  -5  -2 359.761 8.78832   1
  -3  -5  -2 354.781 8.71827   1
  -3  -5  -2 363.988 9.06568   2
  -3   5  -2 363.203 9.95934   1
  -3   5  -2 350.639 9.08528   2
   3   5   2 341.896 8.25260   2
  -4  -5  -2 147.266 5.32771   2
  -4  -5  -2 143.942 5.20238   2
  -4  -5  -2 146.906 4.77223   1
   4  -5   2 152.095 5.80738   2
   4  -5   2 144.786 5.91561   2
  -4   5  -2 134.361 5.13265   2
   4   5   2 139.260 4.67459   2
  -4   5  -2 142.776 5.95157   1
  -5  -5  -2 271.537 8.37229   2
   5  -5   2 264.029 8.80836   2
   5  -5   2 277.898 8.93381   2
  -5  -5  -2 276.903 7.64927   1
  -5  -5  -2 273.099 8.53089   2
   5   5   2 263.305 7.58084   1
  -5   5  -2 285.327 9.13600   1
   5   5   2 264.309 7.69274   2
  -6  -5  -2 21.1802 3.74484   2
  -6  -5  -2 27.1094 3.11913   1
   6  -5   2 15.5327 3.65524   2
   6  -5   2 18.4573 3.87287   2
   6   5   2 18.0144 3.04743   2
  -6   5  -2 20.3069 3.94639   1
  -7  -5  -2 149.146 6.94771   2
  -7  -5  -2 150.682 6.47456   1
   7  -5   2 156.440 8.38281   2
  -7  -5  -2 156.019 7.81954   2
   7   5   2 159.190 6.72544   2
  -7   5  -2 155.288 7.65641   1
   8  -5   2 41.7214 5.98295   2
  -8  -5  -2 46.8286 4.35332   1
  -8  -5  -2 35.1630 5.06115   2
   8  -5   2 41.6802 5.79040   2
  -8  -5  -2 29.0250 4.84666   2
   8   5   2 45.6632 4.70164   2
  -8   5  -2 33.0227 5.61473   1
   9  -5   2 136.405 8.71213   2
  -9  -5  -2 133.557 6.83937   1
  -9  -5  -2 118.536 7.36444   2
  -9  -5  -2 129.220 8.88956   2
  -9   5  -2 108.931 7.79186   1
   9   5   2 99.8211 6.62911   2
  10  -5   2 -9.1722 5.03514   2
 -10  -5  -2 -3.3262 5.58838   2
 -10  -5  -2 2.69103 3.95159   1
 -10   5  -2 -3.6747 4.84009   1
 -11  -5  -2 43.2198 5.37878   1
  11  -5   2 40.7209 7.17141   2
 -11   5  -2 40.2078 6.78690   1
  12  -5   2 56.7113 8.37366   2
 -12  -5  -2 42.7183 5.93882   1
 -12  -5  -2 55.5368 8.49813   2
 -12   5  -2 57.4751 8.22654   1
  13  -5   2 3.81566 8.10474   2
 -13  -5  -2 -4.6551 7.31459   2
 -13   5  -2 2.74854 6.09685   1
 -13  -6   2 195.946 11.5457   1
  13  -6  -2 215.254 13.0827   2
 -13  -6   2 196.914 13.5192   2
 -13   6   2 160.325 18.0364   1
 -12  -6   2 30.7541 6.64687   1
 -12  -6   2 36.4593 7.32350   2
 -12   6   2 30.7191 7.29313   1
 -11  -6   2 56.7548 7.96597   2
 -11  -6   2 71.6548 7.37557   1
  11  -6  -2 48.9214 7.45200   2
 -11   6   2 52.9541 8.32316   1
  10  -6  -2 4.11726 5.35001   2
 -10  -6   2 -4.0482 4.68493   1
 -10  -6   2 1.03339 4.88634   2
 -10   6   2 1.62322 4.64626   2
   9  -6  -2 4.57972 4.98667   2
  -9  -6   2 3.17963 4.87961   2
  -9  -6   2 10.3739 4.82560   1
  -9  -6   2 1.54891 4.06510   2
  -9   6   2 15.7666 6.07163   1
   9   6  -2 8.86613 3.83828   2
  -9   6   2 -2.8128 4.54100   2
  -8  -6   2 43.6355 4.90816   1
   8  -6  -2 57.4102 5.95978   2
  -8  -6   2 36.0095 5.15068   2
  -8  -6   2 47.7542 5.57604   2
   8   6  -2 54.8990 4.75512   2
  -8   6   2 54.0537 6.41810   1
  -8   6   2 51.0565 5.63561   2
  -7  -6   2 158.702 7.78370   2
  -7  -6   2 155.246 7.40330   1
   7  -6  -2 165.135 8.41096   2
   7  -6  -2 143.989 7.81989   2
  -7  -6   2 154.625 7.55554   2
  -7   6   2 168.895 8.47462   1
   7   6  -2 188.029 6.83534   2
   6  -6  -2 2.99544 3.16614   2
  -6  -6   2 5.58950 3.62596   2
  -6  -6   2 5.81446 3.28063   1
   6  -6  -2 -0.0423 2.92986   2
  -6  -6   2 3.15269 3.03877   2
  -6   6   2 0.31351 2.33695   2
   6   6  -2 4.90421 2.48120   2
  -6   6   2 1.27390 3.74042   1
   5  -6  -2 1025.54 25.2450   2
   5  -6  -2 981.156 23.8172   2
  -5  -6   2 976.945 23.3529   2
  -5  -6   2 1023.28 23.4535   2
  -5  -6   2 1011.92 23.5466   1
  -5   6   2 999.509 23.3866   2
  -5   6   2 997.097 24.5325   1
   5   6  -2 966.342 22.6507   2
  -4  -6   2 270.538 7.70550   2
  -4  -6   2 268.247 7.58882   2
  -4  -6   2 260.860 8.07493   1
   4  -6  -2 248.392 7.93841   2
   4  -6  -2 264.387 8.02110   2
  -4   6   2 262.809 8.70560   1
  -4   6   2 242.625 7.44332   2
  -3  -6   2 1880.73 40.1804   2
  -3  -6   2 1866.07 40.8633   1
   3  -6  -2 1879.21 40.4821   2
  -3  -6   2 1876.22 40.1097   2
   3  -6  -2 1858.93 40.5294   2
  -3   6   2 1843.52 41.3944   1
   3   6  -2 1786.52 39.2502   2
   2  -6  -2 2.58766 1.52846   2
  -2  -6   2 5.76067 1.38059   2
  -2  -6   2 4.58254 1.37933   2
   2  -6  -2 5.46922 1.55746   2
  -2  -6   2 6.00040 2.11460   1
  -2   6   2 5.55226 2.28692   1
  -2   6   2 5.10539 0.79293   2
  -1  -6   2 1408.74 30.1610   2
  -1  -6   2 1422.74 30.1770   2
   1  -6  -2 1413.09 30.2490   2
   1  -6  -2 1406.84 30.1644   2
  -1  -6   2 1428.46 31.5368   1
   1  -6  -2 1405.23 31.4816   1
  -1   6   2 1415.99 31.4289   1
   0  -6  -2 88.0489 3.86834   1
   0  -6   2 93.0565 2.91208   2
   0  -6   2 95.7013 2.87602   2
   0   6  -2 94.2185 4.17906   1
   0   6   2 90.5048 3.76215   1
  -1  -6  -2 1121.91 23.5824   2
   1  -6   2 1131.58 24.2721   2
  -1  -6  -2 1095.38 24.8144   1
   1  -6   2 1125.61 24.3829   2
  -1   6  -2 1103.05 25.4360   1
  -2  -6  -2 54.2608 2.48296   2
  -2  -6  -2 55.2794 2.41622   2
   2  -6   2 54.8485 3.23021   2
  -2  -6  -2 62.8449 3.03676   1
  -2   6  -2 54.5497 3.83075   1
  -2   6  -2 57.2573 2.42513   2
   3  -6   2 546.019 13.6139   2
  -3  -6  -2 561.932 13.6063   1
  -3  -6  -2 537.624 13.6104   1
  -3  -6  -2 550.321 12.9051   2
   3  -6   2 543.217 13.4501   2
  -3  -6  -2 551.451 12.9639   2
  -3   6  -2 538.874 12.8890   2
  -3   6  -2 556.149 14.3430   1
  -4  -6  -2 1.27098 1.91546   1
   4  -6   2 -1.0777 2.42010   2
  -4  -6  -2 -0.0737 1.96478   2
  -4  -6  -2 0.58929 2.12527   2
   4  -6   2 -1.9676 2.47853   2
   4   6   2 -0.3813 1.36547   2
  -4   6  -2 -1.5939 1.98550   2
  -4   6  -2 -0.7157 2.81274   1
  -5  -6  -2 557.909 13.6271   1
   5  -6   2 564.571 15.0943   2
   5  -6   2 552.914 14.8188   2
  -5  -6  -2 560.284 14.2714   2
  -5  -6  -2 560.740 14.3597   2
  -5   6  -2 532.170 14.2063   2
   5   6   2 553.030 13.5378   1
  -5   6  -2 569.449 15.2662   1
   6  -6   2 -3.6735 2.97422   2
   6  -6   2 2.37732 3.83682   2
  -6  -6  -2 1.58513 3.04977   2
  -6  -6  -2 -2.7700 2.88485   2
  -6  -6  -2 -0.6244 2.55895   1
   6   6   2 2.80095 2.40482   2
  -6   6  -2 -2.3440 3.49333   1
  -7  -6  -2 230.083 9.27058   2
  -7  -6  -2 227.010 8.00269   1
   7  -6   2 230.917 9.86839   2
   7  -6   2 227.566 9.41562   2
   7   6   2 223.990 7.96597   2
  -7   6  -2 215.554 9.54889   2
  -7   6  -2 237.808 9.52847   1
  -8  -6  -2 -6.3464 3.86174   2
   8  -6   2 2.84645 4.21839   2
  -8  -6  -2 -2.3186 4.22063   2
  -8  -6  -2 4.83590 3.47281   1
   8  -6   2 -4.4054 4.72531   2
  -8   6  -2 3.96507 4.57884   1
  -8   6  -2 -1.5406 4.02250   2
   8   6   2 5.18960 3.29731   2
  -9  -6  -2 316.019 10.5343   1
  -9  -6  -2 317.827 12.0534   2
  -9  -6  -2 294.917 11.6281   2
   9  -6   2 306.965 12.5623   2
  -9   6  -2 317.661 12.0902   2
   9   6   2 314.517 10.8289   2
  -9   6  -2 321.020 12.3328   1
 -10  -6  -2 -0.1504 3.96617   1
  10  -6   2 9.45007 5.93184   2
 -10  -6  -2 -12.592 5.33407   2
 -10   6  -2 -1.4367 5.21925   1
 -10   6  -2 9.50857 5.53630   2
 -11  -6  -2 159.277 11.2370   2
  11  -6   2 140.224 10.6143   2
 -11  -6  -2 167.214 8.65854   1
 -11   6  -2 165.032 10.2361   1
 -12  -6  -2 2.85967 4.59510   1
 -12  -6  -2 4.17692 6.91093   2
 -12   6  -2 4.75509 6.20584   1
  12  -7  -2 9.96089 7.42658   2
 -12  -7   2 10.6548 5.83720   1
 -12  -7   2 1.34891 6.01076   2
 -12   7   2 -4.5781 6.35300   1
 -11  -7   2 -0.3447 6.28790   2
 -11  -7   2 3.59147 5.12201   1
 -11   7   2 4.54066 7.01873   1
  10  -7  -2 8.98042 5.70825   2
 -10  -7   2 29.1838 5.74639   1
 -10   7   2 19.1998 6.41220   1
   9  -7  -2 18.3585 5.48796   2
  -9  -7   2 20.2114 7.10782   2
  -9  -7   2 28.9479 5.29263   1
  -9  -7   2 12.6114 5.24751   2
  -9   7   2 23.5595 6.10929   1
   8  -7  -2 3.19255 4.47696   2
  -8  -7   2 11.0589 4.44953   2
  -8  -7   2 10.4973 4.12843   2
   8  -7  -2 16.5454 5.22961   2
  -8  -7   2 12.8570 4.48146   1
   8   7  -2 9.11054 5.57326   2
  -8   7   2 10.7256 5.22528   1
   7  -7  -2 21.2145 4.90091   2
   7  -7  -2 19.7599 4.14403   2
  -7  -7   2 17.0346 4.27967   1
  -7  -7   2 20.0557 4.30699   2
  -7  -7   2 16.4016 4.05636   2
   7   7  -2 18.3004 3.32024   2
  -7   7   2 23.6294 5.24186   1
  -7   7   2 17.8434 3.91194   2
   6  -7  -2 16.3432 3.97037   2
  -6  -7   2 20.6061 3.85623   1
  -6  -7   2 12.1218 3.31504   2
   6  -7  -2 11.2358 3.66458   2
  -6  -7   2 19.7693 3.61178   2
   6   7  -2 17.4290 2.73708   2
  -6   7   2 20.9418 4.70936   1
  -6   7   2 12.1496 3.25016   2
   5  -7  -2 436.751 12.4378   2
   5  -7  -2 463.600 12.7365   2
  -5  -7   2 444.633 11.9921   2
  -5  -7   2 441.930 12.2988   1
   5   7  -2 424.110 10.8516   2
  -4  -7   2 -0.4933 2.11008   2
  -4  -7   2 1.01633 2.44702   1
   4  -7  -2 1.76824 2.54371   2
  -4  -7   2 -1.7869 2.02529   2
   4  -7  -2 -2.9283 2.30121   2
  -4   7   2 2.40061 3.12406   1
   3  -7  -2 25.1076 2.71506   2
  -3  -7   2 31.8629 2.50649   2
   3  -7  -2 21.2200 2.56044   2
  -3  -7   2 24.6345 2.29085   2
  -3  -7   2 27.9635 3.15105   1
  -3   7   2 25.1086 2.02436   2
  -3   7   2 25.9542 3.54636   1
  -2  -7   2 415.358 11.0305   1
  -2  -7   2 417.658 9.78075   2
  -2  -7   2 418.041 9.73765   2
   2  -7  -2 418.608 10.1552   2
   2  -7  -2 404.313 10.0303   2
  -2   7   2 413.470 11.3211   1
   1  -7  -2 152.562 4.11953   2
  -1  -7   2 154.650 4.11691   2
  -1  -7   2 146.690 5.66239   1
  -1   7   2 151.145 5.53144   1
   0  -7   2 10.6620 1.34986   2
   0  -7   2 10.0964 1.29940   2
   0   7   2 7.91879 2.36847   1
   0   7  -2 8.36620 2.51233   1
  -1  -7  -2 2.15921 0.57827   2
  -1  -7  -2 1.26650 1.63604   1
   1  -7   2 1.21232 1.36918   2
   1  -7   2 3.01111 1.54356   2
   1   7   2 -0.0380 1.91685   1
  -1   7  -2 1.29320 2.38859   1
  -2  -7  -2 518.562 12.6194   1
  -2  -7  -2 513.356 11.6845   2
  -2  -7  -2 522.766 11.6503   2
   2  -7   2 519.079 12.5459   2
  -2  -7  -2 497.933 12.5126   1
  -2   7  -2 519.040 13.6000   1
  -2   7  -2 518.972 11.3023   2
   3  -7   2 183.257 6.49888   2
  -3  -7  -2 186.581 5.87895   1
  -3  -7  -2 199.507 5.75045   2
   3  -7   2 180.241 6.29354   2
  -3  -7  -2 190.366 6.07356   1
  -3  -7  -2 195.157 5.66839   2
  -3   7  -2 191.280 7.13888   1
   4  -7   2 154.328 6.33875   2
   4  -7   2 140.421 6.01083   2
  -4  -7  -2 141.687 5.20977   1
  -4  -7  -2 142.374 5.20798   1
  -4  -7  -2 151.208 5.52275   2
  -4  -7  -2 149.945 5.48692   2
  -4   7  -2 152.107 6.75824   1
  -4   7  -2 151.192 5.28241   2
   5  -7   2 100.293 6.59169   2
  -5  -7  -2 110.952 6.24260   2
  -5  -7  -2 101.990 5.28956   2
  -5  -7  -2 109.194 4.66804   1
   5  -7   2 98.8008 6.14908   2
  -5   7  -2 104.038 7.19535   1
  -5   7  -2 96.9527 4.92288   2
   6  -7   2 41.0519 4.53497   2
  -6  -7  -2 45.8262 3.97148   1
  -6  -7  -2 43.4265 4.32613   2
   6  -7   2 40.4853 5.02084   2
  -6  -7  -2 41.6958 4.38217   2
   6   7   2 52.8010 4.27066   2
  -6   7  -2 47.4307 4.34298   2
  -6   7  -2 53.4496 5.47461   1
  -7  -7  -2 34.8321 4.51256   2
  -7  -7  -2 26.9855 4.64206   2
   7  -7   2 39.0046 5.19923   2
   7  -7   2 23.1562 5.18497   2
  -7  -7  -2 26.5239 3.87707   1
   7   7   2 41.9276 3.82291   2
  -7   7  -2 33.5214 5.39610   1
   8  -7   2 26.8299 5.44610   2
  -8  -7  -2 25.6044 4.15282   1
   8  -7   2 20.8923 7.47845   2
  -8  -7  -2 23.1070 5.11536   2
  -8   7  -2 26.1683 5.62666   1
   8   7   2 17.4040 3.72817   2
  -9  -7  -2 179.547 9.85467   2
  -9  -7  -2 185.187 8.13161   1
   9  -7   2 181.271 10.8325   2
  -9   7  -2 169.263 12.4664   2
  -9   7  -2 176.803 9.96138   1
 -10  -7  -2 10.8167 5.95180   2
  10  -7   2 14.7943 6.48155   2
 -10  -7  -2 3.68491 4.14742   1
 -10   7  -2 1.05196 5.69997   1
 -11  -7  -2 50.9100 5.81288   1
 -11  -7  -2 61.9543 7.87614   2
 -11   7  -2 67.7433 8.67793   1
 -12  -7  -2 19.6469 7.36653   2
  12  -7   2 18.5182 8.25260   2
 -12  -7  -2 18.9666 5.08138   1
 -12   7  -2 18.4176 7.78630   1
 -12  -8   2 170.123 10.4241   1
 -12  -8   2 153.032 12.1229   2
  12  -8  -2 144.001 12.5297   2
  11  -8  -2 19.3336 7.37415   2
 -11  -8   2 36.0850 7.27064   2
 -11  -8   2 21.5150 5.91288   1
 -11   8   2 20.6449 7.05924   1
 -10  -8   2 320.951 13.5284   2
 -10  -8   2 333.193 12.6130   1
  10  -8  -2 346.633 21.1341   2
 -10   8   2 326.598 14.2165   1
  -9  -8   2 -3.3509 4.90485   2
  -9  -8   2 2.29079 4.65557   1
   9  -8  -2 2.07021 5.59718   2
  -9   8   2 3.83827 9.88472   1
  -8  -8   2 338.489 12.3043   2
   8  -8  -2 347.240 12.8459   2
  -8  -8   2 354.598 12.1583   2
  -8  -8   2 378.074 12.2181   1
   8  -8  -2 353.329 13.1395   2
  -8   8   2 345.192 13.4056   1
  -7  -8   2 15.8759 4.03613   2
   7  -8  -2 17.4399 4.64829   2
  -7  -8   2 28.1892 4.51721   2
  -7  -8   2 29.2135 4.68331   1
   7  -8  -2 25.1895 5.17799   2
  -7   8   2 26.9041 5.57572   1
  -6  -8   2 377.639 11.3087   2
  -6  -8   2 376.563 11.5558   2
   6  -8  -2 389.910 12.2068   2
   6  -8  -2 363.995 11.8191   2
  -6  -8   2 383.377 11.6366   1
  -6   8   2 382.763 12.9277   1
   5  -8  -2 49.6809 4.54741   2
   5  -8  -2 46.8843 4.31746   2
  -5  -8   2 51.6842 4.66229   1
  -5  -8   2 43.6162 3.98955   2
  -5  -8   2 60.3419 4.61130   2
  -5   8   2 50.0527 3.74276   2
  -5   8   2 41.3042 5.27601   1
  -4  -8   2 143.354 6.12366   1
   4  -8  -2 142.854 5.85835   2
  -4  -8   2 144.644 5.45120   2
  -4   8   2 145.229 7.87631   1
   3  -8  -2 2.18392 2.22426   2
  -3  -8   2 5.50370 1.87964   2
  -3  -8   2 1.62305 2.58307   1
   3  -8  -2 -0.0136 2.13341   2
  -3   8   2 3.28247 3.23431   1
   2  -8  -2 180.310 5.49930   2
  -2  -8   2 174.561 6.60246   1
  -2  -8   2 176.671 5.09215   2
  -2  -8   2 183.260 5.05822   2
   2  -8  -2 180.077 5.53254   2
  -2   8   2 188.525 6.90863   1
  -1  -8   2 2.40687 1.25284   2
  -1  -8   2 2.39566 2.59278   1
  -1  -8   2 1.74524 1.19563   2
   1  -8  -2 1.72866 1.32317   2
   1  -8  -2 1.98166 1.22190   2
  -1   8   2 1.77493 2.49500   1
   0  -8   2 468.933 10.6685   2
   0  -8   2 476.889 10.7226   2
   0  -8  -2 460.993 10.0167   2
   0   8  -2 462.236 12.5579   1
   0   8   2 467.818 12.1493   1
   1  -8   2 22.1433 2.10507   2
   1   8   2 20.1087 2.59231   1
  -1   8  -2 21.4555 3.39054   1
  -2  -8  -2 1581.52 34.8797   1
   2  -8   2 1546.11 34.3886   2
  -2  -8  -2 1571.15 33.5727   2
  -2  -8  -2 1584.50 33.6210   2
   2  -8   2 1560.39 34.5495   2
  -2   8  -2 1586.43 35.9324   1
  -3  -8  -2 115.963 4.35401   2
   3  -8   2 114.499 5.03367   2
   3  -8   2 114.290 5.26564   2
  -3  -8  -2 114.535 4.83973   1
  -3  -8  -2 113.112 4.23022   2
  -3   8  -2 121.066 6.14160   1
   4  -8   2 1469.98 37.1713   2
  -4  -8  -2 1470.74 32.1758   2
  -4  -8  -2 1424.20 32.0952   1
   4  -8   2 1452.87 32.8202   2
  -4   8  -2 1408.57 35.1688   1
  -4   8  -2 1408.23 31.6033   2
  -5  -8  -2 224.845 7.70530   2
   5  -8   2 231.390 8.71680   2
  -5  -8  -2 221.845 7.78966   2
   5  -8   2 235.403 8.45239   2
  -5  -8  -2 221.937 7.40889   1
  -5   8  -2 240.317 9.27332   1
  -5   8  -2 221.112 7.38469   2
  -6  -8  -2 433.539 11.8416   1
   6  -8   2 435.321 13.5574   2
   6  -8   2 427.989 13.1813   2
  -6  -8  -2 432.305 12.5558   2
  -6  -8  -2 420.814 12.3578   2
  -6   8  -2 452.662 14.0628   1
  -6   8  -2 424.990 12.2253   2
   7  -8   2 4.78571 4.74173   2
  -7  -8  -2 -1.8840 3.15821   1
  -7  -8  -2 2.52627 3.78809   2
   7  -8   2 -1.6107 4.14189   2
  -7  -8  -2 -4.0615 3.46350   2
  -7   8  -2 3.92239 3.44870   2
  -7   8  -2 4.35334 4.70891   1
  -8  -8  -2 114.692 7.48061   2
  -8  -8  -2 125.491 6.82977   1
  -8  -8  -2 133.307 8.24635   2
   8  -8   2 131.515 8.41407   2
   8  -8   2 139.777 9.32304   2
  -8   8  -2 131.077 8.71697   1
  -8   8  -2 136.270 7.76249   2
   9  -8   2 12.1815 6.14241   2
 -10  -8  -2 12.3325 5.86398   2
 -10   8  -2 16.9086 6.44864   1
 -11  -8  -2 11.0125 4.65304   1
  11  -8   2 6.63191 6.66041   2
 -11  -8  -2 8.52899 6.54038   2
 -11   8  -2 1.11436 6.90237   1
 -12  -8  -2 11.4026 7.32094   2
  12  -8   2 5.07407 7.09607   2
 -12   8  -2 7.35004 7.06012   1
  12  -9  -2 34.4122 8.00022   2
 -12  -9   2 41.2747 6.93686   1
 -12   9   2 15.2582 8.67433   1
 -11  -9   2 5.37578 6.47743   2
  11  -9  -2 14.1075 7.30244   2
 -11   9   2 -8.2666 6.24516   1
  10  -9  -2 17.4953 6.84190   2
 -10  -9   2 8.99683 5.69337   2
 -10  -9   2 9.30403 5.27723   1
 -10   9   2 3.56086 6.58086   1
  -9  -9   2 12.0834 5.25285   2
  -9  -9   2 5.98360 5.03135   1
   9  -9  -2 9.26259 6.29177   2
  -9   9   2 14.1828 6.18372   1
   8  -9  -2 5.36571 4.78042   2
  -8  -9   2 -0.2213 4.27211   2
  -8  -9   2 -1.9199 4.17816   1
  -8  -9   2 -1.1871 4.18519   2
  -8   9   2 0.63268 5.27962   1
  -7  -9   2 93.9273 6.91606   2
  -7  -9   2 98.0938 6.84843   1
  -7  -9   2 84.2858 6.35157   2
   7  -9  -2 92.2238 8.17330   2
   7  -9  -2 92.3100 7.51721   2
  -7   9   2 95.2615 8.03548   1
  -7   9   2 96.0892 5.98994   2
   6  -9  -2 -8.2525 3.31593   2
   6  -9  -2 1.09646 3.91997   2
  -6  -9   2 1.84259 4.38257   1
  -6  -9   2 1.00982 3.20549   2
  -6  -9   2 0.91298 3.20390   2
  -6   9   2 -3.8022 4.51041   1
   5  -9  -2 57.9978 4.94705   2
  -5  -9   2 48.5533 4.15449   2
   5  -9  -2 47.8717 4.58516   2
  -5  -9   2 55.2554 4.73852   2
  -5  -9   2 58.5385 4.91793   1
  -5   9   2 68.3715 6.24503   1
   4  -9  -2 44.3141 4.05881   2
  -4  -9   2 58.2345 4.07597   2
  -4  -9   2 46.5243 3.75917   2
   4  -9  -2 54.2729 4.67034   2
  -4  -9   2 51.4982 4.46797   1
  -4   9   2 54.0382 5.38952   1
   3  -9  -2 50.1215 3.87474   2
  -3  -9   2 58.7646 4.78893   1
  -3  -9   2 49.5120 3.37832   2
   3  -9  -2 47.1999 3.89808   2
  -3   9   2 51.9640 5.64245   1
  -2  -9   2 9.18010 3.56923   1
   2  -9  -2 14.3497 2.18308   2
  -2  -9   2 13.4346 1.78754   2
  -2  -9   2 12.5817 1.80094   2
   2  -9  -2 12.7949 2.19489   2
  -2   9   2 12.8489 3.41563   1
  -1  -9   2 22.7651 3.85646   1
   1  -9  -2 12.5249 1.62048   2
   1  -9  -2 13.3355 1.68519   2
  -1  -9   2 12.3843 1.57094   2
  -1  -9   2 14.3080 1.60809   2
  -1   9   2 19.2255 3.59093   1
   0  -9   2 146.447 4.29487   2
   0  -9  -2 144.560 3.55427   2
   0  -9  -2 141.281 3.48825   2
   0  -9   2 153.616 4.35799   2
   0   9  -2 154.616 6.47066   1
   0   9   2 140.121 6.16124   1
   1  -9   2 32.1178 2.67264   2
   1  -9   2 36.9121 2.90872   2
   1   9   2 40.0150 3.80846   1
  -1   9  -2 35.6256 4.14328   1
  -2  -9  -2 227.948 7.48494   1
  -2  -9  -2 222.763 5.71654   2
   2  -9   2 231.020 7.54324   2
   2  -9   2 226.426 6.95801   2
  -2  -9  -2 228.223 5.78180   2
  -2   9  -2 216.533 8.34523   1
  -3  -9  -2 0.73015 1.86502   2
   3  -9   2 -1.9346 2.38048   2
   3  -9   2 -4.8226 2.58412   2
  -3  -9  -2 2.69061 2.58375   1
  -3   9  -2 -1.5057 3.36872   1
  -4  -9  -2 84.3124 4.68499   1
   4  -9   2 80.1963 5.40967   2
  -4  -9  -2 87.5804 4.52096   2
  -4  -9  -2 79.3167 4.47855   2
   4  -9   2 81.6786 5.38312   2
  -4   9  -2 94.8906 6.35656   1
   5  -9   2 2.68287 3.72460   2
  -5  -9  -2 1.74624 2.84360   1
   5  -9   2 4.53828 3.39947   2
  -5  -9  -2 1.81477 2.79255   2
  -5   9  -2 6.96436 4.79451   1
   6  -9   2 668.978 18.5258   2
  -6  -9  -2 680.312 17.4039   2
  -6  -9  -2 662.779 17.3962   2
   6  -9   2 650.813 18.1389   2
  -6  -9  -2 676.503 16.8434   1
  -6   9  -2 643.162 16.7020   2
  -6   9  -2 692.636 19.2605   1
  -7  -9  -2 81.5724 6.45110   2
  -7  -9  -2 77.6242 5.69959   1
  -7  -9  -2 85.4016 6.25450   2
   7  -9   2 89.2242 6.98662   2
   7  -9   2 85.3265 7.17445   2
  -7   9  -2 91.3469 8.14769   1
  -8  -9  -2 7.09889 3.90365   1
   8  -9   2 -3.2499 5.20870   2
  -8  -9  -2 2.39530 4.74866   2
  -8  -9  -2 -3.4953 4.27322   2
  -8   9  -2 -0.7508 5.28630   1
   9  -9   2 11.9255 9.81114   2
  -9  -9  -2 17.4393 5.51062   2
  -9  -9  -2 24.4310 4.48585   1
  -9   9  -2 18.6118 6.40122   1
  10  -9   2 3.52764 6.20860   2
 -10  -9  -2 2.62511 4.26405   1
 -10  -9  -2 5.47719 5.72600   2
 -10   9  -2 13.4626 6.52238   1
  11  -9   2 12.0071 7.51730   2
 -11  -9  -2 13.3201 6.58282   2
 -11  -9  -2 12.0337 4.63288   1
 -11   9  -2 19.2376 7.32830   1
 -11 -10   2 41.4136 7.04127   1
  11 -10  -2 33.1133 8.22300   2
 -11 -10   2 34.8824 7.45849   2
 -10 -10   2 26.3903 5.94224   1
 -10 -10   2 18.1421 6.39927   2
  10 -10  -2 24.0651 6.56254   2
 -10  10   2 12.3092 7.04897   1
  -9 -10   2 17.6510 5.44793   2
  -9 -10   2 27.5704 5.78457   1
   9 -10  -2 9.57087 6.26557   2
  -9  10   2 12.4258 6.56117   1
  -8 -10   2 0.89669 4.25494   2
  -8 -10   2 -3.9240 4.37396   1
  -8 -10   2 4.13481 4.47638   2
  -8  10   2 4.83703 6.37016   1
   7 -10  -2 313.920 11.8730   2
   7 -10  -2 321.891 11.7173   2
  -7 -10   2 303.581 10.9516   2
  -7 -10   2 312.347 11.1659   2
  -7 -10   2 321.478 11.1987   1
  -7  10   2 310.764 12.7426   1
   6 -10  -2 15.6708 4.53094   2
  -6 -10   2 4.23970 4.13937   1
   6 -10  -2 12.0084 4.16913   2
  -6 -10   2 16.2660 3.89723   2
  -6  10   2 18.2674 5.45585   1
   5 -10  -2 265.426 9.63726   2
   5 -10  -2 273.219 9.52380   2
  -5 -10   2 273.807 8.75097   2
  -5 -10   2 266.507 8.74774   2
  -5 -10   2 281.409 9.53807   1
  -5  10   2 251.896 10.7435   1
   4 -10  -2 44.2594 4.14969   2
  -4 -10   2 46.0352 3.55949   2
   4 -10  -2 42.4047 4.09175   2
  -4 -10   2 47.2575 3.62656   2
  -4  10   2 41.5934 5.33586   1
   3 -10  -2 304.161 9.05135   2
  -3 -10   2 311.538 8.33858   2
   3 -10  -2 320.939 9.12910   2
  -3 -10   2 310.229 10.0480   1
  -3 -10   2 311.452 8.38375   2
  -3  10   2 319.714 10.7606   1
  -2 -10   2 -3.6848 3.56603   1
   2 -10  -2 2.63504 2.11012   2
  -2 -10   2 1.49737 1.72334   2
  -2 -10   2 0.41803 1.70687   2
   2 -10  -2 0.92232 2.11368   2
   1 -10  -2 731.856 16.1562   2
  -1 -10   2 725.092 16.0327   2
  -1 -10   2 707.913 16.3119   2
  -1 -10   2 709.213 18.5654   1
   1 -10  -2 735.076 16.5664   2
  -1  10   2 715.469 18.4185   1
   0 -10   2 10.3607 2.06536   2
   0 -10   2 10.6462 1.74888   2
   0 -10  -2 9.03312 1.07473   2
   0  10  -2 6.67920 3.97633   1
   0  10   2 8.87424 3.20253   1
   1 -10   2 267.264 7.17790   2
   1 -10   2 251.735 7.54556   2
  -1  10  -2 276.479 9.59220   1
   1  10   2 258.156 8.49402   1
  -2 -10  -2 0.25005 2.21740   2
   2 -10   2 0.52631 2.42274   2
  -2 -10  -2 -1.2991 2.85765   1
   2 -10   2 3.44734 2.26630   2
  -2 -10  -2 -0.8284 1.40510   2
  -2  10  -2 2.24325 3.56451   1
   3 -10   2 36.9325 3.75762   2
  -3 -10  -2 38.1139 3.22876   2
  -3 -10  -2 36.5105 3.86591   1
   3 -10   2 41.8390 4.30953   2
  -3 -10  -2 31.6523 2.68935   2
  -3  10  -2 45.9041 5.58728   1
   4 -10   2 118.443 6.44857   2
   4 -10   2 113.237 6.11485   2
  -4 -10  -2 109.799 5.17479   2
  -4 -10  -2 115.161 5.11205   2
  -4 -10  -2 103.584 5.82967   1
  -4  10  -2 122.953 7.34388   1
  -5 -10  -2 32.8784 3.78276   2
  -5 -10  -2 35.8433 3.81874   2
   5 -10   2 33.2690 4.34680   2
   5 -10   2 32.1954 4.64147   2
  -5 -10  -2 31.7027 4.02543   1
  -5  10  -2 28.3620 5.62982   1
   6 -10   2 -3.5812 3.74579   2
  -6 -10  -2 5.66053 3.61016   2
  -6 -10  -2 -1.9535 3.14671   1
   6 -10   2 10.6401 4.70541   2
  -6 -10  -2 4.48819 3.46069   2
  -6  10  -2 3.07337 4.97634   1
  -7 -10  -2 133.131 7.81652   2
  -7 -10  -2 133.945 6.90589   1
   7 -10   2 141.439 8.97767   2
   7 -10   2 116.888 9.04189   2
  -7 -10  -2 129.310 7.38441   2
  -7  10  -2 132.527 9.83304   1
  -8 -10  -2 5.32495 4.78103   2
  -8 -10  -2 -0.2422 4.11243   2
  -8  10  -2 6.43843 5.77483   1
   9 -10   2 199.573 11.7149   2
  -9 -10  -2 206.336 10.3872   2
  -9 -10  -2 196.217 8.77793   1
  -9  10  -2 170.331 11.0711   1
 -10 -10  -2 -1.8411 4.02148   1
 -10 -10  -2 -0.9707 5.65798   2
  10 -10   2 2.12141 6.12196   2
 -10  10  -2 3.39891 7.32586   1
  11 -10   2 133.025 12.1128   2
 -11 -10  -2 167.815 13.1903   2
 -11  10  -2 128.989 13.1910   1
  11 -11  -2 4.42291 6.51718   2
 -11 -11   2 11.7500 6.66796   2
 -11  11   2 -2.4781 8.29136   1
  10 -11  -2 11.1293 7.01955   2
 -10 -11   2 -0.1206 5.68968   2
 -10  11   2 -1.0217 6.96795   1
   9 -11  -2 4.17051 6.02274   2
  -9 -11   2 18.3078 5.32408   1
  -9 -11   2 10.6966 5.54166   2
  -9  11   2 1.53690 6.63719   1
   8 -11  -2 3.27663 5.46429   2
  -8 -11   2 -1.4220 4.83487   1
  -8 -11   2 7.78736 4.93063   2
  -8  11   2 0.81969 6.29005   1
  -7 -11   2 65.4140 5.59235   2
   7 -11  -2 70.8051 7.30169   2
  -7 -11   2 65.1471 6.13531   1
  -7 -11   2 70.6542 6.73869   2
  -7  11   2 59.8633 8.73342   1
  -6 -11   2 99.1469 7.10597   1
  -6 -11   2 91.4352 5.95129   2
  -6 -11   2 96.6699 6.27823   2
   6 -11  -2 80.0200 6.67470   2
   6 -11  -2 88.2863 6.89657   2
  -6  11   2 97.4341 8.26358   1
  -5 -11   2 46.5469 4.27429   2
   5 -11  -2 49.9748 4.73994   2
   5 -11  -2 38.1943 4.85500   2
  -5 -11   2 48.2082 4.21736   2
  -5 -11   2 53.0848 5.42993   1
  -5  11   2 49.1921 6.83765   1
   4 -11  -2 59.9360 4.76330   2
  -4 -11   2 63.1005 4.37252   2
  -4 -11   2 59.6942 4.36560   2
  -4 -11   2 62.3002 5.70999   1
   4 -11  -2 60.4202 5.16887   2
  -4  11   2 74.5527 6.92941   1
  -3 -11   2 58.3718 3.70524   2
   3 -11  -2 55.3899 4.50348   2
  -3 -11   2 57.3722 3.75775   2
   3 -11  -2 57.2717 4.48032   2
  -3 -11   2 61.7115 5.65788   1
  -3  11   2 66.3587 6.02975   1
   2 -11  -2 1.28086 2.24239   2
  -2 -11   2 0.42724 4.07643   1
  -2 -11   2 0.19721 1.78345   2
  -2 -11   2 2.44826 1.83021   2
   2 -11  -2 1.86082 2.33464   2
  -2  11   2 2.05972 3.77485   1
  -1 -11   2 7.50260 3.86273   1
  -1 -11   2 6.06624 1.67754   2
  -1 -11   2 5.78663 1.68848   2
   1 -11  -2 5.12756 1.77466   2
   1 -11  -2 0.51498 1.73801   2
  -1  11   2 7.08914 4.00431   1
   0 -11   2 174.740 5.00947   2
   0 -11  -2 149.963 4.26670   2
   0 -11   2 173.390 5.03917   2
   0  11   2 161.842 7.59738   1
   0  11  -2 171.968 7.74359   1
   1 -11   2 20.4260 2.47134   2
  -1  11  -2 11.1803 4.23027   1
   2 -11   2 26.8483 3.12266   2
   2 -11   2 27.8124 3.22133   2
  -2 -11  -2 28.8119 2.25306   2
  -2 -11  -2 24.7189 2.21811   2
  -2 -11  -2 30.0037 4.17144   1
  -2  11  -2 38.5532 5.02687   1
   3 -11   2 34.8784 3.88557   2
  -3 -11  -2 39.3190 4.38860   1
   3 -11   2 34.4703 3.71686   2
  -3 -11  -2 33.0264 2.70596   2
  -3 -11  -2 38.6414 2.88104   2
  -3  11  -2 34.0636 5.24771   1
  -4 -11  -2 124.447 6.32875   1
   4 -11   2 132.562 6.95813   2
  -4 -11  -2 138.643 5.73750   2
  -4 -11  -2 136.482 5.65249   2
   4 -11   2 131.209 6.64077   2
  -4  11  -2 128.369 8.09091   1
   5 -11   2 133.280 7.72705   2
  -5 -11  -2 134.684 6.78492   1
   5 -11   2 132.946 6.95876   2
  -5 -11  -2 128.949 6.17429   2
  -5 -11  -2 129.462 6.35505   2
  -5  11  -2 128.492 8.44373   1
   6 -11   2 2.17344 4.15713   2
  -6 -11  -2 2.15251 3.50296   1
  -6 -11  -2 7.00296 3.56369   2
   6 -11   2 9.97231 4.82836   2
  -6 -11  -2 8.00607 3.84902   2
  -6  11  -2 10.0784 5.64784   1
  -7 -11  -2 141.065 7.74651   2
  -7 -11  -2 155.257 8.20117   2
  -7  11  -2 144.076 9.70357   1
   8 -11   2 6.72680 5.75478   2
  -8 -11  -2 0.21385 4.53403   2
  -8 -11  -2 -0.5997 3.87312   1
  -8  11  -2 -0.7385 6.17994   1
  -9 -11  -2 53.8068 6.69765   2
   9 -11   2 66.8132 7.97533   2
  -9 -11  -2 53.0793 5.48635   1
  -9  11  -2 42.8222 8.46490   1
  10 -11   2 8.38638 7.15170   2
 -10 -11  -2 1.53380 6.66672   1
 -10 -11  -2 5.94826 5.76686   2
 -10  11  -2 -1.0122 6.72215   1
 -10 -12   2 89.1907 7.92748   1
  10 -12  -2 101.728 9.45862   2
 -10  12   2 71.9260 10.9507   1
  -9 -12   2 2.18567 5.08603   1
   9 -12  -2 3.79337 5.94393   2
  -9 -12   2 -2.0105 4.82998   2
  -9  12   2 1.41308 7.57359   1
  -8 -12   2 247.662 10.8010   2
  -8 -12   2 255.199 10.8709   1
   8 -12  -2 259.495 11.9315   2
  -8  12   2 241.989 12.9579   1
   7 -12  -2 11.6353 5.22729   2
  -7 -12   2 18.2648 4.50898   2
  -7 -12   2 27.7530 4.84341   2
  -7 -12   2 13.6059 4.89316   1
  -7  12   2 14.0462 6.55932   1
  -6 -12   2 111.083 7.99162   2
   6 -12  -2 118.439 8.74437   2
   6 -12  -2 127.813 7.98334   2
  -6 -12   2 124.054 6.63913   2
  -6 -12   2 139.612 8.15132   1
  -5 -12   2 54.0326 4.47189   2
   5 -12  -2 61.3944 5.49655   2
  -5 -12   2 56.7699 4.57131   2
  -5 -12   2 54.2517 5.54836   1
   5 -12  -2 56.2299 5.31602   2
  -5  12   2 49.7716 6.74007   1
   4 -12  -2 170.264 7.60878   2
  -4 -12   2 175.580 6.42299   2
   4 -12  -2 188.474 7.34142   2
  -4 -12   2 166.563 8.55752   1
  -4 -12   2 176.182 6.56854   2
  -4  12   2 152.517 8.98159   1
  -3 -12   2 80.1052 4.21959   2
   3 -12  -2 95.6498 5.19635   2
  -3 -12   2 87.8307 4.31954   2
   3 -12  -2 85.7995 5.22421   2
  -3 -12   2 83.1102 7.00702   1
  -3  12   2 89.4951 7.46564   1
  -2 -12   2 15.9719 4.44961   1
  -2 -12   2 12.0742 2.08551   2
   2 -12  -2 11.0968 2.58506   2
   2 -12  -2 10.5333 2.62834   2
  -2 -12   2 15.9787 2.19517   2
  -2  12   2 10.6605 4.40285   1
  -1 -12   2 13.8061 4.47473   1
   1 -12  -2 14.6322 2.17530   2
  -1 -12   2 18.5231 2.07142   2
  -1 -12   2 18.9180 2.08088   2
   1 -12  -2 22.3958 2.20949   2
  -1  12   2 26.9025 4.99296   1
   0 -12   2 93.6382 6.89341   1
   0 -12   2 87.1163 3.85766   2
   0 -12   2 96.1263 3.84877   2
   0  12   2 105.417 6.36332   1
   1 -12   2 267.367 7.58262   2
   1 -12   2 256.643 7.57851   2
  -1 -12  -2 282.209 10.0075   1
  -1  12  -2 280.767 10.5520   1
   2 -12   2 307.528 8.95834   2
  -2 -12  -2 302.833 11.5377   1
   2 -12   2 290.870 8.90528   2
  -2  12  -2 317.918 11.4977   1
   3 -12   2 41.1954 4.21838   2
  -3 -12  -2 41.7083 3.32905   2
  -3 -12  -2 36.2502 3.21639   2
  -3  12  -2 45.8907 6.01904   1
  -4 -12  -2 187.869 6.41031   2
   4 -12   2 169.438 7.81601   2
  -4 -12  -2 170.510 6.35674   2
   4 -12   2 168.372 7.73487   2
  -4  12  -2 157.961 9.25130   1
  -5 -12  -2 19.7974 3.70141   2
   5 -12   2 11.4438 4.19711   2
   5 -12   2 20.1031 4.60799   2
  -5 -12  -2 25.3457 5.01543   1
  -5 -12  -2 23.6768 3.53221   2
  -5  12  -2 26.8574 6.05526   1
  -6 -12  -2 275.878 10.6668   2
   6 -12   2 261.744 10.4166   2
  -6 -12  -2 268.477 9.48164   2
   6 -12   2 233.776 11.0333   2
  -6 -12  -2 264.299 9.28193   1
  -6  12  -2 264.001 12.1400   1
  -7 -12  -2 -1.4659 4.10646   2
  -7 -12  -2 4.73414 4.03287   1
   7 -12   2 3.40142 5.01408   2
  -7 -12  -2 7.34179 4.17874   2
  -7  12  -2 5.29669 6.32638   1
  -8 -12  -2 27.9577 4.77674   1
  -8 -12  -2 33.2733 5.60951   2
   8 -12   2 33.9999 6.73689   2
  -8  12  -2 12.6566 6.76666   1
  -9 -12  -2 4.55023 5.36352   2
   9 -12   2 2.89552 6.43498   2
  -9 -12  -2 6.39863 4.35713   1
  -9  12  -2 -6.7492 6.50227   1
  10 -12   2 21.2922 7.66693   2
 -10 -12  -2 39.7489 7.01021   2
 -10  12  -2 15.1364 7.48840   1
   9 -13  -2 2.89537 6.47250   2
  -9 -13   2 17.6082 8.32640   2
  -9 -13   2 4.02737 5.49436   1
  -9  13   2 2.75878 12.4845   1
   8 -13  -2 9.18749 6.21639   2
  -8 -13   2 19.5990 5.41103   2
  -8 -13   2 15.8528 5.40196   1
  -8  13   2 12.7949 6.93841   1
  -7 -13   2 -1.9628 4.88450   1
   7 -13  -2 7.17888 5.35588   2
  -7 -13   2 3.66136 4.47839   2
  -7 -13   2 -4.4058 4.06048   2
  -7  13   2 6.68851 6.50800   1
  -6 -13   2 -0.6081 3.76167   2
   6 -13  -2 5.39758 4.54690   2
  -6 -13   2 5.61956 3.72131   2
   6 -13  -2 1.47830 4.49209   2
  -6 -13   2 1.49980 4.70008   1
  -6  13   2 3.05745 6.01609   1
  -5 -13   2 120.635 7.04628   2
  -5 -13   2 105.969 7.93750   1
  -5 -13   2 107.633 5.97304   2
   5 -13  -2 116.941 7.35974   2
   5 -13  -2 119.449 7.39571   2
   4 -13  -2 2.46765 3.57562   2
  -4 -13   2 8.11766 2.80316   2
   4 -13  -2 -3.1952 3.21765   2
  -4 -13   2 4.21091 4.28746   1
  -4 -13   2 1.51818 2.70653   2
  -4  13   2 2.26223 5.33556   1
  -3 -13   2 27.4212 4.87430   1
   3 -13  -2 32.2645 3.87518   2
   3 -13  -2 33.7843 3.77858   2
  -3 -13   2 38.0783 3.08825   2
  -3  13   2 34.1969 6.24249   1
  -2 -13   2 50.5878 3.31176   2
  -2 -13   2 50.1724 4.11301   2
   2 -13  -2 42.6567 3.43584   2
  -2 -13   2 47.9412 5.80744   1
   2 -13  -2 43.4122 3.87310   2
  -2  13   2 32.7565 5.61576   1
  -1 -13   2 0.04007 3.10053   2
  -1 -13   2 1.83534 1.82259   2
   1 -13  -2 -0.3462 1.90613   2
  -1 -13   2 4.42298 5.06252   1
   1 -13  -2 0.53221 2.92025   2
  -1  13   2 1.22310 4.29802   1
   0 -13   2 52.6435 6.50383   1
   0 -13   2 53.2962 3.37604   2
   0  13   2 41.7369 5.25161   1
  -1 -13  -2 11.5615 4.19827   1
   1 -13   2 20.5750 2.71876   2
   1 -13   2 17.0954 2.65831   2
  -1  13  -2 15.3301 5.10469   1
   2 -13   2 50.2496 4.57158   2
   2 -13   2 60.8764 4.78308   2
  -2 -13  -2 59.3511 5.80817   1
  -2  13  -2 61.0386 6.54579   1
  -3 -13  -2 2.95703 3.99219   1
   3 -13   2 3.94737 3.41250   2
   3 -13   2 2.87902 3.15351   2
  -3 -13  -2 4.79913 2.05285   2
  -3 -13  -2 2.86728 2.06664   2
  -3  13  -2 9.14307 5.18404   1
   4 -13   2 86.9174 9.20778   2
  -4 -13  -2 69.0410 4.60693   2
   4 -13   2 66.0640 5.46052   2
  -4 -13  -2 60.8871 5.64365   1
  -4 -13  -2 67.1446 5.76387   2
  -4  13  -2 75.0875 7.62963   1
   5 -13   2 3.59540 4.04402   2
   5 -13   2 10.5709 4.70726   2
  -5 -13  -2 6.57414 3.94363   2
  -5 -13  -2 4.93234 3.22879   2
  -5 -13  -2 6.15104 4.23266   1
  -5  13  -2 3.97887 5.68448   1
  -6 -13  -2 1.04598 3.79826   1
  -6 -13  -2 -2.4775 3.64320   2
   6 -13   2 -1.1751 4.91310   2
  -6 -13  -2 -6.9004 3.65974   2
  -6  13  -2 8.76518 6.14287   1
  -7 -13  -2 8.46943 4.11772   2
  -7 -13  -2 6.00635 4.50384   2
  -7 -13  -2 8.55088 4.27019   1
   7 -13   2 10.4197 5.72973   2
  -7  13  -2 11.5725 6.63725   1
  -8 -13  -2 2.84247 4.85658   2
  -8 -13  -2 3.62166 4.23627   1
   8 -13   2 -6.5756 5.85176   2
  -8  13  -2 -8.8265 6.06890   1
   9 -13   2 38.5472 7.70455   2
  -8 -14   2 11.6976 5.34555   1
  -8 -14   2 7.28697 5.80178   2
   8 -14  -2 9.09760 6.21528   2
  -8  14   2 -0.9864 6.78257   1
   7 -14  -2 10.3713 5.47478   2
  -7 -14   2 3.77317 4.45858   2
  -7  14   2 4.59746 7.48210   1
  -6 -14   2 24.6330 5.78835   1
   6 -14  -2 30.7058 5.58582   2
  -6 -14   2 18.5864 4.35877   2
  -6  14   2 22.7059 6.87543   1
  -5 -14   2 168.373 7.27768   2
  -5 -14   2 158.694 6.90148   2
  -5 -14   2 169.744 9.43127   1
   5 -14  -2 152.487 8.22192   2
   5 -14  -2 153.044 8.28913   2
  -5  14   2 174.108 11.5536   1
   4 -14  -2 18.4882 4.05600   2
  -4 -14   2 24.2644 3.37657   2
  -4 -14   2 22.5772 5.51972   1
   4 -14  -2 26.5559 4.44177   2
  -4 -14   2 20.4372 3.14416   2
  -4  14   2 19.1248 6.13619   1
  -3 -14   2 420.049 14.4427   1
   3 -14  -2 457.633 11.9484   2
  -3 -14   2 433.220 10.9089   2
  -3 -14   2 408.024 10.6568   2
  -3  14   2 414.896 15.2097   1
  -2 -14   2 2.71389 2.02268   2
  -2 -14   2 -1.4032 4.57737   1
   2 -14  -2 1.11105 2.46576   2
  -2 -14   2 -0.0802 1.98281   2
   2 -14  -2 3.46060 2.74866   2
  -2  14   2 5.85992 4.81173   1
   1 -14  -2 228.101 6.51218   2
  -1 -14   2 231.207 6.35119   2
  -1 -14   2 242.785 6.43720   2
   1 -14  -2 233.967 6.42857   2
  -1 -14   2 238.179 11.0355   1
  -1  14   2 255.744 10.9039   1
   0 -14   2 26.4120 5.75153   1
   0 -14   2 23.7178 2.48983   2
  -1 -14  -2 60.7931 6.11392   1
   1 -14   2 67.3089 4.26195   2
   1 -14   2 61.5491 4.58024   2
  -1  14  -2 62.5031 6.90753   1
   2 -14   2 -0.5532 2.88623   2
  -2 -14  -2 -3.0677 4.31785   1
   2 -14   2 -3.1509 2.88753   2
  -2  14  -2 -5.2014 5.48626   1
  -3 -14  -2 44.2024 2.95051   2
   3 -14   2 44.0563 4.89301   2
   3 -14   2 49.8002 4.62832   2
  -3 -14  -2 58.8026 5.79365   1
  -3  14  -2 47.0532 8.57395   1
   4 -14   2 3.47773 4.04080   2
  -4 -14  -2 -1.0078 2.96039   2
   4 -14   2 0.97889 4.00896   2
  -4 -14  -2 2.23505 2.51206   2
  -4 -14  -2 14.0606 4.53846   1
  -4  14  -2 6.64684 5.74725   1
   5 -14   2 56.6063 6.00256   2
  -5 -14  -2 57.1162 5.06645   2
  -5 -14  -2 56.7302 5.74401   1
   5 -14   2 52.8685 5.67712   2
  -5 -14  -2 60.5169 4.76185   2
  -5  14  -2 65.7029 8.45791   1
  -6 -14  -2 3.58420 4.20971   1
   6 -14   2 2.28731 5.13197   2
  -6 -14  -2 -3.3682 3.69002   2
  -6  14  -2 -0.1785 6.24359   1
   7 -14   2 8.96733 5.60982   2
  -7 -14  -2 10.5719 4.61528   1
  -7 -14  -2 10.1002 4.55567   2
  -7  14  -2 9.93524 7.63663   1
   8 -14   2 8.67547 7.27207   2
  -7 -15   2 12.1458 5.25602   2
  -7 -15   2 17.3376 5.66366   1
  -7  15   2 14.4604 8.05977   1
  -6 -15   2 19.4881 4.43770   2
  -6 -15   2 11.6404 4.04583   2
  -6 -15   2 11.7573 5.81003   1
   6 -15  -2 22.3617 5.53059   2
  -6  15   2 12.9401 6.88077   1
   5 -15  -2 34.2262 5.39240   2
  -5 -15   2 36.5485 3.99734   2
  -5 -15   2 35.3744 4.27769   2
   5 -15  -2 38.3144 6.53737   2
  -5  15   2 46.9287 8.17994   1
  -4 -15   2 22.1088 3.16640   2
   4 -15  -2 24.0393 4.51568   2
  -4 -15   2 23.7495 3.39818   2
  -4 -15   2 28.5780 7.09389   1
  -4  15   2 26.0800 6.69106   1
   3 -15  -2 46.4561 4.44782   2
   3 -15  -2 34.3845 4.02718   2
  -3 -15   2 45.6168 3.77590   2
  -3 -15   2 43.2053 6.21121   1
  -3 -15   2 42.6793 3.52558   2
  -3  15   2 38.6561 7.24375   1
  -2 -15   2 -4.4306 4.82874   1
   2 -15  -2 -3.0341 2.70000   2
   2 -15  -2 0.26471 2.49581   2
  -2 -15   2 -0.8664 1.85428   2
   1 -15  -2 14.7171 2.14454   2
  -1 -15   2 19.1204 2.11062   2
  -1 -15   2 13.7015 5.58174   1
   1 -15  -2 18.5971 2.11667   2
  -1  15   2 20.1650 6.07625   1
   0 -15  -2 32.2814 6.19430   1
   0 -15   2 37.3270 2.87606   2
   1 -15   2 1.16179 2.57526   2
  -1 -15  -2 1.56754 4.99484   1
   1 -15   2 2.41754 2.52267   2
   1 -15   2 0.75818 5.40297   1
  -2 -15  -2 90.8201 7.95439   1
   2 -15   2 103.598 5.79285   2
   2 -15   2 88.8741 5.43783   2
  -2  15  -2 99.4146 8.65184   1
  -3 -15  -2 11.0778 4.86329   1
   3 -15   2 3.44187 3.66307   2
  -3  15  -2 3.72522 5.93946   1
  -4 -15  -2 23.8780 5.20166   1
   4 -15   2 26.3556 4.76604   2
  -4 -15  -2 27.9385 2.89431   2
   4 -15   2 32.6896 4.73654   2
  -4  15  -2 23.7752 6.87598   1
  -5 -15  -2 13.6170 3.26552   2
  -5 -15  -2 19.4243 5.19658   1
   5 -15   2 18.7976 5.07188   2
  -5  15  -2 11.3277 6.72052   1
  -6 -15  -2 8.66347 3.80830   2
  -6 -15  -2 4.32773 3.76349   2
  -6 -15  -2 -2.3952 4.50962   1
   6 -15   2 14.4845 5.53636   2
  -6  15  -2 8.63607 6.98819   1
  -7 -15  -2 16.9588 4.82411   1
  -7 -15  -2 3.32144 7.11410   2
   6 -16  -2 91.9546 10.9356   2
  -6 -16   2 102.932 9.34241   2
  -6 -16   2 75.2868 7.85109   1
  -6 -16   2 97.8867 7.13405   2
  -6  16   2 89.1633 11.4472   1
  -5 -16   2 -1.9557 3.00455   2
   5 -16  -2 -1.3539 4.58531   2
  -5 -16   2 -1.1901 3.32432   2
  -5 -16   2 -1.1748 5.36369   1
  -5  16   2 10.2397 7.57811   1
  -4 -16   2 2.85399 2.50794   2
   4 -16  -2 3.77674 3.82893   2
   4 -16  -2 0.00140 3.97742   2
  -4 -16   2 2.65908 5.85670   1
  -4 -16   2 1.45502 2.87949   2
  -4  16   2 11.0555 6.52416   1
  -3 -16   2 8.45310 2.37091   2
  -3 -16   2 7.75805 2.16938   2
  -3 -16   2 5.48333 5.90981   1
   3 -16  -2 4.80943 3.44414   2
   3 -16  -2 2.30153 3.23889   2
  -3  16   2 6.69872 6.70440   1
   2 -16  -2 7.30144 2.64534   2
  -2 -16   2 11.1054 6.19845   1
  -2 -16   2 10.9992 1.79186   2
   2 -16  -2 7.86706 2.79838   2
  -2  16   2 11.6640 6.58273   1
  -1 -16   2 16.2044 6.63561   1
  -1  16   2 19.8818 5.82908   1
   0 -16   2 86.3142 8.81933   1
   0 -16   2 84.1004 3.73499   2
   0 -16   2 81.8364 3.85476   2
   0 -16  -2 75.7801 8.37013   1
   1 -16   2 63.3795 7.91254   1
   1 -16   2 55.2672 4.15858   2
  -1 -16  -2 60.9685 8.31255   1
   1 -16   2 59.6096 4.29849   2
   2 -16   2 23.3251 3.58275   2
  -2 -16  -2 14.1182 5.44345   1
   2 -16   2 18.9721 3.55869   2
  -2  16  -2 33.9776 7.15462   1
   3 -16   2 0.47308 3.58524   2
  -3 -16  -2 8.91482 5.06918   1
   3 -16   2 2.09350 3.69174   2
  -3  16  -2 7.94814 6.98283   1
  -4 -16  -2 206.722 5.96568   2
   4 -16   2 200.920 9.17876   2
  -4 -16  -2 209.862 9.80116   1
   4 -16   2 210.329 9.80700   2
  -5 -16  -2 33.2035 3.96265   2
   5 -16   2 32.7325 5.61453   2
  -5 -16  -2 36.2363 5.72818   1
  -5  16  -2 36.7486 8.08590   1
   6 -16   2 102.551 8.90753   2
  -6 -16  -2 127.278 6.51988   2
  -6 -16  -2 121.215 8.01340   1
  -6  16  -2 130.729 17.2329   1
  -5 -17   2 8.46778 6.12997   1
   5 -17  -2 19.5418 5.14680   2
  -5 -17   2 15.0574 3.05465   2
  -5  17   2 15.9246 12.7013   1
  -4 -17   2 15.9217 2.83041   2
   4 -17  -2 11.0924 5.47659   2
  -4 -17   2 11.1221 2.50625   2
  -4 -17   2 8.66064 6.30552   1
   4 -17  -2 6.43437 4.80063   2
  -4  17   2 8.02456 6.90309   1
   3 -17  -2 6.99882 3.18431   2
   3 -17  -2 5.98868 3.41722   2
  -3 -17   2 15.2788 6.63796   1
  -3  17   2 -0.7090 6.80643   1
  -2 -17   2 36.6825 7.42149   1
   2 -17  -2 38.8650 3.16662   2
  -2  17   2 45.3301 7.39939   1
   1 -17  -2 -0.0154 6.33879   1
  -1 -17   2 10.2164 6.93156   1
   0 -17  -2 39.5731 7.24430   1
   0 -17   2 42.3161 8.01504   1
   1 -17   2 35.2122 3.13150   2
   1 -17   2 26.2139 7.22217   1
  -1 -17  -2 44.0380 7.03012   1
   2 -17   2 4.55494 3.09380   2
   2 -17   2 8.19453 6.72659   1
  -2 -17  -2 6.14395 5.68398   1
   2 -17   2 7.31340 3.27274   2
   3 -17   2 25.5739 4.25012   2
   3 -17   2 33.5160 4.34999   2
  -3 -17  -2 25.9740 6.19291   1
  -3  17  -2 24.8243 7.22668   1
  -4 -17  -2 8.92441 5.31982   1
  -5 -17  -2 0.99423 2.60432   2
   5 -17   2 -4.8289 4.73521   2
  -5 -17  -2 -1.4323 2.39256   2
  -5 -17  -2 5.06111 5.34666   1
  -5  17  -2 10.0305 7.55902   1
  -2 -18   2 -5.7866 6.50031   1
   2 -18  -2 -0.5696 1.79448   2
   1 -18  -2 98.9679 9.41063   1
  -1 -18   2 121.914 9.85340   1
   0 -18   2 -1.6686 7.15597   1
   0 -18  -2 -3.6903 6.12411   1
   1 -18   2 24.4908 7.99267   1
   1 -18   2 33.7492 3.02063   2
   1 -18   2 32.2402 2.62302   2
  -1 -18  -2 35.7487 7.23627   1
   2 -18   2 14.6160 5.18464   2
  -2 -18  -2 9.87369 6.09601   1
   2 -18   2 7.02606 3.08646   2
 -13   0   3 12.5221 7.55004   2
 -13   0   3 11.5888 6.78859   1
  12   0  -3 7.90734 5.87312   2
 -12   0   3 1.39701 6.08089   2
 -12   0   3 -8.4297 5.86757   1
 -11   0   3 1.36455 5.59680   1
 -11   0   3 0.22660 5.62156   2
  11   0  -3 2.95394 5.82286   2
 -10   0   3 2.56070 4.77307   1
 -10   0   3 5.67625 5.01773   2
  10   0  -3 7.40346 5.13846   2
  -9   0   3 585.365 17.6333   2
   9   0  -3 621.956 17.6185   2
  -9   0   3 592.538 17.3459   1
  -8   0   3 -0.0974 3.73007   1
  -8   0   3 -1.5267 3.68006   2
   8   0  -3 -1.2172 4.11604   2
   7   0  -3 41.5478 5.22396   2
  -7   0   3 49.4784 4.76392   1
  -7   0   3 43.4680 4.88937   2
  -6   0   3 0.15372 2.57576   2
  -6   0   3 -1.2447 2.73014   1
   6   0  -3 -3.9587 2.60180   2
  -6   0   3 -2.9543 2.92001   2
   5   0  -3 468.325 12.3349   2
  -5   0   3 434.672 15.1976   2
   5   0  -3 452.556 12.2179   2
  -5   0   3 492.391 12.7332   2
  -5   0   3 476.546 12.5138   1
  -4   0   3 -0.7980 1.99405   1
   4   0  -3 0.40809 1.87337   1
  -4   0   3 -1.1563 1.78791   2
   4   0  -3 0.06429 1.85185   2
  -4   0   3 0.18834 2.00911   2
   4   0  -3 0.39749 1.78450   2
  -3   0   3 323.655 8.35208   2
  -3   0   3 322.073 8.54594   1
   3   0  -3 317.074 8.28687   2
  -3   0   3 325.329 8.37624   2
   3   0  -3 321.282 8.32193   2
  -2   0   3 -2.0275 1.12613   2
   2   0  -3 -1.3078 1.14523   2
   2   0  -3 1.39696 1.37772   1
  -2   0   3 -1.7510 1.15522   2
  -2   0   3 1.88108 1.44382   1
   2   0  -3 0.85502 1.19712   2
  -1   0   3 5.36432 1.02194   2
   1   0  -3 6.29191 1.07021   2
  -1   0   3 7.69235 1.16512   1
   1   0  -3 3.52430 1.05213   1
  -1   0   3 7.93706 1.10080   2
   1   0  -3 3.91582 0.98896   2
   0   0  -3 0.38054 0.51243   2
   0   0  -3 1.42499 0.65348   1
   0   0   3 1.60774 0.79637   2
   0   0  -3 1.09073 0.78906   2
   0   0   3 0.71230 0.43417   1
   0   0   3 1.43853 0.55362   2
  -1   0  -3 12.8862 0.96689   1
  -1   0  -3 13.6185 1.38897   2
   1   0   3 11.3986 1.25385   2
   1   0   3 12.6225 1.26179   2
  -1   0  -3 11.9075 1.27908   2
   1   0   3 9.94932 0.87497   1
  -2   0  -3 0.91024 1.26630   2
   2   0   3 -0.7416 1.25211   2
  -2   0  -3 0.36418 0.88080   1
   2   0   3 0.97556 0.91949   1
  -2   0  -3 -0.9244 1.18370   2
   2   0   3 1.20462 1.39837   2
  -3   0  -3 155.537 4.31035   1
   3   0   3 143.016 4.90201   2
   3   0   3 158.581 4.44254   1
  -3   0  -3 145.692 4.92011   2
  -3   0  -3 145.613 4.86478   2
   3   0   3 151.470 4.92440   2
   4   0   3 2.29112 1.66314   1
   4   0   3 -4.0369 2.09476   2
  -4   0  -3 0.48641 1.95886   2
  -4   0  -3 -1.0224 1.54864   1
  -4   0  -3 -0.0778 1.92394   2
   4   0   3 -4.6161 2.08897   2
   5   0   3 195.611 6.84710   2
   5   0   3 195.551 6.24930   1
   5   0   3 197.188 6.99458   2
  -5   0  -3 204.958 7.10916   2
  -5   0  -3 198.757 6.94977   2
  -5   0  -3 196.366 6.22598   1
   6   0   3 1.68674 2.81861   2
  -6   0  -3 -3.9418 2.55767   2
  -6   0  -3 -2.8492 2.73734   2
  -6   0  -3 2.93620 2.38194   1
  -7   0  -3 416.897 12.6310   2
   7   0   3 383.650 16.4734   2
  -7   0  -3 407.685 11.4987   1
  -8   0  -3 0.78445 3.28492   1
   8   0   3 -0.9272 4.20053   2
  -8   0  -3 -1.6044 3.98494   2
   9   0   3 860.520 23.3337   2
  -9   0  -3 866.367 23.3710   2
 -10   0  -3 -1.2451 4.11028   1
 -10   0  -3 -8.0655 5.42665   2
  10   0   3 1.71605 4.95288   2
  11   0   3 518.045 17.6650   2
 -11   0  -3 479.502 15.5220   1
 -11   0  -3 519.415 17.4076   2
 -12   0  -3 -6.9971 4.96558   1
 -12   0  -3 -2.4671 6.08550   2
  12   0   3 6.68276 7.91681   2
 -13   0  -3 42.4878 6.71770   1
 -13   0  -3 41.1208 8.19516   2
 -13  -1   3 197.545 12.2327   2
 -13  -1   3 151.865 10.3375   1
 -13   1   3 178.567 12.8453   2
 -13   1   3 171.061 11.7541   1
 -12  -1   3 4.38663 6.04461   2
  12  -1  -3 14.5914 6.44002   2
 -12  -1   3 -0.3521 6.07189   1
 -12   1   3 13.1387 6.67831   1
 -12   1   3 5.00801 6.09581   2
  12   1  -3 5.59447 6.66298   2
 -11  -1   3 104.393 8.99373   2
  11  -1  -3 116.112 9.86450   2
 -11  -1   3 107.582 8.29813   1
 -11   1   3 85.1879 8.29113   2
  11   1  -3 107.820 8.58804   2
 -11   1   3 123.711 9.48170   1
 -10  -1   3 155.138 9.44302   1
 -10  -1   3 166.059 11.6185   2
  10  -1  -3 158.441 9.91880   2
  10   1  -3 161.354 8.96336   2
 -10   1   3 160.086 9.09341   1
 -10   1   3 162.947 9.36535   2
  -9  -1   3 119.045 7.89078   2
   9  -1  -3 119.517 7.73986   2
  -9  -1   3 102.547 7.29517   1
   9   1  -3 91.8152 7.75804   2
  -9   1   3 124.776 7.69810   1
  -9   1   3 102.248 7.52829   2
   8  -1  -3 1296.47 31.6667   2
  -8  -1   3 1306.96 31.7994   2
  -8  -1   3 1314.15 31.5966   1
  -8   1   3 1330.67 31.7692   1
  -8   1   3 1293.46 31.7324   2
   8   1  -3 1321.67 31.5729   2
   7  -1  -3 12.0681 3.47271   2
  -7  -1   3 12.3464 3.42555   2
  -7  -1   3 4.77631 3.46822   1
  -7  -1   3 7.74530 3.54159   2
  -7   1   3 11.1220 3.56413   2
   7   1  -3 11.4962 3.36818   2
  -7   1   3 10.4839 4.04791   1
   6  -1  -3 586.527 15.9951   2
  -6  -1   3 639.103 16.2325   2
   6  -1  -3 627.029 16.1796   2
  -6  -1   3 629.995 16.2586   1
  -6   1   3 627.459 16.4762   2
   6   1  -3 604.147 15.9280   2
  -6   1   3 635.977 16.4106   1
  -5  -1   3 40.9478 3.60311   2
   5  -1  -3 43.6752 4.43739   2
  -5  -1   3 43.1852 3.70612   2
  -5  -1   3 48.3075 4.05160   1
  -5   1   3 40.0698 3.61417   2
   5   1  -3 38.3873 3.41122   2
  -5   1   3 54.1832 4.13244   1
  -5   1   3 37.0897 3.42495   2
  -4  -1   3 594.514 14.6680   2
  -4  -1   3 602.405 14.6449   1
   4  -1  -3 571.002 14.4525   2
   4  -1  -3 584.030 15.4342   1
   4  -1  -3 611.684 14.5515   2
  -4  -1   3 591.052 14.4328   2
  -4   1   3 625.872 14.9268   1
   4   1  -3 582.787 14.4418   1
  -4   1   3 620.008 14.6308   2
   4   1  -3 590.925 14.4093   2
   4   1  -3 597.680 14.3855   2
  -4   1   3 562.698 16.9134   2
   3  -1  -3 1990.48 43.1602   2
  -3  -1   3 2016.57 43.2913   1
   3  -1  -3 1970.85 43.1819   2
   3  -1  -3 2027.45 43.4819   1
  -3  -1   3 1975.84 43.1483   2
  -3  -1   3 2003.42 43.1399   2
  -3   1   3 1931.19 43.0530   2
  -3   1   3 2043.21 43.2644   2
   3   1  -3 2004.42 43.1176   2
   3   1  -3 1993.92 43.1142   2
   2  -1  -3 109.331 3.77468   1
   2  -1  -3 104.452 3.62214   2
   2  -1  -3 107.042 3.49727   2
  -2  -1   3 106.285 3.58163   2
  -2  -1   3 109.775 3.51990   2
  -2  -1   3 104.754 3.58753   1
   2   1  -3 102.949 3.42499   2
  -2   1   3 108.419 3.65098   2
   2   1  -3 113.012 3.61342   2
   2   1  -3 101.512 3.67221   1
  -2   1   3 110.221 3.58541   2
  -2   1   3 106.902 3.82800   1
  -1  -1   3 1582.99 33.9893   2
   1  -1  -3 1641.10 34.0195   2
  -1  -1   3 1615.77 34.0095   2
  -1  -1   3 1606.72 34.0768   1
   1  -1  -3 1567.51 34.0516   1
   1  -1  -3 1628.09 33.9919   2
  -1   1   3 1565.17 33.9280   2
   1   1  -3 1582.73 33.9669   2
   1   1  -3 1587.73 33.9775   2
  -1   1   3 1610.30 34.1257   1
  -1   1   3 1575.34 33.9739   2
   1   1  -3 1548.07 34.0200   1
   0  -1  -3 399.172 9.05332   2
   0  -1   3 351.931 8.75859   1
   0  -1  -3 407.187 8.57986   1
   0  -1  -3 383.793 8.78988   2
   0  -1   3 412.619 8.90486   2
   0  -1   3 358.266 8.79764   2
   0   1  -3 383.468 8.84328   2
   0   1   3 400.402 8.78683   2
   0   1   3 391.711 8.61363   1
   0   1  -3 397.682 8.84260   2
   0   1  -3 398.250 8.82712   1
   1  -1   3 2030.53 42.5052   2
   1  -1   3 1989.69 42.2607   1
   1  -1   3 1973.89 42.5101   2
  -1  -1  -3 1981.20 42.4046   2
   1   1   3 1970.10 42.3721   2
  -1   1  -3 2011.71 42.4968   2
  -1   1  -3 2003.13 42.2801   1
  -1   1  -3 2007.72 42.4862   2
  -2  -1  -3 950.027 21.2359   2
   2  -1   3 955.897 21.3351   2
  -2  -1  -3 964.810 20.4321   1
   2  -1   3 951.367 20.9047   1
   2  -1   3 955.474 21.2838   2
  -2  -1  -3 979.031 21.2040   2
  -2   1  -3 971.324 21.3377   2
   2   1   3 971.690 21.1831   2
  -2   1  -3 935.769 21.2567   2
   2   1   3 944.673 20.4769   1
   2   1   3 982.717 21.2335   2
  -2   1  -3 958.309 20.9289   1
   3  -1   3 299.755 8.27918   2
  -3  -1  -3 317.950 8.43745   2
  -3  -1  -3 318.253 7.49011   1
   3  -1   3 310.806 7.88789   1
  -3  -1  -3 312.039 8.20789   2
   3  -1   3 312.898 8.41110   2
   3   1   3 310.018 7.53110   1
  -3   1  -3 322.880 7.86883   1
   3   1   3 311.011 8.26343   2
  -3   1  -3 314.105 8.31037   2
   3   1   3 322.752 8.97305   2
   4  -1   3 932.875 21.0786   1
  -4  -1  -3 960.403 21.8851   2
   4  -1   3 963.384 21.7634   2
  -4  -1  -3 914.769 21.4630   2
  -4  -1  -3 938.559 20.7154   1
   4  -1   3 906.328 21.6062   2
   4   1   3 912.769 21.5075   2
  -4   1  -3 942.626 21.6590   2
  -4   1  -3 916.104 22.2835   2
   4   1   3 934.160 21.5084   2
   4   1   3 888.295 20.6789   1
   5  -1   3 378.744 10.5965   2
  -5  -1  -3 363.287 10.4390   2
   5  -1   3 344.815 10.2783   2
  -5  -1  -3 364.807 10.6308   2
   5  -1   3 377.338 9.96390   1
   5   1   3 367.300 10.4788   2
  -5   1  -3 368.204 10.3569   2
  -5   1  -3 365.662 9.88420   1
   5   1   3 359.647 9.51851   1
  -5   1  -3 366.088 10.5157   2
  -6  -1  -3 114.755 6.25018   2
  -6  -1  -3 109.666 4.89807   1
   6  -1   3 106.446 6.25279   2
  -6  -1  -3 111.486 6.22466   2
  -6   1  -3 113.378 5.33051   1
   6   1   3 109.422 6.06047   2
  -6   1  -3 110.657 5.89219   2
  -7  -1  -3 -0.3420 3.43670   2
  -7  -1  -3 5.48725 2.88863   1
  -7  -1  -3 4.74389 3.17318   2
   7  -1   3 2.54895 3.49693   2
  -7   1  -3 8.62090 3.30761   1
  -7   1  -3 -0.0228 3.46471   2
   7   1   3 1.20924 3.51743   2
  -8  -1  -3 176.365 8.48420   2
   8  -1   3 166.110 8.31936   2
  -8  -1  -3 167.908 7.12622   1
  -8   1  -3 152.277 7.35833   1
  -8   1  -3 157.539 8.17922   2
   8   1   3 147.325 7.78382   2
  -9  -1  -3 55.1945 5.15911   1
   9  -1   3 55.3237 6.15774   2
  -9  -1  -3 61.5525 6.86380   2
  -9   1  -3 59.5539 5.77074   1
  -9   1  -3 47.1953 5.97371   2
  10  -1   3 78.8106 7.28398   2
 -10  -1  -3 83.2531 6.63544   1
 -10  -1  -3 73.4901 7.32219   2
 -10   1  -3 77.0493 7.16355   2
 -10   1  -3 71.8802 6.37894   1
  10   1   3 78.6825 7.63337   2
  11  -1   3 80.2263 8.52780   2
 -11  -1  -3 84.8547 7.20900   1
 -11  -1  -3 97.7417 8.57908   2
  11   1   3 69.4824 7.32690   2
 -11   1  -3 78.3621 7.06436   1
  12  -1   3 3.87714 6.70068   2
 -12  -1  -3 4.06855 4.93948   1
 -12  -1  -3 3.60099 6.76222   2
 -12   1  -3 -3.1670 4.98292   1
 -12   1  -3 6.04331 7.07975   2
 -13  -1  -3 43.5598 8.57261   2
 -13  -1  -3 44.2522 6.80714   1
 -13   1  -3 50.2214 7.41680   1
 -13  -2   3 13.7704 6.65273   1
  13  -2  -3 1.64600 7.32074   2
 -13  -2   3 -1.3179 7.64139   2
 -13   2   3 -6.2950 5.74325   1
 -12  -2   3 94.5402 8.48744   1
  12  -2  -3 70.0053 8.23973   2
 -12  -2   3 73.6135 8.54461   2
 -12   2   3 89.0195 8.96141   1
 -12   2   3 83.0937 8.90330   2
 -11  -2   3 1.25449 5.02064   1
 -11  -2   3 0.17648 6.10473   2
 -11   2   3 4.31672 5.42577   2
 -11   2   3 4.25184 5.99155   1
  11   2  -3 2.72451 5.92499   2
 -10  -2   3 134.827 8.35400   1
  10  -2  -3 128.362 8.88362   2
 -10  -2   3 146.093 9.03214   2
 -10   2   3 158.541 9.76431   1
 -10   2   3 132.978 8.88641   2
  10   2  -3 128.021 8.91859   2
  -9  -2   3 0.33029 4.10850   1
   9  -2  -3 -2.8968 4.40901   2
  -9  -2   3 9.44444 6.02840   2
   9   2  -3 4.22133 4.51115   2
  -9   2   3 1.99022 4.44374   1
  -9   2   3 7.58219 4.60406   2
  -8  -2   3 67.3642 5.87842   2
  -8  -2   3 69.5595 6.31979   2
  -8  -2   3 70.0213 6.99533   1
   8  -2  -3 75.8212 6.36395   2
   8   2  -3 63.6396 5.71464   2
  -8   2   3 71.4621 6.16048   1
  -8   2   3 69.9273 6.12251   2
   7  -2  -3 45.7579 4.99301   2
  -7  -2   3 45.0696 5.63166   2
  -7  -2   3 42.7628 4.56668   2
  -7  -2   3 46.6567 4.58664   1
  -7   2   3 37.2225 4.44658   2
  -7   2   3 39.7352 4.82119   1
   7   2  -3 50.9525 4.82537   2
   6  -2  -3 46.7331 4.32734   2
   6  -2  -3 42.9759 4.09287   2
  -6  -2   3 55.2011 4.64591   1
  -6  -2   3 54.6624 4.46452   2
  -6  -2   3 40.4423 3.81091   2
  -6   2   3 44.9634 4.11859   2
  -6   2   3 45.5154 4.49530   1
   6   2  -3 49.1704 4.29866   2
   5  -2  -3 271.319 8.36233   2
  -5  -2   3 253.567 7.94567   1
  -5  -2   3 250.446 8.01525   2
  -5  -2   3 254.986 8.19222   2
   5  -2  -3 253.998 8.07644   2
  -5   2   3 261.602 8.44872   1
  -5   2   3 258.414 8.30818   2
   5   2  -3 243.024 7.77761   2
   4  -2  -3 103.882 4.40646   2
   4  -2  -3 97.7611 4.41960   2
  -4  -2   3 99.8722 4.19698   2
  -4  -2   3 100.232 4.33603   1
  -4  -2   3 88.0022 4.13741   2
  -4   2   3 98.9820 4.13224   2
  -4   2   3 99.7805 4.72702   1
   4   2  -3 96.9900 4.03672   2
  -4   2   3 98.0640 4.55513   2
   4   2  -3 98.5572 4.32868   2
   4   2  -3 97.2592 4.19835   1
  -3  -2   3 173.682 5.20806   2
  -3  -2   3 172.038 5.21744   2
   3  -2  -3 173.020 5.59648   1
   3  -2  -3 168.805 5.31154   2
   3  -2  -3 167.875 5.27163   2
   3   2  -3 172.871 5.14251   2
  -3   2   3 169.170 5.26930   2
   3   2  -3 171.026 5.27984   1
  -3   2   3 183.021 5.80952   1
   3   2  -3 165.355 5.02292   2
   2  -2  -3 36.5761 2.12990   2
   2  -2  -3 33.2592 2.42262   1
  -2  -2   3 36.9945 2.32634   1
   2  -2  -3 33.2528 2.22563   2
  -2  -2   3 37.4161 2.25901   2
  -2   2   3 33.9072 2.48477   1
   2   2  -3 34.7037 2.07298   2
   2   2  -3 35.1669 2.21801   1
  -2   2   3 33.5081 2.11655   2
  -1  -2   3 130.614 3.71583   2
   1  -2  -3 134.787 3.71516   2
  -1  -2   3 128.855 3.94090   1
  -1  -2   3 132.646 3.72176   2
   1  -2  -3 131.361 3.65618   2
   1  -2  -3 131.065 3.90496   1
  -1   2   3 135.600 3.62879   2
   1   2  -3 132.887 3.92550   1
  -1   2   3 131.401 4.02935   1
  -1   2   3 127.792 3.61573   2
   1   2  -3 137.541 3.66329   2
   0  -2  -3 57.0352 2.01770   1
   0  -2   3 58.2436 2.18560   2
   0  -2  -3 60.7978 1.99556   2
   0  -2   3 55.9607 2.14768   2
   0  -2   3 57.5031 2.37502   1
   0  -2  -3 54.5759 1.94960   2
   0  -2   3 56.4896 2.30033   1
   0   2  -3 50.8453 2.06153   2
   0   2   3 55.7120 1.89082   2
   0   2   3 58.8204 1.89291   2
   0   2   3 55.4532 1.94086   1
   1  -2   3 568.418 12.9398   1
   1  -2   3 581.878 13.0170   2
  -1  -2  -3 588.065 12.7545   2
  -1  -2  -3 570.819 12.1783   1
  -1  -2  -3 575.547 12.7726   2
   1   2   3 570.117 12.7189   2
   1   2   3 580.638 12.6545   2
  -1   2  -3 559.083 12.9083   2
  -1   2  -3 573.328 12.9836   1
   2  -2   3 5136.01 111.861   1
  -2  -2  -3 5394.08 111.965   2
  -2  -2  -3 5328.02 111.846   2
   2  -2   3 5419.66 112.178   2
  -2   2  -3 5288.32 112.054   2
   2   2   3 5326.02 111.859   2
   3  -2   3 144.842 5.13037   2
   3  -2   3 146.522 5.30386   2
  -3  -2  -3 148.697 4.79544   2
  -3  -2  -3 159.297 4.10388   1
  -3  -2  -3 153.133 5.49227   2
   3   2   3 150.700 4.75972   2
  -3   2  -3 150.405 4.88154   1
  -3   2  -3 144.641 6.99443   2
  -3   2  -3 147.929 4.97483   2
   3   2   3 152.929 4.03299   1
   4  -2   3 2623.77 56.4638   1
  -4  -2  -3 2635.33 55.7937   1
  -4  -2  -3 2641.22 56.8311   2
   4  -2   3 2589.88 56.8833   2
  -4  -2  -3 2659.86 56.7035   2
   4   2   3 2619.63 56.5500   2
   4   2   3 2541.27 55.7276   1
  -4   2  -3 2670.30 56.5286   1
  -4   2  -3 2587.44 56.7717   2
  -5  -2  -3 53.6111 3.33384   1
   5  -2   3 58.5762 4.09974   2
  -5  -2  -3 52.3357 3.81667   2
  -5  -2  -3 59.2570 4.13077   2
   5  -2   3 46.1506 4.22572   2
  -5   2  -3 49.9624 4.46449   2
  -5   2  -3 51.0322 3.63497   1
   5   2   3 55.6067 4.17976   2
   6  -2   3 512.288 14.5460   2
  -6  -2  -3 529.636 14.4242   2
  -6  -2  -3 555.950 14.9394   2
   6  -2   3 545.344 14.8654   2
  -6  -2  -3 550.468 13.6060   1
  -6   2  -3 544.163 14.7433   2
   6   2   3 560.315 14.6378   2
  -6   2  -3 550.115 14.2918   1
   6   2   3 527.963 13.4767   1
   7  -2   3 17.1901 4.17630   2
  -7  -2  -3 18.3438 4.33186   2
  -7  -2  -3 17.6336 3.14769   1
  -7   2  -3 22.3493 4.16933   2
   7   2   3 20.2578 3.78586   2
  -7   2  -3 22.9129 3.66764   1
   8  -2   3 279.907 10.8367   2
  -8  -2  -3 289.034 11.1989   2
  -8  -2  -3 279.230 10.4576   2
  -8  -2  -3 283.629 9.27813   1
  -8   2  -3 288.428 10.6618   2
  -8   2  -3 290.106 9.89257   1
   8   2   3 286.079 10.7340   2
  -9  -2  -3 29.7105 4.31720   1
   9  -2   3 22.6028 5.25876   2
  -9  -2  -3 31.3539 5.62140   2
  -9   2  -3 17.3693 5.07796   2
   9   2   3 16.0755 4.75647   2
  -9   2  -3 26.4891 4.67431   1
 -10  -2  -3 16.4172 4.56128   1
  10  -2   3 11.7498 5.53071   2
 -10  -2  -3 18.7454 5.65580   2
 -10   2  -3 21.8433 5.59644   2
  10   2   3 10.8352 5.53234   2
 -10   2  -3 13.5640 4.69530   1
  11  -2   3 7.34347 6.49179   2
 -11  -2  -3 8.16626 4.61620   1
 -11  -2  -3 -0.1134 6.16260   2
 -11   2  -3 3.16715 5.26225   1
 -11   2  -3 4.16238 6.24166   2
  11   2   3 2.34828 5.00231   2
 -12  -2  -3 3.13769 6.83473   2
  12  -2   3 0.13928 7.07783   2
 -12  -2  -3 0.59876 4.53965   1
 -12   2  -3 -2.2004 6.37930   1
 -13  -2  -3 3.07422 6.57081   2
 -13   2  -3 -6.5562 5.61852   1
 -13  -3   3 88.5285 8.69604   1
  13  -3  -3 90.8469 9.57102   2
 -13  -3   3 71.5230 9.09706   2
 -13   3   3 102.848 9.81465   1
  12  -3  -3 65.6718 8.07677   2
 -12  -3   3 41.8954 6.63286   1
 -12  -3   3 58.9617 7.98291   2
 -12   3   3 59.6389 8.64282   2
 -12   3   3 51.9824 8.10112   1
 -11  -3   3 120.692 8.55981   1
  11  -3  -3 134.618 10.5952   2
 -11  -3   3 121.356 10.2612   2
 -11   3   3 116.489 10.0785   1
 -11   3   3 115.413 9.13493   2
  11   3  -3 135.570 9.59754   2
 -10  -3   3 122.121 8.50241   1
  10  -3  -3 116.651 13.9723   2
 -10  -3   3 109.666 8.50642   2
 -10   3   3 125.559 9.39880   2
  10   3  -3 115.942 8.47192   2
 -10   3   3 119.346 8.54628   1
  -9  -3   3 275.104 10.5455   1
  -9  -3   3 287.811 11.2367   2
   9  -3  -3 256.767 11.1313   2
  -9   3   3 280.673 11.0963   2
   9   3  -3 293.004 10.9803   2
  -9   3   3 278.310 11.2903   1
  -8  -3   3 192.903 9.42456   1
  -8  -3   3 192.169 8.26497   2
  -8  -3   3 188.605 8.67690   2
   8  -3  -3 191.889 8.84881   2
  -8   3   3 205.784 9.09717   1
  -8   3   3 207.550 9.30113   2
   8   3  -3 197.087 8.55211   2
  -7  -3   3 17.5369 4.19552   2
   7  -3  -3 21.4517 4.02804   2
  -7  -3   3 17.3233 3.79380   2
   7  -3  -3 15.2969 3.95768   2
  -7  -3   3 22.7373 4.18141   1
   7   3  -3 19.8625 3.51340   2
  -7   3   3 23.2653 4.24433   2
  -6  -3   3 813.598 20.3505   2
  -6  -3   3 831.788 20.4571   1
   6  -3  -3 854.302 20.8265   2
  -6  -3   3 837.570 20.5281   2
   6  -3  -3 835.915 20.7368   2
  -6   3   3 826.469 20.5649   2
   6   3  -3 813.561 20.2918   2
  -6   3   3 836.352 21.0234   1
  -5  -3   3 44.8661 3.64806   2
   5  -3  -3 43.3420 3.94013   2
   5  -3  -3 38.9473 3.55943   2
  -5  -3   3 42.3805 3.70450   2
  -5  -3   3 46.3461 3.95380   1
  -5   3   3 41.4022 4.11119   1
   5   3  -3 41.4365 3.75559   2
  -5   3   3 45.8758 3.80408   2
  -4  -3   3 114.752 4.55988   2
   4  -3  -3 110.122 4.93310   2
   4  -3  -3 125.077 5.06509   2
  -4  -3   3 113.643 4.66127   1
  -4  -3   3 126.330 4.88826   2
  -4   3   3 113.724 4.87129   2
  -4   3   3 114.976 5.22155   1
  -3  -3   3 164.762 5.16571   2
  -3  -3   3 164.692 5.43727   1
  -3  -3   3 160.001 5.19157   2
   3  -3  -3 167.206 5.32814   2
   3  -3  -3 161.816 5.57036   1
   3  -3  -3 173.778 5.42304   2
   3   3  -3 168.171 4.93127   2
  -3   3   3 160.262 4.93752   2
  -3   3   3 162.675 5.69349   1
   3   3  -3 166.239 5.26148   1
   2  -3  -3 2112.49 45.5744   1
   2  -3  -3 2072.66 44.4444   2
   2  -3  -3 2085.28 44.4711   2
  -2  -3   3 2102.14 44.6873   1
  -2  -3   3 2021.38 44.3832   2
  -2  -3   3 2081.25 44.3543   2
  -2   3   3 2072.54 44.3741   2
  -2   3   3 2065.66 44.8856   1
   2   3  -3 2050.26 44.2428   2
  -2   3   3 2062.51 44.3047   2
   2   3  -3 2090.45 44.2504   2
   1  -3  -3 200.726 5.57165   1
  -1  -3   3 201.648 5.68747   1
   1  -3  -3 209.514 5.17314   2
  -1  -3   3 211.217 5.28932   2
   1  -3  -3 214.312 5.24921   2
  -1  -3   3 211.697 5.26150   2
  -1   3   3 202.328 5.55585   1
   1   3  -3 211.415 5.70523   1
  -1   3   3 209.799 5.12444   2
   1   3  -3 205.219 5.09827   2
   1   3  -3 209.728 5.15014   2
  -1   3   3 205.898 5.01884   2
   0  -3   3 2497.58 52.0996   2
   0  -3  -3 2499.07 51.8891   2
   0  -3  -3 2471.31 51.8822   2
   0  -3   3 2492.41 52.1186   2
   0  -3   3 2445.32 52.4964   1
   0  -3  -3 2392.71 52.0980   1
   0   3   3 2464.95 51.7094   2
   0   3  -3 2501.39 51.9988   2
   0   3   3 2450.41 52.0854   1
   0   3  -3 2485.51 52.0126   2
   0   3   3 2392.37 51.6856   2
  -1  -3  -3 3736.48 79.3553   1
   1  -3   3 3827.58 79.8615   2
  -1  -3  -3 3758.18 79.5281   2
   1  -3   3 3814.13 80.1266   1
   1  -3   3 3755.66 79.9098   2
  -1  -3  -3 3767.89 79.5846   2
   1   3   3 3756.53 79.3422   1
  -1   3  -3 3810.35 80.1680   1
   1   3   3 3781.26 79.4324   2
  -1   3  -3 3800.57 79.8251   2
  -1   3  -3 3782.74 79.7497   2
   1   3   3 3830.95 79.3699   2
  -2  -3  -3 359.501 8.17279   1
  -2  -3  -3 367.653 8.81583   2
   2  -3   3 364.376 9.18004   2
  -2  -3  -3 374.994 8.18582   1
   2   3   3 369.563 8.61019   2
  -2   3  -3 372.684 9.34534   1
  -2   3  -3 378.136 9.18653   2
   2   3   3 357.510 8.69490   2
   3  -3   3 241.336 7.01583   2
  -3  -3  -3 238.215 6.65775   2
   3  -3   3 235.269 6.72017   1
   3  -3   3 238.189 6.85204   2
  -3  -3  -3 230.951 5.78040   1
  -3  -3  -3 241.695 6.64120   2
  -3   3  -3 239.205 6.96471   1
  -3   3  -3 235.579 6.88221   2
  -3   3  -3 226.217 6.80073   2
   3   3   3 234.414 5.75345   1
   3   3   3 242.523 6.48063   2
   3   3   3 237.994 6.48820   2
  -4  -3  -3 785.785 17.5294   1
  -4  -3  -3 783.393 18.6024   2
   4  -3   3 769.353 18.7853   2
  -4  -3  -3 787.673 18.5574   2
   4  -3   3 800.876 18.7974   2
  -4   3  -3 780.211 18.5787   1
  -4   3  -3 767.160 18.5321   2
   4   3   3 784.151 17.4606   1
   5  -3   3 104.345 5.42250   2
  -5  -3  -3 111.486 4.27148   1
  -5  -3  -3 106.548 5.23344   2
  -5  -3  -3 107.874 5.16439   2
   5  -3   3 113.665 5.62522   2
   5   3   3 108.255 4.75488   1
  -5   3  -3 116.564 5.07722   1
  -6  -3  -3 985.259 24.0007   2
  -6  -3  -3 1003.63 24.2618   2
  -6  -3  -3 1008.49 22.9996   1
   6  -3   3 994.067 24.3098   2
   6  -3   3 1064.34 24.6820   2
  -6   3  -3 991.542 23.9188   1
  -6   3  -3 1020.16 24.4270   2
   6   3   3 962.712 22.8691   1
   6   3   3 988.971 23.8270   2
   7  -3   3 90.9957 6.43145   2
  -7  -3  -3 84.2071 6.02414   2
  -7  -3  -3 80.0006 5.48689   2
  -7  -3  -3 91.9093 4.82584   1
   7   3   3 89.0284 5.47017   2
  -7   3  -3 91.5962 5.68176   1
  -7   3  -3 88.4649 6.01856   2
  -8  -3  -3 306.413 12.9791   2
   8  -3   3 315.816 11.4372   2
  -8  -3  -3 287.995 9.42095   1
  -8   3  -3 295.180 11.0194   2
  -8   3  -3 319.225 10.5860   1
   8   3   3 293.305 10.3561   2
  -9  -3  -3 137.367 6.80654   1
  -9  -3  -3 133.886 8.86607   2
  -9  -3  -3 153.567 8.68306   2
   9  -3   3 144.950 9.56764   2
   9   3   3 144.000 8.21384   2
  -9   3  -3 136.263 8.22340   1
  -9   3  -3 148.921 9.20119   2
 -10  -3  -3 37.5578 6.27530   2
 -10  -3  -3 33.8623 4.92328   1
  10   3   3 34.7051 5.97751   2
 -10   3  -3 31.6602 5.99157   2
 -10   3  -3 29.9334 5.34521   1
  11  -3   3 60.3263 7.67513   2
 -11  -3  -3 59.3045 7.56095   2
 -11  -3  -3 52.8102 5.77917   1
 -11   3  -3 47.1237 6.69690   1
  12  -3   3 6.05633 6.64046   2
 -12  -3  -3 20.7960 5.06168   1
 -12  -3  -3 8.29948 7.34948   2
 -12   3  -3 8.47323 5.41838   1
 -13  -3  -3 47.7390 8.27618   2
  13  -3   3 45.0608 8.43116   2
 -13  -3  -3 34.1068 6.77679   1
 -13   3  -3 22.3755 6.68713   1
 -13  -4   3 48.3630 9.11392   2
  13  -4  -3 47.8958 8.83661   2
 -13  -4   3 63.5854 8.00359   1
 -13   4   3 63.0618 9.33318   1
 -12  -4   3 6.87522 6.22237   1
  12  -4  -3 6.35872 6.98086   2
 -12   4   3 -3.1422 6.57925   1
 -11  -4   3 5.36486 5.02375   1
  11  -4  -3 -0.8479 6.08303   2
 -11  -4   3 1.83845 5.91805   2
 -11   4   3 5.07709 5.99992   2
 -11   4   3 3.13900 5.76417   1
  10  -4  -3 38.4151 6.39506   2
 -10  -4   3 39.5220 5.98892   1
 -10  -4   3 45.7180 6.38962   2
  10   4  -3 58.5545 6.10698   2
 -10   4   3 37.5860 5.84389   2
 -10   4   3 49.5552 7.15789   1
  -9  -4   3 86.4985 7.02468   2
  -9  -4   3 81.6738 7.29275   2
   9  -4  -3 84.9302 7.67639   2
  -9  -4   3 84.3456 7.46594   1
  -9   4   3 89.6680 7.18268   2
  -9   4   3 72.5608 7.06370   1
   9   4  -3 91.1281 6.34919   2
   8  -4  -3 0.98877 4.16887   2
  -8  -4   3 5.79881 4.00811   2
  -8  -4   3 8.70188 3.94453   1
  -8  -4   3 9.85901 4.15773   2
  -8   4   3 15.0863 4.45165   2
  -8   4   3 4.44075 4.43090   1
   8   4  -3 14.2500 3.82279   2
   7  -4  -3 669.206 19.3449   2
  -7  -4   3 693.344 18.0496   2
  -7  -4   3 647.063 17.8236   2
  -7  -4   3 682.976 17.7269   1
   7  -4  -3 706.238 18.3007   2
  -7   4   3 672.246 18.5678   1
  -7   4   3 681.540 18.2146   2
  -6  -4   3 81.5424 5.51057   2
   6  -4  -3 76.2399 5.03321   2
  -6  -4   3 89.1182 5.08379   1
   6  -4  -3 82.8556 5.74558   2
  -6  -4   3 79.4510 4.89750   2
  -6   4   3 79.5366 5.69777   1
  -6   4   3 79.4742 5.51019   2
  -5  -4   3 1261.47 28.9833   2
  -5  -4   3 1269.04 29.0045   2
   5  -4  -3 1273.12 29.2166   2
  -5  -4   3 1289.09 29.0746   1
   5  -4  -3 1276.51 29.3199   2
  -5   4   3 1256.36 29.1275   2
  -5   4   3 1246.05 29.7307   1
  -4  -4   3 99.3021 4.50474   2
   4  -4  -3 111.742 4.84704   2
  -4  -4   3 105.093 4.52465   1
   4  -4  -3 93.1005 4.41685   2
  -4  -4   3 100.693 4.44768   2
  -4   4   3 108.937 5.18755   1
   4   4  -3 98.9992 4.15091   2
  -3  -4   3 1222.93 26.8569   1
  -3  -4   3 1179.07 26.4161   2
  -3  -4   3 1203.33 26.4656   2
   3  -4  -3 1213.31 26.6325   2
   3  -4  -3 1206.15 26.6912   2
  -3   4   3 1224.83 27.3007   1
   3   4  -3 1156.16 26.7073   1
   3   4  -3 1172.52 26.2240   2
  -3   4   3 1170.07 26.4849   2
   2  -4  -3 47.8362 2.67144   2
  -2  -4   3 45.1315 2.49255   2
   2  -4  -3 44.2779 2.89511   1
  -2  -4   3 51.8554 2.43770   2
  -2  -4   3 45.2376 2.89157   1
   2  -4  -3 45.2762 2.45669   2
   2   4  -3 52.3628 2.14614   2
   2   4  -3 51.7893 2.31624   2
  -2   4   3 49.1434 2.48022   2
  -2   4   3 49.4351 2.23876   2
   2   4  -3 44.5494 2.77419   1
  -2   4   3 49.7926 3.03919   1
   1  -4  -3 438.678 10.8555   1
  -1  -4   3 470.150 10.3968   2
   1  -4  -3 460.118 10.3268   2
  -1  -4   3 457.663 11.0023   1
  -1  -4   3 455.763 10.7082   2
  -1   4   3 443.286 10.1467   2
  -1   4   3 449.556 10.8648   1
   1   4  -3 460.348 10.1387   2
   1   4  -3 452.995 10.0889   2
  -1   4   3 448.827 10.0190   2
   0  -4  -3 129.133 3.97159   1
   0  -4  -3 135.261 3.46807   2
   0  -4   3 140.589 3.80126   2
   0  -4  -3 133.807 3.45764   2
   0  -4   3 137.470 4.43270   1
   0   4  -3 129.599 3.87445   2
   0   4  -3 140.172 3.56170   2
   0   4   3 137.847 4.01082   1
  -1  -4  -3 5.15190 1.13035   1
   1  -4   3 6.15770 1.43752   2
  -1  -4  -3 5.91559 0.98858   2
   1  -4   3 6.29289 1.33735   2
   1  -4   3 4.36534 1.66019   1
  -1   4  -3 7.28892 1.80461   1
   1   4   3 6.38816 1.14148   1
  -1   4  -3 5.43780 1.14795   2
  -1   4  -3 7.79905 1.23876   2
   2  -4   3 662.649 15.7159   1
  -2  -4  -3 679.558 14.7340   1
   2  -4   3 675.418 15.6009   2
  -2  -4  -3 677.114 15.0319   2
   2  -4   3 650.702 15.3663   2
  -2  -4  -3 665.378 14.7366   1
  -2  -4  -3 674.579 15.1518   2
  -2   4  -3 688.173 15.2855   2
   2   4   3 678.603 14.7448   2
   2   4   3 660.926 14.6403   2
  -2   4  -3 673.915 15.8872   1
  -2   4  -3 662.446 15.3376   2
   3  -4   3 60.0839 3.53454   2
   3  -4   3 56.8557 3.46883   2
  -3  -4  -3 58.1783 3.20297   2
  -3  -4  -3 60.5888 3.23688   2
  -3  -4  -3 62.3113 2.46405   1
   3   4   3 62.4680 2.79450   2
  -3   4  -3 62.7587 3.69657   1
   3   4   3 61.9716 2.45517   1
   4  -4   3 52.3556 3.73009   2
  -4  -4  -3 59.7135 3.85601   2
  -4  -4  -3 58.9674 3.62583   2
  -4  -4  -3 62.0628 2.92191   1
   4  -4   3 60.7977 4.04406   2
   4   4   3 58.5078 2.70853   1
   4   4   3 57.5253 3.20245   2
  -4   4  -3 56.7990 3.52326   2
  -4   4  -3 58.0086 3.94948   1
   5  -4   3 378.305 10.8180   2
   5  -4   3 385.098 11.2815   2
  -5  -4  -3 372.605 10.7743   2
  -5  -4  -3 374.525 9.60522   1
  -5  -4  -3 379.096 11.6556   2
  -5   4  -3 374.555 10.7704   1
   5   4   3 372.080 11.0781   1
  -5   4  -3 379.867 10.6711   2
   5   4   3 365.917 10.1884   2
   6  -4   3 -3.4134 3.14820   2
   6  -4   3 0.55619 2.91202   2
  -6  -4  -3 2.81753 2.32565   1
  -6  -4  -3 0.18874 3.24113   2
  -6  -4  -3 0.70062 2.68407   2
   6   4   3 -1.1268 1.85441   2
  -6   4  -3 1.60702 3.12177   1
   6   4   3 -0.8607 2.08541   1
   7  -4   3 92.0006 6.02993   2
  -7  -4  -3 105.709 7.37809   2
   7  -4   3 105.389 7.36714   2
  -7  -4  -3 101.669 5.17732   1
  -7  -4  -3 97.6686 6.24966   2
  -7   4  -3 97.0976 6.81576   1
  -8  -4  -3 1.29612 3.67611   2
   8  -4   3 2.23312 4.42969   2
  -8  -4  -3 -7.9292 4.13788   2
  -8  -4  -3 -3.8462 2.97971   1
  -8   4  -3 -0.8287 4.14154   1
  -9  -4  -3 115.231 7.24325   2
  -9  -4  -3 100.092 6.07468   1
  -9  -4  -3 104.111 8.55896   2
   9   4   3 108.774 10.3871   2
  -9   4  -3 112.857 8.07640   1
 -10  -4  -3 63.8597 6.44850   1
 -10  -4  -3 53.2818 6.71040   2
  10  -4   3 49.6779 7.03625   2
  10   4   3 48.8564 6.17100   2
 -10   4  -3 57.4946 6.50650   1
 -11  -4  -3 177.976 10.6319   2
  11  -4   3 180.981 11.9187   2
 -11   4  -3 166.517 10.8244   1
 -12  -4  -3 -1.3843 6.86030   2
  12  -4   3 -2.3502 6.91502   2
 -12  -4  -3 4.66941 4.76937   1
 -12   4  -3 0.78994 6.04545   1
  13  -4   3 85.9751 10.2357   2
 -13  -4  -3 66.7210 9.59897   2
 -13   4  -3 63.1228 8.23764   1
 -13  -5   3 29.5611 7.27129   1
 -13  -5   3 3.96277 6.79132   2
  13  -5  -3 22.3281 8.38120   2
 -13   5   3 6.73803 6.86696   1
 -12  -5   3 -2.0522 5.18863   1
 -12  -5   3 6.52673 6.80621   2
  12  -5  -3 12.5766 7.55473   2
 -12   5   3 8.54612 6.68039   1
  11  -5  -3 114.175 9.71773   2
 -11  -5   3 120.278 9.09064   1
 -11  -5   3 128.197 9.42515   2
 -11   5   3 128.107 10.7754   1
 -10  -5   3 162.204 8.73255   1
  10  -5  -3 154.625 9.82272   2
 -10  -5   3 167.601 10.3493   2
 -10   5   3 144.802 9.55185   1
 -10   5   3 162.711 9.95050   2
   9  -5  -3 191.360 9.69530   2
  -9  -5   3 153.649 8.44806   2
  -9  -5   3 178.540 9.09830   1
  -9  -5   3 174.981 9.78437   2
  -9   5   3 163.430 8.66518   2
  -9   5   3 205.557 9.95322   1
   8  -5  -3 408.148 13.2651   2
  -8  -5   3 403.962 12.5529   1
   8  -5  -3 387.913 12.9559   2
  -8  -5   3 367.729 12.6831   2
  -8  -5   3 389.092 12.8142   2
  -8   5   3 399.725 13.0603   2
  -8   5   3 419.866 13.7077   1
  -7  -5   3 171.112 7.40343   2
   7  -5  -3 184.628 8.01807   2
  -7  -5   3 179.775 7.97035   1
  -7  -5   3 183.606 8.07945   2
   7  -5  -3 169.139 7.73524   2
  -7   5   3 175.489 8.36665   1
   7   5  -3 166.545 7.04912   2
  -7   5   3 179.686 8.00205   2
   6  -5  -3 1020.58 24.5579   2
  -6  -5   3 1022.26 24.2493   2
  -6  -5   3 983.973 24.0610   1
  -6  -5   3 981.189 24.0608   2
   6  -5  -3 1003.97 24.5021   2
  -6   5   3 1024.56 27.7820   2
  -6   5   3 997.518 26.3259   1
   6   5  -3 996.984 23.6161   2
   5  -5  -3 162.935 6.70840   2
  -5  -5   3 178.186 6.39007   2
   5  -5  -3 162.587 6.67133   2
  -5  -5   3 168.228 6.30619   1
  -5  -5   3 161.264 6.35869   2
   5   5  -3 166.572 5.83361   2
  -5   5   3 163.091 7.10313   1
  -4  -5   3 1203.50 26.9165   2
   4  -5  -3 1210.20 27.4165   2
  -4  -5   3 1186.68 26.9290   2
  -4  -5   3 1193.86 27.1870   1
   4  -5  -3 1174.45 27.1057   2
   4   5  -3 1201.22 26.5627   2
  -4   5   3 1192.33 26.9584   2
  -4   5   3 1171.12 27.8154   1
  -3  -5   3 80.8104 4.09738   1
   3  -5  -3 90.8157 3.92148   2
  -3  -5   3 87.0479 3.63584   2
   3  -5  -3 91.9375 3.99644   2
  -3  -5   3 87.4399 3.64955   2
  -3   5   3 86.0452 3.67772   2
  -3   5   3 86.6937 4.52604   1
   3   5  -3 89.2900 3.28499   2
  -2  -5   3 185.512 5.16181   2
  -2  -5   3 191.669 5.24155   2
   2  -5  -3 191.458 5.30078   2
   2  -5  -3 182.871 5.93609   1
  -2  -5   3 191.337 5.95483   1
   2  -5  -3 181.210 5.34772   2
   2   5  -3 174.131 6.25227   1
  -2   5   3 183.223 4.91700   2
  -2   5   3 183.592 5.99277   1
   2   5  -3 183.764 4.70580   2
   1  -5  -3 161.577 4.29420   2
  -1  -5   3 153.444 4.30497   2
  -1  -5   3 158.882 4.35126   2
   1  -5  -3 162.741 4.22720   2
   1  -5  -3 158.341 5.11532   1
  -1  -5   3 153.208 5.14936   1
  -1  -5   3 157.176 5.27868   1
   1   5  -3 160.127 3.73166   2
   1   5  -3 154.221 3.70313   2
  -1   5   3 157.519 5.54766   1
   0  -5   3 59.3907 2.50543   2
   0  -5  -3 63.8819 2.03777   2
   0  -5   3 58.3402 3.17115   1
   0  -5  -3 61.5191 2.00900   2
   0  -5  -3 61.1998 2.86700   1
   0  -5   3 69.3991 2.53362   2
   0   5  -3 62.5605 1.86005   2
   0   5   3 61.0661 2.92285   1
   0   5  -3 58.1719 3.30456   1
   0   5  -3 58.1994 1.87062   2
  -1  -5  -3 1516.77 31.6264   2
   1  -5   3 1491.94 32.2501   2
  -1  -5  -3 1455.59 32.1423   1
   1  -5   3 1514.08 32.1678   2
   1  -5   3 1490.62 33.6349   1
   1   5   3 1487.76 32.1369   1
  -1   5  -3 1437.84 31.8311   2
  -1   5  -3 1497.81 31.7907   2
  -1   5  -3 1513.74 33.0719   1
  -2  -5  -3 796.799 17.5009   2
   2  -5   3 780.963 18.1623   2
  -2  -5  -3 791.867 17.6265   2
  -2  -5  -3 784.605 17.5220   1
  -2  -5  -3 789.443 17.5399   1
   2  -5   3 792.620 18.0280   2
  -2   5  -3 795.459 18.6883   1
  -2   5  -3 799.391 17.7035   2
  -3  -5  -3 591.974 13.5089   1
   3  -5   3 582.797 14.4385   2
   3  -5   3 612.670 14.6279   2
  -3  -5  -3 612.448 14.1444   2
  -3  -5  -3 601.685 13.5221   1
  -3  -5  -3 591.043 13.9691   2
  -3   5  -3 595.029 14.8839   1
  -3   5  -3 577.559 14.0666   2
   3   5   3 591.777 13.3165   2
   4  -5   3 276.410 8.27113   2
   4  -5   3 273.160 8.45565   2
  -4  -5  -3 276.089 7.85495   2
  -4  -5  -3 270.976 7.11484   1
  -4  -5  -3 274.461 8.02322   2
   4   5   3 273.389 7.07740   1
   4   5   3 269.242 7.28132   2
  -4   5  -3 265.309 8.53121   1
   5  -5   3 130.108 6.49900   2
  -5  -5  -3 123.246 5.57189   2
   5  -5   3 127.098 5.83823   2
  -5  -5  -3 134.122 5.88947   2
  -5   5  -3 136.645 6.20997   1
   5   5   3 143.700 5.16314   1
   5   5   3 131.311 5.11761   2
  -6  -5  -3 476.685 13.2020   2
   6  -5   3 453.260 13.3120   2
  -6  -5  -3 483.834 12.0091   1
   6  -5   3 460.214 13.6314   2
  -6   5  -3 488.467 13.4175   2
   6   5   3 441.718 11.7175   1
   6   5   3 461.625 12.4847   2
  -6   5  -3 482.955 13.5684   1
  -7  -5  -3 109.382 7.14049   2
   7  -5   3 108.668 7.49145   2
  -7  -5  -3 117.777 6.19845   2
   7  -5   3 116.610 7.83500   2
  -7  -5  -3 112.577 5.45849   1
  -7   5  -3 104.766 6.63124   1
  -7   5  -3 122.044 6.48865   2
   7   5   3 125.747 6.28394   2
  -8  -5  -3 158.147 8.23771   2
  -8  -5  -3 173.364 7.02294   1
   8  -5   3 171.683 9.02579   2
  -8  -5  -3 167.605 8.33245   2
  -8   5  -3 154.894 7.94965   2
  -8   5  -3 171.687 8.99002   1
   8   5   3 158.818 7.41272   2
  -9  -5  -3 -5.2868 4.30043   2
  -9  -5  -3 3.63859 4.13463   2
  -9  -5  -3 -2.0329 3.40542   1
   9  -5   3 0.78897 5.02458   2
  -9   5  -3 6.19601 4.42136   2
  -9   5  -3 0.46121 5.14106   1
   9   5   3 2.62522 3.87853   2
  10  -5   3 3.54560 5.32872   2
 -10  -5  -3 15.2654 6.04493   2
 -10   5  -3 17.0013 6.85006   2
 -10   5  -3 12.3747 5.35591   1
 -11  -5  -3 71.1341 6.14252   1
  11  -5   3 63.7851 8.51868   2
 -11   5  -3 79.7778 8.16895   1
 -12  -5  -3 7.20768 4.77360   1
 -12  -5  -3 21.6610 6.94143   2
  12  -5   3 15.1237 7.69475   2
 -13  -5  -3 56.1583 9.14713   2
  13  -5   3 81.8051 10.4949   2
 -13   5  -3 62.4935 8.79649   1
 -13  -6   3 27.0843 7.13819   1
 -13  -6   3 7.16053 6.88873   2
  13  -6  -3 9.44197 7.03785   2
 -13   6   3 5.15465 7.11235   1
 -12  -6   3 71.2028 9.10375   2
 -12  -6   3 62.8647 7.66563   1
  12  -6  -3 60.2816 9.87885   2
 -12   6   3 43.9137 7.93842   1
  11  -6  -3 4.91499 6.63556   2
 -11  -6   3 9.81521 6.00883   2
 -11  -6   3 2.57066 5.60094   1
 -11   6   3 -0.6497 6.11401   1
 -10  -6   3 42.1324 6.26273   2
  10  -6  -3 35.8604 6.94796   2
 -10  -6   3 34.4821 6.03826   1
 -10   6   3 55.8391 7.90687   1
 -10   6   3 38.8321 6.48105   2
   9  -6  -3 27.6852 5.80393   2
  -9  -6   3 27.7605 5.36973   2
  -9  -6   3 24.9638 5.48674   2
  -9  -6   3 32.2938 5.68515   1
  -9   6   3 33.0355 5.31756   2
   9   6  -3 30.4587 4.53634   2
  -9   6   3 31.3896 6.76324   1
  -8  -6   3 309.427 11.3717   2
   8  -6  -3 291.813 11.6657   2
  -8  -6   3 300.968 11.0726   2
  -8  -6   3 308.994 11.0223   1
  -8   6   3 292.671 10.9457   2
   8   6  -3 298.136 10.0206   2
  -8   6   3 294.410 11.8524   1
  -7  -6   3 51.0586 5.21585   2
   7  -6  -3 36.2839 5.16628   2
  -7  -6   3 38.8274 4.64195   2
   7  -6  -3 39.0809 4.91079   2
  -7  -6   3 44.6220 5.04215   1
  -7   6   3 55.7042 6.14169   1
   7   6  -3 49.7214 4.15815   2
  -6  -6   3 49.7385 4.35644   1
   6  -6  -3 44.8384 4.55225   2
   6  -6  -3 46.6609 4.86701   2
  -6  -6   3 49.2531 5.13889   2
  -6  -6   3 53.4531 4.39568   2
  -6   6   3 37.1605 5.11253   1
  -6   6   3 31.9423 3.83762   2
   6   6  -3 44.4456 3.71839   2
  -5  -6   3 59.7674 4.34017   2
  -5  -6   3 68.2775 4.94898   1
   5  -6  -3 61.5581 5.36061   2
  -5  -6   3 52.9633 4.32116   2
   5  -6  -3 64.1817 4.93924   2
  -5   6   3 69.8012 5.33519   1
  -5   6   3 58.6526 4.26094   2
   5   6  -3 58.0786 3.69037   2
   4  -6  -3 4.80697 2.46959   2
  -4  -6   3 6.70260 2.22149   2
  -4  -6   3 2.76238 2.17823   2
  -4  -6   3 2.61467 2.71496   1
   4  -6  -3 1.06057 2.39365   2
  -4   6   3 5.63050 2.97523   1
  -4   6   3 6.36468 2.16438   2
   4   6  -3 6.48936 1.73357   2
  -3  -6   3 9.71531 1.98627   2
  -3  -6   3 10.1327 1.95493   2
   3  -6  -3 5.20875 2.10237   2
   3  -6  -3 8.91690 2.16970   2
  -3  -6   3 6.92103 2.45430   1
  -3   6   3 10.9764 1.79602   2
   3   6  -3 7.21890 1.89724   2
  -3   6   3 8.40080 2.72292   1
  -2  -6   3 298.673 7.50836   2
   2  -6  -3 296.979 7.63850   2
   2  -6  -3 303.398 7.72661   2
  -2  -6   3 297.894 8.52036   1
  -2  -6   3 297.052 7.50036   2
  -2   6   3 293.822 8.55981   1
   1  -6  -3 336.655 9.19740   1
   1  -6  -3 346.127 8.15266   2
  -1  -6   3 343.660 8.22692   2
  -1  -6   3 349.641 9.61325   1
  -1  -6   3 349.829 8.21435   2
   1  -6  -3 350.615 8.09809   2
  -1   6   3 338.262 9.17174   1
   0  -6  -3 11.5341 1.03805   2
   0  -6   3 8.45125 1.41808   2
   0  -6  -3 10.2546 1.91101   1
   0  -6   3 11.7701 1.45299   2
   0  -6  -3 9.41133 0.98204   2
   0   6  -3 12.9259 2.37778   1
   0   6   3 12.0407 2.14935   1
  -1  -6  -3 177.181 5.83169   1
   1  -6   3 190.029 5.32293   2
  -1  -6  -3 183.731 4.48888   2
   1  -6   3 176.839 5.16050   2
  -1   6  -3 192.139 6.30435   1
   1   6   3 180.604 5.48366   1
   2  -6   3 1594.40 34.5335   2
  -2  -6  -3 1545.65 34.2388   1
  -2  -6  -3 1598.61 34.0261   2
   2  -6   3 1585.18 34.7035   2
  -2  -6  -3 1555.61 34.2475   1
  -2  -6  -3 1602.21 33.9005   2
  -2   6  -3 1563.80 35.4164   1
  -2   6  -3 1599.03 33.9934   2
  -3  -6  -3 109.372 3.85626   1
   3  -6   3 111.181 4.65906   2
  -3  -6  -3 108.912 3.90795   1
  -3  -6  -3 108.211 4.14849   2
  -3  -6  -3 113.884 4.32602   2
   3  -6   3 111.806 4.90460   2
  -3   6  -3 105.817 5.19992   1
  -3   6  -3 105.297 4.14129   2
  -4  -6  -3 838.249 19.5473   2
  -4  -6  -3 827.807 18.7957   1
   4  -6   3 845.546 20.2239   2
  -4  -6  -3 834.362 19.3633   2
   4  -6   3 820.922 20.1122   2
  -4   6  -3 829.173 19.4748   2
   4   6   3 816.343 18.4004   2
  -4   6  -3 825.566 20.4367   1
   5  -6   3 205.229 7.74971   2
  -5  -6  -3 198.470 7.20037   2
   5  -6   3 202.361 7.71059   2
  -5  -6  -3 196.381 7.17877   2
  -5  -6  -3 204.426 6.21245   1
   5   6   3 203.549 6.13468   1
  -5   6  -3 197.312 6.99867   2
  -5   6  -3 201.064 7.90938   1
   6  -6   3 223.802 8.78263   2
  -6  -6  -3 219.326 6.98192   1
  -6  -6  -3 216.991 8.03494   2
   6  -6   3 234.111 8.81009   2
  -6  -6  -3 215.502 8.36841   2
  -6   6  -3 228.911 8.81109   1
   6   6   3 213.956 7.52509   1
   6   6   3 209.282 7.09228   2
  -7  -6  -3 -1.2777 3.35755   2
  -7  -6  -3 -0.8464 2.80638   1
   7  -6   3 0.45798 3.96622   2
   7  -6   3 0.66089 3.81975   2
  -7   6  -3 -4.7358 3.74849   1
  -7   6  -3 0.31161 3.56139   2
   7   6   3 2.11209 2.92568   2
   8  -6   3 68.2117 6.63686   2
  -8  -6  -3 68.1556 6.32303   2
   8  -6   3 53.4936 5.77289   2
  -8  -6  -3 71.2610 5.46767   1
  -8  -6  -3 65.9973 6.00236   2
  -8   6  -3 80.8050 6.98113   1
   8   6   3 78.5812 5.74242   2
  -8   6  -3 73.7448 6.37690   2
   9  -6   3 0.74502 5.67672   2
  -9  -6  -3 3.63841 3.59286   1
  -9  -6  -3 -2.4533 4.34465   2
  -9  -6  -3 0.62869 5.04671   2
  -9   6  -3 4.94691 5.52463   1
  -9   6  -3 -4.8585 4.46592   2
   9   6   3 3.86831 3.93181   2
  10  -6   3 106.705 9.32301   2
 -10  -6  -3 104.128 8.72126   2
 -10   6  -3 121.454 8.67060   1
 -10   6  -3 109.954 9.12455   2
 -11  -6  -3 58.8805 5.73562   1
 -11  -6  -3 67.1528 8.09886   2
  11  -6   3 62.3436 8.38246   2
 -11   6  -3 68.0611 8.17305   1
  12  -6   3 8.85003 11.2050   2
 -12  -6  -3 2.75647 4.21441   1
 -12  -6  -3 -0.3181 6.18140   2
 -12   6  -3 10.1472 7.10367   1
 -12  -7   3 2.09358 5.99071   1
  12  -7  -3 6.06874 7.36561   2
 -12  -7   3 12.7052 7.32774   2
 -12   7   3 0.90396 6.57868   1
 -11  -7   3 18.4068 5.82847   1
 -11  -7   3 13.4902 6.37259   2
 -11   7   3 22.3723 7.02798   1
 -10  -7   3 65.0565 6.98560   1
  10  -7  -3 77.4122 7.77736   2
 -10   7   3 59.6596 7.94143   1
   9  -7  -3 36.1260 6.08857   2
  -9  -7   3 27.5698 5.72604   1
  -9  -7   3 32.9514 5.62487   2
  -9   7   3 30.7010 6.45192   1
  -8  -7   3 204.270 8.82907   1
   8  -7  -3 207.943 9.24486   2
   8  -7  -3 213.094 10.2271   2
  -8  -7   3 215.186 9.60040   2
  -8  -7   3 191.089 9.10750   2
  -8   7   3 216.044 10.4118   1
  -7  -7   3 48.6149 4.99058   1
   7  -7  -3 42.6011 5.55298   2
   7  -7  -3 47.5743 4.98804   2
  -7  -7   3 42.6947 5.01968   2
  -7  -7   3 50.4245 4.95604   2
  -7   7   3 51.2892 6.12846   1
  -7   7   3 52.4953 4.99274   2
   7   7  -3 52.8485 6.16283   2
  -6  -7   3 384.525 11.6181   2
   6  -7  -3 417.309 12.4423   2
   6  -7  -3 416.898 12.3348   2
  -6  -7   3 400.945 11.8034   2
  -6  -7   3 380.519 11.9218   1
  -6   7   3 423.872 13.1817   1
   6   7  -3 383.391 10.6648   2
  -6   7   3 377.634 11.4163   2
   5  -7  -3 18.0431 3.29735   2
   5  -7  -3 24.4340 4.35715   2
  -5  -7   3 23.7942 3.56369   1
  -5  -7   3 17.2432 3.17886   2
   5   7  -3 24.5209 2.50016   2
  -5   7   3 26.5127 3.12742   2
   4  -7  -3 186.136 6.76708   2
   4  -7  -3 185.953 6.68898   2
  -4  -7   3 185.097 6.30157   2
  -4  -7   3 180.767 6.80317   1
  -4  -7   3 193.663 6.37715   2
  -4   7   3 185.395 5.88952   2
  -4   7   3 193.525 7.60694   1
  -3  -7   3 267.669 8.38536   1
   3  -7  -3 269.071 7.76405   2
  -3  -7   3 276.610 7.50436   2
  -3  -7   3 274.374 7.45439   2
   3  -7  -3 274.647 7.78482   2
  -3   7   3 261.304 6.76337   2
  -3   7   3 277.375 8.80877   1
   2  -7  -3 232.124 6.32988   2
  -2  -7   3 223.535 6.12252   2
  -2  -7   3 232.769 7.43607   1
   2  -7  -3 229.875 6.43209   2
  -2  -7   3 223.451 6.14890   2
  -2   7   3 227.854 7.42797   1
  -1  -7   3 579.353 13.1825   2
  -1  -7   3 577.335 13.1830   2
  -1  -7   3 591.686 14.8491   1
   1  -7  -3 585.672 13.0409   2
   1  -7  -3 595.041 13.4867   2
  -1   7   3 564.280 14.3364   1
   0  -7  -3 110.683 2.96558   2
   0  -7   3 112.938 3.69653   2
   0  -7  -3 110.664 3.00713   2
   0  -7  -3 106.818 5.03188   1
   0  -7   3 114.318 3.60196   2
   0   7  -3 110.819 5.00957   1
   0   7   3 105.896 4.55458   1
   1  -7   3 591.556 13.6408   2
   1  -7   3 600.445 13.7822   2
  -1  -7  -3 597.632 12.8674   2
  -1  -7  -3 577.039 14.0722   1
  -1   7  -3 569.365 14.9096   1
   1   7   3 608.156 14.1674   1
   2  -7   3 364.540 9.47866   2
  -2  -7  -3 367.924 9.42857   1
   2  -7   3 358.878 9.67455   2
  -2  -7  -3 368.699 9.11646   2
  -2  -7  -3 376.322 9.43728   1
  -2  -7  -3 384.447 8.89406   2
  -2   7  -3 373.939 10.6843   1
  -2   7  -3 360.493 8.56456   2
  -3  -7  -3 389.376 9.71602   2
  -3  -7  -3 387.495 9.71051   1
  -3  -7  -3 386.371 9.78789   1
  -3  -7  -3 382.982 9.61283   2
   3  -7   3 377.515 10.2269   2
   3  -7   3 380.821 10.4531   2
  -3   7  -3 371.679 9.41046   2
  -3   7  -3 373.350 11.1282   1
  -4  -7  -3 393.252 10.0797   1
   4  -7   3 386.639 11.4094   2
  -4  -7  -3 397.949 10.6747   2
  -4  -7  -3 403.283 10.5544   2
   4  -7   3 389.737 11.1789   2
  -4  -7  -3 400.529 10.1522   1
  -4   7  -3 408.709 10.4925   2
  -4   7  -3 418.853 12.2063   1
  -5  -7  -3 4.19886 2.02367   1
   5  -7   3 2.33389 3.60234   2
  -5  -7  -3 3.70075 2.31540   1
  -5  -7  -3 1.65322 2.64260   2
  -5  -7  -3 3.52965 2.71212   2
   5  -7   3 2.66457 4.13645   2
  -5   7  -3 -0.9788 3.61728   1
  -5   7  -3 2.06904 2.61761   2
  -6  -7  -3 165.626 7.26490   2
  -6  -7  -3 172.190 7.41009   2
   6  -7   3 169.658 7.87929   2
   6  -7   3 164.567 8.30391   2
  -6  -7  -3 173.580 6.20948   1
  -6   7  -3 177.029 8.76495   1
  -6   7  -3 151.237 7.15904   2
  -7  -7  -3 4.34649 3.87508   2
  -7  -7  -3 0.88472 2.91673   1
  -7  -7  -3 2.83906 3.57290   2
   7  -7   3 2.54968 4.26882   2
   7  -7   3 3.24255 4.73369   2
   7   7   3 3.45848 2.76704   2
  -7   7  -3 3.89264 1.54789   2
  -7   7  -3 2.79192 4.45997   1
  -8  -7  -3 239.154 10.1208   2
  -8  -7  -3 225.187 8.05892   1
   8  -7   3 245.027 11.1388   2
   8  -7   3 203.599 14.2442   2
  -8   7  -3 227.996 10.1817   1
   8   7   3 194.858 8.01841   2
   9  -7   3 9.89514 5.49303   2
  -9  -7  -3 22.8177 5.63373   2
  -9  -7  -3 18.1101 3.94113   1
  -9   7  -3 12.0189 6.20113   1
  -9   7  -3 20.8128 5.21777   2
  10  -7   3 214.815 12.2332   2
 -10  -7  -3 184.442 10.9850   2
 -10   7  -3 204.731 11.7009   1
 -11  -7  -3 75.8885 8.29007   2
 -11  -7  -3 67.4140 5.84817   1
 -11   7  -3 72.4362 8.29069   1
  12  -7   3 35.2308 7.90345   2
 -12  -7  -3 18.3867 6.75861   2
 -12   7  -3 31.7739 7.17491   1
 -12  -8   3 8.22984 6.22957   1
 -12  -8   3 -4.1358 7.03525   2
  12  -8  -3 6.71218 6.70585   2
  11  -8  -3 -9.3631 5.51939   2
 -11  -8   3 5.81257 5.60007   2
 -11   8   3 10.2714 6.90374   1
 -10  -8   3 13.6972 5.80160   2
 -10  -8   3 10.0895 5.33399   1
 -10   8   3 10.3963 6.38036   1
   9  -8  -3 2.74273 5.59822   2
  -9  -8   3 25.8047 5.33465   1
  -9  -8   3 6.33866 4.99247   2
  -9   8   3 0.43895 5.55130   1
  -8  -8   3 -0.0691 4.35735   2
   8  -8  -3 5.94382 5.16039   2
  -8  -8   3 3.94498 4.56664   1
   8  -8  -3 -5.7015 3.86193   2
  -8  -8   3 -3.4454 4.06350   2
  -8   8   3 -9.1045 3.44925   2
  -8   8   3 -10.134 4.72333   1
   7  -8  -3 27.0149 5.12866   2
  -7  -8   3 31.0220 4.61490   2
   7  -8  -3 19.1449 4.59442   2
  -7  -8   3 30.3426 4.45399   1
  -7  -8   3 23.7848 4.24593   2
  -7   8   3 22.5831 5.54362   1
  -7   8   3 25.1663 4.15409   2
  -6  -8   3 147.786 6.86365   2
   6  -8  -3 143.366 7.38364   2
   6  -8  -3 142.403 7.22615   2
  -6  -8   3 131.411 6.80517   2
  -6   8   3 155.145 8.30185   1
  -5  -8   3 697.494 17.9954   1
  -5  -8   3 710.174 17.5474   2
  -5  -8   3 728.023 17.5053   2
   5  -8  -3 699.284 18.0400   2
   5  -8  -3 691.516 18.0294   2
  -5   8   3 699.153 19.0881   1
  -4  -8   3 92.7994 4.66025   2
  -4  -8   3 84.1217 5.23796   1
   4  -8  -3 88.0490 5.10231   2
  -4   8   3 93.3061 6.79393   1
   3  -8  -3 690.091 16.6397   2
  -3  -8   3 728.038 16.3617   2
  -3  -8   3 706.761 17.5415   1
  -3  -8   3 693.995 16.2794   2
   3  -8  -3 678.518 16.6858   2
  -3   8   3 694.590 17.9439   1
  -2  -8   3 12.8835 3.33966   1
  -2  -8   3 11.3605 2.11638   2
   2  -8  -3 11.7036 2.08313   2
  -2  -8   3 11.3714 1.83982   2
   2  -8  -3 12.8351 2.03187   2
  -2   8   3 13.5767 3.38051   1
   1  -8  -3 352.469 8.37592   2
  -1  -8   3 367.576 10.3579   1
  -1  -8   3 344.014 8.44683   2
   1  -8  -3 340.564 8.26578   2
  -1  -8   3 345.720 8.46843   2
  -1   8   3 347.681 10.0490   1
   0  -8  -3 4.48432 1.02138   2
   0  -8   3 6.76266 2.05732   2
   0  -8   3 2.51471 1.57318   2
   0  -8  -3 3.66664 0.98402   2
   0   8   3 5.53682 2.57048   1
   0   8  -3 3.39053 2.71031   1
   1  -8   3 246.363 6.74349   2
   1  -8   3 238.306 6.59940   2
  -1  -8  -3 243.778 5.64641   2
  -1   8  -3 238.396 8.18532   1
   1   8   3 239.610 7.31580   1
  -2  -8  -3 4.32465 1.51009   2
  -2  -8  -3 4.13976 2.21697   1
  -2  -8  -3 3.15991 1.35633   2
   2  -8   3 1.05123 2.16104   2
  -2   8  -3 6.63632 3.13676   1
  -3  -8  -3 133.319 5.12495   1
  -3  -8  -3 130.886 4.59601   2
  -3  -8  -3 139.130 4.81071   2
   3  -8   3 137.172 5.38985   2
   3  -8   3 130.751 5.77016   2
  -3  -8  -3 131.754 5.58584   1
  -3   8  -3 127.668 4.44950   2
  -3   8  -3 137.486 6.55419   1
   4  -8   3 31.1089 4.54584   2
  -4  -8  -3 30.0631 3.64482   2
   4  -8   3 29.2880 3.64804   2
  -4  -8  -3 30.0111 3.06832   2
  -4  -8  -3 32.6410 3.07296   1
  -4   8  -3 34.8666 4.93565   1
  -4   8  -3 27.3131 3.06463   2
  -5  -8  -3 32.8864 3.77492   2
   5  -8   3 38.1814 4.15813   2
  -5  -8  -3 29.0867 3.10548   1
  -5  -8  -3 30.6036 3.53111   2
   5  -8   3 25.7987 4.34735   2
  -5   8  -3 33.6798 3.43002   2
  -5   8  -3 30.0254 4.84397   1
  -6  -8  -3 2.52345 2.72978   1
   6  -8   3 2.22474 3.81419   2
  -6  -8  -3 0.64995 3.08891   2
   6  -8   3 1.65397 4.13371   2
  -6  -8  -3 1.40175 3.48011   2
  -6   8  -3 0.20672 4.10383   1
  -6   8  -3 3.69153 3.02862   2
  -7  -8  -3 101.899 5.46954   1
   7  -8   3 91.1077 7.21415   2
   7  -8   3 108.096 8.09159   2
  -7  -8  -3 96.6744 6.92215   2
  -7  -8  -3 96.8573 6.46600   2
  -7   8  -3 99.8071 6.49781   2
  -7   8  -3 97.5571 7.61304   1
  -8  -8  -3 -3.7765 3.90299   2
  -8  -8  -3 5.16711 3.45990   1
  -8  -8  -3 -1.3389 4.38015   2
   8  -8   3 7.08056 5.04902   2
   8  -8   3 10.9712 5.43683   2
  -8   8  -3 11.8571 4.32422   2
  -8   8  -3 -0.3453 5.14699   1
  -9  -8  -3 358.861 11.4014   1
   9  -8   3 397.536 15.0846   2
 -10  -8  -3 0.68214 5.59522   2
 -10  -8  -3 7.41447 4.53750   1
 -10   8  -3 1.02732 5.91913   1
 -11  -8  -3 80.3518 6.58784   1
 -11  -8  -3 73.5117 8.53759   2
  11  -8   3 83.7749 9.49318   2
 -11   8  -3 107.726 10.1068   1
 -12  -8  -3 16.8920 7.71419   2
  12  -8   3 16.2420 8.28417   2
 -12   8  -3 6.86485 7.33274   1
 -12  -9   3 24.7838 6.90809   1
  12  -9  -3 13.2799 7.89358   2
 -12   9   3 16.4672 7.71138   1
 -11  -9   3 5.72712 6.48640   2
 -11  -9   3 9.69397 6.02290   1
  11  -9  -3 4.14693 6.24286   2
 -11   9   3 10.3535 7.33247   1
 -10  -9   3 79.2222 7.41194   1
 -10  -9   3 71.0858 7.78403   2
  10  -9  -3 81.4209 8.20235   2
 -10   9   3 76.5082 9.58497   1
  -9  -9   3 26.7631 6.10620   2
  -9  -9   3 39.2271 6.15957   1
  -9   9   3 43.3168 7.59912   1
  -8  -9   3 193.670 9.47512   1
  -8  -9   3 200.762 9.55197   2
   8  -9  -3 221.166 10.7700   2
  -8  -9   3 201.189 9.82870   2
  -8   9   3 194.390 10.7194   1
  -7  -9   3 135.656 7.67170   2
  -7  -9   3 160.581 8.09694   2
   7  -9  -3 151.123 8.59954   2
  -7  -9   3 139.241 7.96048   1
   7  -9  -3 135.218 9.36144   2
  -7   9   3 173.906 9.51472   1
  -7   9   3 157.812 7.15368   2
  -6  -9   3 56.9790 5.09945   1
  -6  -9   3 40.2280 4.43600   2
   6  -9  -3 38.5418 4.97516   2
  -6  -9   3 49.1406 4.51201   2
   6  -9  -3 41.0294 4.75917   2
  -6   9   3 43.5849 5.98555   1
  -5  -9   3 189.129 7.16861   2
   5  -9  -3 187.954 7.75832   2
  -5  -9   3 197.674 7.31352   2
   5  -9  -3 204.703 7.95454   2
  -5   9   3 206.920 9.16223   1
   4  -9  -3 92.9730 5.14510   2
  -4  -9   3 87.7872 4.75182   2
   4  -9  -3 86.0887 5.25821   2
  -4  -9   3 93.4263 5.60476   1
  -4   9   3 101.083 6.43630   1
   3  -9  -3 753.853 17.7411   2
   3  -9  -3 751.356 17.6976   2
  -3  -9   3 738.071 18.8479   1
  -3  -9   3 700.818 17.6434   2
  -3  -9   3 755.581 17.2635   2
  -3   9   3 747.880 19.5073   1
  -2  -9   3 10.4967 3.37643   1
   2  -9  -3 13.5200 2.21644   2
   2  -9  -3 9.90076 2.13500   2
  -2  -9   3 7.60966 1.88610   2
  -2  -9   3 8.57114 1.95300   2
  -2   9   3 16.5417 3.81969   1
  -1  -9   3 353.271 10.8906   1
   1  -9  -3 366.815 8.73601   2
  -1  -9   3 368.702 8.87524   2
  -1  -9   3 358.328 8.83183   2
   1  -9  -3 361.576 8.66751   2
  -1   9   3 364.391 10.5816   1
   0  -9  -3 58.2582 2.13893   2
   0  -9   3 53.1323 2.98586   2
   0  -9   3 56.3613 3.00855   2
   0  -9  -3 58.2583 2.16670   2
   0   9   3 58.7288 4.50893   1
   0   9  -3 57.5761 4.76636   1
   1  -9   3 418.220 10.3755   2
  -1  -9  -3 412.021 9.29080   2
  -1  -9  -3 430.611 9.29932   2
   1  -9   3 425.708 10.4910   2
  -1   9  -3 413.803 12.2014   1
   1   9   3 412.335 11.3318   1
  -2  -9  -3 1.58512 1.42768   2
  -2  -9  -3 1.91478 1.52814   2
  -2  -9  -3 1.47100 2.53924   1
   2  -9   3 3.10321 3.91034   2
  -3  -9  -3 109.758 4.36966   2
   3  -9   3 106.010 5.50458   2
   3  -9   3 106.936 5.27679   2
  -3  -9  -3 110.529 4.92303   1
  -3  -9  -3 118.063 6.41517   2
  -3   9  -3 114.464 6.50644   1
  -4  -9  -3 131.620 5.46328   1
   4  -9   3 123.798 6.30808   2
   4  -9   3 128.031 6.03846   2
  -4  -9  -3 133.941 5.46400   2
  -4  -9  -3 116.622 5.22917   2
  -4   9  -3 117.359 7.01657   1
  -5  -9  -3 85.6332 5.29636   2
  -5  -9  -3 78.8997 4.69511   1
   5  -9   3 79.5511 6.28811   2
   5  -9   3 69.7411 5.55336   2
  -5   9  -3 87.2480 6.75960   1
  -5   9  -3 74.7650 4.68766   2
   6  -9   3 445.208 14.0437   2
   6  -9   3 459.076 14.3845   2
  -6  -9  -3 466.856 13.1790   2
  -6  -9  -3 469.258 13.4851   2
  -6  -9  -3 469.691 12.3748   1
  -6   9  -3 436.941 12.5649   2
  -6   9  -3 469.773 14.8932   1
  -7  -9  -3 37.6484 4.06485   1
  -7  -9  -3 39.9450 4.95600   2
   7  -9   3 44.1284 6.24887   2
   7  -9   3 23.4052 4.46547   2
  -7  -9  -3 28.5485 4.61051   2
  -7   9  -3 39.8073 6.14751   1
  -8  -9  -3 190.891 10.7997   2
   8  -9   3 154.172 10.3265   2
  -8  -9  -3 220.942 9.68158   2
  -8  -9  -3 196.892 7.95853   1
  -8   9  -3 193.169 10.3290   1
  -9  -9  -3 41.6737 6.36697   2
  -9  -9  -3 42.7505 4.86887   1
  -9   9  -3 43.0401 7.27941   1
  10  -9   3 36.9306 7.26859   2
 -10  -9  -3 45.9488 7.01234   2
 -10  -9  -3 48.9780 4.95026   1
 -10   9  -3 46.7076 7.75168   1
 -11  -9  -3 -2.4685 6.09890   2
  11  -9   3 4.12224 7.28604   2
 -11   9  -3 -3.2993 6.57417   1
 -11 -10   3 11.5754 6.64768   2
 -11 -10   3 5.63439 5.68799   1
  11 -10  -3 11.2425 6.73476   2
 -10 -10   3 131.543 11.1222   1
 -10 -10   3 139.473 10.2045   2
  10 -10  -3 129.430 10.9103   2
 -10  10   3 139.768 10.9372   1
  -9 -10   3 6.47276 5.36377   1
   9 -10  -3 7.93656 6.19614   2
  -9 -10   3 4.95002 5.20955   2
  -9  10   3 7.81713 7.16854   1
  -8 -10   3 41.2239 5.75283   2
  -8 -10   3 50.8938 6.12217   1
  -8 -10   3 52.9645 5.66075   2
  -8  10   3 42.0211 7.38846   1
  -7 -10   3 10.1977 4.27312   2
  -7 -10   3 11.5117 4.12894   2
  -7 -10   3 12.4931 4.82998   1
   7 -10  -3 4.13267 4.33479   2
   7 -10  -3 15.7510 5.05655   2
  -7  10   3 20.0957 5.84181   1
   6 -10  -3 51.3949 5.50899   2
   6 -10  -3 40.5701 5.11011   2
  -6 -10   3 55.5875 5.32016   1
  -6 -10   3 51.5514 4.70008   2
  -6 -10   3 38.8523 4.56865   2
  -6  10   3 46.1123 6.38524   1
   5 -10  -3 79.7785 6.05224   2
   5 -10  -3 68.1690 5.36727   2
  -5 -10   3 70.4277 5.76973   1
  -5 -10   3 75.9304 5.34958   2
  -5 -10   3 73.6050 5.01256   2
  -5  10   3 73.6916 6.78407   1
  -4 -10   3 134.376 5.63136   2
   4 -10  -3 137.293 6.35671   2
   4 -10  -3 131.531 6.23834   2
  -4 -10   3 138.499 5.72351   2
  -4 -10   3 138.737 6.85131   1
  -4  10   3 135.389 7.61457   1
  -3 -10   3 -0.5204 2.11164   2
   3 -10  -3 -0.6773 2.46496   2
   3 -10  -3 -2.5411 2.49388   2
  -3 -10   3 1.65557 2.15799   2
  -3  10   3 1.93374 4.07136   1
   2 -10  -3 49.9348 3.52274   2
  -2 -10   3 55.4594 3.27913   2
  -2 -10   3 52.0662 3.25945   2
   2 -10  -3 52.5703 3.58427   2
  -2  10   3 62.9775 6.23829   1
   1 -10  -3 38.2885 2.69942   2
  -1 -10   3 39.0478 2.88248   2
  -1 -10   3 36.7091 3.25609   2
  -1  10   3 44.7655 4.60519   1
   0 -10   3 232.577 6.42318   2
   0 -10  -3 228.163 5.54949   2
   0 -10   3 234.752 6.99018   2
   0 -10  -3 228.956 5.57872   2
   0  10   3 240.918 8.30020   1
   1 -10   3 42.9261 3.29419   2
  -1 -10  -3 43.8426 1.85635   2
   1 -10   3 41.6584 3.42886   2
  -1 -10  -3 44.5970 1.85343   2
   1  10   3 48.3178 4.30313   1
  -1  10  -3 45.4166 4.88683   1
  -2 -10  -3 544.684 13.1513   2
   2 -10   3 554.492 13.7702   2
  -2 -10  -3 546.509 12.3976   2
  -2 -10  -3 536.458 14.1612   1
  -2  10  -3 548.278 15.4812   1
   3 -10   3 27.9867 3.75418   2
  -3 -10  -3 34.9940 2.80351   2
   3 -10   3 31.5143 3.62604   2
  -3 -10  -3 36.3495 2.77764   2
  -3 -10  -3 37.2807 3.70091   1
  -3  10  -3 35.2010 5.05875   1
   4 -10   3 117.304 6.33561   2
   4 -10   3 126.481 6.77253   2
  -4 -10  -3 126.916 5.61652   1
  -4 -10  -3 125.213 5.45479   2
  -4 -10  -3 132.202 5.51947   2
  -4  10  -3 139.908 7.76328   1
   5 -10   3 6.89820 4.11164   2
  -5 -10  -3 12.9477 3.28711   1
  -5 -10  -3 19.7627 3.40739   2
   5 -10   3 11.8642 3.80797   2
  -5 -10  -3 9.64047 3.16250   2
  -5  10  -3 15.1940 5.04967   1
  -6 -10  -3 122.437 5.94771   1
   6 -10   3 117.054 7.24496   2
  -6 -10  -3 127.198 6.86559   2
  -6 -10  -3 123.927 6.56507   2
   6 -10   3 109.498 7.82190   2
  -6  10  -3 142.744 8.57147   1
  -7 -10  -3 51.6047 4.55256   1
  -7 -10  -3 47.7273 5.35197   2
  -7 -10  -3 41.2709 4.90141   2
   7 -10   3 42.1755 6.06477   2
   7 -10   3 47.5582 6.56909   2
  -7  10  -3 51.5565 6.81934   1
  -8 -10  -3 31.3754 5.72662   2
  -8 -10  -3 26.9173 5.43463   2
  -8 -10  -3 34.1694 4.38660   1
  -8  10  -3 48.2638 7.75495   1
   9 -10   3 6.46811 6.36745   2
  -9 -10  -3 8.08874 5.47095   2
  -9  10  -3 4.55377 6.17432   1
 -10 -10  -3 24.3279 6.52846   2
 -10 -10  -3 26.9924 5.04825   1
  10 -10   3 14.1544 6.71969   2
 -10  10  -3 16.7900 7.91496   1
  11 -10   3 4.48742 7.71768   2
 -11  10  -3 5.76558 12.5556   1
  11 -11  -3 31.6476 9.38693   2
 -11 -11   3 18.0826 7.02014   2
 -11 -11   3 37.2710 7.00786   1
 -11  11   3 10.5379 7.75112   1
  10 -11  -3 30.6033 7.46374   2
 -10 -11   3 40.0198 7.08161   2
 -10 -11   3 36.1694 6.62691   1
 -10  11   3 37.5645 8.10170   1
  -9 -11   3 7.23974 5.30620   2
  -9 -11   3 2.51688 5.34163   1
   9 -11  -3 -6.4769 5.74645   2
  -9  11   3 -1.9070 6.34668   1
   8 -11  -3 165.399 10.0039   2
  -8 -11   3 157.064 9.05311   1
  -8 -11   3 160.661 9.20330   2
  -8  11   3 135.860 10.4406   1
  -7 -11   3 20.1414 4.71876   2
  -7 -11   3 16.7474 4.88933   2
   7 -11  -3 10.0260 6.40093   2
  -7 -11   3 14.0768 4.92779   1
  -7  11   3 12.2590 6.76235   1
  -6 -11   3 75.9771 6.01321   2
   6 -11  -3 68.0620 5.97598   2
   6 -11  -3 67.4143 5.95181   2
  -6 -11   3 66.7415 6.35310   1
  -6 -11   3 69.0445 5.75716   2
  -6  11   3 74.1478 7.59344   1
   5 -11  -3 1.49598 3.43400   2
   5 -11  -3 4.78824 3.79524   2
  -5 -11   3 6.30360 3.06688   2
  -5 -11   3 4.98466 3.22655   2
  -5 -11   3 7.13819 4.45406   1
  -5  11   3 24.1230 5.50438   1
   4 -11  -3 101.662 5.80153   2
   4 -11  -3 93.8975 5.98232   2
  -4 -11   3 102.853 5.29848   2
  -4 -11   3 89.6926 5.03790   2
  -4 -11   3 108.459 6.62923   1
  -4  11   3 110.503 8.19271   1
   3 -11  -3 95.3906 5.10337   2
  -3 -11   3 94.3042 4.49586   2
  -3 -11   3 85.8602 4.42044   2
  -3 -11   3 84.9390 6.17597   1
   3 -11  -3 79.7488 4.90252   2
  -3  11   3 98.5757 6.71577   1
  -2 -11   3 459.292 13.5536   1
   2 -11  -3 447.034 11.2982   2
  -2 -11   3 458.805 11.0431   2
   2 -11  -3 441.067 11.3422   2
  -2 -11   3 454.078 11.0266   2
  -2  11   3 442.656 13.4499   1
  -1 -11   3 445.310 13.7883   1
   1 -11  -3 432.976 10.4657   2
  -1 -11   3 445.937 10.6639   2
  -1 -11   3 441.413 10.6587   2
   1 -11  -3 430.715 10.4906   2
  -1  11   3 467.187 14.3924   1
   0 -11   3 137.366 4.81796   2
   0 -11   3 140.055 4.81241   2
   0 -11  -3 139.407 3.75937   2
   0 -11  -3 135.472 3.73384   2
   0 -11   3 148.177 7.59396   1
   0  11   3 129.287 6.43682   1
   1 -11   3 379.842 9.78333   2
  -1 -11  -3 360.353 8.22549   2
   1 -11   3 370.171 9.77316   2
  -1  11  -3 381.626 12.2496   1
  -2 -11  -3 2.06210 1.59084   2
  -2 -11  -3 3.35854 3.23466   1
   2 -11   3 7.51849 2.79077   2
   2 -11   3 3.06578 2.46631   2
  -2  11  -3 -0.0987 4.09202   1
  -3 -11  -3 212.091 6.38624   2
   3 -11   3 213.975 7.74378   2
   3 -11   3 211.194 7.86510   2
  -3 -11  -3 209.516 6.33701   2
  -3 -11  -3 210.691 7.70514   1
  -3  11  -3 213.935 9.40282   1
   4 -11   3 270.620 9.42494   2
   4 -11   3 264.474 9.66732   2
  -4 -11  -3 274.620 8.22482   2
  -4 -11  -3 274.430 8.38409   2
  -4 -11  -3 277.849 9.08745   1
  -4  11  -3 279.740 11.6285   1
  -5 -11  -3 126.216 6.22377   2
  -5 -11  -3 112.533 6.06687   2
   5 -11   3 130.522 7.02571   2
  -5 -11  -3 109.833 6.07175   1
   5 -11   3 120.579 7.30545   2
  -5  11  -3 127.787 9.16337   1
  -6 -11  -3 211.850 8.35148   2
   6 -11   3 212.496 9.79300   2
  -6 -11  -3 206.681 7.89531   1
   6 -11   3 212.826 9.34455   2
  -6 -11  -3 221.135 8.75716   2
  -6  11  -3 201.643 10.6096   1
   7 -11   3 13.7612 6.25747   2
  -7 -11  -3 17.9555 4.37368   2
  -7 -11  -3 15.7412 3.84123   1
  -7 -11  -3 17.5866 4.63832   2
  -7  11  -3 17.2650 6.21650   1
  -8 -11  -3 179.887 9.64321   2
  -8 -11  -3 156.360 9.53912   1
   8 -11   3 184.236 10.8957   2
  -8  11  -3 161.791 10.8686   1
  -9 -11  -3 9.68326 5.39830   2
  -9 -11  -3 8.53428 4.19215   1
   9 -11   3 13.5659 6.62242   2
  -9  11  -3 3.08211 7.13260   1
  10 -11   3 59.0890 8.81552   2
 -10 -11  -3 43.6087 7.16171   2
 -10  11  -3 43.8704 8.24366   1
 -10 -12   3 0.45640 5.98551   1
  10 -12  -3 -5.5068 6.49118   2
 -10  12   3 -2.0308 7.46188   1
   9 -12  -3 -0.2649 5.89635   2
  -9 -12   3 1.01147 5.22005   2
  -9  12   3 7.82964 7.27555   1
  -8 -12   3 14.1534 5.55228   1
  -8 -12   3 13.8497 5.09570   2
   8 -12  -3 16.9594 5.94807   2
  -8  12   3 15.5533 7.78787   1
  -7 -12   3 16.5802 5.24888   1
  -7 -12   3 7.66697 4.29785   2
   7 -12  -3 14.0326 5.28574   2
  -7 -12   3 10.9264 4.38820   2
  -7  12   3 9.96766 6.83548   1
  -6 -12   3 96.0062 6.16500   2
   6 -12  -3 97.0061 6.91972   2
   6 -12  -3 88.2540 7.53266   2
  -6 -12   3 89.5648 7.29457   2
  -6 -12   3 84.0375 7.12281   1
   5 -12  -3 255.590 9.68799   2
  -5 -12   3 257.550 8.61797   2
  -5 -12   3 267.362 10.1053   1
  -5 -12   3 244.040 8.72532   2
   5 -12  -3 235.563 9.32821   2
  -5  12   3 251.390 11.2650   1
  -4 -12   3 10.1896 3.02581   2
   4 -12  -3 14.2205 3.55636   2
   4 -12  -3 12.1259 3.76776   2
  -4 -12   3 16.8230 4.96129   1
  -4 -12   3 10.6828 2.89884   2
  -4  12   3 15.2770 5.16024   1
  -3 -12   3 331.795 8.87322   2
   3 -12  -3 323.138 9.39289   2
   3 -12  -3 318.492 9.46704   2
  -3 -12   3 308.692 11.0736   1
  -3 -12   3 308.989 8.69222   2
  -3  12   3 295.280 11.4481   1
  -2 -12   3 138.840 7.58902   1
   2 -12  -3 127.477 5.16936   2
  -2 -12   3 132.638 4.87081   2
   2 -12  -3 125.985 5.20689   2
  -2 -12   3 131.536 4.84119   2
  -2  12   3 121.508 8.03354   1
  -1 -12   3 156.945 4.97513   2
   1 -12  -3 149.628 4.70042   2
   1 -12  -3 140.082 4.78251   2
  -1 -12   3 133.215 8.45328   1
  -1 -12   3 146.785 4.97220   2
  -1  12   3 146.914 7.37635   1
   0 -12   3 -2.4490 2.06969   2
   0 -12   3 -2.2027 4.24478   1
   0 -12  -3 1.64051 1.29805   2
   0 -12   3 -0.2006 2.08998   2
   0  12   3 0.67712 4.03263   1
   1 -12   3 103.720 4.76136   2
  -1 -12  -3 97.9772 7.46961   1
  -1  12  -3 94.6153 7.06670   1
  -2 -12  -3 25.6794 1.88772   2
   2 -12   3 23.3852 3.38649   2
  -2 -12  -3 25.4069 4.83018   1
   2 -12   3 21.5402 3.21043   2
  -2  12  -3 34.2650 5.48608   1
   3 -12   3 60.1614 4.71887   2
  -3 -12  -3 61.6123 5.13450   1
   3 -12   3 61.6199 5.19438   2
  -3 -12  -3 67.9955 3.78529   2
  -3  12  -3 91.4513 7.31373   1
  -4 -12  -3 12.1591 2.92735   2
  -4 -12  -3 7.93490 3.67596   1
   4 -12   3 8.01160 3.55793   2
  -4 -12  -3 10.6863 2.96149   2
   4 -12   3 10.7787 4.00256   2
  -4  12  -3 8.55480 5.26029   1
   5 -12   3 7.32073 4.07537   2
   5 -12   3 7.42534 4.38559   2
  -5 -12  -3 4.83398 3.18335   2
  -5 -12  -3 3.51866 3.60352   1
  -5 -12  -3 5.21340 3.37335   2
  -5  12  -3 3.25022 5.37178   1
  -6 -12  -3 5.33910 3.85892   1
  -6 -12  -3 -1.2756 3.52405   2
  -6 -12  -3 3.23080 3.89484   2
   6 -12   3 -0.2243 4.28298   2
   6 -12   3 1.08969 4.94292   2
  -6  12  -3 1.89845 5.65612   1
  -7 -12  -3 24.6908 4.65509   2
  -7 -12  -3 28.4082 5.08875   2
   7 -12   3 4.24521 5.47095   2
  -7  12  -3 37.6088 7.18968   1
  -8 -12  -3 16.2129 4.32371   1
  -8 -12  -3 12.7661 5.17226   2
   8 -12   3 28.1823 6.65207   2
  -8  12  -3 14.1434 6.87160   1
  -9 -12  -3 98.3596 8.15327   2
   9 -12   3 89.5325 8.94441   2
  -9  12  -3 95.8497 9.92350   1
 -10 -12  -3 72.6285 8.01711   2
  10 -12   3 79.8164 11.1654   2
 -10  12  -3 54.5814 9.78203   1
  -9 -13   3 20.5058 6.03256   1
   9 -13  -3 19.6141 6.77469   2
   8 -13  -3 4.70228 5.93984   2
  -8 -13   3 10.6093 5.16191   2
  -8  13   3 11.4289 7.05678   1
  -7 -13   3 35.9003 5.32917   2
  -7 -13   3 27.1832 5.93646   1
  -7 -13   3 39.2039 7.91705   2
   7 -13  -3 39.1963 6.12341   2
  -7  13   3 24.8814 7.15644   1
  -6 -13   3 65.3606 5.49208   2
   6 -13  -3 72.6339 6.86739   2
  -6 -13   3 60.5748 6.73495   1
   6 -13  -3 68.0040 6.33175   2
  -6 -13   3 71.9021 6.16468   2
  -6  13   3 75.0143 8.74032   1
   5 -13  -3 43.2511 5.08427   2
  -5 -13   3 46.1491 4.55698   2
  -5 -13   3 54.1294 6.47228   1
   5 -13  -3 45.1403 5.25306   2
  -5 -13   3 48.7537 4.45341   2
  -4 -13   3 76.0173 5.03558   2
   4 -13  -3 76.7395 6.61452   2
  -4 -13   3 82.4449 4.99367   2
  -4 -13   3 68.6414 6.84447   1
   4 -13  -3 74.9506 5.69779   2
  -4  13   3 84.4881 8.09960   1
   3 -13  -3 3.76382 2.99621   2
   3 -13  -3 5.73620 3.24710   2
  -3 -13   3 3.87310 5.03791   1
  -3 -13   3 4.22980 2.45277   2
  -3 -13   3 3.29019 2.56531   2
  -3  13   3 1.72974 4.63884   1
  -2 -13   3 19.6631 2.60384   2
   2 -13  -3 22.6055 3.02416   2
   2 -13  -3 27.1803 2.96872   2
  -2 -13   3 20.4909 4.90268   1
  -2 -13   3 20.8971 2.63322   2
  -2  13   3 23.7364 5.58212   1
  -1 -13   3 144.940 9.11128   1
   1 -13  -3 147.839 6.40171   2
  -1 -13   3 147.649 5.15122   2
   1 -13  -3 145.885 4.95747   2
  -1 -13   3 160.322 5.16984   2
  -1  13   3 145.215 7.87461   1
   0 -13   3 124.050 8.08063   1
   0 -13   3 124.095 4.87081   2
   0 -13   3 126.603 4.90429   2
   0  13   3 115.283 7.04384   1
   1 -13   3 88.9965 4.80111   2
  -1 -13  -3 103.194 7.02151   1
  -1  13  -3 97.7882 8.35125   1
   2 -13   3 109.769 5.72035   2
   2 -13   3 100.630 5.57452   2
  -2 -13  -3 110.988 3.34251   2
  -2 -13  -3 109.022 6.91971   1
  -2  13  -3 108.084 8.04304   1
  -3 -13  -3 34.9139 2.77064   2
  -3 -13  -3 34.9972 4.86832   1
   3 -13   3 30.6443 4.07702   2
   3 -13   3 27.5245 4.05585   2
  -3  13  -3 34.4568 6.29700   1
  -4 -13  -3 37.6200 4.66879   1
   4 -13   3 43.4531 4.78337   2
  -4 -13  -3 29.2953 4.97208   2
   5 -13   3 12.7266 4.97789   2
  -5 -13  -3 12.1243 3.57795   2
  -5 -13  -3 14.3085 4.19396   1
  -5 -13  -3 13.4062 3.54458   2
   5 -13   3 10.8994 4.50159   2
  -5  13  -3 17.2940 6.10771   1
  -6 -13  -3 122.184 7.04882   2
  -6 -13  -3 116.091 6.95101   1
   6 -13   3 138.474 8.68893   2
  -6 -13  -3 146.076 7.45047   2
  -6  13  -3 126.199 11.0184   1
  -7 -13  -3 9.15542 4.61800   2
  -7 -13  -3 5.05565 4.08528   1
   7 -13   3 4.55985 5.77796   2
  -7 -13  -3 3.70471 4.11109   2
  -7  13  -3 6.74220 6.36468   1
  -8 -13  -3 25.0158 5.20954   1
  -8 -13  -3 25.6937 5.56793   2
   8 -13   3 29.7045 6.85553   2
  -8  13  -3 42.7406 8.75598   1
   9 -13   3 15.5366 8.46076   2
  -9  13  -3 28.9320 13.7549   1
   8 -14  -3 29.1064 6.61512   2
  -8 -14   3 30.0940 6.27435   1
  -8 -14   3 42.6659 7.62745   2
  -8  14   3 24.7762 8.06305   1
  -7 -14   3 3.77329 4.54790   2
   7 -14  -3 -2.8600 4.97523   2
  -7 -14   3 -1.6140 5.19636   1
  -7  14   3 4.68277 6.65374   1
   6 -14  -3 47.2137 5.98984   2
  -6 -14   3 52.2290 5.30335   2
  -6 -14   3 40.3730 7.30438   1
  -6 -14   3 47.4600 7.85134   2
  -6  14   3 45.6840 7.72723   1
   5 -14  -3 3.98306 4.24584   2
  -5 -14   3 1.16354 3.39277   2
  -5 -14   3 6.95677 5.44896   1
  -5 -14   3 -2.8130 4.99202   2
   5 -14  -3 1.65482 4.19973   2
  -5  14   3 -2.2755 5.83657   1
  -4 -14   3 11.6309 5.77869   1
   4 -14  -3 5.85037 3.90073   2
  -4 -14   3 17.6692 3.36164   2
  -4 -14   3 7.42886 3.05775   2
   4 -14  -3 20.1774 3.94161   2
  -4  14   3 7.16741 5.74917   1
  -3 -14   3 15.6320 5.20614   1
   3 -14  -3 32.4346 3.79920   2
  -3 -14   3 31.5075 3.16878   2
  -3 -14   3 29.0659 3.77503   2
   3 -14  -3 37.2208 5.17063   2
  -3  14   3 28.1306 6.29239   1
  -2 -14   3 11.9547 5.74737   1
  -2 -14   3 10.9881 2.49069   2
  -2 -14   3 11.3304 2.47220   2
   2 -14  -3 12.1134 2.72556   2
   2 -14  -3 4.44314 2.79555   2
  -2  14   3 16.8676 5.60692   1
  -1 -14   3 4.17783 2.23994   2
  -1 -14   3 2.09246 4.90834   1
   1 -14  -3 2.82050 1.95747   2
   1 -14  -3 -1.5363 2.01716   2
  -1 -14   3 0.17422 2.16500   2
  -1  14   3 7.30643 5.25272   1
   0 -14   3 40.0799 3.62873   2
   0 -14   3 36.2398 6.58065   1
   0  14   3 36.1376 5.85293   1
   1 -14   3 54.6223 4.31716   2
  -1 -14  -3 55.0172 5.95991   1
  -2 -14  -3 56.2786 5.92775   1
   2 -14   3 59.9344 5.04663   2
  -2  14  -3 66.5014 8.46524   1
   3 -14   3 -5.5752 3.39348   2
  -3 -14  -3 -0.3973 1.90873   2
   3 -14   3 0.10889 3.64106   2
  -3 -14  -3 4.15165 1.96063   2
  -3 -14  -3 4.57424 4.37922   1
  -3  14  -3 0.62825 5.57415   1
  -4 -14  -3 101.009 4.88939   2
   4 -14   3 92.6342 7.19948   2
  -4 -14  -3 93.6439 6.66731   1
   4 -14   3 95.7731 6.60258   2
  -4  14  -3 115.090 9.32169   1
   5 -14   3 19.9312 5.79356   2
  -5 -14  -3 15.6805 4.53958   1
  -5 -14  -3 14.2740 3.47352   2
   5 -14   3 16.2755 5.02300   2
  -5  14  -3 6.80301 6.11699   1
   6 -14   3 39.5628 6.28832   2
  -6 -14  -3 50.0546 4.93264   2
  -6 -14  -3 52.7146 5.10165   2
  -6 -14  -3 50.5334 5.32400   1
  -6  14  -3 57.2977 8.25474   1
  -7 -14  -3 2.67935 4.19943   2
  -7 -14  -3 -0.8997 4.07712   1
   7 -14   3 -0.5711 5.81925   2
  -7  14  -3 -6.0066 6.48997   1
  -7 -15   3 22.5627 7.96910   2
  -7 -15   3 20.8222 6.27727   1
  -7  15   3 23.9071 7.71915   1
  -6 -15   3 210.120 10.8957   1
   6 -15  -3 186.198 9.90295   2
  -6 -15   3 204.093 8.42471   2
  -6 -15   3 213.269 8.98330   2
  -6  15   3 198.080 12.1786   1
  -5 -15   3 0.29315 3.54753   2
  -5 -15   3 4.82128 3.36743   2
  -5 -15   3 3.38985 5.76622   1
   5 -15  -3 2.27809 4.46598   2
   5 -15  -3 1.44631 6.78854   2
  -5  15   3 6.58196 6.49415   1
  -4 -15   3 67.8887 4.72210   2
   4 -15  -3 62.7820 5.44713   2
  -4 -15   3 65.4439 8.02055   1
  -4 -15   3 64.5406 5.10419   2
  -4  15   3 66.0345 7.92486   1
  -3 -15   3 10.0846 2.80313   2
  -3 -15   3 11.1650 2.66008   2
   3 -15  -3 13.7614 3.40833   2
   3 -15  -3 12.8162 3.66484   2
  -3  15   3 11.9872 6.32247   1
   2 -15  -3 40.1113 3.33870   2
  -2 -15   3 36.4968 2.91631   2
  -2 -15   3 39.4697 3.04089   2
   2 -15  -3 30.8320 3.40401   2
  -2  15   3 41.7860 10.9240   1
   1 -15  -3 107.463 4.55668   2
   1 -15  -3 97.9746 3.72369   2
  -1 -15   3 99.9879 5.38749   2
  -1 -15   3 105.167 4.42580   2
  -1  15   3 95.9781 8.19686   1
   0 -15   3 16.5788 2.72085   2
   0 -15   3 12.4922 5.94078   1
   0 -15   3 11.6817 2.87655   2
  -1 -15  -3 73.4381 6.87094   1
   1 -15   3 63.0299 7.59272   1
   1 -15   3 76.1975 4.80765   2
   1 -15   3 73.6241 4.83135   2
   2 -15   3 47.3531 4.16401   2
  -2 -15  -3 41.0545 5.93731   1
   2 -15   3 43.2823 4.30417   2
  -2  15  -3 53.6728 7.36510   1
   3 -15   3 77.8835 6.19911   2
   3 -15   3 66.9206 6.75737   2
  -3 -15  -3 63.3676 6.30073   1
  -3  15  -3 67.3018 8.63941   1
   4 -15   3 21.1670 4.57671   2
  -4 -15  -3 17.5916 2.67129   2
  -4 -15  -3 17.3468 2.79965   2
   4 -15   3 11.2945 4.57465   2
  -4 -15  -3 12.2888 4.84864   1
  -4  15  -3 13.2078 6.41494   1
  -5 -15  -3 -1.6024 3.08720   2
   5 -15   3 -1.4592 4.57299   2
  -5 -15  -3 0.63857 4.46431   1
  -5 -15  -3 0.06192 3.20172   2
  -5  15  -3 -0.7094 6.46159   1
   6 -15   3 10.2478 5.55248   2
  -6 -15  -3 22.4526 4.70574   1
  -6 -15  -3 18.6332 4.03985   2
  -6  15  -3 21.6323 8.02357   1
  -6 -16   3 14.1658 6.34913   1
   6 -16  -3 15.3331 8.15504   2
  -6  16   3 31.3482 8.98717   1
  -5 -16   3 28.4110 4.21046   2
  -5 -16   3 22.6645 3.59152   2
   5 -16  -3 18.6973 5.07497   2
  -5 -16   3 17.4610 6.21149   1
  -5  16   3 20.6963 7.85530   1
  -4 -16   3 4.36469 3.01942   2
  -4 -16   3 22.8812 6.50333   1
  -4 -16   3 2.47610 2.84080   2
   4 -16  -3 5.78317 3.89221   2
   4 -16  -3 4.39035 3.99588   2
  -4  16   3 1.97653 6.28115   1
   3 -16  -3 47.2524 4.27517   2
  -3 -16   3 50.1539 3.82086   2
   3 -16  -3 47.3891 4.47917   2
  -3 -16   3 46.6618 3.53269   2
  -3 -16   3 49.4322 7.44693   1
  -3  16   3 55.1716 8.08536   1
  -2 -16   3 -1.3042 2.13149   2
  -2 -16   3 -7.9005 5.45824   1
   2 -16  -3 -1.6389 2.64973   2
  -2 -16   3 3.32128 2.22879   2
   2 -16  -3 -1.2184 2.47586   2
  -2  16   3 -0.3267 6.07323   1
  -1 -16   3 22.9479 2.53029   2
  -1 -16   3 32.4038 7.20898   1
  -1  16   3 23.4340 5.91100   1
   0 -16   3 1.16916 2.40334   2
   0 -16   3 1.74110 2.43962   2
   0 -16   3 4.88857 6.37275   1
   1 -16   3 35.5996 3.51953   2
   1 -16   3 31.6055 3.57833   2
  -1 -16  -3 41.4323 6.38265   1
   1 -16   3 28.6188 6.96443   1
  -2 -16  -3 -5.3967 4.66393   1
   2 -16   3 -1.1501 3.36889   2
   2 -16   3 -5.2282 3.23413   2
   3 -16   3 -2.5283 3.80298   2
  -3 -16  -3 0.37711 4.94313   1
   3 -16   3 -0.8008 3.57442   2
  -3  16  -3 -5.0233 6.20796   1
  -4 -16  -3 -0.2668 2.08219   2
   4 -16   3 2.72866 4.54558   2
  -4 -16  -3 -4.0925 4.71229   1
  -4  16  -3 2.17307 6.66587   1
  -5 -16  -3 3.23524 4.08686   2
   5 -16   3 10.8220 4.98697   2
  -5 -16  -3 7.51555 4.66077   1
  -5 -16  -3 0.03700 3.02184   2
  -5  16  -3 9.44430 7.04077   1
  -6 -16  -3 -0.2656 3.45041   2
   6 -16   3 1.78101 5.65175   2
  -6  16  -3 8.33777 7.53939   1
  -5 -17   3 5.27904 4.45858   2
   5 -17  -3 5.04373 4.73881   2
  -5 -17   3 10.5462 6.52131   1
   4 -17  -3 -0.5880 6.67793   2
  -4 -17   3 3.56473 3.00522   2
  -4 -17   3 11.0633 6.48592   1
  -4 -17   3 3.66274 2.80636   2
   4 -17  -3 4.95867 5.24198   2
  -4  17   3 11.6579 6.91382   1
  -3 -17   3 67.1532 3.67393   2
   3 -17  -3 64.9324 5.42285   2
  -3 -17   3 63.9238 3.86154   2
  -3 -17   3 73.4653 8.41865   1
   3 -17  -3 58.3648 5.10547   2
  -3  17   3 47.4114 8.09378   1
   2 -17  -3 -2.3450 2.39983   2
  -2 -17   3 -3.1044 6.50369   1
  -2  17   3 1.00259 5.74390   1
  -1 -17   3 81.8094 8.44950   1
   0 -17   3 0.73913 2.24591   2
   0 -17   3 4.59962 7.25222   1
   0 -17  -3 2.31411 6.03758   1
   1 -17   3 11.3470 6.71734   1
  -1 -17  -3 24.6570 6.36946   1
   1 -17   3 27.9538 3.31816   2
   1 -17   3 26.3808 3.38599   2
  -2 -17  -3 1.40578 5.39023   1
   2 -17   3 14.0043 7.95678   1
   2 -17   3 8.30620 3.49833   2
   2 -17   3 1.92446 3.30406   2
  -3 -17  -3 28.9701 6.57659   1
   3 -17   3 26.9879 4.38948   2
   3 -17   3 32.7471 4.65067   2
  -3  17  -3 36.6166 7.92414   1
  -2 -18   3 -3.3395 6.79880   1
  -2  18   3 3.55276 6.45599   1
   1 -18  -3 6.22955 6.53701   1
  -1 -18   3 -0.6492 6.28208   1
   0 -18  -3 1.84409 6.07301   1
   0 -18   3 9.28308 7.61001   1
  -1 -18  -3 15.4689 6.32359   1
   1 -18   3 4.80647 2.65192   2
   1 -18   3 4.64478 2.61415   2
   1 -18   3 5.72011 7.66757   1
  -2 -18  -3 4.52768 5.86142   1
   2 -18   3 8.87718 12.4248   1
   2 -18   3 17.2923 3.67470   2
 -13   0   4 -1.3193 6.62009   2
 -13   0   4 -2.5367 6.04599   1
 -12   0   4 7.26827 6.20896   2
 -12   0   4 0.67712 6.18352   1
 -11   0   4 0.40409 5.42991   2
 -11   0   4 0.53477 5.73636   1
  11   0  -4 -4.2875 5.21763   2
  10   0  -4 3.02774 5.23916   2
 -10   0   4 8.44482 5.15205   1
 -10   0   4 5.21901 5.47237   2
  -9   0   4 -5.5873 4.24633   2
  -9   0   4 -0.1820 4.35405   1
   9   0  -4 -0.2471 4.22779   2
  -8   0   4 477.747 14.7756   2
  -8   0   4 495.804 15.1441   1
   8   0  -4 504.953 14.7818   2
   7   0  -4 1.86897 3.56712   2
  -7   0   4 -2.0285 3.18598   2
  -7   0   4 -1.7625 3.34141   1
   6   0  -4 1554.43 35.8765   2
  -6   0   4 1600.14 36.1231   1
  -6   0   4 1565.57 35.9576   2
  -6   0   4 1564.32 35.8148   2
   5   0  -4 1.71662 2.35045   2
  -5   0   4 -2.1242 2.09277   2
  -5   0   4 -3.8710 2.45753   2
  -5   0   4 1.22187 2.61449   1
   5   0  -4 -3.0564 2.06053   2
  -4   0   4 1010.72 23.1149   1
  -4   0   4 964.943 22.7238   2
  -4   0   4 1008.13 22.9287   2
   4   0  -4 992.456 23.0018   2
   4   0  -4 994.499 22.8929   2
   3   0  -4 -0.0609 1.51477   2
   3   0  -4 -0.6011 1.59095   1
  -3   0   4 1.47668 1.81545   1
   3   0  -4 2.01242 1.59517   2
  -3   0   4 -1.1997 1.50704   2
  -3   0   4 -0.3195 1.48576   2
  -2   0   4 1768.47 38.9634   2
  -2   0   4 1824.22 39.1577   1
   2   0  -4 1803.14 39.0070   2
   2   0  -4 1785.01 39.0538   1
   2   0  -4 1840.67 39.0419   2
  -2   0   4 1845.96 39.0757   2
   1   0  -4 1.52351 1.15203   2
  -1   0   4 1.13124 1.12873   2
   1   0  -4 0.93195 1.09767   1
  -1   0   4 -1.1623 1.05818   1
  -1   0   4 0.25898 1.19795   2
   1   0  -4 -0.6849 1.06743   2
   0   0  -4 614.841 13.7696   2
   0   0   4 607.030 13.7694   2
   0   0  -4 618.086 13.4921   1
   0   0  -4 609.914 13.7892   2
   0   0   4 618.257 13.7971   2
   0   0   4 633.604 13.5361   1
  -1   0  -4 -0.1700 1.08793   2
   1   0   4 0.99027 1.13368   2
   1   0   4 -0.1287 0.74117   1
   1   0   4 0.09900 0.73928   1
   1   0   4 0.14512 1.24085   2
  -1   0  -4 0.69107 1.15164   2
  -2   0  -4 2968.47 62.8378   1
   2   0   4 2970.85 62.8529   1
  -2   0  -4 2949.35 63.5799   2
   2   0   4 3009.36 63.6034   2
  -2   0  -4 2970.92 63.5578   2
   2   0   4 3043.93 63.6009   2
   3   0   4 -1.2618 1.15753   1
  -3   0  -4 -0.1674 1.16504   1
   3   0   4 -0.9919 1.49601   2
  -3   0  -4 -2.3717 1.66002   2
  -3   0  -4 0.78604 1.60401   2
   3   0   4 3.07898 1.75674   2
  -4   0  -4 375.535 9.30493   1
   4   0   4 379.967 10.2398   2
  -4   0  -4 362.834 10.0683   2
  -4   0  -4 380.828 10.2936   2
   4   0   4 386.145 9.39665   1
   4   0   4 373.853 10.1621   2
  -5   0  -4 -2.6064 2.65574   2
   5   0   4 -0.4111 2.46127   2
   5   0   4 -0.2994 1.91329   1
  -5   0  -4 2.79482 2.02990   1
  -6   0  -4 551.997 15.0314   2
   6   0   4 575.793 15.1152   2
  -6   0  -4 541.804 14.7446   2
  -6   0  -4 544.607 13.8543   1
  -7   0  -4 -4.1772 2.53553   1
  -7   0  -4 -3.0568 3.32250   2
   8   0   4 857.042 22.5601   2
  -8   0  -4 859.284 22.9109   2
  -8   0  -4 865.968 21.2628   1
   9   0   4 0.15591 4.38710   2
  -9   0  -4 -1.2543 4.32303   2
  -9   0  -4 -3.3162 3.84938   1
 -10   0  -4 439.011 13.7093   1
  10   0   4 447.949 15.1774   2
 -11   0  -4 -1.0787 5.67273   2
 -11   0  -4 6.57842 4.68021   1
  11   0   4 6.46064 6.00032   2
 -12   0  -4 68.8933 7.13662   1
 -13   0  -4 7.51870 5.79025   1
 -13  -1   4 45.8970 8.02430   1
 -13  -1   4 51.1782 8.54676   2
 -13   1   4 63.2409 8.57557   1
 -13   1   4 60.8712 9.13737   2
 -12  -1   4 19.9900 6.69445   1
 -12  -1   4 23.3402 7.55285   2
  12  -1  -4 42.1690 9.12986   2
  12   1  -4 29.4507 10.7658   2
 -12   1   4 30.7235 7.39562   1
 -12   1   4 30.3118 7.43468   2
 -11  -1   4 -1.4804 5.29481   2
  11  -1  -4 -0.4508 5.43598   2
 -11  -1   4 1.02573 5.15135   1
  11   1  -4 4.56897 5.61929   2
 -11   1   4 4.32944 6.29224   2
 -11   1   4 10.4188 6.84400   1
 -10  -1   4 6.59002 5.44021   1
  10  -1  -4 10.9286 5.58531   2
 -10  -1   4 1.59795 5.52208   2
 -10   1   4 2.37464 4.72246   2
 -10   1   4 0.37496 4.82558   1
  10   1  -4 6.00394 4.75152   2
  -9  -1   4 79.0029 6.93832   1
  -9  -1   4 60.8929 6.38818   2
   9  -1  -4 76.2401 6.67643   2
   9   1  -4 85.4768 6.88783   2
  -9   1   4 91.8266 7.36200   1
  -9   1   4 66.8637 6.40847   2
  -8  -1   4 320.947 11.5119   2
   8  -1  -4 337.744 11.5347   2
  -8  -1   4 341.389 11.5021   1
  -8   1   4 337.112 11.6630   1
   8   1  -4 340.428 13.2278   2
  -8   1   4 334.993 12.0014   2
  -7  -1   4 81.9971 5.91540   2
  -7  -1   4 86.5229 6.39706   2
   7  -1  -4 86.5542 6.27496   2
  -7  -1   4 85.6376 5.79279   1
  -7   1   4 79.3061 6.31280   2
  -7   1   4 87.9386 6.08377   1
   7   1  -4 87.9109 5.56262   2
   6  -1  -4 354.839 10.9294   2
  -6  -1   4 363.355 11.0631   2
   6  -1  -4 364.535 11.0720   2
  -6  -1   4 354.079 10.8523   1
  -6  -1   4 351.353 10.7568   2
   6   1  -4 379.094 10.9682   2
  -6   1   4 376.791 11.1923   1
  -6   1   4 365.488 11.8082   2
   5  -1  -4 244.331 11.2608   2
  -5  -1   4 236.567 7.68046   1
  -5  -1   4 221.869 7.53163   2
  -5  -1   4 234.260 7.74341   2
  -5   1   4 223.904 7.73497   1
   5   1  -4 216.750 7.29883   2
  -5   1   4 212.834 7.34720   2
  -5   1   4 232.239 7.75206   2
  -4  -1   4 276.973 8.18554   2
  -4  -1   4 291.905 9.09930   2
   4  -1  -4 295.188 8.38474   2
  -4  -1   4 299.254 8.43530   1
   4  -1  -4 285.719 8.23277   2
  -4   1   4 294.774 8.44694   2
   4   1  -4 290.593 8.25283   2
  -4   1   4 283.864 8.54250   1
  -4   1   4 281.339 8.17088   2
   4   1  -4 287.522 8.16031   2
   3  -1  -4 2916.60 61.8897   2
  -3  -1   4 2832.64 61.7944   2
   3  -1  -4 2827.47 61.8453   2
  -3  -1   4 2928.17 61.9936   1
  -3  -1   4 2935.15 61.9149   2
   3  -1  -4 2850.18 62.0521   1
   3   1  -4 2874.54 61.7717   2
   3   1  -4 2908.33 61.8546   2
  -3   1   4 2937.04 61.8182   2
  -3   1   4 2906.63 62.2009   1
  -3   1   4 2956.75 61.9475   2
   3   1  -4 2794.18 61.8585   1
   2  -1  -4 108.513 3.65713   2
  -2  -1   4 101.352 3.68595   2
   2  -1  -4 108.039 3.62521   2
  -2  -1   4 104.536 3.74532   1
   2  -1  -4 109.625 3.82302   1
  -2  -1   4 107.366 3.65860   2
   2   1  -4 109.282 3.60194   2
  -2   1   4 103.664 3.61784   2
  -2   1   4 109.630 3.93312   1
  -2   1   4 107.971 3.58061   2
   2   1  -4 106.518 3.70950   1
   2   1  -4 108.365 3.61906   2
  -1  -1   4 8681.01 202.108   3
   1  -1  -4 8540.08 200.342   3
  -1   1   4 8404.33 200.153   3
   1   1  -4 8529.48 201.207   3
   0  -1  -4 500.535 11.1531   1
   0  -1  -4 510.664 11.5108   2
   0  -1   4 511.723 11.5924   2
   0  -1  -4 529.662 11.5412   2
   0  -1   4 522.166 11.4871   1
   0  -1   4 503.961 11.5537   2
   0   1  -4 495.258 11.5255   2
   0   1   4 499.665 11.4792   2
   0   1  -4 499.700 11.5522   2
   0   1   4 494.493 11.5066   2
   0   1  -4 511.790 11.4499   1
   0   1   4 526.278 11.2658   1
   1  -1   4 1223.62 25.9367   1
  -1  -1  -4 1227.87 26.2083   2
   1  -1   4 1221.77 26.2622   2
  -1  -1  -4 1192.97 26.1372   2
   1  -1   4 1228.71 26.3136   2
   1   1   4 1048.54 25.3279   1
  -1   1  -4 1235.94 25.9686   1
  -1   1  -4 1209.59 26.2422   2
   1   1   4 1248.53 25.3830   1
   1   1   4 1215.11 26.1487   2
   1   1   4 1217.75 26.1327   2
  -1   1  -4 1213.05 26.2519   2
  -2  -1  -4 36.5337 1.33103   1
  -2  -1  -4 39.8810 2.29769   2
  -2  -1  -4 36.6141 2.56949   2
   2  -1   4 37.7366 2.74130   2
   2  -1   4 39.9426 1.99881   1
   2  -1   4 36.9579 2.38008   2
  -2   1  -4 36.8711 1.99172   1
   2   1   4 35.9051 2.26649   2
   2   1   4 36.3491 2.46863   2
  -2   1  -4 40.9746 2.44746   2
  -2   1  -4 36.2492 2.63139   2
   2   1   4 38.0537 1.42804   1
   3  -1   4 2.65070 1.98480   2
   3  -1   4 3.84167 1.80049   2
  -3  -1  -4 4.27458 1.77849   2
  -3  -1  -4 4.49276 1.09232   1
  -3  -1  -4 6.44577 1.78319   2
   3  -1   4 5.73338 1.47500   1
  -3   1  -4 4.94719 1.87226   2
  -3   1  -4 13.2698 2.19687   2
   3   1   4 5.77627 1.19111   1
  -3   1  -4 4.61013 1.52551   1
   3   1   4 4.81501 1.65944   2
   3   1   4 3.97599 1.73693   2
  -4  -1  -4 349.580 8.39164   1
   4  -1   4 339.399 9.59861   2
  -4  -1  -4 335.676 9.46498   2
   4  -1   4 343.665 9.59572   2
   4  -1   4 328.139 9.34592   1
  -4  -1  -4 349.177 9.55351   2
   4   1   4 333.538 9.30934   2
   4   1   4 334.505 8.47006   1
  -4   1  -4 345.826 9.38653   1
   4   1   4 341.018 9.36613   2
  -5  -1  -4 15.3778 2.77407   2
  -5  -1  -4 14.5870 2.99132   2
   5  -1   4 5.48336 2.82736   2
  -5  -1  -4 13.2204 2.19598   1
   5  -1   4 8.00752 2.84158   2
   5  -1   4 18.2136 2.54162   1
  -5   1  -4 12.8343 2.76334   2
  -5   1  -4 15.4213 2.91561   2
   5   1   4 10.3947 2.73276   2
  -5   1  -4 13.4578 2.48681   1
   6  -1   4 1471.61 33.9639   2
  -6  -1  -4 1474.40 33.9770   2
  -6  -1  -4 1463.03 32.5748   1
   6   1   4 1469.46 33.8065   2
   6   1   4 1429.53 32.5893   1
  -6   1  -4 1449.93 32.9571   1
  -6   1  -4 1473.42 33.9739   2
  -7  -1  -4 5.17221 2.82493   1
   7  -1   4 0.25150 3.53720   2
  -7  -1  -4 7.66823 3.43523   2
  -7  -1  -4 6.33851 3.72973   2
  -7   1  -4 7.49809 3.08999   1
  -7   1  -4 6.40996 3.66653   2
   7   1   4 -0.5574 3.39293   2
   8  -1   4 206.161 9.17685   2
  -8  -1  -4 206.642 7.69266   1
  -8  -1  -4 206.460 9.34560   2
  -8   1  -4 213.756 9.77567   2
   8   1   4 208.357 8.97751   2
  -8   1  -4 218.308 8.33485   1
  -9  -1  -4 12.8677 4.91678   2
  -9  -1  -4 2.09458 3.54929   1
   9  -1   4 3.66178 5.00131   2
  -9   1  -4 2.81588 4.01059   1
  -9   1  -4 7.45803 4.72812   2
 -10  -1  -4 108.634 8.56472   2
  10  -1   4 103.050 8.53265   2
 -10  -1  -4 108.949 6.94502   1
  10   1   4 107.175 8.88185   2
 -10   1  -4 123.783 8.75250   2
 -10   1  -4 109.507 7.46505   1
 -11  -1  -4 144.678 10.8951   2
 -11  -1  -4 149.341 8.60742   1
  11  -1   4 140.866 10.7928   2
  11   1   4 136.154 9.29219   2
 -11   1  -4 131.106 8.50990   1
 -12  -1  -4 -5.9020 6.03982   2
 -12  -1  -4 4.53529 4.58180   1
  12  -1   4 2.24804 6.58956   2
 -12   1  -4 -0.3552 5.05722   1
 -13  -1  -4 20.9628 6.73712   1
 -13   1  -4 30.0206 6.43570   1
 -13  -2   4 104.208 11.4422   2
 -13  -2   4 86.6734 9.03547   1
  13  -2  -4 131.127 11.0990   2
 -13   2   4 102.580 9.80764   1
 -12  -2   4 11.0637 6.01140   1
 -12  -2   4 10.0112 7.13196   2
  12  -2  -4 16.7879 6.42939   2
 -12   2   4 11.5075 7.10482   1
 -12   2   4 25.5563 7.13840   2
 -11  -2   4 240.214 11.0037   1
 -11  -2   4 214.538 11.3895   2
  11  -2  -4 222.845 19.9731   2
 -11   2   4 226.178 12.0890   2
  11   2  -4 221.686 10.6280   2
 -10  -2   4 -5.3109 4.27978   1
  10  -2  -4 5.76351 5.24218   2
 -10  -2   4 -9.2694 5.19164   2
 -10   2   4 -1.3660 5.50956   1
 -10   2   4 3.63929 5.50481   2
  10   2  -4 3.07114 5.48677   2
  -9  -2   4 740.238 26.9897   2
  -9  -2   4 789.655 21.1278   1
   9  -2  -4 780.981 21.4935   2
  -9   2   4 762.997 21.5786   2
   9   2  -4 800.770 21.1509   2
  -9   2   4 791.486 21.5902   1
  -8  -2   4 36.0524 5.06151   2
   8  -2  -4 35.1124 4.94561   2
  -8  -2   4 48.1431 5.60668   1
   8   2  -4 37.8493 5.07352   2
  -8   2   4 39.9125 5.37334   1
  -8   2   4 37.7999 5.06247   2
   7  -2  -4 178.064 8.16261   2
  -7  -2   4 188.216 8.25195   2
  -7  -2   4 166.722 7.37565   2
  -7  -2   4 190.860 7.79679   1
  -7   2   4 204.076 12.6292   1
  -7   2   4 180.387 7.82532   2
   7   2  -4 179.896 7.49850   2
  -6  -2   4 133.550 6.30790   1
  -6  -2   4 145.106 6.40291   2
  -6  -2   4 153.635 6.53781   2
   6  -2  -4 142.657 6.28388   2
   6  -2  -4 138.934 6.71160   2
  -6   2   4 149.224 6.43222   2
  -6   2   4 139.899 6.68333   1
   6   2  -4 139.135 6.39522   2
  -5  -2   4 450.717 12.4129   2
   5  -2  -4 456.409 12.5859   2
  -5  -2   4 485.811 12.6864   2
  -5  -2   4 483.037 12.5665   1
   5  -2  -4 452.543 12.5607   2
  -5   2   4 497.947 13.1248   1
  -5   2   4 466.849 12.6480   2
   5   2  -4 455.378 12.3798   2
   4  -2  -4 2.92291 2.04089   2
  -4  -2   4 3.33115 2.15695   2
   4  -2  -4 6.28960 2.19135   2
  -4  -2   4 3.06343 2.04055   2
  -4  -2   4 6.17783 2.34203   1
  -4   2   4 6.03418 2.31231   2
  -4   2   4 4.27209 2.11182   2
  -4   2   4 0.51230 2.35477   1
   4   2  -4 4.24815 2.09562   2
   4   2  -4 6.81493 2.15438   2
   3  -2  -4 557.946 13.1309   2
  -3  -2   4 547.121 12.9562   2
   3  -2  -4 531.607 13.2954   1
  -3  -2   4 544.086 13.1204   1
   3  -2  -4 538.955 13.0052   2
  -3   2   4 529.381 12.9982   2
   3   2  -4 526.104 12.8472   2
   3   2  -4 521.416 12.8472   2
  -3   2   4 555.616 13.5486   1
  -3   2   4 554.256 12.9661   2
   3   2  -4 546.068 13.0823   1
  -2  -2   4 1925.13 41.4451   1
   2  -2  -4 1924.61 41.5473   1
  -2  -2   4 1878.60 41.2150   2
   2  -2  -4 1895.51 41.2374   2
   2  -2  -4 1960.04 41.3261   2
  -2  -2   4 1970.56 41.3183   2
  -2   2   4 1903.03 41.5834   2
  -2   2   4 1924.10 41.6405   1
   2   2  -4 1907.38 41.9617   1
  -2   2   4 1905.14 41.1533   2
   2   2  -4 1945.58 41.1944   2
   2   2  -4 1882.71 41.5986   2
  -1  -2   4 708.897 16.2548   1
  -1  -2   4 723.555 16.1003   2
   1  -2  -4 703.727 16.1500   1
   1  -2  -4 719.380 16.0218   2
   1  -2  -4 724.111 16.0448   2
  -1   2   4 714.791 16.2050   1
   1   2  -4 744.979 16.2874   1
   1   2  -4 725.047 16.0293   2
  -1   2   4 723.158 15.9326   2
   0  -2   4 2894.45 59.9934   1
   0  -2   4 2793.26 59.8480   2
   0  -2  -4 2856.14 59.7220   2
   0  -2  -4 2878.06 59.7413   2
   0  -2   4 2787.18 59.9042   1
   0  -2   4 2789.44 60.3012   2
   0  -2  -4 2789.94 59.5196   1
   0   2   4 2778.81 59.5347   1
   0   2  -4 2877.08 59.8208   2
   0   2   4 2787.08 59.6369   2
   0   2   4 2848.62 59.6477   2
   1  -2   4 22.8962 2.06992   2
  -1  -2  -4 28.6480 1.84118   2
  -1  -2  -4 28.8535 0.94857   1
   1  -2   4 26.9844 1.99885   2
   1  -2   4 23.3462 1.77948   1
  -1  -2  -4 31.8585 1.94323   2
  -1   2  -4 28.5896 1.91819   2
   1   2   4 22.6719 1.60116   2
  -1   2  -4 26.4002 1.86893   2
  -1   2  -4 30.5432 1.93500   1
   1   2   4 24.6406 0.82622   1
   2  -2   4 329.932 8.41512   2
   2  -2   4 328.468 8.50314   2
  -2  -2  -4 333.860 8.74325   2
  -2  -2  -4 337.866 8.35322   2
   2  -2   4 313.785 8.09622   1
  -2   2  -4 332.266 8.48965   2
  -2   2  -4 332.275 8.20965   1
  -2   2  -4 342.460 8.43093   2
  -3  -2  -4 1193.58 26.7341   2
  -3  -2  -4 1205.61 25.5078   1
  -3  -2  -4 1171.95 26.5950   2
   3  -2   4 1195.19 26.9116   2
   3  -2   4 1177.74 26.7887   2
  -3   2  -4 1219.64 26.8022   2
   3   2   4 1194.95 26.6071   2
  -3   2  -4 1200.86 26.4975   1
   3   2   4 1196.40 25.4993   1
  -3   2  -4 1189.02 26.9114   2
   4  -2   4 335.492 9.53107   2
   4  -2   4 343.241 9.09708   1
  -4  -2  -4 339.188 8.24156   1
  -4  -2  -4 343.244 9.65186   2
  -4  -2  -4 330.072 9.28441   2
   4  -2   4 358.485 10.8614   2
   4   2   4 331.652 8.24208   1
   4   2   4 339.246 9.33584   2
  -4   2  -4 342.991 9.02702   1
  -4   2  -4 340.371 9.62445   2
  -4   2  -4 341.935 9.53158   2
  -5  -2  -4 1244.29 27.5454   1
  -5  -2  -4 1273.13 28.9762   2
   5  -2   4 1283.76 29.2329   2
  -5  -2  -4 1207.15 28.7087   2
   5   2   4 1278.98 28.7382   2
  -5   2  -4 1259.58 28.3726   1
   5   2   4 1201.24 27.5322   1
   6  -2   4 3.12342 2.86482   2
   6  -2   4 -0.0033 3.19080   2
  -6  -2  -4 0.05017 2.19109   1
  -6  -2  -4 0.36934 3.38184   2
  -6  -2  -4 1.08494 3.02823   2
   6   2   4 -2.2916 2.88428   2
   6   2   4 1.97339 2.10335   1
  -6   2  -4 3.07092 2.83409   1
   7  -2   4 85.8731 6.21855   2
  -7  -2  -4 85.3337 6.43902   2
  -7  -2  -4 92.6778 4.96786   1
  -7   2  -4 84.7247 6.11415   2
   7   2   4 86.1618 6.11203   2
  -7   2  -4 87.9031 5.65647   1
  -8  -2  -4 13.5909 3.92533   2
  -8  -2  -4 20.9408 3.48812   1
   8  -2   4 15.7301 5.02958   2
  -8  -2  -4 13.7946 4.95079   2
  -8   2  -4 18.2783 4.47328   2
  -8   2  -4 13.4570 3.77670   1
   8   2   4 13.2059 4.42432   2
   9  -2   4 167.781 9.72376   2
  -9  -2  -4 155.183 7.24447   1
  -9  -2  -4 164.453 9.66179   2
   9   2   4 136.767 8.68115   2
  -9   2  -4 164.128 8.18288   1
  -9   2  -4 138.641 8.67766   2
  10  -2   4 -0.8388 5.36280   2
 -10  -2  -4 2.56211 3.82104   1
 -10  -2  -4 9.24007 5.32699   2
 -10   2  -4 -2.1141 4.59707   1
  10   2   4 -4.4828 5.02413   2
 -11  -2  -4 -1.9847 3.91938   1
  11  -2   4 11.4015 6.79468   2
 -11  -2  -4 5.52750 6.23652   2
  11   2   4 -2.6470 5.98682   2
 -11   2  -4 -0.8565 4.88431   1
  12  -2   4 1.76812 6.25149   2
 -12  -2  -4 -3.6796 6.83489   2
 -12  -2  -4 -3.7058 4.43588   1
 -13  -2  -4 30.7961 7.51996   2
 -13  -2  -4 36.7720 6.76769   1
 -13   2  -4 29.9825 6.98592   1
  13  -3  -4 14.7899 7.86176   2
 -13  -3   4 18.6221 7.03725   1
 -13  -3   4 -1.8158 6.60862   2
 -13   3   4 19.3987 7.04745   1
 -12  -3   4 -0.9196 5.98545   1
  12  -3  -4 18.3744 6.95494   2
 -12  -3   4 0.04912 6.58956   2
 -12   3   4 -2.0850 6.59851   1
 -12   3   4 6.67782 7.05371   2
  11  -3  -4 12.9047 5.91789   2
 -11  -3   4 7.94124 5.73132   2
 -11  -3   4 7.42827 5.45970   1
  11   3  -4 9.60528 5.78688   2
 -11   3   4 7.35958 5.71997   1
 -11   3   4 -4.0985 5.80727   2
 -10  -3   4 65.5927 7.06277   1
  10  -3  -4 50.1467 8.07183   2
 -10  -3   4 43.5001 6.55733   2
 -10   3   4 56.3786 7.06021   1
  10   3  -4 50.9987 6.34289   2
 -10   3   4 51.9130 6.55319   2
  -9  -3   4 -2.5250 4.48158   2
   9  -3  -4 6.36209 4.68816   2
  -9  -3   4 12.5698 4.60460   1
  -9   3   4 6.25463 4.86399   1
   9   3  -4 5.44923 3.95933   2
  -9   3   4 2.68632 4.56789   2
   8  -3  -4 342.481 12.3577   2
  -8  -3   4 355.501 12.0039   2
  -8  -3   4 361.725 11.7607   1
  -8  -3   4 339.358 11.5361   2
  -8   3   4 367.516 11.9971   2
  -8   3   4 355.201 12.4030   1
   8   3  -4 342.768 11.6857   2
   7  -3  -4 20.1880 4.10003   2
   7  -3  -4 7.85044 3.53618   2
  -7  -3   4 30.5782 4.31460   1
  -7  -3   4 14.1690 3.55639   2
  -7  -3   4 23.7546 4.05343   2
  -7   3   4 20.4047 3.94775   2
  -7   3   4 15.3331 4.70464   1
   7   3  -4 23.8290 3.93487   2
  -6  -3   4 454.718 12.8172   2
  -6  -3   4 449.546 12.6473   2
   6  -3  -4 458.285 12.9240   2
   6  -3  -4 451.245 12.8397   2
  -6  -3   4 455.144 12.7833   1
  -6   3   4 455.688 12.8511   2
   6   3  -4 469.180 12.7054   2
  -6   3   4 465.215 13.4376   1
   5  -3  -4 544.984 14.2847   2
  -5  -3   4 547.119 14.1921   2
   5  -3  -4 543.959 14.2586   2
  -5  -3   4 555.442 14.2569   1
  -5  -3   4 543.791 14.1684   2
  -5   3   4 546.044 14.3410   2
   5   3  -4 572.670 14.1432   2
  -5   3   4 560.578 14.8591   1
   4  -3  -4 8.74612 2.46966   2
   4  -3  -4 2.98596 2.08733   2
  -4  -3   4 6.49851 2.29526   2
  -4  -3   4 4.10066 2.20171   1
  -4  -3   4 2.12061 1.93192   2
  -4   3   4 -1.3041 2.55588   1
  -4   3   4 4.37143 2.18755   2
   3  -3  -4 49.9286 2.93704   2
  -3  -3   4 41.5928 3.06698   1
  -3  -3   4 48.9845 3.56586   2
   3  -3  -4 37.6640 3.21742   1
  -3  -3   4 47.2013 3.10704   2
   3  -3  -4 48.6652 3.15417   2
  -3   3   4 37.4132 3.30955   1
   3   3  -4 47.6931 3.04177   1
  -3   3   4 43.5097 2.85388   2
   3   3  -4 49.4688 2.79791   2
  -2  -3   4 353.199 9.58281   2
   2  -3  -4 374.182 9.49563   2
   2  -3  -4 368.348 8.97832   2
  -2  -3   4 363.920 8.93398   2
  -2  -3   4 371.201 9.88906   1
  -2   3   4 362.139 9.42479   1
   2   3  -4 365.115 9.21492   1
  -2   3   4 372.197 8.79962   2
  -2   3   4 343.213 8.82734   2
   2   3  -4 370.903 8.79975   2
   2   3  -4 350.568 8.79171   2
   1  -3  -4 2119.79 45.1954   2
  -1  -3   4 2113.08 45.6506   1
   1  -3  -4 2105.36 45.1647   2
  -1  -3   4 2132.71 45.2967   2
   1  -3  -4 2115.33 45.5040   1
  -1  -3   4 2094.81 45.2625   2
  -1   3   4 2113.80 45.4937   1
   1   3  -4 2158.20 45.2044   2
  -1   3   4 2138.23 45.1091   2
  -1   3   4 2131.36 46.2478   2
   0  -3  -4 68.5775 2.50149   1
   0  -3   4 73.7179 2.78494   2
   0  -3   4 74.4600 2.77469   2
   0  -3  -4 73.2274 2.56543   2
   0  -3  -4 71.5861 2.55891   2
   0  -3   4 71.5746 3.18401   1
   0  -3   4 75.3687 3.13166   1
   0   3   4 74.8561 2.55005   1
   0   3   4 73.4939 2.39627   2
   0   3  -4 74.0868 2.72123   2
   0   3  -4 74.3256 2.71529   2
   0   3   4 77.3977 2.42233   2
  -1  -3  -4 3413.82 72.0895   1
  -1  -3  -4 3457.09 72.6348   2
   1  -3   4 3339.10 73.0239   1
   1  -3   4 3500.14 72.8478   2
  -1  -3  -4 3422.70 72.5153   2
   1  -3   4 3497.44 72.9058   2
   1   3   4 3385.04 72.0359   1
   1   3   4 3459.49 72.3794   2
  -1   3  -4 3466.49 73.0401   1
  -2  -3  -4 1171.32 24.5760   1
   2  -3   4 1160.84 25.8275   2
  -2  -3  -4 1158.54 25.4969   2
  -2  -3  -4 1162.90 24.5683   1
   2  -3   4 1186.74 25.9184   1
  -2   3  -4 1162.88 25.8142   2
   2   3   4 1170.84 25.3445   2
   2   3   4 1151.33 25.4390   2
   3  -3   4 14.7072 2.19415   2
   3  -3   4 10.6598 2.47294   2
  -3  -3  -4 13.5203 1.19686   1
  -3  -3  -4 13.8263 2.02301   2
   3  -3   4 17.9475 2.32822   1
  -3  -3  -4 15.1961 2.01945   2
   3   3   4 14.5394 1.26163   1
   3   3   4 14.4750 1.93400   2
  -3   3  -4 14.3427 2.08656   2
  -3   3  -4 16.2085 2.41047   1
  -3   3  -4 16.9657 2.17559   2
  -4  -3  -4 336.105 9.38610   2
  -4  -3  -4 329.641 7.95956   1
   4  -3   4 331.446 9.55724   2
  -4  -3  -4 313.388 9.06464   2
   4  -3   4 318.188 9.31583   2
   4   3   4 334.702 7.89777   1
  -4   3  -4 333.995 9.11567   1
  -4   3  -4 331.144 9.40703   2
  -5  -3  -4 94.2338 5.08526   2
   5  -3   4 110.067 5.63049   2
  -5  -3  -4 99.6468 5.08620   2
   5  -3   4 96.7819 5.75293   2
  -5  -3  -4 104.539 3.97506   1
  -5   3  -4 94.1762 5.06185   2
  -5   3  -4 101.425 4.81888   1
   5   3   4 97.0300 3.82842   1
  -6  -3  -4 303.258 9.71556   2
  -6  -3  -4 293.126 8.13717   1
   6  -3   4 279.842 9.83544   2
   6  -3   4 281.628 9.73052   2
  -6  -3  -4 282.470 9.29613   2
  -6   3  -4 303.167 9.48991   1
   6   3   4 272.449 9.19751   2
  -6   3  -4 302.804 9.71319   2
   6   3   4 294.216 8.10015   1
  -7  -3  -4 267.584 9.63122   2
  -7  -3  -4 284.719 10.5172   2
  -7  -3  -4 285.726 8.52019   1
   7  -3   4 296.677 10.5049   2
  -7   3  -4 291.030 9.54910   1
   7   3   4 285.459 9.78988   2
  -8  -3  -4 286.179 9.06115   1
  -8  -3  -4 281.847 11.2043   2
   8  -3   4 274.278 10.9091   2
  -8  -3  -4 275.033 10.3266   2
   8   3   4 283.921 10.1110   2
  -8   3  -4 285.715 10.2886   1
   9  -3   4 90.6831 7.81583   2
  -9  -3  -4 93.7231 7.75425   2
  -9  -3  -4 80.3577 5.89043   1
   9   3   4 96.6927 7.26461   2
  -9   3  -4 94.0495 7.24391   1
 -10  -3  -4 28.6063 5.96390   2
 -10   3  -4 28.1122 5.60888   1
  10   3   4 15.4251 5.16117   2
 -11  -3  -4 78.5555 8.59085   2
 -11  -3  -4 75.6646 6.64107   1
  11  -3   4 80.3180 8.35225   2
 -11   3  -4 73.7906 7.79373   2
 -11   3  -4 93.3562 7.89231   1
  12  -3   4 44.6160 8.40803   2
 -12  -3  -4 33.5151 5.50200   1
 -12   3  -4 33.3920 8.50693   2
 -12   3  -4 38.6840 6.87109   1
 -13  -3  -4 203.291 13.7746   2
 -13  -3  -4 204.400 9.83871   1
 -13   3  -4 196.359 11.5262   1
 -13  -4   4 -0.5994 7.56975   2
 -13  -4   4 4.37194 5.83131   1
  13  -4  -4 10.5740 7.78768   2
 -13   4   4 8.63335 6.63678   1
  12  -4  -4 7.93803 6.52107   2
 -12  -4   4 5.79380 6.36427   1
 -12   4   4 9.58715 7.15165   1
 -11  -4   4 -2.6677 4.84643   1
  11  -4  -4 2.66426 5.61539   2
 -11  -4   4 -9.9687 5.21926   2
 -11   4   4 -1.0177 6.35091   1
 -11   4   4 -1.7859 5.78443   2
 -10  -4   4 50.3712 6.95192   2
  10  -4  -4 44.9525 6.99432   2
 -10  -4   4 42.4139 6.44033   1
  10   4  -4 33.7992 5.43282   2
 -10   4   4 34.3731 6.38406   1
 -10   4   4 35.2245 6.46953   2
  -9  -4   4 7.67309 4.58400   2
  -9  -4   4 13.7890 5.20618   1
   9  -4  -4 14.0074 5.40263   2
  -9  -4   4 6.52521 4.09479   2
  -9   4   4 14.3466 4.75607   2
  -9   4   4 13.9154 5.36071   1
   9   4  -4 14.2902 4.47512   2
   8  -4  -4 45.8205 5.79646   2
  -8  -4   4 36.9410 5.13189   1
  -8  -4   4 42.6841 5.57155   2
  -8  -4   4 42.1528 5.28010   2
  -8   4   4 48.3741 5.64607   2
  -8   4   4 51.9029 6.15587   1
   8   4  -4 35.7198 4.76472   2
   7  -4  -4 -1.8300 3.73176   2
  -7  -4   4 1.11639 3.07702   2
   7  -4  -4 7.82928 3.80187   2
  -7  -4   4 11.3325 3.73734   1
  -7  -4   4 9.57428 4.05095   2
  -7   4   4 3.34543 3.28857   2
  -7   4   4 11.0705 4.20063   1
  -6  -4   4 688.380 17.7677   1
  -6  -4   4 684.639 17.7879   2
  -6  -4   4 714.374 18.0331   2
   6  -4  -4 696.045 17.9950   2
   6  -4  -4 700.089 18.1188   2
  -6   4   4 716.317 18.6769   1
  -6   4   4 690.361 17.8112   2
  -5  -4   4 21.9536 3.16644   1
  -5  -4   4 22.7921 3.16096   2
  -5  -4   4 22.5658 3.04364   2
   5  -4  -4 22.1187 3.19777   2
   5  -4  -4 25.0206 3.23203   2
  -5   4   4 24.9411 3.32033   2
  -5   4   4 23.9310 3.74006   1
  -4  -4   4 1290.16 29.4308   1
   4  -4  -4 1329.76 29.4545   2
   4  -4  -4 1305.66 29.4318   2
  -4  -4   4 1320.00 29.2556   2
  -4   4   4 1261.44 29.9810   1
   4   4  -4 1291.45 29.0233   2
  -3  -4   4 347.049 8.93801   2
  -3  -4   4 366.660 9.12748   2
   3  -4  -4 354.690 9.17631   2
   3  -4  -4 349.615 9.08316   2
  -3  -4   4 343.969 9.36346   1
   3   4  -4 344.154 8.83677   2
  -3   4   4 327.512 9.64620   1
  -3   4   4 340.115 9.00182   2
   2  -4  -4 1594.96 34.4916   2
  -2  -4   4 1599.37 34.9793   1
   2  -4  -4 1562.29 34.9834   1
  -2  -4   4 1587.60 34.4256   2
  -2  -4   4 1574.20 34.4289   2
   2  -4  -4 1567.66 34.4308   2
   2   4  -4 1585.49 34.9208   1
  -2   4   4 1614.96 34.3594   2
   2   4  -4 1622.98 34.2783   2
   2   4  -4 1566.45 34.1587   2
  -2   4   4 1623.96 34.2016   2
  -2   4   4 1571.18 34.9975   1
   1  -4  -4 118.608 3.59719   2
   1  -4  -4 114.054 3.55474   2
  -1  -4   4 110.159 4.12822   1
  -1  -4   4 125.959 4.38339   1
   1  -4  -4 120.305 4.13128   1
  -1  -4   4 114.565 3.72432   2
  -1  -4   4 109.873 3.63914   2
   1   4  -4 106.855 3.41460   2
  -1   4   4 120.069 3.98724   1
  -1   4   4 119.343 3.37242   2
   1   4  -4 114.962 3.48277   2
  -1   4   4 116.379 3.22107   2
   0  -4  -4 1282.86 27.3459   2
   0  -4  -4 1236.79 27.6050   1
   0  -4   4 1285.97 27.6262   2
   0  -4   4 1264.53 27.6250   2
   0  -4   4 1280.36 28.2351   1
   0  -4   4 1251.97 28.1224   1
   0  -4  -4 1287.06 27.3406   2
   0   4  -4 1272.81 27.4549   2
   0   4   4 1267.93 27.5608   1
   0   4   4 1280.60 27.0019   2
   0   4  -4 1300.21 27.4455   2
  -1  -4  -4 614.513 13.7067   2
   1  -4   4 617.295 14.1418   2
  -1  -4  -4 599.033 13.5291   1
   1  -4   4 598.949 14.4054   1
  -1  -4  -4 638.681 13.6824   2
   1  -4   4 623.382 14.0754   2
  -1   4  -4 619.057 13.8804   2
   1   4   4 603.638 13.2784   2
   1   4   4 612.173 13.3651   2
  -1   4  -4 601.967 13.9401   2
  -1   4  -4 609.763 14.5105   1
   1   4   4 610.424 13.5050   1
  -2  -4  -4 154.880 4.47925   2
   2  -4   4 148.613 5.09606   2
  -2  -4  -4 147.558 3.82819   1
   2  -4   4 156.093 4.95801   2
   2  -4   4 146.126 5.02506   1
  -2  -4  -4 149.242 3.82892   1
   2   4   4 147.662 4.14528   2
  -2   4  -4 154.631 5.23134   2
  -2   4  -4 154.747 5.17137   1
   2   4   4 145.636 4.27668   2
  -2   4  -4 148.605 4.66165   2
  -3  -4  -4 65.7840 2.33227   1
  -3  -4  -4 67.5824 3.38243   2
   3  -4   4 67.8913 4.13219   2
   3  -4   4 66.9765 3.81726   2
  -3  -4  -4 69.8468 2.40606   1
  -3  -4  -4 71.0820 3.52925   2
  -3   4  -4 71.9195 3.81710   1
   3   4   4 69.4723 3.06170   2
  -4  -4  -4 96.6203 4.33538   2
   4  -4   4 86.7904 4.73645   2
  -4  -4  -4 91.2296 3.25186   1
   4  -4   4 96.5512 5.15781   2
  -4  -4  -4 89.2495 4.29430   2
  -4   4  -4 86.2148 4.49525   1
   4   4   4 89.5091 3.08743   1
  -4   4  -4 81.4153 4.24442   2
   4   4   4 90.4680 4.05371   2
  -5  -4  -4 33.9851 3.54193   2
  -5  -4  -4 36.2300 2.73375   1
   5  -4   4 35.8717 3.67454   2
  -5  -4  -4 35.9097 3.65139   2
   5  -4   4 34.5714 3.88313   2
   5   4   4 34.0870 2.58604   1
   5   4   4 40.2527 3.38070   2
  -5   4  -4 36.0111 3.94969   1
  -5   4  -4 40.1790 3.84852   2
   6  -4   4 633.284 18.2370   2
  -6  -4  -4 623.930 16.4929   2
  -6  -4  -4 646.398 15.5029   1
  -6  -4  -4 614.748 16.5530   2
   6  -4   4 619.472 17.1922   2
  -6   4  -4 627.851 16.7946   2
   6   4   4 638.290 14.9758   1
  -6   4  -4 636.423 16.5237   1
  -7  -4  -4 4.51320 2.70446   1
   7  -4   4 5.55235 3.74932   2
  -7  -4  -4 -0.7972 3.10714   2
   7  -4   4 1.89325 3.97650   2
  -7   4  -4 0.35475 3.44954   2
  -7   4  -4 1.61415 4.43738   1
  -8  -4  -4 233.709 9.91977   2
  -8  -4  -4 251.146 8.34036   1
   8  -4   4 277.168 11.3915   2
  -8  -4  -4 256.066 10.6872   2
  -8   4  -4 250.948 10.1274   1
  -8   4  -4 253.656 10.0861   2
  -9  -4  -4 28.1042 5.41703   2
   9  -4   4 25.8616 7.04919   2
  -9  -4  -4 27.6139 4.95791   2
  -9  -4  -4 24.6675 3.89334   1
  -9   4  -4 26.0099 5.44378   1
  -9   4  -4 31.0698 5.41672   2
 -10  -4  -4 201.717 11.2422   2
  10  -4   4 186.205 10.7074   2
 -10  -4  -4 190.740 8.11651   1
 -10   4  -4 193.641 10.8264   2
  10   4   4 178.956 9.87541   2
 -10   4  -4 211.593 9.67058   1
 -11  -4  -4 12.4364 5.92029   2
 -11  -4  -4 9.46204 4.24565   1
  11  -4   4 5.65335 6.80971   2
 -11   4  -4 13.5623 6.19408   2
 -11   4  -4 10.2066 5.26890   1
 -12  -4  -4 87.7018 7.20700   1
  12  -4   4 100.815 9.51177   2
 -12  -4  -4 81.0117 8.87733   2
 -12   4  -4 109.661 9.53610   1
  13  -4   4 15.4071 7.53263   2
 -13  -4  -4 7.57444 6.70152   2
 -13   4  -4 5.02746 6.58370   1
  13  -5  -4 32.4750 8.66062   2
 -13  -5   4 20.4286 7.53127   2
 -13  -5   4 43.2912 7.60725   1
  12  -5  -4 23.5658 7.10235   2
 -12  -5   4 29.8387 7.78155   2
 -12  -5   4 25.0485 7.00324   1
 -12   5   4 24.5165 7.92965   1
 -11  -5   4 19.5827 5.95162   1
 -11  -5   4 10.8587 6.27301   2
  11  -5  -4 11.2675 6.03787   2
 -11   5   4 13.8999 6.35021   1
 -10  -5   4 74.1650 7.78530   2
 -10  -5   4 75.6401 7.40797   1
  10  -5  -4 78.0945 8.11148   2
 -10   5   4 76.0654 7.42473   2
 -10   5   4 58.6125 8.57148   1
   9  -5  -4 46.3204 6.27216   2
  -9  -5   4 47.4540 6.29278   2
  -9  -5   4 29.3732 5.28009   1
  -9  -5   4 27.9280 6.46422   2
  -9   5   4 53.9770 6.74961   1
  -9   5   4 30.4665 5.54245   2
   9   5  -4 26.7885 5.76484   2
   8  -5  -4 572.505 16.2769   2
  -8  -5   4 517.965 15.7597   2
  -8  -5   4 552.846 15.9650   1
   8  -5  -4 522.776 16.2186   2
  -8  -5   4 534.916 16.0529   2
  -8   5   4 523.820 15.5811   2
  -8   5   4 541.149 16.5641   1
   7  -5  -4 -1.2387 3.26819   2
  -7  -5   4 5.57131 3.75730   2
   7  -5  -4 8.20904 4.22905   2
  -7  -5   4 1.42016 4.05347   1
  -7  -5   4 10.0979 4.04255   2
  -7   5   4 10.0722 3.44708   2
   7   5  -4 6.12509 3.08940   2
  -7   5   4 11.5379 4.57085   1
   6  -5  -4 196.379 7.97769   2
  -6  -5   4 193.850 7.19681   2
  -6  -5   4 185.480 7.37678   1
   6  -5  -4 172.490 7.58539   2
  -6  -5   4 190.580 7.65558   2
   6   5  -4 178.306 7.00276   2
  -5  -5   4 20.2212 3.19399   2
  -5  -5   4 19.0501 3.09172   2
   5  -5  -4 12.6384 2.86481   2
  -5  -5   4 11.8575 2.96173   1
   5  -5  -4 21.3381 3.45585   2
   5   5  -4 17.2247 2.67060   2
  -5   5   4 19.9673 3.75258   1
   4  -5  -4 109.255 5.00432   2
   4  -5  -4 100.929 5.56808   2
  -4  -5   4 105.415 5.29228   1
  -4  -5   4 107.746 4.68471   2
  -4  -5   4 115.872 4.74333   2
  -4   5   4 105.852 4.62804   2
   4   5  -4 101.912 4.32036   2
  -4   5   4 108.087 5.46525   1
  -3  -5   4 227.970 6.58857   2
  -3  -5   4 226.485 7.26619   1
  -3  -5   4 229.242 6.56514   2
   3  -5  -4 225.417 6.64679   2
   3  -5  -4 216.833 6.64720   2
  -3   5   4 212.920 7.23050   1
  -3   5   4 214.498 6.32327   2
   3   5  -4 218.886 6.14420   2
   2  -5  -4 502.195 11.7689   2
  -2  -5   4 503.378 11.7821   2
  -2  -5   4 496.221 11.7454   2
   2  -5  -4 494.709 12.5648   1
   2  -5  -4 498.209 11.8484   2
  -2  -5   4 491.210 12.5652   1
  -2   5   4 500.238 12.5122   1
  -2   5   4 493.465 11.4947   2
   2   5  -4 494.207 11.4121   2
   1  -5  -4 1461.72 32.4440   1
   1  -5  -4 1461.39 31.7003   2
  -1  -5   4 1498.90 32.7695   1
  -1  -5   4 1480.59 31.8953   2
  -1  -5   4 1481.93 31.8714   2
   1  -5  -4 1452.18 31.7309   2
  -1   5   4 1406.24 31.0972   2
  -1   5   4 1540.91 33.1793   1
  -1   5   4 1428.98 31.1820   2
   1   5  -4 1524.33 31.8445   2
   1   5  -4 1493.16 31.5196   2
   0  -5   4 43.8534 2.33938   2
   0  -5  -4 42.5171 2.05497   2
   0  -5  -4 46.8824 2.09018   2
   0  -5  -4 40.1939 2.48246   1
   0  -5   4 45.0936 2.49823   2
   0   5  -4 44.6183 2.07180   2
   0   5   4 45.9843 2.58561   1
   0   5  -4 44.8275 2.09882   2
   1  -5   4 3370.64 71.4862   2
  -1  -5  -4 3391.26 71.0431   2
  -1  -5  -4 3376.04 70.9901   2
   1  -5   4 3381.38 71.5725   2
  -1  -5  -4 3281.49 71.1935   1
   1   5   4 3373.60 71.1833   1
  -1   5  -4 3369.03 71.1586   2
  -1   5  -4 3400.40 72.2396   1
   2  -5   4 36.2526 2.78337   2
  -2  -5  -4 34.9662 2.32283   2
  -2  -5  -4 35.5323 2.38999   2
  -2  -5  -4 31.6390 1.96569   1
  -2  -5  -4 34.3835 2.10834   1
   2  -5   4 34.6140 2.98164   2
  -2   5  -4 36.8536 3.19476   1
  -2   5  -4 34.8923 2.38934   2
  -3  -5  -4 102.575 3.29589   1
   3  -5   4 107.098 4.95022   2
   3  -5   4 103.016 4.85665   2
  -3  -5  -4 108.357 4.18613   2
  -3  -5  -4 102.165 4.29419   2
  -3  -5  -4 104.226 3.30851   1
  -3   5  -4 105.005 4.26187   2
  -3   5  -4 105.896 4.81842   1
   3   5   4 99.5501 3.44402   2
   4  -5   4 208.368 7.27738   2
  -4  -5  -4 213.492 6.89300   2
   4  -5   4 219.123 7.43663   2
  -4  -5  -4 215.346 5.77873   1
  -4  -5  -4 216.024 7.10848   2
  -4   5  -4 217.323 7.44194   1
   4   5   4 216.461 6.24658   2
  -5  -5  -4 12.7018 2.02822   1
  -5  -5  -4 9.12197 2.92357   2
  -5  -5  -4 15.1661 2.96610   2
   5  -5   4 15.4660 3.39023   2
   5  -5   4 14.2420 3.65331   2
  -5   5  -4 10.6790 3.03919   2
   5   5   4 13.1499 2.46632   2
  -5   5  -4 9.41908 3.28690   1
   5   5   4 13.8282 1.99036   1
  -6  -5  -4 116.625 6.41644   2
   6  -5   4 100.447 6.35023   2
  -6  -5  -4 126.393 7.44600   2
  -6  -5  -4 112.412 4.63474   1
   6  -5   4 113.744 7.10699   2
  -6   5  -4 113.688 6.31885   2
   6   5   4 104.400 5.54560   2
   6   5   4 103.244 4.41424   1
  -6   5  -4 121.439 6.76841   1
  -7  -5  -4 19.4774 4.09553   2
  -7  -5  -4 11.9377 3.85805   2
   7  -5   4 19.5269 3.90854   2
  -7  -5  -4 13.3628 2.87343   1
   7  -5   4 22.1782 5.18163   2
   7   5   4 8.77379 3.24461   2
  -7   5  -4 17.3576 4.20054   1
  -7   5  -4 16.0111 4.17400   2
   8  -5   4 37.2811 6.10271   2
  -8  -5  -4 42.4259 5.04563   2
  -8  -5  -4 38.7424 5.33250   2
  -8  -5  -4 48.1733 4.17785   1
  -8   5  -4 31.4749 5.46344   2
   8   5   4 34.9183 4.58057   2
  -8   5  -4 43.9998 5.44069   1
  -9  -5  -4 19.7445 4.61279   2
  -9  -5  -4 25.9827 4.02952   1
  -9  -5  -4 19.2889 5.74604   2
   9  -5   4 28.3359 6.42596   2
   9   5   4 20.9620 4.49551   2
  -9   5  -4 18.0420 5.68561   1
  -9   5  -4 13.3505 4.72428   2
 -10  -5  -4 198.864 8.20402   1
 -10  -5  -4 204.286 10.5759   2
  10  -5   4 200.260 10.9590   2
 -10   5  -4 193.025 10.5736   1
 -11  -5  -4 92.3889 6.69518   1
  11  -5   4 81.5765 8.97193   2
 -11  -5  -4 96.9605 9.91337   2
 -11   5  -4 81.5828 8.36845   1
 -12  -5  -4 10.4352 4.48795   1
  12  -5   4 14.2854 7.20360   2
 -12  -5  -4 25.4158 7.54365   2
 -12   5  -4 15.3649 6.85029   1
  13  -6  -4 61.0157 9.25101   2
 -13  -6   4 67.4098 9.84645   2
 -12  -6   4 45.8026 7.64611   2
  12  -6  -4 43.2872 9.45283   2
 -12  -6   4 69.5521 7.99044   1
 -12   6   4 40.0539 8.62610   1
 -11  -6   4 270.809 13.8788   1
 -11  -6   4 285.178 13.7076   2
  11  -6  -4 281.833 13.2180   2
 -11   6   4 292.411 13.5305   1
  10  -6  -4 -1.8673 5.28139   2
 -10  -6   4 10.5147 5.89784   2
 -10  -6   4 6.61058 5.64170   1
 -10   6   4 4.91548 5.90399   1
 -10   6   4 1.39364 4.74782   2
   9  -6  -4 319.434 12.4994   2
  -9  -6   4 316.621 12.0688   2
  -9  -6   4 296.357 11.8546   2
  -9  -6   4 309.752 11.6323   1
  -9   6   4 320.118 12.9370   1
  -9   6   4 329.886 11.6751   2
   9   6  -4 322.743 11.0996   2
  -8  -6   4 10.6040 4.25302   1
  -8  -6   4 15.3214 4.70206   2
   8  -6  -4 11.7932 4.54917   2
  -8  -6   4 5.75188 4.29599   2
   8   6  -4 14.4090 3.73293   2
  -8   6   4 9.81028 4.19081   2
  -8   6   4 1.24413 4.93168   1
  -7  -6   4 155.220 7.77901   1
   7  -6  -4 158.079 7.86634   2
  -7  -6   4 144.426 7.58008   2
   7  -6  -4 137.382 7.46261   2
  -7  -6   4 146.112 7.31686   2
  -7   6   4 150.793 8.25573   1
   7   6  -4 145.281 6.70730   2
  -6  -6   4 50.6083 4.73361   2
   6  -6  -4 41.6651 4.57573   2
  -6  -6   4 32.6318 3.95583   2
   6  -6  -4 45.5031 5.41948   2
  -6  -6   4 37.5326 4.28715   1
  -6   6   4 44.0006 4.26723   2
  -6   6   4 42.6291 5.32167   1
   6   6  -4 44.2536 3.71796   2
   5  -6  -4 138.915 6.69002   2
  -5  -6   4 134.218 6.08549   1
  -5  -6   4 138.806 5.84820   2
   5  -6  -4 148.361 6.43758   2
  -5  -6   4 135.652 5.95810   2
  -5   6   4 151.469 7.01689   1
  -5   6   4 129.616 5.76010   2
   5   6  -4 134.712 5.28764   2
  -4  -6   4 46.6906 3.60884   2
   4  -6  -4 47.9038 3.98178   2
  -4  -6   4 49.1993 4.05224   1
  -4  -6   4 44.1235 3.50040   2
   4  -6  -4 47.9235 3.83952   2
  -4   6   4 44.3034 3.37000   2
  -4   6   4 46.6365 4.40377   1
   4   6  -4 43.1968 3.08720   2
   3  -6  -4 143.573 5.14272   2
  -3  -6   4 149.696 4.98038   2
  -3  -6   4 139.571 5.64558   1
   3  -6  -4 155.077 5.26403   2
  -3  -6   4 137.236 5.01032   2
   3   6  -4 142.657 4.67117   2
  -3   6   4 141.836 4.73994   2
  -3   6   4 144.355 5.97863   1
   2  -6  -4 38.9076 2.70260   2
  -2  -6   4 46.8518 2.76723   2
   2  -6  -4 43.8199 2.87293   2
  -2  -6   4 46.5267 3.56661   1
  -2  -6   4 44.8294 2.76660   2
  -2   6   4 40.5583 3.37199   1
   2   6  -4 37.5201 2.81674   2
  -2   6   4 34.7948 2.86649   2
  -1  -6   4 1007.97 23.6039   1
   1  -6  -4 1004.73 23.2668   1
  -1  -6   4 1005.75 22.4894   2
   1  -6  -4 1031.42 22.3413   2
   1  -6  -4 1018.90 22.2898   2
  -1  -6   4 1044.33 22.5405   2
   1   6  -4 1022.21 21.7406   2
  -1   6   4 1036.17 23.2919   1
   0  -6  -4 287.120 7.91114   1
   0  -6   4 304.504 7.65202   2
   0  -6  -4 308.061 7.12474   2
   0  -6  -4 298.050 7.09964   2
   0  -6   4 302.821 7.59546   2
  -1  -6  -4 2843.29 59.9379   2
   1  -6   4 2896.66 60.5734   2
  -1  -6  -4 2753.94 60.4700   1
   1  -6   4 2812.87 60.6139   2
  -1  -6  -4 2836.06 59.9847   2
   1   6   4 2808.45 60.4520   1
  -1   6  -4 2909.36 61.6097   1
  -1   6  -4 2851.79 60.0047   2
  -2  -6  -4 211.566 5.79281   2
   2  -6   4 200.927 6.51784   2
   2  -6   4 209.990 6.37537   2
  -2  -6  -4 210.129 5.72191   1
  -2  -6  -4 216.359 5.75709   1
  -2  -6  -4 210.205 5.67421   2
  -2   6  -4 211.113 5.80442   2
  -2   6  -4 211.551 7.13164   1
  -3  -6  -4 263.755 6.71008   1
   3  -6   4 259.894 8.05065   2
  -3  -6  -4 254.456 7.16126   2
  -3  -6  -4 265.753 7.42287   2
   3  -6   4 264.710 7.77185   2
  -3  -6  -4 251.965 6.65711   1
   3   6   4 243.013 6.07168   2
  -3   6  -4 272.608 8.44329   1
  -3   6  -4 257.735 7.29820   2
   4  -6   4 1.04952 2.99520   2
  -4  -6  -4 2.94946 1.52738   1
  -4  -6  -4 -0.3917 2.09926   2
   4  -6   4 -2.7063 2.80589   2
  -4  -6  -4 -0.6033 1.57771   1
  -4  -6  -4 2.21479 2.28863   2
  -4   6  -4 -0.2319 2.82632   1
  -4   6  -4 -2.2908 2.14527   2
   4   6   4 0.98091 1.51517   2
  -5  -6  -4 375.738 9.51432   1
   5  -6   4 370.408 11.0531   2
  -5  -6  -4 381.734 10.8551   2
  -5  -6  -4 362.473 10.6609   2
   5  -6   4 375.189 11.4039   2
  -5   6  -4 378.282 11.4749   1
   6  -6   4 2.54915 4.11784   2
  -6  -6  -4 2.42237 2.35991   1
  -6  -6  -4 0.14545 3.22337   2
   6  -6   4 -2.4348 2.97385   2
  -6  -6  -4 -2.8218 3.04540   2
   6   6   4 8.64203 2.17091   1
  -6   6  -4 2.14003 4.11336   1
   6   6   4 -0.5967 2.41510   2
  -7  -6  -4 104.368 6.95859   2
  -7  -6  -4 101.223 6.95868   2
   7  -6   4 107.929 7.05484   2
   7  -6   4 87.5442 7.00884   2
  -7  -6  -4 91.6056 4.98052   1
   7   6   4 89.2143 5.56102   2
  -7   6  -4 113.928 7.00716   1
  -7   6  -4 90.2210 6.49279   2
   8  -6   4 7.48459 5.28494   2
  -8  -6  -4 14.8095 4.36655   2
  -8  -6  -4 12.3354 4.85648   2
   8  -6   4 8.87393 4.31792   2
  -8  -6  -4 9.72802 3.24508   1
  -8   6  -4 10.4263 4.54462   2
  -8   6  -4 14.6879 4.79731   1
   8   6   4 11.9275 3.71322   2
   9  -6   4 17.7272 6.21476   2
  -9  -6  -4 17.1778 3.66475   1
  -9  -6  -4 10.7913 5.40147   2
  -9   6  -4 9.81357 4.92088   2
  -9   6  -4 16.5514 5.82760   1
   9   6   4 23.9094 5.79784   2
  10  -6   4 12.5431 6.14784   2
 -10  -6  -4 13.7291 3.95194   1
 -10  -6  -4 10.2123 5.47212   2
 -10   6  -4 9.89950 5.80750   2
 -10   6  -4 10.1844 6.75594   1
 -11  -6  -4 7.13966 6.41319   2
 -11  -6  -4 6.19428 4.07674   1
  11  -6   4 13.9639 7.23317   2
 -11   6  -4 10.2068 5.79065   1
  12  -6   4 3.46665 7.73652   2
 -12  -6  -4 10.3857 6.89419   2
 -12   6  -4 0.80471 5.92021   1
 -12  -7   4 1.98565 6.09402   2
  12  -7  -4 14.7185 6.90490   2
 -12  -7   4 10.0247 6.33378   1
 -12   7   4 -7.5333 7.17277   1
 -11  -7   4 19.1750 6.87813   2
 -11   7   4 7.38481 6.62544   1
  10  -7  -4 12.2332 6.29428   2
 -10  -7   4 7.84540 5.04432   1
 -10   7   4 17.9039 6.59661   1
   9  -7  -4 29.7619 6.07431   2
  -9  -7   4 31.8566 5.85036   2
  -9  -7   4 41.6815 5.66580   1
  -9   7   4 40.0213 6.71093   1
  -8  -7   4 225.355 9.33003   2
   8  -7  -4 210.467 9.93584   2
   8  -7  -4 208.676 9.70952   2
  -8  -7   4 227.090 9.85228   1
  -8  -7   4 205.280 9.33037   2
  -8   7   4 216.668 10.6097   1
   7  -7  -4 3.15392 3.68386   2
  -7  -7   4 4.17548 3.68208   2
  -7  -7   4 6.53687 3.90926   1
  -7  -7   4 5.89481 3.94244   2
   7  -7  -4 7.53842 4.03543   2
  -7   7   4 11.6826 3.86787   2
  -7   7   4 11.8964 5.04826   1
   6  -7  -4 54.1600 4.90734   2
  -6  -7   4 45.2656 4.48156   2
   6  -7  -4 57.8106 5.31049   2
  -6  -7   4 45.1741 4.41929   2
  -6  -7   4 52.1314 5.76404   1
  -6   7   4 47.6494 4.25947   2
   6   7  -4 48.3532 4.16913   2
  -6   7   4 46.8071 5.64692   1
  -5  -7   4 23.5167 3.34379   2
   5  -7  -4 17.4918 3.46504   2
  -5  -7   4 25.4924 3.33802   2
  -5  -7   4 16.8979 3.87894   1
  -5   7   4 20.5614 4.92835   1
  -5   7   4 19.4306 3.15250   2
   5   7  -4 20.0587 2.53033   2
  -4  -7   4 110.533 5.09301   2
   4  -7  -4 117.036 5.37461   2
   4  -7  -4 125.634 5.46670   2
  -4  -7   4 131.602 5.90260   1
  -4  -7   4 131.555 5.31823   2
  -4   7   4 118.608 6.29036   1
   4   7  -4 126.275 4.20568   2
  -4   7   4 117.756 4.69009   2
  -3  -7   4 173.404 5.55665   2
   3  -7  -4 165.228 5.80338   2
  -3  -7   4 178.598 5.68565   2
   3  -7  -4 159.577 5.61859   2
  -3  -7   4 178.058 6.60268   1
  -3   7   4 162.199 6.95875   1
  -3   7   4 158.542 4.79289   2
  -2  -7   4 22.2602 2.21417   2
  -2  -7   4 23.6631 2.20303   2
   2  -7  -4 23.0620 2.29209   2
   2  -7  -4 24.6934 2.31422   2
  -2  -7   4 27.5914 3.33801   1
  -2   7   4 17.9491 3.24613   1
  -1  -7   4 518.945 12.1295   2
   1  -7  -4 515.821 11.8721   2
   1  -7  -4 516.063 11.9021   2
  -1  -7   4 518.911 12.1122   2
  -1  -7   4 525.006 13.5342   1
  -1   7   4 509.475 13.0091   1
   0  -7  -4 497.068 11.1770   2
   0  -7  -4 507.931 11.3145   2
   0  -7  -4 477.946 12.3011   1
   0  -7   4 512.459 11.7292   2
   0  -7   4 495.810 11.7542   2
   0   7   4 490.991 12.3415   1
  -1  -7  -4 182.261 4.81978   2
   1  -7   4 182.376 5.63978   2
   1  -7   4 186.067 5.52925   2
  -1  -7  -4 183.526 4.78730   2
  -1  -7  -4 166.486 5.51309   1
   1   7   4 180.415 5.74061   1
  -1   7  -4 186.099 4.45850   2
  -1   7  -4 192.666 6.82039   1
   2  -7   4 72.9785 4.06898   2
   2  -7   4 73.5117 3.86581   2
  -2  -7  -4 67.8499 3.92019   1
  -2  -7  -4 68.8506 3.48647   2
  -2  -7  -4 71.8634 3.85636   1
  -2   7  -4 79.2519 4.72858   1
  -3  -7  -4 658.544 15.6900   2
   3  -7   4 666.103 16.5210   2
  -3  -7  -4 650.773 15.4194   1
  -3  -7  -4 654.646 15.5740   2
   3  -7   4 677.994 16.3156   2
  -3   7  -4 714.336 17.4028   1
  -3   7  -4 661.890 15.5719   2
  -4  -7  -4 153.675 5.95063   2
  -4  -7  -4 165.618 5.73434   1
  -4  -7  -4 151.552 5.73183   2
   4  -7   4 155.607 6.39543   2
   4  -7   4 161.137 6.77255   2
  -4   7  -4 152.934 5.58441   2
  -4   7  -4 158.253 6.97301   1
  -5  -7  -4 14.2020 2.41673   1
  -5  -7  -4 12.8916 3.05445   2
   5  -7   4 16.4014 3.40352   2
  -5  -7  -4 9.02736 3.11433   2
  -5  -7  -4 12.2035 2.23506   1
  -5   7  -4 16.8167 3.10718   2
  -5   7  -4 10.8944 3.86817   1
  -6  -7  -4 697.547 17.2776   1
   6  -7   4 754.174 19.8590   2
   6  -7   4 760.594 19.5384   2
  -6  -7  -4 721.518 18.8479   2
  -6  -7  -4 778.476 19.3530   2
  -6  -7  -4 737.000 17.5552   1
  -6   7  -4 745.323 18.9119   2
  -6   7  -4 769.225 20.2455   1
   7  -7   4 317.298 11.8431   2
   7  -7   4 285.526 10.9787   2
  -7  -7  -4 292.412 10.2040   2
  -7  -7  -4 289.587 8.68470   1
  -7  -7  -4 297.280 10.6978   2
   7   7   4 286.414 9.41238   2
  -7   7  -4 298.731 11.1678   1
   8  -7   4 56.4585 5.90797   2
   8  -7   4 59.9101 6.70005   2
  -8  -7  -4 60.1985 6.18082   2
  -8  -7  -4 51.0105 8.71754   2
  -8  -7  -4 54.7164 4.84494   1
   8   7   4 65.3167 5.41440   2
  -8   7  -4 67.0273 7.35508   1
  -9  -7  -4 131.245 9.12749   2
  -9  -7  -4 110.852 6.03027   1
   9  -7   4 128.951 9.18575   2
  -9   7  -4 110.121 8.52479   1
  -9   7  -4 110.571 8.33407   2
 -10  -7  -4 7.96340 5.41972   2
  10  -7   4 18.4728 7.06307   2
 -10  -7  -4 9.58169 3.85119   1
 -10   7  -4 8.90708 5.77792   1
 -11  -7  -4 17.0142 6.61384   2
  11  -7   4 6.18122 11.1193   2
 -11  -7  -4 10.6683 4.04311   1
 -11   7  -4 6.32510 6.92397   1
 -12  -7  -4 -3.6728 6.58978   2
  12  -7   4 -1.3190 7.53545   2
 -12   7  -4 -3.3580 6.24145   1
  12  -8  -4 4.56045 7.20804   2
 -12  -8   4 11.7964 6.53606   1
 -12  -8   4 20.4813 7.67577   2
  11  -8  -4 -0.9307 6.58841   2
 -11  -8   4 11.8947 6.11905   1
 -11  -8   4 -7.3000 6.01223   2
 -11   8   4 2.50498 7.15094   1
 -10  -8   4 52.2153 7.28983   2
 -10  -8   4 39.4606 6.68632   1
 -10   8   4 47.0758 8.29681   1
   9  -8  -4 9.46937 5.81214   2
  -9  -8   4 5.30055 4.64970   2
  -9  -8   4 14.4523 5.43579   1
  -9   8   4 -1.7824 5.55247   1
  -8  -8   4 108.212 7.67890   2
  -8  -8   4 107.066 7.19671   1
   8  -8  -4 94.7162 7.88007   2
  -8  -8   4 105.465 7.24390   2
   8  -8  -4 107.852 7.67119   2
  -8   8   4 95.8742 6.74526   2
  -8   8   4 101.322 8.48396   1
   7  -8  -4 -5.5621 3.81396   2
  -7  -8   4 -4.3769 3.58516   1
   7  -8  -4 -1.6215 4.18792   2
  -7  -8   4 2.50538 3.74717   2
  -7  -8   4 6.61206 4.01398   2
  -7   8   4 -4.4566 3.05756   2
  -7   8   4 4.91942 4.93215   1
   6  -8  -4 643.118 17.2942   2
  -6  -8   4 642.169 17.0318   1
  -6  -8   4 634.812 16.7925   2
   6  -8  -4 600.480 16.9116   2
  -6  -8   4 620.389 16.4982   2
  -6   8   4 620.362 16.7859   2
  -6   8   4 647.346 18.2880   1
   5  -8  -4 6.60913 3.31911   2
  -5  -8   4 7.52436 3.54335   1
  -5  -8   4 8.21630 3.12718   2
  -5  -8   4 8.48823 2.97833   2
   5  -8  -4 7.05589 3.18176   2
  -5   8   4 7.00492 2.47539   2
  -5   8   4 6.46879 3.96250   1
  -4  -8   4 745.204 18.3002   2
   4  -8  -4 747.452 18.7051   2
  -4  -8   4 760.890 19.3355   1
   4  -8  -4 768.088 18.5807   2
  -4  -8   4 767.542 18.2143   2
  -4   8   4 779.985 21.2458   1
  -3  -8   4 5.19888 3.11053   1
   3  -8  -4 2.89477 2.27134   2
   3  -8  -4 2.40621 2.26210   2
  -3  -8   4 4.52652 2.10747   2
  -3  -8   4 2.75506 2.07469   2
  -3   8   4 2.93151 3.12606   1
  -2  -8   4 510.412 12.3884   2
   2  -8  -4 535.765 12.4932   2
  -2  -8   4 517.392 13.9078   1
  -2  -8   4 511.712 12.4020   2
   2  -8  -4 522.769 12.5109   2
  -2   8   4 518.738 13.8081   1
  -1  -8   4 96.9609 5.27105   1
  -1  -8   4 91.6289 3.74633   2
  -1  -8   4 90.9336 3.64407   2
   1  -8  -4 87.9597 3.38686   2
   1  -8  -4 87.5001 3.35215   2
  -1   8   4 90.4701 4.58310   1
   0  -8   4 174.393 5.24313   2
   0  -8   4 172.815 5.29584   2
   0  -8  -4 169.217 4.56020   2
   0  -8  -4 170.776 4.55556   2
   0   8   4 179.841 6.15306   1
  -1  -8  -4 2.83763 1.21100   2
   1  -8   4 5.42932 1.92425   2
  -1  -8  -4 5.05490 1.31909   2
   1  -8   4 0.69393 1.88057   2
  -1   8  -4 8.57381 2.93727   1
   1   8   4 4.39873 2.26610   1
  -2  -8  -4 13.3779 1.79985   2
  -2  -8  -4 18.2542 2.52156   1
  -2  -8  -4 15.1073 2.40561   1
   2  -8   4 17.4825 2.57067   2
   2  -8   4 17.1340 2.68578   2
  -2   8  -4 12.8511 3.46442   1
   3  -8   4 15.2637 3.10730   2
  -3  -8  -4 21.7944 2.48915   1
   3  -8   4 19.2162 2.85077   2
  -3  -8  -4 13.4703 2.38451   1
  -3  -8  -4 14.9354 2.32080   2
  -3  -8  -4 16.4205 2.41720   2
  -3   8  -4 14.4133 2.07909   2
  -3   8  -4 17.8562 3.80516   1
  -4  -8  -4 3.75696 2.05214   1
  -4  -8  -4 3.73721 2.52093   2
   4  -8   4 7.88845 3.00864   2
  -4  -8  -4 6.07496 2.51743   2
   4  -8   4 5.87563 3.34560   2
  -4  -8  -4 2.62302 2.21655   1
  -4   8  -4 2.51212 3.53687   1
  -5  -8  -4 7.19669 2.17111   1
  -5  -8  -4 11.4922 2.51578   1
   5  -8   4 12.8373 3.56709   2
   5  -8   4 8.79145 3.95418   2
  -5  -8  -4 15.2577 3.31967   2
  -5  -8  -4 5.58752 2.95162   2
  -5   8  -4 8.05450 2.77187   2
  -5   8  -4 7.39043 4.11840   1
  -6  -8  -4 266.786 9.03059   2
   6  -8   4 246.616 9.81821   2
  -6  -8  -4 270.955 7.99729   1
  -6  -8  -4 266.567 9.28774   2
   6  -8   4 262.964 10.0123   2
  -6   8  -4 245.103 8.98314   2
  -6   8  -4 258.220 10.3122   1
   7  -8   4 0.92014 4.76051   2
  -7  -8  -4 9.93370 4.00061   2
  -7  -8  -4 11.3934 4.35582   2
  -7  -8  -4 13.9941 3.15454   1
  -7   8  -4 12.0744 5.48360   1
  -7   8  -4 7.79343 3.57340   2
  -8  -8  -4 251.287 10.1957   2
  -8  -8  -4 252.762 10.8408   2
  -8  -8  -4 255.242 8.54757   1
   8  -8   4 269.198 11.9992   2
  -8   8  -4 271.737 11.4666   1
  -8   8  -4 255.954 10.1879   2
  -9  -8  -4 5.68389 5.54115   2
   9  -8   4 5.70140 6.29238   2
  -9  -8  -4 4.98186 3.57551   1
 -10  -8  -4 139.260 10.2903   2
 -10  -8  -4 152.413 7.12766   1
  10  -8   4 120.183 15.9192   2
 -10   8  -4 137.098 10.9390   1
 -11  -8  -4 3.95639 6.33852   2
  11  -8   4 4.33584 7.62321   2
 -11   8  -4 9.92067 6.67241   1
  12  -8   4 40.8957 8.41507   2
 -12  -8  -4 36.3818 8.93063   2
 -12   8  -4 45.3597 9.54761   1
  11  -9  -4 4.55917 7.04531   2
 -11  -9   4 -2.2290 6.01091   2
 -11  -9   4 5.13485 5.91825   1
 -11   9   4 -20.889 7.13479   1
  10  -9  -4 124.800 10.7793   2
 -10  -9   4 115.731 9.23854   1
 -10  -9   4 121.043 9.79440   2
 -10   9   4 119.807 10.3802   1
  -9  -9   4 22.7849 5.68654   1
  -9  -9   4 22.1479 5.83693   2
  -9   9   4 8.18587 6.97810   1
  -8  -9   4 144.650 8.49889   2
   8  -9  -4 162.658 9.64648   2
  -8  -9   4 156.167 9.02092   1
  -8  -9   4 154.028 8.63783   2
  -8   9   4 154.529 10.9026   1
  -7  -9   4 7.08473 4.59196   1
  -7  -9   4 -0.3691 3.65084   2
   7  -9  -4 4.93484 4.57404   2
   7  -9  -4 4.82956 6.64583   2
  -7  -9   4 12.3886 4.34716   2
  -7   9   4 9.31037 5.51144   1
   6  -9  -4 27.6404 4.67871   2
  -6  -9   4 31.5166 4.95763   1
   6  -9  -4 30.9536 4.57617   2
  -6  -9   4 37.7512 4.24452   2
  -6  -9   4 28.1759 4.09249   2
  -6   9   4 21.0909 5.32833   1
  -5  -9   4 79.7379 6.49720   1
  -5  -9   4 85.1564 5.36077   2
   5  -9  -4 83.6721 6.03733   2
   5  -9  -4 77.6245 5.80967   2
  -5  -9   4 95.4798 5.42772   2
  -5   9   4 78.6751 6.71980   1
  -4  -9   4 12.5250 2.79937   2
   4  -9  -4 13.9959 3.13349   2
   4  -9  -4 8.15825 3.07860   2
  -4  -9   4 13.7461 2.90420   2
  -4   9   4 12.5585 4.19461   1
  -3  -9   4 422.288 10.8674   2
  -3  -9   4 422.844 12.6558   1
  -3  -9   4 437.973 11.0690   2
   3  -9  -4 420.820 11.2736   2
   3  -9  -4 420.110 11.1962   2
  -3   9   4 426.399 12.7331   1
  -2  -9   4 25.1535 2.96523   2
  -2  -9   4 20.4621 2.45184   2
  -2  -9   4 18.9525 3.79049   1
   2  -9  -4 21.3261 2.47894   2
   2  -9  -4 18.2230 2.86699   2
  -2   9   4 20.2781 3.88807   1
  -1  -9   4 196.852 5.74430   2
  -1  -9   4 189.370 5.81448   2
  -1  -9   4 205.665 7.79171   1
   1  -9  -4 199.436 5.50024   2
   1  -9  -4 196.879 5.50318   2
  -1   9   4 190.448 7.05227   1
   0  -9   4 182.050 5.54999   2
   0  -9   4 189.795 5.66118   2
   0  -9   4 187.571 7.55851   1
   0  -9  -4 180.137 4.81047   2
   0  -9  -4 180.576 4.81563   2
   0   9   4 184.767 6.76701   1
  -1  -9  -4 127.860 3.68086   2
   1  -9   4 130.595 5.48516   2
  -1  -9  -4 122.390 3.67327   2
   1  -9   4 125.098 4.88488   2
   1   9   4 119.400 5.28380   1
  -1   9  -4 116.436 6.27979   1
   2  -9   4 431.211 12.0874   2
  -2  -9  -4 419.413 11.0791   1
  -2  -9  -4 422.069 9.98485   2
   2  -9   4 414.545 11.0329   2
  -2   9  -4 411.093 13.5546   1
  -3  -9  -4 3.15986 2.04255   2
   3  -9   4 0.55515 2.59727   2
   3  -9   4 -3.3008 2.76150   2
  -3  -9  -4 0.59196 2.37888   1
  -3  -9  -4 3.59077 2.16083   2
  -3   9  -4 3.51505 3.70728   1
   4  -9   4 45.4013 4.21289   2
  -4  -9  -4 44.2935 3.57057   2
  -4  -9  -4 39.9049 3.60762   2
  -4  -9  -4 35.7314 3.25535   1
   4  -9   4 36.3881 4.45578   2
  -4   9  -4 49.1647 5.39142   1
   5  -9   4 17.3162 3.92561   2
   5  -9   4 19.4501 4.38315   2
  -5  -9  -4 20.3242 3.60564   2
  -5  -9  -4 12.5597 2.75846   1
  -5   9  -4 20.7372 3.08212   2
  -5   9  -4 19.9778 4.72561   1
  -6  -9  -4 344.631 10.9052   2
   6  -9   4 369.425 12.4869   2
  -6  -9  -4 346.272 11.2197   2
  -6  -9  -4 349.923 9.89986   1
  -6   9  -4 341.303 12.5597   1
  -6   9  -4 342.098 13.3193   2
   7  -9   4 4.17502 3.84281   2
  -7  -9  -4 1.91132 2.95583   1
  -7  -9  -4 0.90304 3.97161   2
  -7  -9  -4 -1.0246 3.69901   2
   7  -9   4 7.88484 5.19355   2
  -7   9  -4 17.1334 3.85527   2
  -7   9  -4 6.22262 5.03374   1
   8  -9   4 190.363 10.7224   2
  -8  -9  -4 189.083 7.39232   1
  -8  -9  -4 173.748 8.70902   2
  -8   9  -4 171.873 9.99631   1
  -9  -9  -4 13.6682 3.69262   1
  -9  -9  -4 6.77776 5.52822   2
  -9   9  -4 8.82379 5.95591   1
  10  -9   4 10.1316 6.90058   2
 -10  -9  -4 6.66396 3.89529   1
 -10  -9  -4 6.06529 5.84661   2
 -10   9  -4 10.9742 6.63150   1
  11  -9   4 50.9883 8.24558   2
 -11  -9  -4 49.1395 7.47766   2
 -11   9  -4 42.8181 7.80734   1
  11 -10  -4 72.8593 9.28570   2
 -11 -10   4 64.5668 8.41803   2
 -11 -10   4 71.4541 8.00149   1
 -10 -10   4 13.1672 6.19772   2
  10 -10  -4 14.2316 6.93599   2
 -10 -10   4 4.89477 6.00058   1
 -10  10   4 4.34454 6.75634   1
  -9 -10   4 85.7808 7.61380   2
   9 -10  -4 74.5641 8.20945   2
  -9 -10   4 77.0801 7.43383   1
  -9  10   4 72.5592 8.77127   1
  -8 -10   4 -7.2650 4.38815   2
  -8 -10   4 -2.9778 4.83308   1
  -8  10   4 -4.2780 5.65519   1
  -7 -10   4 115.064 7.61879   2
   7 -10  -4 114.044 7.68606   2
   7 -10  -4 119.673 8.21696   2
  -7 -10   4 122.681 8.04424   1
  -7 -10   4 121.539 7.36336   2
  -7  10   4 116.310 8.92740   1
   6 -10  -4 1.01487 4.00156   2
  -6 -10   4 5.29084 3.30292   2
  -6 -10   4 4.33095 3.45221   2
  -6 -10   4 3.29840 4.41828   1
   6 -10  -4 2.23652 3.84359   2
  -6  10   4 10.1322 5.26120   1
  -5 -10   4 53.8625 5.32495   1
   5 -10  -4 64.5020 5.49219   2
   5 -10  -4 59.6039 4.95389   2
  -5 -10   4 64.3393 5.66911   2
  -5 -10   4 56.2576 4.99615   2
  -5  10   4 57.4911 6.20706   1
  -4 -10   4 73.2237 6.44085   1
   4 -10  -4 66.4734 5.09573   2
   4 -10  -4 62.1369 5.02353   2
  -4 -10   4 80.1732 4.63936   2
  -4 -10   4 76.4576 4.81531   2
  -4  10   4 73.4228 6.46893   1
   3 -10  -4 61.2999 4.42248   2
  -3 -10   4 64.8518 5.69231   1
  -3 -10   4 56.9490 3.95139   2
   3 -10  -4 64.1300 4.47542   2
  -3 -10   4 62.1815 4.03419   2
  -3  10   4 76.4967 6.17596   1
   2 -10  -4 42.6148 3.42494   2
  -2 -10   4 48.9811 4.93828   1
  -2 -10   4 43.0077 3.43106   2
  -2 -10   4 40.5263 3.34610   2
   2 -10  -4 37.0866 3.06817   2
  -2  10   4 46.1174 5.07328   1
   1 -10  -4 163.106 4.99314   2
   1 -10  -4 167.541 4.91776   2
  -1 -10   4 157.386 5.36109   2
  -1 -10   4 153.075 5.20555   2
  -1 -10   4 153.131 7.84690   1
  -1  10   4 168.301 7.24591   1
   0 -10  -4 7.14055 1.71429   2
   0 -10   4 7.06829 3.74701   1
   0 -10   4 6.85083 2.05595   2
   0 -10   4 9.78043 2.15150   2
   0 -10  -4 4.26457 1.40330   2
   0  10   4 2.85554 3.12464   1
  -1 -10  -4 625.397 13.7671   2
   1 -10   4 614.431 14.9880   2
   1 -10   4 617.921 14.8794   2
  -1  10  -4 631.504 17.1208   1
   1  10   4 621.093 15.8013   1
  -2 -10  -4 73.8043 3.28348   2
  -2 -10  -4 73.8704 3.31565   2
   2 -10   4 71.7608 4.54924   2
  -2 -10  -4 82.0687 4.77785   1
  -2  10  -4 90.1301 6.30068   1
   3 -10   4 613.112 15.8145   2
  -3 -10  -4 617.728 14.4914   2
   3 -10   4 610.300 15.5906   2
  -3 -10  -4 601.425 15.2275   1
  -3  10  -4 608.881 17.2142   1
   4 -10   4 43.2230 4.69966   2
  -4 -10  -4 44.1045 3.74499   1
  -4 -10  -4 41.1844 3.67212   2
   4 -10   4 34.0913 4.20453   2
  -4 -10  -4 43.7330 3.63353   2
  -4  10  -4 42.5670 5.45046   1
  -5 -10  -4 155.177 6.61782   2
   5 -10   4 160.278 7.62930   2
  -5 -10  -4 150.885 6.22627   1
  -5 -10  -4 161.765 6.71324   2
   5 -10   4 149.856 7.88715   2
  -5  10  -4 141.118 8.47525   1
  -6 -10  -4 36.2124 3.81228   1
   6 -10   4 31.8222 4.95287   2
  -6 -10  -4 33.4921 4.21072   2
  -6 -10  -4 40.4613 4.68057   2
   6 -10   4 33.0344 5.32002   2
  -6  10  -4 28.6480 5.97049   1
   7 -10   4 14.2345 5.50683   2
  -7 -10  -4 3.96391 3.95192   2
  -7 -10  -4 20.6524 4.55870   2
  -7 -10  -4 19.6572 3.57584   1
  -7  10  -4 15.9809 5.83502   1
  -8 -10  -4 3.09994 4.66391   2
  -8 -10  -4 -6.3415 3.18378   1
   8 -10   4 -4.4109 5.73402   2
  -8  10  -4 -4.0682 5.56276   1
  -9 -10  -4 31.3857 4.23676   1
   9 -10   4 41.6049 7.49166   2
  -9 -10  -4 30.1131 6.10042   2
  -9  10  -4 35.5427 7.17947   1
  10 -10   4 22.9092 7.51937   2
 -10 -10  -4 13.9173 6.07582   2
 -10  10  -4 5.77962 7.49140   1
  11 -10   4 5.50789 6.85344   2
  11 -11  -4 14.3861 11.4936   2
 -10 -11   4 74.3600 8.01930   2
  10 -11  -4 77.0343 8.80118   2
 -10 -11   4 65.2418 7.72350   1
 -10  11   4 102.234 10.3189   1
  -9 -11   4 -0.4346 5.25550   2
   9 -11  -4 15.9666 6.54768   2
  -9  11   4 1.29673 6.65215   1
  -8 -11   4 18.8367 5.16684   2
  -8 -11   4 14.6913 5.29180   1
   8 -11  -4 11.6794 5.63463   2
  -8  11   4 7.75949 6.34471   1
  -7 -11   4 17.1211 4.68462   2
   7 -11  -4 11.6240 5.74263   2
  -7 -11   4 14.5058 5.26766   1
  -7  11   4 9.29283 6.64812   1
  -6 -11   4 88.9366 6.50765   2
   6 -11  -4 81.9641 6.66056   2
  -6 -11   4 84.7717 6.86045   1
   6 -11  -4 105.607 7.06202   2
  -6 -11   4 88.8091 6.30262   2
  -6  11   4 118.194 8.69940   1
  -5 -11   4 90.6858 6.71425   1
  -5 -11   4 102.127 5.81364   2
   5 -11  -4 86.5386 6.07884   2
  -5 -11   4 92.0470 5.69583   2
   5 -11  -4 82.4067 6.18421   2
  -5  11   4 87.6574 7.65720   1
  -4 -11   4 53.1452 4.59116   2
  -4 -11   4 50.2110 5.87213   1
   4 -11  -4 56.1829 4.63935   2
   4 -11  -4 55.0566 4.61746   2
  -4 -11   4 51.0198 4.46728   2
  -4  11   4 66.1782 6.44442   1
   3 -11  -4 71.2140 4.76025   2
  -3 -11   4 73.2405 4.40382   2
  -3 -11   4 74.2183 4.37043   2
   3 -11  -4 61.0925 4.60264   2
  -3 -11   4 60.1063 5.73108   1
  -3  11   4 75.2434 6.63696   1
   2 -11  -4 2.83886 2.37490   2
  -2 -11   4 1.70879 2.23687   2
   2 -11  -4 4.63400 2.29587   2
  -2 -11   4 4.34180 2.27409   2
  -2 -11   4 -5.1071 3.72395   1
  -2  11   4 7.24615 4.31569   1
  -1 -11   4 145.871 7.72136   1
   1 -11  -4 146.447 4.84112   2
  -1 -11   4 161.003 5.26696   2
   1 -11  -4 147.990 4.88957   2
  -1 -11   4 158.078 5.35605   2
   0 -11  -4 -0.2956 1.42702   2
   0 -11   4 -1.1817 2.17104   2
   0 -11  -4 1.30804 1.41258   2
   0 -11   4 -0.3415 2.20333   2
   0 -11   4 -0.6003 3.98181   1
   0  11   4 2.67164 3.67808   1
  -1 -11  -4 93.7787 3.11156   2
  -1 -11  -4 98.3072 3.18371   2
   1 -11   4 99.5401 4.67335   2
   1 -11   4 91.7255 4.84194   2
   1  11   4 84.7076 5.65887   1
  -1  11  -4 103.764 6.86369   1
  -2 -11  -4 137.882 4.44660   2
  -2 -11  -4 138.446 4.47896   2
   2 -11   4 142.555 6.09533   2
  -2 -11  -4 138.829 6.38872   1
  -2  11  -4 148.703 7.90771   1
  -3 -11  -4 122.385 5.80181   1
   3 -11   4 124.171 6.33660   2
  -3 -11  -4 117.261 4.83167   2
   3 -11   4 123.541 6.96087   2
  -3  11  -4 137.309 7.95851   1
   4 -11   4 3.85052 3.69751   2
  -4 -11  -4 2.43429 2.70235   2
   4 -11   4 4.67542 3.52300   2
  -4 -11  -4 4.73578 3.12958   1
  -4 -11  -4 2.35957 2.70480   2
  -4  11  -4 10.8398 4.87940   1
   5 -11   4 125.291 7.35044   2
  -5 -11  -4 111.874 5.73885   1
  -5 -11  -4 112.208 5.92098   2
   5 -11   4 112.823 7.70913   2
  -5 -11  -4 116.118 6.19950   2
  -5  11  -4 130.806 8.56503   1
  -6 -11  -4 5.76751 3.10642   1
   6 -11   4 7.59447 4.80344   2
   6 -11   4 4.89381 4.30484   2
  -6 -11  -4 4.60692 3.65927   2
  -6 -11  -4 10.0148 3.92249   2
  -6  11  -4 9.88642 5.35406   1
  -7 -11  -4 85.3335 6.78150   2
   7 -11   4 86.5980 7.87721   2
  -7 -11  -4 83.9975 7.11758   2
  -7 -11  -4 82.6817 5.74572   1
  -7  11  -4 107.340 9.38675   1
  -8 -11  -4 128.292 8.73453   2
  -8 -11  -4 114.151 6.46424   1
   8 -11   4 124.514 10.1326   2
  -8  11  -4 127.150 10.0719   1
   9 -11   4 45.8561 7.74590   2
  -9 -11  -4 46.3987 6.78575   2
  -9  11  -4 35.9153 8.44413   1
 -10 -11  -4 21.4016 6.27585   2
  10 -11   4 8.50907 7.06275   2
 -10  11  -4 14.5649 7.47660   1
 -10 -12   4 31.9398 6.76900   1
  10 -12  -4 20.6571 6.79981   2
 -10 -12   4 10.0032 9.92670   2
 -10  12   4 9.68739 8.87965   1
  -9 -12   4 4.03475 5.56305   2
   9 -12  -4 0.03911 5.92620   2
  -9 -12   4 4.23840 5.89424   1
  -9  12   4 21.4797 8.02149   1
  -8 -12   4 57.1894 7.00447   1
   8 -12  -4 72.5209 7.49327   2
  -8 -12   4 76.8304 6.85853   2
  -8  12   4 77.6328 9.12933   1
   7 -12  -4 7.89080 5.16643   2
  -7 -12   4 7.59352 4.47443   2
  -7 -12   4 10.6032 4.26057   2
  -7 -12   4 14.0382 4.81631   1
  -7  12   4 17.8187 6.73717   1
  -6 -12   4 237.247 10.2920   1
  -6 -12   4 256.527 9.51028   2
  -6 -12   4 253.397 9.24209   2
   6 -12  -4 230.932 10.0843   2
   6 -12  -4 271.166 10.6659   2
  -5 -12   4 12.7741 3.37929   2
  -5 -12   4 4.65186 4.39910   1
  -5 -12   4 9.06037 3.53706   2
   5 -12  -4 11.4363 4.18047   2
   5 -12  -4 9.43241 3.96196   2
  -5  12   4 10.6799 5.46039   1
   4 -12  -4 287.598 9.54755   2
  -4 -12   4 286.110 10.8077   1
   4 -12  -4 280.092 9.43549   2
  -4 -12   4 281.468 8.84497   2
  -4 -12   4 279.027 8.87145   2
  -4  12   4 284.316 11.9694   1
   3 -12  -4 102.482 5.52970   2
  -3 -12   4 104.587 4.94838   2
   3 -12  -4 101.218 5.49652   2
  -3 -12   4 104.411 7.14579   1
  -3 -12   4 100.103 5.10749   2
  -3  12   4 117.526 7.52753   1
  -2 -12   4 102.589 7.30445   1
   2 -12  -4 132.187 5.26525   2
  -2 -12   4 123.380 5.07629   2
  -2 -12   4 128.367 5.03988   2
   2 -12  -4 122.606 5.09609   2
  -2  12   4 114.143 7.11678   1
   1 -12  -4 3.80062 2.00901   2
  -1 -12   4 3.16448 4.32495   1
   1 -12  -4 3.48575 1.92060   2
  -1 -12   4 4.31157 2.31288   2
  -1 -12   4 0.28914 2.22979   2
  -1  12   4 -0.1309 4.13845   1
   0 -12   4 37.1912 3.18878   2
   0 -12   4 29.5492 5.40738   1
   0 -12  -4 33.8328 2.31180   2
   0 -12  -4 31.6971 2.31459   2
   0 -12   4 27.0078 2.96101   2
   0  12   4 33.8986 4.83254   1
   1 -12   4 131.844 5.51299   2
  -1 -12  -4 127.882 3.69590   2
   1 -12   4 131.282 5.60788   2
  -1  12  -4 139.711 8.58564   1
  -2 -12  -4 38.3172 4.50858   1
  -2 -12  -4 32.7414 2.63613   2
  -2 -12  -4 39.0385 3.19888   2
   2 -12   4 42.9133 3.80707   2
   2 -12   4 43.9085 3.95709   2
  -2  12  -4 26.6693 5.49070   1
  -3 -12  -4 6.87867 3.39322   1
   3 -12   4 3.07267 3.17802   2
   3 -12   4 2.40362 3.40533   2
  -3 -12  -4 0.10135 2.28342   2
  -3 -12  -4 0.86451 2.21546   2
  -3  12  -4 10.5516 4.97492   1
   4 -12   4 19.7087 4.89520   2
   4 -12   4 19.6698 4.42115   2
  -4 -12  -4 26.4252 4.04788   1
  -4 -12  -4 23.7064 3.27462   2
  -4  12  -4 20.2272 5.59902   1
   5 -12   4 31.1773 4.78958   2
  -5 -12  -4 28.2614 3.99367   2
  -5 -12  -4 28.1878 3.89155   2
   5 -12   4 34.6418 5.19922   2
  -5 -12  -4 26.7958 3.96942   1
  -5  12  -4 16.1059 6.46743   1
   6 -12   4 28.5521 5.85954   2
  -6 -12  -4 33.0563 4.60018   2
  -6 -12  -4 27.8940 4.03005   1
  -6 -12  -4 30.1626 4.36712   2
  -6  12  -4 33.4820 6.82757   1
   7 -12   4 -0.9368 5.35659   2
  -7 -12  -4 -0.8682 4.11660   2
  -7 -12  -4 -1.3620 3.97964   2
  -7 -12  -4 1.04069 3.46570   1
  -7  12  -4 -1.9100 5.88893   1
   8 -12   4 171.306 10.9055   2
  -8 -12  -4 148.863 9.10237   2
  -8 -12  -4 153.499 7.04147   1
  -8  12  -4 131.539 10.6789   1
  -9 -12  -4 5.37707 5.42674   2
   9 -12   4 5.83634 6.85659   2
  -9  12  -4 -0.8760 6.76067   1
 -10 -12  -4 34.6977 7.04828   2
  10 -12   4 41.2582 14.0019   2
 -10  12  -4 62.8449 9.89317   1
   9 -13  -4 6.35671 7.10350   2
  -9 -13   4 6.49824 6.14935   1
  -8 -13   4 128.850 8.76908   2
   8 -13  -4 118.787 9.94953   2
  -8 -13   4 93.7843 8.15352   1
  -8  13   4 113.145 11.1223   1
  -7 -13   4 4.20972 4.31444   2
   7 -13  -4 -9.1648 4.84041   2
  -7  13   4 -2.2677 7.08993   1
  -6 -13   4 142.954 7.72716   2
  -6 -13   4 140.982 9.22110   1
  -6 -13   4 132.649 7.27699   2
   6 -13  -4 140.532 8.60147   2
  -6  13   4 126.467 9.92697   1
   5 -13  -4 35.3678 4.83171   2
   5 -13  -4 42.8658 5.16424   2
  -5 -13   4 25.3027 5.99034   1
  -5 -13   4 34.5573 4.35284   2
  -4 -13   4 3.48297 2.91830   2
   4 -13  -4 3.54715 3.53817   2
  -4 -13   4 5.34063 4.71504   1
  -4  13   4 6.26340 5.21169   1
   3 -13  -4 66.9658 5.18971   2
  -3 -13   4 68.2963 4.48521   2
  -3 -13   4 70.8120 6.61814   1
   3 -13  -4 69.9606 5.07311   2
  -3 -13   4 68.1931 4.69654   2
  -3  13   4 64.9761 6.93159   1
  -2 -13   4 117.424 5.11245   2
  -2 -13   4 112.266 4.95710   2
  -2 -13   4 121.276 7.97631   1
   2 -13  -4 117.977 5.29576   2
   2 -13  -4 113.062 5.02161   2
  -2  13   4 120.049 7.62170   1
  -1 -13   4 123.255 8.13996   1
  -1 -13   4 125.068 4.99405   2
  -1 -13   4 128.287 5.06612   2
   1 -13  -4 120.082 4.58197   2
  -1  13   4 126.542 8.00645   1
   0 -13  -4 25.8582 2.23935   2
   0 -13   4 29.7393 3.12409   2
   0 -13   4 22.5208 5.57808   1
   0 -13  -4 23.2820 2.11241   2
   0 -13   4 25.8059 3.02593   2
   0  13   4 21.5640 4.44272   1
  -1 -13  -4 10.2995 4.26468   1
   1 -13   4 0.53514 2.73694   2
   2 -13   4 3.16922 3.20751   2
  -2 -13  -4 -0.8559 3.77471   1
   2 -13   4 2.09617 3.06297   2
  -2 -13  -4 2.63577 1.51442   2
  -2 -13  -4 -0.2705 1.62722   2
  -2  13  -4 -6.7611 4.49724   1
  -3 -13  -4 43.6684 3.16639   2
   3 -13   4 38.8674 4.32641   2
  -3 -13  -4 43.6274 3.43966   2
  -3 -13  -4 52.3260 5.12323   1
   3 -13   4 49.1398 4.75297   2
  -3  13  -4 40.3657 6.40776   1
  -4 -13  -4 151.501 8.30416   2
  -4 -13  -4 133.367 5.87802   2
   4 -13   4 124.560 10.8049   2
   4 -13   4 153.451 7.58300   2
  -5 -13  -4 2.95258 3.25917   2
   5 -13   4 4.19461 4.69926   2
   5 -13   4 13.0187 4.42587   2
  -5  13  -4 8.83077 6.54931   1
  -6 -13  -4 74.7400 5.72779   2
   6 -13   4 76.4287 7.09712   2
  -6  13  -4 81.0310 8.54255   1
   7 -13   4 9.16387 5.76215   2
  -7 -13  -4 8.68889 4.58590   2
  -7  13  -4 9.74749 7.40133   1
   8 -13   4 26.4427 7.06218   2
  -8 -13  -4 26.7547 5.57427   2
  -8  13  -4 35.4783 7.88100   1
  -9 -13  -4 26.2845 6.82685   2
  -9  13  -4 34.0348 10.3101   1
   8 -14  -4 -2.0997 6.24015   2
  -8 -14   4 1.05956 5.72368   1
  -8  14   4 3.88867 7.89125   1
   7 -14  -4 26.3875 5.78231   2
  -7 -14   4 35.9739 5.52642   2
  -7 -14   4 37.3385 6.60210   1
  -7  14   4 28.2323 7.59267   1
  -6 -14   4 11.4664 5.31515   1
  -6 -14   4 3.51797 3.87757   2
   6 -14  -4 9.02698 4.85415   2
  -6 -14   4 11.8946 4.27792   2
  -6  14   4 9.39297 7.18916   1
   5 -14  -4 5.01832 4.24178   2
   5 -14  -4 1.78328 4.24504   2
  -5 -14   4 -5.0027 6.17162   1
  -5 -14   4 2.34185 3.67211   2
  -5  14   4 1.07433 5.78186   1
   4 -14  -4 13.7436 4.12334   2
  -4 -14   4 17.3788 3.56830   2
  -4 -14   4 21.3018 5.52623   1
  -4 -14   4 13.2564 4.81228   2
   4 -14  -4 10.0221 3.80231   2
  -4  14   4 21.6949 7.33230   1
  -3 -14   4 5.99043 2.65710   2
   3 -14  -4 5.78742 3.49221   2
  -3 -14   4 11.1196 5.73105   1
   3 -14  -4 3.35608 3.01697   2
  -3  14   4 16.1169 5.70579   1
  -2 -14   4 8.50859 2.72896   2
   2 -14  -4 2.73272 2.61902   2
  -2 -14   4 9.98135 5.79227   1
   2 -14  -4 11.7351 2.95582   2
  -2 -14   4 9.23429 2.67929   2
  -2  14   4 14.3947 5.57800   1
   1 -14  -4 196.259 5.96177   2
   1 -14  -4 199.981 5.81956   2
  -1 -14   4 198.955 6.54423   2
  -1 -14   4 195.348 10.0225   1
  -1 -14   4 199.109 6.48867   2
  -1  14   4 196.655 9.81521   1
   0 -14   4 0.29157 5.14897   1
   0 -14   4 5.73199 2.72680   2
   0  14   4 12.5832 4.96529   1
   1 -14   4 290.782 12.2060   1
   1 -14   4 272.510 8.65526   2
  -1 -14  -4 273.793 10.7175   1
   2 -14   4 112.593 9.18075   2
  -2 -14  -4 117.747 7.38404   1
   2 -14   4 124.615 6.30640   2
  -3 -14  -4 102.351 4.24072   2
   3 -14   4 118.914 6.84075   2
  -3 -14  -4 116.315 7.40242   1
  -3 -14  -4 113.526 4.40407   2
   3 -14   4 112.602 6.62815   2
  -3  14  -4 111.869 9.05777   1
  -4 -14  -4 26.0199 3.24105   2
   4 -14   4 26.7123 4.74071   2
  -4 -14  -4 14.4827 2.99846   2
  -4 -14  -4 24.0530 4.48080   1
   4 -14   4 23.7657 4.83806   2
  -4  14  -4 19.4622 6.30484   1
  -5 -14  -4 72.6923 5.51406   2
  -5 -14  -4 60.5631 5.39410   2
   5 -14   4 60.2588 6.29087   2
  -5 -14  -4 57.2547 5.37467   1
  -5  14  -4 69.4570 8.23205   1
  -6 -14  -4 -0.8439 3.73826   1
   6 -14   4 0.02942 5.25728   2
  -6 -14  -4 2.35927 3.92310   2
  -6  14  -4 2.77260 6.13483   1
   7 -14   4 26.0203 6.73336   2
  -7  14  -4 35.7687 8.07617   1
  -8  14  -4 7.12343 8.32882   1
  -7 -15   4 13.6684 6.17128   1
  -7  15   4 -2.6812 6.98323   1
  -6 -15   4 22.6308 5.89593   1
   6 -15  -4 19.6055 5.33455   2
  -6 -15   4 19.9712 4.61597   2
  -6  15   4 18.9335 7.26138   1
  -5 -15   4 10.6134 6.22909   1
  -5 -15   4 14.1837 3.81855   2
  -5 -15   4 20.3921 4.15702   2
   5 -15  -4 20.2546 4.90914   2
  -5  15   4 15.2201 6.79219   1
  -4 -15   4 53.1520 7.27638   1
  -4 -15   4 55.9757 4.31920   2
   4 -15  -4 52.0142 7.28432   2
   4 -15  -4 49.2086 5.06987   2
  -4 -15   4 57.2409 4.56065   2
  -3 -15   4 22.3338 3.21750   2
  -3 -15   4 26.1531 3.43289   2
   3 -15  -4 25.5415 3.75884   2
   3 -15  -4 23.0377 3.90133   2
  -3 -15   4 12.1164 6.15503   1
  -3  15   4 21.4633 5.97349   1
  -2 -15   4 10.0562 2.67637   2
   2 -15  -4 8.76561 2.99841   2
  -2 -15   4 11.2407 2.87616   2
  -2 -15   4 18.6111 6.51189   1
   2 -15  -4 10.3754 2.74387   2
  -2  15   4 8.13443 6.50265   1
   1 -15  -4 172.762 5.19565   2
  -1 -15   4 176.788 10.2198   1
  -1 -15   4 176.169 6.14193   2
  -1 -15   4 174.798 6.12122   2
  -1  15   4 158.391 9.70507   1
   0 -15   4 -0.5659 2.70768   2
   0 -15   4 -5.7275 5.46290   1
  -1 -15  -4 108.991 8.08715   1
   1 -15   4 119.953 10.2260   1
   1 -15   4 112.518 5.89747   2
   1 -15   4 105.854 5.77390   2
   2 -15   4 4.12347 3.43529   2
  -2 -15  -4 16.1962 5.30814   1
   2 -15   4 12.4476 5.60366   2
  -3 -15  -4 20.5099 2.11164   2
   3 -15   4 26.7338 4.50926   2
   3 -15   4 21.7287 4.31698   2
  -3 -15  -4 21.7402 2.03042   2
  -3 -15  -4 26.5126 5.18327   1
  -3  15  -4 21.3429 6.61526   1
  -4 -15  -4 6.29061 4.45849   1
  -4 -15  -4 8.79772 2.68969   2
   4 -15   4 8.11755 4.16806   2
   4 -15   4 5.08957 4.45020   2
  -4 -15  -4 8.54503 2.66597   2
  -4  15  -4 14.1828 6.67263   1
   5 -15   4 -1.3634 4.64563   2
  -5 -15  -4 6.89790 4.41960   1
  -5 -15  -4 5.16621 3.27974   2
  -5 -15  -4 0.88296 3.18591   2
  -5  15  -4 8.31648 6.76351   1
   6 -15   4 19.3719 5.86086   2
  -6 -15  -4 16.9895 5.25930   1
  -6 -15  -4 14.6018 4.22700   2
  -6 -15  -4 8.20403 3.96292   2
  -6  15  -4 17.9043 7.36927   1
   7 -15   4 11.8082 9.30538   2
  -7  15  -4 5.31140 9.03045   1
   6 -16  -4 36.9797 6.81111   2
  -6 -16   4 39.2476 7.19571   1
  -6  16   4 47.0446 9.75319   1
   5 -16  -4 5.43916 4.74545   2
  -5 -16   4 12.0036 5.78070   1
  -5 -16   4 2.66262 3.46798   2
  -5 -16   4 7.51465 3.76517   2
  -5  16   4 10.6623 6.91064   1
  -4 -16   4 101.055 5.50220   2
  -4 -16   4 96.2498 5.84302   2
   4 -16  -4 88.6021 6.90338   2
  -4 -16   4 101.154 8.79535   1
   4 -16  -4 99.1360 6.68185   2
  -4  16   4 97.5582 9.13208   1
   3 -16  -4 0.00604 3.23770   2
  -3 -16   4 15.1213 6.51636   1
   3 -16  -4 7.00413 3.60296   2
  -3 -16   4 6.93231 2.97267   2
  -3 -16   4 10.8491 2.82547   2
  -3  16   4 17.2659 6.74855   1
  -2 -16   4 36.0410 3.19433   2
   2 -16  -4 36.0233 3.23723   2
   2 -16  -4 34.1486 3.52194   2
  -2 -16   4 33.8729 3.26497   2
  -2 -16   4 24.8258 7.07597   1
  -2  16   4 41.5311 7.23279   1
  -1 -16   4 5.28200 2.68333   2
  -1 -16   4 0.10295 2.51445   2
  -1 -16   4 4.64071 6.57032   1
  -1  16   4 9.15732 5.41789   1
   0 -16   4 -4.0723 6.03319   1
   0 -16  -4 3.14746 6.24040   1
   0 -16   4 -1.0419 2.68821   2
   0 -16   4 2.05551 2.74370   2
   1 -16   4 43.4856 4.13159   2
   1 -16   4 58.2741 8.52059   1
   1 -16   4 42.6016 4.04788   2
  -1 -16  -4 42.9498 6.32747   1
   2 -16   4 10.4030 7.46088   1
  -2 -16  -4 16.4825 5.32051   1
   2 -16   4 13.4538 3.78391   2
   2 -16   4 16.0992 3.90102   2
  -3 -16  -4 -4.6997 4.43007   1
   3 -16   4 -0.7296 3.89617   2
   3 -16   4 -0.6786 3.88764   2
  -3  16  -4 -1.1423 6.32004   1
   4 -16   4 7.41599 4.59450   2
  -4 -16  -4 4.57962 2.22023   2
  -4 -16  -4 2.93618 4.61012   1
  -4  16  -4 -5.5358 6.35906   1
   5 -16   4 -1.8416 5.71466   2
  -5 -16  -4 0.28245 4.37566   1
  -5 -16  -4 2.23446 3.07883   2
  -5  16  -4 6.76438 7.65941   1
   6 -16   4 50.2089 6.99128   2
  -6 -16  -4 47.2581 4.90437   2
  -6  16  -4 63.5758 9.83116   1
  -4 -17   4 2.53758 6.43248   1
  -4 -17   4 1.88709 3.05872   2
  -4  17   4 1.27674 6.50751   1
  -3 -17   4 18.6955 3.04726   2
   3 -17  -4 18.9740 3.74080   2
  -3 -17   4 10.3254 6.96138   1
   3 -17  -4 13.1665 3.37519   2
  -3  17   4 25.6751 7.49219   1
  -2 -17   4 8.73092 6.21348   1
  -2 -17   4 3.84693 2.43278   2
   2 -17  -4 -1.9839 2.39966   2
  -2  17   4 -4.5512 6.36899   1
  -1 -17   4 -0.7883 2.38325   2
  -1 -17   4 8.90848 6.11074   1
   0 -17   4 31.0667 7.77228   1
   0 -17   4 1.88685 2.75531   2
   0 -17  -4 9.66343 5.77017   1
   0 -17   4 2.89961 3.01352   2
  -1 -17  -4 82.5920 7.85650   1
   1 -17   4 86.0331 5.37396   2
   1 -17   4 83.4289 9.61374   1
   1 -17   4 93.4536 5.55307   2
  -2 -17  -4 40.6994 7.08456   1
   2 -17   4 38.8342 8.50084   1
   2 -17   4 32.6604 4.28322   2
   2 -17   4 38.2558 4.34574   2
   3 -17   4 9.28675 4.32776   2
   4 -17   4 44.7448 6.39819   2
  -4 -17  -4 59.4354 6.31275   1
  -1 -18   4 17.3006 2.23133   2
  -1 -18   4 18.0617 7.87287   1
   1 -18  -4 19.1396 6.99216   1
   0 -18   4 6.01627 11.6342   1
   0 -18   4 6.60655 2.51892   2
   0 -18   4 1.10902 2.47703   2
   0 -18  -4 5.64242 5.97508   1
   1 -18   4 41.4354 5.87059   2
  -1 -18  -4 45.5641 7.12069   1
   1 -18   4 52.9141 4.54979   2
 -13   0   5 52.4740 8.49512   1
 -13   0   5 53.0515 8.36495   2
 -12   0   5 -3.8359 5.71943   1
  12   0  -5 -2.9212 5.81472   2
 -12   0   5 -8.4988 5.58323   2
 -11   0   5 129.097 10.4024   2
  11   0  -5 128.620 10.1665   2
 -10   0   5 -1.8772 5.52743   1
 -10   0   5 -7.6998 4.70247   2
  10   0  -5 -0.1137 4.79165   2
  -9   0   5 163.035 8.96693   1
   9   0  -5 164.379 8.68347   2
  -9   0   5 179.831 9.14478   2
   8   0  -5 -5.6978 4.04416   2
  -8   0   5 3.07103 4.02473   2
  -8   0   5 2.28810 3.95330   1
  -7   0   5 34.0424 4.69331   2
   7   0  -5 27.8353 4.17280   2
  -7   0   5 35.2701 4.67982   1
  -6   0   5 -2.2173 2.45717   2
  -6   0   5 0.95781 2.82565   2
   6   0  -5 4.33701 3.67703   2
  -6   0   5 1.43855 3.11585   1
  -5   0   5 8.61717 3.03326   1
   5   0  -5 13.3276 2.79017   2
  -5   0   5 12.5437 2.61312   2
   5   0  -5 14.4138 2.74659   2
  -4   0   5 2.98506 2.12139   2
   4   0  -5 -2.2368 1.94904   2
  -4   0   5 -1.0688 2.16479   1
  -4   0   5 -1.1660 2.06345   2
  -3   0   5 293.033 7.90017   2
  -3   0   5 280.028 7.73053   2
  -3   0   5 286.529 8.07334   1
   3   0  -5 283.865 7.77288   2
   3   0  -5 289.291 7.82685   2
   3   0  -5 289.595 7.91633   1
  -2   0   5 0.65989 1.44059   2
  -2   0   5 0.69880 1.52552   1
   2   0  -5 1.04915 1.51434   1
   2   0  -5 -0.2754 1.32191   2
  -2   0   5 1.72037 1.51063   2
   2   0  -5 -0.4241 1.51074   2
   1   0  -5 3311.50 69.0522   1
  -1   0   5 3278.88 69.1080   1
   1   0  -5 3245.57 69.1612   2
   1   0  -5 3269.71 69.1839   2
  -1   0   5 3194.05 69.1298   2
  -1   0   5 3274.84 69.1862   2
   0   0   5 -1.3601 1.14882   2
   0   0  -5 1.04355 1.19150   2
   0   0   5 1.63275 1.01468   1
   0   0  -5 0.74670 0.92240   1
   0   0   5 0.03709 1.19654   2
   0   0  -5 2.23089 1.18424   2
   1   0   5 1286.69 27.6664   1
  -1   0  -5 1327.08 28.3217   2
  -1   0  -5 1305.70 28.3335   2
   1   0   5 1273.57 28.2639   2
   1   0   5 1297.78 27.6478   1
   1   0   5 1291.16 28.2788   2
  -2   0  -5 1.67720 0.95340   1
   2   0   5 -0.0597 0.91838   1
  -2   0  -5 -0.0449 1.44685   2
   2   0   5 2.00745 1.51087   2
  -2   0  -5 2.30043 1.48314   2
   2   0   5 -0.1363 1.41611   2
   3   0   5 2045.53 45.9711   2
   3   0   5 2106.95 45.4067   2
   3   0   5 2091.08 44.4131   1
  -3   0  -5 2102.84 44.3758   1
  -3   0  -5 2024.94 45.2901   2
  -3   0  -5 2128.79 45.4340   2
  -4   0  -5 0.95725 2.05208   2
  -4   0  -5 -1.7598 1.43064   1
   4   0   5 1.37124 1.47715   1
   4   0   5 -2.1136 2.14264   2
   4   0   5 0.57044 2.08490   2
   5   0   5 2151.76 46.6293   1
  -5   0  -5 2168.57 46.6262   1
   5   0   5 2215.48 47.8808   2
  -5   0  -5 2063.27 48.8633   2
  -6   0  -5 -0.5537 2.34597   1
  -6   0  -5 -1.4984 3.08456   2
  -6   0  -5 3.83796 3.16034   2
   6   0   5 -1.6518 2.94636   2
  -7   0  -5 79.8579 4.79496   1
  -7   0  -5 87.6852 6.22409   2
   8   0   5 10.5088 4.29074   2
  -8   0  -5 0.04838 3.21180   1
  -8   0  -5 -0.1978 4.16209   2
  -9   0  -5 29.1395 6.11857   2
  -9   0  -5 30.7124 4.40619   1
   9   0   5 37.0671 6.21177   2
 -10   0  -5 0.18572 4.06197   1
  10   0   5 4.94978 5.70297   2
  11   0   5 105.671 9.12469   2
 -11   0  -5 98.3286 7.36560   1
 -12   0  -5 -3.8401 4.50615   1
 -13   0  -5 92.3621 8.01663   1
 -13   0  -5 105.060 10.4686   2
 -13  -1   5 6.68437 7.11033   1
 -13  -1   5 1.54246 6.72558   2
 -13   1   5 10.3353 6.59962   1
 -13   1   5 13.8531 7.80675   2
 -12  -1   5 124.428 9.46838   1
 -12  -1   5 110.091 10.1365   2
 -12   1   5 101.291 9.23617   1
 -12   1   5 103.533 9.78054   2
 -11  -1   5 27.1114 6.29072   2
  11  -1  -5 41.9667 7.45545   2
 -11  -1   5 31.6438 6.98271   1
  11   1  -5 38.9637 6.36476   2
 -11   1   5 31.7579 6.52554   2
 -10  -1   5 51.1855 6.53777   1
 -10  -1   5 44.7015 7.23657   2
  10  -1  -5 52.4246 6.55121   2
  10   1  -5 50.8257 6.27106   2
 -10   1   5 49.8915 6.40227   2
 -10   1   5 51.5639 6.68206   1
   9  -1  -5 331.398 12.2169   2
  -9  -1   5 346.106 12.5316   2
  -9  -1   5 335.281 12.2045   1
  -9   1   5 327.405 12.4230   1
   9   1  -5 337.020 12.0884   2
  -9   1   5 345.678 12.4302   2
  -8  -1   5 -0.3878 4.01213   1
  -8  -1   5 1.32308 3.97472   2
   8  -1  -5 5.45657 4.42881   2
   8   1  -5 -0.3477 6.49701   2
  -8   1   5 -0.9914 4.11936   1
  -8   1   5 -3.6844 4.19958   2
  -7  -1   5 85.5474 5.95547   2
   7  -1  -5 81.6150 5.85469   2
  -7  -1   5 86.8591 6.09203   1
   7   1  -5 84.7559 6.14971   2
  -7   1   5 79.5324 5.84715   2
   6  -1  -5 43.7131 4.05825   2
  -6  -1   5 51.8206 4.26781   2
  -6  -1   5 50.2276 4.62533   1
   6  -1  -5 50.1417 4.54063   2
  -6  -1   5 49.8025 4.54770   2
  -6   1   5 47.0906 4.65050   1
  -6   1   5 47.8612 5.32010   2
   6   1  -5 49.3952 4.39464   2
  -5  -1   5 19.4109 3.01415   2
  -5  -1   5 16.5256 3.16750   1
  -5  -1   5 11.5183 2.64348   2
   5  -1  -5 19.0210 2.99474   2
   5  -1  -5 20.5345 2.99468   2
   5   1  -5 18.4263 2.93084   2
  -5   1   5 14.8192 3.26943   1
  -5   1   5 16.1102 2.87403   2
  -5   1   5 12.6337 2.67417   2
   4  -1  -5 162.391 5.97577   2
  -4  -1   5 156.791 5.58937   2
  -4  -1   5 165.642 5.95349   1
   4  -1  -5 154.417 5.64481   2
  -4   1   5 156.817 5.71573   2
   4   1  -5 167.266 5.63508   2
   4   1  -5 167.444 5.70159   2
  -4   1   5 163.278 5.59909   2
  -4   1   5 159.222 6.10966   1
   3  -1  -5 255.449 7.54036   2
  -3  -1   5 292.477 7.87412   1
  -3  -1   5 282.920 7.60159   2
   3  -1  -5 271.582 7.76355   1
   3  -1  -5 274.915 7.63559   2
  -3  -1   5 290.009 7.83251   2
   3   1  -5 267.004 7.62716   1
   3   1  -5 266.732 7.54863   2
  -3   1   5 279.855 7.99639   1
   3   1  -5 289.054 8.23310   2
  -3   1   5 270.547 7.73685   2
  -3   1   5 277.910 7.74283   2
  -2  -1   5 870.917 19.7721   2
   2  -1  -5 876.942 19.8539   1
  -2  -1   5 873.114 19.8657   1
  -2  -1   5 872.395 19.8000   2
   2  -1  -5 875.702 19.7791   2
   2  -1  -5 872.083 19.7888   2
  -2   1   5 887.878 19.8312   2
  -2   1   5 894.438 19.7550   2
  -2   1   5 906.308 20.0527   1
   2   1  -5 860.489 19.7316   2
   2   1  -5 881.679 19.7743   2
   1  -1  -5 4932.16 103.144   1
  -1  -1   5 4761.18 103.249   2
  -1  -1   5 4899.29 103.283   1
   1  -1  -5 4983.31 103.281   2
  -1  -1   5 4858.07 103.299   2
   1   1  -5 4862.61 103.234   1
  -1   1   5 4930.13 103.270   1
  -1   1   5 4886.06 103.258   2
   1   1  -5 4906.71 103.268   2
  -1   1   5 4973.83 103.224   2
   0  -1  -5 8.12512 1.39047   2
   0  -1   5 9.67834 1.47536   2
   0  -1  -5 10.8816 1.09562   1
   0  -1   5 11.9837 1.48459   1
   0  -1  -5 10.0910 1.44907   2
   0  -1   5 9.76153 1.62311   2
   0   1  -5 9.39440 1.40750   1
   0   1   5 9.90245 1.49058   2
   0   1  -5 12.1592 1.59309   2
   0   1   5 12.4761 1.23837   1
   0   1   5 9.87495 1.40064   2
   0   1  -5 8.67397 1.43068   2
   1  -1   5 117.607 3.92449   2
   1  -1   5 120.560 3.54950   1
  -1  -1  -5 125.247 3.87388   2
   1  -1   5 124.779 4.02370   2
   1  -1   5 125.291 3.64904   1
  -1  -1  -5 120.714 3.88901   2
   1   1   5 118.760 3.82565   2
  -1   1  -5 121.904 3.95983   2
   1   1   5 123.615 3.04817   1
  -1   1  -5 121.522 3.92755   2
   1   1   5 120.862 3.83572   2
   2  -1   5 39.8576 2.09257   1
   2  -1   5 40.0724 2.98323   2
   2  -1   5 37.3094 2.54374   2
  -2  -1  -5 40.4222 1.43317   1
  -2  -1  -5 41.7949 2.61972   2
  -2  -1  -5 47.7435 2.79405   2
   2   1   5 40.0360 2.49523   2
  -2   1  -5 43.0679 2.61094   2
  -2   1  -5 41.7827 2.89536   2
   2   1   5 35.2360 2.41476   2
  -2   1  -5 42.5329 2.14346   1
   2   1   5 40.1232 1.42050   1
  -3  -1  -5 323.234 7.49283   1
   3  -1   5 317.357 8.86536   2
   3  -1   5 325.927 8.08376   1
  -3  -1  -5 318.156 8.67827   2
   3  -1   5 328.725 8.91183   2
   3   1   5 331.442 7.61618   1
  -3   1  -5 323.851 8.09067   1
   3   1   5 337.411 8.84366   2
  -3   1  -5 319.745 8.80935   2
   3   1   5 324.856 8.68033   2
  -3   1  -5 323.900 8.78247   2
   4  -1   5 101.510 4.76063   2
  -4  -1  -5 88.3385 4.33311   2
  -4  -1  -5 95.4676 3.27256   1
   4  -1   5 88.2409 4.17255   1
  -4   1  -5 97.3430 4.31416   1
   4   1   5 90.6180 3.36811   1
  -4   1  -5 92.3256 4.61174   2
  -4   1  -5 90.9277 4.43549   2
   4   1   5 93.9440 4.44638   2
  -5  -1  -5 348.519 10.2684   2
  -5  -1  -5 346.841 10.0447   2
  -5  -1  -5 345.758 8.84627   1
   5  -1   5 348.768 10.1898   2
   5  -1   5 334.096 9.26566   1
   5  -1   5 346.408 11.7559   2
   5   1   5 337.872 8.97069   1
  -5   1  -5 355.093 9.37149   1
  -5   1  -5 337.813 10.2322   2
   5   1   5 350.272 10.1199   2
  -6  -1  -5 14.6141 3.91558   2
   6  -1   5 19.9994 3.80202   2
  -6  -1  -5 24.2100 2.80727   1
  -6  -1  -5 22.5226 3.66925   2
  -6   1  -5 23.6136 3.13854   1
   6   1   5 25.7988 2.74205   1
   6   1   5 17.6390 3.57022   2
   7  -1   5 69.4339 5.87726   2
  -7  -1  -5 65.4920 4.55882   1
  -7  -1  -5 70.8192 5.83464   2
  -7  -1  -5 61.6730 5.16857   2
  -7   1  -5 68.4698 4.85655   1
   7   1   5 63.1100 5.48985   2
  -8  -1  -5 6.95972 3.28248   1
   8  -1   5 3.58790 4.75887   2
  -8  -1  -5 7.93911 4.83133   2
   8   1   5 4.21110 4.03349   2
  -8   1  -5 7.11934 3.53877   1
   9  -1   5 1.28480 4.65001   2
  -9  -1  -5 9.59320 3.77165   1
  -9   1  -5 2.57637 4.55743   1
 -10  -1  -5 121.707 8.84204   2
  10  -1   5 125.879 8.87571   2
 -10  -1  -5 119.042 7.22846   1
 -10   1  -5 111.316 7.37136   1
  10   1   5 118.466 8.40590   2
 -11  -1  -5 10.0690 4.68107   1
  11  -1   5 14.9800 6.54913   2
  11   1   5 9.91524 5.71951   2
 -11   1  -5 10.5102 4.91791   1
  12  -1   5 92.7402 9.25039   2
 -12  -1  -5 85.6658 7.24993   1
 -12   1  -5 111.327 10.0937   2
 -12   1  -5 98.9093 8.14356   1
 -13   1  -5 -0.6151 7.68777   2
 -13   1  -5 -4.5243 5.66237   1
 -13  -2   5 49.2794 7.54193   1
  13  -2  -5 36.7015 7.90145   2
 -13   2   5 51.0705 8.48858   1
 -12  -2   5 50.3107 8.01488   2
  12  -2  -5 62.0072 8.33168   2
 -12  -2   5 58.3059 8.05311   1
 -12   2   5 40.4526 7.74352   2
 -12   2   5 53.3442 7.83471   1
 -11  -2   5 14.9984 6.56050   1
 -11  -2   5 6.28126 6.40283   2
  11  -2  -5 8.87678 6.77499   2
 -11   2   5 11.5057 5.85452   1
 -11   2   5 10.4117 5.87227   2
  11   2  -5 9.12515 5.75503   2
  10  -2  -5 260.531 11.5095   2
 -10  -2   5 234.637 11.2047   2
 -10  -2   5 252.748 11.5776   1
 -10   2   5 257.392 11.4061   1
 -10   2   5 237.469 11.0836   2
   9  -2  -5 139.057 8.46645   2
  -9  -2   5 157.691 8.50474   1
  -9   2   5 144.448 9.05669   2
  -9   2   5 148.540 8.70310   1
   9   2  -5 144.091 8.12137   2
   8  -2  -5 623.665 17.9158   2
  -8  -2   5 645.516 18.0921   2
  -8  -2   5 637.675 17.9462   1
   8   2  -5 648.849 17.7589   2
  -8   2   5 646.798 18.0491   2
  -8   2   5 670.688 18.5556   1
  -7  -2   5 12.2508 3.81808   2
  -7  -2   5 6.83958 3.78778   1
  -7  -2   5 7.12459 3.63071   2
   7  -2  -5 1.86379 3.54410   2
   7   2  -5 7.96002 3.67146   2
  -7   2   5 3.51372 4.28002   1
  -7   2   5 9.35960 3.62483   2
   6  -2  -5 742.359 19.0163   2
  -6  -2   5 775.781 19.0347   1
   6  -2  -5 722.091 18.7739   2
  -6  -2   5 747.615 18.8959   2
  -6  -2   5 726.024 18.7221   2
  -6   2   5 756.665 19.3985   1
   6   2  -5 738.442 18.6621   2
  -6   2   5 761.602 18.9607   2
   5  -2  -5 1.82999 2.50792   2
  -5  -2   5 -0.6160 2.58239   1
  -5  -2   5 0.81533 2.51188   2
   5  -2  -5 0.87924 2.32305   2
  -5  -2   5 1.26049 2.44411   2
  -5   2   5 2.43686 2.43318   2
  -5   2   5 -4.0820 2.75906   1
   5   2  -5 0.79412 2.31854   2
  -4  -2   5 1292.55 29.2137   2
   4  -2  -5 1301.26 29.3177   2
   4  -2  -5 1267.18 29.2662   2
  -4  -2   5 1325.63 29.3928   2
  -4  -2   5 1316.88 29.4509   1
  -4   2   5 1294.82 29.3273   2
  -4   2   5 1283.23 29.7885   1
  -4   2   5 1296.85 29.2967   2
   4   2  -5 1297.64 29.1827   2
  -3  -2   5 270.907 8.01167   2
  -3  -2   5 254.826 7.27444   2
   3  -2  -5 252.999 9.51369   2
   3  -2  -5 251.835 7.49913   1
  -3  -2   5 258.207 7.40538   1
   3  -2  -5 252.794 7.24629   2
  -3   2   5 260.950 7.21825   2
   3   2  -5 249.431 7.30211   1
   3   2  -5 248.869 7.11838   2
  -3   2   5 258.066 7.71721   1
   3   2  -5 253.963 7.14691   2
  -3   2   5 268.762 7.39958   2
  -2  -2   5 196.537 5.62360   2
   2  -2  -5 206.373 5.65903   2
   2  -2  -5 197.545 5.61170   2
   2  -2  -5 187.098 7.71860   1
  -2  -2   5 198.669 5.78128   2
  -2  -2   5 186.533 6.30270   1
   2   2  -5 191.059 5.56045   2
  -2   2   5 200.983 5.60192   2
  -2   2   5 199.209 5.98503   1
   2   2  -5 193.963 5.74969   1
  -1  -2   5 105.061 3.75775   1
   1  -2  -5 105.797 3.50452   1
  -1  -2   5 105.186 3.68253   2
   1  -2  -5 106.869 3.50758   2
   1  -2  -5 109.368 4.12049   2
  -1  -2   5 98.7181 3.54519   2
   1   2  -5 101.642 3.78186   1
   1   2  -5 108.964 3.51513   2
  -1   2   5 102.130 3.72326   1
   1   2  -5 108.649 3.64500   2
  -1   2   5 107.378 3.49281   2
   0  -2  -5 348.226 8.52791   2
   0  -2   5 354.773 8.76961   2
   0  -2   5 365.915 8.77373   1
   0  -2  -5 359.144 8.56880   2
   0  -2  -5 355.315 8.22027   1
   0  -2   5 361.569 8.74203   2
   0   2  -5 357.014 8.66096   2
   0   2   5 360.515 8.32268   1
   0   2  -5 353.065 8.63195   2
   0   2   5 359.142 8.51905   2
  -1  -2  -5 29.4447 1.02028   1
  -1  -2  -5 27.2361 2.18575   2
  -1  -2  -5 25.5994 2.12800   2
   1  -2   5 30.0975 2.25413   2
   1  -2   5 29.7732 2.40288   2
   1  -2   5 29.4823 2.16683   1
   1   2   5 28.3818 1.08605   1
  -1   2  -5 27.8720 2.29987   2
  -1   2  -5 27.1093 2.33729   2
   1   2   5 27.4365 2.31051   2
  -1   2  -5 30.6319 2.26387   1
   2  -2   5 1010.48 22.5498   2
   2  -2   5 980.394 22.1674   1
  -2  -2  -5 993.578 22.3919   2
   2  -2   5 1030.45 22.7106   2
   2   2   5 985.254 22.3115   2
  -2   2  -5 1028.09 22.2818   1
  -2   2  -5 999.363 23.2143   2
  -2   2  -5 993.102 22.5007   2
  -3  -2  -5 282.137 7.75918   2
  -3  -2  -5 274.545 6.16590   1
   3  -2   5 283.755 7.85818   2
  -3  -2  -5 272.466 7.69841   2
   3  -2   5 271.923 7.78261   1
   3  -2   5 273.771 8.05588   2
  -3   2  -5 264.133 7.72712   2
   3   2   5 269.551 7.68041   2
  -3   2  -5 276.545 7.81475   2
   3   2   5 274.006 6.20749   1
   3   2   5 269.179 7.64125   2
  -4  -2  -5 685.960 16.5704   2
   4  -2   5 706.325 16.9112   2
  -4  -2  -5 690.423 15.0784   1
   4  -2   5 652.755 16.6146   2
  -4  -2  -5 696.822 16.6896   2
   4  -2   5 693.525 16.1158   1
   4   2   5 661.650 16.3411   2
  -4   2  -5 656.475 16.5561   2
   4   2   5 653.319 15.1108   1
  -4   2  -5 700.728 16.1701   1
  -4   2  -5 681.170 16.6824   2
   5  -2   5 435.429 12.4019   2
  -5  -2  -5 456.964 12.5094   2
   5  -2   5 439.082 12.4393   2
  -5  -2  -5 455.612 10.6799   1
  -5  -2  -5 453.896 12.2371   2
   5   2   5 445.744 12.1286   2
   5   2   5 428.294 10.7166   1
  -5   2  -5 443.499 11.6534   1
  -5   2  -5 433.189 12.3011   2
   6  -2   5 700.449 17.9343   2
  -6  -2  -5 667.296 15.7648   1
  -6  -2  -5 643.292 17.0811   2
  -6  -2  -5 671.914 17.4838   2
  -6   2  -5 678.158 18.9787   2
   6   2   5 652.140 17.0584   2
  -6   2  -5 663.587 16.6423   1
   6   2   5 644.907 15.7218   1
  -7  -2  -5 27.4580 3.15093   1
  -7  -2  -5 22.6588 4.25988   2
  -7  -2  -5 24.0089 4.69175   2
   7  -2   5 16.9217 4.47851   2
  -7   2  -5 17.9736 4.28328   2
  -7   2  -5 30.2396 4.01400   1
   7   2   5 23.2783 4.19590   2
  -8  -2  -5 285.996 11.0460   2
   8  -2   5 317.335 11.9509   2
  -8  -2  -5 297.594 11.7455   2
  -8  -2  -5 296.162 9.20282   1
   8   2   5 286.950 10.5618   2
  -8   2  -5 295.836 10.1216   1
   9  -2   5 10.0471 5.21255   2
  -9  -2  -5 0.94226 3.37251   1
  -9  -2  -5 2.94572 4.67221   2
  -9   2  -5 1.98864 4.04749   1
   9   2   5 6.02126 4.35370   2
 -10  -2  -5 377.765 14.0155   2
  10  -2   5 373.290 13.9330   2
 -10   2  -5 355.322 12.0802   1
  10   2   5 365.285 13.6772   2
 -10   2  -5 331.538 13.4488   2
  11  -2   5 1.93391 7.54266   2
 -11  -2  -5 -0.8922 3.97269   1
 -11  -2  -5 -3.9839 6.20811   2
 -11   2  -5 6.19916 5.65139   2
 -11   2  -5 -4.5241 4.90190   1
  12  -2   5 62.5189 8.21816   2
 -12  -2  -5 64.9698 6.31457   1
 -12   2  -5 72.2409 8.42831   2
 -13  -2  -5 -0.6190 4.60295   1
 -13   2  -5 -0.8406 5.85312   1
 -13  -3   5 2.75778 6.73458   1
  13  -3  -5 6.81504 7.73370   2
 -13  -3   5 15.5474 7.20655   2
 -13   3   5 13.7867 7.51846   1
  12  -3  -5 23.9151 6.71113   2
 -12  -3   5 7.62882 6.50620   1
 -12  -3   5 27.8168 7.44362   2
 -12   3   5 13.9751 6.51000   1
 -11  -3   5 165.669 11.2320   2
  11  -3  -5 173.434 11.4535   2
 -11   3   5 179.451 11.4243   1
 -11   3   5 156.985 10.8911   2
  11   3  -5 175.198 11.0077   2
 -10  -3   5 19.2949 5.33402   1
 -10  -3   5 14.3729 5.99336   2
  10  -3  -5 19.8495 5.82334   2
 -10   3   5 19.0521 5.71057   1
  10   3  -5 15.6475 5.23979   2
 -10   3   5 22.9945 6.16659   2
   9  -3  -5 29.6240 5.60357   2
  -9  -3   5 42.4112 6.34313   1
  -9  -3   5 41.6729 6.21858   2
  -9   3   5 33.6881 5.89763   1
  -9   3   5 37.6975 5.74540   2
   9   3  -5 31.8010 4.91550   2
  -8  -3   5 14.0243 4.01025   2
  -8  -3   5 15.0799 4.70054   2
   8  -3  -5 14.2590 4.97865   2
  -8  -3   5 13.7764 4.88732   1
  -8   3   5 13.2634 4.84929   1
  -8   3   5 17.0568 4.41443   2
   8   3  -5 13.7472 3.91096   2
  -7  -3   5 984.172 24.1561   2
  -7  -3   5 946.913 23.6581   2
   7  -3  -5 910.114 23.7715   2
   7  -3  -5 946.729 24.1370   2
  -7  -3   5 949.517 23.9249   1
  -7   3   5 989.613 24.5516   1
   7   3  -5 984.786 23.7182   2
  -7   3   5 959.378 24.0731   2
  -6  -3   5 116.617 6.43884   1
  -6  -3   5 114.381 5.57500   2
   6  -3  -5 120.328 6.03599   2
  -6  -3   5 119.847 5.93617   2
   6  -3  -5 93.8849 5.64117   2
  -6   3   5 115.674 5.88488   2
  -6   3   5 119.304 6.61904   1
   6   3  -5 121.278 5.63117   2
   5  -3  -5 414.238 11.5585   2
   5  -3  -5 403.765 11.5638   2
  -5  -3   5 395.891 11.1247   2
  -5  -3   5 417.473 11.4976   1
  -5  -3   5 406.232 11.3319   2
  -5   3   5 415.569 11.5222   2
  -5   3   5 416.830 12.1593   1
   5   3  -5 400.817 11.1852   2
   4  -3  -5 1130.43 25.6758   2
  -4  -3   5 1099.11 25.6653   1
  -4  -3   5 1122.32 25.5298   2
  -4  -3   5 1109.19 25.4571   2
   4  -3  -5 1141.34 25.6834   2
  -4   3   5 1128.73 26.2380   1
   4   3  -5 1104.95 25.5123   2
  -4   3   5 1094.61 25.5542   2
  -3  -3   5 155.247 5.45820   1
   3  -3  -5 153.523 6.20635   1
   3  -3  -5 150.788 5.30324   2
  -3  -3   5 151.438 5.14015   2
  -3  -3   5 157.851 5.25377   2
   3  -3  -5 161.412 5.37923   2
  -3   3   5 143.072 5.65670   1
  -2  -3   5 626.077 14.3559   2
  -2  -3   5 619.762 14.6401   1
   2  -3  -5 607.188 14.5827   1
   2  -3  -5 611.455 14.2446   2
   2  -3  -5 592.807 14.3227   2
  -2   3   5 616.303 14.1080   2
   2   3  -5 619.764 14.5684   1
   2   3  -5 612.532 14.1404   2
  -1  -3   5 241.620 6.70368   2
   1  -3  -5 255.540 6.72070   1
  -1  -3   5 262.822 7.64093   1
   1  -3  -5 248.210 8.23553   2
   1  -3  -5 262.517 6.60914   2
   1   3  -5 258.662 6.94876   1
   1   3  -5 252.622 6.53890   2
  -1   3   5 256.118 6.42734   2
  -1   3   5 265.271 6.85637   1
  -1   3   5 245.948 6.46156   2
   0  -3   5 928.543 21.5055   2
   0  -3   5 939.418 21.8331   1
   0  -3  -5 943.718 20.8589   2
   0  -3   5 923.979 21.9365   1
   0  -3   5 953.270 21.1769   2
   0  -3  -5 948.739 20.7113   1
   0   3  -5 946.641 21.0386   2
   0   3   5 984.924 20.7555   2
   0   3   5 966.135 20.6809   1
   0   3   5 955.048 20.7124   2
  -1  -3  -5 209.042 5.01924   1
   1  -3   5 211.244 6.62564   1
   1  -3   5 225.264 6.02059   2
  -1  -3  -5 217.259 5.73170   2
   1  -3   5 222.063 6.84028   2
  -1  -3  -5 216.845 5.79230   2
  -1   3  -5 218.329 5.98215   2
   1   3   5 215.580 5.61412   2
   1   3   5 213.061 4.95533   1
   2  -3   5 691.926 16.1609   2
  -2  -3  -5 704.572 15.7917   2
  -2  -3  -5 689.260 15.8621   2
   2  -3   5 674.937 16.0134   2
   2  -3   5 691.380 15.9818   1
  -2   3  -5 680.234 15.9997   2
  -2   3  -5 693.026 16.0144   1
  -2   3  -5 686.328 15.9579   2
   2   3   5 690.013 15.5899   2
   2   3   5 674.400 15.6863   2
   3  -3   5 964.826 22.2153   2
  -3  -3  -5 989.708 20.4151   1
   3  -3   5 942.941 21.8787   1
   3  -3   5 962.738 22.3737   2
  -3  -3  -5 977.063 22.4985   2
   3   3   5 909.670 21.6500   2
  -3   3  -5 989.105 22.0721   1
  -3   3  -5 978.602 22.9166   2
  -3   3  -5 970.488 22.1928   2
  -4  -3  -5 3.36015 1.20629   1
  -4  -3  -5 1.17503 1.97671   2
   4  -3   5 3.39227 2.55294   2
   4  -3   5 3.70246 2.29445   2
  -4  -3  -5 2.86752 2.15580   2
   4   3   5 2.12555 1.11671   1
  -4   3  -5 2.49167 2.23072   2
  -4   3  -5 0.94292 2.32647   1
  -5  -3  -5 540.660 12.3893   1
  -5  -3  -5 540.505 14.0235   2
   5  -3   5 537.108 14.2413   2
   5  -3   5 551.966 14.4821   2
  -5  -3  -5 513.693 14.0268   2
  -5   3  -5 510.743 14.0345   2
  -5   3  -5 552.252 13.7512   1
   5   3   5 511.252 12.3153   1
  -6  -3  -5 -1.3152 2.93632   2
   6  -3   5 1.70782 3.76930   2
  -6  -3  -5 -1.8633 2.19917   1
   6  -3   5 3.91031 2.98530   2
  -6  -3  -5 -0.8836 2.91835   2
   6   3   5 -6.0339 2.69623   2
  -6   3  -5 0.39271 2.69287   1
  -6   3  -5 3.00788 3.18945   2
  -7  -3  -5 21.0821 4.52932   2
   7  -3   5 28.7355 4.85467   2
  -7  -3  -5 13.5572 3.74113   2
  -7  -3  -5 23.4445 2.91075   1
  -7   3  -5 26.9797 5.26963   2
   7   3   5 21.5317 2.87689   1
  -7   3  -5 16.6922 3.64085   1
   7   3   5 17.7864 4.07002   2
  -8  -3  -5 8.63535 2.96042   1
  -8  -3  -5 4.54647 4.22129   2
  -8  -3  -5 3.31522 3.58265   2
   8  -3   5 16.9484 5.37651   2
  -8   3  -5 7.51176 4.11814   1
  -8   3  -5 2.51196 4.54568   2
   8   3   5 9.13459 4.13764   2
  -9  -3  -5 2.70274 4.72594   2
  -9  -3  -5 10.8574 3.33649   1
   9  -3   5 6.50878 5.05867   2
  -9   3  -5 0.21006 4.92741   2
   9   3   5 7.64205 4.82188   2
  -9   3  -5 7.33773 4.52869   1
 -10  -3  -5 52.5883 4.92875   1
 -10  -3  -5 51.5627 6.70945   2
  10  -3   5 55.1205 12.9759   2
  10   3   5 44.6234 5.93241   2
 -10   3  -5 56.8162 6.87032   2
 -10   3  -5 52.6613 6.34995   1
  11  -3   5 5.58518 6.33799   2
 -11  -3  -5 -1.8693 6.32300   2
 -11  -3  -5 -3.0137 3.85062   1
 -11   3  -5 1.58793 6.27462   2
 -11   3  -5 0.24931 5.24563   1
 -12  -3  -5 79.0214 10.1046   2
 -12  -3  -5 86.4757 7.38957   1
  12  -3   5 92.4329 9.72378   2
 -12   3  -5 83.7814 7.95286   1
 -13   3  -5 2.14438 6.23089   1
  13  -4  -5 87.8971 9.92755   2
 -13  -4   5 85.4575 9.14503   1
 -13  -4   5 88.9909 10.0325   2
 -13   4   5 82.9432 9.66214   1
 -12  -4   5 -5.5214 5.47793   1
 -12  -4   5 13.0754 10.5286   2
  12  -4  -5 4.60008 6.40349   2
 -12   4   5 -0.1370 6.16779   1
 -11  -4   5 332.461 13.8557   2
 -11  -4   5 300.370 15.0465   1
  11  -4  -5 347.375 14.6378   2
 -11   4   5 347.039 13.9998   1
 -11   4   5 325.328 13.4214   2
 -10  -4   5 4.13107 4.92271   1
 -10  -4   5 -3.1746 5.33224   2
  10  -4  -5 -6.4129 5.55572   2
 -10   4   5 -2.6560 4.67260   2
 -10   4   5 1.04299 5.51499   1
  10   4  -5 4.92174 4.22219   2
  -9  -4   5 233.703 10.9368   2
  -9  -4   5 230.830 10.0130   1
   9  -4  -5 241.539 11.1027   2
  -9  -4   5 226.009 10.1800   2
   9   4  -5 233.093 9.89265   2
  -9   4   5 212.504 10.5824   1
  -9   4   5 226.626 10.5368   2
  -8  -4   5 29.7579 5.28504   2
   8  -4  -5 38.4875 5.69101   2
  -8  -4   5 23.1979 5.39687   2
  -8  -4   5 26.3638 5.13796   1
  -8   4   5 21.3689 5.11322   1
   8   4  -5 38.5472 4.95731   2
   7  -4  -5 5.11093 4.11574   2
   7  -4  -5 0.48044 3.64582   2
  -7  -4   5 0.84034 3.45571   2
  -7  -4   5 3.63136 3.51226   2
  -7   4   5 1.72578 4.06506   1
  -7   4   5 3.47062 3.75223   2
   7   4  -5 -0.7704 3.25014   2
  -6  -4   5 4.70037 3.29425   2
  -6  -4   5 1.68793 3.06522   2
   6  -4  -5 -0.4922 3.04145   2
  -6  -4   5 2.46990 3.60624   1
   6  -4  -5 0.20321 2.77151   2
  -6   4   5 -1.3279 2.80851   2
  -6   4   5 0.95306 3.43622   1
  -5  -4   5 421.716 11.4894   2
   5  -4  -5 415.344 11.7780   2
  -5  -4   5 401.527 11.4047   2
   5  -4  -5 397.492 11.6405   2
  -5  -4   5 420.954 11.8558   1
  -5   4   5 428.508 12.3720   1
  -5   4   5 415.212 11.5754   2
   4  -4  -5 74.4235 4.34842   2
  -4  -4   5 76.6254 4.18759   2
  -4  -4   5 84.6874 4.34666   2
  -4  -4   5 79.2074 4.36564   1
   4  -4  -5 74.2777 4.42874   2
  -4   4   5 71.8989 4.77243   1
   4   4  -5 54.8023 3.36641   2
  -3  -4   5 386.152 9.99851   2
   3  -4  -5 380.217 10.6462   2
   3  -4  -5 389.629 9.98034   2
  -3  -4   5 397.148 10.0203   2
  -3  -4   5 385.216 10.3812   1
  -3   4   5 381.685 10.6410   1
  -3   4   5 379.967 9.90114   2
   3   4  -5 389.547 9.85337   2
   2  -4  -5 157.102 5.00002   2
   2  -4  -5 159.222 4.96862   2
   2  -4  -5 152.474 5.33504   1
  -2  -4   5 163.177 5.53295   1
  -2  -4   5 157.497 5.00569   2
  -2  -4   5 156.548 4.99785   2
  -2   4   5 156.374 4.86170   2
  -2   4   5 163.201 5.49393   1
   2   4  -5 165.392 4.90761   2
  -1  -4   5 1074.22 23.8684   1
  -1  -4   5 1044.39 23.2730   2
   1  -4  -5 1031.98 23.1394   2
   1  -4  -5 1060.87 23.5378   1
  -1  -4   5 1052.05 23.3066   2
   1  -4  -5 1055.75 23.1540   2
   1   4  -5 1086.05 23.8403   1
  -1   4   5 1026.27 22.8318   2
  -1   4   5 1051.08 23.4690   1
  -1   4   5 1040.22 22.9311   2
   1   4  -5 1081.92 23.1429   2
   1   4  -5 1037.18 23.0672   2
   0  -4  -5 229.901 5.80943   2
   0  -4  -5 224.111 5.76489   2
   0  -4  -5 212.541 5.81996   1
   0  -4   5 223.928 6.04392   2
   0  -4   5 220.345 6.38950   1
   0  -4   5 215.106 6.50881   1
   0  -4   5 218.726 6.07579   2
   0   4  -5 214.904 5.85091   2
   0   4  -5 232.210 5.92046   2
   0   4   5 228.103 5.75712   1
   0   4   5 212.307 5.40813   2
   0   4   5 221.177 5.46532   2
  -1  -4  -5 1699.72 35.7753   2
  -1  -4  -5 1640.74 35.3850   1
   1  -4   5 1625.98 36.3905   1
  -1  -4  -5 1672.30 35.8171   2
   1  -4   5 1669.49 36.1438   2
   1  -4   5 1713.32 36.2553   2
  -1   4  -5 1696.73 35.9907   2
   1   4   5 1647.13 35.3132   1
  -1   4  -5 1651.12 36.0342   2
  -1   4  -5 1678.94 36.5222   1
   1   4   5 1610.61 35.5038   2
   1   4   5 1655.75 35.4533   2
  -2  -4  -5 142.758 4.61068   2
  -2  -4  -5 132.934 4.38007   2
  -2  -4  -5 134.385 3.36404   1
   2  -4   5 136.404 5.04421   2
   2  -4   5 138.348 5.43891   1
  -2  -4  -5 135.084 3.34654   1
   2  -4   5 133.872 4.70187   2
  -2   4  -5 141.459 5.00160   1
   2   4   5 133.194 4.10765   2
   3  -4   5 1347.12 30.2412   2
  -3  -4  -5 1324.53 28.2913   1
  -3  -4  -5 1300.42 28.3213   1
  -3  -4  -5 1325.34 29.6361   2
  -3   4  -5 1392.33 32.2437   2
  -3   4  -5 1349.52 30.1630   1
   3   4   5 1335.38 29.3165   2
   4  -4   5 208.107 7.31570   2
   4  -4   5 206.160 7.04452   2
  -4  -4  -5 215.064 7.00896   2
  -4  -4  -5 204.920 5.27960   1
  -4  -4  -5 211.166 6.82382   2
  -4   4  -5 212.954 7.20789   1
  -4   4  -5 209.903 7.12684   2
   4   4   5 210.933 6.40605   2
   4   4   5 206.703 5.19224   1
   5  -4   5 238.383 8.19875   2
  -5  -4  -5 227.863 7.71937   2
  -5  -4  -5 245.610 6.43859   1
  -5  -4  -5 259.031 8.42484   2
   5  -4   5 243.258 8.57024   2
  -5   4  -5 244.632 8.05594   1
   5   4   5 234.993 6.23224   1
   5   4   5 231.450 7.58976   2
  -5   4  -5 247.915 8.33832   2
  -6  -4  -5 -0.5719 3.02316   2
   6  -4   5 6.95056 3.59886   2
   6  -4   5 -0.6907 3.32844   2
  -6  -4  -5 12.4745 2.17059   1
  -6  -4  -5 5.32047 2.93437   2
   6   4   5 7.78640 2.25188   1
  -6   4  -5 6.84746 3.12201   1
  -6   4  -5 2.81311 3.52067   2
   6   4   5 2.24507 1.62025   2
  -7  -4  -5 282.391 10.1353   2
  -7  -4  -5 288.387 8.33288   1
   7  -4   5 301.659 10.9393   2
  -7  -4  -5 292.844 10.3722   2
  -7   4  -5 295.885 10.7784   2
  -7   4  -5 300.944 11.1276   1
   7   4   5 280.041 8.25979   1
  -8  -4  -5 5.38572 2.92130   1
   8  -4   5 1.39549 4.50095   2
  -8  -4  -5 1.81175 3.98474   2
  -8  -4  -5 5.32698 4.58058   2
  -8   4  -5 2.77136 4.71757   2
  -8   4  -5 -0.0269 4.09719   1
  -9  -4  -5 169.967 6.92967   1
   9  -4   5 162.212 9.73209   2
  -9  -4  -5 175.276 8.66961   2
  -9  -4  -5 174.979 9.98263   2
  -9   4  -5 164.028 8.36636   1
  -9   4  -5 180.124 9.32003   2
 -10  -4  -5 6.88978 5.85650   2
  10  -4   5 9.74463 5.76277   2
 -10  -4  -5 8.22521 3.69871   1
 -10   4  -5 7.93117 5.68050   2
 -10   4  -5 6.55484 5.35190   1
 -11  -4  -5 23.5977 6.41323   2
  11  -4   5 32.0209 7.56804   2
 -11  -4  -5 20.8430 4.39909   1
 -11   4  -5 32.7911 6.66671   2
 -11   4  -5 13.5839 5.28083   1
  12  -4   5 -0.1565 6.49534   2
 -12  -4  -5 -7.6758 6.74326   2
 -12  -4  -5 4.95474 4.39242   1
 -12   4  -5 -3.2192 5.09566   1
  13  -4   5 87.1297 11.4849   2
 -13   4  -5 96.2685 9.11049   1
 -13  -5   5 25.6973 7.27882   1
  13  -5  -5 24.1151 8.31311   2
 -13  -5   5 22.7370 7.62079   2
  12  -5  -5 22.1070 7.05905   2
 -12  -5   5 25.1411 7.02816   2
 -12  -5   5 31.3679 7.33644   1
 -12   5   5 29.7810 7.44612   1
  11  -5  -5 76.5575 8.65150   2
 -11  -5   5 64.8576 8.06793   2
 -11   5   5 76.2459 8.37887   1
  10  -5  -5 11.9921 5.61049   2
 -10  -5   5 9.11022 5.16834   1
 -10  -5   5 20.2547 5.73413   2
 -10   5   5 3.68844 4.74186   2
  -9  -5   5 171.813 9.63156   2
  -9  -5   5 162.141 9.51050   1
   9  -5  -5 158.158 9.25457   2
  -9   5   5 162.726 9.58624   1
  -9   5   5 168.105 9.23708   2
  -8  -5   5 43.9290 5.42089   2
  -8  -5   5 49.0681 5.53240   1
   8  -5  -5 60.0214 6.42731   2
  -8  -5   5 54.9837 5.98225   2
   8  -5  -5 45.2428 5.37161   2
  -8   5   5 57.7884 5.56206   2
  -8   5   5 49.6724 6.29059   1
  -7  -5   5 27.4125 4.05692   2
   7  -5  -5 27.2066 5.29817   2
   7  -5  -5 33.2257 4.54466   2
  -7  -5   5 24.4995 4.45870   1
  -7  -5   5 26.4152 4.21694   2
   7   5  -5 15.5847 2.90471   2
  -7   5   5 35.5415 5.42083   1
  -7   5   5 31.0063 4.46325   2
  -6  -5   5 8.79751 3.43704   1
   6  -5  -5 9.66922 3.25399   2
   6  -5  -5 10.9168 3.83465   2
  -6  -5   5 16.8540 3.75907   2
  -6  -5   5 13.2946 3.14205   2
  -6   5   5 7.89832 4.13074   1
   6   5  -5 14.4680 3.07197   2
  -5  -5   5 137.093 6.74873   2
   5  -5  -5 130.757 5.86170   2
   5  -5  -5 127.236 6.03581   2
  -5  -5   5 126.841 5.95975   1
  -5  -5   5 136.454 6.00717   2
   5   5  -5 127.047 5.30399   2
  -5   5   5 106.981 6.33532   1
   4  -5  -5 36.5066 3.40624   2
  -4  -5   5 37.5085 3.34525   2
  -4  -5   5 37.9208 3.99262   1
  -4  -5   5 37.0848 3.18522   2
   4   5  -5 40.0182 3.11673   2
  -4   5   5 36.9217 4.00897   1
  -4   5   5 38.4911 3.39565   2
[truncated: 854,236 more chars]
