# Supplementary material for: Planting the Seeds of a Decision Tree for Ionic Liquids: Steric and Electronic Impacts on Melting Points of Triarylphosponium Ionic Liquids
Source: J Phys Chem B. 2024 Jun 7;128(24):5895–907. doi: 10.1021/acs.jpcb.4c02196 (PMC11194809; doi:10.1021/acs.jpcb.4c02196)
Supplement: Supplementary file 1 — jp4c02196_si_001.zip [file jp4c02196_si_001.zip › 4MeO Iodo Finalized Polymorph 1.cif]

data_global

_publ_contact_author_name     'Zeller, Matthias'
_publ_contact_author_address
;       Department of Chemistry
        Purdue University
        560 Oval Dr.
        West Lafayette
        IN 47907-2084
        USA
;
_publ_contact_author_email      'zeller4@purdue.edu'
_publ_contact_author_fax        '1(765)4940239'
_publ_contact_author_phone      '1(765)4944572'


# The loop structure below should contain the names and addresses and footnotes
# of all authors, in the relevant order of publication. Repeat as necessary

loop_
_publ_author_name
_publ_author_address
_publ_author_footnote

        'Zeller, Matthias'
;       Department of Chemistry
        Purdue University
        560 Oval Dr.
        West Lafayette
        IN 47907-2084
        USA
;
;
?
;

_publ_section_references
;
Bruker (2022). Apex4 2022.10-RC10, SAINT V8.40B, Bruker Nano 
Inc.: Madison (WI), USA, 2022.

H\"ubschle, C. B., Sheldrick, G. M. and Dittrich, B. (2011). J. Appl. Cryst., 
44, 1281--1284.

Sheldrick, G.M. (2008). Acta Cryst., A64, 112--122.

Sheldrick, G. M. (2018). SHELXL2018. University of G\"ottingen, Germany.

Sheldrick G. M. (2015). Crystal structure refinement with SHELXL, Acta Cryst., 
C71, 3-8.

Sheldrick, G. M. (2015). SHELXT--Integrated space-group and
crystal-structure determination, Acta Cryst. A71, 3-8.
;

_publ_section_acknowledgements
;
This material is based upon work supported by the National Science Foundation 
through the Major Research Instrumentation Program under Grant No. CHE 1625543.
(Funding for the single crystal X-ray diffractometer).
;

data_C4_MeOTPPI_0m
 
_audit_creation_method            'SHELXL-2018/3'
_shelx_SHELXL_version_number      '2018/3'
_chemical_name_systematic         ?
_chemical_name_common             ?
_chemical_melting_point           ?
_chemical_formula_moiety          ?
_chemical_formula_sum
 'C25 H30 I O3 P' 
_chemical_formula_weight          536.36

loop_
 _atom_type_symbol
 _atom_type_description
 _atom_type_scat_dispersion_real
 _atom_type_scat_dispersion_imag
 _atom_type_scat_source
 'C'  'C'   0.0033   0.0016
 'International Tables Vol C Tables 4.2.6.8 and 6.1.1.4'
 'H'  'H'   0.0000   0.0000
 'International Tables Vol C Tables 4.2.6.8 and 6.1.1.4'
 'O'  'O'   0.0106   0.0060
 'International Tables Vol C Tables 4.2.6.8 and 6.1.1.4'
 'P'  'P'   0.1023   0.0942
 'International Tables Vol C Tables 4.2.6.8 and 6.1.1.4'
 'I'  'I'  -0.4742   1.8119
 'International Tables Vol C Tables 4.2.6.8 and 6.1.1.4'
 
_space_group_crystal_system       monoclinic
_space_group_IT_number            14
_space_group_name_H-M_alt         'P 21/n'
_space_group_name_Hall            '-P 2yn'
 
_shelx_space_group_comment
;
The symmetry employed for this shelxl refinement is uniquely defined
by the following loop, which should always be used as a source of
symmetry information in preference to the above space-group names.
They are only intended as comments.
;
 
loop_
 _space_group_symop_operation_xyz
 'x, y, z'
 '-x+1/2, y+1/2, -z+1/2'
 '-x, -y, -z'
 'x-1/2, -y-1/2, z-1/2'
 
_cell_length_a                    9.7909(5)
_cell_length_b                    12.4942(7)
_cell_length_c                    19.8422(8)
_cell_angle_alpha                 90
_cell_angle_beta                  93.155(2)
_cell_angle_gamma                 90
_cell_volume                      2423.6(2)
_cell_formula_units_Z             4
_cell_measurement_temperature     150(2)
_cell_measurement_reflns_used     9884    
_cell_measurement_theta_min       2.3722   
_cell_measurement_theta_max       33.0961
 
_exptl_crystal_description        blade
_exptl_crystal_colour             colourless
_exptl_crystal_density_meas       ?
_exptl_crystal_density_method     ?
_exptl_crystal_density_diffrn     1.470          
_exptl_crystal_F_000              1088
_exptl_transmission_factor_min    ?
_exptl_transmission_factor_max    ?
_exptl_crystal_size_max           0.540
_exptl_crystal_size_mid           0.240
_exptl_crystal_size_min           0.120
_exptl_absorpt_coefficient_mu     1.410
_shelx_estimated_absorpt_T_min    0.516
_shelx_estimated_absorpt_T_max    0.849
_exptl_absorpt_correction_type    multi-scan
_exptl_absorpt_correction_T_min   0.5496
_exptl_absorpt_correction_T_max   0.7465
_exptl_absorpt_process_details
;
 SADABS 2016/2: Krause, L., Herbst-Irmer, R., Sheldrick G.M. & Stalke D.,
 J. Appl. Cryst. 48 (2015) 3-10
;
_exptl_absorpt_special_details    ?
_diffrn_ambient_temperature       150(2)
_diffrn_radiation_wavelength      0.71073
_diffrn_radiation_type            MoK\a
_diffrn_source                    'fine focus sealed tube X-ray source'
_diffrn_source_current            '30 mA'
_diffrn_source_voltage            '50 kV'
_diffrn_radiation_monochromator   'Triumph curved graphite crystal'
_diffrn_measurement_device_type   
;
Bruker AXS D8 Quest diffractometer with PhotonII charge-integrating pixel 
array detector (CPAD)
;
_diffrn_measurement_method        'omega and phi scans'
_diffrn_detector_area_resol_mean  7.4074

_diffrn_reflns_number             39813
_diffrn_reflns_av_unetI/netI      0.0330
_diffrn_reflns_av_R_equivalents   0.0426
_diffrn_reflns_limit_h_min        -15
_diffrn_reflns_limit_h_max        12
_diffrn_reflns_limit_k_min        -19
_diffrn_reflns_limit_k_max        19
_diffrn_reflns_limit_l_min        -27
_diffrn_reflns_limit_l_max        30
_diffrn_reflns_theta_min          2.645
_diffrn_reflns_theta_max          33.171
_diffrn_reflns_theta_full         25.242
_diffrn_measured_fraction_theta_max   0.977
_diffrn_measured_fraction_theta_full  0.994
_diffrn_reflns_Laue_measured_fraction_max    0.977
_diffrn_reflns_Laue_measured_fraction_full   0.994
_diffrn_reflns_point_group_measured_fraction_max   0.977
_diffrn_reflns_point_group_measured_fraction_full  0.994
_reflns_number_total              9050
_reflns_number_gt                 6555
_reflns_threshold_expression      'I > 2\s(I)'
_reflns_Friedel_coverage          0.000
_reflns_Friedel_fraction_max      .
_reflns_Friedel_fraction_full     .
 
_reflns_special_details
;
 Reflections were merged by SHELXL according to the crystal
 class for the calculation of statistics and refinement.
 
 _reflns_Friedel_fraction is defined as the number of unique
 Friedel pairs measured divided by the number that would be
 possible theoretically, ignoring centric projections and
 systematic absences.
;
 
_computing_data_collection        'Apex4 v2022.10-RC10 (Bruker, 2022)' 
_computing_cell_refinement        'SAINT V8.40B (Bruker, 2020)' 
_computing_data_reduction         'SAINT V8.40B (Bruker, 2020)'
_computing_structure_solution     'SHELXT (Sheldrick, 2015)' 
_computing_structure_refinement   
;  
SHELXL-2018/3 (Sheldrick, 2015, 2018), 
SHELXLE Rev1275 (H\"ubschle et al., 2011)
;  
_computing_molecular_graphics     ?
_computing_publication_material   ?
_refine_special_details           
;
One anisyl group is disordered by rotation. The two disordered moieties 
were restrained to have similar geometries as another not disordered 
anisyl. Uij components of ADPs for disordered atoms closer to each other 
than 2.0 Angstrom were restrained to be similar. Subject to these 
conditions the occupancy ratio refined to 0.451(5) to 0.549(5). 
;
_refine_ls_structure_factor_coef  Fsqd
_refine_ls_matrix_type            full
_refine_ls_weighting_scheme       calc
_refine_ls_weighting_details
'w=1/[\s^2^(Fo^2^)+(0.0514P)^2^+4.6218P] where P=(Fo^2^+2Fc^2^)/3'
_atom_sites_solution_primary      dual 
_atom_sites_solution_secondary    difmap
_atom_sites_solution_hydrogens    geom
_refine_ls_hydrogen_treatment     constr
_refine_ls_extinction_method      none
_refine_ls_extinction_coef        .
_refine_ls_number_reflns          9050
_refine_ls_number_parameters      349
_refine_ls_number_restraints      304
_refine_ls_R_factor_all           0.0770
_refine_ls_R_factor_gt            0.0494
_refine_ls_wR_factor_ref          0.1358
_refine_ls_wR_factor_gt           0.1165
_refine_ls_goodness_of_fit_ref    1.025
_refine_ls_restrained_S_all       1.015
_refine_ls_shift/su_max           0.001
_refine_ls_shift/su_mean          0.000
 
loop_
 _atom_site_label
 _atom_site_type_symbol
 _atom_site_fract_x
 _atom_site_fract_y
 _atom_site_fract_z
 _atom_site_U_iso_or_equiv
 _atom_site_adp_type
 _atom_site_occupancy
 _atom_site_site_symmetry_order  
 _atom_site_calc_flag
 _atom_site_refinement_flags_posn
 _atom_site_refinement_flags_adp
 _atom_site_refinement_flags_occupancy
 _atom_site_disorder_assembly
 _atom_site_disorder_group
I1 I 0.25199(2) 0.37013(2) 0.46548(2) 0.04800(8) Uani 1 1 d . . . . .
P1 P 0.81516(7) 0.40314(6) 0.32648(3) 0.03193(15) Uani 1 1 d D . . . .
C1 C 0.9105(3) 0.4930(2) 0.38169(13) 0.0310(5) Uani 1 1 d . . . . .
H1A H 0.868916 0.494442 0.426036 0.037 Uiso 1 1 calc R U . . .
H1B H 1.005351 0.466166 0.388868 0.037 Uiso 1 1 calc R U . . .
C2 C 0.9141(3) 0.6072(2) 0.35335(13) 0.0305(5) Uani 1 1 d . . . . .
H2A H 0.928860 0.603870 0.304439 0.037 Uiso 1 1 calc R U . . .
H2B H 0.824560 0.641910 0.358990 0.037 Uiso 1 1 calc R U . . .
C3 C 1.0266(3) 0.6746(2) 0.38831(14) 0.0335(5) Uani 1 1 d . . . . .
H3A H 1.018595 0.670582 0.437766 0.040 Uiso 1 1 calc R U . . .
H3B H 1.116768 0.644913 0.377920 0.040 Uiso 1 1 calc R U . . .
C4 C 1.0190(3) 0.7912(2) 0.36624(19) 0.0436(7) Uani 1 1 d . . . . .
H4A H 1.019068 0.795172 0.316912 0.065 Uiso 1 1 calc R U . . .
H4B H 1.098260 0.830057 0.386145 0.065 Uiso 1 1 calc R U . . .
H4C H 0.934781 0.823427 0.381435 0.065 Uiso 1 1 calc R U . . .
C5 C 0.9127(3) 0.3750(2) 0.25499(13) 0.0314(5) Uani 1 1 d D . . . .
C6 C 1.0453(3) 0.4130(3) 0.24962(15) 0.0366(6) Uani 1 1 d D . . . .
H6 H 1.085019 0.458649 0.283625 0.044 Uiso 1 1 calc R U . . .
C7 C 1.1194(3) 0.3848(3) 0.19508(16) 0.0408(7) Uani 1 1 d D . . . .
H7 H 1.209730 0.411332 0.191838 0.049 Uiso 1 1 calc R U . . .
C8 C 1.0632(3) 0.3178(2) 0.14488(13) 0.0313(5) Uani 1 1 d D . . . .
C9 C 0.9311(3) 0.2795(3) 0.14913(15) 0.0421(7) Uani 1 1 d D . . . .
H9 H 0.891227 0.234721 0.114728 0.051 Uiso 1 1 calc R U . . .
C10 C 0.8579(3) 0.3077(3) 0.20450(16) 0.0447(8) Uani 1 1 d D . . . .
H10 H 0.768025 0.280313 0.207996 0.054 Uiso 1 1 calc R U . . .
O1 O 1.1448(2) 0.2940(2) 0.09399(11) 0.0417(5) Uani 1 1 d D . . . .
C11 C 1.0965(4) 0.2177(3) 0.04409(17) 0.0497(8) Uani 1 1 d D . . . .
H11A H 1.017062 0.247211 0.018206 0.074 Uiso 1 1 calc R U . . .
H11B H 1.070137 0.151506 0.066439 0.074 Uiso 1 1 calc R U . . .
H11C H 1.169359 0.202367 0.013551 0.074 Uiso 1 1 calc R U . . .
C12 C 0.6545(3) 0.4610(3) 0.29886(13) 0.0360(6) Uani 1 1 d . . . . .
C13 C 0.6372(3) 0.5106(3) 0.23644(14) 0.0406(7) Uani 1 1 d . . . . .
H13 H 0.710109 0.509889 0.206778 0.049 Uiso 1 1 calc R U . . .
C14 C 0.5153(3) 0.5615(3) 0.21640(15) 0.0432(7) Uani 1 1 d . . . . .
H14 H 0.504895 0.594680 0.173337 0.052 Uiso 1 1 calc R U . . .
C15 C 0.4089(3) 0.5634(3) 0.25993(16) 0.0422(7) Uani 1 1 d . . . . .
C16 C 0.4241(3) 0.5123(3) 0.32260(16) 0.0446(7) Uani 1 1 d . . . . .
H16 H 0.350250 0.511635 0.351735 0.054 Uiso 1 1 calc R U . . .
C17 C 0.5453(3) 0.4631(3) 0.34221(15) 0.0426(7) Uani 1 1 d . . . . .
H17 H 0.555592 0.430199 0.385359 0.051 Uiso 1 1 calc R U . . .
O2 O 0.2860(3) 0.6110(2) 0.24670(14) 0.0513(6) Uani 1 1 d . . . . .
C18 C 0.2666(5) 0.6696(4) 0.1851(2) 0.0717(13) Uani 1 1 d . . . . .
H18A H 0.272301 0.620606 0.146776 0.107 Uiso 1 1 calc R U . . .
H18B H 0.337813 0.724448 0.183017 0.107 Uiso 1 1 calc R U . . .
H18C H 0.176499 0.703917 0.183225 0.107 Uiso 1 1 calc R U . . .
C19 C 0.8042(8) 0.2778(7) 0.3775(4) 0.0265(15) Uani 0.451(5) 1 d D U P A 1
C20 C 0.9107(8) 0.2449(6) 0.4237(4) 0.0293(13) Uani 0.451(5) 1 d D U P A 1
H20 H 0.989860 0.288354 0.430638 0.035 Uiso 0.451(5) 1 calc R U P A 1
C21 C 0.9009(8) 0.1496(5) 0.4593(3) 0.0323(12) Uani 0.451(5) 1 d D U P A 1
H21 H 0.973644 0.127311 0.489769 0.039 Uiso 0.451(5) 1 calc R U P A 1
C22 C 0.7841(7) 0.0871(5) 0.4500(3) 0.0317(11) Uani 0.451(5) 1 d D U P A 1
C23 C 0.6785(8) 0.1163(5) 0.4047(4) 0.0312(11) Uani 0.451(5) 1 d D U P A 1
H23 H 0.599611 0.072438 0.398272 0.037 Uiso 0.451(5) 1 calc R U P A 1
C24 C 0.6898(7) 0.2118(5) 0.3684(3) 0.0307(11) Uani 0.451(5) 1 d D U P A 1
H24 H 0.617921 0.232001 0.336806 0.037 Uiso 0.451(5) 1 calc R U P A 1
O3 O 0.7841(6) -0.0033(4) 0.4891(3) 0.0434(12) Uani 0.451(5) 1 d D U P A 1
C25 C 0.6593(10) -0.0629(7) 0.4901(5) 0.057(2) Uani 0.451(5) 1 d D U P A 1
H25A H 0.620430 -0.071807 0.443864 0.085 Uiso 0.451(5) 1 calc R U P A 1
H25B H 0.594087 -0.024252 0.516903 0.085 Uiso 0.451(5) 1 calc R U P A 1
H25C H 0.677827 -0.133392 0.510241 0.085 Uiso 0.451(5) 1 calc R U P A 1
C19B C 0.7657(7) 0.2836(6) 0.3650(4) 0.0285(13) Uani 0.549(5) 1 d D U P A 2
C20B C 0.6479(6) 0.2277(5) 0.3461(3) 0.0343(10) Uani 0.549(5) 1 d D U P A 2
H20B H 0.585831 0.254900 0.311802 0.041 Uiso 0.549(5) 1 calc R U P A 2
C21B C 0.6210(6) 0.1317(4) 0.3777(3) 0.0349(10) Uani 0.549(5) 1 d D U P A 2
H21B H 0.540435 0.092607 0.365036 0.042 Uiso 0.549(5) 1 calc R U P A 2
C22B C 0.7120(7) 0.0930(4) 0.4279(3) 0.0334(10) Uani 0.549(5) 1 d D U P A 2
C23B C 0.8318(7) 0.1477(4) 0.4462(3) 0.0340(10) Uani 0.549(5) 1 d D U P A 2
H23B H 0.894567 0.119685 0.479914 0.041 Uiso 0.549(5) 1 calc R U P A 2
C24B C 0.8589(7) 0.2447(5) 0.4143(3) 0.0309(11) Uani 0.549(5) 1 d D U P A 2
H24B H 0.940032 0.283525 0.426283 0.037 Uiso 0.549(5) 1 calc R U P A 2
O3B O 0.6753(5) -0.0015(3) 0.4562(2) 0.0466(10) Uani 0.549(5) 1 d D U P A 2
C25B C 0.7642(11) -0.0440(7) 0.5093(4) 0.068(2) Uani 0.549(5) 1 d D U P A 2
H25D H 0.730502 -0.114253 0.522782 0.102 Uiso 0.549(5) 1 calc R U P A 2
H25E H 0.766188 0.004621 0.548100 0.102 Uiso 0.549(5) 1 calc R U P A 2
H25F H 0.856681 -0.051478 0.493380 0.102 Uiso 0.549(5) 1 calc R U P A 2
 
loop_
 _atom_site_aniso_label
 _atom_site_aniso_U_11
 _atom_site_aniso_U_22
 _atom_site_aniso_U_33
 _atom_site_aniso_U_23
 _atom_site_aniso_U_13
 _atom_site_aniso_U_12
I1 0.05069(13) 0.05473(14) 0.03969(12) 0.01401(9) 0.01261(9) 0.01801(9)
P1 0.0350(3) 0.0335(3) 0.0283(3) -0.0057(2) 0.0107(2) -0.0091(3)
C1 0.0382(13) 0.0282(11) 0.0266(11) -0.0024(9) 0.0008(9) -0.0005(10)
C2 0.0305(12) 0.0302(12) 0.0304(11) 0.0018(9) -0.0028(9) 0.0011(9)
C3 0.0305(12) 0.0329(13) 0.0364(13) 0.0001(10) -0.0034(10) -0.0018(10)
C4 0.0395(15) 0.0328(14) 0.0578(19) 0.0009(13) -0.0044(13) -0.0048(12)
C5 0.0309(12) 0.0350(13) 0.0295(11) -0.0061(9) 0.0116(9) -0.0097(10)
C6 0.0297(12) 0.0433(15) 0.0371(13) -0.0130(11) 0.0060(10) -0.0078(11)
C7 0.0273(12) 0.0528(18) 0.0435(15) -0.0153(13) 0.0117(11) -0.0118(12)
C8 0.0283(11) 0.0376(13) 0.0287(11) -0.0028(10) 0.0076(9) -0.0052(10)
C9 0.0383(14) 0.0535(18) 0.0360(13) -0.0176(12) 0.0149(11) -0.0232(13)
C10 0.0364(14) 0.0590(19) 0.0403(15) -0.0190(14) 0.0175(12) -0.0249(14)
O1 0.0321(10) 0.0562(13) 0.0380(10) -0.0158(9) 0.0138(8) -0.0112(9)
C11 0.0508(18) 0.063(2) 0.0368(15) -0.0111(14) 0.0167(13) -0.0139(16)
C12 0.0330(13) 0.0485(16) 0.0270(11) -0.0070(11) 0.0078(9) -0.0147(11)
C13 0.0408(15) 0.0526(17) 0.0293(12) -0.0041(12) 0.0097(11) -0.0188(13)
C14 0.0460(16) 0.0536(18) 0.0300(12) 0.0037(12) 0.0014(11) -0.0214(14)
C15 0.0336(14) 0.0549(18) 0.0372(14) 0.0031(13) -0.0040(11) -0.0210(13)
C16 0.0315(14) 0.067(2) 0.0359(14) 0.0069(14) 0.0078(11) -0.0103(14)
C17 0.0355(14) 0.065(2) 0.0279(12) 0.0013(13) 0.0098(10) -0.0080(14)
O2 0.0399(12) 0.0598(15) 0.0531(14) 0.0123(12) -0.0069(10) -0.0166(11)
C18 0.069(3) 0.077(3) 0.066(3) 0.024(2) -0.022(2) -0.021(2)
C19 0.025(3) 0.030(3) 0.025(3) -0.004(2) 0.006(3) -0.007(3)
C20 0.030(3) 0.031(2) 0.027(3) 0.003(2) 0.001(3) -0.002(3)
C21 0.036(3) 0.032(2) 0.029(2) 0.005(2) 0.001(2) 0.003(2)
C22 0.042(3) 0.026(2) 0.028(2) 0.0031(19) 0.007(2) -0.001(2)
C23 0.036(3) 0.032(3) 0.026(3) 0.002(2) 0.001(2) -0.006(2)
C24 0.034(3) 0.032(2) 0.027(2) 0.000(2) 0.002(2) -0.002(2)
O3 0.056(3) 0.030(2) 0.045(3) 0.012(2) 0.004(2) -0.001(2)
C25 0.072(5) 0.043(4) 0.054(4) 0.016(3) -0.006(4) -0.019(4)
C19B 0.028(3) 0.033(2) 0.025(3) -0.0019(18) 0.005(2) -0.003(2)
C20B 0.035(3) 0.037(2) 0.031(2) 0.003(2) 0.0009(19) -0.005(2)
C21B 0.040(3) 0.033(2) 0.032(2) 0.0034(18) 0.005(2) -0.0034(19)
C22B 0.043(3) 0.030(2) 0.027(2) 0.0024(19) 0.006(2) 0.001(2)
C23B 0.038(2) 0.035(2) 0.029(2) 0.0024(17) 0.0011(19) 0.003(2)
C24B 0.031(3) 0.033(2) 0.029(2) -0.0005(18) 0.004(2) 0.001(2)
O3B 0.065(2) 0.0329(19) 0.042(2) 0.0077(16) -0.0006(18) -0.0073(17)
C25B 0.106(6) 0.039(4) 0.058(4) 0.016(3) -0.011(4) -0.007(4)
 
_geom_special_details
;
 All esds (except the esd in the dihedral angle between two l.s. planes)
 are estimated using the full covariance matrix.  The cell esds are taken
 into account individually in the estimation of esds in distances, angles
 and torsion angles; correlations between esds in cell parameters are only
 used when they are defined by crystal symmetry.  An approximate (isotropic)
 treatment of cell esds is used for estimating esds involving l.s. planes.
;
 
loop_
 _geom_bond_atom_site_label_1
 _geom_bond_atom_site_label_2
 _geom_bond_distance
 _geom_bond_site_symmetry_2
 _geom_bond_publ_flag
P1 C19B 1.758(7) . ?
P1 C5 1.788(2) . ?
P1 C12 1.789(3) . ?
P1 C1 1.795(3) . ?
P1 C19 1.871(7) . ?
C1 C2 1.534(4) . ?
C1 H1A 0.9900 . ?
C1 H1B 0.9900 . ?
C2 C3 1.523(4) . ?
C2 H2A 0.9900 . ?
C2 H2B 0.9900 . ?
C3 C4 1.522(4) . ?
C3 H3A 0.9900 . ?
C3 H3B 0.9900 . ?
C4 H4A 0.9800 . ?
C4 H4B 0.9800 . ?
C4 H4C 0.9800 . ?
C5 C6 1.392(4) . ?
C5 C10 1.393(4) . ?
C6 C7 1.382(4) . ?
C6 H6 0.9500 . ?
C7 C8 1.391(4) . ?
C7 H7 0.9500 . ?
C8 O1 1.355(3) . ?
C8 C9 1.386(4) . ?
C9 C10 1.390(4) . ?
C9 H9 0.9500 . ?
C10 H10 0.9500 . ?
O1 C11 1.436(4) . ?
C11 H11A 0.9800 . ?
C11 H11B 0.9800 . ?
C11 H11C 0.9800 . ?
C12 C13 1.387(4) . ?
C12 C17 1.409(4) . ?
C13 C14 1.391(5) . ?
C13 H13 0.9500 . ?
C14 C15 1.390(4) . ?
C14 H14 0.9500 . ?
C15 O2 1.355(4) . ?
C15 C16 1.398(4) . ?
C16 C17 1.374(5) . ?
C16 H16 0.9500 . ?
C17 H17 0.9500 . ?
O2 C18 1.429(5) . ?
C18 H18A 0.9800 . ?
C18 H18B 0.9800 . ?
C18 H18C 0.9800 . ?
C19 C24 1.395(9) . ?
C19 C20 1.411(8) . ?
C20 C21 1.391(8) . ?
C20 H20 0.9500 . ?
C21 C22 1.388(8) . ?
C21 H21 0.9500 . ?
C22 O3 1.371(7) . ?
C22 C23 1.381(9) . ?
C23 C24 1.401(9) . ?
C23 H23 0.9500 . ?
C24 H24 0.9500 . ?
O3 C25 1.432(9) . ?
C25 H25A 0.9800 . ?
C25 H25B 0.9800 . ?
C25 H25C 0.9800 . ?
C19B C20B 1.382(8) . ?
C19B C24B 1.389(7) . ?
C20B C21B 1.385(7) . ?
C20B H20B 0.9500 . ?
C21B C22B 1.387(8) . ?
C21B H21B 0.9500 . ?
C22B O3B 1.363(6) . ?
C22B C23B 1.389(8) . ?
C23B C24B 1.399(8) . ?
C23B H23B 0.9500 . ?
C24B H24B 0.9500 . ?
O3B C25B 1.432(8) . ?
C25B H25D 0.9800 . ?
C25B H25E 0.9800 . ?
C25B H25F 0.9800 . ?
 
loop_
 _geom_angle_atom_site_label_1
 _geom_angle_atom_site_label_2
 _geom_angle_atom_site_label_3
 _geom_angle
 _geom_angle_site_symmetry_1
 _geom_angle_site_symmetry_3
 _geom_angle_publ_flag
C19B P1 C5 110.4(3) . . ?
C19B P1 C12 102.6(2) . . ?
C5 P1 C12 109.59(13) . . ?
C19B P1 C1 114.4(3) . . ?
C5 P1 C1 108.95(13) . . ?
C12 P1 C1 110.69(13) . . ?
C5 P1 C19 108.3(3) . . ?
C12 P1 C19 115.4(3) . . ?
C1 P1 C19 103.7(3) . . ?
C2 C1 P1 112.30(18) . . ?
C2 C1 H1A 109.1 . . ?
P1 C1 H1A 109.1 . . ?
C2 C1 H1B 109.1 . . ?
P1 C1 H1B 109.1 . . ?
H1A C1 H1B 107.9 . . ?
C3 C2 C1 112.2(2) . . ?
C3 C2 H2A 109.2 . . ?
C1 C2 H2A 109.2 . . ?
C3 C2 H2B 109.2 . . ?
C1 C2 H2B 109.2 . . ?
H2A C2 H2B 107.9 . . ?
C4 C3 C2 112.1(2) . . ?
C4 C3 H3A 109.2 . . ?
C2 C3 H3A 109.2 . . ?
C4 C3 H3B 109.2 . . ?
C2 C3 H3B 109.2 . . ?
H3A C3 H3B 107.9 . . ?
C3 C4 H4A 109.5 . . ?
C3 C4 H4B 109.5 . . ?
H4A C4 H4B 109.5 . . ?
C3 C4 H4C 109.5 . . ?
H4A C4 H4C 109.5 . . ?
H4B C4 H4C 109.5 . . ?
C6 C5 C10 118.4(2) . . ?
C6 C5 P1 122.3(2) . . ?
C10 C5 P1 119.22(19) . . ?
C7 C6 C5 120.3(3) . . ?
C7 C6 H6 119.8 . . ?
C5 C6 H6 119.8 . . ?
C6 C7 C8 120.7(2) . . ?
C6 C7 H7 119.7 . . ?
C8 C7 H7 119.7 . . ?
O1 C8 C9 124.1(2) . . ?
O1 C8 C7 116.1(2) . . ?
C9 C8 C7 119.9(2) . . ?
C8 C9 C10 119.0(3) . . ?
C8 C9 H9 120.5 . . ?
C10 C9 H9 120.5 . . ?
C9 C10 C5 121.8(2) . . ?
C9 C10 H10 119.1 . . ?
C5 C10 H10 119.1 . . ?
C8 O1 C11 118.4(2) . . ?
O1 C11 H11A 109.5 . . ?
O1 C11 H11B 109.5 . . ?
H11A C11 H11B 109.5 . . ?
O1 C11 H11C 109.5 . . ?
H11A C11 H11C 109.5 . . ?
H11B C11 H11C 109.5 . . ?
C13 C12 C17 118.5(3) . . ?
C13 C12 P1 121.1(2) . . ?
C17 C12 P1 120.3(2) . . ?
C12 C13 C14 121.4(3) . . ?
C12 C13 H13 119.3 . . ?
C14 C13 H13 119.3 . . ?
C15 C14 C13 119.4(3) . . ?
C15 C14 H14 120.3 . . ?
C13 C14 H14 120.3 . . ?
O2 C15 C14 125.1(3) . . ?
O2 C15 C16 115.0(3) . . ?
C14 C15 C16 119.9(3) . . ?
C17 C16 C15 120.3(3) . . ?
C17 C16 H16 119.9 . . ?
C15 C16 H16 119.9 . . ?
C16 C17 C12 120.6(3) . . ?
C16 C17 H17 119.7 . . ?
C12 C17 H17 119.7 . . ?
C15 O2 C18 117.7(3) . . ?
O2 C18 H18A 109.5 . . ?
O2 C18 H18B 109.5 . . ?
H18A C18 H18B 109.5 . . ?
O2 C18 H18C 109.5 . . ?
H18A C18 H18C 109.5 . . ?
H18B C18 H18C 109.5 . . ?
C24 C19 C20 118.1(6) . . ?
C24 C19 P1 119.6(5) . . ?
C20 C19 P1 122.3(5) . . ?
C21 C20 C19 120.7(7) . . ?
C21 C20 H20 119.6 . . ?
C19 C20 H20 119.6 . . ?
C22 C21 C20 119.5(6) . . ?
C22 C21 H21 120.2 . . ?
C20 C21 H21 120.2 . . ?
O3 C22 C23 124.2(6) . . ?
O3 C22 C21 114.4(6) . . ?
C23 C22 C21 121.3(5) . . ?
C22 C23 C24 118.8(6) . . ?
C22 C23 H23 120.6 . . ?
C24 C23 H23 120.6 . . ?
C19 C24 C23 121.5(7) . . ?
C19 C24 H24 119.3 . . ?
C23 C24 H24 119.3 . . ?
C22 O3 C25 117.6(6) . . ?
O3 C25 H25A 109.5 . . ?
O3 C25 H25B 109.5 . . ?
H25A C25 H25B 109.5 . . ?
O3 C25 H25C 109.5 . . ?
H25A C25 H25C 109.5 . . ?
H25B C25 H25C 109.5 . . ?
C20B C19B C24B 121.3(6) . . ?
C20B C19B P1 123.9(5) . . ?
C24B C19B P1 114.7(5) . . ?
C19B C20B C21B 119.4(6) . . ?
C19B C20B H20B 120.3 . . ?
C21B C20B H20B 120.3 . . ?
C20B C21B C22B 119.8(5) . . ?
C20B C21B H21B 120.1 . . ?
C22B C21B H21B 120.1 . . ?
O3B C22B C21B 115.1(5) . . ?
O3B C22B C23B 123.8(6) . . ?
C21B C22B C23B 121.0(5) . . ?
C22B C23B C24B 119.1(5) . . ?
C22B C23B H23B 120.4 . . ?
C24B C23B H23B 120.4 . . ?
C19B C24B C23B 119.2(6) . . ?
C19B C24B H24B 120.4 . . ?
C23B C24B H24B 120.4 . . ?
C22B O3B C25B 117.4(6) . . ?
O3B C25B H25D 109.5 . . ?
O3B C25B H25E 109.5 . . ?
H25D C25B H25E 109.5 . . ?
O3B C25B H25F 109.5 . . ?
H25D C25B H25F 109.5 . . ?
H25E C25B H25F 109.5 . . ?
 
loop_
 _geom_torsion_atom_site_label_1
 _geom_torsion_atom_site_label_2
 _geom_torsion_atom_site_label_3
 _geom_torsion_atom_site_label_4
 _geom_torsion
 _geom_torsion_site_symmetry_1
 _geom_torsion_site_symmetry_2
 _geom_torsion_site_symmetry_3
 _geom_torsion_site_symmetry_4
 _geom_torsion_publ_flag
C19B P1 C1 C2 -162.8(3) . . . . ?
C5 P1 C1 C2 73.1(2) . . . . ?
C12 P1 C1 C2 -47.5(2) . . . . ?
C19 P1 C1 C2 -171.8(3) . . . . ?
P1 C1 C2 C3 -163.1(2) . . . . ?
C1 C2 C3 C4 -173.0(3) . . . . ?
C19B P1 C5 C6 -121.8(3) . . . . ?
C12 P1 C5 C6 125.9(3) . . . . ?
C1 P1 C5 C6 4.7(3) . . . . ?
C19 P1 C5 C6 -107.5(4) . . . . ?
C19B P1 C5 C10 54.5(4) . . . . ?
C12 P1 C5 C10 -57.8(3) . . . . ?
C1 P1 C5 C10 -179.1(3) . . . . ?
C19 P1 C5 C10 68.8(4) . . . . ?
C10 C5 C6 C7 0.4(5) . . . . ?
P1 C5 C6 C7 176.7(3) . . . . ?
C5 C6 C7 C8 -0.2(5) . . . . ?
C6 C7 C8 O1 -179.3(3) . . . . ?
C6 C7 C8 C9 0.5(5) . . . . ?
O1 C8 C9 C10 178.7(3) . . . . ?
C7 C8 C9 C10 -1.0(5) . . . . ?
C8 C9 C10 C5 1.3(6) . . . . ?
C6 C5 C10 C9 -1.0(5) . . . . ?
P1 C5 C10 C9 -177.4(3) . . . . ?
C9 C8 O1 C11 -5.3(5) . . . . ?
C7 C8 O1 C11 174.5(3) . . . . ?
C19B P1 C12 C13 -139.2(4) . . . . ?
C5 P1 C12 C13 -21.8(3) . . . . ?
C1 P1 C12 C13 98.4(3) . . . . ?
C19 P1 C12 C13 -144.3(4) . . . . ?
C19B P1 C12 C17 45.0(4) . . . . ?
C5 P1 C12 C17 162.4(2) . . . . ?
C1 P1 C12 C17 -77.4(3) . . . . ?
C19 P1 C12 C17 39.9(4) . . . . ?
C17 C12 C13 C14 -0.1(5) . . . . ?
P1 C12 C13 C14 -176.0(2) . . . . ?
C12 C13 C14 C15 0.5(5) . . . . ?
C13 C14 C15 O2 179.4(3) . . . . ?
C13 C14 C15 C16 -1.4(5) . . . . ?
O2 C15 C16 C17 -178.7(3) . . . . ?
C14 C15 C16 C17 2.0(5) . . . . ?
C15 C16 C17 C12 -1.7(5) . . . . ?
C13 C12 C17 C16 0.7(5) . . . . ?
P1 C12 C17 C16 176.6(3) . . . . ?
C14 C15 O2 C18 -4.1(5) . . . . ?
C16 C15 O2 C18 176.6(3) . . . . ?
C5 P1 C19 C24 -96.0(7) . . . . ?
C12 P1 C19 C24 27.2(8) . . . . ?
C1 P1 C19 C24 148.4(6) . . . . ?
C5 P1 C19 C20 81.7(7) . . . . ?
C12 P1 C19 C20 -155.2(6) . . . . ?
C1 P1 C19 C20 -34.0(8) . . . . ?
C24 C19 C20 C21 -0.3(12) . . . . ?
P1 C19 C20 C21 -178.0(6) . . . . ?
C19 C20 C21 C22 -1.1(11) . . . . ?
C20 C21 C22 O3 -178.2(6) . . . . ?
C20 C21 C22 C23 1.7(10) . . . . ?
O3 C22 C23 C24 179.0(6) . . . . ?
C21 C22 C23 C24 -0.9(10) . . . . ?
C20 C19 C24 C23 1.2(11) . . . . ?
P1 C19 C24 C23 178.9(6) . . . . ?
C22 C23 C24 C19 -0.6(10) . . . . ?
C23 C22 O3 C25 -9.3(10) . . . . ?
C21 C22 O3 C25 170.6(7) . . . . ?
C5 P1 C19B C20B -87.5(7) . . . . ?
C12 P1 C19B C20B 29.3(7) . . . . ?
C1 P1 C19B C20B 149.2(6) . . . . ?
C5 P1 C19B C24B 89.1(6) . . . . ?
C12 P1 C19B C24B -154.2(5) . . . . ?
C1 P1 C19B C24B -34.3(7) . . . . ?
C24B C19B C20B C21B 0.9(10) . . . . ?
P1 C19B C20B C21B 177.2(5) . . . . ?
C19B C20B C21B C22B 0.2(9) . . . . ?
C20B C21B C22B O3B 179.3(5) . . . . ?
C20B C21B C22B C23B -1.4(8) . . . . ?
O3B C22B C23B C24B -179.4(5) . . . . ?
C21B C22B C23B C24B 1.4(8) . . . . ?
C20B C19B C24B C23B -0.9(10) . . . . ?
P1 C19B C24B C23B -177.5(5) . . . . ?
C22B C23B C24B C19B -0.3(9) . . . . ?
C21B C22B O3B C25B -178.7(6) . . . . ?
C23B C22B O3B C25B 2.1(9) . . . . ?
 
_refine_diff_density_max    2.202
_refine_diff_density_min   -2.568
_refine_diff_density_rms    0.101

_shelx_res_file
;
TITL C4_MeOTPPI_0m_a.res in P2(1)/n
    C4_MeOTPPI_0m.res
    created by SHELXL-2018/3 at 18:35:53 on 10-May-2022
REM Old TITL C4_MeOTPPI_0m in P2(1)/n
REM SHELXT solution in P2(1)/n
REM R1 0.174,  Rweak 0.011,  Alpha 0.024,  Orientation as input
REM Formula found by SHELXT:  C28 O2 P I
CELL  0.71073   9.7909  12.4942  19.8422   90.000   93.155   90.000
ZERR    4.000   0.0005   0.0007   0.0008    0.000    0.002    0.000
LATT  1
SYMM 1/2-X, 1/2+Y, 1/2-Z
SFAC C H O P I
UNIT 100 120 12 4 4
OMIT -1 0 1
OMIT 0 0 2
TEMP -123.150
SIZE 0.54 0.24 0.12

L.S. 10
BOND $H
ACTA
CONF
HTAB
LIST 4
FMAP 2
SADI C19 P1 C19B P1
SIMU 0.01 C19 > C25B
WGHT    0.051400    4.621800
FVAR       0.51181   0.45132
I1    5    0.251987    0.370129    0.465478    11.00000    0.05069    0.05473 =
         0.03969    0.01401    0.01261    0.01801
P1    4    0.815164    0.403142    0.326477    11.00000    0.03504    0.03348 =
         0.02825   -0.00565    0.01074   -0.00909
C1    1    0.910539    0.493027    0.381691    11.00000    0.03821    0.02820 =
         0.02655   -0.00236    0.00083   -0.00052
AFIX  23
H1A   2    0.868916    0.494442    0.426036    11.00000   -1.20000
H1B   2    1.005351    0.466166    0.388868    11.00000   -1.20000
AFIX   0
C2    1    0.914082    0.607155    0.353353    11.00000    0.03052    0.03023 =
         0.03036    0.00182   -0.00282    0.00112
AFIX  23
H2A   2    0.928860    0.603870    0.304439    11.00000   -1.20000
H2B   2    0.824560    0.641910    0.358990    11.00000   -1.20000
AFIX   0
C3    1    1.026569    0.674610    0.388309    11.00000    0.03050    0.03292 =
         0.03642    0.00010   -0.00337   -0.00184
AFIX  23
H3A   2    1.018595    0.670582    0.437766    11.00000   -1.20000
H3B   2    1.116768    0.644913    0.377920    11.00000   -1.20000
AFIX   0
C4    1    1.018996    0.791191    0.366236    11.00000    0.03947    0.03282 =
         0.05778    0.00090   -0.00439   -0.00476
AFIX 137
H4A   2    1.019068    0.795172    0.316912    11.00000   -1.50000
H4B   2    1.098260    0.830057    0.386145    11.00000   -1.50000
H4C   2    0.934781    0.823427    0.381435    11.00000   -1.50000
AFIX   0
C5    1    0.912689    0.374973    0.254990    11.00000    0.03086    0.03496 =
         0.02950   -0.00605    0.01158   -0.00966
C6    1    1.045302    0.413027    0.249621    11.00000    0.02967    0.04334 =
         0.03714   -0.01302    0.00604   -0.00784
AFIX  43
H6    2    1.085019    0.458649    0.283625    11.00000   -1.20000
AFIX   0
C7    1    1.119415    0.384768    0.195083    11.00000    0.02726    0.05279 =
         0.04347   -0.01532    0.01174   -0.01178
AFIX  43
H7    2    1.209730    0.411332    0.191838    11.00000   -1.20000
AFIX   0
C8    1    1.063183    0.317838    0.144885    11.00000    0.02833    0.03762 =
         0.02866   -0.00279    0.00758   -0.00519
C9    1    0.931099    0.279532    0.149131    11.00000    0.03829    0.05354 =
         0.03603   -0.01764    0.01487   -0.02316
AFIX  43
H9    2    0.891227    0.234721    0.114728    11.00000   -1.20000
AFIX   0
C10   1    0.857877    0.307694    0.204500    11.00000    0.03639    0.05900 =
         0.04035   -0.01902    0.01748   -0.02495
AFIX  43
H10   2    0.768025    0.280313    0.207996    11.00000   -1.20000
AFIX   0
O1    3    1.144753    0.294029    0.093992    11.00000    0.03212    0.05618 =
         0.03800   -0.01585    0.01382   -0.01122
C11   1    1.096499    0.217724    0.044087    11.00000    0.05082    0.06293 =
         0.03680   -0.01115    0.01669   -0.01388
AFIX 137
H11A  2    1.017062    0.247211    0.018206    11.00000   -1.50000
H11B  2    1.070137    0.151506    0.066439    11.00000   -1.50000
H11C  2    1.169359    0.202367    0.013551    11.00000   -1.50000
AFIX   0
C12   1    0.654528    0.460964    0.298859    11.00000    0.03305    0.04849 =
         0.02701   -0.00695    0.00777   -0.01472
C13   1    0.637195    0.510640    0.236444    11.00000    0.04080    0.05256 =
         0.02926   -0.00415    0.00967   -0.01877
AFIX  43
H13   2    0.710109    0.509889    0.206778    11.00000   -1.20000
AFIX   0
C14   1    0.515310    0.561516    0.216397    11.00000    0.04601    0.05355 =
         0.03002    0.00372    0.00145   -0.02136
AFIX  43
H14   2    0.504895    0.594680    0.173337    11.00000   -1.20000
AFIX   0
C15   1    0.408879    0.563400    0.259929    11.00000    0.03365    0.05491 =
         0.03725    0.00306   -0.00398   -0.02097
C16   1    0.424060    0.512311    0.322601    11.00000    0.03146    0.06722 =
         0.03591    0.00694    0.00776   -0.01027
AFIX  43
H16   2    0.350250    0.511635    0.351735    11.00000   -1.20000
AFIX   0
C17   1    0.545314    0.463082    0.342209    11.00000    0.03553    0.06525 =
         0.02786    0.00133    0.00978   -0.00804
AFIX  43
H17   2    0.555592    0.430199    0.385359    11.00000   -1.20000
AFIX   0
O2    3    0.285968    0.610992    0.246703    11.00000    0.03987    0.05978 =
         0.05310    0.01229   -0.00692   -0.01655
C18   1    0.266627    0.669591    0.185094    11.00000    0.06893    0.07688 =
         0.06633    0.02405   -0.02197   -0.02094
AFIX 137
H18A  2    0.272301    0.620606    0.146776    11.00000   -1.50000
H18B  2    0.337813    0.724448    0.183017    11.00000   -1.50000
H18C  2    0.176499    0.703917    0.183225    11.00000   -1.50000
AFIX   0
PART 1 21
SAME C5 > C11
C19   1    0.804242    0.277850    0.377499    21.00000    0.02460    0.03042 =
         0.02496   -0.00382    0.00619   -0.00691
C20   1    0.910686    0.244918    0.423737    21.00000    0.02976    0.03117 =
         0.02699    0.00282    0.00149   -0.00187
AFIX  43
H20   2    0.989860    0.288354    0.430638    21.00000   -1.20000
AFIX   0
C21   1    0.900909    0.149565    0.459303    21.00000    0.03592    0.03159 =
         0.02927    0.00503    0.00145    0.00255
AFIX  43
H21   2    0.973644    0.127311    0.489769    21.00000   -1.20000
AFIX   0
C22   1    0.784114    0.087126    0.449973    21.00000    0.04235    0.02588 =
         0.02751    0.00314    0.00665   -0.00098
C23   1    0.678504    0.116311    0.404685    21.00000    0.03562    0.03207 =
         0.02593    0.00174    0.00149   -0.00589
AFIX  43
H23   2    0.599611    0.072438    0.398272    21.00000   -1.20000
AFIX   0
C24   1    0.689794    0.211789    0.368361    21.00000    0.03355    0.03181 =
         0.02668   -0.00025    0.00235   -0.00227
AFIX  43
H24   2    0.617921    0.232001    0.336806    21.00000   -1.20000
AFIX   0
O3    3    0.784121   -0.003337    0.489095    21.00000    0.05562    0.02978 =
         0.04498    0.01192    0.00356   -0.00148
C25   1    0.659259   -0.062899    0.490106    21.00000    0.07178    0.04260 =
         0.05445    0.01632   -0.00620   -0.01852
AFIX 137
H25A  2    0.620430   -0.071807    0.443864    21.00000   -1.50000
H25B  2    0.594087   -0.024252    0.516903    21.00000   -1.50000
H25C  2    0.677827   -0.133392    0.510241    21.00000   -1.50000
AFIX   0
PART 2 -21
SAME C5 > C11
C19B  1    0.765688    0.283575    0.364965   -21.00000    0.02782    0.03308 =
         0.02482   -0.00192    0.00455   -0.00257
C20B  1    0.647851    0.227702    0.346125   -21.00000    0.03502    0.03660 =
         0.03124    0.00313    0.00086   -0.00541
AFIX  43
H20B  2    0.585831    0.254900    0.311802   -21.00000   -1.20000
AFIX   0
C21B  1    0.620982    0.131749    0.377710   -21.00000    0.04040    0.03258 =
         0.03210    0.00341    0.00451   -0.00339
AFIX  43
H21B  2    0.540435    0.092607    0.365036   -21.00000   -1.20000
AFIX   0
C22B  1    0.712014    0.092957    0.427902   -21.00000    0.04279    0.03030 =
         0.02747    0.00237    0.00645    0.00149
C23B  1    0.831816    0.147716    0.446196   -21.00000    0.03808    0.03482 =
         0.02900    0.00244    0.00112    0.00337
AFIX  43
H23B  2    0.894567    0.119685    0.479914   -21.00000   -1.20000
AFIX   0
C24B  1    0.858861    0.244703    0.414313   -21.00000    0.03083    0.03343 =
         0.02858   -0.00054    0.00372    0.00097
AFIX  43
H24B  2    0.940032    0.283525    0.426283   -21.00000   -1.20000
AFIX   0
O3B   3    0.675267   -0.001467    0.456186   -21.00000    0.06477    0.03293 =
         0.04178    0.00765   -0.00063   -0.00727
C25B  1    0.764172   -0.043999    0.509302   -21.00000    0.10643    0.03881 =
         0.05799    0.01553   -0.01059   -0.00668
AFIX 137
H25D  2    0.730502   -0.114253    0.522782   -21.00000   -1.50000
H25E  2    0.766188    0.004621    0.548100   -21.00000   -1.50000
H25F  2    0.856681   -0.051478    0.493380   -21.00000   -1.50000
PART 0
AFIX   0
HKLF 4


REM  C4_MeOTPPI_0m_a.res in P2(1)/n
REM wR2 = 0.1358, GooF = S = 1.025, Restrained GooF = 1.015 for all data
REM R1 = 0.0494 for 6555 Fo > 4sig(Fo) and 0.0770 for all 9050 data
REM 349 parameters refined using 304 restraints

END

WGHT      0.0514      4.6218

REM Instructions for potential hydrogen bonds
EQIV $1 -x+1, -y+1, -z+1
HTAB C1 I1_$1
EQIV $2 x+1, y, z
HTAB C1 I1_$2
EQIV $3 x+1/2, -y+1/2, z-1/2
HTAB C11 I1_$3
HTAB C16 I1
HTAB C20 I1_$2
EQIV $4 -x+1, -y, -z+1
HTAB C25 I1_$4
HTAB C24B I1_$2
HTAB C25B I1_$4

REM Highest difference peak  2.202,  deepest hole -2.568,  1-sigma level  0.101
Q1    1   0.2433  0.2934  0.4046  11.00000  0.05    2.20
Q2    1   0.2792  0.4047  0.4877  11.00000  0.05    1.49
Q3    1   0.2156  0.3559  0.4673  11.00000  0.05    0.94
Q4    1   1.1017  0.1378  0.0148  11.00000  0.05    0.78
Q5    1   0.7444  0.6349  0.3907  11.00000  0.05    0.68
Q6    1   0.4052  0.5360  0.2886  11.00000  0.05    0.55
Q7    1   0.1360  0.3407  0.4384  11.00000  0.05    0.46
Q8    1   1.1538  0.2434  0.1070  11.00000  0.05    0.44
Q9    1   1.1744  0.0991  0.1000  11.00000  0.05    0.43
Q10   1   0.9692  0.3797  0.2519  11.00000  0.05    0.42
Q11   1   0.4593  0.5609  0.2392  11.00000  0.05    0.40
Q12   1   0.6977  0.4389  0.3037  11.00000  0.05    0.39
Q13   1   0.7832  0.3157  0.3585  11.00000  0.05    0.39
Q14   1   0.8828  0.3567  0.2289  11.00000  0.05    0.38
Q15   1   0.8296  0.8610  0.3270  11.00000  0.05    0.38
Q16   1   0.2626  0.2767  0.4600  11.00000  0.05    0.37
Q17   1   1.0934  0.3996  0.2210  11.00000  0.05    0.37
Q18   1   0.3036  0.5885  0.2191  11.00000  0.05    0.37
Q19   1   0.7783  0.3937  0.3191  11.00000  0.05    0.36
Q20   1   0.3579  0.3623  0.5012  11.00000  0.05    0.36
;
_shelx_res_checksum   80537

_shelx_hkl_file
;
   1   0   0 -0.7531 1.12432   1
  -1   0   0 -0.2602 0.27622   2
  -1   0   0 0.51919 1.72863   1
   3   0   0 0.15372 1.06133   2
  -3   0   0 1.19291 1.22668   2
  -3   0   0 -3.1517 3.21732   1
   4   0   0 1707.15 50.0637   2
  -4   0   0 1541.98 55.5790   1
  -4   0   0 1687.59 50.1505   2
   5   0   0 -3.2687 1.52415   2
  -5   0   0 0.47723 4.27572   1
  -5   0   0 -0.1285 1.64410   2
  -6   0   0 2714.43 90.4144   1
  -6   0   0 2688.54 82.0484   2
   6   0   0 2701.76 81.8055   2
  -7   0   0 -0.9865 5.68097   1
  -7   0   0 2.20292 5.24954   1
  -7   0   0 5.24529 2.29452   2
   7   0   0 2.28870 2.00722   2
   8   0   0 530.034 17.5240   2
  -8   0   0 498.712 17.9632   2
  -8   0   0 483.710 27.0912   1
  -8   0   0 511.284 28.0762   1
  -9   0   0 -12.751 6.20078   1
  -9   0   0 -2.2713 2.85583   2
   9   0   0 1.27132 2.28441   2
  -9   0   0 -7.1534 6.17961   1
 -10   0   0 283.479 12.7088   2
  10   0   0 295.954 11.8617   2
 -10   0   0 305.527 24.5224   1
 -10   0   0 285.310 21.9998   1
 -11   0   0 -7.1870 8.76385   1
 -11   0   0 -16.378 8.53126   1
 -11   0   0 -1.8904 3.84659   2
 -12   0   0 166.226 19.9110   1
 -12   0   0 192.953 11.0830   2
 -12   0   0 173.044 22.2780   1
 -13   0   0 -1.5328 9.81106   1
 -13   0   0 9.43786 12.4113   1
 -13   0   0 2.46199 4.39677   2
 -14   0   0 19.4581 10.5884   1
 -14   0   0 7.75070 4.70899   2
 -14   0   0 28.5246 18.1588   1
 -15   0   0 -1.7783 4.14079   2
  -1  -1   0 102.549 4.68076   1
   1  -1   0 86.4341 4.47957   1
   1  -1   0 95.7393 3.20012   2
   1   1   0 88.7976 3.16387   2
   2  -1   0 133.046 4.62433   2
  -2  -1   0 128.834 4.78602   2
  -2  -1   0 134.862 7.42294   1
   2  -1   0 138.617 7.49674   1
   2   1   0 133.329 7.69212   1
  -2   1   0 138.184 7.40356   1
  -2   1   0 128.189 4.64033   2
   2   1   0 124.832 4.67416   2
  -3  -1   0 319.285 10.8133   2
  -3  -1   0 310.944 14.5859   1
   3  -1   0 327.739 10.6193   2
   3  -1   0 343.005 14.9692   1
  -3   1   0 324.464 10.6633   2
   3   1   0 332.816 10.7002   2
  -3   1   0 339.254 14.7719   1
   4  -1   0 13.9730 4.94084   1
  -4  -1   0 7.17828 1.70002   2
  -4  -1   0 4.97828 4.06044   1
   4  -1   0 9.20745 1.48922   2
  -4  -1   0 4.28484 4.20145   1
   4   1   0 11.2537 1.57196   2
  -4   1   0 7.96574 1.56659   2
  -4   1   0 6.17388 4.34189   1
  -5  -1   0 75.5085 4.74745   2
  -5  -1   0 84.7577 11.2387   1
   5  -1   0 82.1734 10.1226   1
   5  -1   0 77.4448 4.29807   2
  -5  -1   0 67.2574 9.30237   1
  -5   1   0 67.6664 4.45329   2
  -5   1   0 76.5112 9.46749   1
   5   1   0 71.4762 4.26595   2
   6  -1   0 94.1981 5.00261   2
  -6  -1   0 86.7629 12.0471   1
  -6  -1   0 85.1809 11.5737   1
  -6  -1   0 90.1887 5.48352   2
  -6   1   0 86.5425 10.7557   1
   6   1   0 101.146 5.09810   2
  -6   1   0 94.9194 5.32292   2
  -7  -1   0 3.33111 2.44663   2
   7  -1   0 9.23930 2.31940   2
  -7  -1   0 -0.3442 6.16606   1
  -7  -1   0 3.68344 6.42696   1
  -7   1   0 2.76747 2.38870   2
  -7   1   0 7.19763 6.34040   1
   7   1   0 6.95104 2.15814   2
  -8  -1   0 13.5321 3.14532   2
  -8  -1   0 7.27829 7.01657   1
   8  -1   0 14.9422 2.66800   2
  -8  -1   0 17.3379 7.25393   1
  -8   1   0 43.1647 10.1690   1
  -8   1   0 13.2813 2.98320   2
   8   1   0 17.8057 2.71954   2
  -9  -1   0 72.0492 11.6934   1
  -9  -1   0 61.4951 11.4902   1
   9  -1   0 79.8858 5.99446   2
  -9  -1   0 92.7288 7.19992   2
  -9   1   0 81.4499 12.6782   1
   9   1   0 85.2287 5.89581   2
  -9   1   0 63.4373 11.3003   1
  -9   1   0 75.6659 6.85716   2
 -10  -1   0 -1.4079 3.54215   2
 -10  -1   0 11.2803 9.17426   1
 -10  -1   0 5.77211 8.53027   1
  10  -1   0 2.82266 2.60065   2
 -10   1   0 9.68703 8.23815   1
 -10   1   0 0.61019 3.12422   2
  10   1   0 1.42020 2.50342   2
 -10   1   0 2.26908 7.67421   1
 -11  -1   0 93.4751 16.1999   1
 -11  -1   0 67.1838 13.9414   1
 -11  -1   0 86.5830 8.14557   2
 -11   1   0 67.2178 13.6020   1
 -11   1   0 86.6866 8.08164   2
 -11   1   0 72.9668 13.9566   1
 -12  -1   0 14.1862 4.33232   2
 -12  -1   0 13.8043 10.1453   1
 -12  -1   0 25.2376 12.5200   1
 -12   1   0 17.3959 4.97668   2
 -12   1   0 8.64894 9.82138   1
 -12   1   0 17.0828 10.6506   1
 -13  -1   0 34.9410 13.8330   1
 -13  -1   0 33.9876 5.15512   2
 -13  -1   0 16.1776 10.3395   1
 -13   1   0 32.4860 11.5882   1
 -13   1   0 37.9626 6.02543   2
 -13   1   0 59.2744 15.3593   1
 -14  -1   0 -1.3419 24.3217   1
 -14  -1   0 4.62902 12.0776   1
 -14  -1   0 9.34454 5.12499   2
 -14   1   0 1.79923 4.40336   2
 -14   1   0 14.6004 12.6936   1
 -14   1   0 -12.012 15.3878   1
 -15   1   0 -1.1621 4.11407   2
   0  -2   0 7.83977 0.86502   2
   0  -2   0 3.87684 2.09399   1
   0   2   0 11.6245 2.51838   1
  -1  -2   0 4125.47 127.386   1
   1  -2   0 4292.43 127.661   1
  -1   2   0 4186.55 127.570   1
  -2  -2   0 5.00722 2.80812   1
   2  -2   0 7.47438 1.28742   2
   2  -2   0 2.08591 2.70178   1
   2   2   0 6.16141 1.05758   2
  -2   2   0 6.10588 1.11732   2
   2   2   0 6.71788 2.82739   1
  -2   2   0 4.60063 3.14948   1
  -3  -2   0 2854.17 86.8880   1
   3  -2   0 2772.11 86.4966   1
   3  -2   0 2686.66 82.3849   2
  -3   2   0 2687.74 82.4057   2
   3   2   0 2662.43 86.3303   1
  -3   2   0 2805.95 86.6712   1
   4  -2   0 10.6222 1.63162   2
   4  -2   0 23.0266 4.84347   1
  -4  -2   0 10.2023 1.97217   2
  -4  -2   0 12.7980 4.59819   1
  -4   2   0 11.6872 1.92084   2
   4   2   0 13.6982 1.79353   2
  -4   2   0 13.7174 5.02910   1
  -5  -2   0 3137.36 94.8589   2
   5  -2   0 3158.27 94.5939   2
   5  -2   0 3219.13 102.047   1
  -5  -2   0 2976.00 101.396   1
  -5   2   0 3068.29 94.6139   2
  -5   2   0 3286.70 102.237   1
   5   2   0 3123.58 94.6153   2
  -6  -2   0 7.07193 5.46354   1
   6  -2   0 8.36938 5.76315   1
   6  -2   0 4.79222 1.80082   2
  -6  -2   0 2.34706 2.20590   2
  -6  -2   0 -1.2588 5.19993   1
   6   2   0 5.58712 1.81402   2
  -6   2   0 7.88054 5.26914   1
  -6   2   0 2.46966 1.93980   2
   7  -2   0 2258.04 68.0843   2
  -7  -2   0 2215.81 79.0865   1
   7  -2   0 2247.76 79.1035   1
  -7  -2   0 2184.64 77.9094   1
  -7   2   0 2169.78 78.0202   1
  -7   2   0 2241.38 68.2555   2
   7   2   0 2251.39 68.0317   2
  -8  -2   0 117.907 13.9794   1
  -8  -2   0 137.533 15.6567   1
   8  -2   0 132.867 6.75742   2
  -8  -2   0 131.145 7.61959   2
  -8   2   0 130.194 7.35264   2
  -8   2   0 110.198 13.9567   1
   8   2   0 134.527 6.71198   2
  -9  -2   0 1235.05 38.6094   2
  -9  -2   0 1160.92 49.6404   1
   9  -2   0 1204.72 37.9645   2
  -9  -2   0 1204.49 50.2002   1
   9   2   0 1140.50 37.7312   2
  -9   2   0 1177.01 51.0067   1
  -9   2   0 1187.28 38.3552   2
 -10  -2   0 46.5572 11.6002   1
  10  -2   0 37.0797 4.07264   2
 -10  -2   0 27.3383 9.98385   1
 -10  -2   0 27.1253 4.16835   2
 -10   2   0 22.9387 3.96502   2
  10   2   0 32.1534 3.47896   2
 -10   2   0 36.6218 11.1776   1
 -11  -2   0 237.678 24.3461   1
 -11  -2   0 220.205 20.8980   1
 -11  -2   0 236.693 11.7352   2
 -11   2   0 213.036 24.6256   1
 -11   2   0 217.461 11.6088   2
 -11   2   0 209.318 21.9616   1
 -12  -2   0 4.17823 11.3125   1
 -12  -2   0 -6.7756 9.15684   1
 -12  -2   0 -0.0551 4.16655   2
 -12   2   0 -8.7408 8.68836   1
 -12   2   0 -5.0287 8.87927   1
 -12   2   0 -1.1712 4.14636   2
 -13  -2   0 26.5021 12.0313   1
 -13  -2   0 13.6008 5.05463   2
 -13   2   0 10.2078 11.3720   1
 -13   2   0 15.1300 13.0532   1
 -13   2   0 16.5283 5.17126   2
 -14  -2   0 -2.7023 11.9652   1
 -14   2   0 -4.7115 12.3164   1
 -14   2   0 4.57935 5.01501   2
 -14   2   0 -6.7934 15.3090   1
   0  -3   0 -1.7220 2.76851   1
   0   3   0 1.67129 0.98001   2
   0   3   0 1.28369 2.73947   1
   1  -3   0 3020.25 90.5391   2
   1  -3   0 3096.82 93.7602   1
  -1  -3   0 3043.20 93.5834   1
  -1   3   0 3005.30 93.6119   1
   1   3   0 3021.55 93.3554   1
  -1   3   0 2954.55 90.5025   2
   2  -3   0 217.352 7.44524   2
  -2  -3   0 213.774 10.9314   1
   2  -3   0 228.694 11.0431   1
  -2   3   0 216.953 7.42168   2
   2   3   0 201.916 10.7029   1
  -2   3   0 210.463 10.8954   1
   3  -3   0 308.269 10.3912   2
  -3  -3   0 312.132 14.4654   1
   3  -3   0 323.925 14.6324   1
   3   3   0 311.384 10.3744   2
  -3   3   0 302.116 10.3919   2
   3   3   0 326.486 14.3655   1
  -3   3   0 296.768 14.4311   1
   4  -3   0 1062.66 40.3643   1
  -4  -3   0 1153.84 41.1171   1
   4  -3   0 1133.06 35.1501   2
  -4   3   0 1132.17 35.1769   2
  -4   3   0 1177.40 40.9959   1
   4   3   0 1160.34 40.6032   1
   4   3   0 1166.11 35.2423   2
  -5  -3   0 19.5454 5.76163   1
   5  -3   0 20.6579 2.16128   2
   5  -3   0 13.9955 4.89688   1
  -5   3   0 15.6665 5.71916   1
  -5   3   0 15.1689 2.14744   2
   6  -3   0 -0.2612 4.39460   1
  -6  -3   0 -2.7881 1.88597   2
   6  -3   0 -0.3647 1.79823   2
  -6  -3   0 2.40048 5.45244   1
  -6   3   0 -0.9145 2.19766   2
   6   3   0 -1.3708 1.67282   2
  -6   3   0 1.94321 5.03966   1
  -7  -3   0 5.20237 2.50944   2
  -7  -3   0 7.10882 6.46925   1
  -7  -3   0 0.92949 6.70909   1
   7  -3   0 4.26915 6.07767   1
   7  -3   0 8.91090 2.37947   2
  -7   3   0 1.77237 2.39283   2
   7   3   0 7.37980 2.17681   2
  -7   3   0 10.9824 7.39215   1
  -8  -3   0 0.15741 2.82943   2
   8  -3   0 -2.1217 2.15407   2
  -8  -3   0 -4.8055 5.97358   1
   8  -3   0 9.70117 7.69315   1
  -8  -3   0 1.04324 6.63822   1
   8   3   0 0.59171 2.07029   2
  -8   3   0 -1.5654 2.68050   2
  -8   3   0 -5.7128 6.20804   1
  -9  -3   0 38.1845 4.44473   2
  -9  -3   0 62.1952 12.6093   1
  -9  -3   0 32.7948 10.7868   1
   9  -3   0 52.2946 5.50710   2
  -9   3   0 37.0470 4.39625   2
  -9   3   0 48.5191 11.3973   1
 -10  -3   0 9.25050 3.57211   2
 -10  -3   0 7.03345 7.92419   1
 -10  -3   0 2.58821 8.92759   1
  10  -3   0 1.68469 2.90627   2
 -10   3   0 13.9276 9.71896   1
 -10   3   0 -0.6071 3.52681   2
 -11  -3   0 28.4814 11.8809   1
 -11  -3   0 36.3390 11.6331   1
 -11   3   0 10.9123 4.04916   2
 -11   3   0 3.53818 10.8027   1
 -12  -3   0 -14.248 8.97428   1
 -12  -3   0 8.42236 8.91411   1
 -12   3   0 -5.7285 10.2858   1
 -12   3   0 -8.2487 9.02017   1
 -12   3   0 -1.6535 4.31699   2
 -13  -3   0 4.64384 11.3753   1
 -13  -3   0 -2.9872 12.8414   1
 -13   3   0 1.97118 4.46546   2
 -13   3   0 -17.204 13.1956   1
 -13   3   0 2.14107 10.4683   1
 -14   3   0 22.6896 19.9136   1
 -14   3   0 29.1900 13.4187   1
   0  -4   0 5485.06 167.529   1
   0   4   0 5472.11 167.377   1
   1  -4   0 825.357 29.3999   1
   1  -4   0 831.301 25.4330   2
  -1  -4   0 825.294 29.4484   1
   1   4   0 816.405 29.0062   1
  -1   4   0 832.569 29.4490   1
  -1   4   0 813.423 25.3806   2
  -2  -4   0 7538.73 232.490   1
   2  -4   0 7793.25 232.918   1
   2   4   0 7584.22 232.152   1
  -2   4   0 7677.63 232.815   1
   3  -4   0 10.9144 1.77851   2
  -3  -4   0 14.6781 4.47746   1
   3  -4   0 13.7467 4.34184   1
  -3   4   0 19.9101 5.30258   1
  -3   4   0 15.3939 2.10289   2
   3   4   0 13.2206 1.74924   2
   3   4   0 13.0385 4.13427   1
   4  -4   0 4670.43 139.458   2
  -4  -4   0 4527.99 145.413   1
   4  -4   0 4820.14 145.847   1
  -4   4   0 4605.17 145.581   1
   4   4   0 4594.05 144.955   1
  -4   4   0 4662.13 139.461   2
   5  -4   0 91.2870 5.08842   2
   5  -4   0 79.9418 9.53375   1
  -5  -4   0 93.1907 10.2869   1
   5   4   0 108.849 10.7325   1
  -5   4   0 87.8286 5.15443   2
  -5   4   0 97.8221 11.2971   1
   5   4   0 100.296 5.06108   2
  -6  -4   0 1707.26 62.2544   1
   6  -4   0 1755.92 61.7117   1
   6  -4   0 1732.53 53.2448   2
  -6   4   0 1731.82 61.9693   1
  -6   4   0 1723.88 53.3217   2
   6   4   0 1727.57 53.2267   2
   7  -4   0 12.2289 6.43451   1
  -7  -4   0 23.5942 8.04266   1
   7  -4   0 18.2973 2.89662   2
  -7   4   0 -0.3491 6.84429   1
   7   4   0 12.8580 2.58713   2
  -7   4   0 6.12371 2.60003   2
   8  -4   0 466.240 27.4578   1
   8  -4   0 518.670 17.6129   2
  -8  -4   0 483.628 28.8495   1
   8   4   0 513.534 17.4087   2
  -8   4   0 513.425 28.2529   1
  -8   4   0 488.858 17.8334   2
   9  -4   0 6.31258 2.84610   2
  -9  -4   0 7.50962 8.19792   1
  -9  -4   0 -8.3738 7.13147   1
   9  -4   0 4.11084 7.95766   1
  -9   4   0 8.99197 3.76200   2
  -9   4   0 0.54012 7.81726   1
   9   4   0 11.8068 2.92446   2
 -10  -4   0 47.1308 11.7363   1
  10  -4   0 70.2589 6.28948   2
 -10  -4   0 65.0276 13.4313   1
 -10   4   0 86.9414 7.68418   2
 -10   4   0 73.7173 13.6025   1
 -11  -4   0 19.5339 10.9315   1
 -11  -4   0 29.1831 10.9134   1
 -11   4   0 28.8749 11.7728   1
 -11   4   0 27.1778 4.36701   2
 -12  -4   0 93.5134 16.6166   1
 -12  -4   0 66.7332 14.0466   1
 -12   4   0 78.4773 8.69599   2
 -12   4   0 71.9173 15.5835   1
 -13  -4   0 -15.276 10.9230   1
 -13  -4   0 19.3656 13.5005   1
 -13   4   0 1.58913 4.16045   2
 -13   4   0 8.72940 10.2242   1
 -13   4   0 -20.780 14.4993   1
 -14  -4   0 62.6595 16.9062   1
 -14   4   0 94.6717 30.0933   1
 -14   4   0 87.4235 10.0884   2
   0  -5   0 -2.7110 3.59891   1
   0   5   0 3.21694 4.22589   1
   0   5   0 -0.1230 1.39874   2
   1  -5   0 122.472 9.71814   1
  -1  -5   0 117.233 9.52301   1
   1  -5   0 135.503 5.49643   2
  -1   5   0 131.439 9.79814   1
   1   5   0 130.033 5.34081   2
  -1   5   0 131.451 5.39031   2
   1   5   0 116.127 9.22847   1
  -2  -5   0 44.7132 6.38438   1
   2  -5   0 48.3982 6.93709   1
   2  -5   0 50.3216 3.67524   2
  -2   5   0 59.6677 8.11111   1
  -2   5   0 43.4437 3.61701   2
   2   5   0 36.3622 5.74534   1
  -3  -5   0 3.41475 4.35656   1
   3  -5   0 2.85577 4.59260   1
   3  -5   0 1.18087 1.71255   2
   3   5   0 -6.6256 4.08227   1
  -3   5   0 2.78457 4.59120   1
  -3   5   0 1.94393 1.72468   2
   4  -5   0 65.7403 4.47865   2
   4  -5   0 58.3238 8.00549   1
  -4  -5   0 69.9235 8.86115   1
  -4   5   0 72.6530 4.58975   2
  -4   5   0 74.0623 9.52211   1
   4   5   0 79.8669 4.32758   2
   4   5   0 78.3475 8.92776   1
  -5  -5   0 57.5294 8.93731   1
   5  -5   0 45.0504 7.97994   1
   5  -5   0 54.5232 4.30011   2
  -5   5   0 41.4042 8.24737   1
  -5   5   0 56.9217 4.65801   2
   5   5   0 39.6626 7.19547   1
   5   5   0 44.3679 4.08382   2
   6  -5   0 12.1772 2.56685   2
  -6  -5   0 15.2221 6.82897   1
   6  -5   0 6.92556 6.34951   1
  -6   5   0 12.3742 2.88160   2
  -6   5   0 20.1363 7.77252   1
   6   5   0 14.9191 6.42435   1
   6   5   0 19.3881 2.70605   2
  -7  -5   0 8.07691 7.41539   1
   7  -5   0 10.4785 2.90387   2
   7  -5   0 9.34442 7.32920   1
  -7   5   0 14.3475 3.50129   2
   7   5   0 13.8201 2.53418   2
  -7   5   0 9.05063 8.14247   1
  -8  -5   0 36.2807 9.95996   1
   8  -5   0 35.9452 3.74055   2
   8  -5   0 37.7889 9.34604   1
  -8   5   0 36.5483 10.8127   1
  -8   5   0 25.8501 3.76958   2
   8   5   0 40.8181 3.71989   2
   9  -5   0 69.5932 13.1729   1
  -9  -5   0 57.1905 12.2677   1
   9  -5   0 78.1503 6.61531   2
  -9  -5   0 60.2801 12.2530   1
  -9   5   0 70.9648 13.1884   1
   9   5   0 87.8543 6.16284   2
  -9   5   0 95.8778 7.59823   2
 -10  -5   0 34.9048 11.2126   1
 -10  -5   0 45.2671 13.1598   1
  10  -5   0 39.5274 10.6435   1
 -10   5   0 41.9437 5.33084   2
 -10   5   0 19.4562 10.6743   1
 -11  -5   0 133.419 19.0201   1
 -11  -5   0 102.064 18.2522   1
 -11   5   0 112.086 18.5831   1
 -11   5   0 134.871 9.55563   2
 -12  -5   0 -13.095 11.5429   1
 -12  -5   0 0.22299 10.6542   1
 -12   5   0 5.68283 3.88531   2
 -12   5   0 0.80162 10.9459   1
 -13  -5   0 57.3834 15.7567   1
 -13  -5   0 59.4120 17.4508   1
 -13   5   0 43.5740 6.32470   2
 -13   5   0 58.1253 16.3968   1
 -14   5   0 16.0726 13.8585   1
 -14   5   0 4.76604 4.62572   2
   0  -6   0 5.76401 4.90762   1
   0   6   0 3.04701 1.77396   2
   0   6   0 8.87164 5.36779   1
   1  -6   0 4913.47 152.283   1
  -1  -6   0 4835.02 152.103   1
   1  -6   0 4771.68 146.245   2
  -1   6   0 4848.55 152.096   1
   1   6   0 4959.11 146.191   2
  -1   6   0 4896.73 146.197   2
   1   6   0 4911.95 151.792   1
   2  -6   0 4.81180 1.84780   2
   2  -6   0 5.69527 4.74501   1
  -2  -6   0 6.58458 4.76718   1
  -2   6   0 7.14946 4.93074   1
   2   6   0 4.27063 4.37114   1
  -2   6   0 4.19707 1.87250   2
   3  -6   0 1312.78 40.3783   2
  -3  -6   0 1268.65 46.3947   1
   3  -6   0 1223.41 46.6716   1
  -3   6   0 1354.99 40.3304   2
  -3   6   0 1295.36 46.8367   1
   3   6   0 1358.64 46.3479   1
   4  -6   0 28.4719 6.89292   1
   4  -6   0 18.5579 2.50874   2
  -4  -6   0 23.1155 6.13798   1
  -4   6   0 29.9059 7.04777   1
   4   6   0 24.1512 2.55378   2
  -4   6   0 16.6826 2.41069   2
   4   6   0 20.1285 5.95802   1
   5  -6   0 2102.88 63.7322   2
   5  -6   0 1956.20 71.5975   1
  -5  -6   0 2154.58 72.4560   1
  -5   6   0 2070.41 63.6653   2
   5   6   0 2092.92 71.1697   1
  -5   6   0 2060.75 72.0837   1
   5   6   0 2104.62 63.6155   2
  -6  -6   0 169.170 15.9104   1
   6  -6   0 158.824 7.79911   2
   6  -6   0 175.110 15.7260   1
   6   6   0 162.627 7.67420   2
  -6   6   0 182.830 8.12822   2
   6   6   0 191.262 14.6028   1
  -6   6   0 176.237 16.5580   1
   7  -6   0 1488.60 56.5161   1
  -7  -6   0 1597.54 57.8902   1
   7  -6   0 1460.07 45.8146   2
   7   6   0 1463.09 45.6524   2
  -7   6   0 1289.91 45.6806   2
  -7   6   0 1488.10 57.0433   1
   8  -6   0 190.171 9.04850   2
  -8  -6   0 172.426 18.9764   1
   8  -6   0 187.466 17.1336   1
   8   6   0 179.484 8.54952   2
  -8   6   0 197.622 20.1836   1
  -8   6   0 203.726 9.55143   2
   9  -6   0 333.227 13.2544   2
  -9  -6   0 355.495 26.6109   1
   9  -6   0 303.122 23.3060   1
  -9   6   0 331.018 26.4408   1
   9   6   0 298.713 14.5583   2
  -9   6   0 325.331 13.6603   2
  10  -6   0 96.1075 15.3054   1
 -10  -6   0 88.5212 15.3362   1
 -10  -6   0 90.7490 15.2699   1
 -10   6   0 129.181 8.71408   2
 -10   6   0 121.976 18.3513   1
 -11  -6   0 170.889 22.2286   1
 -11  -6   0 175.077 21.6592   1
  11  -6   0 163.247 20.5767   1
 -11   6   0 150.827 20.7841   1
 -11   6   0 171.183 10.5442   2
 -12  -6   0 1.76820 11.6176   1
 -12  -6   0 27.3752 13.3206   1
 -12   6   0 10.4303 11.2251   1
 -12   6   0 2.08844 4.21033   2
 -13  -6   0 25.2657 14.6133   1
 -13  -6   0 42.0972 23.8032   1
 -13   6   0 2.71577 15.1209   1
 -13   6   0 18.9903 5.73599   2
 -14   6   0 -6.2520 4.43905   2
   0  -7   0 -8.0935 4.61127   1
   0   7   0 -4.9476 4.28979   1
   0   7   0 -3.6515 1.93794   2
   1  -7   0 -0.3898 1.73258   2
   1  -7   0 3.17602 5.61965   1
  -1  -7   0 -3.0200 5.01227   1
   1   7   0 0.30531 5.16568   1
  -1   7   0 -0.0107 5.22858   1
  -1   7   0 -0.2944 1.79860   2
   1   7   0 -0.2280 1.68427   2
  -2  -7   0 104.240 10.6451   1
   2  -7   0 93.5774 5.26680   2
   2  -7   0 105.980 11.7771   1
  -2   7   0 89.0496 11.3396   1
   2   7   0 105.096 5.29222   2
   2   7   0 95.5316 11.0990   1
  -2   7   0 102.277 5.44851   2
   3  -7   0 331.546 12.1172   2
  -3  -7   0 343.051 19.0499   1
   3  -7   0 327.835 18.5392   1
   3   7   0 351.940 17.8233   1
  -3   7   0 351.246 19.5660   1
  -3   7   0 335.617 12.0581   2
   4  -7   0 166.068 14.7663   1
  -4  -7   0 178.145 14.0670   1
   4  -7   0 168.921 7.71997   2
  -4   7   0 169.981 14.2023   1
  -4   7   0 173.899 7.66149   2
   4   7   0 167.563 13.7756   1
   5  -7   0 57.9891 5.26388   2
   5  -7   0 50.9256 9.35345   1
  -5  -7   0 52.6553 9.58831   1
   5   7   0 46.6129 8.37381   1
  -5   7   0 58.9602 10.5212   1
   5   7   0 62.8197 4.76089   2
  -5   7   0 56.1761 5.46365   2
   6  -7   0 170.426 8.36378   2
   6  -7   0 198.543 16.5615   1
  -6  -7   0 194.031 17.8296   1
  -6   7   0 159.619 16.4175   1
   6   7   0 163.445 15.9843   1
   6   7   0 172.849 8.13131   2
  -6   7   0 174.150 8.56143   2
  -7  -7   0 -2.2440 7.49091   1
   7  -7   0 -4.7280 2.49689   2
   7  -7   0 4.07976 7.49308   1
  -7   7   0 -0.6700 3.13847   2
  -7   7   0 6.65249 7.73641   1
   7   7   0 -2.4774 6.67618   1
   7   7   0 -1.0226 2.28137   2
  -8  -7   0 36.1264 10.8429   1
   8  -7   0 54.3290 5.03885   2
   8  -7   0 47.7151 9.80937   1
   8   7   0 44.7828 5.18045   2
  -8   7   0 49.6714 12.4789   1
  -8   7   0 31.9669 4.29738   2
   9  -7   0 35.3347 10.2995   1
   9  -7   0 46.4919 4.57259   2
  -9  -7   0 55.4308 12.9068   1
  -9   7   0 38.9843 4.88903   2
  -9   7   0 32.4388 12.2528   1
  10  -7   0 8.68164 8.97810   1
 -10  -7   0 17.0473 11.3488   1
 -10  -7   0 11.7975 11.3703   1
 -10   7   0 9.93935 10.8887   1
 -10   7   0 6.82432 4.14586   2
 -11  -7   0 -2.1916 10.3651   1
 -11  -7   0 19.1433 13.7536   1
  11  -7   0 1.02813 10.3782   1
 -11   7   0 2.69975 11.4011   1
 -11   7   0 1.09273 3.93282   2
 -12  -7   0 30.3522 14.0773   1
  12  -7   0 12.0533 12.4632   1
 -12   7   0 28.3698 5.31659   2
 -12   7   0 41.9113 14.1121   1
 -13  -7   0 -0.3894 13.7640   1
 -13   7   0 -1.1266 16.8973   1
 -13   7   0 -4.9778 4.07319   2
 -14   7   0 14.4201 5.57624   2
   0   8   0 3238.04 97.1844   2
   0   8   0 3188.03 104.612   1
   1  -8   0 151.392 13.1749   1
  -1  -8   0 185.563 14.7629   1
  -1   8   0 163.865 7.34192   2
  -1   8   0 154.176 14.1894   1
   1   8   0 177.168 7.33551   2
   1   8   0 169.516 13.1078   1
   2  -8   0 2795.76 94.1181   1
  -2  -8   0 2867.81 94.2526   1
   2  -8   0 2891.44 86.1680   2
   2   8   0 2840.57 85.9199   2
  -2   8   0 2698.33 93.8883   1
   2   8   0 2886.25 93.5084   1
  -2   8   0 2848.77 85.9873   2
   3  -8   0 298.086 11.6616   2
   3  -8   0 335.430 20.0350   1
  -3  -8   0 300.524 19.2393   1
  -3   8   0 319.130 11.7349   2
   3   8   0 313.059 17.9682   1
  -3   8   0 331.499 19.3714   1
   4  -8   0 473.681 15.8299   2
   4  -8   0 431.035 24.0671   1
  -4  -8   0 380.297 22.4204   1
   4   8   0 447.686 22.5030   1
  -4   8   0 449.963 15.6093   2
  -4   8   0 463.722 24.0996   1
  -5  -8   0 5.88588 6.11726   1
   5  -8   0 -2.3026 2.78565   2
   5  -8   0 8.75255 6.87526   1
   5   8   0 -5.1956 6.19728   1
   5   8   0 1.61844 2.36773   2
  -5   8   0 -0.5415 2.47729   2
  -5   8   0 7.76200 7.82644   1
   6  -8   0 1032.22 34.2119   2
   6  -8   0 1149.68 45.9337   1
   6   8   0 1031.02 33.9321   2
   6   8   0 1038.70 43.3839   1
  -6   8   0 1072.91 34.2517   2
  -6   8   0 1061.44 44.8255   1
   7  -8   0 18.8744 8.97948   1
   7  -8   0 20.7994 3.78515   2
  -7  -8   0 7.37919 7.89886   1
   7   8   0 21.1163 3.19067   2
   7   8   0 10.1489 7.81531   1
  -7   8   0 25.4834 4.10821   2
  -7   8   0 18.2816 8.79379   1
   8  -8   0 254.052 21.6567   1
  -8  -8   0 252.962 22.8078   1
   8  -8   0 238.884 11.2443   2
  -8   8   0 256.132 11.6547   2
  -8   8   0 249.174 21.9953   1
  -9  -8   0 21.2829 10.5851   1
   9  -8   0 16.8984 3.96484   2
   9  -8   0 33.9546 10.8807   1
  -9   8   0 5.49710 9.50077   1
  -9   8   0 13.6511 4.06197   2
 -10  -8   0 52.9681 13.7979   1
  10  -8   0 64.1431 13.4870   1
 -10   8   0 61.0807 5.89333   2
 -10   8   0 57.0341 14.0365   1
  11  -8   0 -2.4887 9.01061   1
 -11  -8   0 -6.0475 10.2767   1
 -11  -8   0 11.0719 12.7622   1
 -11   8   0 2.73349 4.54304   2
 -11   8   0 -21.018 10.5474   1
 -12  -8   0 54.4775 18.2934   1
  12  -8   0 73.4569 16.3051   1
 -12  -8   0 53.5290 16.6701   1
 -12   8   0 61.1512 19.2860   1
 -12   8   0 79.6603 9.06666   2
 -13   8   0 -12.861 15.8055   1
 -13   8   0 3.46775 4.32065   2
   0  -9   0 7.93234 6.02831   1
   0   9   0 8.92643 6.86720   1
   1  -9   0 162.377 15.5802   1
  -1  -9   0 169.184 14.6446   1
   1   9   0 171.605 15.3690   1
  -1   9   0 181.040 16.0626   1
   1   9   0 168.204 7.79051   2
  -1   9   0 171.166 7.85429   2
   2  -9   0 0.14998 6.80531   1
   2  -9   0 -2.9869 2.34063   2
  -2  -9   0 -6.1392 6.27677   1
  -2   9   0 -1.2993 2.54122   2
   2   9   0 -5.5300 6.22830   1
  -2   9   0 -5.3265 5.80981   1
   2   9   0 -1.5096 2.25095   2
   3  -9   0 130.226 15.7663   1
   3  -9   0 136.496 7.33633   2
  -3   9   0 122.546 7.17974   2
   3   9   0 132.110 13.4463   1
   3   9   0 130.803 6.96236   2
  -3   9   0 123.536 14.2801   1
   4  -9   0 184.437 8.74502   2
   4  -9   0 165.744 15.9773   1
  -4   9   0 188.841 8.59863   2
  -4   9   0 190.815 17.7093   1
   4   9   0 177.207 15.6304   1
   5  -9   0 85.0808 6.66191   2
   5  -9   0 69.2352 11.0932   1
  -5  -9   0 84.0567 11.9468   1
   5   9   0 70.2741 5.64330   2
   5   9   0 81.9664 11.2774   1
  -5   9   0 76.1365 6.46116   2
  -5   9   0 80.3605 12.3795   1
   6  -9   0 34.4092 10.4776   1
  -6  -9   0 40.7476 10.1053   1
   6  -9   0 41.6157 4.26709   2
   6   9   0 45.8745 10.2994   1
  -6   9   0 58.5972 12.3756   1
  -6   9   0 36.8776 4.10954   2
   6   9   0 36.2934 3.61615   2
   7  -9   0 23.3474 9.47286   1
   7  -9   0 10.2447 3.58447   2
  -7  -9   0 15.2091 8.91875   1
   7   9   0 12.4484 2.94522   2
  -7   9   0 6.16146 9.27071   1
  -7   9   0 7.58259 3.37450   2
   7   9   0 2.29100 6.81915   1
   8  -9   0 -5.7538 7.12351   1
  -8  -9   0 -1.7600 8.66783   1
   8  -9   0 0.17380 3.07009   2
   8   9   0 0.81234 7.86605   1
  -8   9   0 -5.6586 3.36572   2
  -8   9   0 -16.010 8.93005   1
   9  -9   0 75.6042 13.9865   1
  -9  -9   0 96.1224 16.2017   1
  -9   9   0 96.3264 15.7075   1
  -9   9   0 82.3727 8.45212   2
 -10  -9   0 4.82536 10.2243   1
  10  -9   0 5.22059 8.97216   1
 -10   9   0 -0.1218 3.97668   2
 -10   9   0 13.0283 11.1089   1
 -11  -9   0 110.469 20.0591   1
  11  -9   0 117.896 18.0521   1
 -11   9   0 128.693 20.9852   1
 -11   9   0 129.104 10.2694   2
 -12  -9   0 -4.8348 13.1737   1
  12  -9   0 -27.006 13.6053   1
 -12   9   0 -7.0440 3.97647   2
 -13   9   0 -19.525 24.3800   1
 -13   9   0 13.3755 5.06424   2
   0 -10   0 313.673 20.4189   1
   0  10   0 330.681 12.4631   2
   0  10   0 335.079 21.4489   1
  -1 -10   0 890.159 40.5050   1
   1 -10   0 917.090 40.5486   1
   1  10   0 970.293 40.1715   1
   1  10   0 1026.62 31.1776   2
  -1  10   0 973.909 40.4036   1
  -1  10   0 1004.39 31.1641   2
  -2 -10   0 2.69516 6.78363   1
   2 -10   0 6.94326 7.19469   1
  -2  10   0 4.22080 2.89330   2
   2  10   0 0.88541 7.19181   1
   2  10   0 4.85376 2.61964   2
  -2  10   0 2.21920 7.06692   1
   3 -10   0 932.609 39.6738   1
   3 -10   0 923.355 29.5229   2
  -3 -10   0 908.017 39.7898   1
   3  10   0 882.333 38.1004   1
  -3  10   0 852.417 38.6806   1
  -3  10   0 879.321 29.1447   2
   3  10   0 900.406 29.0531   2
   4 -10   0 112.631 7.11433   2
   4 -10   0 84.2163 12.2397   1
  -4 -10   0 114.410 14.4651   1
  -4  10   0 84.6580 12.4348   1
   4  10   0 123.096 15.0300   1
   4  10   0 102.319 6.58329   2
  -4  10   0 98.9449 6.94096   2
   5 -10   0 113.163 14.7271   1
  -5 -10   0 114.351 14.8652   1
   5 -10   0 125.281 7.72366   2
  -5  10   0 129.676 7.77766   2
   5  10   0 124.828 15.2095   1
   5  10   0 133.046 7.08788   2
  -5  10   0 128.598 15.6518   1
  -6 -10   0 84.8041 14.0566   1
   6 -10   0 88.2535 7.06041   2
   6 -10   0 89.2359 13.4493   1
  -6  10   0 82.5089 13.4522   1
   6  10   0 100.047 6.45159   2
   6  10   0 100.834 13.3514   1
  -6  10   0 81.8741 7.24975   2
   7 -10   0 243.427 21.8845   1
  -7 -10   0 232.516 21.9559   1
   7 -10   0 206.848 10.5193   2
  -7  10   0 209.997 10.7710   2
  -7  10   0 220.047 20.6144   1
   7  10   0 255.017 20.5879   1
   8 -10   0 78.8782 13.6393   1
  -8 -10   0 98.9366 15.2934   1
   8 -10   0 102.659 7.75705   2
  -8  10   0 98.0985 8.34507   2
   8  10   0 108.049 14.8444   1
  -8  10   0 123.960 17.4785   1
  -9 -10   0 267.208 26.4823   1
   9 -10   0 256.372 24.0846   1
  -9  10   0 244.818 24.3429   1
  -9  10   0 236.701 12.3583   2
 -10 -10   0 35.7256 12.7909   1
  10 -10   0 67.2850 14.1363   1
 -10  10   0 76.1294 6.93816   2
 -10  10   0 52.1635 13.3549   1
  11 -10   0 5.49037 9.78780   1
 -11 -10   0 -2.7139 12.5236   1
 -11  10   0 14.6226 5.12774   2
 -11  10   0 6.98583 14.8166   1
 -12 -10   0 5.47886 15.8438   1
 -12  10   0 5.30613 4.80905   2
 -12  10   0 23.7701 15.5374   1
   0 -11   0 -4.1155 8.01166   1
   0  11   0 -10.382 6.86731   1
   0  11   0 -3.7375 2.66351   2
  -1 -11   0 130.129 15.7833   1
   1 -11   0 155.219 17.7736   1
   1  11   0 140.725 7.70714   2
  -1  11   0 104.741 13.8966   1
   1  11   0 139.717 16.1670   1
  -1  11   0 142.310 7.65130   2
   2 -11   0 -14.014 7.41632   1
  -2 -11   0 -4.4115 6.94957   1
   2  11   0 -0.8520 2.71376   2
  -2  11   0 -0.9616 2.89284   2
  -2  11   0 4.40812 7.18726   1
   2  11   0 -1.2255 6.61896   1
   3 -11   0 -3.9465 7.50396   1
  -3 -11   0 -10.958 6.14662   1
   3  11   0 -1.1197 2.96002   2
  -3  11   0 -2.2627 3.15914   2
   3  11   0 3.85453 7.46250   1
  -3  11   0 7.28406 8.47495   1
   4 -11   0 13.6996 9.79384   1
   4 -11   0 23.3006 4.23484   2
  -4 -11   0 15.1853 8.60655   1
   4  11   0 16.1551 3.60411   2
   4  11   0 23.2928 9.00192   1
  -4  11   0 5.93095 9.32541   1
  -4  11   0 12.6426 3.46018   2
   5 -11   0 10.5008 8.52239   1
  -5 -11   0 13.8585 9.30639   1
   5 -11   0 3.32047 3.39483   2
   5  11   0 7.22314 7.56958   1
   5  11   0 5.11031 2.64930   2
  -5  11   0 2.35819 8.17047   1
   5  11   0 2.63508 2.73881   2
  -5  11   0 0.10796 3.18914   2
  -6 -11   0 48.4217 11.6088   1
   6 -11   0 47.3675 4.89787   2
   6 -11   0 45.2239 12.0436   1
   6  11   0 53.2801 11.8180   1
  -6  11   0 36.7195 11.0956   1
  -6  11   0 63.6198 6.93742   2
   7 -11   0 -5.7627 3.11516   2
   7 -11   0 10.8933 9.50330   1
  -7 -11   0 -8.6456 7.83128   1
   7  11   0 0.44925 8.61402   1
  -7  11   0 -1.3109 8.79852   1
  -7  11   0 -2.4934 3.73291   2
   8 -11   0 51.6882 12.8616   1
  -8 -11   0 32.7595 13.5780   1
   8  11   0 37.1101 11.3730   1
  -8  11   0 27.1114 4.67498   2
   9 -11   0 25.7845 10.6342   1
  -9 -11   0 41.1178 14.2691   1
  -9  11   0 24.6086 11.4582   1
  -9  11   0 34.6894 5.62259   2
 -10 -11   0 -7.1360 11.6323   1
  10 -11   0 -2.0919 10.4764   1
 -10  11   0 2.40022 11.2564   1
 -10  11   0 8.89854 4.65271   2
  11 -11   0 19.9401 13.0911   1
 -11 -11   0 3.54682 14.3270   1
 -11  11   0 13.2569 14.5757   1
 -11  11   0 11.4175 4.79233   2
 -12  11   0 13.7544 5.06993   2
 -12  11   0 5.68086 20.3319   1
   0 -12   0 382.335 25.6820   1
   0  12   0 346.192 22.9879   1
   0  12   0 368.360 14.1680   2
   1 -12   0 157.489 19.1955   1
  -1 -12   0 191.281 19.7180   1
  -1  12   0 189.673 18.0710   1
   1  12   0 170.502 9.01834   2
   1  12   0 150.502 17.9753   1
  -1  12   0 183.964 9.20903   2
   2 -12   0 285.713 22.1614   1
  -2 -12   0 269.059 22.8193   1
  -2  12   0 289.266 12.2509   2
   2  12   0 317.626 22.4227   1
   2  12   0 304.567 12.2026   2
  -2  12   0 274.936 21.4312   1
  -3 -12   0 145.250 18.7441   1
   3 -12   0 124.649 16.8950   1
  -3  12   0 156.843 18.7775   1
  -3  12   0 127.878 8.33528   2
   3  12   0 143.740 8.18551   2
   3  12   0 151.992 17.4570   1
  -4 -12   0 174.350 19.9890   1
   4 -12   0 191.781 20.6108   1
   4 -12   0 178.714 9.81565   2
   4  12   0 166.284 9.18244   2
  -4  12   0 199.665 18.9698   1
   4  12   0 210.264 19.4324   1
  -4  12   0 189.496 9.65295   2
  -5 -12   0 0.26645 9.27216   1
   5 -12   0 -4.0760 2.90354   2
   5 -12   0 -9.3991 7.62878   1
   5  12   0 -6.6825 7.20433   1
   5  12   0 2.51774 2.75302   2
  -5  12   0 5.46793 3.50359   2
  -5  12   0 -7.4396 6.98341   1
  -6 -12   0 202.381 21.2074   1
   6 -12   0 254.838 22.0934   1
   6 -12   0 228.455 11.3962   2
  -6  12   0 228.742 11.3444   2
  -6  12   0 251.674 23.4366   1
   6  12   0 216.902 21.3651   1
   7 -12   0 -11.375 9.01510   1
  -7 -12   0 -6.8417 8.65798   1
   7  12   0 -3.5816 8.83549   1
  -7  12   0 -9.1394 3.44547   2
  -7  12   0 -7.5609 8.11357   1
   8 -12   0 195.398 23.1028   1
  -8 -12   0 218.315 25.1368   1
   8  12   0 186.801 21.5781   1
  -8  12   0 213.332 11.4056   2
  -8  12   0 170.806 23.4954   1
  -9 -12   0 36.0908 13.9259   1
   9 -12   0 10.1483 11.2034   1
  -9  12   0 18.2549 4.55590   2
   9  12   0 0.96841 9.67200   1
  -9  12   0 33.5734 11.8548   1
  10 -12   0 62.3337 14.3142   1
 -10 -12   0 38.0779 15.9568   1
 -10  12   0 59.5672 16.6087   1
 -10  12   0 37.6386 5.61035   2
 -11  12   0 3.50247 4.46210   2
 -11  12   0 -8.6226 17.1753   1
   0 -13   0 0.14141 8.25167   1
   0  13   0 2.56542 3.40122   2
   0  13   0 1.05243 7.32892   1
   1 -13   0 2.72373 8.58278   1
  -1 -13   0 -5.4970 9.25849   1
   1  13   0 -2.6762 2.89402   2
  -1  13   0 7.11437 8.03681   1
   1  13   0 -1.2961 7.47204   1
  -1  13   0 0.11836 3.24680   2
  -2 -13   0 61.0160 12.9019   1
   2 -13   0 46.9559 11.3614   1
   2  13   0 31.2792 10.5299   1
   2  13   0 28.6044 4.02134   2
  -2  13   0 32.1573 10.9905   1
  -3 -13   0 10.5980 9.91301   1
   3 -13   0 3.58259 9.84341   1
  -3  13   0 -8.4265 8.32638   1
   3  13   0 -1.1373 7.19052   1
   3  13   0 -4.1944 2.93864   2
  -3  13   0 2.33604 3.27266   2
   4 -13   0 116.045 16.6444   1
  -4 -13   0 98.9393 15.0615   1
  -4  13   0 101.695 8.09317   2
   4  13   0 101.211 7.52028   2
   4  13   0 98.7174 14.2894   1
  -4  13   0 109.742 16.1369   1
   5 -13   0 65.2175 13.6320   1
  -5 -13   0 81.5843 14.6069   1
  -5  13   0 87.1794 15.6071   1
   5  13   0 94.4326 13.7297   1
   5  13   0 105.677 7.14825   2
  -5  13   0 65.7329 7.74921   2
  -6 -13   0 1.26966 10.1219   1
   6 -13   0 -0.5514 3.15480   2
   6 -13   0 -15.497 8.37572   1
  -6  13   0 -11.856 8.43105   1
   6  13   0 -4.3847 7.23073   1
  -6  13   0 -2.5091 3.43322   2
  -7 -13   0 37.1512 13.2601   1
   7 -13   0 33.8074 12.3068   1
  -7  13   0 35.9143 4.98272   2
  -7  13   0 46.8167 13.3505   1
   7  13   0 24.1352 10.4117   1
   8 -13   0 -5.6541 9.64774   1
  -8 -13   0 10.1450 11.7449   1
   8  13   0 13.7880 10.4720   1
  -8  13   0 0.69398 10.6211   1
  -8  13   0 -2.0970 4.21633   2
   8  13   0 3.40831 3.19012   2
   9 -13   0 12.0447 12.3829   1
  -9 -13   0 19.5895 14.4431   1
   9  13   0 -8.7880 10.4003   1
  -9  13   0 6.52996 4.56324   2
  -9  13   0 21.4862 13.8260   1
   9  13   0 14.2454 3.87850   2
 -10 -13   0 -10.243 14.2977   1
  10 -13   0 -20.756 11.2285   1
 -10  13   0 2.12717 14.9514   1
 -10  13   0 0.57812 4.55077   2
 -11  13   0 8.86065 20.9374   1
   0 -14   0 17.6961 9.73422   1
   0  14   0 28.5082 9.62472   1
   0  14   0 34.8057 4.65459   2
  -1 -14   0 244.455 22.2074   1
   1 -14   0 247.980 23.4660   1
   1  14   0 229.630 11.0658   2
   1  14   0 263.537 22.5166   1
  -1  14   0 225.669 11.1730   2
  -1  14   0 212.976 22.0604   1
   2 -14   0 38.7624 11.2986   1
  -2 -14   0 34.5866 11.3929   1
   2  14   0 36.0184 10.7925   1
  -2  14   0 19.4287 10.7763   1
   2  14   0 23.3842 4.30977   2
  -2  14   0 28.2416 4.27941   2
  -3 -14   0 178.011 21.7702   1
   3 -14   0 173.474 21.6007   1
   3  14   0 161.156 9.28555   2
  -3  14   0 169.432 9.67207   2
   3  14   0 157.341 19.1720   1
  -3  14   0 165.365 20.2294   1
   4 -14   0 53.9904 13.5510   1
  -4 -14   0 31.1572 12.0027   1
   4  14   0 22.1393 3.89058   2
  -4  14   0 34.3625 5.20284   2
   4  14   0 23.4983 10.1100   1
  -4  14   0 36.3451 11.5856   1
   5 -14   0 80.8999 14.6627   1
  -5 -14   0 97.3428 16.7921   1
  -5  14   0 79.3844 8.19918   2
  -5  14   0 80.0936 14.1232   1
   5  14   0 55.6427 12.0477   1
   5  14   0 94.4075 6.85219   2
   6 -14   0 36.2421 11.6084   1
  -6 -14   0 -0.6278 10.9751   1
  -6  14   0 25.8681 4.56424   2
  -6  14   0 32.3378 12.3318   1
   6  14   0 35.9318 11.2443   1
   7 -14   0 -4.7809 10.1710   1
  -7 -14   0 18.3145 12.6844   1
  -7  14   0 1.94813 9.07779   1
   7  14   0 7.79663 10.8307   1
  -7  14   0 7.34322 4.53250   2
  -8 -14   0 21.0204 13.5016   1
   8 -14   0 3.86072 11.9153   1
   8  14   0 21.1204 11.6346   1
   8  14   0 32.9460 4.66502   2
  -8  14   0 20.5637 12.5012   1
  -8  14   0 35.4330 5.81662   2
   9 -14   0 35.1479 12.4536   1
  -9 -14   0 3.20374 15.0800   1
  -9  14   0 5.57708 4.70215   2
  -9  14   0 -22.571 11.0782   1
   9  14   0 22.1739 14.2986   1
 -10  14   0 -17.245 18.4650   1
 -10  14   0 -4.7091 4.69866   2
   0 -15   0 9.36677 9.50926   1
   0  15   0 6.79432 9.55594   1
   0  15   0 -2.9818 3.58336   2
   1 -15   0 9.01770 9.94951   1
  -1 -15   0 18.0772 9.77258   1
  -1  15   0 -14.272 8.26847   1
   1  15   0 -0.2263 9.13855   1
   1  15   0 2.95638 3.51363   2
  -1  15   0 5.03096 4.14599   2
   2 -15   0 -6.5644 8.67760   1
  -2 -15   0 3.87151 10.3835   1
   2  15   0 0.27699 8.78195   1
   2  15   0 2.02238 3.40648   2
  -2  15   0 6.85553 8.81657   1
  -2  15   0 -4.1539 3.62015   2
   3 -15   0 5.69796 9.53358   1
  -3 -15   0 -7.7339 9.98637   1
   3  15   0 1.80784 9.03108   1
   3  15   0 -0.2711 2.99632   2
  -3  15   0 -14.834 9.16947   1
  -3  15   0 2.68990 4.18719   2
   4 -15   0 1.43761 9.54032   1
  -4 -15   0 4.29930 11.0959   1
  -4  15   0 4.82968 4.41816   2
   4  15   0 9.37638 3.33008   2
   4  15   0 9.51330 9.36102   1
  -4  15   0 8.44033 10.0784   1
  -5 -15   0 -1.9266 10.8955   1
   5 -15   0 20.1840 12.0398   1
  -5  15   0 14.3104 4.65799   2
   5  15   0 7.81734 8.88967   1
   5  15   0 7.42977 3.14714   2
  -5  15   0 12.6521 9.42963   1
  -6 -15   0 6.72337 11.8832   1
   6 -15   0 -2.5066 10.0304   1
  -6  15   0 -3.0902 9.41523   1
  -6  15   0 0.43513 3.97054   2
   6  15   0 16.7544 10.8025   1
   7 -15   0 -18.472 8.64031   1
  -7 -15   0 -1.5952 10.9599   1
   7  15   0 14.4520 11.2505   1
   7  15   0 2.61193 3.24479   2
  -7  15   0 -2.0187 3.89115   2
   8 -15   0 -17.409 10.4063   1
  -8 -15   0 -21.112 13.3462   1
  -8  15   0 -0.7219 13.0843   1
  -8  15   0 0.58943 4.29901   2
   8  15   0 -21.377 13.1577   1
  -9  15   0 29.2796 18.9212   1
   0 -16   0 15.3694 11.8897   1
   0  16   0 23.5010 11.0696   1
   0  16   0 29.8312 4.91781   2
   1 -16   0 53.7721 15.3149   1
  -1 -16   0 34.8346 13.2028   1
   1  16   0 32.3303 4.77111   2
   1  16   0 48.2511 12.8824   1
  -1  16   0 36.8069 5.04594   2
  -1  16   0 21.6472 10.3931   1
  -2 -16   0 11.1750 10.1904   1
   2 -16   0 6.67577 10.4428   1
  -2  16   0 23.4309 10.6755   1
   2  16   0 3.52338 9.26677   1
  -2  16   0 14.0539 3.97589   2
   2  16   0 6.14998 3.36600   2
   3 -16   0 22.7634 12.1667   1
  -3 -16   0 24.1243 11.8047   1
  -3  16   0 37.8163 12.6346   1
  -3  16   0 33.7323 5.03812   2
   3  16   0 35.3342 4.28022   2
   3  16   0 36.1944 11.6983   1
  -4 -16   0 14.2551 13.0737   1
   4 -16   0 -10.909 10.0635   1
   4  16   0 10.5288 9.61378   1
   4  16   0 23.6325 3.79253   2
  -4  16   0 13.3090 4.71167   2
  -4  16   0 -2.2360 10.9040   1
  -5 -16   0 10.7536 11.7113   1
   5 -16   0 4.53555 12.3567   1
   5  16   0 11.0274 10.8600   1
  -5  16   0 2.15800 10.4242   1
  -5  16   0 12.7211 4.83101   2
   6 -16   0 44.1018 15.0844   1
  -6 -16   0 43.4765 14.6105   1
   6  16   0 53.3349 7.01345   2
   6  16   0 55.9891 15.0123   1
  -6  16   0 50.3624 15.5395   1
  -6  16   0 59.9550 6.63233   2
   7 -16   0 14.6791 12.7341   1
  -7 -16   0 6.10684 15.2445   1
  -7  16   0 9.04272 4.87351   2
  -7  16   0 -6.3031 14.6906   1
   8 -16   0 55.0993 24.3637   1
  -8  16   0 36.0067 29.6049   1
  -8  16   0 42.4905 6.15849   2
   0 -17   0 -12.744 11.5579   1
   0  17   0 -5.5391 3.41351   2
   0  17   0 -7.6109 10.2651   1
   1 -17   0 -1.1411 10.7038   1
  -1 -17   0 23.8353 14.1771   1
  -1  17   0 -10.969 10.4754   1
   1  17   0 6.45115 4.03506   2
  -1  17   0 1.57560 3.79132   2
   1  17   0 -13.400 10.5475   1
  -2 -17   0 4.65212 12.4163   1
   2 -17   0 -11.246 11.3600   1
   2  17   0 0.14674 3.53777   2
   2  17   0 -14.839 10.4499   1
  -2  17   0 4.37663 3.90309   2
  -2  17   0 3.40763 9.71289   1
  -3 -17   0 26.1537 13.9827   1
   3 -17   0 16.9481 12.5374   1
  -3  17   0 -8.7130 10.4629   1
  -3  17   0 8.48894 4.46800   2
   3  17   0 12.1687 3.46186   2
   3  17   0 10.6909 11.6060   1
  -4 -17   0 21.1352 13.5122   1
   4 -17   0 11.9081 13.3059   1
  -4  17   0 7.08556 4.02631   2
   4  17   0 -3.7317 10.6848   1
  -4  17   0 11.8290 13.6135   1
   5 -17   0 1.74348 14.1834   1
  -5 -17   0 21.5111 13.9306   1
  -5  17   0 36.7715 15.4498   1
  -5  17   0 19.8925 4.94648   2
   5  17   0 22.2734 13.3373   1
   6 -17   0 7.73737 13.0270   1
  -6  17   0 6.61811 5.05842   2
  -6  17   0 -1.4014 15.6978   1
   7 -17   0 13.6975 25.5049   1
  -7  17   0 22.6562 5.39276   2
   0 -18   0 -2.6660 14.0326   1
   0  18   0 -8.5657 12.7312   1
   0  18   0 -1.3055 3.81780   2
   1 -18   0 24.7916 14.8242   1
  -1 -18   0 2.73069 14.7887   1
  -1  18   0 15.3877 14.3524   1
   1  18   0 27.5569 4.86382   2
  -1  18   0 26.0690 4.80407   2
   1  18   0 13.0185 13.9401   1
  -2 -18   0 21.3026 14.8908   1
   2 -18   0 6.51423 13.0106   1
  -2  18   0 18.9664 15.3826   1
   2  18   0 -17.066 12.4287   1
   2  18   0 3.61271 3.93012   2
  -2  18   0 4.36625 4.34441   2
   3 -18   0 -23.043 14.6104   1
  -3 -18   0 27.9279 15.1597   1
  -3  18   0 21.3106 15.2290   1
  -3  18   0 15.5155 4.25803   2
   4 -18   0 -4.7896 15.0659   1
  -4  18   0 3.54303 4.52640   2
   5 -18   0 1.71545 15.0854   1
  -5  18   0 -3.0428 5.66603   2
 -15   0   1 -3.2340 4.14924   2
 -14   0   1 -15.331 10.1467   1
 -14   0   1 2.61898 4.34575   2
 -13   0   1 -18.560 9.49328   1
 -13   0   1 -1.5011 9.88485   1
 -13   0   1 2.31816 4.33635   2
 -12   0   1 -17.001 9.88764   1
 -12   0   1 -3.0400 8.98967   1
 -12   0   1 1.22607 3.85243   2
 -11   0   1 57.4591 12.5143   1
 -11   0   1 66.1445 12.9340   1
 -11   0   1 50.2848 5.32219   2
 -10   0   1 4.61541 8.50600   1
  10   0  -1 -3.0702 2.21784   2
 -10   0   1 -4.3564 3.32473   2
 -10   0   1 -2.2823 6.98977   1
   9   0  -1 84.0715 5.77617   2
  -9   0   1 84.5310 12.3208   1
  -9   0   1 87.4019 13.5425   1
  -9   0   1 80.4666 6.81615   2
   8   0  -1 -0.7414 1.92272   2
  -8   0   1 -4.0971 5.78636   1
  -8   0   1 -3.7657 2.47697   2
  -8   0   1 1.76781 6.38411   1
  -7   0   1 344.406 12.7553   2
   7   0  -1 346.839 12.2668   2
  -7   0   1 351.194 20.3237   1
   6   0  -1 -1.5513 1.54743   2
  -6   0   1 0.73735 4.96146   1
  -6   0   1 -2.2884 1.68646   2
  -5   0   1 758.414 30.6176   1
   5   0  -1 757.771 23.7260   2
  -5   0   1 754.218 23.9129   2
  -4   0   1 -0.8337 1.38074   2
   4   0  -1 -0.4946 1.22991   2
  -4   0   1 -0.2237 3.71590   1
  -3   0   1 2512.90 79.7215   1
  -2   0   1 2.19765 2.51153   1
  -2   0   1 1.81193 0.77066   2
   2   0  -1 2.18737 0.74785   2
   2   0  -1 3.01593 2.73703   1
  -2   0  -1 4.84808 3.44686   1
  -2   0  -1 3.19004 1.11270   2
   2   0   1 1.67184 1.01577   2
   3   0   1 76.5976 3.63481   2
  -3   0  -1 82.8843 3.70183   2
  -3   0  -1 80.4352 7.56292   1
   4   0   1 -0.7596 1.41316   2
  -4   0  -1 -1.4340 3.65253   1
  -4   0  -1 0.38579 1.38064   2
  -5   0  -1 3309.23 104.133   1
   5   0   1 3117.70 96.2096   2
  -5   0  -1 3158.99 96.3868   2
  -6   0  -1 -1.6358 5.33720   1
  -6   0  -1 -0.8021 2.07824   2
  -6   0  -1 -1.9633 4.95837   1
   6   0   1 -0.9458 1.77939   2
  -7   0  -1 535.719 26.1902   1
  -7   0  -1 482.565 25.1406   1
  -7   0  -1 508.342 17.5454   2
   7   0   1 509.046 17.1822   2
  -8   0  -1 -1.9306 7.06311   1
  -8   0  -1 0.58644 3.11610   2
   8   0   1 -1.3505 2.50520   2
  -8   0  -1 -5.7531 5.60655   1
  -9   0  -1 274.110 20.3539   1
  -9   0  -1 248.053 11.2552   2
  -9   0  -1 251.517 22.0085   1
   9   0   1 238.439 10.4051   2
 -10   0  -1 -4.4554 3.10125   2
 -10   0  -1 0.61125 7.34381   1
 -10   0  -1 -5.7033 6.48601   1
  10   0   1 2.82639 2.46881   2
 -11   0  -1 20.4096 11.0087   1
 -11   0  -1 34.5247 4.68228   2
 -11   0  -1 65.6189 13.6920   1
 -12   0  -1 -16.432 7.88815   1
 -12   0  -1 8.34322 11.3100   1
 -12   0  -1 -1.3563 4.03669   2
 -13   0  -1 21.0380 13.2739   1
 -13   0  -1 28.4199 11.5130   1
 -14   0  -1 -5.3824 15.1182   1
 -14   0  -1 -10.511 11.2746   1
 -14   0  -1 -2.4134 4.55018   2
 -15   0  -1 -0.1403 4.31650   2
 -15   1   1 1.08876 4.20573   2
 -14  -1   1 15.5770 5.31599   2
 -14  -1   1 24.1595 12.9046   1
 -14   1   1 -15.522 9.80522   1
 -14   1   1 12.1405 23.4266   1
 -14   1   1 2.40438 4.20034   2
 -13  -1   1 40.4097 15.1060   1
 -13  -1   1 33.5754 12.0531   1
 -13  -1   1 16.2646 4.41189   2
 -13   1   1 14.8764 10.8303   1
 -13   1   1 28.0481 5.05460   2
 -13   1   1 7.81115 14.0548   1
 -12  -1   1 211.914 11.7998   2
 -12  -1   1 209.797 21.4046   1
 -12  -1   1 214.891 25.2483   1
 -12   1   1 207.420 25.8224   1
 -12   1   1 195.699 22.7902   1
 -12   1   1 211.191 11.7450   2
 -11  -1   1 213.645 21.8177   1
 -11  -1   1 246.198 11.6380   2
 -11  -1   1 230.646 20.9662   1
 -11   1   1 203.738 11.3532   2
 -11   1   1 221.160 23.9245   1
 -11   1   1 210.356 21.3483   1
 -10  -1   1 538.257 30.4200   1
 -10  -1   1 558.557 31.5932   1
 -10  -1   1 547.177 19.7816   2
  10  -1  -1 512.961 18.7651   2
 -10   1   1 538.268 32.4990   1
 -10   1   1 519.485 19.6521   2
 -10   1   1 554.260 31.3304   1
  10   1  -1 531.413 18.7689   2
  -9  -1   1 364.598 23.0368   1
  -9  -1   1 315.098 13.1704   2
  -9  -1   1 362.772 23.8944   1
   9  -1  -1 318.942 12.3799   2
   9   1  -1 316.507 12.2753   2
  -9   1   1 300.989 22.4110   1
  -9   1   1 317.361 13.1081   2
  -8  -1   1 3.53364 2.59989   2
  -8  -1   1 8.44379 7.24180   1
  -8  -1   1 5.43630 6.52274   1
  -8   1   1 5.84691 6.55238   1
   8   1  -1 5.91902 2.19080   2
  -8   1   1 4.12065 2.51896   2
  -7  -1   1 2282.30 77.9961   1
   7  -1  -1 2239.88 67.8648   2
  -7  -1   1 2285.07 68.3398   2
  -7  -1   1 2294.82 77.8910   1
  -7   1   1 2052.71 76.8802   1
   7   1  -1 2183.79 67.7747   2
   6  -1  -1 885.869 27.2902   2
  -6  -1   1 886.305 35.1771   1
  -6  -1   1 874.214 35.8989   1
  -6  -1   1 887.839 27.6749   2
  -6   1   1 797.973 34.4908   1
  -6   1   1 845.822 27.4268   2
   6   1  -1 873.099 27.2625   2
  -5  -1   1 2440.45 82.0553   1
  -5  -1   1 2553.24 75.6386   2
   5  -1  -1 2529.96 83.2896   1
  -5  -1   1 2557.96 83.3363   1
   5  -1  -1 2497.81 75.3441   2
  -5   1   1 2473.33 75.4472   2
  -5   1   1 2436.22 82.2015   1
   5   1  -1 2466.28 75.3175   2
  -4  -1   1 835.623 32.2073   1
  -4  -1   1 806.848 31.3107   1
   4  -1  -1 847.774 26.0763   2
  -4  -1   1 856.253 26.2973   2
   4  -1  -1 868.145 31.9633   1
  -4   1   1 855.635 31.5329   1
  -4   1   1 839.869 26.1368   2
   4   1  -1 839.790 26.0623   2
   2  -1  -1 26.0629 1.82819   2
  -2  -1   1 24.6125 1.94871   2
   2  -1  -1 22.6958 3.32120   1
  -2  -1   1 26.1263 3.71164   1
   2   1  -1 24.4262 1.78247   2
  -2   1   1 27.0233 1.86276   2
  -2   1   1 18.1762 3.23295   1
  -1  -1  -1 307.620 11.2426   1
   1  -1   1 318.592 11.1791   1
   1  -1   1 301.900 9.55050   2
   2  -1   1 2846.29 89.1112   1
  -2  -1  -1 2920.87 89.4330   1
  -2   1  -1 2942.64 89.3680   1
   2   1   1 2828.33 89.2263   1
   3  -1   1 2469.50 76.2325   1
   3  -1   1 2366.13 71.5400   2
  -3  -1  -1 2344.76 71.6817   2
  -3  -1  -1 2352.94 75.9990   1
  -3   1  -1 2314.42 71.5339   2
  -3   1  -1 2434.14 76.1727   1
  -4  -1  -1 3151.28 99.7379   1
   4  -1   1 3032.99 92.8179   2
  -4  -1  -1 3085.44 98.7042   1
  -4  -1  -1 3101.85 93.0424   2
   4  -1   1 3200.87 99.6319   1
   4   1   1 3071.85 92.8981   2
  -4   1  -1 3126.39 92.9047   2
  -4   1  -1 2930.72 98.5674   1
  -5  -1  -1 2860.29 92.0230   1
   5  -1   1 2768.32 83.3281   2
   5  -1   1 2868.56 92.0338   1
  -5  -1  -1 2810.55 83.5753   2
  -5  -1  -1 2722.89 90.5166   1
  -5   1  -1 2731.04 83.3860   2
   5   1   1 2735.19 83.3419   2
  -5   1  -1 2567.58 90.3147   1
  -6  -1  -1 2164.18 65.8494   2
  -6  -1  -1 2201.24 74.2084   1
   6  -1   1 2147.96 65.5531   2
  -6  -1  -1 2284.16 75.3370   1
  -6   1  -1 2092.04 65.6495   2
  -6   1  -1 2039.41 73.9859   1
   6   1   1 2133.69 65.5385   2
  -7  -1  -1 712.078 31.6467   1
  -7  -1  -1 697.113 22.9630   2
  -7  -1  -1 720.557 32.5883   1
   7  -1   1 681.828 22.4833   2
  -7   1  -1 665.147 22.7326   2
   7   1   1 670.376 22.4626   2
  -7   1  -1 690.520 32.2733   1
  -8  -1  -1 1236.28 51.3263   1
  -8  -1  -1 1375.67 52.6252   1
  -8  -1  -1 1310.47 41.0729   2
   8  -1   1 1291.12 40.5855   2
  -8   1  -1 1293.43 40.9295   2
   8   1   1 1244.27 40.4915   2
  -8   1  -1 1263.60 51.7167   1
   9  -1   1 282.265 11.6335   2
  -9  -1  -1 307.112 22.0648   1
  -9  -1  -1 309.684 12.5728   2
  -9  -1  -1 293.716 23.1088   1
   9   1   1 267.304 11.4547   2
  -9   1  -1 272.689 21.2299   1
  -9   1  -1 281.481 22.0884   1
  -9   1  -1 293.667 12.3822   2
 -10  -1  -1 -6.4195 7.42254   1
 -10  -1  -1 -10.463 7.69215   1
 -10  -1  -1 2.41603 3.17019   2
  10  -1   1 4.13962 2.49163   2
 -10   1  -1 -0.0484 7.19763   1
 -10   1  -1 5.54901 9.51285   1
  10   1   1 1.73482 2.54837   2
 -10   1  -1 -2.2948 3.17351   2
 -11  -1  -1 139.506 18.7915   1
 -11  -1  -1 164.244 21.0497   1
 -11  -1  -1 174.791 10.3974   2
 -11   1  -1 200.605 23.2534   1
 -11   1  -1 176.121 20.5522   1
 -11   1  -1 171.503 10.4265   2
 -12  -1  -1 9.53373 10.5259   1
 -12  -1  -1 14.8334 4.23960   2
 -12  -1  -1 17.6030 10.3245   1
 -12   1  -1 15.8470 9.86918   1
 -12   1  -1 7.68657 4.04280   2
 -12   1  -1 24.3443 13.0194   1
 -13  -1  -1 0.17117 12.4685   1
 -13  -1  -1 7.01275 4.28265   2
 -13  -1  -1 -9.9614 9.90237   1
 -13   1  -1 8.79794 4.81213   2
 -13   1  -1 9.17776 12.8065   1
 -13   1  -1 23.3836 11.4452   1
 -14  -1  -1 50.6904 19.3648   1
 -14  -1  -1 43.5257 14.4606   1
 -14  -1  -1 58.1648 7.00706   2
 -14   1  -1 50.2584 6.92689   2
 -14   1  -1 45.3405 14.2798   1
 -14   1  -1 56.6083 16.5738   1
 -14  -2   1 12.4302 11.7970   1
 -14   2   1 2.58684 4.76031   2
 -14   2   1 -7.9757 9.96632   1
 -13  -2   1 -3.1948 9.23935   1
 -13  -2   1 2.36326 4.51282   2
 -13  -2   1 -13.307 11.1532   1
 -13   2   1 7.67036 13.0345   1
 -13   2   1 4.17254 9.46112   1
 -13   2   1 4.15706 4.11212   2
 -12  -2   1 12.8549 10.5210   1
 -12  -2   1 5.15737 4.55312   2
 -12  -2   1 12.3999 9.97989   1
 -12   2   1 19.6084 9.80328   1
 -12   2   1 7.88452 4.04139   2
 -12   2   1 26.3026 12.4995   1
 -11  -2   1 24.7498 4.96574   2
 -11  -2   1 21.0825 10.4145   1
 -11  -2   1 22.0903 11.5308   1
 -11   2   1 18.3154 10.5181   1
 -11   2   1 7.59906 8.91682   1
 -11   2   1 14.0749 3.94222   2
 -10  -2   1 153.419 18.8079   1
 -10  -2   1 176.053 9.59160   2
  10  -2  -1 173.181 8.45520   2
 -10  -2   1 140.473 19.0949   1
 -10   2   1 179.691 9.58142   2
  10   2  -1 154.064 9.74870   2
 -10   2   1 169.828 20.6129   1
  -9  -2   1 20.2767 3.58557   2
  -9  -2   1 18.3141 8.74077   1
   9  -2  -1 20.7120 3.26781   2
  -9  -2   1 12.4730 8.92237   1
   9   2  -1 20.8630 3.00153   2
  -9   2   1 14.3892 3.45053   2
  -9   2   1 20.2248 8.89999   1
   8  -2  -1 0.63949 2.09293   2
  -8  -2   1 0.16560 2.52168   2
  -8  -2   1 -1.0060 6.47561   1
  -8  -2   1 4.01301 6.52833   1
  -8   2   1 -0.3682 2.70089   2
  -8   2   1 -1.4918 5.93775   1
   8   2  -1 0.82190 2.06849   2
  -7  -2   1 71.4151 5.77775   2
   7  -2  -1 58.5874 9.94811   1
  -7  -2   1 86.9242 11.4617   1
   7  -2  -1 68.0060 4.93979   2
  -7  -2   1 59.4185 10.4734   1
  -7   2   1 60.0680 10.3658   1
   7   2  -1 74.6451 4.87171   2
   6  -2  -1 154.395 13.4124   1
  -6  -2   1 158.073 12.5993   1
  -6  -2   1 135.821 6.70853   2
   6  -2  -1 150.510 6.30258   2
  -6  -2   1 154.671 13.3994   1
  -6   2   1 140.747 6.48410   2
  -6   2   1 123.427 12.8026   1
   6   2  -1 149.718 6.21621   2
  -5  -2   1 252.735 9.40080   2
  -5  -2   1 242.362 15.5384   1
   5  -2  -1 242.328 8.93434   2
   5  -2  -1 241.490 14.6853   1
  -5   2   1 250.115 9.12712   2
   5   2  -1 250.151 8.91660   2
  -5   2   1 243.016 15.5551   1
  -4  -2   1 276.409 9.67583   2
   4  -2  -1 279.462 9.40408   2
  -4  -2   1 252.778 14.4200   1
   4  -2  -1 290.840 14.4391   1
  -4   2   1 278.372 9.48652   2
  -4   2   1 268.093 14.1750   1
   4   2  -1 268.202 9.36651   2
  -3  -2   1 165.932 6.01254   2
   3  -2  -1 161.092 5.82509   2
  -3  -2   1 159.034 9.48801   1
  -3   2   1 168.639 5.94596   2
  -3   2   1 143.863 9.67117   1
   3   2  -1 150.494 5.77309   2
   2  -2  -1 235.999 10.5443   1
   2  -2  -1 234.525 7.86132   2
  -2  -2   1 253.682 10.7159   1
  -2   2   1 233.510 7.87103   2
   2   2  -1 242.887 7.81892   2
  -2   2   1 231.735 10.8726   1
  -1  -2   1 250.114 10.1297   1
   1  -2  -1 262.381 8.19524   2
  -1   2   1 250.839 8.16787   2
  -1   2   1 258.048 10.7620   1
   0  -2  -1 1316.24 41.6227   1
   0  -2   1 1343.60 41.3976   1
   0  -2   1 1343.26 39.5287   2
   0   2   1 1262.73 41.5181   1
   1  -2   1 159.452 7.63984   1
  -1  -2  -1 154.904 7.70361   1
   1  -2   1 157.991 5.31715   2
  -1   2  -1 162.953 5.27410   2
   1   2   1 155.963 7.60329   1
  -1   2  -1 146.738 7.77098   1
   2  -2   1 15.5700 1.51428   2
  -2  -2  -1 15.8422 3.48480   1
   2  -2   1 12.2166 3.13094   1
  -2   2  -1 13.0887 3.16713   1
   2   2   1 10.2690 3.14178   1
  -2   2  -1 17.7805 1.95223   2
   2   2   1 16.9995 1.94700   2
   3  -2   1 53.2405 6.88062   1
  -3  -2  -1 54.8897 6.73963   1
   3  -2   1 54.5804 3.10665   2
   3   2   1 63.8769 3.37583   2
  -3   2  -1 56.4951 3.20454   2
   3   2   1 51.4385 6.52112   1
  -3   2  -1 47.8994 6.42112   1
   4  -2   1 507.774 21.7544   1
  -4  -2  -1 509.441 22.4047   1
   4  -2   1 512.552 16.3680   2
  -4  -2  -1 506.342 16.5828   2
  -4   2  -1 520.246 21.9669   1
  -4   2  -1 490.792 16.3235   2
   4   2   1 508.385 16.4500   2
  -5  -2  -1 65.1473 4.70074   2
   5  -2   1 71.3804 4.11127   2
   5  -2   1 47.6970 7.37542   1
  -5  -2  -1 67.1563 8.92440   1
   5   2   1 71.6219 4.31563   2
  -5   2  -1 71.4069 9.16294   1
  -5   2  -1 58.6384 4.22347   2
  -6  -2  -1 73.2873 10.0774   1
   6  -2   1 57.6403 4.25172   2
  -6  -2  -1 45.1037 8.22976   1
   6  -2   1 50.2700 8.29813   1
  -6  -2  -1 60.1193 4.85634   2
  -6   2  -1 45.6403 8.14672   1
   6   2   1 66.8760 4.34747   2
  -6   2  -1 62.2195 4.56141   2
   7  -2   1 49.5902 10.2127   1
  -7  -2  -1 58.5529 5.62649   2
  -7  -2  -1 52.2491 10.1444   1
  -7  -2  -1 57.0632 10.5646   1
   7  -2   1 62.9019 4.77533   2
  -7   2  -1 47.2048 9.23819   1
   7   2   1 59.6199 4.74856   2
  -7   2  -1 59.9716 5.25058   2
   8  -2   1 10.7986 2.71510   2
  -8  -2  -1 6.12859 6.52302   1
  -8  -2  -1 6.01240 2.89052   2
  -8  -2  -1 11.4953 7.12716   1
  -8   2  -1 0.80205 6.45245   1
  -8   2  -1 5.77210 2.87782   2
   8   2   1 10.1025 2.34195   2
  -9  -2  -1 71.4777 6.93020   2
   9  -2   1 74.8163 5.94406   2
  -9  -2  -1 69.0268 11.8722   1
  -9  -2  -1 55.3657 11.8401   1
  -9   2  -1 65.4452 6.73043   2
  -9   2  -1 51.3123 11.3422   1
   9   2   1 63.2941 5.68206   2
 -10  -2  -1 27.7808 4.58844   2
  10  -2   1 23.3714 3.32585   2
 -10  -2  -1 18.6762 9.61744   1
 -10  -2  -1 12.7048 8.38220   1
 -10   2  -1 14.6847 10.6068   1
  10   2   1 21.2461 3.29266   2
 -10   2  -1 13.1920 3.61079   2
 -10   2  -1 18.3401 8.50849   1
 -11  -2  -1 -9.3798 9.30413   1
 -11  -2  -1 -3.0947 3.56692   2
 -11  -2  -1 0.19093 9.08812   1
 -11   2  -1 -1.8687 3.58543   2
 -11   2  -1 5.56024 9.50249   1
 -11   2  -1 0.75365 8.68981   1
 -12  -2  -1 0.38663 10.9421   1
 -12  -2  -1 -0.2302 3.63460   2
 -12  -2  -1 -3.8381 8.92999   1
 -12   2  -1 15.3626 10.2882   1
 -12   2  -1 -2.1032 11.1649   1
 -12   2  -1 -0.4247 3.77751   2
 -13  -2  -1 25.7156 14.4267   1
 -13  -2  -1 7.05714 11.7947   1
 -13   2  -1 3.82980 11.2788   1
 -13   2  -1 6.44563 4.69341   2
 -14  -2  -1 -13.066 11.1830   1
 -14  -2  -1 18.0937 23.7962   1
 -14   2  -1 11.4865 5.43299   2
 -14   2  -1 13.6028 13.7076   1
 -14   2  -1 17.5390 16.6683   1
 -14  -3   1 18.9118 13.5101   1
 -14   3   1 26.3603 5.86361   2
 -14   3   1 5.18675 12.9631   1
 -13  -3   1 -16.097 8.19123   1
 -13  -3   1 -22.233 11.3443   1
 -13   3   1 -4.2301 4.06487   2
 -13   3   1 -3.6100 11.3018   1
 -13   3   1 -5.6073 8.61905   1
 -12  -3   1 52.2541 14.6388   1
 -12  -3   1 60.6607 14.0972   1
 -12   3   1 63.7528 15.9265   1
 -12   3   1 15.5714 10.9034   1
 -12   3   1 33.9874 5.02083   2
 -11  -3   1 2.68769 3.62340   2
 -11  -3   1 9.67833 9.24942   1
 -11  -3   1 2.94740 8.21588   1
 -11   3   1 10.9047 4.34669   2
 -11   3   1 3.10256 10.2329   1
  10  -3  -1 90.2732 6.65636   2
 -10  -3   1 73.8184 7.74475   2
 -10  -3   1 96.9271 15.1533   1
 -10  -3   1 74.8011 13.7795   1
 -10   3   1 85.2625 14.2180   1
 -10   3   1 89.8274 7.66555   2
   9  -3  -1 474.667 17.0938   2
  -9  -3   1 497.077 18.0545   2
  -9  -3   1 484.876 29.6381   1
   9   3  -1 455.957 16.8281   2
  -9   3   1 474.302 29.2620   1
  -9   3   1 496.237 17.6984   2
   8  -3  -1 699.925 23.7651   2
   8  -3  -1 664.698 34.7019   1
  -8  -3   1 752.210 24.5033   2
  -8  -3   1 753.320 35.1154   1
  -8  -3   1 739.043 35.6700   1
   8   3  -1 712.877 23.6149   2
  -8   3   1 692.383 33.9463   1
  -8   3   1 747.726 24.2227   2
  -7  -3   1 992.317 42.3531   1
  -7  -3   1 1025.99 33.1975   2
   7  -3  -1 1051.22 32.7445   2
   7  -3  -1 1040.73 42.5450   1
  -7  -3   1 1054.71 43.4774   1
  -7   3   1 1019.71 42.1092   1
   7   3  -1 1045.97 32.6261   2
  -6  -3   1 792.357 34.4661   1
   6  -3  -1 847.422 34.6786   1
   6  -3  -1 827.640 26.8385   2
  -6  -3   1 906.623 27.3835   2
  -6   3   1 837.273 26.9903   2
  -6   3   1 850.393 34.7699   1
   6   3  -1 853.937 26.8103   2
   5  -3  -1 2534.99 82.1072   1
  -5  -3   1 2384.52 82.0435   1
   5  -3  -1 2486.58 75.3581   2
  -5  -3   1 2425.76 75.5897   2
   5   3  -1 2477.54 75.3356   2
  -5   3   1 2602.96 82.6295   1
  -5   3   1 2516.40 75.4648   2
   4  -3  -1 2220.94 71.7843   1
  -4  -3   1 2157.23 71.8316   1
   4  -3  -1 2196.23 66.2555   2
  -4   3   1 2211.52 66.3161   2
   4   3  -1 2139.30 71.8125   1
   4   3  -1 2162.20 66.2433   2
  -4   3   1 2241.57 71.9575   1
   3  -3  -1 1733.49 53.9521   1
  -3  -3   1 1538.18 53.0614   1
   3  -3  -1 1621.79 49.2466   2
  -3   3   1 1610.02 49.2675   2
  -3   3   1 1620.49 53.6240   1
   3   3  -1 1622.93 49.2034   2
   2  -3  -1 3278.02 100.388   1
  -2  -3   1 3217.42 99.8205   1
   2  -3  -1 3245.92 96.7181   2
  -2   3   1 3162.97 96.6893   2
  -2   3   1 3230.47 100.391   1
  -1  -3   1 6645.62 199.854   1
   1  -3  -1 6548.48 200.214   1
  -1   3   1 6629.78 200.275   1
   0  -3   1 1972.12 62.2502   1
   0  -3  -1 1932.04 62.5477   1
   0  -3   1 2001.37 59.5133   2
   0   3  -1 1981.95 62.1824   1
   0   3   1 1991.02 62.6029   1
   0   3   1 2011.83 59.5750   2
   1  -3   1 1144.39 36.7132   1
  -1  -3  -1 1092.49 36.6872   1
   1  -3   1 1105.66 33.5246   2
   1   3   1 1103.79 36.5717   1
  -1   3  -1 1092.12 36.6050   1
  -1   3  -1 1087.88 33.4675   2
  -2   3  -1 8871.09 268.162   1
  -3  -3  -1 1255.49 42.3868   1
   3  -3   1 1244.08 42.1405   1
   3  -3   1 1213.45 37.5620   2
   3   3   1 1250.98 42.1101   1
  -3   3  -1 1203.38 42.1374   1
   3   3   1 1222.73 37.6088   2
  -3   3  -1 1221.20 37.5767   2
   4  -3   1 7361.00 227.091   1
  -4  -3  -1 7543.18 227.610   1
  -4   3  -1 7466.75 227.388   1
   4   3   1 7250.51 226.948   1
   5  -3   1 220.251 7.82290   2
  -5  -3  -1 189.354 13.6258   1
   5  -3   1 170.512 12.6394   1
  -5   3  -1 214.196 14.0106   1
  -5   3  -1 195.161 7.80752   2
   5   3   1 196.265 7.82096   2
   6  -3   1 1332.17 41.6012   2
  -6  -3  -1 1333.29 41.9391   2
  -6  -3  -1 1295.68 49.9452   1
   6  -3   1 1311.25 49.9580   1
   6   3   1 1345.49 41.6401   2
  -6   3  -1 1355.86 41.7144   2
  -6   3  -1 1405.50 50.9023   1
   7  -3   1 622.169 30.7482   1
  -7  -3  -1 687.862 21.1689   2
  -7  -3  -1 605.614 30.8395   1
  -7  -3  -1 535.261 28.7350   1
   7  -3   1 590.307 20.4221   2
  -7   3  -1 615.767 20.6747   2
   7   3   1 633.179 20.4958   2
  -7   3  -1 595.198 30.2894   1
   8  -3   1 419.991 15.0799   2
  -8  -3  -1 412.275 24.7090   1
  -8  -3  -1 434.835 15.7347   2
   8  -3   1 431.870 25.5686   1
  -8  -3  -1 410.091 25.4255   1
   8   3   1 413.892 14.8926   2
  -8   3  -1 421.570 15.4261   2
  -8   3  -1 365.568 25.1670   1
  -9  -3  -1 262.016 22.0356   1
  -9  -3  -1 252.006 11.6304   2
  -9  -3  -1 251.722 21.0670   1
   9  -3   1 252.543 10.7841   2
   9   3   1 250.303 10.4998   2
  -9   3  -1 244.245 11.3399   2
  -9   3  -1 234.894 21.0336   1
 -10  -3  -1 207.704 20.0447   1
  10  -3   1 208.901 9.76292   2
 -10  -3  -1 244.115 21.2168   1
  10   3   1 188.967 10.7735   2
 -10   3  -1 200.199 10.6081   2
 -10   3  -1 206.011 20.9243   1
 -11  -3  -1 283.788 25.8821   1
 -11  -3  -1 283.193 23.9350   1
 -11   3  -1 281.389 25.1354   1
 -11   3  -1 263.454 13.0855   2
 -12  -3  -1 42.2617 12.7110   1
 -12  -3  -1 55.6306 13.1491   1
 -12   3  -1 36.0317 5.12011   2
 -12   3  -1 63.8679 16.0373   1
 -12   3  -1 38.2240 12.4789   1
 -13  -3  -1 69.2399 15.4477   1
 -13  -3  -1 117.064 19.4564   1
 -13   3  -1 79.4539 15.9863   1
 -13   3  -1 95.2761 9.75663   2
 -13   3  -1 96.5754 18.2391   1
 -14  -3  -1 41.7736 15.2091   1
 -14   3  -1 32.7559 5.57143   2
 -14   3  -1 58.7762 18.8981   1
 -14   3  -1 36.7386 15.3196   1
 -14  -4   1 17.4156 15.6032   1
 -14   4   1 45.4382 15.6228   1
 -14   4   1 33.1907 5.69295   2
 -13  -4   1 10.6332 10.8028   1
 -13  -4   1 6.39101 13.0835   1
 -13   4   1 6.24923 4.54949   2
 -13   4   1 -1.3083 9.25486   1
 -13   4   1 22.0288 15.4506   1
 -12  -4   1 -11.602 8.84997   1
 -12  -4   1 -0.1812 10.0156   1
 -12   4   1 14.5722 12.9133   1
 -12   4   1 4.72377 4.15724   2
 -11  -4   1 24.3248 11.4580   1
 -11  -4   1 39.6300 12.4694   1
 -11   4   1 23.7567 12.1922   1
 -11   4   1 39.3873 5.41349   2
  10  -4  -1 3.59335 4.02214   2
 -10  -4   1 7.37557 9.22637   1
 -10  -4   1 -8.6821 8.19229   1
 -10   4   1 0.27895 8.48462   1
 -10   4   1 -1.1681 3.72219   2
   9  -4  -1 677.675 22.7848   2
  -9  -4   1 714.334 36.1028   1
   9  -4  -1 649.254 35.5165   1
  -9  -4   1 587.319 34.1656   1
  -9   4   1 709.473 23.3734   2
  -9   4   1 645.778 35.5180   1
   9   4  -1 671.712 22.4677   2
   8  -4  -1 -1.5901 2.48032   2
  -8  -4   1 -5.4790 7.33354   1
  -8  -4   1 -6.0089 7.08970   1
   8  -4  -1 5.99481 7.45811   1
  -8   4   1 5.81351 3.08819   2
  -8   4   1 5.93849 8.08577   1
   8   4  -1 0.94650 2.16642   2
  -7  -4   1 259.804 18.8296   1
   7  -4  -1 290.990 19.5407   1
   7  -4  -1 299.489 11.3329   2
   7   4  -1 305.782 11.1424   2
  -7   4   1 315.084 11.6580   2
  -7   4   1 295.735 20.4489   1
   6  -4  -1 58.0063 8.69436   1
  -6  -4   1 56.2378 9.56286   1
   6  -4  -1 54.1676 4.56747   2
   6   4  -1 60.5379 4.37624   2
  -6   4   1 56.5181 8.81506   1
  -6   4   1 54.3504 4.79732   2
   5  -4  -1 278.195 16.1529   1
   5  -4  -1 297.684 10.6196   2
  -5  -4   1 324.981 17.6489   1
  -5   4   1 291.343 10.6787   2
  -5   4   1 297.846 16.7823   1
   5   4  -1 294.528 16.2276   1
   5   4  -1 291.057 10.4901   2
   4  -4  -1 99.2736 9.48522   1
   4  -4  -1 96.5988 4.92821   2
  -4  -4   1 95.6508 10.2560   1
   4   4  -1 89.1361 9.68830   1
  -4   4   1 97.3317 5.09583   2
   4   4  -1 96.4037 4.76207   2
  -4   4   1 94.0021 10.5605   1
   3  -4  -1 183.873 6.99248   2
  -3  -4   1 174.799 10.7286   1
   3  -4  -1 181.511 11.8309   1
   3   4  -1 176.973 11.0860   1
  -3   4   1 199.424 11.7446   1
   3   4  -1 185.258 6.78407   2
  -3   4   1 186.162 7.04055   2
  -2  -4   1 100.189 8.32600   1
   2  -4  -1 108.152 4.61536   2
   2  -4  -1 105.427 9.11458   1
  -2   4   1 101.523 4.61925   2
  -2   4   1 98.6788 8.33930   1
   2   4  -1 103.229 8.09595   1
   1  -4  -1 366.689 11.8702   2
   1  -4  -1 363.127 15.7172   1
  -1  -4   1 374.390 15.5109   1
   1   4  -1 363.450 15.3399   1
  -1   4   1 356.892 15.7133   1
  -1   4   1 359.793 11.8274   2
   0  -4   1 191.080 6.68133   2
   0  -4   1 184.708 10.1250   1
   0  -4  -1 187.169 10.4919   1
   0   4  -1 192.279 10.4202   1
   0   4   1 165.175 10.5663   1
   0   4   1 191.850 6.76243   2
   0   4  -1 200.713 6.58150   2
   1  -4   1 2121.65 61.7202   2
   1  -4   1 2035.84 65.6388   1
  -1  -4  -1 2022.57 65.8228   1
  -1   4  -1 2017.48 61.6149   2
  -1   4  -1 2075.66 65.7386   1
   1   4   1 1996.92 65.5031   1
   2  -4   1 241.825 13.1208   1
   2  -4   1 258.839 8.63825   2
  -2  -4  -1 226.065 12.9230   1
  -2   4  -1 247.030 13.2366   1
  -2   4  -1 251.932 8.56229   2
   2   4   1 240.977 12.4441   1
  -3  -4  -1 404.485 18.3848   1
   3  -4   1 428.379 18.6026   1
   3  -4   1 407.044 13.6485   2
  -3   4  -1 420.308 13.6742   2
  -3   4  -1 414.978 18.5543   1
   3   4   1 411.981 18.0499   1
   4  -4   1 65.7518 9.06171   1
  -4  -4  -1 71.1780 9.22676   1
   4  -4   1 78.6581 4.40202   2
  -4   4  -1 55.4172 8.16361   1
   4   4   1 73.4067 8.69430   1
   4   4   1 76.4059 4.45052   2
  -4   4  -1 83.8331 4.54051   2
   5  -4   1 122.331 11.0456   1
  -5  -4  -1 138.784 12.0436   1
   5  -4   1 118.195 5.84267   2
   5   4   1 131.696 6.03253   2
   5   4   1 140.284 11.3465   1
  -5   4  -1 120.515 6.03194   2
  -5   4  -1 124.573 12.4830   1
  -6  -4  -1 237.332 17.0766   1
   6  -4   1 231.894 9.54604   2
   6  -4   1 249.110 16.4472   1
   6   4   1 250.264 9.59879   2
  -6   4  -1 245.202 17.1942   1
  -6   4  -1 246.194 9.68106   2
  -7  -4  -1 78.7781 11.6212   1
   7  -4   1 81.5367 5.70432   2
   7  -4   1 85.5733 11.5069   1
  -7   4  -1 83.0762 6.07466   2
  -7   4  -1 73.2749 11.1411   1
   7   4   1 84.3943 5.50861   2
   8  -4   1 304.731 11.9198   2
  -8  -4  -1 297.411 22.5401   1
   8  -4   1 313.691 22.8309   1
  -8  -4  -1 300.281 23.1444   1
  -8   4  -1 282.841 21.6850   1
   8   4   1 306.230 11.7287   2
  -8   4  -1 290.373 12.2246   2
  -9  -4  -1 37.7435 11.0912   1
   9  -4   1 23.9982 9.07329   1
   9  -4   1 25.9798 3.67337   2
  -9  -4  -1 24.3099 10.0240   1
  -9   4  -1 26.4068 4.44450   2
   9   4   1 33.0532 3.63797   2
  -9   4  -1 31.5499 11.1871   1
 -10  -4  -1 -0.1770 7.92584   1
  10  -4   1 -0.0259 2.69751   2
 -10  -4  -1 -0.9133 8.02043   1
 -10   4  -1 -8.5467 8.57360   1
 -10   4  -1 2.22206 3.57007   2
 -11  -4  -1 3.68870 10.7809   1
 -11  -4  -1 18.8487 10.4909   1
 -11   4  -1 20.3773 4.54445   2
 -11   4  -1 18.8535 12.7590   1
 -12  -4  -1 0.39704 10.5406   1
 -12  -4  -1 -19.658 10.2966   1
 -12   4  -1 -3.4588 11.6804   1
 -12   4  -1 1.47431 3.90306   2
 -13  -4  -1 68.1615 16.4348   1
 -13  -4  -1 22.6837 12.9850   1
 -13   4  -1 16.1152 13.9709   1
 -13   4  -1 29.7834 5.82006   2
 -13   4  -1 5.15216 11.0961   1
 -14  -4  -1 12.8280 14.2323   1
 -14   4  -1 33.5734 13.2135   1
 -14   4  -1 2.23987 5.14381   2
 -14   5   1 -2.1084 11.9108   1
 -14   5   1 4.68344 4.58931   2
 -13  -5   1 45.9416 16.4059   1
 -13  -5   1 37.2998 13.4973   1
 -13   5   1 56.0501 6.77292   2
 -13   5   1 50.2294 17.6387   1
 -12  -5   1 56.7520 13.1648   1
 -12  -5   1 68.4122 15.6791   1
 -12   5   1 33.0381 14.6875   1
 -12   5   1 70.1007 6.81955   2
 -11  -5   1 228.566 23.5422   1
 -11  -5   1 258.452 25.9432   1
 -11   5   1 198.894 23.3959   1
 -11   5   1 206.479 11.5891   2
  10  -5  -1 173.918 19.7697   1
 -10  -5   1 194.121 22.0952   1
 -10  -5   1 184.315 22.7472   1
 -10   5   1 183.399 22.9849   1
 -10   5   1 188.944 10.4503   2
  -9  -5   1 199.473 19.5838   1
   9  -5  -1 183.747 19.6705   1
   9  -5  -1 186.706 9.17553   2
  -9   5   1 196.361 21.4684   1
  -9   5   1 204.002 10.0892   2
   9   5  -1 185.813 8.70038   2
   8  -5  -1 66.4864 5.67499   2
   8  -5  -1 60.4265 10.8700   1
  -8  -5   1 52.1823 11.3728   1
  -8   5   1 63.2957 11.4960   1
  -8   5   1 63.1533 6.27436   2
   8   5  -1 73.0818 5.32720   2
  -7  -5   1 641.469 31.9773   1
   7  -5  -1 631.723 21.9233   2
   7  -5  -1 673.354 31.0579   1
  -7   5   1 647.185 32.1195   1
   7   5  -1 657.232 21.7667   2
  -7   5   1 701.788 22.3138   2
   6  -5  -1 34.4567 7.48019   1
  -6  -5   1 45.3623 8.66402   1
   6  -5  -1 49.1090 4.46460   2
   6   5  -1 46.1938 8.27822   1
   6   5  -1 43.9659 4.14965   2
  -6   5   1 56.1548 9.58943   1
  -6   5   1 46.2109 4.79915   2
   5  -5  -1 1564.42 48.9734   2
  -5  -5   1 1634.17 56.6682   1
   5  -5  -1 1593.80 56.3972   1
  -5   5   1 1598.09 56.6611   1
   5   5  -1 1598.84 55.9098   1
   5   5  -1 1603.33 48.9410   2
  -5   5   1 1549.02 48.9887   2
   4  -5  -1 20.6288 5.86431   1
   4  -5  -1 31.0842 2.83393   2
  -4  -5   1 31.7457 6.34312   1
  -4   5   1 22.9426 6.57700   1
   4   5  -1 30.0376 3.15020   2
   4   5  -1 29.6234 6.20760   1
   3  -5  -1 3299.25 102.721   1
  -3  -5   1 3054.96 101.710   1
   3  -5  -1 3212.89 96.5614   2
  -3   5   1 3316.42 102.826   1
   3   5  -1 3158.46 101.304   1
  -3   5   1 3182.93 96.5228   2
  -2  -5   1 850.872 31.8889   1
   2  -5  -1 870.009 27.3453   2
   2  -5  -1 926.038 32.8685   1
  -2   5   1 870.017 27.3083   2
  -2   5   1 875.919 32.6137   1
   2   5  -1 876.433 31.5746   1
   1  -5  -1 2256.06 71.8864   1
  -1  -5   1 2083.81 71.0295   1
   1  -5  -1 2261.23 66.7271   2
   1   5  -1 2256.65 71.1251   1
   1   5  -1 2109.94 66.4926   2
  -1   5   1 2254.75 71.8280   1
  -1   5   1 2224.43 66.6782   2
   0  -5   1 2727.41 82.2813   2
   0  -5  -1 2797.82 87.4012   1
   0  -5   1 2749.52 87.0268   1
   0   5  -1 2660.82 82.1838   2
   0   5   1 2709.61 87.0685   1
   0   5   1 2750.44 82.3221   2
   0   5  -1 2745.10 86.8739   1
   1  -5   1 4809.69 145.625   2
   1  -5   1 4876.27 150.531   1
  -1  -5  -1 4871.43 150.765   1
  -1   5  -1 4885.48 145.548   2
  -1   5  -1 4860.35 150.458   1
   1   5   1 4876.38 150.431   1
  -2  -5  -1 3678.44 113.303   1
   2  -5   1 3515.47 107.701   2
   2  -5   1 3643.28 113.210   1
   2   5   1 3610.90 112.656   1
  -2   5  -1 3508.58 112.839   1
  -2   5  -1 3548.95 107.622   2
   3  -5   1 1563.65 47.6773   2
  -3  -5  -1 1529.15 53.4305   1
  -3   5  -1 1566.67 53.6809   1
   3   5   1 1545.87 52.8907   1
  -3   5  -1 1578.02 47.6408   2
   4  -5   1 1950.11 66.4842   1
  -4  -5  -1 1964.76 66.6230   1
   4  -5   1 1916.48 59.8485   2
   4   5   1 2051.93 66.4769   1
  -4   5  -1 1788.98 66.0126   1
   4   5   1 2049.35 59.9002   2
  -4   5  -1 2008.96 59.8756   2
   5  -5   1 1104.99 36.9230   2
  -5  -5  -1 1246.14 45.2488   1
   5  -5   1 1109.81 44.1716   1
   5   5   1 1210.17 44.2089   1
   5   5   1 1200.98 37.0371   2
  -5   5  -1 1179.83 37.0091   2
  -5   5  -1 1259.82 45.5086   1
   6  -5   1 436.110 23.3793   1
   6  -5   1 413.280 15.1854   2
  -6  -5  -1 481.278 24.8416   1
  -6   5  -1 447.092 15.3904   2
   6   5   1 427.617 22.4624   1
   6   5   1 436.652 15.2525   2
  -6   5  -1 433.753 24.0003   1
   7  -5   1 699.396 32.8747   1
   7  -5   1 708.037 23.6284   2
  -7  -5  -1 673.041 33.8930   1
  -7   5  -1 733.050 23.7634   2
  -7   5  -1 707.853 33.6632   1
   7   5   1 726.749 23.5772   2
   8  -5   1 123.825 7.33206   2
  -8  -5  -1 162.327 17.5828   1
   8  -5   1 121.337 15.7224   1
  -8   5  -1 129.689 15.8004   1
   8   5   1 131.083 7.05920   2
  -8   5  -1 127.995 7.83698   2
  -9  -5  -1 315.372 25.3627   1
   9  -5   1 309.058 24.1472   1
  -9  -5  -1 355.077 25.8485   1
   9  -5   1 331.600 13.6103   2
  -9   5  -1 367.595 14.3453   2
  -9   5  -1 333.610 25.3126   1
   9   5   1 353.004 13.3495   2
  10  -5   1 48.8596 12.6429   1
  10  -5   1 38.2317 4.37901   2
 -10  -5  -1 60.4711 14.1635   1
 -10  -5  -1 56.5988 13.4889   1
 -10   5  -1 56.2682 5.73900   2
 -10   5  -1 54.0243 13.3233   1
 -11  -5  -1 36.1966 12.0482   1
 -11  -5  -1 52.3235 14.4957   1
 -11   5  -1 75.2719 15.5117   1
 -11   5  -1 35.1160 4.83443   2
 -12  -5  -1 -5.2834 10.8150   1
 -12  -5  -1 11.8460 13.0976   1
 -12   5  -1 17.5465 5.25833   2
 -12   5  -1 -2.0615 11.9395   1
 -13  -5  -1 12.3200 14.6249   1
 -13  -5  -1 9.34963 13.3970   1
 -13   5  -1 11.6266 16.1588   1
 -13   5  -1 -0.2221 4.19512   2
 -13   5  -1 19.0924 11.9970   1
 -14   5  -1 -3.3812 13.3231   1
 -14   5  -1 -6.5378 4.79703   2
 -14   5  -1 10.8689 20.7175   1
 -14   6   1 32.0040 5.60994   2
 -13  -6   1 -15.242 11.0141   1
 -13   6   1 4.72464 4.57373   2
 -13   6   1 8.92775 15.6335   1
 -12  -6   1 11.6825 11.8917   1
 -12  -6   1 0.94537 10.4935   1
 -12   6   1 22.7514 5.45618   2
 -12   6   1 21.5067 13.9224   1
 -11  -6   1 28.4674 12.0141   1
  11  -6  -1 22.9419 9.86512   1
 -11  -6   1 32.7999 13.4450   1
 -11   6   1 -2.3521 9.45395   1
 -11   6   1 20.3749 5.11469   2
 -10  -6   1 7.97957 9.94516   1
  10  -6  -1 5.87151 8.52476   1
 -10  -6   1 7.86643 10.3223   1
 -10   6   1 -3.7913 8.95765   1
 -10   6   1 3.17436 4.00547   2
   9  -6  -1 183.118 19.3107   1
   9  -6  -1 198.560 9.46428   2
  -9  -6   1 190.807 20.1113   1
  -9   6   1 188.891 10.1136   2
  -9   6   1 212.280 22.2344   1
   8  -6  -1 32.7309 3.58392   2
   8  -6  -1 36.1639 9.73935   1
  -8  -6   1 34.9781 9.71169   1
   8   6  -1 45.2571 3.97493   2
  -8   6   1 35.5435 10.8206   1
  -8   6   1 36.5833 4.44958   2
  -7  -6   1 147.729 15.8618   1
   7  -6  -1 140.172 7.44974   2
   7  -6  -1 135.151 14.5754   1
  -7   6   1 125.969 7.77454   2
  -7   6   1 132.422 15.5536   1
   7   6  -1 139.742 7.01272   2
   6  -6  -1 162.760 7.59509   2
  -6  -6   1 144.311 15.0617   1
   6  -6  -1 151.657 13.8923   1
   6   6  -1 158.208 7.23863   2
  -6   6   1 162.948 7.73992   2
   6   6  -1 154.548 14.0945   1
  -6   6   1 169.857 16.0070   1
   5  -6  -1 12.2018 6.66686   1
  -5  -6   1 11.3473 6.97767   1
   5  -6  -1 6.18628 2.43091   2
  -5   6   1 6.44001 2.87925   2
  -5   6   1 1.81769 6.00644   1
   5   6  -1 -1.5048 5.71198   1
   5   6  -1 6.06690 2.08274   2
   4  -6  -1 6.62949 5.44534   1
  -4  -6   1 17.3586 5.69220   1
   4  -6  -1 16.7268 2.61772   2
  -4   6   1 15.4806 6.03036   1
   4   6  -1 16.3501 2.07217   2
  -4   6   1 12.9512 2.55766   2
   4   6  -1 10.5037 5.55802   1
   3  -6  -1 90.3514 5.27163   2
   3  -6  -1 107.715 10.5831   1
  -3  -6   1 88.0987 10.5866   1
  -3   6   1 108.846 11.7543   1
   3   6  -1 79.5352 10.1022   1
  -3   6   1 102.983 5.34083   2
  -2  -6   1 193.380 12.3983   1
   2  -6  -1 188.720 7.44666   2
   2  -6  -1 190.808 13.5367   1
  -2   6   1 178.176 7.39060   2
   2   6  -1 205.781 12.0602   1
   2   6  -1 180.441 6.99693   2
  -2   6   1 198.108 13.0513   1
  -1  -6   1 76.7650 9.10358   1
  -1   6   1 85.5412 10.7928   1
   1   6  -1 83.5341 4.45256   2
   1   6  -1 99.0332 9.27670   1
  -1   6   1 89.0385 4.85062   2
   0  -6  -1 15.8995 5.44064   1
   0  -6   1 8.68250 5.45011   1
   0   6   1 9.54840 1.92274   2
   0   6  -1 14.5328 1.91626   2
   0   6  -1 15.5359 5.53082   1
   0   6   1 12.4262 5.74923   1
   1  -6   1 261.450 9.96260   2
   1  -6   1 276.336 15.3154   1
  -1  -6  -1 302.712 15.9384   1
   1   6   1 288.905 15.3947   1
  -1   6  -1 285.799 9.94947   2
  -1   6  -1 284.317 15.4025   1
   1   6   1 285.725 10.0760   2
   2  -6   1 12.0232 5.62309   1
   2  -6   1 8.33149 1.98690   2
  -2  -6  -1 16.1490 5.82823   1
  -2   6  -1 12.0750 2.19425   2
  -2   6  -1 7.30826 5.48689   1
   2   6   1 6.65070 4.69892   1
  -3  -6  -1 29.5480 7.01041   1
   3  -6   1 34.9285 6.70680   1
   3  -6   1 38.2691 3.94528   2
   3   6   1 33.6410 6.89666   1
  -3   6  -1 42.8940 7.19668   1
  -3   6  -1 41.0659 3.88534   2
  -4  -6  -1 3.14627 5.54639   1
   4  -6   1 6.65255 4.92526   1
   4  -6   1 10.3786 2.26036   2
   4   6   1 5.12706 4.94717   1
  -4   6  -1 5.39828 5.57630   1
   4   6   1 6.08939 1.84085   2
  -4   6  -1 4.95114 2.32020   2
   5  -6   1 127.684 6.53717   2
  -5  -6  -1 133.298 13.8234   1
   5  -6   1 121.427 13.5065   1
   5   6   1 129.795 6.38040   2
  -5   6  -1 131.433 6.66795   2
   5   6   1 125.494 13.0557   1
  -5   6  -1 117.252 13.1064   1
   6  -6   1 5.38273 2.64043   2
  -6  -6  -1 1.28640 6.08908   1
   6  -6   1 12.1597 6.93487   1
  -6   6  -1 11.3661 7.52581   1
   6   6   1 6.22223 2.53748   2
   6   6   1 4.63603 5.62713   1
  -6   6  -1 1.41737 2.46294   2
   7  -6   1 -4.0025 6.21281   1
  -7  -6  -1 -2.8456 7.98544   1
   7  -6   1 -2.6352 2.69219   2
   7   6   1 -0.3488 2.40765   2
  -7   6  -1 -2.9539 2.72813   2
   7   6   1 -2.9464 7.21943   1
  -7   6  -1 1.11315 8.14778   1
   8  -6   1 0.86655 2.65785   2
  -8  -6  -1 5.78732 8.61432   1
   8  -6   1 4.08957 7.54918   1
  -8   6  -1 -5.2748 7.01507   1
  -8   6  -1 -0.4083 2.93832   2
   8   6   1 1.77484 2.38675   2
   9  -6   1 9.87236 3.22971   2
   9  -6   1 -2.6879 8.27899   1
  -9  -6  -1 17.5876 10.8147   1
   9   6   1 5.84994 2.93279   2
  -9   6  -1 8.73769 9.20986   1
  -9   6  -1 4.76062 3.70411   2
  10  -6   1 26.5480 9.98639   1
 -10  -6  -1 8.56937 10.8325   1
 -10  -6  -1 25.0344 11.5658   1
 -10   6  -1 17.8686 4.28222   2
 -10   6  -1 28.1698 11.0980   1
  11  -6   1 28.0768 12.1414   1
 -11  -6  -1 71.5179 15.3028   1
 -11  -6  -1 36.9634 14.5745   1
 -11   6  -1 37.1949 5.31069   2
 -11   6  -1 33.4729 12.4821   1
 -12  -6  -1 -22.440 12.0485   1
 -12  -6  -1 -5.9957 11.3998   1
 -12   6  -1 6.60949 4.90056   2
 -12   6  -1 -8.0906 12.3049   1
 -13  -6  -1 36.8792 18.6255   1
 -13  -6  -1 20.7857 15.2165   1
 -13   6  -1 15.0523 4.91250   2
 -13   6  -1 39.3522 16.6405   1
 -14   6  -1 -17.563 16.9018   1
 -14   6  -1 5.50524 5.33453   2
 -14   7   1 4.62562 4.69436   2
 -13  -7   1 23.7152 14.4779   1
 -13   7   1 26.5731 16.2218   1
 -12  -7   1 38.7887 14.4064   1
  12  -7  -1 34.8121 14.3104   1
 -12  -7   1 43.1018 16.3422   1
 -12   7   1 36.3925 6.09958   2
 -12   7   1 30.6644 16.4969   1
  11  -7  -1 7.69141 10.2219   1
 -11  -7   1 0.49979 11.3138   1
 -11  -7   1 -4.1505 9.36566   1
 -11   7   1 0.67778 10.0498   1
 -11   7   1 5.63980 4.58177   2
  10  -7  -1 252.749 24.6764   1
 -10  -7   1 246.041 26.3092   1
 -10  -7   1 249.275 25.3617   1
 -10   7   1 264.230 26.9722   1
 -10   7   1 274.400 12.7874   2
   9  -7  -1 60.3268 6.24772   2
   9  -7  -1 68.7854 12.8735   1
  -9  -7   1 48.2182 12.6901   1
  -9   7   1 49.6103 5.02839   2
  -9   7   1 50.3238 12.5470   1
   8  -7  -1 408.080 15.8010   2
   8  -7  -1 427.867 26.4949   1
  -8  -7   1 456.692 28.0266   1
  -8   7   1 433.978 27.4204   1
  -8   7   1 417.041 16.1237   2
   8   7  -1 431.766 15.4427   2
   7  -7  -1 183.986 17.7623   1
  -7  -7   1 199.809 18.3577   1
   7  -7  -1 183.810 8.73639   2
   7   7  -1 173.936 16.4955   1
  -7   7   1 162.623 16.9724   1
   7   7  -1 169.897 8.16072   2
  -7   7   1 187.709 8.97560   2
  -6  -7   1 690.811 32.4149   1
   6  -7  -1 676.231 32.2391   1
   6  -7  -1 653.971 22.4379   2
   6   7  -1 667.016 22.2095   2
   6   7  -1 649.581 30.6133   1
  -6   7   1 681.462 22.5458   2
  -6   7   1 667.172 31.9569   1
  -5  -7   1 1626.89 59.4069   1
   5  -7  -1 1620.64 50.5211   2
   5  -7  -1 1633.68 59.7045   1
   5   7  -1 1623.95 50.2897   2
  -5   7   1 1657.29 60.1158   1
   5   7  -1 1600.36 58.0931   1
  -5   7   1 1632.83 50.5200   2
   4  -7  -1 1876.61 57.4031   2
   4  -7  -1 1825.72 65.4913   1
  -4  -7   1 1846.11 65.1155   1
   4   7  -1 1876.70 64.2719   1
   4   7  -1 1886.13 57.1257   2
  -4   7   1 1871.10 65.8657   1
  -4   7   1 1871.40 57.3381   2
  -3  -7   1 379.553 19.3587   1
   3  -7  -1 344.601 12.9848   2
   3  -7  -1 364.837 19.5954   1
  -3   7   1 396.630 20.8595   1
   3   7  -1 365.859 18.8382   1
  -3   7   1 386.380 13.1404   2
   2  -7  -1 1180.10 38.0392   2
  -2  -7   1 1237.35 44.9900   1
   2  -7  -1 1132.41 44.7362   1
  -2   7   1 1205.00 37.9903   2
   2   7  -1 1251.82 37.8607   2
  -2   7   1 1302.75 45.7916   1
   2   7  -1 1263.96 44.3478   1
  -1  -7   1 550.134 24.8940   1
   1  -7  -1 536.040 24.6332   1
  -1   7   1 578.347 18.5312   2
  -1   7   1 578.637 25.0958   1
   1   7  -1 579.451 18.3639   2
   1   7  -1 560.096 24.1346   1
   0  -7   1 2005.35 69.4290   1
   0   7  -1 2083.48 62.8158   2
   0   7  -1 2048.15 69.3040   1
   0   7   1 2118.15 62.9558   2
   0   7   1 2068.69 69.5319   1
   1  -7   1 87.0194 5.08382   2
  -1  -7  -1 92.4598 11.1795   1
   1  -7   1 107.660 10.4885   1
  -1   7  -1 86.7703 4.95967   2
  -1   7  -1 100.914 10.9792   1
   1   7   1 96.8698 10.1823   1
   1   7   1 95.2054 5.12456   2
   2  -7   1 527.973 17.9865   2
   2  -7   1 480.050 23.8770   1
  -2  -7  -1 570.590 24.9587   1
   2   7   1 536.982 24.4313   1
  -2   7  -1 587.101 25.3424   1
  -2   7  -1 569.146 17.9441   2
   3  -7   1 17.2873 2.67648   2
   3  -7   1 5.03970 5.94814   1
  -3  -7  -1 7.70167 5.61760   1
   3   7   1 21.3866 5.85447   1
  -3   7  -1 23.0739 6.97302   1
  -3   7  -1 10.7755 2.32955   2
   4  -7   1 514.589 25.0296   1
  -4  -7  -1 543.788 25.7315   1
   4  -7   1 520.830 17.7614   2
   4   7   1 499.018 24.0820   1
  -4   7  -1 521.706 17.6715   2
  -4   7  -1 553.883 26.0689   1
   5  -7   1 171.090 15.4888   1
   5  -7   1 177.930 8.12523   2
  -5   7  -1 188.355 8.21622   2
  -5   7  -1 169.150 15.9753   1
   5   7   1 168.445 7.75863   2
   5   7   1 186.020 15.3453   1
  -6  -7  -1 713.699 33.3992   1
   6  -7   1 664.095 22.7486   2
   6  -7   1 715.172 32.3667   1
   6   7   1 659.660 22.5463   2
   6   7   1 664.382 31.5390   1
  -6   7  -1 678.099 32.4471   1
  -6   7  -1 671.931 22.6863   2
   7  -7   1 185.488 9.12545   2
   7  -7   1 210.783 17.8249   1
  -7  -7  -1 220.861 18.6422   1
  -7   7  -1 180.983 9.30891   2
   7   7   1 205.971 18.0941   1
   7   7   1 196.627 8.97924   2
  -7   7  -1 181.893 19.5934   1
  -8  -7  -1 422.156 26.6830   1
   8  -7   1 386.846 25.7595   1
   8  -7   1 380.197 14.9088   2
   8   7   1 377.320 14.5614   2
  -8   7  -1 360.238 25.7618   1
  -8   7  -1 413.038 15.3351   2
   9  -7   1 203.358 21.0024   1
   9  -7   1 198.027 10.0822   2
  -9  -7  -1 215.454 22.8381   1
  -9   7  -1 204.716 10.6811   2
  -9   7  -1 221.852 23.5692   1
 -10  -7  -1 114.956 18.5755   1
  10  -7   1 165.998 21.1453   1
 -10  -7  -1 117.398 17.2213   1
 -10   7  -1 150.317 20.5749   1
 -10   7  -1 164.917 10.0068   2
 -11  -7  -1 71.0861 15.4545   1
 -11  -7  -1 48.3173 15.2347   1
  11  -7   1 60.6972 14.6327   1
 -11   7  -1 47.7713 13.2808   1
 -11   7  -1 52.3553 6.02282   2
 -12  -7  -1 95.5131 17.0811   1
 -12   7  -1 78.1239 18.3169   1
 -12   7  -1 99.9330 9.68369   2
 -13  -7  -1 39.7541 17.6121   1
 -13   7  -1 34.6726 5.79220   2
 -13   7  -1 54.4321 17.9277   1
 -13   8   1 14.8344 19.8764   1
 -13   8   1 2.12346 4.50088   2
 -12  -8   1 37.3587 14.0182   1
  12  -8  -1 2.83527 11.2973   1
 -12  -8   1 -12.551 13.6994   1
 -12   8   1 -1.0554 4.27657   2
 -12   8   1 17.8548 15.1080   1
 -11  -8   1 -2.7607 12.1700   1
  11  -8  -1 22.5836 11.1155   1
 -11  -8   1 -0.6375 11.1072   1
 -11   8   1 23.8155 12.3848   1
 -11   8   1 13.8828 4.81257   2
 -10  -8   1 2.31101 9.81199   1
  10  -8  -1 -0.2516 7.75644   1
 -10   8   1 2.03906 4.31482   2
 -10   8   1 8.16196 10.9389   1
   9  -8  -1 95.0778 14.1631   1
  -9  -8   1 99.7805 15.8026   1
  -9   8   1 105.557 8.45985   2
  -9   8   1 103.614 16.6162   1
   8  -8  -1 3.56624 7.84796   1
   8  -8  -1 -4.4453 2.70662   2
  -8  -8   1 0.63381 8.38265   1
  -8   8   1 -1.4741 3.47824   2
  -8   8   1 -0.6536 7.92629   1
   7  -8  -1 23.0379 3.47603   2
   7  -8  -1 34.7847 9.02222   1
  -7  -8   1 30.9364 9.04079   1
   7   8  -1 19.8782 8.56766   1
  -7   8   1 43.5775 10.5064   1
  -7   8   1 24.3386 3.94218   2
   6  -8  -1 4.13391 3.01387   2
   6  -8  -1 7.91882 7.56188   1
  -6  -8   1 14.5806 8.37628   1
  -6   8   1 3.12209 3.06032   2
   6   8  -1 7.98831 2.53358   2
  -6   8   1 5.20970 8.26669   1
   6   8  -1 1.65205 6.89747   1
   5  -8  -1 234.427 9.80389   2
   5  -8  -1 220.241 17.2688   1
  -5  -8   1 244.689 18.0807   1
   5   8  -1 205.281 15.5546   1
  -5   8   1 218.971 18.4518   1
  -5   8   1 223.679 9.75075   2
   5   8  -1 224.234 9.15835   2
   4  -8  -1 377.489 22.4732   1
  -4  -8   1 391.476 22.0791   1
   4  -8  -1 385.551 13.8216   2
  -4   8   1 379.512 13.7405   2
  -4   8   1 336.838 21.4047   1
   4   8  -1 380.992 20.9810   1
   3  -8  -1 285.502 11.2993   2
  -3  -8   1 302.204 18.1942   1
   3  -8  -1 290.908 19.2399   1
   3   8  -1 311.821 18.0908   1
  -3   8   1 305.536 11.3873   2
  -3   8   1 280.011 18.4314   1
   3   8  -1 325.383 11.0660   2
   2  -8  -1 109.253 5.81739   2
  -2  -8   1 100.646 11.6631   1
   2  -8  -1 80.8669 11.2987   1
   2   8  -1 109.339 11.9508   1
  -2   8   1 96.0319 5.78029   2
   2   8  -1 105.165 5.54907   2
  -2   8   1 97.8088 11.9060   1
  -1  -8   1 3.18788 5.83442   1
   1  -8  -1 8.37391 6.38714   1
   1   8  -1 6.11143 2.07847   2
   1   8  -1 5.82443 6.00980   1
  -1   8   1 4.03509 6.11779   1
  -1   8   1 3.71241 2.45307   2
   0  -8   1 196.572 15.2601   1
   0  -8  -1 170.123 15.0223   1
   0   8  -1 187.807 14.8935   1
   0   8  -1 183.597 7.71801   2
   0   8   1 177.269 7.87915   2
   0   8   1 204.499 15.3245   1
   1  -8   1 4.69463 5.56384   1
   1  -8   1 5.23936 2.18563   2
  -1  -8  -1 19.6142 7.07599   1
   1   8   1 11.6767 2.58080   2
   1   8   1 12.2787 5.93520   1
  -1   8  -1 11.7100 2.29080   2
  -1   8  -1 18.4795 6.19306   1
   2  -8   1 112.437 6.14239   2
   2  -8   1 101.785 12.1201   1
  -2  -8  -1 107.125 12.1924   1
  -2   8  -1 106.970 5.95365   2
  -2   8  -1 101.047 13.2191   1
   2   8   1 113.556 5.97726   2
   2   8   1 103.033 11.5071   1
   3  -8   1 672.794 22.4289   2
   3  -8   1 690.939 30.3436   1
  -3  -8  -1 679.520 30.3433   1
  -3   8  -1 692.889 30.9140   1
  -3   8  -1 682.389 22.3035   2
   3   8   1 674.017 29.4125   1
  -4  -8  -1 403.685 22.3499   1
   4  -8   1 402.286 23.0322   1
   4  -8   1 409.890 14.6114   2
  -4   8  -1 416.392 14.4891   2
  -4   8  -1 393.308 23.1374   1
   4   8   1 392.753 21.9246   1
   5  -8   1 15.3229 3.14771   2
   5  -8   1 15.8466 7.31936   1
  -5  -8  -1 17.4330 7.30410   1
  -5   8  -1 12.6012 7.62645   1
  -5   8  -1 17.3029 3.37477   2
   5   8   1 16.8531 2.72370   2
   5   8   1 8.82936 7.11187   1
  -6  -8  -1 169.871 17.3065   1
   6  -8   1 171.556 8.83802   2
   6  -8   1 149.368 17.7954   1
  -6   8  -1 168.470 17.5113   1
   6   8   1 180.520 16.1236   1
  -6   8  -1 173.906 8.75119   2
   6   8   1 164.690 8.23014   2
  -7  -8  -1 -1.8935 7.20183   1
   7  -8   1 5.50009 7.45474   1
   7  -8   1 3.78565 2.86463   2
   7   8   1 3.02005 2.69405   2
   7   8   1 5.45059 7.52214   1
  -7   8  -1 7.25014 8.69882   1
  -7   8  -1 3.78063 3.11306   2
   8  -8   1 60.8827 11.4966   1
  -8  -8  -1 59.9380 12.8530   1
   8  -8   1 71.1459 6.67005   2
   8   8   1 70.8564 6.89842   2
   8   8   1 36.1929 10.5107   1
  -8   8  -1 61.3812 13.7391   1
  -8   8  -1 60.9536 5.75935   2
   9  -8   1 -1.1908 2.83186   2
   9  -8   1 3.63185 8.07208   1
  -9  -8  -1 -7.9010 9.36663   1
  -9   8  -1 1.79467 3.56552   2
  -9   8  -1 3.40192 8.92512   1
 -10  -8  -1 18.4840 12.4031   1
  10  -8   1 39.7269 11.7526   1
 -10   8  -1 26.6348 13.5873   1
 -10   8  -1 24.7256 4.78513   2
 -11  -8  -1 22.0856 14.4844   1
 -11  -8  -1 -12.445 9.47962   1
  11  -8   1 -3.7807 10.3608   1
 -11   8  -1 4.71439 4.47214   2
 -11   8  -1 14.3284 11.7256   1
  12  -8   1 3.85918 12.5079   1
 -12  -8  -1 21.0928 16.8777   1
 -12  -8  -1 14.2166 13.0667   1
 -12   8  -1 19.4481 5.26675   2
 -12   8  -1 38.2967 16.1351   1
 -13   8  -1 19.1892 19.1783   1
 -13   8  -1 3.84890 5.09627   2
 -13   9   1 28.5303 6.37638   2
 -12  -9   1 19.3465 13.1646   1
 -12   9   1 24.8541 5.85500   2
 -12   9   1 61.2237 16.7887   1
 -11  -9   1 46.7690 16.4850   1
  11  -9  -1 35.0534 12.5862   1
 -11  -9   1 22.4083 11.8434   1
 -11   9   1 2.18156 11.6746   1
 -11   9   1 25.7860 5.37622   2
 -10  -9   1 11.9000 11.1127   1
  10  -9  -1 12.5350 9.69109   1
 -10   9   1 15.2376 12.6780   1
 -10   9   1 13.0334 4.28956   2
  -9  -9   1 256.385 23.6908   1
   9  -9  -1 215.787 22.1875   1
  -9   9   1 235.573 25.6306   1
  -9   9   1 212.471 11.5207   2
   8  -9  -1 10.5876 3.52569   2
   8  -9  -1 17.2857 9.54258   1
  -8  -9   1 -1.8697 9.38045   1
  -8   9   1 6.96428 8.72107   1
  -8   9   1 9.01702 3.77840   2
   8   9  -1 17.4265 8.91289   1
   7  -9  -1 211.890 10.3456   2
  -7  -9   1 185.836 19.0327   1
   7  -9  -1 253.384 20.3016   1
  -7   9   1 254.704 22.2418   1
  -7   9   1 219.979 10.5985   2
   7   9  -1 228.886 10.0212   2
   7   9  -1 217.663 18.9472   1
  -6  -9   1 16.1860 8.57387   1
   6  -9  -1 17.4414 3.62180   2
   6  -9  -1 6.92100 7.40234   1
   6   9  -1 12.4020 2.77941   2
  -6   9   1 15.9758 8.51364   1
   6   9  -1 16.3778 7.80094   1
  -6   9   1 12.5854 3.31225   2
   5  -9  -1 440.535 15.8344   2
  -5  -9   1 427.040 25.3476   1
   5  -9  -1 427.077 24.8434   1
   5   9  -1 422.200 15.2650   2
  -5   9   1 427.563 15.7517   2
   5   9  -1 416.033 23.6384   1
  -5   9   1 451.797 25.6263   1
  -4  -9   1 111.174 14.4468   1
   4  -9  -1 113.874 13.9366   1
   4  -9  -1 117.864 6.95439   2
   4   9  -1 111.226 5.77677   2
  -4   9   1 116.602 15.3647   1
   4   9  -1 115.895 13.1806   1
  -4   9   1 106.506 6.85038   2
   3  -9  -1 855.015 37.5127   1
   3  -9  -1 876.841 28.2895   2
  -3  -9   1 836.220 36.9562   1
   3   9  -1 894.730 36.1318   1
   3   9  -1 904.646 27.8482   2
  -3   9   1 837.072 36.9089   1
  -3   9   1 847.869 28.0444   2
   2  -9  -1 2.37705 6.54999   1
  -2  -9   1 -2.8246 6.23055   1
  -2   9   1 6.79514 6.92830   1
  -2   9   1 3.08549 2.76930   2
   2   9  -1 -0.6493 2.10079   2
   2   9  -1 -3.8207 5.88752   1
  -1  -9   1 853.067 36.6655   1
   1  -9  -1 871.879 37.3680   1
   1   9  -1 932.960 28.6037   2
   1   9  -1 886.388 36.1973   1
  -1   9   1 925.927 37.4006   1
  -1   9   1 888.170 28.6909   2
   0  -9  -1 323.443 20.0795   1
   0   9   1 360.769 20.9904   1
   0   9   1 351.313 12.7877   2
   0   9  -1 354.438 12.6112   2
   0   9  -1 351.035 19.9365   1
   1  -9   1 1638.33 60.6151   1
  -1  -9  -1 1557.90 60.2212   1
   1   9   1 1694.26 60.1703   1
   1   9   1 1716.12 51.8307   2
  -1   9  -1 1700.06 60.3354   1
  -1   9  -1 1730.14 51.7332   2
   2  -9   1 1220.39 47.3863   1
  -2  -9  -1 1201.98 47.4174   1
   2  -9   1 1092.01 38.5256   2
   2   9   1 1267.36 38.6148   2
  -2   9  -1 1272.56 38.5766   2
  -2   9  -1 1263.62 47.5209   1
   2   9   1 1286.11 47.4756   1
   3  -9   1 1928.25 71.8391   1
  -3  -9  -1 1918.59 71.7181   1
   3  -9   1 2128.59 62.8547   2
   3   9   1 2095.40 71.2350   1
  -3   9  -1 2076.97 72.4757   1
  -3   9  -1 2038.98 62.5172   2
   4  -9   1 186.861 8.98298   2
  -4  -9  -1 225.582 18.0572   1
   4  -9   1 200.500 16.7532   1
   4   9   1 196.056 15.5337   1
  -4   9  -1 197.568 8.89922   2
  -4   9  -1 181.769 16.5603   1
   5  -9   1 1061.38 43.6605   1
   5  -9   1 1021.48 32.9495   2
  -5  -9  -1 981.501 43.6422   1
  -5   9  -1 1008.25 32.7509   2
   5   9   1 1003.85 42.0154   1
   5   9   1 1010.23 32.5422   2
  -5   9  -1 1004.86 43.7863   1
   6  -9   1 945.660 42.0479   1
   6  -9   1 933.722 30.8950   2
  -6  -9  -1 974.164 42.4976   1
  -6   9  -1 933.071 42.0260   1
  -6   9  -1 935.199 30.7663   2
   6   9   1 907.992 30.4516   2
   6   9   1 936.547 40.8969   1
  -7  -9  -1 139.236 17.3137   1
   7  -9   1 137.851 8.32226   2
   7  -9   1 129.236 16.3259   1
   7   9   1 141.420 16.9283   1
  -7   9  -1 124.971 8.35116   2
  -7   9  -1 158.119 17.8060   1
   7   9   1 136.606 7.62386   2
  -8  -9  -1 54.3843 13.5977   1
   8  -9   1 50.4776 12.0895   1
   8  -9   1 33.7767 4.35451   2
   8   9   1 46.1577 11.3733   1
  -8   9  -1 37.9128 11.6470   1
  -8   9  -1 37.2627 4.59351   2
  -9  -9  -1 66.4504 13.9011   1
   9  -9   1 54.3049 13.2085   1
  -9   9  -1 69.7179 7.89409   2
  -9   9  -1 67.7724 15.4942   1
 -10  -9  -1 8.15270 10.8290   1
  10  -9   1 -8.2625 8.50933   1
 -10   9  -1 12.6205 12.3932   1
 -10   9  -1 -2.4132 4.33905   2
 -11  -9  -1 11.4441 12.2508   1
  11  -9   1 26.0172 12.5143   1
 -11  -9  -1 13.4846 15.0672   1
 -11   9  -1 -5.0231 11.9253   1
 -11   9  -1 30.1250 5.76723   2
  12  -9   1 11.0678 14.1158   1
 -12  -9  -1 14.7867 13.1218   1
 -12   9  -1 -7.8023 14.1279   1
 -12   9  -1 7.56176 5.23570   2
 -13   9  -1 0.16641 4.43531   2
 -13   9  -1 -24.651 21.6601   1
 -12 -10   1 -13.780 16.5850   1
 -12  10   1 17.8125 5.47501   2
 -12  10   1 44.8477 20.6382   1
  11 -10  -1 12.4514 10.7874   1
 -11 -10   1 45.3540 14.7835   1
 -11  10   1 10.3105 4.74431   2
 -11  10   1 12.9434 14.2858   1
  10 -10  -1 17.9132 9.69281   1
 -10 -10   1 1.76759 11.5147   1
 -10  10   1 -2.3760 12.2578   1
 -10  10   1 11.5420 4.48321   2
  -9 -10   1 134.124 19.2038   1
   9 -10  -1 99.0756 15.0359   1
  -9  10   1 132.248 19.2107   1
  -9  10   1 129.640 9.38764   2
   8 -10  -1 73.5120 14.3593   1
  -8 -10   1 78.0701 14.8148   1
  -8  10   1 98.9161 8.16923   2
   8  10  -1 87.6462 13.6629   1
  -8  10   1 109.226 17.2799   1
   7 -10  -1 5.95342 3.01382   2
  -7 -10   1 3.67724 8.98123   1
   7 -10  -1 -6.1138 7.13817   1
  -7  10   1 3.87190 9.23682   1
   7  10  -1 11.9829 7.68489   1
  -7  10   1 3.54888 3.44619   2
  -6 -10   1 29.4791 9.04932   1
   6 -10  -1 28.5451 9.24470   1
   6 -10  -1 19.3629 3.45301   2
   6  10  -1 19.7720 2.95947   2
  -6  10   1 25.4146 10.4349   1
  -6  10   1 16.1131 3.67914   2
   6  10  -1 40.7539 9.83738   1
   5 -10  -1 28.6823 9.53978   1
   5 -10  -1 29.1458 4.13596   2
  -5 -10   1 17.5089 8.24872   1
  -5  10   1 18.4554 3.63681   2
   5  10  -1 8.74022 7.58234   1
   5  10  -1 24.8154 3.41633   2
  -5  10   1 23.7609 9.21413   1
  -4 -10   1 418.976 24.6006   1
   4 -10  -1 363.056 14.1460   2
   4 -10  -1 386.316 23.8340   1
  -4  10   1 351.949 13.9831   2
   4  10  -1 347.691 13.2331   2
   4  10  -1 384.814 22.4319   1
  -4  10   1 362.837 24.3174   1
   3 -10  -1 -8.2686 2.80278   2
  -3 -10   1 0.97095 7.50858   1
   3 -10  -1 -1.9979 7.25691   1
   3  10  -1 -5.0476 6.70678   1
   3  10  -1 -3.3993 2.29749   2
  -3  10   1 0.38934 7.03602   1
  -3  10   1 -1.6818 3.12173   2
   2 -10  -1 4.78817 7.04137   1
  -2 -10   1 -4.3110 7.00313   1
  -2  10   1 -12.167 6.05612   1
   2  10  -1 2.63902 6.87123   1
  -2  10   1 -0.3660 2.98193   2
   2  10  -1 4.25383 2.59648   2
   1 -10  -1 60.0032 10.9873   1
  -1 -10   1 53.8205 10.8148   1
  -1  10   1 67.3179 11.1587   1
   1  10  -1 70.1406 5.56939   2
  -1  10   1 59.4823 5.80699   2
   1  10  -1 64.4947 9.85656   1
   0 -10   1 104.484 13.3752   1
   0 -10  -1 100.432 13.1338   1
   0  10  -1 103.176 6.31450   2
   0  10   1 81.5948 11.1667   1
   0  10   1 92.1755 6.50066   2
   0  10  -1 94.3098 12.6963   1
  -1 -10  -1 127.552 14.8160   1
   1 -10   1 118.603 15.5783   1
  -1  10  -1 162.203 7.77799   2
   1  10   1 171.921 15.3888   1
  -1  10  -1 146.963 16.0032   1
   1  10   1 162.280 7.91883   2
  -2 -10  -1 -4.1211 6.45170   1
   2 -10   1 -0.5166 2.56250   2
   2 -10   1 0.86182 6.96952   1
  -2  10  -1 6.06298 7.87951   1
   2  10   1 3.15455 7.66586   1
   2  10   1 -4.1924 2.33156   2
  -2  10  -1 3.16283 2.81188   2
  -3 -10  -1 197.791 17.5227   1
   3 -10   1 198.148 17.5646   1
   3 -10   1 194.589 9.18929   2
  -3  10  -1 171.416 18.0497   1
  -3  10  -1 185.469 8.80864   2
   3  10   1 178.528 8.66180   2
   3  10   1 158.984 16.6058   1
   4 -10   1 4.30904 2.92996   2
   4 -10   1 -1.4720 6.99923   1
  -4 -10  -1 15.1899 9.00505   1
   4  10   1 6.84755 6.99548   1
  -4  10  -1 9.86748 3.44778   2
  -4  10  -1 2.96118 7.47885   1
  -5 -10  -1 1.00645 7.68560   1
   5 -10   1 -0.9930 8.52820   1
   5 -10   1 -1.0137 2.78517   2
   5  10   1 0.80071 2.54380   2
  -5  10  -1 -2.4578 3.10129   2
  -5  10  -1 -5.3180 7.99972   1
   5  10   1 -0.9401 7.58230   1
   6 -10   1 42.5261 11.0728   1
  -6 -10  -1 25.8827 10.5816   1
   6 -10   1 31.6181 4.43830   2
  -6  10  -1 22.6894 9.61717   1
   6  10   1 31.3139 8.85396   1
  -6  10  -1 20.8516 4.15386   2
   6  10   1 24.1330 3.22015   2
  -7 -10  -1 19.9298 10.6934   1
   7 -10   1 18.7034 9.59987   1
   7 -10   1 17.4181 3.59902   2
   7  10   1 30.7897 10.2876   1
  -7  10  -1 13.6946 4.15839   2
  -7  10  -1 5.13135 9.30913   1
   8 -10   1 7.51934 3.54748   2
  -8 -10  -1 13.2220 9.59113   1
   8 -10   1 18.3538 9.21541   1
  -8  10  -1 6.03553 3.84081   2
   8  10   1 15.3447 9.54541   1
  -8  10  -1 -4.7038 9.03663   1
  -9 -10  -1 -10.839 9.76769   1
   9 -10   1 -9.4386 7.06969   1
  -9  10  -1 -0.7202 10.6422   1
  -9  10  -1 -4.0399 3.77811   2
  10 -10   1 3.76888 9.80303   1
 -10 -10  -1 3.83808 10.7001   1
 -10  10  -1 -21.791 10.4885   1
 -10  10  -1 -0.8325 4.38725   2
 -11 -10  -1 46.4973 15.6477   1
  11 -10   1 73.8175 16.5256   1
 -11  10  -1 39.7517 6.20719   2
 -11  10  -1 34.8007 14.7671   1
 -12 -10  -1 -10.408 14.2433   1
 -12  10  -1 1.41117 4.62960   2
 -12  10  -1 -31.681 16.5398   1
 -12  11   1 1.27540 20.1268   1
 -12  11   1 -1.1468 4.86621   2
  11 -11  -1 -4.0264 11.3365   1
 -11 -11   1 5.11245 13.5265   1
 -11  11   1 -6.4244 4.50639   2
 -11  11   1 -26.832 14.5154   1
  10 -11  -1 22.2637 12.3844   1
 -10 -11   1 47.9639 14.9481   1
 -10  11   1 32.6158 5.17802   2
 -10  11   1 43.4849 15.5136   1
  -9 -11   1 -4.9018 10.4459   1
   9 -11  -1 7.29972 10.3571   1
  -9  11   1 3.50307 4.06332   2
  -9  11   1 -7.2859 10.5142   1
  -8 -11   1 136.100 18.8600   1
  -8  11   1 131.991 9.46485   2
  -8  11   1 178.337 22.2536   1
   8  11  -1 170.989 19.4373   1
   7 -11  -1 51.8762 11.7356   1
   7 -11  -1 51.7095 5.25372   2
  -7 -11   1 49.8083 12.5714   1
  -7  11   1 68.8043 13.7049   1
   7  11  -1 63.8252 12.4561   1
  -7  11   1 62.3908 6.00530   2
   6 -11  -1 346.709 14.5137   2
   6 -11  -1 365.650 25.3965   1
  -6 -11   1 390.336 26.7664   1
  -6  11   1 359.422 26.6542   1
   6  11  -1 377.055 23.5928   1
  -6  11   1 344.753 14.5147   2
   5 -11  -1 65.5205 6.49936   2
  -5 -11   1 81.0010 12.3227   1
   5 -11  -1 54.5592 11.5127   1
   5  11  -1 52.9489 5.38812   2
  -5  11   1 66.8074 12.0649   1
   5  11  -1 54.4110 10.4026   1
  -5  11   1 42.8230 4.88022   2
  -4 -11   1 1105.08 47.4808   1
   4 -11  -1 1172.27 48.0933   1
   4 -11  -1 1092.38 35.8146   2
  -4  11   1 1074.85 46.9960   1
   4  11  -1 995.159 34.9021   2
   4  11  -1 1153.17 45.4505   1
  -4  11   1 1132.84 35.7091   2
  -3 -11   1 276.357 20.5724   1
   3 -11  -1 272.949 21.0501   1
  -3  11   1 313.331 21.6525   1
   3  11  -1 278.303 11.3274   2
  -3  11   1 258.567 11.7088   2
   3  11  -1 295.015 20.4531   1
   2 -11  -1 858.064 39.6869   1
  -2 -11   1 894.709 39.7107   1
   2  11  -1 873.953 37.3591   1
   2  11  -1 840.406 27.9264   2
  -2  11   1 789.750 37.9279   1
  -2  11   1 877.669 28.3104   2
  -1 -11   1 62.1633 11.0949   1
   1 -11  -1 66.0782 12.0335   1
  -1  11   1 66.1002 6.22372   2
   1  11  -1 63.1760 5.91923   2
  -1  11   1 63.9420 10.9108   1
   1  11  -1 50.3840 10.6059   1
   0 -11  -1 486.562 26.7369   1
   0 -11   1 472.581 27.0005   1
   0  11   1 447.061 16.3093   2
   0  11  -1 433.618 24.8137   1
   0  11  -1 441.836 16.0582   2
   0  11   1 429.490 25.9219   1
   1 -11   1 67.5892 11.9414   1
  -1 -11  -1 85.6449 13.0145   1
  -1  11  -1 51.1866 5.86559   2
   1  11   1 51.9549 4.66623   2
  -1  11  -1 43.4195 9.84652   1
   1  11   1 51.3124 10.0335   1
  -2 -11  -1 459.771 27.1163   1
   2 -11   1 489.702 27.5161   1
   2  11   1 480.012 26.2977   1
   2  11   1 501.827 17.4508   2
  -2  11  -1 494.665 27.6077   1
  -2  11  -1 489.729 17.3788   2
   3 -11   1 5.75303 3.13266   2
   3 -11   1 -3.0822 7.59196   1
  -3 -11  -1 8.91788 8.67239   1
  -3  11  -1 -1.6993 2.82492   2
   3  11   1 -0.0374 7.64998   1
   3  11   1 3.59167 2.77884   2
  -3  11  -1 2.42355 7.00984   1
   4 -11   1 130.167 8.07335   2
  -4 -11  -1 136.129 17.7229   1
   4 -11   1 125.356 15.7874   1
   4  11   1 121.616 7.65288   2
  -4  11  -1 150.410 16.8894   1
  -4  11  -1 135.239 8.05617   2
   4  11   1 145.142 16.7132   1
   5 -11   1 239.817 21.9803   1
  -5 -11  -1 221.424 21.3747   1
   5 -11   1 230.945 10.9017   2
   5  11   1 233.203 10.2792   2
  -5  11  -1 226.097 10.7418   2
  -5  11  -1 212.531 20.9922   1
   5  11   1 231.388 20.0257   1
  -6 -11  -1 307.059 24.7457   1
   6 -11   1 263.490 12.0494   2
   6 -11   1 278.543 23.8135   1
  -6  11  -1 283.454 23.9774   1
   6  11   1 267.289 20.9523   1
  -6  11  -1 262.201 12.0736   2
   7 -11   1 78.1292 7.51639   2
  -7 -11  -1 79.0067 14.8583   1
   7 -11   1 61.1341 12.3976   1
  -7  11  -1 56.3649 13.5405   1
  -7  11  -1 69.4499 7.52793   2
   7  11   1 69.0057 12.5145   1
  -8 -11  -1 118.562 18.5871   1
   8 -11   1 138.815 18.6668   1
   8  11   1 144.160 17.7286   1
  -8  11  -1 136.715 9.48831   2
  -8  11  -1 146.360 20.1450   1
  -9 -11  -1 -2.2889 11.9729   1
   9 -11   1 -0.4164 10.3359   1
  -9  11  -1 1.92984 10.9010   1
   9  11   1 6.44918 9.54840   1
  -9  11  -1 12.7836 4.69165   2
  10 -11   1 110.362 17.4598   1
 -10 -11  -1 75.1936 16.4682   1
 -10  11  -1 95.4488 9.43902   2
 -10  11  -1 118.968 20.4223   1
  11 -11   1 -15.180 10.5826   1
 -11 -11  -1 14.9428 15.3994   1
 -11  11  -1 11.0747 5.30561   2
 -11  11  -1 22.0929 16.1620   1
 -12  11  -1 49.8049 22.8999   1
 -12  11  -1 38.4384 6.30923   2
 -11  12   1 2.62688 4.82097   2
 -11  12   1 -34.254 14.9945   1
 -10 -12   1 8.90709 13.2924   1
  10 -12  -1 -11.288 8.69519   1
 -10  12   1 0.19853 11.8468   1
 -10  12   1 1.32832 4.70153   2
  10  12  -1 0.53674 3.11800   2
  -9 -12   1 31.7559 12.6078   1
   9 -12  -1 3.30548 10.9816   1
  -9  12   1 16.2762 4.86842   2
   9  12  -1 14.6454 3.50994   2
  -9  12   1 19.8951 12.3432   1
   8 -12  -1 4.66066 8.86994   1
  -8 -12   1 -16.532 9.09410   1
  -8  12   1 3.14420 4.06544   2
   8  12  -1 1.36393 3.08678   2
  -8  12   1 -16.169 7.88396   1
   8  12  -1 7.82176 9.47911   1
  -7 -12   1 24.2765 11.6736   1
   7 -12  -1 28.1789 10.6950   1
  -7  12   1 14.9407 10.9169   1
   7  12  -1 17.6444 10.3355   1
  -7  12   1 22.3968 4.89291   2
   7  12  -1 32.9881 4.09279   2
   6 -12  -1 -3.2466 9.03238   1
   6 -12  -1 -1.1284 3.37231   2
  -6 -12   1 -8.6433 8.76143   1
   6  12  -1 0.67918 8.08572   1
  -6  12   1 -7.2330 7.78227   1
  -6  12   1 -4.9956 3.64434   2
  -5 -12   1 4.66970 8.14231   1
   5 -12  -1 -0.6384 3.09300   2
   5 -12  -1 2.90019 9.19213   1
   5  12  -1 -0.0918 0.88283   2
  -5  12   1 -3.4437 8.74588   1
   5  12  -1 -1.4980 7.59899   1
  -5  12   1 0.24794 3.34987   2
  -4 -12   1 5.40987 8.71704   1
   4 -12  -1 -10.233 8.62510   1
   4  12  -1 -8.2019 7.41603   1
  -4  12   1 7.91840 9.12312   1
   4  12  -1 11.7688 2.60870   2
  -4  12   1 -3.1306 3.22451   2
   3 -12  -1 264.089 23.0775   1
  -3 -12   1 256.199 20.9764   1
  -3  12   1 261.566 22.2515   1
  -3  12   1 263.971 11.6107   2
   3  12  -1 260.572 11.0419   2
   3  12  -1 230.916 19.8960   1
   2 -12  -1 32.6418 10.4619   1
  -2 -12   1 34.8184 10.9629   1
  -2  12   1 37.8919 4.53819   2
   2  12  -1 40.6568 4.20310   2
   2  12  -1 36.9485 10.0138   1
  -2  12   1 43.7656 11.7254   1
   1 -12  -1 153.630 17.6150   1
  -1 -12   1 163.324 18.5880   1
  -1  12   1 137.071 16.3938   1
  -1  12   1 146.510 8.47555   2
   1  12  -1 139.630 8.03776   2
   1  12  -1 149.776 17.2921   1
   0 -12   1 54.2822 11.6127   1
   0 -12  -1 56.9589 12.1313   1
   0  12  -1 33.5709 9.35595   1
   0  12   1 31.4180 4.15098   2
   0  12   1 34.5484 10.1153   1
   0  12  -1 25.5210 3.64639   2
  -1 -12  -1 -7.1568 8.07105   1
   1 -12   1 -3.7792 8.54059   1
   1  12   1 -6.1962 6.69175   1
  -1  12  -1 -1.2078 2.92699   2
  -1  12  -1 -3.4581 8.03455   1
   1  12   1 -3.6131 2.77701   2
  -2 -12  -1 102.038 14.0525   1
   2 -12   1 107.227 14.2281   1
   2  12   1 88.9280 13.3166   1
   2  12   1 87.6058 7.06699   2
  -2  12  -1 95.8879 7.17565   2
  -2  12  -1 107.168 14.5985   1
   3 -12   1 -2.3878 7.85657   1
  -3 -12  -1 6.19378 8.34832   1
  -3  12  -1 1.56919 3.22482   2
   3  12   1 2.81983 7.90121   1
  -3  12  -1 -2.5418 7.85760   1
   3  12   1 2.81530 3.37666   2
   4 -12   1 117.166 15.3978   1
   4 -12   1 135.027 8.64155   2
  -4 -12  -1 142.339 17.7183   1
  -4  12  -1 143.439 17.1599   1
  -4  12  -1 131.250 8.41639   2
   4  12   1 142.933 17.6939   1
   4  12   1 130.835 8.08977   2
  -5 -12  -1 15.1183 8.93817   1
   5 -12   1 2.09144 3.09241   2
   5 -12   1 -4.3066 7.67530   1
   5  12   1 1.72998 3.31114   2
  -5  12  -1 1.14199 3.52377   2
  -5  12  -1 5.74022 9.03269   1
   5  12   1 -0.0069 8.19780   1
   6 -12   1 182.797 9.85151   2
  -6 -12  -1 169.653 21.6851   1
   6 -12   1 184.062 21.3487   1
   6  12   1 165.433 9.26262   2
   6  12   1 154.049 17.8850   1
  -6  12  -1 182.950 20.1954   1
  -6  12  -1 162.244 9.78009   2
   7 -12   1 -2.7319 2.88200   2
   7 -12   1 -6.1308 7.85474   1
  -7 -12  -1 7.51571 10.9866   1
  -7  12  -1 0.45346 3.79983   2
  -7  12  -1 -4.0953 8.91384   1
   7  12   1 0.54905 8.25224   1
  -8 -12  -1 41.3095 13.3624   1
   8 -12   1 44.6286 12.6313   1
  -8  12  -1 44.6305 5.87202   2
   8  12   1 38.3794 11.5298   1
  -8  12  -1 34.2263 12.0671   1
  -9 -12  -1 22.4615 13.5440   1
   9 -12   1 3.22284 9.50786   1
  -9  12  -1 8.20844 11.3123   1
  -9  12  -1 5.45692 4.25270   2
   9  12   1 5.44476 10.0402   1
  10 -12   1 12.8240 10.9695   1
 -10 -12  -1 4.17830 13.3541   1
 -10  12  -1 -6.7969 12.7283   1
 -10  12  -1 15.9486 4.85049   2
 -11  12  -1 -10.821 16.5355   1
 -11  12  -1 -3.4959 4.40906   2
 -11  13   1 50.0535 21.9421   1
 -11  13   1 38.6610 6.26180   2
  10 -13  -1 5.11460 11.7268   1
 -10 -13   1 -4.3484 15.1827   1
 -10  13   1 3.24912 15.4455   1
 -10  13   1 -4.5482 4.16059   2
   9 -13  -1 44.4379 13.8185   1
  -9 -13   1 86.3732 16.6179   1
  -9  13   1 68.7475 15.2538   1
   9  13  -1 71.9442 6.81683   2
  -9  13   1 77.4196 8.92936   2
  -8 -13   1 8.88933 11.3929   1
   8 -13  -1 -15.354 9.92588   1
   8  13  -1 -0.2006 2.82901   2
  -8  13   1 -3.5003 3.99755   2
  -8  13   1 15.0231 10.9231   1
   8  13  -1 -7.1132 9.59386   1
  -7 -13   1 41.7034 13.3806   1
   7 -13  -1 48.4055 12.4017   1
  -7  13   1 61.6312 6.33545   2
   7  13  -1 62.6708 13.1379   1
   7  13  -1 59.8927 6.38005   2
  -7  13   1 49.7120 12.2964   1
   6 -13  -1 -0.6892 8.20339   1
  -6 -13   1 5.90840 10.6907   1
   6  13  -1 3.05615 4.33529   2
   6  13  -1 2.86923 8.48169   1
  -6  13   1 -3.4361 8.85662   1
  -6  13   1 -0.9692 3.44893   2
   5 -13  -1 83.2011 14.8485   1
  -5 -13   1 48.1670 13.0277   1
  -5  13   1 60.1758 12.8321   1
   5  13  -1 57.7412 11.9652   1
  -5  13   1 67.0077 7.52672   2
  -4 -13   1 8.62022 9.50029   1
   4 -13  -1 13.0689 10.5133   1
  -4  13   1 4.20319 4.07980   2
   4  13  -1 3.63783 2.39539   2
  -4  13   1 1.48300 8.58426   1
   4  13  -1 5.32754 8.14099   1
  -3 -13   1 75.1245 13.1406   1
   3 -13  -1 63.5319 12.9059   1
  -3  13   1 65.3624 13.4560   1
   3  13  -1 84.0403 6.57292   2
  -3  13   1 51.5328 5.13096   2
   3  13  -1 80.8391 12.8595   1
  -2 -13   1 60.3165 12.0741   1
   2 -13  -1 65.6887 12.9075   1
   2  13  -1 54.2754 11.7421   1
  -2  13   1 48.4656 4.85445   2
  -2  13   1 63.1576 11.8147   1
   2  13  -1 60.5253 6.36097   2
  -1 -13   1 277.710 23.2739   1
   1 -13  -1 278.635 22.5774   1
   1  13  -1 262.355 11.5315   2
  -1  13   1 256.460 11.8514   2
  -1  13   1 280.310 23.0225   1
   1  13  -1 262.085 20.3433   1
   0 -13  -1 81.7247 14.4165   1
   0 -13   1 75.5908 12.6566   1
   0  13  -1 88.9003 13.3921   1
   0  13  -1 80.0570 6.91577   2
   0  13   1 69.0702 12.9339   1
   0  13   1 60.7671 6.94956   2
  -1 -13  -1 455.389 28.1204   1
   1 -13   1 413.661 27.2657   1
  -1  13  -1 424.987 16.1035   2
   1  13   1 421.734 27.3344   1
  -1  13  -1 415.403 26.2453   1
   1  13   1 422.520 16.2367   2
   2 -13   1 71.6026 13.3355   1
  -2 -13  -1 58.7916 12.3327   1
   2  13   1 59.3174 5.44501   2
   2  13   1 57.6191 11.9714   1
  -2  13  -1 66.9525 12.7663   1
   3 -13   1 481.304 30.0308   1
  -3 -13  -1 455.325 28.6255   1
  -3  13  -1 477.233 29.3380   1
  -3  13  -1 436.627 16.7167   2
   3  13   1 404.384 26.0262   1
   3  13   1 411.949 16.5218   2
   4 -13   1 26.8382 10.3757   1
  -4 -13  -1 50.3338 12.9941   1
  -4  13  -1 38.9523 4.51836   2
   4  13   1 47.9975 4.87478   2
   4  13   1 49.1995 11.5426   1
  -4  13  -1 41.6720 11.3220   1
   5 -13   1 302.723 13.8631   2
   5 -13   1 361.241 27.3372   1
  -5 -13  -1 312.378 26.3768   1
  -5  13  -1 322.430 13.8137   2
  -5  13  -1 338.906 24.9647   1
   5  13   1 308.681 13.2702   2
   5  13   1 311.289 24.2532   1
   6 -13   1 5.30699 9.15949   1
   6 -13   1 5.83889 3.43927   2
  -6 -13  -1 3.96783 10.2310   1
   6  13   1 -0.9641 3.02630   2
  -6  13  -1 0.71974 9.42737   1
   6  13   1 -2.3432 9.07332   1
  -6  13  -1 -0.1550 3.52883   2
  -7 -13  -1 54.3209 14.8790   1
   7 -13   1 57.7746 13.5023   1
  -7  13  -1 47.3078 5.20804   2
  -7  13  -1 38.8400 11.6199   1
   7  13   1 43.2841 12.0952   1
  -8 -13  -1 -11.016 11.0793   1
   8 -13   1 5.56787 10.8169   1
  -8  13  -1 4.97399 4.41520   2
   8  13   1 12.5086 10.2025   1
  -8  13  -1 9.10185 10.8582   1
  -9 -13  -1 -4.9320 13.5398   1
  -9  13  -1 6.03162 4.65691   2
   9  13   1 9.42365 4.87549   2
   9  13   1 33.0053 12.4609   1
  -9  13  -1 5.30548 11.4990   1
 -10 -13  -1 0.39242 14.8484   1
  10 -13   1 2.88896 10.5698   1
 -10  13  -1 5.16227 4.76835   2
 -10  13  -1 23.3260 15.8106   1
 -11  13  -1 7.55620 5.32301   2
 -11  13  -1 -0.4681 23.4881   1
 -10  14   1 8.28493 17.4611   1
 -10  14   1 0.83291 4.37591   2
  -9 -14   1 21.7629 15.8098   1
   9 -14  -1 31.1706 14.5246   1
  -9  14   1 16.0728 4.85229   2
  -9  14   1 5.27541 13.8276   1
   8 -14  -1 38.0940 14.0996   1
  -8 -14   1 60.5024 15.7801   1
  -8  14   1 30.0071 13.9693   1
   8  14  -1 54.4014 13.8152   1
  -8  14   1 60.1694 6.14848   2
   8  14  -1 61.2599 6.69883   2
  -7 -14   1 42.8011 13.4515   1
   7 -14  -1 44.3770 13.4087   1
  -7  14   1 29.9137 13.3913   1
  -7  14   1 55.5717 6.28113   2
   7  14  -1 33.7670 4.38761   2
   7  14  -1 35.3401 11.4655   1
   6 -14  -1 -5.7850 9.71981   1
  -6 -14   1 14.4770 10.9172   1
   6  14  -1 6.23084 9.97975   1
   6  14  -1 10.9211 3.38784   2
  -6  14   1 5.52757 4.24594   2
  -6  14   1 6.67145 9.83172   1
   5 -14  -1 25.8053 11.7669   1
  -5 -14   1 35.6481 11.2422   1
   5  14  -1 18.9109 9.67579   1
  -5  14   1 35.0087 4.76442   2
  -5  14   1 41.3149 12.6737   1
   4 -14  -1 4.46621 9.35181   1
  -4 -14   1 0.79179 8.42212   1
   4  14  -1 -7.3619 7.03106   1
  -4  14   1 0.13228 7.76542   1
  -4  14   1 -3.6554 3.92419   2
   3 -14  -1 -7.4499 9.23335   1
  -3 -14   1 -4.2950 8.14105   1
   3  14  -1 6.30351 3.06594   2
   3  14  -1 9.35773 8.77391   1
  -3  14   1 4.68977 8.53127   1
  -3  14   1 0.29427 3.43717   2
   2 -14  -1 11.4008 9.49124   1
  -2 -14   1 3.14886 10.2588   1
  -2  14   1 -1.5207 3.84109   2
   2  14  -1 0.66330 2.89495   2
   2  14  -1 -14.819 7.59151   1
  -2  14   1 8.00262 9.45790   1
   1 -14  -1 5.76577 9.94041   1
  -1 -14   1 13.2342 10.3976   1
  -1  14   1 -0.0982 3.68114   2
   1  14  -1 7.30543 9.18246   1
   1  14  -1 4.64522 3.28923   2
  -1  14   1 20.1125 10.1768   1
   0 -14  -1 -8.3302 9.13784   1
   0 -14   1 6.16044 9.27468   1
   0  14  -1 9.13174 8.85633   1
   0  14   1 -0.4118 7.85566   1
   0  14   1 -1.0067 3.23562   2
   0  14  -1 3.20601 3.28651   2
  -1 -14  -1 -2.5124 9.71116   1
   1 -14   1 15.0010 9.59497   1
   1  14   1 2.17164 9.34059   1
  -1  14  -1 0.34102 8.86940   1
   1  14   1 -0.1919 3.16701   2
  -1  14  -1 3.23738 3.45889   2
   2 -14   1 -5.6749 9.61434   1
  -2 -14  -1 5.98791 10.3213   1
  -2  14  -1 -11.573 7.40177   1
  -2  14  -1 3.78016 3.42748   2
   2  14   1 -5.4148 8.36381   1
   2  14   1 0.48420 3.23426   2
   3 -14   1 -3.2746 8.30310   1
  -3 -14  -1 12.4099 9.95390   1
  -3  14  -1 -6.4898 8.20113   1
   3  14   1 -3.9076 3.07610   2
   3  14   1 21.7306 10.4255   1
  -3  14  -1 -2.6733 3.68877   2
   4 -14   1 3.74276 10.4723   1
  -4 -14  -1 7.54604 9.81572   1
  -4  14  -1 5.37314 7.91638   1
   4  14   1 9.29768 8.84409   1
  -4  14  -1 3.74843 3.71634   2
  -5 -14  -1 6.04761 9.80691   1
   5 -14   1 8.58886 10.5118   1
  -5  14  -1 1.09851 3.55955   2
  -5  14  -1 3.76536 10.1349   1
   5  14   1 2.84877 3.21653   2
   5  14   1 9.78163 9.80142   1
  -6 -14  -1 18.6232 10.6413   1
   6 -14   1 1.49091 8.37790   1
   6  14   1 7.61221 3.48123   2
  -6  14  -1 21.4094 11.3393   1
  -6  14  -1 4.58114 3.85757   2
   6  14   1 -12.379 8.57674   1
  -7 -14  -1 3.75238 11.7468   1
   7 -14   1 20.2313 11.0285   1
  -7  14  -1 2.32489 10.4223   1
   7  14   1 14.6438 9.99097   1
  -7  14  -1 14.3546 4.61570   2
   8 -14   1 8.77685 11.3949   1
  -8 -14  -1 13.7285 12.6902   1
  -8  14  -1 7.98004 4.74496   2
   8  14   1 5.44414 10.8917   1
  -9 -14  -1 22.9080 15.4467   1
   9 -14   1 18.1526 14.0809   1
  -9  14  -1 37.8618 5.80166   2
   9  14   1 16.0175 15.0563   1
  -9  14  -1 23.5437 15.0615   1
 -10  14  -1 23.3183 19.9207   1
  -9  15   1 3.07908 4.58262   2
  -9  15   1 -26.309 15.4681   1
  -8 -15   1 18.6320 14.6222   1
   8 -15  -1 43.3819 15.4227   1
   8  15  -1 23.7052 15.5332   1
  -8  15   1 23.2176 4.99035   2
  -8  15   1 0.90601 14.8612   1
  -7 -15   1 7.55006 12.6886   1
   7 -15  -1 -23.481 10.4877   1
  -7  15   1 -6.0293 9.66829   1
   7  15  -1 -1.3503 3.17189   2
   7  15  -1 16.6612 11.5458   1
  -7  15   1 -2.2076 3.95524   2
   6 -15  -1 214.135 24.8974   1
  -6 -15   1 182.534 24.7579   1
   6  15  -1 180.172 22.1881   1
  -6  15   1 196.898 11.3524   2
  -6  15   1 184.078 24.1578   1
   6  15  -1 175.026 9.83209   2
  -5 -15   1 -10.884 10.1561   1
   5 -15  -1 -9.2193 10.2141   1
  -5  15   1 -1.7503 3.85527   2
  -5  15   1 2.60424 9.27568   1
   5  15  -1 -0.0110 8.91431   1
   4 -15  -1 258.267 26.1093   1
  -4 -15   1 232.921 23.8489   1
   4  15  -1 241.370 22.6728   1
  -4  15   1 259.033 12.7077   2
  -4  15   1 264.020 22.8888   1
  -3 -15   1 5.74580 9.77758   1
   3 -15  -1 0.40789 10.5567   1
  -3  15   1 4.67617 4.24129   2
  -3  15   1 -0.8398 8.13957   1
   3  15  -1 -1.5883 8.61640   1
  -2 -15   1 100.713 16.2479   1
   2 -15  -1 114.564 16.9846   1
   2  15  -1 92.3523 7.54884   2
  -2  15   1 118.297 16.6416   1
   2  15  -1 70.4705 13.0797   1
  -2  15   1 91.7647 8.26552   2
  -1 -15   1 14.8520 10.7668   1
   1 -15  -1 20.0944 11.0021   1
   1  15  -1 20.4943 10.6358   1
  -1  15   1 25.3782 4.55450   2
  -1  15   1 28.7545 10.8408   1
   1  15  -1 25.4065 4.16678   2
   0 -15  -1 33.0796 12.6373   1
   0 -15   1 40.7651 12.8478   1
   0  15  -1 14.8675 10.7238   1
   0  15  -1 24.4192 4.13511   2
   0  15   1 22.9018 4.54277   2
   0  15   1 23.2770 10.1210   1
   1 -15   1 85.4871 15.8791   1
  -1 -15  -1 31.5801 12.7568   1
   1  15   1 57.3568 5.68421   2
  -1  15  -1 62.4409 13.5213   1
   1  15   1 69.5817 13.9520   1
  -1  15  -1 57.7961 5.70226   2
  -2 -15  -1 77.9222 14.4099   1
   2 -15   1 48.8561 13.8005   1
  -2  15  -1 59.5304 13.1066   1
  -2  15  -1 65.2890 7.40073   2
   2  15   1 71.2777 7.46160   2
   2  15   1 49.8751 12.1989   1
  -3 -15  -1 20.6526 12.1329   1
   3 -15   1 33.5223 12.6428   1
   3  15   1 30.1982 11.4133   1
   3  15   1 23.7922 4.10319   2
  -3  15  -1 21.1976 11.5881   1
  -3  15  -1 35.8309 5.19056   2
   4 -15   1 8.93894 9.92676   1
  -4 -15  -1 7.26833 9.67332   1
   4  15   1 -0.9665 8.77080   1
  -4  15  -1 14.3057 9.94620   1
  -4  15  -1 9.12028 4.33857   2
   4  15   1 4.20088 3.34034   2
  -5 -15  -1 36.0595 13.1285   1
   5 -15   1 29.1614 11.5591   1
  -5  15  -1 15.1521 4.59363   2
   5  15   1 8.64310 9.70371   1
   5  15   1 14.0407 4.10097   2
   6 -15   1 68.4167 14.2181   1
  -6 -15  -1 86.8015 17.8645   1
  -6  15  -1 70.3577 14.9614   1
  -6  15  -1 61.2095 6.55316   2
   6  15   1 86.5530 6.99997   2
   6  15   1 65.4710 14.2611   1
   7 -15   1 15.2461 12.4239   1
  -7 -15  -1 -1.0282 13.7284   1
   7  15   1 14.3483 10.8736   1
  -7  15  -1 14.8431 11.5977   1
  -7  15  -1 25.2775 5.32605   2
  -8 -15  -1 53.8974 17.8057   1
   8 -15   1 28.9972 14.6729   1
  -8  15  -1 25.0121 14.9487   1
  -8  15  -1 44.6865 6.25407   2
   8  15   1 9.03101 14.6569   1
   9 -15   1 15.0796 17.3572   1
  -9  15  -1 3.06889 20.8006   1
  -9  15  -1 3.60882 4.77125   2
  -8  16   1 21.0352 16.0129   1
  -7 -16   1 -26.019 13.8092   1
   7 -16  -1 -16.536 12.6998   1
  -7  16   1 2.67831 4.56658   2
  -7  16   1 5.56675 13.7175   1
  -6 -16   1 11.4154 14.0884   1
   6 -16  -1 -7.5123 10.7972   1
  -6  16   1 8.40210 12.9667   1
   6  16  -1 -1.4756 3.32115   2
   6  16  -1 -1.5881 11.6181   1
  -6  16   1 1.94637 4.06406   2
  -5 -16   1 26.2494 13.9791   1
   5 -16  -1 8.19255 11.5855   1
   5  16  -1 2.16050 10.1418   1
  -5  16   1 -1.4234 10.8389   1
   4 -16  -1 -18.623 10.0275   1
  -4 -16   1 14.4386 10.6194   1
  -4  16   1 -2.1495 3.85044   2
  -4  16   1 -11.344 8.40204   1
   4  16  -1 16.8382 11.1013   1
  -3 -16   1 24.2376 13.2846   1
   3 -16  -1 51.2956 15.2047   1
  -3  16   1 33.9885 13.5482   1
   3  16  -1 44.7920 12.1405   1
   2 -16  -1 -5.2453 11.2316   1
  -2 -16   1 4.28708 10.6995   1
   2  16  -1 6.81424 3.63106   2
  -2  16   1 -6.2903 9.47092   1
   2  16  -1 -18.055 8.90750   1
  -2  16   1 2.01072 3.88007   2
  -1 -16   1 31.2761 12.3728   1
   1 -16  -1 34.7475 12.8460   1
   1  16  -1 38.5375 5.07587   2
  -1  16   1 26.1414 11.6286   1
   1  16  -1 32.4781 11.5281   1
  -1  16   1 30.0912 4.94112   2
   0 -16   1 6.61539 11.1238   1
   0 -16  -1 0.32643 10.1845   1
   0  16  -1 11.0186 3.85596   2
   0  16  -1 -2.3863 9.59627   1
   0  16   1 3.28005 4.20267   2
   0  16   1 -12.531 8.30276   1
   1 -16   1 -1.6803 9.80942   1
  -1 -16  -1 16.7190 12.2089   1
   1  16   1 10.0304 3.80497   2
  -1  16  -1 5.53455 9.99892   1
   1  16   1 12.9519 9.82676   1
  -1  16  -1 11.7840 4.30243   2
  -2 -16  -1 -5.0315 10.8026   1
   2 -16   1 0.48239 9.39231   1
  -2  16  -1 -6.1374 3.44078   2
   2  16   1 -2.2690 9.17234   1
  -2  16  -1 -16.048 9.13347   1
   2  16   1 -3.3798 3.23497   2
   3 -16   1 -13.393 10.9205   1
  -3 -16  -1 -9.6215 10.7216   1
   3  16   1 1.85506 3.26930   2
   3  16   1 14.4111 10.1883   1
  -3  16  -1 1.29825 3.49497   2
  -3  16  -1 -13.784 8.88767   1
   4 -16   1 50.5021 14.3084   1
  -4 -16  -1 38.9775 13.8780   1
   4  16   1 36.3447 4.60363   2
  -4  16  -1 59.6101 13.8237   1
  -4  16  -1 39.7061 5.51914   2
   4  16   1 58.0546 13.1664   1
  -5 -16  -1 3.56933 13.3490   1
   5 -16   1 0.17954 12.6023   1
  -5  16  -1 1.56704 4.32085   2
  -5  16  -1 2.02511 10.2410   1
   5  16   1 9.80731 3.51302   2
   5  16   1 6.25859 10.5451   1
  -6 -16  -1 42.9923 16.9880   1
   6 -16   1 35.1878 12.6272   1
  -6  16  -1 28.7766 12.4354   1
  -6  16  -1 52.6923 6.27681   2
   6  16   1 35.3334 13.7424   1
   7 -16   1 16.8725 13.0804   1
  -7 -16  -1 0.74340 13.2012   1
  -7  16  -1 -2.4051 15.0209   1
  -7  16  -1 3.28999 4.46540   2
   8 -16   1 -19.602 15.8696   1
  -8  16  -1 9.56509 4.66091   2
  -7  17   1 -1.4544 4.62763   2
   6 -17  -1 4.01254 13.8131   1
  -6  17   1 5.34667 4.29194   2
  -6  17   1 5.19855 15.3349   1
  -5 -17   1 -14.375 13.7823   1
   5 -17  -1 -27.110 13.0036   1
   5  17  -1 3.08817 12.6422   1
  -5  17   1 -1.1505 3.78521   2
  -5  17   1 5.64730 14.4761   1
   4 -17  -1 6.21887 11.0584   1
  -4 -17   1 20.7887 13.4727   1
   4  17  -1 10.1701 3.90733   2
  -4  17   1 3.23117 4.02539   2
   4  17  -1 2.57856 11.3799   1
  -4  17   1 3.90498 12.3141   1
   3 -17  -1 20.8689 14.0311   1
  -3 -17   1 18.4507 13.6397   1
   3  17  -1 33.7546 11.7435   1
  -3  17   1 23.1249 12.4577   1
   2 -17  -1 5.29828 10.1483   1
  -2 -17   1 -11.707 10.3026   1
  -2  17   1 -1.1105 3.67615   2
  -2  17   1 -0.5464 11.2666   1
   2  17  -1 -7.2722 10.3253   1
   1 -17  -1 73.6861 16.3899   1
  -1 -17   1 74.9285 16.0628   1
  -1  17   1 95.1457 8.58452   2
   1  17  -1 66.9805 14.9361   1
  -1  17   1 92.7928 16.3943   1
   1  17  -1 88.4082 8.05659   2
   0 -17   1 16.0038 12.7088   1
   0 -17  -1 -2.6325 10.3442   1
   0  17  -1 9.38696 10.5653   1
   0  17   1 6.72261 9.61199   1
   0  17   1 0.06599 3.77132   2
   0  17  -1 8.00725 3.64062   2
   1 -17   1 35.3517 13.9224   1
  -1 -17  -1 17.1501 13.1022   1
   1  17   1 13.9700 11.8056   1
  -1  17  -1 31.1422 4.89343   2
  -1  17  -1 4.36106 11.3427   1
   1  17   1 29.4800 4.98314   2
   2 -17   1 -18.307 10.8621   1
  -2 -17  -1 -22.972 9.52804   1
   2  17   1 2.54788 3.80493   2
   2  17   1 -25.438 10.0430   1
  -2  17  -1 -4.1669 10.4177   1
  -2  17  -1 0.83912 3.64885   2
   3 -17   1 88.9215 18.1243   1
  -3 -17  -1 78.0497 16.1267   1
  -3  17  -1 87.5561 15.9458   1
   3  17   1 93.5158 8.10974   2
   3  17   1 80.1276 15.4563   1
  -3  17  -1 94.8468 8.65595   2
   4 -17   1 8.26791 13.0795   1
  -4 -17  -1 8.13942 12.6774   1
   4  17   1 -0.5068 3.43837   2
  -4  17  -1 13.4255 12.9553   1
   4  17   1 9.53182 12.0214   1
   5 -17   1 41.8172 14.8274   1
  -5 -17  -1 27.2670 16.2684   1
   5  17   1 6.60748 12.7716   1
   5  17   1 38.3823 5.23409   2
  -5  17  -1 51.5790 6.15241   2
  -5  17  -1 36.4745 14.4268   1
   6 -17   1 -0.6072 14.3682   1
  -6  17  -1 26.1637 19.0538   1
   7 -17   1 -26.140 12.9652   1
   5 -18  -1 -28.898 15.4659   1
  -5  18   1 0.72123 4.55993   2
   4 -18  -1 -8.9857 12.1371   1
  -4  18   1 29.4481 23.0099   1
  -4  18   1 -1.6501 4.33972   2
   3 -18  -1 26.1532 15.1906   1
  -3 -18   1 14.0537 14.0932   1
  -3  18   1 11.5917 13.1583   1
  -3  18   1 5.37500 3.99345   2
   2 -18  -1 -2.2246 13.7648   1
  -2 -18   1 -2.0480 15.1841   1
   2  18  -1 -12.800 12.8230   1
  -2  18   1 2.77378 4.18316   2
  -2  18   1 -22.845 13.8153   1
  -1 -18   1 5.28054 13.5745   1
   1 -18  -1 -16.829 11.3603   1
   1  18  -1 -9.1483 13.4582   1
  -1  18   1 6.91895 13.6365   1
  -1  18   1 -2.1991 4.20438   2
   1  18  -1 1.83994 3.68866   2
   0 -18   1 7.65340 13.8422   1
   0 -18  -1 7.63984 12.5790   1
   0  18   1 18.3195 4.37308   2
   0  18  -1 5.34618 13.0671   1
   0  18  -1 0.44816 3.85647   2
   0  18   1 -2.6393 11.7942   1
  -1 -18  -1 -7.9335 13.0808   1
   1 -18   1 -3.3047 14.1911   1
  -1  18  -1 -3.1819 3.96267   2
   1  18   1 -20.196 12.6006   1
  -1  18  -1 -17.780 12.6939   1
   1  18   1 2.34229 3.86221   2
  -2 -18  -1 7.46355 15.1047   1
   2 -18   1 2.32470 14.4049   1
  -2  18  -1 1.21202 3.88791   2
   2  18   1 -3.3661 3.77976   2
  -2  18  -1 21.8148 15.3201   1
   2  18   1 11.3553 13.6104   1
  -3 -18  -1 -27.645 13.2701   1
   3 -18   1 4.14727 13.4474   1
   3  18   1 -0.4306 5.98927   2
  -3  18  -1 -1.6380 3.68514   2
   3  18   1 0.88781 22.6195   1
  -3  18  -1 23.5240 15.9646   1
   4 -18   1 -0.5628 15.6743   1
  -4  18  -1 13.0771 4.88272   2
   5 -18   1 12.7827 17.3416   1
   2 -19  -1 56.1970 25.9419   1
   1 -19  -1 28.4971 19.0278   1
   0 -19  -1 -5.5351 24.6826   1
 -15   0   2 -1.4993 4.10588   2
 -14   0   2 17.0160 12.1625   1
 -14   0   2 19.0046 4.87423   2
 -13   0   2 3.83633 11.5738   1
 -13   0   2 8.80126 9.73881   1
 -13   0   2 -1.5508 4.11710   2
 -12   0   2 131.798 17.9621   1
 -12   0   2 152.587 10.1619   2
 -12   0   2 159.493 21.6754   1
 -11   0   2 3.43220 9.62542   1
 -11   0   2 -0.3791 6.80946   1
 -11   0   2 -2.3359 3.07225   2
 -10   0   2 815.215 39.8771   1
 -10   0   2 780.473 26.8356   2
  10   0  -2 752.428 26.0798   2
 -10   0   2 799.869 38.6723   1
  -9   0   2 3.08809 3.11279   2
   9   0  -2 0.34093 2.28954   2
  -9   0   2 -0.7195 6.61004   1
  -9   0   2 -0.1811 6.92463   1
  -8   0   2 495.965 27.0998   1
  -8   0   2 532.533 18.3673   2
   8   0  -2 535.987 17.7600   2
  -8   0   2 528.435 27.2963   1
   7   0  -2 -1.8704 1.72480   2
  -7   0   2 -2.8017 2.15969   2
  -7   0   2 -0.7479 5.15277   1
   6   0  -2 2384.74 72.0514   2
  -6   0   2 2389.33 80.2231   1
  -6   0   2 2362.49 72.3118   2
  -5   0   2 -2.5517 1.58805   2
  -5   0   2 -3.5802 3.93329   1
   5   0  -2 0.56691 1.25858   2
  -4   0   2 3748.37 117.738   1
  -3   0   2 0.04647 0.93065   2
  -3   0   2 2.19873 2.89292   1
   3   0  -2 -1.1245 0.88109   2
  -2   0   2 3960.28 120.621   1
   1   0  -2 3.48356 1.09736   1
  -1   0   2 4.79049 1.13040   1
   1   0  -2 5.08406 0.49322   2
   0   0  -2 1.06242 0.57546   1
   0   0  -2 -0.2634 0.41425   1
  -1   0  -2 8.79023 1.93399   1
   1   0   2 4.91365 0.76474   2
  -3   0  -2 -1.2668 1.29928   2
  -3   0  -2 -0.1365 3.58983   1
   3   0   2 0.01502 1.18850   2
  -4   0  -2 5359.72 166.953   1
  -5   0  -2 -1.8308 1.73049   2
   5   0   2 1.55298 1.64159   2
  -5   0  -2 -1.6021 4.09741   1
  -5   0  -2 1.87126 4.67323   1
  -6   0  -2 1322.97 40.8228   2
  -6   0  -2 1375.68 49.8441   1
  -6   0  -2 1260.52 48.6835   1
   6   0   2 1272.65 40.5359   2
  -7   0  -2 4.19820 6.02723   1
  -7   0  -2 0.17154 2.22348   2
   7   0   2 -0.1966 1.87940   2
  -7   0  -2 -2.0096 5.10860   1
   8   0   2 2240.48 71.6796   2
  -8   0  -2 2342.04 83.3889   1
  -8   0  -2 2200.33 82.1636   1
  -8   0  -2 2551.78 72.3399   2
   9   0   2 -3.4184 2.16213   2
  -9   0  -2 -2.1268 6.62611   1
  -9   0  -2 -2.8459 3.36609   2
  -9   0  -2 3.44865 8.51644   1
 -10   0  -2 65.3132 12.2376   1
 -10   0  -2 81.9524 14.1733   1
  10   0   2 59.2634 5.67212   2
 -10   0  -2 72.5058 7.31979   2
 -11   0  -2 -1.7244 4.05533   2
 -11   0  -2 -5.1657 9.16004   1
 -11   0  -2 -1.1797 8.72781   1
 -12   0  -2 87.0352 8.53875   2
 -12   0  -2 74.6709 16.7464   1
 -12   0  -2 72.3412 14.4961   1
 -13   0  -2 1.27543 9.57599   1
 -13   0  -2 -4.1274 11.7767   1
 -13   0  -2 1.35121 4.12002   2
 -14   0  -2 40.1736 17.1701   1
 -14   0  -2 34.5485 6.23097   2
 -14   0  -2 20.6717 13.5652   1
 -15  -1   2 3.84611 4.16282   2
 -15   1   2 4.07366 4.32029   2
 -14  -1   2 15.4501 12.4106   1
 -14  -1   2 34.5740 5.82148   2
 -14   1   2 25.5652 13.1099   1
 -14   1   2 22.2325 4.83783   2
 -13  -1   2 -0.9070 3.70453   2
 -13  -1   2 -12.772 10.9742   1
 -13  -1   2 4.49987 9.94166   1
 -13   1   2 -0.1371 3.87949   2
 -13   1   2 -9.3390 9.23613   1
 -13   1   2 -11.663 11.4968   1
 -12  -1   2 34.8036 5.62962   2
 -12  -1   2 18.9132 10.7335   1
 -12  -1   2 30.6284 13.5649   1
 -12   1   2 35.5550 12.4549   1
 -12   1   2 36.8020 11.3592   1
 -12   1   2 24.8175 4.60590   2
 -11  -1   2 20.5761 9.72800   1
 -11  -1   2 4.47640 10.2094   1
 -11  -1   2 12.7974 3.65299   2
 -11   1   2 8.75012 8.38725   1
 -11   1   2 8.71149 3.65369   2
 -11   1   2 4.93985 9.29731   1
 -10  -1   2 41.9585 10.2082   1
  10  -1  -2 44.7708 4.10513   2
 -10  -1   2 26.6325 11.1023   1
 -10  -1   2 46.3734 4.92706   2
  10   1  -2 37.7993 4.14909   2
 -10   1   2 36.3414 4.23739   2
 -10   1   2 28.9858 10.7082   1
 -10   1   2 39.0537 10.2981   1
  -9  -1   2 233.098 10.1296   2
   9  -1  -2 202.602 8.99983   2
  -9  -1   2 185.946 18.6486   1
  -9  -1   2 208.283 18.0735   1
  -9   1   2 201.312 9.84804   2
  -9   1   2 199.568 19.9209   1
   9   1  -2 198.164 8.86468   2
  -8  -1   2 103.385 6.74176   2
   8  -1  -2 104.492 5.85168   2
  -8  -1   2 96.0811 13.1678   1
  -8  -1   2 108.799 13.4578   1
  -8   1   2 104.498 6.59993   2
  -8   1   2 80.4775 11.6006   1
   8   1  -2 106.390 5.76889   2
  -7  -1   2 724.560 23.5158   2
  -7  -1   2 732.088 32.2978   1
  -7  -1   2 707.851 32.2349   1
   7  -1  -2 727.545 22.9979   2
   7   1  -2 729.987 22.9360   2
  -7   1   2 691.014 23.2520   2
  -7   1   2 662.627 31.6631   1
   6  -1  -2 233.849 8.44598   2
  -6  -1   2 221.137 15.3958   1
  -6  -1   2 212.244 15.6750   1
  -6  -1   2 230.263 8.94575   2
   6   1  -2 225.999 8.37688   2
  -6   1   2 221.971 14.8331   1
  -6   1   2 234.792 8.77158   2
   5  -1  -2 260.307 15.6773   1
  -5  -1   2 271.939 9.74098   2
  -5  -1   2 270.432 15.8124   1
  -5  -1   2 274.826 16.3347   1
   5  -1  -2 270.581 9.38632   2
  -5   1   2 263.397 15.5775   1
  -5   1   2 271.122 9.57091   2
   5   1  -2 272.105 9.32240   2
   4  -1  -2 1016.21 36.5066   1
   4  -1  -2 998.661 30.8814   2
  -4  -1   2 1036.22 37.0671   1
  -4  -1   2 973.818 36.0532   1
  -4  -1   2 1009.16 31.0716   2
   4   1  -2 998.683 30.8446   2
  -4   1   2 1004.06 30.9953   2
  -4   1   2 1034.93 36.1937   1
  -3  -1   2 918.894 28.1518   2
   3  -1  -2 981.663 31.9987   1
  -3  -1   2 903.963 31.9544   1
   3  -1  -2 916.237 28.0573   2
  -3   1   2 906.947 31.6551   1
  -3   1   2 917.275 28.1190   2
   3   1  -2 904.335 27.9753   2
   1  -1  -2 13.4919 1.11880   2
  -1  -1   2 12.2922 1.61952   1
  -1  -1   2 11.9180 0.85714   2
   1  -1  -2 11.3210 1.79230   1
   1   1  -2 12.4712 0.72689   2
   1   1  -2 13.3622 0.71824   2
  -1   1   2 10.1947 1.87443   1
   1   1  -2 16.3344 2.00219   1
  -1   1   2 13.7192 1.13251   2
   1  -1   2 416.108 14.1811   1
  -1  -1  -2 395.155 14.2886   1
   1  -1   2 398.879 12.3790   2
   1   1   2 399.561 14.3495   1
  -2  -1  -2 8206.27 248.870   1
  -2   1  -2 8278.98 248.833   1
   3  -1   2 862.158 30.6463   1
   3  -1   2 836.220 25.8194   2
  -3  -1  -2 822.743 25.9283   2
  -3  -1  -2 837.735 30.3074   1
  -3   1  -2 845.213 30.4601   1
  -3   1  -2 837.288 25.8376   2
   3   1   2 823.678 25.9046   2
  -4  -1  -2 950.780 29.3206   2
   4  -1   2 818.154 34.8667   1
   4  -1   2 954.610 29.1518   2
  -4  -1  -2 963.353 35.1438   1
  -4  -1  -2 1022.69 36.4058   1
   4   1   2 940.567 29.1875   2
  -4   1  -2 889.574 34.7792   1
  -4   1  -2 961.253 29.1756   2
   5  -1   2 282.726 17.1606   1
  -5  -1  -2 292.532 10.3872   2
  -5  -1  -2 309.817 18.2974   1
   5  -1   2 265.931 9.99209   2
  -5  -1  -2 300.856 17.1550   1
   5   1   2 272.104 10.0791   2
  -5   1  -2 271.960 10.1743   2
  -5   1  -2 267.853 16.2982   1
  -6  -1  -2 -2.2101 2.10651   2
  -6  -1  -2 6.21896 5.75749   1
   6  -1   2 2.61027 1.93221   2
  -6  -1  -2 4.01005 5.70919   1
  -6   1  -2 4.81620 5.81857   1
   6   1   2 4.56994 2.08510   2
  -6   1  -2 1.80666 2.07121   2
   7  -1   2 37.5307 3.46308   2
  -7  -1  -2 25.3375 8.21976   1
  -7  -1  -2 33.3321 3.88171   2
  -7  -1  -2 35.8286 9.19416   1
  -7   1  -2 37.7388 8.37525   1
   7   1   2 39.8605 3.55754   2
  -7   1  -2 25.5541 3.06757   2
  -8  -1  -2 -15.499 6.91422   1
  -8  -1  -2 -1.1722 3.18893   2
  -8  -1  -2 -8.6717 7.38288   1
   8  -1   2 -0.4188 2.47268   2
  -8   1  -2 2.71680 3.24530   2
  -8   1  -2 1.88985 7.42505   1
   8   1   2 -2.8767 2.42453   2
  -8   1  -2 18.5363 8.67421   1
  -9  -1  -2 89.2135 12.8967   1
  -9  -1  -2 89.2294 14.1303   1
  -9  -1  -2 94.2904 7.50838   2
   9  -1   2 88.8578 6.43989   2
   9   1   2 93.0277 6.35089   2
  -9   1  -2 93.7439 14.7534   1
  -9   1  -2 89.5237 14.2158   1
  -9   1  -2 91.7632 7.39996   2
 -10  -1  -2 -7.2303 8.18182   1
  10  -1   2 -2.8722 2.42272   2
 -10  -1  -2 -2.7749 3.46952   2
 -10  -1  -2 -2.1767 8.50797   1
  10   1   2 4.38447 2.75888   2
 -10   1  -2 -3.2182 6.86665   1
 -10   1  -2 -8.2731 8.56649   1
 -10   1  -2 -0.3765 3.65347   2
 -11  -1  -2 3.89912 4.38227   2
 -11  -1  -2 14.1783 10.5082   1
 -11  -1  -2 -5.8904 9.31635   1
 -11   1  -2 8.98100 11.0969   1
 -11   1  -2 5.60182 9.63209   1
 -11   1  -2 3.00886 4.00738   2
 -12  -1  -2 -11.732 9.82872   1
 -12  -1  -2 6.92033 9.15327   1
 -12  -1  -2 1.44829 4.02751   2
 -12   1  -2 -7.6373 7.39919   1
 -12   1  -2 11.7323 11.3698   1
 -12   1  -2 3.05371 4.29331   2
 -13  -1  -2 8.00322 14.4977   1
 -13  -1  -2 11.9487 5.21290   2
 -13  -1  -2 11.7737 10.9344   1
 -13   1  -2 0.08806 13.4463   1
 -13   1  -2 2.71629 10.9416   1
 -13   1  -2 6.53388 4.51739   2
 -14  -1  -2 14.6043 13.2047   1
 -14  -1  -2 5.85975 16.0440   1
 -14   1  -2 -2.6031 11.8314   1
 -14   1  -2 9.55175 5.29310   2
 -14   1  -2 26.4512 16.5267   1
 -14  -2   2 7.95545 11.4421   1
 -14   2   2 3.37768 4.48849   2
 -14   2   2 18.5680 12.5012   1
 -13  -2   2 31.5105 14.9890   1
 -13  -2   2 14.8917 4.91621   2
 -13  -2   2 27.2954 11.6964   1
 -13   2   2 9.81077 4.43353   2
 -13   2   2 27.1264 12.1024   1
 -13   2   2 12.8173 10.7927   1
 -12  -2   2 10.6700 4.72557   2
 -12  -2   2 -6.6182 8.67206   1
 -12  -2   2 -3.4310 11.4888   1
 -12   2   2 -1.9326 10.1958   1
 -12   2   2 -2.1299 3.82946   2
 -12   2   2 2.22254 8.31692   1
 -11  -2   2 52.1831 12.1044   1
 -11  -2   2 57.4766 13.3989   1
 -11  -2   2 55.1971 5.92713   2
 -11   2   2 49.8686 11.3602   1
 -11   2   2 56.8574 5.87820   2
 -11   2   2 77.3992 14.7381   1
  10  -2  -2 3.06080 2.77235   2
 -10  -2   2 1.36028 7.46236   1
 -10  -2   2 -0.5330 3.56994   2
 -10  -2   2 -3.8085 6.88008   1
 -10   2   2 -2.0972 3.01954   2
 -10   2   2 -1.2900 7.40504   1
  -9  -2   2 174.156 18.2192   1
  -9  -2   2 166.105 17.7752   1
   9  -2  -2 150.317 7.71540   2
  -9  -2   2 156.741 8.75901   2
  -9   2   2 161.044 8.53381   2
  -9   2   2 132.189 15.9559   1
   9   2  -2 157.452 7.51845   2
  -8  -2   2 26.3433 8.87003   1
   8  -2  -2 30.5219 3.12306   2
  -8  -2   2 23.4195 7.66863   1
  -8  -2   2 31.3757 3.66882   2
   8   2  -2 37.9402 3.34964   2
  -8   2   2 22.2278 3.32404   2
  -8   2   2 27.4810 8.33309   1
  -7  -2   2 1398.46 51.0610   1
  -7  -2   2 1262.20 41.3122   2
   7  -2  -2 1285.00 51.0611   1
  -7  -2   2 1343.30 51.1221   1
   7  -2  -2 1323.45 40.8942   2
   7   2  -2 1327.39 40.8118   2
  -7   2   2 1287.96 41.1060   2
  -7   2   2 1312.21 50.4398   1
   6  -2  -2 68.0462 4.24821   2
  -6  -2   2 73.2848 9.56352   1
  -6  -2   2 70.5352 9.67155   1
  -6  -2   2 77.1439 4.91209   2
   6  -2  -2 61.1872 8.52847   1
   6   2  -2 68.1265 4.04086   2
  -6   2   2 74.3518 4.53249   2
  -6   2   2 76.4487 9.73954   1
   5  -2  -2 3749.66 113.040   2
  -5  -2   2 3798.22 113.357   2
  -5  -2   2 3528.30 119.498   1
   5  -2  -2 3916.27 120.156   1
  -5   2   2 3737.39 113.168   2
  -5   2   2 3847.37 119.852   1
  -4  -2   2 410.326 18.7502   1
  -4  -2   2 440.783 14.3866   2
   4  -2  -2 441.227 14.1539   2
   4  -2  -2 441.186 18.9773   1
  -4   2   2 450.815 14.2880   2
  -4   2   2 451.231 19.3705   1
   4   2  -2 432.026 14.0419   2
  -2  -2   2 398.600 12.4058   2
   2  -2  -2 397.019 12.4727   2
   2  -2  -2 385.161 15.0710   1
  -2  -2   2 406.573 14.8872   1
   2   2  -2 383.609 12.3184   2
  -2   2   2 399.833 12.5003   2
  -2   2   2 392.123 15.2477   1
   2   2  -2 403.259 14.6228   1
   0  -2  -2 1502.52 48.2385   1
   0  -2   2 1565.19 45.9411   2
   0  -2   2 1524.42 47.6730   1
   0   2   2 1540.17 48.3125   1
  -2  -2  -2 1184.50 38.8175   1
   2  -2   2 1189.75 38.6561   1
   2  -2   2 1148.36 35.3725   2
  -2   2  -2 1162.17 35.3705   2
   2   2   2 1157.98 38.5745   1
  -2   2  -2 1156.83 38.5503   1
   3  -2   2 5409.15 167.602   1
  -3  -2  -2 5483.35 167.993   1
  -3   2  -2 5551.75 167.909   1
   3   2   2 5400.21 167.730   1
  -4  -2  -2 0.45444 1.89690   2
   4  -2   2 1.96900 1.56876   2
  -4  -2  -2 -0.5165 4.53041   1
   4  -2   2 3.55678 4.40244   1
  -4   2  -2 2.98436 1.76091   2
   4   2   2 2.22766 4.49878   1
  -4   2  -2 0.69017 4.86094   1
   4   2   2 2.68480 1.83985   2
  -5  -2  -2 977.061 30.0662   2
  -5  -2  -2 883.602 36.4244   1
   5  -2   2 935.940 36.9536   1
   5  -2   2 939.666 29.7590   2
   5   2   2 972.812 29.9010   2
  -5   2  -2 965.583 37.1694   1
  -5   2  -2 966.956 29.8553   2
  -6  -2  -2 5.28415 5.73400   1
  -6  -2  -2 14.0534 2.53395   2
   6  -2   2 4.05303 5.25203   1
   6  -2   2 16.1317 2.39645   2
  -6  -2  -2 23.1048 6.89999   1
   6   2   2 19.8931 2.59894   2
  -6   2  -2 11.9241 2.34907   2
  -6   2  -2 10.0333 6.51427   1
  -7  -2  -2 941.962 41.9205   1
  -7  -2  -2 1121.10 33.8478   2
   7  -2   2 1146.77 44.7601   1
  -7  -2  -2 1033.10 44.0861   1
   7  -2   2 1046.39 33.3424   2
   7   2   2 1067.92 33.3684   2
  -7   2  -2 1070.40 33.5379   2
  -7   2  -2 953.187 42.5659   1
  -8  -2  -2 2.46033 2.86254   2
   8  -2   2 10.8857 2.66912   2
  -8  -2  -2 3.30677 6.85592   1
  -8  -2  -2 11.2195 7.51353   1
  -8   2  -2 4.44135 2.75819   2
  -8   2  -2 5.07581 7.84531   1
  -9  -2  -2 218.267 21.0734   1
   9  -2   2 219.777 10.0048   2
  -9  -2  -2 234.219 19.7240   1
  -9  -2  -2 245.439 10.9556   2
  -9   2  -2 210.549 21.2715   1
  -9   2  -2 227.921 10.6570   2
   9   2   2 227.260 9.91642   2
  10  -2   2 -0.5591 2.56191   2
 -10  -2  -2 -13.518 6.51904   1
 -10  -2  -2 -1.3499 7.56510   1
 -10  -2  -2 -2.7391 3.21035   2
 -10   2  -2 0.13792 7.75560   1
 -10   2  -2 -0.0033 7.37698   1
 -10   2  -2 0.02348 3.30989   2
  10   2   2 -5.0036 2.22514   2
 -11  -2  -2 452.233 30.6198   1
 -11  -2  -2 408.131 29.2882   1
 -11  -2  -2 425.465 17.4006   2
 -11   2  -2 437.859 17.5306   2
 -11   2  -2 424.581 31.9399   1
 -11   2  -2 404.109 28.1072   1
 -12  -2  -2 26.1854 12.4606   1
 -12  -2  -2 16.5378 9.87472   1
 -12   2  -2 24.9543 4.99338   2
 -12   2  -2 19.2549 12.8421   1
 -12   2  -2 27.8813 11.0857   1
 -13  -2  -2 135.366 20.7703   1
 -13  -2  -2 152.669 20.2512   1
 -13   2  -2 128.766 19.1317   1
 -13   2  -2 117.725 10.4142   2
 -13   2  -2 121.972 19.8452   1
 -14  -2  -2 -6.4958 15.7253   1
 -14  -2  -2 4.62880 11.4889   1
 -14   2  -2 2.42718 4.47225   2
 -14   2  -2 -17.741 15.5117   1
 -14   2  -2 5.70796 12.2821   1
 -14  -3   2 5.84311 13.2846   1
 -14   3   2 6.66486 5.17902   2
 -14   3   2 10.8193 13.9871   1
 -13  -3   2 27.6168 12.4310   1
 -13  -3   2 44.0213 14.4021   1
 -13   3   2 17.0465 4.68652   2
 -13   3   2 27.2860 11.5680   1
 -13   3   2 40.0394 16.3842   1
 -12  -3   2 65.9573 13.2781   1
 -12  -3   2 68.6499 15.4189   1
 -12  -3   2 84.3525 8.77002   2
 -12   3   2 88.1981 16.9551   1
 -12   3   2 81.0910 8.63542   2
 -11  -3   2 0.50842 3.40109   2
 -11  -3   2 -10.146 8.62511   1
 -11   3   2 1.07655 3.23374   2
 -11   3   2 -7.2985 8.60689   1
 -10  -3   2 183.736 21.1118   1
 -10  -3   2 177.553 9.98219   2
 -10  -3   2 164.446 19.6454   1
 -10   3   2 150.290 19.1533   1
 -10   3   2 155.035 9.52487   2
  -9  -3   2 20.7784 3.87866   2
  -9  -3   2 35.1613 10.1446   1
   9  -3  -2 27.1533 3.54147   2
  -9  -3   2 16.9970 9.24084   1
  -9   3   2 11.8437 8.25309   1
   9   3  -2 31.1939 3.35383   2
  -9   3   2 22.3671 3.73073   2
   8  -3  -2 57.5607 5.02480   2
  -8  -3   2 51.9541 10.6386   1
   8  -3  -2 45.9911 10.3683   1
  -8  -3   2 47.6459 10.9549   1
  -8  -3   2 56.4204 6.12766   2
  -8   3   2 52.4656 5.71860   2
  -8   3   2 31.9106 9.10129   1
   8   3  -2 51.7368 4.65184   2
   7  -3  -2 63.5592 10.2254   1
  -7  -3   2 96.9097 6.11364   2
   7  -3  -2 81.3697 5.26174   2
  -7  -3   2 106.198 13.4817   1
  -7  -3   2 66.8656 10.2489   1
  -7   3   2 80.1530 11.0018   1
  -7   3   2 84.9601 5.66419   2
   7   3  -2 83.4139 4.94658   2
   6  -3  -2 2.27282 1.82976   2
   6  -3  -2 10.4568 5.06786   1
  -6  -3   2 1.55829 2.06101   2
  -6  -3   2 -0.6958 5.75943   1
  -6   3   2 0.35471 5.75421   1
  -6   3   2 3.12360 2.25229   2
   6   3  -2 4.79980 1.81482   2
   5  -3  -2 6.62991 1.63352   2
  -5  -3   2 2.40400 1.95632   2
   5  -3  -2 -3.4008 3.99286   1
  -5  -3   2 5.40678 4.96394   1
  -5   3   2 -4.9162 4.72047   1
   5   3  -2 -0.9426 1.40782   2
  -5   3   2 2.92442 1.71585   2
  -4  -3   2 316.570 11.1779   2
  -4  -3   2 346.826 16.3726   1
   4  -3  -2 319.704 16.0235   1
   4  -3  -2 322.488 11.0248   2
  -4   3   2 325.515 11.1302   2
  -4   3   2 324.031 16.5200   1
   4   3  -2 327.221 10.9018   2
  -3  -3   2 1067.44 35.6498   1
   3  -3  -2 1049.18 31.7131   2
   3  -3  -2 1081.38 36.0975   1
   3   3  -2 1042.67 31.5995   2
  -3   3   2 927.938 35.6738   1
  -3   3   2 1028.29 31.7212   2
   2  -3  -2 1705.16 51.3142   2
  -2  -3   2 1704.36 54.1769   1
   2  -3  -2 1763.92 55.0471   1
  -2   3   2 1667.61 51.3179   2
  -2   3   2 1656.97 54.9426   1
  -1  -3   2 4557.85 140.246   1
   1  -3  -2 4660.42 141.022   1
  -1   3   2 4617.57 141.054   1
   0  -3   2 4401.09 134.149   1
   0  -3  -2 4425.97 134.739   1
   0   3   2 4385.60 134.680   1
   1  -3   2 740.067 21.9291   2
  -1  -3  -2 707.208 25.3391   1
   1  -3   2 760.615 25.3282   1
   1   3   2 708.773 25.2106   1
  -1   3  -2 642.240 24.9837   1
  -2  -3  -2 165.767 10.2319   1
   2  -3   2 165.813 6.16705   2
   2  -3   2 171.508 9.65386   1
  -2   3  -2 180.701 6.19279   2
  -2   3  -2 164.563 9.54480   1
   2   3   2 176.719 10.1094   1
  -3  -3  -2 32.2076 5.76441   1
   3  -3   2 20.0441 4.50853   1
   3  -3   2 24.2681 2.65750   2
   3   3   2 27.6308 5.41330   1
   3   3   2 26.9191 2.76503   2
  -3   3  -2 21.4294 4.67612   1
  -3   3  -2 29.9201 2.76543   2
   4  -3   2 680.851 29.5396   1
  -4  -3  -2 855.162 31.5062   1
   4  -3   2 774.343 24.5463   2
   4   3   2 805.458 30.4704   1
  -4   3  -2 761.350 24.5215   2
  -4   3  -2 805.469 30.6762   1
   4   3   2 783.349 24.6469   2
   5  -3   2 1119.19 35.4846   2
  -5  -3  -2 1123.06 42.8800   1
   5  -3   2 1047.05 41.7818   1
  -5   3  -2 1152.21 35.5425   2
   5   3   2 1182.06 35.6736   2
   5   3   2 1174.21 42.9155   1
  -5   3  -2 1193.99 43.1470   1
   6  -3   2 61.4441 9.53288   1
   6  -3   2 76.8902 4.89847   2
  -6  -3  -2 60.9425 9.38877   1
  -6   3  -2 67.5443 10.1739   1
  -6   3  -2 76.2295 5.21286   2
   6   3   2 75.2688 4.92103   2
   7  -3   2 336.849 20.7665   1
   7  -3   2 313.911 11.4846   2
  -7  -3  -2 316.442 20.8674   1
  -7  -3  -2 243.883 18.8206   1
  -7   3  -2 286.166 11.5539   2
  -7   3  -2 272.844 19.9109   1
   7   3   2 303.433 11.4036   2
  -8  -3  -2 50.1939 10.6287   1
   8  -3   2 68.5260 5.57082   2
   8  -3   2 54.0545 11.8390   1
  -8  -3  -2 61.8638 11.2482   1
   8   3   2 63.3075 5.47049   2
  -8   3  -2 59.2677 11.1353   1
  -8   3  -2 77.7355 6.29090   2
   9  -3   2 251.154 10.6871   2
  -9  -3  -2 270.137 21.1147   1
  -9  -3  -2 263.244 21.4744   1
   9   3   2 238.029 10.3842   2
  -9   3  -2 219.762 20.3161   1
  -9   3  -2 233.681 10.9917   2
  10  -3   2 7.63034 3.02275   2
 -10  -3  -2 19.5020 9.47355   1
 -10  -3  -2 3.12159 8.09193   1
 -10   3  -2 16.6952 10.3434   1
  10   3   2 11.2854 3.05314   2
 -10   3  -2 10.3668 3.87003   2
 -11  -3  -2 37.4726 11.4472   1
 -11  -3  -2 36.0363 12.7036   1
 -11   3  -2 17.7565 10.7698   1
 -11   3  -2 38.1300 12.1281   1
 -11   3  -2 32.4051 5.25851   2
 -12  -3  -2 17.3984 12.2252   1
 -12  -3  -2 15.8796 9.26798   1
 -12   3  -2 32.7454 13.0362   1
 -12   3  -2 27.7573 5.23964   2
 -12   3  -2 13.8770 10.3068   1
 -13  -3  -2 3.12300 11.6847   1
 -13  -3  -2 10.8661 12.7797   1
 -13   3  -2 22.6812 14.6797   1
 -13   3  -2 9.02327 5.13325   2
 -13   3  -2 0.64563 11.6803   1
 -14  -3  -2 -5.0843 12.3408   1
 -14   3  -2 4.98488 17.7102   1
 -14   3  -2 -2.1056 12.7814   1
 -14   3  -2 6.69093 4.92963   2
 -14  -4   2 13.8730 19.5464   1
 -14   4   2 8.47550 13.1204   1
 -14   4   2 9.61170 4.50754   2
 -13  -4   2 -5.6341 11.2188   1
 -13  -4   2 1.02476 12.2266   1
 -13   4   2 -9.4576 9.94194   1
 -13   4   2 -1.8382 4.50276   2
 -13   4   2 22.0796 14.6066   1
 -12  -4   2 121.552 17.9941   1
 -12  -4   2 147.910 20.0112   1
 -12   4   2 99.6953 18.6755   1
 -12   4   2 107.969 9.49938   2
 -11  -4   2 28.8146 11.0254   1
 -11  -4   2 49.1165 13.1561   1
 -11   4   2 22.7701 11.7144   1
 -11   4   2 24.4207 4.33991   2
 -10  -4   2 713.152 37.3965   1
 -10  -4   2 644.284 36.6803   1
 -10   4   2 663.806 23.5866   2
 -10   4   2 635.861 36.9222   1
   9  -4  -2 372.791 26.0137   1
  -9  -4   2 356.092 26.1460   1
   9  -4  -2 405.774 14.4858   2
  -9  -4   2 380.283 25.0776   1
  -9   4   2 372.329 26.4840   1
   9   4  -2 380.442 13.9682   2
  -9   4   2 378.914 14.8286   2
   8  -4  -2 1143.20 48.0071   1
   8  -4  -2 1187.20 36.3852   2
  -8  -4   2 1148.55 48.7303   1
  -8  -4   2 1051.76 46.5422   1
  -8   4   2 1159.51 36.5963   2
  -8   4   2 1126.87 47.7672   1
   8   4  -2 1150.54 36.0308   2
   7  -4  -2 63.5335 5.03504   2
  -7  -4   2 56.6392 10.3738   1
   7  -4  -2 64.0474 9.69349   1
  -7   4   2 65.6735 10.7684   1
  -7   4   2 65.3843 5.52110   2
   7   4  -2 66.7388 4.66031   2
   6  -4  -2 745.721 24.1693   2
  -6  -4   2 748.000 32.3641   1
   6  -4  -2 758.075 31.8290   1
   6   4  -2 740.651 23.9990   2
  -6   4   2 754.307 24.3311   2
  -6   4   2 771.190 32.8461   1
   5  -4  -2 72.3108 9.72777   1
   5  -4  -2 74.0479 4.53521   2
  -5  -4   2 75.2736 9.95187   1
  -5   4   2 69.1403 8.89864   1
   5   4  -2 79.7594 4.28729   2
  -5   4   2 78.1441 4.84843   2
   4  -4  -2 1909.39 62.9940   1
  -4  -4   2 1821.31 62.3864   1
   4  -4  -2 1895.15 57.1474   2
  -4   4   2 1899.00 57.1936   2
  -4   4   2 1866.94 63.0354   1
   4   4  -2 1872.37 57.0106   2
   3  -4  -2 49.4769 3.43206   2
  -3  -4   2 32.6222 5.20146   1
   3  -4  -2 35.6616 5.66225   1
  -3   4   2 27.6392 5.38995   1
  -3   4   2 45.0198 3.35914   2
   3   4  -2 39.7027 2.84831   2
  -2  -4   2 2263.09 73.7435   1
   2  -4  -2 2544.00 75.0883   1
   2  -4  -2 2308.36 70.1569   2
  -2   4   2 2241.61 70.1373   2
  -2   4   2 2287.18 74.6936   1
  -1  -4   2 2.94353 3.39136   1
   1  -4  -2 1.46574 3.44624   1
  -1   4   2 2.74671 1.38412   2
  -1   4   2 2.78075 3.96985   1
   0  -4   2 1618.43 48.5753   2
   0  -4  -2 1623.08 52.9118   1
   0  -4   2 1594.95 52.2073   1
   0   4   2 1592.01 52.7282   1
   1  -4   2 262.476 8.88096   2
  -1  -4  -2 270.634 13.0724   1
   1  -4   2 254.478 12.4676   1
   1   4   2 253.529 12.7981   1
  -1   4  -2 268.933 8.73752   2
  -1   4  -2 260.755 12.8260   1
   2  -4   2 3304.86 98.3797   2
   2  -4   2 3340.99 102.991   1
  -2  -4  -2 3228.99 103.121   1
   2   4   2 3261.11 102.733   1
  -2   4  -2 3258.63 102.756   1
  -2   4  -2 3259.26 98.3033   2
   3  -4   2 314.853 15.8549   1
  -3  -4  -2 320.138 16.2916   1
   3  -4   2 297.767 10.5646   2
   3   4   2 305.950 15.1554   1
  -3   4  -2 313.083 10.5873   2
  -3   4  -2 300.553 15.3229   1
   4  -4   2 2841.97 86.7967   2
  -4  -4  -2 2880.07 93.4349   1
   4  -4   2 2842.51 93.1104   1
  -4   4  -2 2813.37 86.7671   2
   4   4   2 2891.24 92.9050   1
   4   4   2 2917.99 86.8693   2
  -4   4  -2 2932.01 93.4490   1
  -5  -4  -2 6.20492 6.18940   1
   5  -4   2 6.36362 2.09935   2
   5  -4   2 5.49341 4.69569   1
   5   4   2 11.6275 5.30226   1
  -5   4  -2 6.61450 5.21162   1
  -5   4  -2 5.66847 2.22795   2
   5   4   2 11.3932 2.33141   2
   6  -4   2 1701.66 53.7859   2
  -6  -4  -2 1732.01 63.1505   1
   6  -4   2 1652.50 61.9213   1
   6   4   2 1775.72 53.9311   2
  -6   4  -2 1802.19 53.8939   2
  -6   4  -2 1805.05 63.6206   1
  -7  -4  -2 33.6846 8.50838   1
   7  -4   2 29.7540 3.25509   2
   7  -4   2 45.2347 8.64644   1
  -7   4  -2 30.1521 8.50161   1
  -7   4  -2 29.3162 3.36836   2
   7   4   2 28.7121 3.08409   2
  -8  -4  -2 644.643 33.5601   1
   8  -4   2 617.452 32.6762   1
   8  -4   2 634.754 21.6323   2
  -8  -4  -2 633.370 33.8652   1
   8   4   2 646.155 21.5392   2
  -8   4  -2 662.761 21.9278   2
  -8   4  -2 571.267 31.8791   1
   9  -4   2 46.3461 10.8980   1
   9  -4   2 34.9475 4.12236   2
  -9  -4  -2 41.6645 10.9035   1
  -9  -4  -2 25.7167 9.77047   1
   9   4   2 31.7361 3.78802   2
  -9   4  -2 22.7051 9.80930   1
  -9   4  -2 21.8682 4.07088   2
 -10  -4  -2 338.699 26.1101   1
  10  -4   2 335.892 13.9122   2
 -10  -4  -2 355.574 27.2131   1
 -10   4  -2 350.613 14.5229   2
 -10   4  -2 328.967 27.2827   1
 -11  -4  -2 2.83479 9.13796   1
 -11  -4  -2 -5.3934 8.36936   1
 -11   4  -2 -3.8384 4.04590   2
 -11   4  -2 16.0921 10.6478   1
 -12  -4  -2 49.2475 14.3203   1
 -12  -4  -2 33.4598 11.7818   1
 -12   4  -2 42.6625 6.12299   2
 -12   4  -2 53.8488 13.9320   1
 -12   4  -2 50.9560 13.2692   1
 -13  -4  -2 -21.990 10.3840   1
 -13  -4  -2 -5.7351 12.3740   1
 -13   4  -2 0.66138 10.9976   1
 -13   4  -2 -8.3629 13.5104   1
 -13   4  -2 -6.4790 3.78637   2
 -14  -4  -2 2.28558 13.8024   1
 -14   4  -2 -17.060 15.7978   1
 -14   4  -2 16.5688 12.7212   1
 -14   4  -2 5.75871 4.82762   2
 -14   5   2 -0.4003 4.46086   2
 -14   5   2 -6.2407 17.4111   1
 -13  -5   2 11.0847 11.7223   1
 -13  -5   2 18.9530 20.3470   1
 -13   5   2 -5.2152 15.4198   1
 -12  -5   2 9.84249 12.4097   1
 -12  -5   2 20.8624 11.6977   1
 -12   5   2 7.18520 4.64243   2
 -12   5   2 23.0363 13.3679   1
 -11  -5   2 48.7405 12.1881   1
 -11  -5   2 41.8443 12.4150   1
 -11   5   2 42.8300 5.58624   2
 -11   5   2 53.1534 14.6177   1
  10  -5  -2 60.8151 12.9839   1
 -10  -5   2 79.0549 14.4983   1
 -10  -5   2 47.9183 12.9380   1
 -10   5   2 64.9897 7.43413   2
 -10   5   2 59.9135 13.7039   1
  -9  -5   2 155.666 18.7929   1
   9  -5  -2 167.376 8.36376   2
   9  -5  -2 170.296 17.6993   1
  -9  -5   2 136.153 17.4633   1
  -9   5   2 167.426 9.13670   2
   9   5  -2 167.121 7.82300   2
  -9   5   2 180.805 20.5633   1
   8  -5  -2 86.5132 12.1831   1
  -8  -5   2 115.611 14.9074   1
   8  -5  -2 115.927 6.78428   2
  -8   5   2 98.4830 13.3798   1
   8   5  -2 114.203 6.30803   2
  -8   5   2 115.151 7.52209   2
  -7  -5   2 310.299 21.1865   1
   7  -5  -2 315.313 12.1101   2
   7  -5  -2 310.119 20.4637   1
   7   5  -2 317.797 11.7719   2
  -7   5   2 327.576 21.9765   1
  -7   5   2 341.524 12.5705   2
   6  -5  -2 440.340 15.2520   2
   6  -5  -2 423.477 22.9597   1
  -6  -5   2 477.985 23.8774   1
  -6   5   2 429.641 15.3796   2
  -6   5   2 437.817 23.6055   1
   6   5  -2 439.803 14.9761   2
   5  -5  -2 425.931 14.5392   2
   5  -5  -2 413.235 20.9897   1
  -5  -5   2 439.248 21.4783   1
  -5   5   2 409.512 21.4131   1
  -5   5   2 423.959 14.6179   2
   5   5  -2 431.487 14.3509   2
  -4  -5   2 488.760 21.8606   1
   4  -5  -2 501.386 16.7191   2
   4  -5  -2 548.712 23.4546   1
  -4   5   2 499.578 22.8332   1
  -4   5   2 508.093 16.7784   2
   4   5  -2 501.291 16.4801   2
  -3  -5   2 759.262 29.4719   1
   3  -5  -2 804.712 24.7708   2
   3  -5  -2 798.179 30.7904   1
  -3   5   2 753.667 30.2658   1
  -3   5   2 789.297 24.7640   2
   3   5  -2 792.951 24.4680   2
   2  -5  -2 546.009 22.5230   1
  -2  -5   2 527.660 21.2371   1
   2  -5  -2 514.319 16.8454   2
  -2   5   2 516.116 16.8663   2
  -2   5   2 512.345 22.3481   1
  -1  -5   2 706.189 27.2773   1
  -1   5   2 730.918 23.0949   2
  -1   5   2 775.312 28.6039   1
   0  -5  -2 -3.0633 4.40678   1
   0  -5   2 -0.5988 1.29548   2
   0  -5   2 -4.2070 3.90768   1
   0   5   2 -1.6335 4.37449   1
   0   5  -2 4.26919 4.14580   1
   0   5  -2 -0.2349 0.95673   2
   0   5   2 1.51183 1.70587   2
   1  -5   2 180.757 11.6219   1
   1  -5   2 182.239 6.91570   2
  -1  -5  -2 184.256 11.6957   1
   1   5   2 182.492 11.5348   1
  -1   5  -2 183.755 11.7417   1
  -1   5  -2 183.029 6.73178   2
   2  -5   2 1493.62 49.1310   1
  -2  -5  -2 1401.41 48.8522   1
   2  -5   2 1358.59 43.3597   2
  -2   5  -2 1409.99 48.6860   1
  -2   5  -2 1412.67 43.2975   2
   2   5   2 1442.53 48.6099   1
  -3  -5  -2 37.7430 6.55073   1
   3  -5   2 46.0541 3.75492   2
   3  -5   2 42.6494 7.01368   1
  -3   5  -2 50.7248 3.80594   2
  -3   5  -2 46.2870 7.59615   1
   3   5   2 38.5050 6.51666   1
  -4  -5  -2 141.103 12.8090   1
   4  -5   2 150.403 6.58510   2
   4  -5   2 138.636 11.7656   1
  -4   5  -2 169.622 12.5301   1
   4   5   2 156.386 6.60467   2
  -4   5  -2 161.533 6.70080   2
   4   5   2 147.077 12.3941   1
  -5  -5  -2 115.796 13.4498   1
   5  -5   2 123.096 6.16420   2
   5  -5   2 118.231 11.7043   1
   5   5   2 130.416 11.8036   1
  -5   5  -2 121.510 12.3066   1
  -5   5  -2 131.557 6.42313   2
   5   5   2 135.927 6.34040   2
  -6  -5  -2 167.798 15.3416   1
   6  -5   2 205.265 8.43999   2
   6  -5   2 168.992 14.5038   1
  -6   5  -2 185.646 8.41323   2
  -6   5  -2 207.922 16.0511   1
   6   5   2 194.990 8.41919   2
   6   5   2 194.307 14.9587   1
   7  -5   2 71.9449 5.57906   2
   7  -5   2 58.2358 10.1629   1
  -7  -5  -2 54.6375 10.3118   1
   7   5   2 58.1335 5.34153   2
  -7   5  -2 71.4458 5.97133   2
  -7   5  -2 60.0585 10.6723   1
   8  -5   2 85.2781 6.32638   2
  -8  -5  -2 70.4547 12.1724   1
   8  -5   2 80.4733 11.9046   1
  -8   5  -2 87.6508 13.3361   1
   8   5   2 105.083 6.27684   2
  -9  -5  -2 111.969 16.1960   1
   9  -5   2 139.468 18.9724   1
  -9  -5  -2 169.308 18.7267   1
   9  -5   2 152.841 8.61969   2
  -9   5  -2 158.042 9.21091   2
   9   5   2 165.714 8.30536   2
  -9   5  -2 175.260 19.2502   1
 -10  -5  -2 10.4310 10.6530   1
 -10  -5  -2 0.71120 8.47255   1
  10  -5   2 0.09820 2.91471   2
  10  -5   2 1.30679 8.97971   1
 -10   5  -2 8.51560 9.02757   1
 -10   5  -2 4.18467 4.05730   2
 -11  -5  -2 -8.0855 10.0144   1
 -11  -5  -2 -8.1325 9.55657   1
 -11   5  -2 0.90072 3.68199   2
 -11   5  -2 -6.8209 11.0253   1
 -12  -5  -2 54.3866 16.2623   1
 -12  -5  -2 38.0420 12.6782   1
 -12   5  -2 36.9802 5.52339   2
 -12   5  -2 21.4249 12.6201   1
 -13  -5  -2 13.4432 12.3211   1
 -13  -5  -2 -12.640 13.4926   1
 -13   5  -2 -16.686 11.6640   1
 -13   5  -2 9.01722 14.4050   1
 -13   5  -2 3.26145 5.13714   2
 -14   5  -2 17.0359 15.0894   1
 -14   5  -2 14.0612 5.15956   2
 -14   5  -2 -30.101 19.9067   1
 -14   6   2 36.5119 5.89863   2
 -13  -6   2 26.4713 13.6819   1
 -13   6   2 31.4693 5.22876   2
 -13   6   2 73.2809 17.8997   1
 -12  -6   2 1.15978 10.3995   1
 -12  -6   2 -6.0902 11.7517   1
 -12   6   2 2.04799 4.14841   2
 -12   6   2 -14.351 10.5538   1
 -11  -6   2 67.4560 15.1703   1
 -11  -6   2 58.6655 15.0921   1
  11  -6  -2 50.9159 12.5061   1
 -11   6   2 70.4243 15.3153   1
 -11   6   2 74.3332 8.21507   2
  10  -6  -2 -8.4922 8.05607   1
 -10  -6   2 -7.6329 8.28678   1
 -10  -6   2 -5.2141 9.13357   1
 -10   6   2 1.28421 3.75701   2
 -10   6   2 1.52936 9.63141   1
   9  -6  -2 6.59554 8.08199   1
  -9  -6   2 0.73374 7.81033   1
   9  -6  -2 9.31399 3.16552   2
  -9   6   2 11.1460 3.56398   2
  -9   6   2 2.01873 8.46686   1
   8  -6  -2 6.63734 7.66333   1
  -8  -6   2 5.83581 7.01609   1
  -8   6   2 10.3532 8.37096   1
   7  -6  -2 336.093 12.9458   2
  -7  -6   2 343.201 22.6270   1
   7  -6  -2 338.966 22.0205   1
  -7   6   2 333.238 13.1849   2
  -7   6   2 355.965 22.6210   1
   7   6  -2 354.761 12.6069   2
   6  -6  -2 77.3255 5.62107   2
   6  -6  -2 85.7141 11.4407   1
  -6  -6   2 77.3514 10.9110   1
  -6   6   2 90.8294 11.8016   1
   6   6  -2 81.9413 5.10913   2
  -6   6   2 91.6065 5.91340   2
   5  -6  -2 1886.80 64.7048   1
   5  -6  -2 1834.75 56.4724   2
  -5  -6   2 1837.11 64.1834   1
   5   6  -2 1824.82 56.2480   2
  -5   6   2 1787.78 64.5310   1
  -5   6   2 1845.26 56.5043   2
   4  -6  -2 893.531 35.7100   1
   4  -6  -2 898.742 28.3879   2
  -4  -6   2 875.144 34.8068   1
  -4   6   2 880.188 28.3485   2
  -4   6   2 936.131 35.8108   1
   4   6  -2 890.071 28.0788   2
   3  -6  -2 3797.99 123.889   1
  -3  -6   2 3844.58 123.265   1
   3  -6  -2 4011.29 117.380   2
  -3   6   2 3942.61 124.307   1
  -3   6   2 3880.79 117.309   2
   2  -6  -2 187.816 7.37495   2
   2  -6  -2 196.739 13.5820   1
  -2  -6   2 181.169 11.9087   1
   2   6  -2 143.030 17.1395   1
  -2   6   2 171.526 7.26962   2
  -2   6   2 200.940 13.7536   1
  -1  -6   2 4471.70 143.682   1
   1  -6  -2 4693.48 144.539   1
  -1   6   2 4542.01 144.293   1
  -1   6   2 4706.17 138.317   2
   1   6  -2 4624.38 143.328   1
   0  -6   2 822.752 25.8721   2
   0  -6  -2 837.898 31.9504   1
   0  -6   2 804.165 31.3802   1
   0   6   2 843.453 25.9797   2
   0   6  -2 831.026 31.0252   1
   0   6  -2 829.166 25.6840   2
   0   6   2 804.663 31.5172   1
  -1  -6  -2 3916.04 112.443   1
   1  -6   2 3435.71 110.969   1
   1  -6   2 3326.31 105.275   2
  -1   6  -2 3447.25 110.874   1
  -1   6  -2 3413.88 105.160   2
   1   6   2 3477.26 111.198   1
  -2  -6  -2 5.67355 5.12440   1
   2  -6   2 4.78968 5.28292   1
   2  -6   2 -0.4086 1.76166   2
  -2   6  -2 -0.1751 5.20413   1
  -2   6  -2 3.24548 1.93692   2
   2   6   2 1.44176 5.21716   1
   3  -6   2 2111.38 76.5182   1
   3  -6   2 2313.13 70.3333   2
  -3   6  -2 2358.18 70.2365   2
   3   6   2 2386.64 76.7826   1
  -3   6  -2 2394.83 77.1874   1
   4  -6   2 17.0394 2.36254   2
  -4  -6  -2 18.9351 6.31367   1
   4  -6   2 6.78090 5.27175   1
  -4   6  -2 20.2818 2.66392   2
   4   6   2 15.8625 5.71217   1
  -4   6  -2 9.58239 5.64687   1
   5  -6   2 1530.66 50.0384   2
  -5  -6  -2 1606.23 58.9012   1
   5  -6   2 1580.15 58.3406   1
   5   6   2 1675.56 58.1884   1
  -5   6  -2 1629.17 50.0597   2
   5   6   2 1646.71 50.1003   2
  -5   6  -2 1675.37 58.9852   1
  -6  -6  -2 19.7355 7.64482   1
   6  -6   2 22.9023 7.23672   1
   6  -6   2 24.6524 3.13832   2
  -6   6  -2 17.3209 2.92864   2
   6   6   2 24.0572 3.04260   2
  -6   6  -2 34.8933 8.28452   1
   6   6   2 25.2750 7.52297   1
   7  -6   2 801.516 36.4631   1
  -7  -6  -2 799.755 38.2724   1
   7  -6   2 830.693 26.8128   2
   7   6   2 796.843 26.6288   2
   7   6   2 831.300 36.9619   1
  -7   6  -2 799.429 37.4355   1
  -7   6  -2 793.414 26.6651   2
   8  -6   2 12.3477 7.59331   1
  -8  -6  -2 -5.2465 7.14742   1
   8  -6   2 2.28186 2.81984   2
  -8   6  -2 -2.0573 2.93724   2
  -8   6  -2 5.13261 8.83772   1
   8   6   2 1.76256 2.57761   2
  -9  -6  -2 457.755 29.9380   1
   9  -6   2 474.475 30.1394   1
   9  -6   2 497.041 18.3231   2
  -9   6  -2 496.421 32.1219   1
   9   6   2 487.724 17.7928   2
  -9   6  -2 513.244 18.6316   2
  10  -6   2 14.6919 10.3813   1
 -10  -6  -2 29.8755 12.2160   1
  10  -6   2 29.6432 5.76430   2
 -10  -6  -2 11.4770 10.9906   1
 -10   6  -2 24.0247 4.45256   2
 -10   6  -2 11.5021 11.5939   1
 -11  -6  -2 22.8191 13.1717   1
  11  -6   2 22.4930 12.1473   1
 -11  -6  -2 56.5850 14.7198   1
 -11   6  -2 27.9875 5.31525   2
 -11   6  -2 34.6498 13.4449   1
 -12  -6  -2 33.7387 13.8752   1
 -12  -6  -2 11.5797 11.5970   1
 -12   6  -2 10.6026 11.8060   1
 -12   6  -2 16.3274 4.63487   2
 -13  -6  -2 55.0516 17.5289   1
 -13  -6  -2 48.2115 15.1911   1
 -13   6  -2 14.1797 15.2681   1
 -13   6  -2 55.0042 7.27705   2
 -14   6  -2 2.93313 20.9046   1
 -14   6  -2 38.5910 16.9337   1
 -14   6  -2 -6.2920 3.84756   2
 -14   7   2 4.07486 4.50925   2
 -13  -7   2 1.75440 12.1947   1
 -13   7   2 6.21902 4.55331   2
 -13   7   2 7.62894 17.0923   1
 -12  -7   2 56.3212 15.1392   1
  12  -7  -2 70.8569 16.0016   1
 -12  -7   2 48.3983 17.0502   1
 -12   7   2 64.0467 17.0616   1
 -12   7   2 50.6170 5.88569   2
  11  -7  -2 11.4084 8.74019   1
 -11  -7   2 14.2222 11.8116   1
 -11  -7   2 8.89402 10.1631   1
 -11   7   2 -0.5242 10.6072   1
 -11   7   2 3.44537 4.11737   2
 -10  -7   2 229.470 25.0096   1
  10  -7  -2 182.330 21.9244   1
 -10  -7   2 171.284 22.3281   1
 -10   7   2 184.384 22.8302   1
 -10   7   2 204.199 11.0963   2
   9  -7  -2 66.8127 7.27965   2
  -9  -7   2 62.0345 12.9993   1
   9  -7  -2 73.1791 12.8557   1
  -9   7   2 66.2651 7.18157   2
  -9   7   2 71.0296 13.3457   1
   8  -7  -2 43.3180 4.45309   2
  -8  -7   2 47.4992 11.5943   1
   8  -7  -2 29.1087 8.83581   1
   8   7  -2 42.2613 4.75684   2
  -8   7   2 30.6764 4.05572   2
  -8   7   2 33.1216 10.5395   1
   7  -7  -2 1.67832 7.01348   1
  -7  -7   2 1.72183 7.03422   1
   7  -7  -2 -0.0570 2.57065   2
  -7   7   2 5.21034 2.97164   2
  -7   7   2 3.21940 6.44076   1
   7   7  -2 0.31983 2.19681   2
  -6  -7   2 7.06873 6.93414   1
   6  -7  -2 -6.3686 5.80023   1
   6  -7  -2 0.07330 2.69949   2
  -6   7   2 -5.9612 2.56691   2
  -6   7   2 -2.3587 6.69737   1
   6   7  -2 -1.0419 2.24893   2
   5  -7  -2 24.4540 7.57106   1
   5  -7  -2 33.9539 3.58563   2
  -5  -7   2 28.8971 7.41428   1
  -5   7   2 30.6736 8.74594   1
   5   7  -2 31.0793 3.10774   2
  -5   7   2 23.8504 3.20411   2
   4  -7  -2 175.709 14.3674   1
  -4  -7   2 184.981 14.4497   1
   4  -7  -2 178.267 7.76637   2
  -4   7   2 171.582 7.79325   2
   4   7  -2 169.533 7.20664   2
  -4   7   2 155.515 15.4130   1
  -3  -7   2 195.758 13.2217   1
   3  -7  -2 165.594 13.4438   1
   3  -7  -2 186.006 7.62056   2
  -3   7   2 174.901 13.8523   1
  -3   7   2 183.204 7.69927   2
   3   7  -2 160.807 13.5687   1
   2  -7  -2 349.991 19.5951   1
  -2  -7   2 393.538 19.0064   1
   2  -7  -2 360.569 12.9662   2
  -2   7   2 374.509 13.0005   2
  -2   7   2 365.606 19.4692   1
   2   7  -2 392.849 18.7694   1
   1  -7  -2 640.945 28.2888   1
  -1  -7   2 682.503 28.2448   1
  -1   7   2 715.786 29.0681   1
   1   7  -2 698.640 28.0631   1
  -1   7   2 705.194 22.2478   2
   0  -7   2 901.160 35.4132   1
   0  -7  -2 901.771 36.0259   1
   0   7   2 938.952 35.7270   1
   0   7   2 931.393 29.0272   2
   0   7  -2 933.522 34.9839   1
   0   7  -2 915.873 28.7529   2
  -1  -7  -2 752.377 31.5011   1
   1  -7   2 761.594 24.5251   2
   1  -7   2 779.982 31.3227   1
   1   7   2 764.502 31.3378   1
  -1   7  -2 777.096 24.3810   2
   1   7   2 792.146 24.6097   2
  -1   7  -2 754.831 30.5846   1
   2  -7   2 199.143 8.16723   2
  -2  -7  -2 192.858 15.0774   1
   2  -7   2 193.823 14.6179   1
  -2   7  -2 202.052 7.96160   2
  -2   7  -2 202.341 14.8302   1
   2   7   2 215.195 14.1129   1
   3  -7   2 766.362 25.2038   2
   3  -7   2 793.334 32.5699   1
  -3  -7  -2 788.698 32.7256   1
   3   7   2 807.850 31.9967   1
  -3   7  -2 781.567 25.0490   2
  -3   7  -2 766.961 32.5442   1
   4  -7   2 -3.8712 2.25881   2
  -4  -7  -2 -3.7583 6.12430   1
   4  -7   2 2.38858 5.42858   1
  -4   7  -2 -2.1217 6.12826   1
  -4   7  -2 2.42167 2.20216   2
   4   7   2 5.02205 5.68269   1
  -5  -7  -2 175.564 16.1341   1
   5  -7   2 165.852 15.4717   1
   5  -7   2 172.259 8.20746   2
  -5   7  -2 175.074 8.15903   2
   5   7   2 170.734 14.3598   1
   5   7   2 185.222 7.95139   2
  -5   7  -2 185.299 15.5080   1
   6  -7   2 71.9451 5.81999   2
  -6  -7  -2 60.1900 10.5003   1
   6  -7   2 58.8585 10.0737   1
   6   7   2 55.8881 9.50566   1
   6   7   2 68.1471 5.37470   2
  -6   7  -2 59.2422 5.79980   2
  -6   7  -2 58.4938 11.5410   1
   7  -7   2 41.2673 9.36379   1
   7  -7   2 38.8940 4.34667   2
  -7  -7  -2 26.6842 9.43885   1
   7   7   2 32.6330 9.21746   1
   7   7   2 44.2324 4.28473   2
  -7   7  -2 37.0737 4.33071   2
  -7   7  -2 33.0160 10.0703   1
   8  -7   2 56.8689 11.2620   1
   8  -7   2 65.4010 6.44410   2
  -8  -7  -2 52.7867 11.8770   1
  -8   7  -2 60.7944 12.9585   1
   8   7   2 68.1988 5.87910   2
  -8   7  -2 82.4195 7.01949   2
   9  -7   2 43.8166 4.65332   2
  -9  -7  -2 47.3293 11.8744   1
   9  -7   2 53.5012 11.5863   1
  -9   7  -2 51.3425 5.29904   2
  -9   7  -2 37.9959 12.2247   1
 -10  -7  -2 107.087 17.1433   1
  10  -7   2 129.595 18.0545   1
 -10  -7  -2 138.062 19.6562   1
 -10   7  -2 111.326 17.7678   1
 -10   7  -2 138.355 9.43594   2
 -11  -7  -2 41.2968 13.3525   1
 -11  -7  -2 33.7625 13.8071   1
  11  -7   2 27.1335 11.7613   1
 -11   7  -2 68.9469 15.7024   1
 -11   7  -2 55.6117 6.46557   2
 -12  -7  -2 8.99800 14.6486   1
 -12  -7  -2 23.7528 13.6011   1
 -12   7  -2 6.37329 11.5207   1
 -12   7  -2 13.2349 4.59655   2
 -13  -7  -2 -3.5810 14.7719   1
 -13   7  -2 -13.593 15.7783   1
 -13   7  -2 11.7104 5.40290   2
 -13   8   2 54.6725 6.95519   2
 -12  -8   2 42.8265 26.7667   1
 -12  -8   2 40.6911 14.5392   1
  12  -8  -2 51.9691 15.6016   1
 -12   8   2 62.6760 17.6238   1
 -11  -8   2 59.7759 15.0447   1
  11  -8  -2 70.9238 14.6820   1
 -11  -8   2 100.228 18.3517   1
 -11   8   2 103.771 17.4355   1
 -11   8   2 91.6734 8.88943   2
 -10  -8   2 102.139 16.7833   1
  10  -8  -2 96.5617 14.9699   1
 -10   8   2 120.744 9.03484   2
 -10   8   2 93.8670 16.8290   1
   9  -8  -2 164.010 19.6980   1
  -9  -8   2 156.597 20.3324   1
  -9   8   2 147.344 9.34058   2
  -9   8   2 153.071 19.2320   1
   8  -8  -2 170.389 18.7988   1
  -8  -8   2 185.636 18.7959   1
   8  -8  -2 178.863 9.29501   2
  -8   8   2 196.507 9.98457   2
  -8   8   2 179.915 20.8800   1
  -7  -8   2 87.8446 13.1701   1
   7  -8  -2 108.291 7.10257   2
   7  -8  -2 118.799 15.9497   1
  -7   8   2 101.855 7.44893   2
  -7   8   2 107.981 14.3428   1
   7   8  -2 103.288 6.27028   2
   6  -8  -2 431.600 25.0238   1
  -6  -8   2 469.113 26.0198   1
   6  -8  -2 435.710 16.1578   2
  -6   8   2 454.082 16.3167   2
  -6   8   2 449.856 26.5883   1
   6   8  -2 445.337 15.7532   2
  -5  -8   2 54.6047 9.59655   1
   5  -8  -2 44.4491 9.17438   1
   5  -8  -2 46.7649 5.12126   2
  -5   8   2 47.0232 4.31610   2
   5   8  -2 50.6017 9.48759   1
   5   8  -2 46.7573 4.41053   2
  -5   8   2 43.6485 10.0802   1
   4  -8  -2 1442.54 54.2608   1
  -4  -8   2 1433.13 53.7070   1
   4  -8  -2 1503.79 45.4252   2
   4   8  -2 1437.84 44.9248   2
  -4   8   2 1481.96 54.9939   1
  -4   8   2 1449.97 45.3010   2
   4   8  -2 1409.02 52.8481   1
  -3  -8   2 86.6440 11.2091   1
   3  -8  -2 111.241 13.4983   1
   3  -8  -2 101.442 6.10134   2
   3   8  -2 93.7313 10.5545   1
  -3   8   2 99.1139 12.3287   1
  -3   8   2 102.680 6.09171   2
   2  -8  -2 624.494 28.9951   1
  -2  -8   2 682.457 29.0350   1
  -2   8   2 684.143 30.0724   1
   2   8  -2 665.939 28.2984   1
  -2   8   2 665.857 21.8006   2
   1  -8  -2 30.6608 7.05169   1
  -1  -8   2 40.1288 7.80212   1
  -1   8   2 24.9679 2.85098   2
  -1   8   2 39.3942 8.42283   1
   1   8  -2 25.7318 6.55989   1
   0  -8   2 1889.64 64.6490   1
   0  -8  -2 1830.64 65.1822   1
   0   8   2 1820.49 64.7376   1
   0   8   2 1862.05 57.0577   2
   0   8  -2 1853.32 56.7994   2
   0   8  -2 1897.92 64.1651   1
   1  -8   2 49.4107 4.27948   2
   1  -8   2 50.7261 8.48407   1
  -1  -8  -2 23.7974 7.07474   1
   1   8   2 42.4929 7.80217   1
   1   8   2 41.6331 3.58629   2
  -1   8  -2 32.9156 7.49841   1
  -1   8  -2 39.7085 4.06406   2
  -2  -8  -2 1761.12 64.0326   1
   2  -8   2 1688.66 63.5645   1
   2  -8   2 1823.33 56.0316   2
   2   8   2 1924.42 64.0668   1
  -2   8  -2 1854.89 63.9282   1
  -2   8  -2 1862.92 55.8284   2
  -3  -8  -2 6.51019 6.63693   1
   3  -8   2 2.49935 5.76295   1
   3  -8   2 1.63129 2.30826   2
  -3   8  -2 13.5205 7.16369   1
  -3   8  -2 3.76727 2.26514   2
   3   8   2 10.1961 6.35888   1
   4  -8   2 1003.60 41.6527   1
   4  -8   2 1057.48 33.2990   2
  -4  -8  -2 956.220 41.9128   1
  -4   8  -2 1080.07 33.1221   2
  -4   8  -2 1083.85 42.6959   1
   4   8   2 1054.76 41.5835   1
  -5  -8  -2 689.667 33.2251   1
   5  -8   2 713.044 24.2161   2
   5  -8   2 788.302 34.1159   1
  -5   8  -2 724.055 24.0798   2
   5   8   2 711.256 23.9518   2
  -5   8  -2 728.033 33.5215   1
   5   8   2 744.318 33.1245   1
  -6  -8  -2 548.449 29.2582   1
   6  -8   2 526.126 28.1438   1
   6  -8   2 508.901 18.2605   2
  -6   8  -2 529.438 18.2227   2
   6   8   2 514.925 18.0413   2
   6   8   2 475.585 27.0416   1
  -6   8  -2 482.841 28.7903   1
   7  -8   2 23.2307 3.56743   2
   7  -8   2 34.8498 9.52004   1
  -7  -8  -2 27.3619 9.82034   1
  -7   8  -2 28.7632 4.15076   2
   7   8   2 29.5112 8.67416   1
  -7   8  -2 30.8714 9.86910   1
   7   8   2 25.6915 3.38734   2
   8  -8   2 319.225 13.3437   2
  -8  -8  -2 338.407 25.1133   1
   8  -8   2 351.207 24.8094   1
   8   8   2 310.149 12.9879   2
  -8   8  -2 310.034 13.4190   2
  -8   8  -2 342.960 25.0539   1
   8   8   2 289.395 23.1686   1
  -9  -8  -2 2.59563 9.95147   1
   9  -8   2 -1.4790 2.89511   2
   9  -8   2 -4.5930 8.29579   1
  -9   8  -2 -1.5056 3.50938   2
  -9   8  -2 3.30492 9.74268   1
  10  -8   2 65.6358 13.5753   1
 -10  -8  -2 78.7726 16.6225   1
 -10   8  -2 97.0720 16.3929   1
 -10   8  -2 101.420 8.84535   2
 -11  -8  -2 15.1554 12.0580   1
  11  -8   2 6.98954 11.0668   1
 -11  -8  -2 43.1940 15.9501   1
 -11   8  -2 26.8811 13.1569   1
 -11   8  -2 7.98217 4.74353   2
  12  -8   2 -0.0840 10.7464   1
 -12  -8  -2 38.3704 15.6703   1
 -12  -8  -2 17.3688 15.1406   1
 -12   8  -2 32.7028 5.98904   2
 -12   8  -2 10.0644 14.7489   1
 -13  -8  -2 14.5554 24.6139   1
 -13   8  -2 3.42447 4.40439   2
 -13   9   2 -0.2603 4.54307   2
 -12  -9   2 -7.0818 10.2039   1
 -12   9   2 4.81301 16.1809   1
 -12   9   2 4.41311 4.52343   2
 -11  -9   2 40.1876 13.2603   1
 -11  -9   2 16.3577 15.1747   1
  11  -9  -2 41.4701 12.4974   1
 -11   9   2 35.4447 5.32979   2
 -11   9   2 15.3302 14.2316   1
 -10  -9   2 15.7574 10.2787   1
  10  -9  -2 26.9434 11.4352   1
 -10   9   2 36.8642 13.9572   1
 -10   9   2 24.4651 5.27069   2
   9  -9  -2 100.786 15.2275   1
  -9  -9   2 69.2556 13.5640   1
  -9   9   2 89.7951 8.45290   2
  -9   9   2 119.792 18.4843   1
   8  -9  -2 72.7846 6.45744   2
   8  -9  -2 70.6568 12.5551   1
  -8  -9   2 64.4544 12.4646   1
  -8   9   2 68.8003 7.21873   2
  -8   9   2 75.8769 13.4595   1
   7  -9  -2 204.321 9.77525   2
   7  -9  -2 201.690 20.3452   1
  -7  -9   2 207.925 20.2338   1
  -7   9   2 185.956 19.3419   1
  -7   9   2 219.791 10.2282   2
   7   9  -2 177.959 10.4115   2
   6  -9  -2 31.3625 3.64829   2
   6  -9  -2 26.7774 8.71113   1
  -6  -9   2 37.5437 9.89390   1
  -6   9   2 30.2193 9.42521   1
   6   9  -2 37.2468 3.52787   2
  -6   9   2 43.3961 4.60720   2
   5  -9  -2 93.2807 12.7162   1
   5  -9  -2 98.0027 6.81306   2
  -5  -9   2 114.912 13.8285   1
  -5   9   2 83.1984 12.4526   1
   5   9  -2 95.6681 5.98800   2
  -5   9   2 112.471 7.09513   2
   5   9  -2 98.1573 13.5044   1
   4  -9  -2 109.891 6.81626   2
  -4  -9   2 127.127 13.4329   1
   4  -9  -2 100.423 12.8686   1
  -4   9   2 107.520 6.89490   2
  -4   9   2 119.725 14.3247   1
   4   9  -2 127.616 13.3691   1
  -3  -9   2 124.844 14.5340   1
   3  -9  -2 123.596 14.2678   1
   3  -9  -2 137.048 7.37096   2
  -3   9   2 111.285 14.0870   1
   3   9  -2 144.463 13.8735   1
  -3   9   2 130.437 7.34701   2
   2  -9  -2 24.4604 7.70132   1
  -2  -9   2 39.7966 8.83994   1
   2   9  -2 50.4297 8.83568   1
  -2   9   2 34.7025 8.95809   1
  -2   9   2 45.9977 5.06027   2
   2   9  -2 32.8138 3.50810   2
  -1  -9   2 168.956 15.5988   1
   1  -9  -2 176.179 15.9581   1
  -1   9   2 182.783 8.17915   2
  -1   9   2 169.391 14.9410   1
   1   9  -2 172.365 13.8109   1
   1   9  -2 178.406 7.63231   2
   0  -9   2 587.385 27.7710   1
   0  -9  -2 515.668 27.6316   1
   0   9   2 591.682 19.5129   2
   0   9  -2 587.140 19.1969   2
   0   9   2 590.082 27.5012   1
   0   9  -2 594.572 26.9140   1
   1  -9   2 68.9594 5.30439   2
   1  -9   2 54.9988 9.13470   1
  -1  -9  -2 86.5635 11.4298   1
   1   9   2 70.2542 10.3963   1
   1   9   2 73.9201 5.53468   2
  -1   9  -2 73.8769 5.23932   2
  -1   9  -2 69.4113 10.3736   1
  -2  -9  -2 14.8161 7.91674   1
   2  -9   2 16.3762 7.00773   1
   2  -9   2 15.2280 2.86186   2
  -2   9  -2 21.7677 3.11672   2
  -2   9  -2 17.3609 7.61251   1
   2   9   2 10.8734 6.90928   1
   2   9   2 12.0694 2.74289   2
   3  -9   2 12.6789 6.80636   1
  -3  -9  -2 5.93440 6.98552   1
   3  -9   2 16.4503 3.32192   2
  -3   9  -2 9.41344 3.03320   2
  -3   9  -2 13.8044 7.26220   1
   3   9   2 17.9447 7.12281   1
   4  -9   2 13.2044 3.34371   2
  -4  -9  -2 8.74622 7.26693   1
   4  -9   2 12.6669 7.35341   1
  -4   9  -2 5.20860 2.73389   2
   4   9   2 6.99784 6.62972   1
  -4   9  -2 9.34838 8.07423   1
   5  -9   2 6.43078 3.43778   2
   5  -9   2 16.0214 8.31146   1
  -5  -9  -2 -1.9699 8.59460   1
   5   9   2 9.83852 2.71804   2
  -5   9  -2 8.86114 7.73941   1
  -5   9  -2 15.1141 3.35624   2
   5   9   2 8.69872 8.13151   1
   6  -9   2 213.818 10.3756   2
  -6  -9  -2 245.778 20.1965   1
   6  -9   2 252.896 20.2364   1
   6   9   2 206.933 19.1290   1
   6   9   2 207.658 9.63305   2
  -6   9  -2 204.326 9.96355   2
  -6   9  -2 208.657 19.5965   1
   7  -9   2 3.41318 3.18404   2
   7  -9   2 8.44930 8.18130   1
  -7  -9  -2 17.2833 9.49484   1
  -7   9  -2 1.84912 8.68242   1
  -7   9  -2 6.66227 3.46769   2
   7   9   2 5.14735 2.68642   2
   7   9   2 13.0417 8.72566   1
   8  -9   2 251.969 23.3445   1
  -8  -9  -2 226.034 24.3718   1
   8  -9   2 241.019 11.5764   2
   8   9   2 252.223 22.2205   1
  -8   9  -2 233.635 11.5835   2
  -8   9  -2 247.888 24.7674   1
  -9  -9  -2 24.4005 10.9383   1
   9  -9   2 33.4016 11.7004   1
   9  -9   2 28.5620 5.14918   2
  -9   9  -2 30.8488 4.94962   2
  -9   9  -2 19.4012 10.9709   1
 -10  -9  -2 87.3978 16.3530   1
  10  -9   2 90.3737 15.0782   1
 -10   9  -2 110.004 17.7135   1
 -10   9  -2 97.4941 9.15948   2
  11  -9   2 12.8645 11.8785   1
 -11  -9  -2 -1.7017 12.2464   1
 -11  -9  -2 -0.1566 14.8277   1
 -11   9  -2 -4.2223 11.8870   1
 -11   9  -2 0.83430 4.32340   2
 -12  -9  -2 8.48633 14.0110   1
  12  -9   2 38.1861 13.6160   1
 -12  -9  -2 5.85950 19.3373   1
 -12   9  -2 16.5890 4.80173   2
 -12   9  -2 30.9160 16.9738   1
 -13   9  -2 35.2791 6.16884   2
 -13   9  -2 65.1571 25.0460   1
 -12 -10   2 0.20977 23.0892   1
 -12  10   2 15.8514 5.16423   2
 -12  10   2 7.93512 18.2612   1
  11 -10  -2 21.7495 12.7033   1
 -11 -10   2 76.8546 16.5707   1
 -11  10   2 48.3622 6.15842   2
 -11  10   2 60.0055 17.8159   1
  10 -10  -2 1.48382 9.79771   1
 -10 -10   2 -0.1969 10.8431   1
 -10  10   2 3.15959 11.4759   1
 -10  10   2 -1.3861 4.37904   2
  -9 -10   2 132.531 18.8618   1
  -9  10   2 118.533 9.18596   2
  -9  10   2 125.626 19.0899   1
  -8 -10   2 46.3362 11.9997   1
   8 -10  -2 30.9704 10.7217   1
  -8  10   2 40.8960 4.80702   2
  -8  10   2 36.4109 11.6342   1
   7 -10  -2 79.4663 7.04076   2
   7 -10  -2 81.9168 13.7910   1
  -7 -10   2 106.411 14.6366   1
  -7  10   2 106.486 16.0430   1
  -7  10   2 96.7183 7.59595   2
  -6 -10   2 59.9755 12.1110   1
   6 -10  -2 56.7147 6.34899   2
   6 -10  -2 61.6110 12.1706   1
  -6  10   2 76.5376 13.8803   1
   6  10  -2 70.4174 5.70158   2
   6  10  -2 61.5412 5.55088   2
   6  10  -2 64.6731 12.0131   1
   5 -10  -2 694.705 34.6345   1
   5 -10  -2 664.548 23.3128   2
  -5 -10   2 722.583 34.2831   1
   5  10  -2 657.758 22.6644   2
   5  10  -2 676.292 24.2415   2
  -5  10   2 647.612 33.6191   1
  -5  10   2 722.254 23.4844   2
   5  10  -2 673.884 31.9264   1
   4 -10  -2 43.8257 4.41649   2
   4 -10  -2 50.5207 11.1553   1
  -4 -10   2 37.7724 10.0787   1
  -4  10   2 33.7709 3.90185   2
   4  10  -2 43.3034 9.23254   1
  -4  10   2 28.2691 10.3369   1
   3 -10  -2 375.400 24.0953   1
  -3 -10   2 349.503 21.9924   1
   3  10  -2 379.793 21.1597   1
  -3  10   2 386.325 14.1194   2
  -3  10   2 352.025 23.6463   1
   2 -10  -2 511.169 26.9378   1
  -2 -10   2 486.692 26.8505   1
   2  10  -2 481.035 16.7661   2
  -2  10   2 532.558 27.9189   1
  -2  10   2 483.517 17.3838   2
   2  10  -2 487.975 25.3780   1
   1 -10  -2 993.718 41.4515   1
  -1 -10   2 973.116 41.2450   1
   1  10  -2 977.803 39.7007   1
  -1  10   2 1001.68 41.6651   1
  -1  10   2 990.380 31.6523   2
   1  10  -2 958.516 31.2268   2
   0 -10  -2 265.504 20.2286   1
   0  10  -2 258.782 18.2338   1
   0  10   2 303.703 20.7377   1
   0  10  -2 267.569 10.7475   2
   0  10   2 283.888 11.2119   2
  -1 -10  -2 371.261 23.0435   1
   1 -10   2 378.823 23.3981   1
   1  10   2 402.354 23.0961   1
  -1  10  -2 416.804 14.5172   2
   1  10   2 427.474 14.8111   2
  -1  10  -2 395.050 22.5608   1
   2 -10   2 8.35153 2.95284   2
  -2 -10  -2 3.46365 7.64001   1
   2 -10   2 2.10521 6.91492   1
   2  10   2 1.76784 3.00879   2
   2  10   2 7.18723 6.91023   1
  -2  10  -2 6.40528 7.10654   1
  -2  10  -2 8.92976 3.06629   2
   3 -10   2 618.493 21.1650   2
  -3 -10  -2 638.221 31.9549   1
   3 -10   2 666.669 31.1977   1
  -3  10  -2 589.372 20.7347   2
   3  10   2 601.457 20.8861   2
  -3  10  -2 589.471 30.0991   1
   3  10   2 616.893 30.2026   1
  -4 -10  -2 5.92407 8.78636   1
   4 -10   2 -0.2442 7.03581   1
   4 -10   2 -0.7355 3.20398   2
  -4  10  -2 -3.7617 3.01628   2
   4  10   2 -5.0788 6.27724   1
  -4  10  -2 0.89351 8.28694   1
   5 -10   2 456.672 17.4983   2
   5 -10   2 467.607 28.5234   1
  -5 -10  -2 505.716 28.5556   1
  -5  10  -2 483.086 17.3137   2
  -5  10  -2 481.930 28.0208   1
   5  10   2 454.620 26.0188   1
   6 -10   2 1.28857 3.47494   2
   6 -10   2 -6.4755 7.90474   1
  -6 -10  -2 -11.905 8.00154   1
   6  10   2 1.49552 2.40775   2
   6  10   2 -8.0972 6.86605   1
  -6  10  -2 -0.4059 8.65447   1
  -6  10  -2 0.72749 3.11315   2
   7 -10   2 231.176 20.5861   1
   7 -10   2 180.373 10.0862   2
  -7 -10  -2 175.769 21.5050   1
   7  10   2 186.853 18.3005   1
  -7  10  -2 187.988 19.8618   1
  -7  10  -2 189.758 10.0787   2
   8 -10   2 5.65875 9.87375   1
  -8 -10  -2 3.78953 8.91716   1
   8 -10   2 -2.2163 3.07781   2
   8  10   2 -4.4754 8.02827   1
  -8  10  -2 -8.7856 9.19906   1
  -8  10  -2 0.10468 3.48121   2
  -9 -10  -2 128.930 19.2622   1
   9 -10   2 129.234 17.4743   1
  -9  10  -2 128.971 9.30471   2
  -9  10  -2 115.201 17.4635   1
  10 -10   2 7.86710 10.7638   1
 -10 -10  -2 14.8862 11.3079   1
 -10  10  -2 0.38848 4.13545   2
 -10  10  -2 7.27716 11.6174   1
 -11 -10  -2 76.6734 18.9355   1
  11 -10   2 72.4833 15.7989   1
 -11  10  -2 98.4691 9.57862   2
 -11  10  -2 94.5931 19.3950   1
 -12 -10  -2 3.50026 13.8752   1
 -12  10  -2 2.51794 17.6289   1
 -12  10  -2 -3.5653 4.22945   2
 -12  11   2 -14.588 29.2915   1
 -11 -11   2 -14.281 12.3757   1
 -11  11   2 39.9842 16.4162   1
 -11  11   2 -1.9393 4.16138   2
  10 -11  -2 50.5049 12.2817   1
 -10 -11   2 105.173 18.2079   1
 -10  11   2 74.9142 15.7686   1
 -10  11   2 76.9564 8.69752   2
  -9 -11   2 1.84367 9.16460   1
   9 -11  -2 3.64550 8.64970   1
  -9  11   2 8.31223 11.2405   1
  -9  11   2 -0.0951 3.89566   2
   8 -11  -2 12.3084 9.63702   1
  -8 -11   2 18.6128 10.1897   1
   8  11  -2 9.72705 3.10416   2
  -8  11   2 17.9577 4.75438   2
  -8  11   2 0.21382 8.74327   1
   7 -11  -2 7.64287 3.26582   2
  -7 -11   2 16.8744 10.1644   1
   7 -11  -2 18.2725 10.2953   1
  -7  11   2 -5.2440 8.78274   1
   7  11  -2 8.19043 2.94595   2
  -7  11   2 17.8688 4.20785   2
   6 -11  -2 64.5613 13.0032   1
  -6 -11   2 53.7522 11.1358   1
   6 -11  -2 49.9219 4.99503   2
  -6  11   2 47.8932 5.21865   2
   6  11  -2 47.8489 10.5269   1
  -6  11   2 48.7206 11.4964   1
   6  11  -2 50.4148 5.59166   2
  -5 -11   2 4.92255 8.37426   1
   5 -11  -2 4.13040 8.81868   1
   5 -11  -2 -2.5963 2.82007   2
  -5  11   2 -3.1341 3.50578   2
   5  11  -2 0.26455 2.61358   2
  -5  11   2 15.5141 8.59405   1
   5  11  -2 4.59731 7.10956   1
   5  11  -2 1.88818 2.82169   2
   4 -11  -2 132.739 16.7713   1
  -4 -11   2 114.179 15.1191   1
  -4  11   2 136.552 17.0341   1
  -4  11   2 133.946 8.28044   2
   4  11  -2 127.745 15.3897   1
   3 -11  -2 8.82441 8.82751   1
  -3 -11   2 7.13226 8.30533   1
  -3  11   2 1.43139 7.54454   1
  -3  11   2 4.78208 3.40329   2
   3  11  -2 7.46046 7.28217   1
  -2 -11   2 21.0661 9.39759   1
   2 -11  -2 15.5501 8.91387   1
  -2  11   2 10.9420 3.36371   2
  -2  11   2 13.0025 9.54875   1
   2  11  -2 7.67331 7.37497   1
  -1 -11   2 269.751 19.8533   1
   1 -11  -2 256.090 19.9036   1
   1  11  -2 256.734 19.5587   1
   1  11  -2 239.564 10.3198   2
  -1  11   2 246.742 20.5689   1
  -1  11   2 246.457 10.8738   2
   0 -11  -2 7.83445 8.08763   1
   0 -11   2 -3.5210 7.60432   1
   0  11  -2 -2.2933 7.37034   1
   0  11   2 -3.8079 7.34146   1
   0  11   2 -1.9574 2.95956   2
   0  11  -2 -1.0452 2.81621   2
  -1 -11  -2 336.421 22.4932   1
   1 -11   2 307.327 22.6599   1
   1  11   2 303.925 12.4308   2
  -1  11  -2 313.764 21.9710   1
  -1  11  -2 309.442 12.1599   2
   1  11   2 303.655 21.1586   1
  -2 -11  -2 202.877 19.8856   1
   2 -11   2 170.173 18.8149   1
  -2  11  -2 177.200 17.8880   1
   2  11   2 178.445 8.97153   2
   2  11   2 170.754 18.0012   1
  -2  11  -2 178.865 8.77099   2
   3 -11   2 26.5048 3.74010   2
  -3 -11  -2 33.2275 9.70334   1
   3 -11   2 27.8981 9.38456   1
   3  11   2 37.7394 10.1601   1
  -3  11  -2 26.4930 3.54825   2
  -3  11  -2 44.5708 10.6436   1
   3  11   2 30.8661 4.16967   2
  -4 -11  -2 4.62649 8.51586   1
   4 -11   2 10.6067 9.02365   1
   4 -11   2 6.24054 3.37362   2
   4  11   2 6.50096 8.50331   1
  -4  11  -2 17.9322 9.13187   1
   4  11   2 5.02750 3.26955   2
  -4  11  -2 0.15100 2.97828   2
   5 -11   2 194.611 20.0930   1
   5 -11   2 173.603 9.57573   2
  -5 -11  -2 166.697 18.6100   1
  -5  11  -2 184.561 9.37010   2
   5  11   2 183.171 17.7176   1
  -5  11  -2 187.141 19.9717   1
  -6 -11  -2 75.8069 14.5582   1
   6 -11   2 101.227 14.9239   1
   6 -11   2 86.5056 7.37385   2
  -6  11  -2 85.7437 13.8331   1
   6  11   2 92.2947 14.1124   1
  -6  11  -2 85.2035 7.51189   2
   7 -11   2 86.7093 7.77734   2
   7 -11   2 85.6030 14.1959   1
  -7 -11  -2 116.520 17.2239   1
  -7  11  -2 94.2959 8.05905   2
  -7  11  -2 90.4700 14.9323   1
   7  11   2 104.441 15.0672   1
  -8 -11  -2 78.7207 15.1513   1
   8 -11   2 61.7939 12.8339   1
  -8  11  -2 65.6437 14.8261   1
   8  11   2 61.7197 13.2248   1
  -8  11  -2 46.2736 5.17802   2
   9 -11   2 3.10279 8.60022   1
  -9 -11  -2 0.67849 11.4648   1
  -9  11  -2 -2.5519 9.79367   1
   9  11   2 -1.6886 7.69423   1
  -9  11  -2 0.94129 3.97986   2
  10 -11   2 13.6278 11.6602   1
 -10 -11  -2 5.74272 11.9325   1
 -10  11  -2 12.2985 4.72596   2
 -10  11  -2 0.95391 10.8659   1
  11 -11   2 30.2535 12.5666   1
 -11 -11  -2 40.7850 16.8676   1
 -11  11  -2 30.3100 5.24955   2
 -11  11  -2 7.35177 16.5498   1
 -12  11  -2 33.7420 19.6636   1
 -12  11  -2 13.7817 5.13452   2
 -11  12   2 66.2982 19.0347   1
 -11  12   2 47.2300 6.23961   2
 -10 -12   2 -6.6448 11.6288   1
  10 -12  -2 2.17696 10.0211   1
  10  12  -2 3.93652 2.99503   2
 -10  12   2 5.54299 4.26615   2
 -10  12   2 15.8831 13.4127   1
   9 -12  -2 47.3245 12.8772   1
  -9 -12   2 55.0302 14.6260   1
  -9  12   2 59.6350 14.1159   1
  -9  12   2 55.7098 6.27989   2
   9  12  -2 56.0026 5.95266   2
  -8 -12   2 31.1326 12.0978   1
   8 -12  -2 47.6727 13.2916   1
  -8  12   2 49.9663 5.52421   2
   8  12  -2 61.5028 6.08188   2
  -8  12   2 59.7181 14.0555   1
  -7 -12   2 73.7486 14.6725   1
   7 -12  -2 84.2957 14.8140   1
  -7  12   2 89.0631 8.45049   2
  -7  12   2 91.2884 15.0670   1
   7  12  -2 96.5001 6.94950   2
  -6 -12   2 140.286 17.6784   1
   6 -12  -2 96.7313 15.0749   1
   6 -12  -2 112.129 8.03046   2
  -6  12   2 101.910 15.1985   1
   6  12  -2 71.8547 12.9629   1
   6  12  -2 107.793 7.10760   2
  -6  12   2 113.426 8.39796   2
   5 -12  -2 16.8535 9.45701   1
  -5 -12   2 19.7288 10.2046   1
   5  12  -2 19.7360 3.64964   2
  -5  12   2 17.1433 9.80956   1
  -5  12   2 19.8392 4.04074   2
   5  12  -2 19.0296 8.47771   1
   4 -12  -2 277.948 22.3670   1
  -4 -12   2 238.239 20.6243   1
  -4  12   2 263.491 11.8794   2
  -4  12   2 270.900 22.8985   1
   4  12  -2 265.637 20.4144   1
   3 -12  -2 13.8709 8.60824   1
  -3 -12   2 11.2626 8.26358   1
   3  12  -2 10.0667 7.23160   1
  -3  12   2 2.66371 3.77146   2
  -3  12   2 9.52701 8.38623   1
   2 -12  -2 545.643 31.6299   1
  -2 -12   2 584.658 31.6613   1
  -2  12   2 529.607 30.1432   1
   2  12  -2 571.343 29.7998   1
  -2  12   2 571.111 19.9922   2
   2  12  -2 546.072 19.1551   2
   1 -12  -2 17.6594 9.62843   1
  -1 -12   2 17.1029 8.62165   1
  -1  12   2 15.2958 3.81423   2
   1  12  -2 6.79702 8.21484   1
  -1  12   2 7.04326 8.27487   1
   1  12  -2 9.70780 3.19912   2
   0 -12   2 247.842 21.1805   1
   0 -12  -2 270.899 21.4625   1
   0  12   2 257.522 11.2472   2
   0  12  -2 251.988 20.4412   1
   0  12   2 249.554 19.9036   1
   0  12  -2 242.693 10.7641   2
  -1 -12  -2 4.87284 8.26438   1
   1 -12   2 17.0003 9.62436   1
   1  12   2 -2.3984 3.36077   2
  -1  12  -2 -1.3007 2.92714   2
   1  12   2 -1.9080 7.86164   1
  -1  12  -2 -1.7320 7.62180   1
  -2 -12  -2 173.847 19.6550   1
   2 -12   2 173.819 17.7796   1
   2  12   2 143.315 16.4716   1
  -2  12  -2 149.844 8.34557   2
  -2  12  -2 140.892 17.8578   1
   2  12   2 162.220 8.81710   2
  -3 -12  -2 1.08467 9.40129   1
   3 -12   2 0.41723 7.88594   1
   3 -12   2 9.37389 3.42082   2
  -3  12  -2 14.5518 8.62870   1
   3  12   2 23.5246 9.09480   1
  -3  12  -2 17.7292 3.74669   2
   3  12   2 7.88385 3.24836   2
  -4 -12  -2 298.731 23.5625   1
   4 -12   2 320.800 13.1893   2
   4 -12   2 286.914 22.8604   1
  -4  12  -2 299.688 12.7696   2
  -4  12  -2 279.240 22.4121   1
   4  12   2 309.903 12.6963   2
   4  12   2 324.046 22.2604   1
   5 -12   2 92.3958 14.1090   1
  -5 -12  -2 145.994 18.1625   1
   5 -12   2 124.013 8.28074   2
  -5  12  -2 106.969 15.0979   1
  -5  12  -2 123.911 8.23520   2
   5  12   2 134.546 18.0694   1
   5  12   2 105.421 7.79277   2
   6 -12   2 65.2212 13.6741   1
  -6 -12  -2 42.2609 13.1640   1
   6 -12   2 81.9226 7.39344   2
  -6  12  -2 74.1314 7.52827   2
  -6  12  -2 97.3848 15.8630   1
   6  12   2 72.4430 12.9544   1
   7 -12   2 36.8253 11.8362   1
  -7 -12  -2 54.6300 14.0277   1
   7 -12   2 41.1701 4.94804   2
  -7  12  -2 53.0090 5.63743   2
   7  12   2 36.8162 11.5894   1
  -7  12  -2 36.3764 11.1425   1
  -8 -12  -2 20.5271 12.9830   1
   8 -12   2 60.3415 12.9385   1
  -8  12  -2 60.2734 6.29646   2
   8  12   2 39.5685 12.6558   1
  -8  12  -2 40.8944 13.0613   1
  -9 -12  -2 -2.0120 12.7759   1
   9 -12   2 8.30613 11.4510   1
  -9  12  -2 -5.0421 4.22205   2
  -9  12  -2 -1.8375 9.26345   1
   9  12   2 -2.7006 9.33964   1
 -10 -12  -2 68.6707 17.6112   1
  10 -12   2 35.6270 14.5381   1
 -10  12  -2 45.7841 16.3029   1
 -10  12  -2 82.7994 7.56546   2
  11 -12   2 -5.0905 13.4503   1
 -11 -12  -2 16.2789 24.6209   1
 -11  12  -2 28.9962 15.9857   1
 -11  12  -2 4.62134 4.82256   2
 -11  13   2 -4.2829 4.35406   2
 -11  13   2 -50.021 20.6581   1
 -10 -13   2 -8.0805 15.9271   1
 -10  13   2 4.26859 14.5280   1
 -10  13   2 2.50164 4.33871   2
   9 -13  -2 -4.4297 9.88903   1
  -9 -13   2 -1.2680 13.5561   1
  -9  13   2 -1.0738 12.8022   1
   8 -13  -2 -1.3383 9.35682   1
  -8 -13   2 9.59162 11.4307   1
   8  13  -2 0.01555 2.85543   2
  -8  13   2 14.0152 11.2951   1
  -8  13   2 7.03891 4.18370   2
   7 -13  -2 16.3155 11.0660   1
  -7 -13   2 -1.6068 9.63366   1
  -7  13   2 -9.7645 9.72208   1
   7  13  -2 15.6784 3.41276   2
  -7  13   2 15.2581 4.77887   2
   6 -13  -2 27.8157 11.9261   1
  -6 -13   2 37.6437 12.3026   1
   6  13  -2 37.6839 10.8095   1
  -6  13   2 52.3632 13.2381   1
  -6  13   2 43.0005 4.88510   2
   6  13  -2 41.4620 4.42792   2
   5 -13  -2 2.69413 8.43803   1
  -5 -13   2 -6.3709 9.30270   1
  -5  13   2 11.7523 10.2259   1
   5  13  -2 -0.2685 7.71439   1
   5  13  -2 8.94783 3.25764   2
  -5  13   2 6.76630 4.03862   2
   4 -13  -2 193.333 20.6495   1
   4  13  -2 162.478 18.3425   1
  -4  13   2 188.112 10.3283   2
  -4  13   2 198.076 21.4586   1
   3 -13  -2 82.1699 14.6688   1
  -3 -13   2 120.804 15.6797   1
  -3  13   2 124.585 8.44809   2
   3  13  -2 95.6961 13.8194   1
  -3  13   2 84.2519 14.3006   1
  -2 -13   2 17.3161 9.12555   1
   2 -13  -2 3.68443 9.89573   1
   2  13  -2 6.94706 8.59977   1
  -2  13   2 1.38326 3.51021   2
  -2  13   2 -4.6591 8.16733   1
  -1 -13   2 -2.4055 8.70213   1
   1 -13  -2 8.50824 9.80939   1
   1  13  -2 -4.6340 6.36081   1
   1  13  -2 -1.9373 3.04369   2
  -1  13   2 -0.7643 7.40989   1
  -1  13   2 -3.8417 3.26568   2
   0 -13  -2 8.84298 8.69786   1
   0 -13   2 7.33787 8.01026   1
   0  13  -2 13.2529 9.19138   1
   0  13   2 20.4592 9.50417   1
   0  13  -2 9.60125 3.50329   2
   0  13   2 5.86629 3.72240   2
  -1 -13  -2 1.09792 9.82898   1
   1 -13   2 16.6388 9.74254   1
  -1  13  -2 10.2633 3.31543   2
  -1  13  -2 -4.9420 7.66842   1
   1  13   2 5.39310 3.60273   2
   1  13   2 1.65320 8.97743   1
  -2 -13  -2 11.5575 10.0036   1
   2 -13   2 21.8615 10.6919   1
   2  13   2 14.1385 3.75095   2
   2  13   2 29.0863 9.76482   1
  -2  13  -2 8.27952 7.93954   1
  -2  13  -2 16.4925 3.77518   2
  -3 -13  -2 0.55341 9.63361   1
   3 -13   2 -7.2187 9.12173   1
   3  13   2 -3.8923 3.54326   2
   3  13   2 -3.7875 7.32858   1
  -3  13  -2 -0.5248 3.13743   2
  -3  13  -2 -1.7591 7.57766   1
   4 -13   2 -0.5171 8.44851   1
  -4 -13  -2 14.3316 9.40171   1
   4 -13   2 5.23194 3.54901   2
  -4  13  -2 21.4412 10.2941   1
   4  13   2 6.60646 8.58817   1
  -4  13  -2 11.8347 3.96009   2
   4  13   2 3.20976 3.19091   2
   5 -13   2 -15.909 8.42415   1
  -5 -13  -2 12.9216 10.6229   1
   5 -13   2 -2.4911 3.63484   2
   5  13   2 -4.2836 3.17475   2
   5  13   2 4.88636 9.06882   1
  -5  13  -2 -2.5575 9.10724   1
  -5  13  -2 -0.8678 3.40834   2
   6 -13   2 76.6941 13.8097   1
  -6 -13  -2 61.4364 13.3684   1
   6 -13   2 80.8202 7.67654   2
   6  13   2 76.6465 13.8119   1
  -6  13  -2 64.4470 14.6217   1
   6  13   2 81.8730 7.32522   2
  -6  13  -2 71.0954 7.79806   2
   7 -13   2 1.17133 8.35452   1
  -7 -13  -2 5.07594 11.0607   1
  -7  13  -2 -1.0476 3.73858   2
   7  13   2 -6.7596 2.89792   2
  -7  13  -2 -1.0745 9.79175   1
   7  13   2 -5.2838 7.44606   1
   8 -13   2 28.6594 11.4586   1
  -8 -13  -2 13.3840 12.3027   1
   8  13   2 52.3558 13.6453   1
  -8  13  -2 32.1456 13.3957   1
  -8  13  -2 47.6279 5.70342   2
   9 -13   2 25.0993 13.4380   1
  -9 -13  -2 14.4146 14.5187   1
  -9  13  -2 28.9473 5.28170   2
 -10 -13  -2 43.8368 17.0960   1
  10 -13   2 55.3780 14.7631   1
 -10  13  -2 27.6696 5.35219   2
 -10  13  -2 51.9624 17.9461   1
 -10  14   2 10.4865 17.9621   1
 -10  14   2 -0.1767 4.58666   2
  -9 -14   2 27.2816 15.2167   1
   9 -14  -2 18.9730 14.7400   1
  -9  14   2 19.5029 5.71941   2
   9  14  -2 26.0950 12.1981   1
  -9  14   2 33.6584 14.7614   1
  -8 -14   2 1.22128 11.7732   1
   8 -14  -2 8.72723 12.1386   1
  -8  14   2 7.46477 4.58895   2
   8  14  -2 3.92997 3.31094   2
  -8  14   2 12.8344 11.7376   1
  -7 -14   2 46.5335 14.5193   1
   7 -14  -2 42.9645 13.3485   1
  -7  14   2 36.5652 4.93883   2
   7  14  -2 30.4777 3.97173   2
  -7  14   2 33.9539 12.2254   1
   6 -14  -2 -1.6083 8.72071   1
  -6 -14   2 12.6597 11.2812   1
  -6  14   2 15.3353 4.90657   2
   6  14  -2 13.3143 3.42165   2
  -6  14   2 25.2989 11.3052   1
   6  14  -2 21.1412 10.5916   1
   5 -14  -2 61.0097 13.0733   1
  -5 -14   2 42.9442 12.5693   1
  -5  14   2 59.0554 13.0156   1
  -5  14   2 42.1922 5.15379   2
   5  14  -2 61.8885 6.21761   2
   5  14  -2 26.5758 9.73585   1
  -4 -14   2 15.0356 10.8371   1
   4 -14  -2 -3.7797 10.2534   1
  -4  14   2 1.26685 4.35820   2
   4  14  -2 5.58134 8.82786   1
   4  14  -2 12.4025 4.99634   2
   3 -14  -2 -1.0738 9.58458   1
  -3 -14   2 -7.9375 7.89718   1
  -3  14   2 -3.4991 3.47636   2
  -3  14   2 10.9473 9.81414   1
   3  14  -2 4.81563 8.53001   1
   2 -14  -2 172.417 21.5441   1
  -2 -14   2 164.256 20.9021   1
   2  14  -2 144.714 8.06087   2
  -2  14   2 176.971 21.2670   1
  -2  14   2 165.411 9.95283   2
   2  14  -2 184.076 19.4418   1
  -1 -14   2 51.8387 12.7305   1
   1 -14  -2 66.1624 13.5137   1
  -1  14   2 64.3721 7.29538   2
   1  14  -2 56.2226 6.39066   2
   1  14  -2 91.2563 14.1504   1
  -1  14   2 89.9717 14.1825   1
   0 -14   2 85.0299 15.0830   1
   0 -14  -2 95.4142 15.1958   1
   0  14   2 100.030 8.13362   2
   0  14   2 109.419 16.0567   1
   0  14  -2 98.5964 7.51602   2
   0  14  -2 97.1933 14.8097   1
   1 -14   2 115.802 16.0294   1
  -1 -14  -2 161.837 20.5032   1
   1  14   2 130.779 8.74349   2
   1  14   2 97.3210 14.6476   1
  -1  14  -2 154.342 17.5307   1
  -1  14  -2 125.866 8.14862   2
   2 -14   2 31.2828 11.7617   1
  -2 -14  -2 21.3146 10.6343   1
   2  14   2 13.4858 8.90397   1
  -2  14  -2 25.8006 10.7740   1
  -2  14  -2 29.0454 4.33268   2
  -3 -14  -2 163.029 21.2229   1
   3 -14   2 136.774 18.3987   1
   3  14   2 145.000 8.95601   2
  -3  14  -2 148.392 17.9815   1
   3  14   2 124.793 16.7149   1
  -3  14  -2 148.135 9.00583   2
   4 -14   2 23.7789 11.0069   1
  -4 -14  -2 -3.9494 9.97287   1
   4  14   2 -2.1157 3.47392   2
   4  14   2 2.35367 8.61170   1
  -4  14  -2 0.85113 3.22588   2
  -4  14  -2 -4.9208 7.52312   1
   5 -14   2 108.916 17.3051   1
   5 -14   2 118.365 8.89682   2
  -5 -14  -2 119.556 17.9057   1
   5  14   2 150.790 19.7736   1
  -5  14  -2 122.840 8.71059   2
  -5  14  -2 110.948 16.1454   1
   5  14   2 109.249 8.41049   2
   6 -14   2 1.48607 9.81566   1
  -6 -14  -2 -6.3722 11.3927   1
  -6  14  -2 -0.7001 3.70945   2
   6  14   2 4.58244 8.77369   1
  -6  14  -2 -2.5881 8.51662   1
   6  14   2 1.47590 3.47019   2
   7 -14   2 109.397 18.5815   1
  -7 -14  -2 113.644 17.4736   1
   7  14   2 87.6094 15.1609   1
   7  14   2 108.302 8.37710   2
  -7  14  -2 113.298 9.06371   2
  -7  14  -2 90.4857 16.0829   1
  -8 -14  -2 -0.6013 14.1026   1
   8 -14   2 -7.5575 11.7742   1
  -8  14  -2 -10.870 9.83814   1
   8  14   2 -8.2751 10.1394   1
  -8  14  -2 -4.1707 3.78064   2
  -9 -14  -2 12.9428 15.4954   1
   9 -14   2 20.3215 12.8140   1
  -9  14  -2 32.3551 5.29506   2
   9  14   2 16.2598 14.7173   1
  -9  14  -2 19.7454 16.6902   1
 -10  14  -2 4.10894 4.49242   2
  -9  15   2 -26.045 16.2825   1
  -9  15   2 -10.494 4.22585   2
  -8 -15   2 31.1862 15.8436   1
   8 -15  -2 15.7510 11.9761   1
  -8  15   2 31.6627 15.3009   1
  -8  15   2 45.2390 6.40229   2
  -7 -15   2 10.2251 10.3434   1
   7 -15  -2 -19.613 9.88201   1
  -7  15   2 -2.8580 4.23443   2
   7  15  -2 -1.0164 3.04347   2
  -7  15   2 -8.0151 11.4139   1
  -6 -15   2 -0.9668 10.7480   1
   6 -15  -2 15.5887 10.9193   1
  -6  15   2 4.68544 4.16119   2
   6  15  -2 9.22940 10.6672   1
   6  15  -2 4.19287 3.17262   2
  -6  15   2 -11.293 8.88208   1
   5 -15  -2 1.18822 9.60563   1
  -5 -15   2 7.24157 9.50414   1
  -5  15   2 -1.2682 8.71006   1
   5  15  -2 2.56229 3.13834   2
  -5  15   2 0.33656 3.91510   2
   5  15  -2 4.31040 8.96935   1
  -4 -15   2 8.87768 10.8249   1
   4 -15  -2 0.54105 9.86103   1
  -4  15   2 0.38221 9.73311   1
   4  15  -2 8.32512 3.19482   2
  -4  15   2 7.02875 4.45026   2
   4  15  -2 -4.5449 8.95385   1
  -3 -15   2 5.65292 10.7669   1
   3 -15  -2 22.1598 10.9093   1
  -3  15   2 11.0929 4.58599   2
  -3  15   2 5.57817 9.50236   1
   3  15  -2 0.46498 7.83011   1
   2 -15  -2 2.64296 10.1992   1
  -2 -15   2 3.77332 9.30137   1
  -2  15   2 7.02671 9.68842   1
  -2  15   2 2.44226 4.10187   2
   2  15  -2 1.92268 8.37789   1
  -1 -15   2 50.8283 13.5531   1
   1 -15  -2 58.6552 14.2656   1
  -1  15   2 46.5201 12.8381   1
   1  15  -2 43.4269 4.73755   2
  -1  15   2 32.8473 4.85666   2
   1  15  -2 13.5152 10.0756   1
   0 -15   2 24.8036 11.8431   1
   0 -15  -2 23.8919 12.0567   1
   0  15  -2 9.40366 3.87312   2
   0  15   2 11.3892 10.2746   1
   0  15   2 5.01971 4.02391   2
   0  15  -2 14.6904 10.2438   1
   1 -15   2 139.239 19.0270   1
  -1 -15  -2 118.980 17.0306   1
   1  15   2 129.926 17.2816   1
  -1  15  -2 118.296 17.0195   1
   1  15   2 132.083 9.06741   2
  -1  15  -2 135.690 8.86362   2
   2 -15   2 14.1669 10.8796   1
  -2 -15  -2 16.0479 11.7129   1
  -2  15  -2 8.15986 9.80105   1
  -2  15  -2 8.04845 3.64067   2
   2  15   2 5.29175 3.63216   2
   2  15   2 20.5411 10.0787   1
   3 -15   2 65.8241 15.4692   1
  -3 -15  -2 74.5652 15.5277   1
  -3  15  -2 81.2119 7.91743   2
   3  15   2 74.6083 13.9792   1
  -3  15  -2 66.3819 13.1061   1
   3  15   2 83.2456 7.89234   2
   4 -15   2 16.1252 11.9212   1
  -4 -15  -2 14.4987 11.8096   1
  -4  15  -2 18.0855 9.98594   1
   4  15   2 19.4502 9.55533   1
  -4  15  -2 9.75049 3.81578   2
   4  15   2 9.33977 3.69061   2
  -5 -15  -2 6.58906 10.5437   1
   5 -15   2 1.08463 10.6724   1
  -5  15  -2 8.72445 10.2166   1
   5  15   2 6.42982 3.96588   2
   5  15   2 7.20314 10.0542   1
  -5  15  -2 5.85623 3.82019   2
  -6 -15  -2 11.0430 11.3632   1
   6 -15   2 22.0228 11.7329   1
  -6  15  -2 8.15440 11.5306   1
   6  15   2 -0.1524 9.94900   1
  -6  15  -2 11.7397 4.41859   2
   6  15   2 13.7800 4.14327   2
  -7 -15  -2 0.23433 13.1951   1
   7 -15   2 0.07816 11.4215   1
   7  15   2 7.44233 3.72922   2
  -7  15  -2 0.94872 12.0640   1
   7  15   2 -0.5331 11.1648   1
  -7  15  -2 2.35519 4.51005   2
   8 -15   2 -2.7574 11.7627   1
  -8 -15  -2 5.33561 15.2736   1
   8  15   2 1.49733 13.3512   1
  -8  15  -2 9.19982 15.5033   1
  -8  15  -2 12.2769 4.94053   2
   9 -15   2 -7.0520 14.7103   1
  -9  15  -2 -7.1288 4.11785   2
  -8  16   2 -37.322 17.4233   1
  -8  16   2 0.88652 4.41560   2
   7 -16  -2 29.9050 15.1245   1
  -7 -16   2 31.0390 23.9000   1
  -7  16   2 66.8232 18.4295   1
  -7  16   2 45.7954 5.85263   2
   6 -16  -2 -26.289 11.6916   1
  -6 -16   2 -14.946 11.8306   1
   6  16  -2 29.1149 18.5404   1
   6  16  -2 0.11709 3.41655   2
  -6  16   2 5.75664 4.11021   2
  -6  16   2 8.24512 11.2029   1
   5 -16  -2 -2.7677 12.2849   1
  -5 -16   2 -2.3115 12.1639   1
  -5  16   2 7.86343 10.1131   1
  -5  16   2 6.95084 4.24015   2
   5  16  -2 6.66906 3.23189   2
   5  16  -2 18.1210 10.4174   1
  -4 -16   2 117.644 18.8792   1
   4 -16  -2 110.138 17.5131   1
   4  16  -2 99.3795 7.42259   2
  -4  16   2 93.5287 16.6929   1
   4  16  -2 93.6377 14.6679   1
  -4  16   2 113.810 9.56402   2
  -3 -16   2 -19.801 9.60787   1
   3 -16  -2 7.36789 10.4523   1
   3  16  -2 2.68603 4.89404   2
  -3  16   2 8.85020 9.60245   1
   3  16  -2 13.0158 9.73736   1
  -3  16   2 1.48740 3.91099   2
   2 -16  -2 68.0730 14.5037   1
  -2 -16   2 91.7701 16.9082   1
   2  16  -2 84.6311 14.3535   1
  -2  16   2 76.1645 8.49854   2
  -2  16   2 51.8676 12.2853   1
  -1 -16   2 62.6057 15.4501   1
   1 -16  -2 63.4375 14.7616   1
   1  16  -2 55.0751 12.7921   1
  -1  16   2 60.0764 14.5025   1
  -1  16   2 43.7783 5.74943   2
   0 -16   2 71.2456 15.1690   1
   0 -16  -2 73.4322 15.6932   1
   0  16   2 60.5036 6.20476   2
   0  16  -2 48.2447 13.2635   1
   0  16   2 56.2029 13.9552   1
   0  16  -2 57.1223 5.65323   2
   1 -16   2 6.58262 9.71056   1
  -1 -16  -2 -7.1168 9.58746   1
   1  16   2 13.9942 10.4593   1
   1  16   2 1.12776 3.59986   2
  -1  16  -2 0.41695 3.32831   2
  -1  16  -2 -7.7054 9.11332   1
   2 -16   2 57.5106 14.8361   1
  -2 -16  -2 38.2024 13.0357   1
  -2  16  -2 72.1974 7.43137   2
  -2  16  -2 61.4416 13.2283   1
   2  16   2 54.7695 13.5458   1
   2  16   2 47.9359 5.06320   2
  -3 -16  -2 43.1457 12.7031   1
   3 -16   2 43.1726 13.5412   1
  -3  16  -2 27.5634 4.30034   2
  -3  16  -2 28.5389 11.0914   1
   3  16   2 17.3067 4.03260   2
   3  16   2 25.7300 11.1473   1
   4 -16   2 0.46215 11.6325   1
  -4 -16  -2 -11.140 11.4289   1
   4  16   2 -3.2158 3.42307   2
  -4  16  -2 0.11262 9.09511   1
   4  16   2 -8.7946 9.90701   1
  -4  16  -2 -4.3960 3.30508   2
  -5 -16  -2 20.2217 13.4551   1
   5 -16   2 9.58239 11.5414   1
   5  16   2 4.28019 3.60224   2
  -5  16  -2 4.77576 4.39841   2
   5  16   2 -8.6992 9.62990   1
  -5  16  -2 16.3402 12.7520   1
   6 -16   2 7.01614 12.5020   1
  -6 -16  -2 -5.3789 13.8630   1
  -6  16  -2 4.96745 4.50175   2
  -6  16  -2 9.03824 12.6237   1
   6  16   2 -2.7518 3.34728   2
   6  16   2 11.3285 13.1135   1
  -7 -16  -2 21.7945 15.8378   1
   7 -16   2 11.0571 13.3887   1
  -7  16  -2 7.72903 14.7749   1
  -7  16  -2 3.09687 3.97838   2
   8 -16   2 4.48375 14.1399   1
  -8  16  -2 6.54304 4.30573   2
  -7  17   2 1.34507 4.65189   2
   6 -17  -2 27.9640 13.9047   1
  -6  17   2 17.3686 15.8990   1
  -6  17   2 22.9861 4.94479   2
   5 -17  -2 8.94059 14.2709   1
  -5 -17   2 -8.1026 13.8068   1
  -5  17   2 -7.3269 12.1152   1
   5  17  -2 1.91593 12.9852   1
  -5  17   2 -5.5921 4.19844   2
   4 -17  -2 -8.8843 11.4162   1
  -4 -17   2 -0.5701 13.2705   1
  -4  17   2 5.29927 12.8107   1
   4  17  -2 1.79492 11.0200   1
  -4  17   2 4.90267 4.72769   2
   4  17  -2 -5.6151 3.05150   2
  -3 -17   2 5.87686 10.8651   1
  -3  17   2 0.44057 4.28083   2
   3  17  -2 5.25286 3.55259   2
  -3  17   2 0.92607 11.4077   1
   3  17  -2 32.5160 11.9309   1
  -2 -17   2 22.3615 13.2787   1
   2 -17  -2 -3.2264 11.2334   1
  -2  17   2 -2.2869 3.70629   2
   2  17  -2 -4.6022 10.1987   1
  -2  17   2 15.8376 11.9544   1
  -1 -17   2 -9.5219 11.3246   1
   1 -17  -2 10.8867 11.3105   1
  -1  17   2 -12.108 10.8200   1
   1  17  -2 -2.4480 9.78168   1
  -1  17   2 -1.2026 4.27338   2
   1  17  -2 -4.8150 2.59863   2
   0 -17   2 3.43445 10.5233   1
   0 -17  -2 3.01788 12.0961   1
   0  17  -2 -6.3171 10.1747   1
   0  17   2 -5.0470 10.9544   1
   0  17  -2 -1.5120 3.52938   2
   0  17   2 -1.7902 3.62774   2
  -1 -17  -2 10.1892 13.1466   1
   1 -17   2 27.1453 14.0580   1
  -1  17  -2 1.82834 10.5636   1
  -1  17  -2 -2.7892 3.56256   2
   1  17   2 7.73110 4.08837   2
   1  17   2 -0.2153 10.3243   1
   2 -17   2 8.46385 11.4296   1
  -2 -17  -2 -0.0719 11.9861   1
   2  17   2 -8.2449 10.9503   1
  -2  17  -2 -5.9156 10.6771   1
  -2  17  -2 4.63870 3.50982   2
   2  17   2 -2.5007 3.43490   2
   3 -17   2 23.4863 13.8302   1
  -3 -17  -2 23.7929 13.1993   1
   3  17   2 -0.4708 3.21676   2
   3  17   2 -8.8067 10.6330   1
  -3  17  -2 -5.5048 3.78911   2
  -3  17  -2 -8.9879 11.5483   1
  -4 -17  -2 -17.085 12.8875   1
   4 -17   2 7.20018 12.2807   1
   4  17   2 8.55685 4.11733   2
  -4  17  -2 -3.0225 10.8452   1
   4  17   2 -10.755 11.4714   1
  -4  17  -2 6.01743 3.74048   2
   5 -17   2 -4.5413 13.7778   1
  -5 -17  -2 -18.467 13.5166   1
   5  17   2 -5.5777 11.9587   1
  -5  17  -2 7.35630 14.0908   1
   5  17   2 -2.3856 3.67068   2
  -5  17  -2 -2.6211 4.24115   2
   6 -17   2 20.4946 15.3712   1
  -6  17  -2 14.3744 4.80308   2
   5 -18  -2 -6.9910 18.4787   1
  -5  18   2 -11.221 4.09500   2
   4 -18  -2 2.54146 14.4516   1
  -4  18   2 -11.181 14.3943   1
  -4  18   2 5.39444 4.05442   2
  -3 -18   2 -2.5909 16.9426   1
   3 -18  -2 -5.3955 13.9458   1
  -3  18   2 5.01250 13.9243   1
  -3  18   2 10.9926 4.93340   2
  -2 -18   2 13.9753 14.6631   1
   2 -18  -2 14.0821 12.7904   1
  -2  18   2 9.33979 4.09054   2
  -2  18   2 -8.5787 12.6258   1
   2  18  -2 -11.444 13.4346   1
   1 -18  -2 -13.247 12.7500   1
  -1 -18   2 15.9649 12.4359   1
  -1  18   2 7.99688 4.51365   2
   1  18  -2 3.35756 12.9344   1
  -1  18   2 -15.559 10.7093   1
   0 -18  -2 21.5435 15.0560   1
   0 -18   2 19.2406 13.4233   1
   0  18  -2 -17.717 12.1140   1
   0  18   2 5.52417 4.71169   2
   0  18   2 7.57450 13.2202   1
  -1 -18  -2 23.4161 15.1316   1
   1 -18   2 18.1156 12.3972   1
   1  18   2 17.9930 13.9575   1
   1  18   2 17.4977 4.62289   2
  -1  18  -2 10.3106 3.98826   2
  -1  18  -2 -8.4025 13.1422   1
  -2 -18  -2 24.0303 15.4897   1
   2 -18   2 -4.4198 15.2841   1
   2  18   2 -4.5647 3.78311   2
  -2  18  -2 7.76013 13.9964   1
  -2  18  -2 6.63849 3.77506   2
   2  18   2 -0.0167 13.4435   1
   3 -18   2 27.2675 15.8547   1
  -3 -18  -2 34.5219 15.4476   1
   3  18   2 -0.8884 3.42868   2
  -3  18  -2 2.78205 3.70562   2
  -3  18  -2 11.9229 24.3674   1
   3  18   2 -0.8312 22.2875   1
   4 -18   2 -11.573 13.2518   1
  -4 -18  -2 3.39604 15.5534   1
   2 -19  -2 -31.831 17.6989   1
   1 -19  -2 18.7628 19.2267   1
   0 -19  -2 4.70757 21.0623   1
 -15   0   3 9.52924 4.56231   2
 -14   0   3 -4.4379 11.4980   1
 -14   0   3 8.82412 4.72908   2
 -13   0   3 18.8931 13.1140   1
 -13   0   3 36.2323 11.7771   1
 -13   0   3 22.8654 5.27020   2
 -12   0   3 9.04797 11.5990   1
 -12   0   3 -3.1419 3.93116   2
 -12   0   3 7.57001 8.22453   1
 -11   0   3 18.9485 10.9010   1
 -11   0   3 6.93458 8.61518   1
 -11   0   3 8.46937 3.67512   2
 -10   0   3 0.23237 7.46071   1
 -10   0   3 2.87087 8.16467   1
  10   0  -3 -0.5790 3.87357   2
 -10   0   3 1.14632 3.18611   2
  -9   0   3 1434.69 56.9340   1
  -9   0   3 1438.53 57.0478   1
  -9   0   3 1474.61 45.8048   2
   9   0  -3 1419.02 45.0106   2
   8   0  -3 -2.0966 1.94910   2
  -8   0   3 3.08357 7.12696   1
  -8   0   3 0.80550 2.84783   2
  -7   0   3 803.226 33.4867   1
   7   0  -3 767.238 23.9975   2
  -7   0   3 701.418 24.3079   2
  -6   0   3 -2.6446 1.91484   2
  -6   0   3 1.47025 4.92847   1
   6   0  -3 -1.6418 1.43501   2
  -5   0   3 3051.32 90.7551   2
  -5   0   3 2937.27 96.9482   1
   5   0  -3 3044.34 90.5445   2
  -4   0   3 -1.1100 3.53647   1
   4   0  -3 2.56670 1.16509   2
  -4   0   3 1.72955 1.34728   2
   3   0  -3 1657.21 48.3321   2
  -3   0   3 1465.63 51.6715   1
  -3   0   3 1693.50 48.4501   2
   2   0  -3 0.11955 0.60777   2
  -2   0   3 1.35325 0.68500   2
  -2   0   3 1.33109 1.95267   1
  -1   0   3 426.056 13.5250   1
   0   0  -3 2.35581 0.94660   1
   0   0   3 1.43638 1.00194   1
   0   0  -3 2.67459 1.08720   1
  -1   0  -3 728.746 23.8952   1
   1   0   3 692.970 21.9292   2
   1   0   3 750.090 24.1868   1
  -2   0  -3 -0.7050 3.19580   1
   2   0   3 -0.6640 1.01025   2
  -2   0  -3 1.19296 1.01984   2
  -2   0  -3 5.12005 3.02783   1
  -3   0  -3 1384.78 42.5636   2
  -3   0  -3 1414.39 47.3431   1
   3   0   3 1382.74 42.5451   2
  -3   0  -3 1409.75 47.8447   1
   4   0   3 -1.4782 1.46045   2
  -4   0  -3 -3.8332 1.60597   2
  -4   0  -3 -1.8307 4.09625   1
  -4   0  -3 -1.8990 4.07712   1
  -5   0  -3 113.011 11.6371   1
  -5   0  -3 100.710 5.50896   2
   5   0   3 108.234 5.33341   2
  -5   0  -3 113.375 11.0774   1
  -6   0  -3 -2.6815 1.93361   2
   6   0   3 -1.3314 1.59308   2
  -6   0  -3 -5.8500 5.20448   1
  -6   0  -3 -2.8874 5.59724   1
   7   0   3 226.886 9.25677   2
  -7   0  -3 229.705 17.9165   1
  -7   0  -3 233.338 16.6160   1
  -7   0  -3 229.284 9.63394   2
  -8   0  -3 -0.4555 7.52513   1
  -8   0  -3 8.32899 8.33233   1
  -8   0  -3 -3.6481 3.16481   2
   8   0   3 -0.5333 2.42020   2
   9   0   3 438.825 16.3709   2
  -9   0  -3 456.602 27.7652   1
  -9   0  -3 478.164 28.7824   1
  -9   0  -3 456.726 17.0768   2
 -10   0  -3 12.9239 10.1119   1
 -10   0  -3 -5.4124 8.72408   1
 -10   0  -3 -2.6396 3.15858   2
  10   0   3 -1.7303 2.68310   2
 -11   0  -3 335.994 14.7291   2
 -11   0  -3 336.914 26.8906   1
 -11   0  -3 332.318 26.5097   1
 -12   0  -3 -8.3067 11.1582   1
 -12   0  -3 -0.6594 3.79637   2
 -12   0  -3 -9.4829 8.69639   1
 -13   0  -3 21.9361 11.2018   1
 -13   0  -3 62.8234 15.7778   1
 -13   0  -3 46.2727 6.48525   2
 -14   0  -3 -14.629 15.6020   1
 -14   0  -3 -13.248 10.7191   1
 -14   0  -3 -4.6544 4.25665   2
 -15  -1   3 -3.2651 4.40441   2
 -15   1   3 11.5632 4.95567   2
 -14  -1   3 1.81894 10.5717   1
 -14  -1   3 1.45741 4.34241   2
 -14   1   3 1.18287 4.07270   2
 -14   1   3 3.57807 10.3892   1
 -13  -1   3 57.4913 16.8247   1
 -13  -1   3 48.0700 5.50131   2
 -13  -1   3 48.2717 13.1963   1
 -13   1   3 35.5810 11.6059   1
 -13   1   3 57.1811 15.7619   1
 -13   1   3 47.3634 5.56284   2
 -12  -1   3 5.09372 8.73463   1
 -12  -1   3 -4.9291 3.86788   2
 -12  -1   3 -10.076 10.2109   1
 -12   1   3 14.2808 11.2815   1
 -12   1   3 -2.9225 3.31305   2
 -12   1   3 -6.3759 7.54383   1
 -11  -1   3 55.1800 12.0215   1
 -11  -1   3 45.7806 11.8469   1
 -11  -1   3 32.8017 4.49839   2
 -11   1   3 33.2219 9.83639   1
 -11   1   3 38.6857 4.91232   2
 -11   1   3 44.0712 11.9572   1
  10  -1  -3 104.594 8.22247   2
 -10  -1   3 100.323 14.1389   1
 -10  -1   3 107.746 7.86317   2
 -10  -1   3 103.592 15.2551   1
 -10   1   3 108.030 7.75231   2
 -10   1   3 77.2818 12.9239   1
 -10   1   3 79.1899 12.4661   1
  -9  -1   3 145.868 17.4035   1
  -9  -1   3 135.797 16.3020   1
  -9  -1   3 135.996 8.25217   2
   9  -1  -3 142.637 7.16288   2
  -9   1   3 136.302 8.07703   2
  -9   1   3 152.533 17.6707   1
   9   1  -3 148.507 6.98049   2
  -8  -1   3 1649.68 62.0568   1
  -8  -1   3 1711.28 52.0151   2
   8  -1  -3 1660.50 51.3265   2
  -8  -1   3 1744.82 62.7854   1
  -8   1   3 1638.64 51.7563   2
  -8   1   3 1571.68 61.5379   1
   8   1  -3 1663.92 51.2653   2
  -7  -1   3 48.3150 4.63007   2
   7  -1  -3 36.2193 3.72267   2
  -7  -1   3 38.6809 8.20174   1
  -7  -1   3 58.0869 9.37012   1
   7   1  -3 38.7372 3.55326   2
  -7   1   3 19.0536 6.89864   1
  -6  -1   3 1262.98 35.3566   2
   6  -1  -3 1103.83 34.7615   2
  -6  -1   3 1103.32 42.8138   1
  -6  -1   3 1122.69 42.6433   1
  -6   1   3 1060.91 34.9563   2
  -6   1   3 1087.46 42.1156   1
   6   1  -3 1126.79 34.7185   2
  -5  -1   3 248.998 9.24461   2
   5  -1  -3 256.372 8.95484   2
   5  -1  -3 264.509 15.6615   1
  -5  -1   3 262.628 15.6605   1
  -5   1   3 279.364 14.8708   1
  -5   1   3 253.634 9.14301   2
   5   1  -3 255.611 8.84438   2
  -4  -1   3 1641.37 49.4076   2
  -4  -1   3 1604.40 55.0107   1
   4  -1  -3 1629.03 49.2491   2
   4  -1  -3 1633.05 54.8244   1
  -4   1   3 1692.73 54.3988   1
   4   1  -3 1611.84 49.1455   2
  -4   1   3 1592.46 49.3404   2
   3  -1  -3 4092.16 125.293   1
  -3   1   3 4053.24 125.161   1
   2  -1  -3 268.470 8.48374   2
  -2  -1   3 270.174 8.40873   2
   2  -1  -3 273.411 10.7353   1
   2   1  -3 270.447 8.26234   2
  -2   1   3 266.681 8.55465   2
  -2   1   3 263.685 10.8404   1
   1  -1  -3 3063.76 94.4274   1
  -1  -1   3 3238.78 93.6944   1
  -1   1   3 3063.91 94.5680   1
   0  -1   3 124.975 3.99523   2
   0  -1  -3 128.392 5.77698   1
   0  -1   3 132.070 5.07645   1
   0   1   3 130.075 5.87856   1
   0   1  -3 122.365 4.86469   1
  -2  -1  -3 2333.85 72.0813   1
   2  -1   3 2323.68 72.1068   1
   2  -1   3 2262.40 68.6153   2
  -2   1  -3 2090.40 68.5444   2
  -2   1  -3 2376.84 72.1973   1
   2   1   3 2330.25 72.1072   1
   3  -1   3 1123.43 37.6592   1
   3  -1   3 1059.52 32.1839   2
  -3  -1  -3 1018.49 32.2358   2
  -3  -1  -3 1038.12 36.9297   1
  -3   1  -3 1035.71 32.1638   2
   3   1   3 1065.23 32.2803   2
  -3   1  -3 1002.70 36.7663   1
   4  -1   3 2086.73 67.3045   1
  -4  -1  -3 1986.04 59.8938   2
   4  -1   3 1971.98 59.7628   2
  -4  -1  -3 2008.26 67.0982   1
  -4   1  -3 1986.71 59.7954   2
   4   1   3 1972.22 59.8185   2
  -4   1  -3 1764.84 65.4984   1
  -5  -1  -3 1495.28 44.0575   2
   5  -1   3 1278.35 51.3220   1
  -5  -1  -3 1527.09 52.8204   1
  -5  -1  -3 1396.07 51.0945   1
   5  -1   3 1404.77 43.8106   2
  -5   1  -3 1354.18 51.0704   1
   5   1   3 1442.64 43.8740   2
  -5   1  -3 1463.20 43.9276   2
  -6  -1  -3 527.959 26.3170   1
   6  -1   3 494.835 17.6676   2
  -6  -1  -3 551.126 18.0834   2
  -6  -1  -3 534.754 26.1601   1
   6   1   3 551.158 17.7950   2
  -6   1  -3 526.958 17.8929   2
  -6   1  -3 523.788 25.9304   1
  -7  -1  -3 172.643 14.9712   1
  -7  -1  -3 190.495 8.36961   2
   7  -1   3 174.861 7.86003   2
  -7  -1  -3 179.039 16.6642   1
  -7   1  -3 170.284 15.5899   1
  -7   1  -3 185.075 8.32145   2
   7   1   3 174.509 7.88594   2
   8  -1   3 667.353 23.3377   2
  -8  -1  -3 721.233 35.2053   1
  -8  -1  -3 723.871 33.9386   1
  -8   1  -3 691.433 35.1741   1
   8   1   3 708.470 23.4123   2
  -8   1  -3 691.969 23.7915   2
  -8   1  -3 705.166 34.5172   1
  -9  -1  -3 403.126 25.0527   1
   9  -1   3 395.963 14.7742   2
  -9  -1  -3 402.125 15.3391   2
  -9  -1  -3 390.976 26.2333   1
  -9   1  -3 385.979 24.6265   1
  -9   1  -3 383.705 26.5518   1
  -9   1  -3 376.145 15.2028   2
   9   1   3 392.576 14.7153   2
 -10  -1  -3 290.951 23.0152   1
 -10  -1  -3 221.401 21.8986   1
  10  -1   3 234.839 10.7692   2
 -10  -1  -3 231.520 11.6409   2
 -10   1  -3 217.027 21.4403   1
  10   1   3 234.223 10.6392   2
 -10   1  -3 263.975 23.1777   1
 -10   1  -3 239.656 11.6080   2
 -11  -1  -3 14.0132 4.21441   2
 -11  -1  -3 6.75726 10.1936   1
 -11  -1  -3 -6.1530 9.53041   1
 -11   1  -3 31.8586 5.34047   2
 -11   1  -3 36.2225 11.7410   1
 -11   1  -3 20.3322 10.8496   1
 -12  -1  -3 -9.4754 7.67144   1
 -12  -1  -3 5.28477 4.35059   2
 -12  -1  -3 17.9144 11.9847   1
 -12   1  -3 -12.235 8.85753   1
 -12   1  -3 2.87199 3.83420   2
 -12   1  -3 3.96954 8.74603   1
 -13  -1  -3 -0.5996 4.54052   2
 -13  -1  -3 -13.346 12.6270   1
 -13  -1  -3 -17.985 8.80411   1
 -13   1  -3 6.18059 4.85262   2
 -13   1  -3 11.7987 13.3662   1
 -13   1  -3 12.2354 10.9390   1
 -14  -1  -3 -12.989 15.7542   1
 -14  -1  -3 -0.2885 11.8517   1
 -14   1  -3 18.0551 11.4508   1
 -14   1  -3 11.4074 16.0774   1
 -14   1  -3 -1.5863 4.20805   2
 -14  -2   3 22.9707 13.0511   1
 -14  -2   3 19.3106 4.85065   2
 -14   2   3 14.7981 12.2538   1
 -14   2   3 22.8821 5.18830   2
 -13  -2   3 -22.017 11.0714   1
 -13  -2   3 -11.161 9.67618   1
 -13  -2   3 -6.0553 3.61464   2
 -13   2   3 -21.115 11.4026   1
 -13   2   3 -9.5609 9.81543   1
 -13   2   3 -1.9582 3.62445   2
 -12  -2   3 164.284 21.6750   1
 -12  -2   3 156.581 20.6579   1
 -12  -2   3 207.595 11.2584   2
 -12   2   3 180.441 24.5419   1
 -12   2   3 174.957 11.0087   2
 -12   2   3 199.239 21.7775   1
 -11  -2   3 1.55922 8.42987   1
 -11  -2   3 -2.2027 3.66738   2
 -11  -2   3 5.62220 8.21855   1
 -11   2   3 1.09403 3.33366   2
 -11   2   3 7.85604 9.43478   1
 -10  -2   3 280.502 23.4344   1
 -10  -2   3 276.005 23.6664   1
 -10  -2   3 342.204 13.3919   2
 -10   2   3 282.581 22.6623   1
 -10   2   3 309.684 13.1691   2
  -9  -2   3 4.52372 7.66307   1
  -9  -2   3 6.12545 3.48814   2
  -9  -2   3 5.81166 6.86904   1
   9  -2  -3 1.86481 2.47850   2
  -9   2   3 7.49952 7.14250   1
   9   2  -3 4.43583 2.24641   2
  -9   2   3 6.22504 3.31508   2
  -8  -2   3 690.323 22.1802   2
  -8  -2   3 647.540 31.6144   1
  -8  -2   3 636.742 31.9013   1
   8  -2  -3 638.940 21.3147   2
  -8   2   3 606.317 30.7748   1
  -8   2   3 651.871 21.7803   2
   8   2  -3 638.223 21.1633   2
  -7  -2   3 11.9257 6.76953   1
   7  -2  -3 10.4793 6.04224   1
  -7  -2   3 7.15533 2.40879   2
  -7  -2   3 8.78370 6.37939   1
   7  -2  -3 11.0941 2.26311   2
   7   2  -3 10.7310 1.93837   2
  -7   2   3 7.27885 2.59505   2
  -7   2   3 2.14602 5.83413   1
  -6  -2   3 785.273 26.0568   2
  -6  -2   3 795.110 33.0517   1
  -6  -2   3 813.054 34.2895   1
   6  -2  -3 811.292 33.8480   1
   6  -2  -3 824.648 25.6991   2
  -6   2   3 837.312 33.5063   1
   6   2  -3 827.457 25.5578   2
  -6   2   3 823.533 25.9197   2
   5  -2  -3 208.902 7.66848   2
  -5  -2   3 181.122 13.1252   1
   5  -2  -3 222.743 13.4973   1
  -5  -2   3 217.968 8.08810   2
  -5   2   3 199.505 7.85436   2
  -5   2   3 215.283 13.7653   1
   5   2  -3 212.861 7.47811   2
  -4  -2   3 1178.00 35.8922   2
  -4  -2   3 1094.88 40.4013   1
   4  -2  -3 1166.32 35.6941   2
   4  -2  -3 1197.38 40.5921   1
   4   2  -3 1174.50 35.5209   2
  -4   2   3 1165.48 35.7957   2
  -4   2   3 1197.82 40.7720   1
   3  -2  -3 1131.15 39.7514   1
  -3  -2   3 1263.69 40.1383   1
  -3  -2   3 1142.47 36.3341   2
   3  -2  -3 1213.09 36.3225   2
  -3   2   3 1209.37 40.0194   1
   3   2  -3 1214.24 36.1157   2
  -3   2   3 1196.82 36.3823   2
  -2  -2   3 1149.94 34.3793   2
  -2  -2   3 1161.80 36.5665   1
   2  -2  -3 1123.20 34.4418   2
   2  -2  -3 1185.11 37.3520   1
   2   2  -3 1152.77 36.5041   1
  -2   2   3 1131.46 34.5009   2
  -2   2   3 1085.57 37.2464   1
   2   2  -3 1121.38 34.2072   2
   1  -2  -3 134.769 7.26981   1
  -1  -2   3 141.994 6.29003   1
  -1  -2   3 129.490 4.36393   2
   1   2  -3 132.996 5.87723   1
  -1   2   3 129.231 4.69188   2
   1   2  -3 136.000 4.27353   2
   1   2  -3 132.252 4.23148   2
  -1   2   3 135.678 7.42948   1
   0  -2  -3 873.436 29.4576   1
   0  -2   3 894.365 28.6778   1
   0  -2   3 911.109 26.9786   2
   0   2  -3 900.849 28.5935   1
   0   2  -3 903.333 26.9137   2
   0   2   3 891.583 29.6109   1
  -1  -2  -3 334.411 13.4239   1
   1  -2   3 352.259 13.0728   1
   1  -2   3 311.900 10.4332   2
   1   2   3 336.776 13.5677   1
   2  -2   3 7048.42 211.208   1
  -2  -2  -3 6888.62 211.427   1
  -2   2  -3 7114.80 211.246   1
   2   2   3 6816.29 211.194   1
  -3  -2  -3 23.9731 5.07076   1
   3  -2   3 28.1318 2.67726   2
   3  -2   3 23.9750 4.55156   1
  -3   2  -3 29.9610 5.04789   1
   3   2   3 16.6862 4.49462   1
   3   2   3 28.1543 2.25760   2
   4  -2   3 5622.17 171.392   2
   4  -2   3 5826.65 177.718   1
   4   2   3 5760.33 177.725   1
  -4   2  -3 5605.37 171.364   2
  -4   2  -3 5815.43 177.906   1
   5  -2   3 83.7699 10.0634   1
   5  -2   3 74.9248 4.60720   2
  -5  -2  -3 71.7064 9.66930   1
  -5  -2  -3 74.8236 5.10357   2
  -5   2  -3 79.1389 4.75693   2
   5   2   3 84.5791 4.74732   2
  -5   2  -3 79.6889 10.0811   1
   6  -2   3 959.380 41.3724   1
   6  -2   3 958.572 32.0448   2
  -6  -2  -3 1047.61 42.4117   1
  -6  -2  -3 1071.76 32.4873   2
  -6  -2  -3 1031.51 41.1982   1
  -6   2  -3 939.675 40.3859   1
   6   2   3 1053.53 32.2378   2
  -6   2  -3 1059.07 32.2913   2
   7  -2   3 5.10120 2.32100   2
  -7  -2  -3 7.75304 2.82464   2
  -7  -2  -3 5.36562 7.19960   1
   7  -2   3 11.4738 7.30066   1
  -7  -2  -3 1.10662 5.93008   1
  -7   2  -3 2.32689 6.94416   1
   7   2   3 4.26556 2.21724   2
  -7   2  -3 0.56512 2.36612   2
   8  -2   3 397.367 14.7547   2
  -8  -2  -3 409.459 25.9778   1
  -8  -2  -3 435.085 26.0847   1
  -8  -2  -3 417.716 15.3114   2
  -8   2  -3 396.238 24.9976   1
   8   2   3 391.670 14.6189   2
  -8   2  -3 383.641 15.0534   2
  -9  -2  -3 5.68924 3.72350   2
  -9  -2  -3 -6.2365 7.50977   1
  -9  -2  -3 6.97167 7.91646   1
   9  -2   3 4.88340 2.68787   2
  -9   2  -3 2.02120 3.16709   2
   9   2   3 3.18311 2.51394   2
  -9   2  -3 5.78853 8.11803   1
 -10  -2  -3 49.5077 5.63591   2
  10  -2   3 54.1022 5.86828   2
 -10  -2  -3 30.8613 10.3794   1
 -10  -2  -3 44.8274 11.4923   1
 -10   2  -3 29.9075 11.3054   1
 -10   2  -3 65.7229 13.1707   1
  10   2   3 39.7566 4.06810   2
 -10   2  -3 53.1190 5.67122   2
 -11  -2  -3 6.76201 9.34293   1
 -11   2  -3 9.30710 10.8838   1
 -11   2  -3 10.2194 9.00712   1
 -11   2  -3 -1.9823 3.63369   2
 -12  -2  -3 6.09086 9.98022   1
 -12  -2  -3 11.5370 9.43563   1
 -12   2  -3 -2.6257 9.26487   1
 -12   2  -3 -11.348 9.33872   1
 -12   2  -3 -5.6800 3.82537   2
 -13  -2  -3 -8.0089 12.0928   1
 -13  -2  -3 -4.4305 10.9343   1
 -13   2  -3 19.1925 12.8949   1
 -13   2  -3 8.41653 5.12926   2
 -13   2  -3 8.10525 11.3700   1
 -14  -2  -3 14.9609 15.9788   1
 -14  -2  -3 12.7594 14.1424   1
 -14   2  -3 23.2765 16.4695   1
 -14   2  -3 4.54098 12.7788   1
 -14   2  -3 12.5317 4.89368   2
 -14  -3   3 -6.1587 11.7710   1
 -14   3   3 -2.2848 11.5247   1
 -14   3   3 12.4759 5.18187   2
 -13  -3   3 27.7137 11.6802   1
 -13  -3   3 -8.9927 13.3610   1
 -13   3   3 5.66943 10.6028   1
 -13   3   3 6.63623 4.19159   2
 -13   3   3 -2.1004 14.3660   1
 -12  -3   3 90.4911 17.3170   1
 -12  -3   3 87.4384 8.72004   2
 -12  -3   3 97.2689 16.3307   1
 -12   3   3 94.9816 8.90442   2
 -12   3   3 81.4837 15.7169   1
 -11  -3   3 17.0129 3.96224   2
 -11  -3   3 8.38310 9.49171   1
 -11  -3   3 42.0300 11.1028   1
 -11   3   3 19.8269 4.49210   2
 -11   3   3 12.1954 11.1394   1
 -10  -3   3 301.934 24.2096   1
 -10  -3   3 360.441 14.3469   2
 -10  -3   3 330.274 25.3257   1
 -10   3   3 323.923 13.8212   2
 -10   3   3 300.936 25.3119   1
   9  -3  -3 2.11118 2.52384   2
  -9  -3   3 -2.9025 7.26955   1
  -9  -3   3 6.17823 8.00245   1
  -9  -3   3 1.80976 2.91502   2
  -9   3   3 18.4307 8.30314   1
   9   3  -3 0.81385 2.05419   2
  -9   3   3 6.07001 3.39719   2
  -8  -3   3 184.512 9.13558   2
  -8  -3   3 153.392 16.3533   1
   8  -3  -3 202.539 18.3591   1
   8  -3  -3 190.022 8.28725   2
  -8  -3   3 195.846 17.4933   1
   8   3  -3 179.959 7.80268   2
  -8   3   3 185.747 8.78166   2
  -8   3   3 183.809 16.7354   1
   7  -3  -3 3.08821 6.21593   1
  -7  -3   3 6.90357 2.71284   2
   7  -3  -3 0.72329 2.04372   2
  -7  -3   3 3.81174 5.61327   1
  -7  -3   3 8.33311 6.74431   1
  -7   3   3 0.99622 2.45198   2
   7   3  -3 1.90039 1.88778   2
  -7   3   3 -1.2738 5.87440   1
   6  -3  -3 1076.20 33.7108   2
  -6  -3   3 1104.05 34.1439   2
  -6  -3   3 1065.02 41.7183   1
   6  -3  -3 1054.17 41.0116   1
   6   3  -3 1061.72 33.4791   2
  -6   3   3 1102.03 33.9447   2
  -6   3   3 1100.06 41.7711   1
   5  -3  -3 541.674 17.4070   2
  -5  -3   3 531.682 17.6829   2
  -5  -3   3 535.059 23.7036   1
   5  -3  -3 525.351 23.2089   1
   5   3  -3 551.125 17.2070   2
  -5   3   3 554.511 17.6045   2
  -5   3   3 508.236 23.6453   1
  -4  -3   3 1431.38 47.9098   1
   4  -3  -3 1414.72 42.8296   2
  -4  -3   3 1394.43 42.9287   2
   4  -3  -3 1386.86 47.7889   1
   4   3  -3 1373.38 42.5911   2
  -4   3   3 1402.71 42.9051   2
  -4   3   3 1416.77 48.2269   1
   3  -3  -3 157.848 9.56680   1
   3  -3  -3 155.685 5.98571   2
  -3  -3   3 164.427 9.40003   1
   3   3  -3 160.525 5.67863   2
   3   3  -3 161.543 9.12651   1
  -3   3   3 164.161 6.08844   2
  -3   3   3 146.826 9.69337   1
   2  -3  -3 6103.47 182.159   1
  -2  -3   3 6016.76 181.044   1
  -2   3   3 5879.34 182.160   1
   2   3  -3 5911.12 180.757   1
   1  -3  -3 474.908 18.4520   1
  -1  -3   3 482.998 15.0567   2
  -1  -3   3 499.995 17.8288   1
   1   3  -3 486.137 14.9408   2
   1   3  -3 495.315 17.3746   1
  -1   3   3 478.809 15.2941   2
  -1   3   3 496.560 18.8761   1
  -2  -3  -3 109.421 8.26798   1
   2  -3   3 104.522 4.45044   2
   2  -3   3 108.201 7.70438   1
  -2   3  -3 109.193 7.80972   1
  -2   3  -3 118.370 4.41110   2
   2   3   3 105.921 8.50726   1
  -3  -3  -3 2069.28 67.1527   1
   3  -3   3 1982.93 61.8334   2
   3  -3   3 2099.07 66.8039   1
  -3   3  -3 1995.30 61.7913   2
  -3   3  -3 2056.89 66.7376   1
   3   3   3 2035.65 61.9154   2
   3   3   3 2083.09 66.8709   1
   4  -3   3 546.068 23.1949   1
   4  -3   3 524.419 17.5073   2
  -4   3  -3 561.572 24.0709   1
   4   3   3 541.184 23.3634   1
  -4   3  -3 537.734 17.4876   2
   4   3   3 535.628 17.6254   2
   5  -3   3 247.371 15.6001   1
  -5  -3  -3 272.586 16.7054   1
   5  -3   3 266.644 10.1704   2
   5   3   3 296.095 10.4486   2
  -5   3  -3 320.889 17.9637   1
   5   3   3 283.656 17.0851   1
  -5   3  -3 286.051 10.2817   2
   6  -3   3 1266.13 41.2624   2
   6  -3   3 1292.45 50.2761   1
  -6  -3  -3 1345.06 50.4907   1
  -6   3  -3 1329.59 50.4276   1
   6   3   3 1363.98 41.4443   2
  -6   3  -3 1353.18 41.4130   2
   7  -3   3 470.030 26.2870   1
  -7  -3  -3 510.774 27.4371   1
  -7  -3  -3 447.320 25.6309   1
   7  -3   3 502.987 17.1938   2
  -7   3  -3 450.805 25.9645   1
  -7   3  -3 511.602 17.3213   2
   7   3   3 530.964 17.2710   2
   8  -3   3 483.555 17.3716   2
  -8  -3  -3 510.794 28.1032   1
  -8  -3  -3 474.509 29.1342   1
   8  -3   3 477.839 28.2518   1
  -8   3  -3 483.599 28.1589   1
   8   3   3 493.509 17.2587   2
  -8   3  -3 488.608 17.5614   2
   9  -3   3 158.063 8.49105   2
  -9  -3  -3 148.280 19.3492   1
  -9  -3  -3 157.168 17.5401   1
   9   3   3 163.390 8.27512   2
  -9   3  -3 153.697 19.3285   1
  -9   3  -3 182.993 9.19907   2
  10  -3   3 131.107 8.11259   2
 -10  -3  -3 154.550 19.9596   1
 -10  -3  -3 147.550 18.5032   1
  10   3   3 127.613 7.75107   2
 -10   3  -3 148.926 18.8168   1
 -10   3  -3 149.525 9.24713   2
 -11  -3  -3 54.0950 13.5037   1
 -11  -3  -3 49.6060 12.9539   1
 -11   3  -3 29.2325 11.8357   1
 -11   3  -3 54.2495 14.3334   1
 -11   3  -3 36.4244 4.78539   2
 -12  -3  -3 30.2124 12.2438   1
 -12  -3  -3 2.99244 10.3789   1
 -12   3  -3 -8.3608 10.2429   1
 -12   3  -3 7.37987 9.89347   1
 -12   3  -3 2.47763 4.10234   2
 -13  -3  -3 33.1766 12.5772   1
 -13  -3  -3 41.5294 14.8990   1
 -13   3  -3 18.7988 15.6573   1
 -13   3  -3 8.82320 12.3356   1
 -13   3  -3 23.2733 5.49816   2
 -14  -3  -3 15.4483 20.6205   1
 -14   3  -3 15.0346 5.30771   2
 -14   3  -3 -1.3318 17.7850   1
 -14   3  -3 13.0297 14.2189   1
 -14   4   3 8.95569 4.44472   2
 -14   4   3 2.98816 12.2802   1
 -13  -4   3 97.6838 22.4376   1
 -13  -4   3 117.034 18.0673   1
 -13   4   3 112.823 9.79144   2
 -13   4   3 88.2755 18.1025   1
 -12  -4   3 29.3570 12.2543   1
 -12  -4   3 29.9845 11.2705   1
 -12   4   3 38.2479 13.1533   1
 -12   4   3 26.8325 5.33948   2
 -11  -4   3 141.728 18.8061   1
 -11  -4   3 124.922 17.0789   1
 -11   4   3 109.893 8.79774   2
 -11   4   3 96.3655 15.6820   1
 -10  -4   3 4.38172 7.85522   1
 -10  -4   3 6.72025 8.78584   1
 -10   4   3 10.6969 9.83469   1
 -10   4   3 -4.5391 3.74229   2
  -9  -4   3 6.54521 8.65652   1
   9  -4  -3 5.11825 2.72405   2
  -9  -4   3 9.13567 8.35858   1
   9  -4  -3 6.62758 7.94708   1
  -9   4   3 -0.3644 3.02036   2
   9   4  -3 5.70268 2.22071   2
  -9   4   3 2.16762 7.87899   1
  -8  -4   3 15.6473 8.43455   1
   8  -4  -3 15.9270 3.03526   2
   8  -4  -3 18.1668 8.46581   1
  -8  -4   3 24.2012 4.04798   2
  -8  -4   3 21.3589 8.45070   1
  -8   4   3 11.2956 8.46360   1
   8   4  -3 22.5984 2.90159   2
   7  -4  -3 1220.58 47.1045   1
  -7  -4   3 1170.70 47.5194   1
   7  -4  -3 1189.76 37.8598   2
   7   4  -3 1174.31 37.5419   2
  -7   4   3 1259.54 48.1885   1
  -7   4   3 1236.07 38.2237   2
  -6  -4   3 1.33506 4.89070   1
   6  -4  -3 -1.4225 4.21936   1
   6  -4  -3 -1.2543 1.86048   2
   6   4  -3 1.75087 1.75275   2
  -6   4   3 -4.3086 5.72725   1
  -6   4   3 -2.8349 2.35380   2
   5  -4  -3 2479.81 82.0827   1
   5  -4  -3 2504.91 75.3178   2
  -5  -4   3 2529.78 82.0980   1
  -5   4   3 2514.04 75.4382   2
  -5   4   3 2492.02 82.3227   1
   5   4  -3 2390.23 75.0297   2
   4  -4  -3 496.068 16.0145   2
  -4  -4   3 477.136 20.8647   1
   4  -4  -3 490.216 21.2941   1
  -4   4   3 481.671 21.4996   1
   4   4  -3 480.584 15.7042   2
   4   4  -3 534.960 20.8589   1
  -4   4   3 471.389 16.0271   2
  -3  -4   3 1649.28 55.4790   1
   3  -4  -3 1731.96 51.6191   2
   3  -4  -3 1653.14 56.3950   1
  -3   4   3 1674.23 51.6363   2
   3   4  -3 1689.62 51.3519   2
   3   4  -3 1782.67 55.5641   1
  -3   4   3 1703.74 56.8581   1
   2  -4  -3 80.8017 4.00398   2
  -2  -4   3 88.9094 7.29288   1
   2  -4  -3 75.2374 8.30795   1
  -2   4   3 78.7647 7.94416   1
   2   4  -3 79.0347 3.52642   2
  -2   4   3 81.9356 4.10785   2
   2   4  -3 89.0032 6.60328   1
  -1  -4   3 1927.59 59.8579   1
   1  -4  -3 1821.81 60.5672   1
   1   4  -3 1938.70 56.1356   2
   1   4  -3 1683.41 58.9210   1
  -1   4   3 1910.57 56.4618   2
  -1   4   3 1916.01 60.8498   1
   0  -4   3 51.9687 2.95575   2
   0  -4   3 54.2686 6.34374   1
   0  -4  -3 43.6861 6.07016   1
   0   4   3 46.8563 6.06265   1
  -1  -4  -3 179.561 11.2354   1
   1  -4   3 181.496 10.0352   1
   1  -4   3 184.902 6.47994   2
  -1   4  -3 161.730 11.2657   1
   1   4   3 179.910 10.6131   1
   2  -4   3 1216.97 40.1268   1
  -2  -4  -3 1139.10 40.3342   1
   2  -4   3 1164.12 35.2792   2
  -2   4  -3 1139.18 39.7062   1
   2   4   3 1100.19 39.8195   1
  -2   4  -3 1148.28 35.1821   2
   3  -4   3 246.244 13.8204   1
   3  -4   3 216.581 8.31230   2
  -3  -4  -3 256.510 13.9996   1
   3   4   3 222.214 13.5857   1
  -3   4  -3 235.290 13.7288   1
  -3   4  -3 222.466 8.27543   2
   4  -4   3 11.1818 4.96696   1
  -4  -4  -3 3.83566 4.97353   1
   4  -4   3 9.02228 1.88338   2
  -4   4  -3 7.20597 2.09212   2
   4   4   3 10.5619 2.14089   2
  -4   4  -3 -0.9547 4.49608   1
   4   4   3 9.86758 5.31450   1
   5  -4   3 457.473 22.1269   1
  -5  -4  -3 466.263 23.4405   1
   5  -4   3 451.311 15.6239   2
   5   4   3 499.413 22.6781   1
  -5   4  -3 468.116 22.7264   1
  -5   4  -3 443.935 15.5496   2
   5   4   3 469.763 15.7457   2
  -6  -4  -3 69.3454 10.7012   1
   6  -4   3 69.3589 9.65283   1
   6  -4   3 84.9667 5.33305   2
  -6   4  -3 81.5354 10.8552   1
   6   4   3 77.9974 5.45485   2
  -6   4  -3 83.6297 5.58006   2
   6   4   3 69.2107 9.91288   1
   7  -4   3 88.2124 5.93859   2
  -7  -4  -3 79.0214 11.5254   1
   7  -4   3 91.3284 12.2761   1
   7   4   3 88.0705 5.75919   2
  -7   4  -3 78.8349 11.3103   1
  -7   4  -3 83.9017 6.20460   2
   8  -4   3 31.0876 3.98807   2
  -8  -4  -3 19.6112 9.02822   1
  -8  -4  -3 30.9034 9.67670   1
   8  -4   3 15.3409 8.88137   1
   8   4   3 35.5898 3.85363   2
  -8   4  -3 16.8233 9.46151   1
  -8   4  -3 30.7353 4.30458   2
  -9  -4  -3 132.722 16.9328   1
  -9  -4  -3 107.718 15.2089   1
   9  -4   3 99.0275 15.1781   1
   9  -4   3 112.948 7.35001   2
   9   4   3 109.349 6.92882   2
  -9   4  -3 119.150 16.6040   1
  -9   4  -3 106.757 7.74100   2
 -10  -4  -3 107.665 15.9486   1
 -10  -4  -3 155.957 18.7668   1
  10  -4   3 126.430 8.01692   2
 -10   4  -3 108.544 16.5176   1
 -10   4  -3 133.599 9.08251   2
 -11  -4  -3 79.1071 15.0501   1
 -11  -4  -3 88.9052 15.3303   1
 -11   4  -3 91.2948 8.61146   2
 -11   4  -3 103.510 16.3917   1
 -12  -4  -3 35.7592 13.4796   1
 -12  -4  -3 23.0747 12.5037   1
 -12   4  -3 29.9200 5.22345   2
 -12   4  -3 7.83327 10.4711   1
 -12   4  -3 8.41055 10.6242   1
 -13  -4  -3 14.8149 11.0276   1
 -13  -4  -3 -4.2002 11.6606   1
 -13   4  -3 4.22704 4.96676   2
 -13   4  -3 -1.6300 14.4508   1
 -13   4  -3 14.9416 10.5021   1
 -14  -4  -3 -33.413 13.9435   1
 -14   4  -3 -2.3931 11.9647   1
 -14   4  -3 6.86458 5.17505   2
 -14   4  -3 21.0468 18.1404   1
 -14   5   3 5.25705 4.48642   2
 -13  -5   3 9.13684 11.3384   1
 -13   5   3 0.04194 14.3676   1
 -13   5   3 0.50486 3.89579   2
 -12  -5   3 31.5314 13.4155   1
 -12  -5   3 25.7512 11.5203   1
 -12   5   3 11.8833 4.46522   2
 -12   5   3 2.51845 11.1893   1
 -11  -5   3 79.9736 14.3150   1
 -11  -5   3 78.9500 15.9666   1
 -11   5   3 52.1041 5.51316   2
 -11   5   3 82.8086 16.1447   1
  10  -5  -3 2.55905 7.81879   1
 -10  -5   3 9.75082 9.19448   1
 -10  -5   3 23.9909 10.2430   1
 -10   5   3 13.3813 4.28731   2
 -10   5   3 9.18620 9.11919   1
  -9  -5   3 155.603 19.2097   1
   9  -5  -3 151.987 16.9666   1
   9  -5  -3 190.499 8.63682   2
  -9  -5   3 137.865 18.0698   1
  -9   5   3 197.300 20.4371   1
   9   5  -3 173.960 8.38799   2
  -9   5   3 180.921 9.39836   2
   8  -5  -3 802.210 36.6467   1
   8  -5  -3 782.892 26.1451   2
  -8  -5   3 779.783 36.8794   1
  -8   5   3 806.578 37.3759   1
   8   5  -3 789.873 25.6964   2
  -8   5   3 806.597 26.5465   2
  -7  -5   3 762.377 34.5053   1
   7  -5  -3 736.508 24.8414   2
   7  -5  -3 768.216 34.1597   1
  -7   5   3 783.996 25.2122   2
  -7   5   3 751.793 34.8771   1
   7   5  -3 767.247 24.5339   2
   6  -5  -3 717.550 30.6663   1
  -6  -5   3 705.665 30.8529   1
   6  -5  -3 682.742 22.6375   2
  -6   5   3 667.424 30.6093   1
  -6   5   3 708.301 22.8619   2
   6   5  -3 689.600 22.3159   2
  -5  -5   3 1116.66 41.1497   1
   5  -5  -3 1105.31 34.3469   2
   5  -5  -3 1140.56 41.9589   1
  -5   5   3 1046.11 41.6946   1
   5   5  -3 1092.74 40.4584   1
  -5   5   3 1100.64 34.4163   2
   5   5  -3 1080.87 34.0315   2
   4  -5  -3 1296.34 45.6688   1
   4  -5  -3 1281.22 39.0263   2
  -4  -5   3 1229.58 44.4199   1
   4   5  -3 1265.15 38.7602   2
  -4   5   3 1230.99 45.4069   1
  -4   5   3 1265.25 39.0614   2
   4   5  -3 1259.89 43.9931   1
   3  -5  -3 470.599 15.3144   2
  -3  -5   3 445.717 19.5144   1
   3  -5  -3 458.509 21.0508   1
   3   5  -3 460.881 19.0464   1
  -3   5   3 458.512 15.3578   2
  -3   5   3 458.073 20.8812   1
   3   5  -3 491.855 15.0130   2
   2  -5  -3 949.274 34.1696   1
  -2  -5   3 863.515 32.6192   1
   2  -5  -3 939.943 28.4864   2
   2   5  -3 907.104 28.0774   2
  -2   5   3 936.404 34.1020   1
  -2   5   3 894.231 28.4601   2
   1  -5  -3 152.421 10.8106   1
  -1  -5   3 140.734 10.0163   1
  -1   5   3 158.156 11.5363   1
   1   5  -3 145.009 5.63920   2
  -1   5   3 158.984 6.19053   2
   0  -5   3 38.7699 3.07525   2
   0  -5  -3 34.5254 5.95301   1
   0  -5   3 31.8214 5.09874   1
   0   5   3 37.2466 5.96535   1
   1  -5   3 627.766 19.3832   2
   1  -5   3 631.346 24.1019   1
   1   5   3 621.094 24.6165   1
  -1   5  -3 556.760 24.1786   1
   2  -5   3 449.152 20.5733   1
   2  -5   3 464.562 15.4014   2
  -2   5  -3 485.110 20.7705   1
  -2   5  -3 480.639 15.3030   2
   2   5   3 481.026 21.0881   1
   3  -5   3 1826.50 62.8974   1
   3  -5   3 1765.10 56.9541   2
  -3  -5  -3 2015.60 64.2055   1
  -3   5  -3 1907.01 56.9684   2
   3   5   3 1839.46 62.7959   1
  -3   5  -3 1887.32 63.1415   1
  -4  -5  -3 714.121 30.7049   1
   4  -5   3 720.646 23.9176   2
   4  -5   3 803.923 31.0390   1
   4   5   3 759.417 24.0053   2
   4   5   3 741.425 30.5413   1
  -4   5  -3 752.305 23.9274   2
  -4   5  -3 766.614 30.9631   1
   5  -5   3 686.918 30.8792   1
  -5  -5  -3 714.874 31.7775   1
   5  -5   3 727.477 23.9274   2
  -5   5  -3 765.952 23.9576   2
   5   5   3 743.428 24.0160   2
  -5   5  -3 784.275 32.1279   1
   5   5   3 756.598 31.6241   1
  -6  -5  -3 678.117 32.7845   1
   6  -5   3 766.218 24.3583   2
   6  -5   3 695.407 32.0677   1
  -6   5  -3 786.598 34.2990   1
   6   5   3 759.014 33.1292   1
  -6   5  -3 751.215 24.2632   2
   6   5   3 737.329 24.3287   2
  -7  -5  -3 448.546 26.6190   1
   7  -5   3 475.218 17.2310   2
   7  -5   3 510.020 27.2674   1
   7   5   3 485.790 17.2416   2
  -7   5  -3 507.248 28.2280   1
  -7   5  -3 509.527 17.4205   2
   8  -5   3 245.243 20.8117   1
   8  -5   3 249.105 10.6951   2
  -8  -5  -3 239.151 21.5541   1
  -8   5  -3 252.522 11.0007   2
  -8   5  -3 227.964 20.2200   1
   8   5   3 248.202 10.4678   2
   9  -5   3 110.510 15.3784   1
   9  -5   3 130.402 7.92842   2
  -9  -5  -3 107.008 16.3762   1
  -9  -5  -3 109.622 15.4466   1
  -9   5  -3 89.3857 15.4304   1
  -9   5  -3 135.412 8.49079   2
   9   5   3 132.180 7.52650   2
  10  -5   3 203.109 21.4995   1
 -10  -5  -3 200.499 22.7743   1
  10  -5   3 178.186 9.89193   2
 -10   5  -3 192.607 10.6015   2
 -10   5  -3 194.217 23.0226   1
 -11  -5  -3 54.5256 12.9017   1
 -11  -5  -3 49.6825 14.1356   1
 -11   5  -3 40.1171 5.74516   2
 -11   5  -3 18.2452 10.9740   1
 -12  -5  -3 51.8943 15.1589   1
 -12  -5  -3 44.5173 15.7202   1
 -12   5  -3 21.8627 4.91182   2
 -12   5  -3 20.6469 12.1246   1
 -13  -5  -3 22.9815 14.9783   1
 -13  -5  -3 6.28174 13.9601   1
 -13   5  -3 37.1828 13.8641   1
 -13   5  -3 14.9979 13.5253   1
 -13   5  -3 5.09381 4.32838   2
 -14   5  -3 -18.927 19.8629   1
 -14   5  -3 -2.3600 4.48105   2
 -14   6   3 12.7311 5.23197   2
 -13  -6   3 22.9966 12.9356   1
 -13   6   3 9.24474 4.81266   2
 -13   6   3 24.4783 16.4299   1
 -12  -6   3 58.7317 15.7259   1
 -12  -6   3 28.1809 12.0976   1
 -12   6   3 38.3841 5.60174   2
 -12   6   3 46.6781 14.1501   1
 -11  -6   3 -5.9937 9.83799   1
 -11  -6   3 22.9652 11.9351   1
  11  -6  -3 4.43781 7.74824   1
 -11   6   3 -4.9317 3.92639   2
 -11   6   3 -9.9968 9.71393   1
 -10  -6   3 139.174 18.1360   1
 -10  -6   3 153.220 19.5139   1
  10  -6  -3 155.812 19.1905   1
 -10   6   3 155.299 9.50403   2
 -10   6   3 149.847 19.6305   1
  -9  -6   3 44.7095 10.8175   1
   9  -6  -3 51.0993 5.64049   2
  -9   6   3 32.5533 10.6894   1
  -9   6   3 53.4757 5.30909   2
   8  -6  -3 537.771 19.3405   2
  -8  -6   3 595.769 30.4120   1
   8  -6  -3 547.349 29.2296   1
  -8   6   3 550.805 19.7499   2
   8   6  -3 538.012 18.7414   2
  -8   6   3 595.626 31.7730   1
  -7  -6   3 40.3477 9.19575   1
   7  -6  -3 51.9614 5.18973   2
   7  -6  -3 44.1183 9.10709   1
  -7   6   3 57.4267 5.69359   2
  -7   6   3 38.6699 9.57033   1
   7   6  -3 53.0381 4.43718   2
   6  -6  -3 359.971 21.7392   1
   6  -6  -3 401.338 13.9957   2
  -6  -6   3 406.914 22.0303   1
  -6   6   3 389.144 14.1562   2
   6   6  -3 371.218 20.1036   1
   6   6  -3 397.113 13.4841   2
  -6   6   3 375.673 21.9967   1
  -5  -6   3 18.5003 6.19900   1
   5  -6  -3 16.8636 6.82590   1
   5  -6  -3 19.7082 2.60878   2
  -5   6   3 10.8761 6.92827   1
   5   6  -3 31.7261 5.77009   1
   5   6  -3 16.9989 2.29755   2
  -5   6   3 16.9274 2.74785   2
   4  -6  -3 1403.83 43.0168   2
  -4  -6   3 1354.28 49.1356   1
   4  -6  -3 1466.32 50.5484   1
   4   6  -3 1424.12 42.7094   2
   4   6  -3 1335.38 48.1706   1
  -4   6   3 1361.47 50.2116   1
  -4   6   3 1374.55 43.0064   2
   3  -6  -3 186.121 13.8342   1
  -3  -6   3 175.428 12.3958   1
   3  -6  -3 181.441 7.38152   2
  -3   6   3 172.989 7.48737   2
  -3   6   3 177.948 14.0399   1
   3   6  -3 183.434 6.88136   2
  -2  -6   3 917.937 34.2669   1
   2  -6  -3 950.110 35.4613   1
  -2   6   3 940.371 35.6109   1
  -2   6   3 895.126 28.8642   2
   2   6  -3 909.779 28.4659   2
   1  -6  -3 90.4340 9.87108   1
  -1  -6   3 98.2297 9.88194   1
  -1   6   3 107.737 11.2044   1
  -1   6   3 101.520 5.19352   2
   0  -6   3 31.2657 3.14493   2
   0  -6   3 23.2937 5.77825   1
   0  -6  -3 25.5234 6.02594   1
   0   6   3 20.8757 2.34172   2
   0   6   3 20.7095 5.61656   1
   0   6  -3 28.1028 6.68283   1
   1  -6   3 1104.14 34.9398   2
   1  -6   3 1085.14 40.2913   1
  -1  -6  -3 1191.84 41.9820   1
  -1   6  -3 1100.93 34.7039   2
   1   6   3 1172.33 41.2713   1
  -1   6  -3 1138.40 40.6546   1
   2  -6   3 3003.87 93.3423   2
  -2  -6  -3 2958.06 99.8216   1
   2  -6   3 3113.17 99.7071   1
  -2   6  -3 3123.35 99.5680   1
  -2   6  -3 3170.86 93.2565   2
   2   6   3 3194.45 99.8532   1
  -3  -6  -3 173.700 13.7536   1
   3  -6   3 155.160 6.90409   2
   3  -6   3 172.116 13.4198   1
  -3   6  -3 167.851 6.89280   2
  -3   6  -3 163.433 13.2064   1
   3   6   3 143.819 12.8503   1
  -4  -6  -3 1038.21 39.7632   1
   4  -6   3 1010.33 38.9739   1
   4  -6   3 960.585 31.5662   2
  -4   6  -3 994.037 31.5069   2
   4   6   3 1015.24 38.8862   1
  -4   6  -3 1005.94 38.9210   1
   5  -6   3 440.683 16.3282   2
   5  -6   3 495.783 24.3687   1
  -5  -6  -3 442.171 24.1823   1
  -5   6  -3 503.699 16.5076   2
  -5   6  -3 506.640 25.2444   1
   5   6   3 465.252 24.2000   1
   5   6   3 492.455 16.4494   2
   6  -6   3 256.688 18.7009   1
  -6  -6  -3 221.011 17.7876   1
   6  -6   3 256.556 10.3131   2
  -6   6  -3 261.561 19.4622   1
   6   6   3 243.245 10.1239   2
  -6   6  -3 248.940 10.2021   2
   6   6   3 260.001 18.6978   1
   7  -6   3 143.955 15.3165   1
  -7  -6  -3 131.472 17.9269   1
   7  -6   3 153.808 8.07347   2
   7   6   3 175.763 16.2593   1
  -7   6  -3 162.786 17.1708   1
  -7   6  -3 144.357 8.20085   2
   7   6   3 143.150 7.81643   2
   8  -6   3 34.3985 4.14800   2
   8  -6   3 16.7691 8.34379   1
  -8  -6  -3 41.0951 11.8034   1
  -8   6  -3 31.7877 10.2036   1
   8   6   3 25.3460 3.30522   2
  -8   6  -3 33.7220 4.45342   2
   9  -6   3 59.3932 6.45582   2
   9  -6   3 48.2280 12.2351   1
  -9  -6  -3 58.4997 13.9749   1
  -9   6  -3 49.5733 12.6515   1
  -9   6  -3 45.0684 4.98382   2
   9   6   3 50.2007 5.70020   2
 -10  -6  -3 65.4556 14.0766   1
  10  -6   3 61.8335 6.75711   2
  10  -6   3 58.2409 12.8104   1
 -10  -6  -3 46.6991 14.6326   1
 -10   6  -3 54.1354 13.1754   1
 -10   6  -3 41.8273 5.20618   2
 -11  -6  -3 10.0349 11.6735   1
  11  -6   3 2.40846 9.62177   1
 -11  -6  -3 5.76140 10.5828   1
 -11   6  -3 -1.5548 3.87857   2
 -11   6  -3 -13.310 9.56488   1
 -12  -6  -3 -4.9942 10.4749   1
 -12  -6  -3 -9.1986 11.9196   1
 -12   6  -3 -0.2085 4.44887   2
 -12   6  -3 -6.8403 11.2434   1
 -13  -6  -3 -15.046 14.7414   1
 -13  -6  -3 22.8868 15.0557   1
 -13   6  -3 -0.5672 15.5425   1
 -13   6  -3 -1.2485 4.30091   2
 -13   6  -3 -8.8221 11.4644   1
 -14   6  -3 13.0125 16.0292   1
 -14   6  -3 -46.575 19.3936   1
 -14   6  -3 -4.0764 4.89790   2
 -13  -7   3 -4.3089 12.0498   1
 -13   7   3 28.9413 24.1278   1
 -12  -7   3 11.1764 13.9152   1
  12  -7  -3 -7.5059 10.7878   1
 -12  -7   3 -6.5029 10.6279   1
 -12   7   3 3.23031 4.27837   2
 -12   7   3 7.09851 13.4561   1
 -11  -7   3 -3.3574 11.2391   1
 -11  -7   3 17.1530 11.0904   1
  11  -7  -3 -7.9698 8.31807   1
 -11   7   3 -2.9328 4.31174   2
 -11   7   3 6.85787 12.2742   1
 -10  -7   3 80.9731 14.9852   1
  10  -7  -3 108.279 16.2281   1
 -10  -7   3 95.4475 16.3670   1
 -10   7   3 99.7913 15.8357   1
 -10   7   3 90.5066 8.29416   2
   9  -7  -3 -1.2930 6.95021   1
  -9  -7   3 -5.4857 8.19272   1
  -9   7   3 -9.9446 8.41383   1
  -9   7   3 -5.0633 3.30056   2
  -8  -7   3 289.754 22.5486   1
   8  -7  -3 280.342 21.4303   1
   8  -7  -3 261.136 11.4655   2
  -8   7   3 280.339 12.0807   2
  -8   7   3 268.987 22.0764   1
   8   7  -3 275.483 10.7976   2
  -7  -7   3 5.48373 6.47572   1
   7  -7  -3 -0.5970 2.47877   2
   7  -7  -3 -0.3685 5.97811   1
  -7   7   3 -1.7636 6.60468   1
  -7   7   3 0.13171 3.02176   2
   7   7  -3 -3.5382 1.93951   2
   6  -7  -3 1023.00 32.6655   2
   6  -7  -3 1042.00 42.6758   1
  -6  -7   3 995.889 41.5765   1
  -6   7   3 1030.60 32.7969   2
  -6   7   3 1020.85 42.4465   1
   6   7  -3 999.055 32.2239   2
   5  -7  -3 16.0005 6.41131   1
  -5  -7   3 20.1108 6.94383   1
   5  -7  -3 19.2731 2.71876   2
  -5   7   3 19.4101 7.38465   1
  -5   7   3 16.3267 2.78571   2
   5   7  -3 12.5896 4.80601   1
   4  -7  -3 670.488 29.4283   1
   4  -7  -3 666.173 21.7412   2
  -4  -7   3 674.899 28.6865   1
  -4   7   3 669.797 29.6881   1
   4   7  -3 648.060 21.2458   2
  -4   7   3 646.677 21.7065   2
  -3  -7   3 468.324 22.8654   1
   3  -7  -3 523.911 17.1262   2
   3  -7  -3 486.588 23.7061   1
  -3   7   3 567.493 25.3182   1
  -3   7   3 497.867 17.0454   2
   3   7  -3 508.388 16.5576   2
   2  -7  -3 1584.24 58.0179   1
  -2  -7   3 1657.98 57.4282   1
  -2   7   3 1726.32 58.6232   1
  -2   7   3 1679.62 51.0282   2
   2   7  -3 1648.62 50.8871   2
  -1  -7   3 684.178 28.5316   1
   1  -7  -3 677.895 28.9239   1
  -1   7   3 707.317 22.3965   2
  -1   7   3 701.181 29.0884   1
   0  -7   3 291.657 10.9246   2
   0  -7  -3 290.097 17.2289   1
   0  -7   3 323.719 17.2263   1
   0   7   3 319.412 11.2563   2
   0   7  -3 315.182 16.8139   1
   0   7   3 328.013 17.5928   1
   1  -7   3 1109.82 34.9106   2
  -1  -7  -3 1108.74 42.0586   1
   1  -7   3 1105.04 41.5136   1
  -1   7  -3 1154.45 34.7028   2
   1   7   3 1046.57 41.6027   1
  -1   7  -3 1194.15 41.7731   1
   2  -7   3 2961.25 91.0688   2
  -2  -7  -3 2821.65 98.4924   1
   2  -7   3 3069.56 98.4444   1
  -2   7  -3 3046.36 90.8962   2
  -2   7  -3 3040.06 98.0953   1
   2   7   3 3116.01 98.5803   1
  -3  -7  -3 2340.88 79.0311   1
   3  -7   3 2396.88 78.8406   1
   3  -7   3 2280.62 70.7121   2
  -3   7  -3 2290.33 78.0592   1
  -3   7  -3 2270.46 70.5033   2
   3   7   3 2342.42 78.1170   1
   4  -7   3 1153.12 45.5232   1
   4  -7   3 1171.13 37.4029   2
  -4  -7  -3 1169.19 46.1317   1
  -4   7  -3 1180.94 45.3440   1
  -4   7  -3 1217.43 37.3131   2
   4   7   3 1243.69 45.6376   1
  -5  -7  -3 28.0047 8.06376   1
   5  -7   3 30.7839 8.27442   1
   5  -7   3 24.6165 3.08401   2
   5   7   3 25.7827 8.02510   1
   5   7   3 31.2693 3.14992   2
  -5   7  -3 40.1965 9.31718   1
  -5   7  -3 29.5783 3.34620   2
  -6  -7  -3 25.2551 8.64806   1
   6  -7   3 27.9698 3.66884   2
   6  -7   3 25.1323 7.74607   1
   6   7   3 22.5913 8.40106   1
  -6   7  -3 19.6196 8.24895   1
   6   7   3 30.3394 3.65515   2
  -6   7  -3 25.6061 3.74840   2
   7  -7   3 291.035 22.0600   1
   7  -7   3 290.989 12.1520   2
  -7  -7  -3 332.945 24.1565   1
  -7   7  -3 307.387 12.1625   2
  -7   7  -3 281.229 23.0081   1
   7   7   3 283.509 11.9339   2
   7   7   3 277.338 20.1613   1
   8  -7   3 128.675 16.1483   1
   8  -7   3 130.863 7.98564   2
  -8  -7  -3 104.291 16.2053   1
   8   7   3 126.545 7.59695   2
  -8   7  -3 138.240 17.6191   1
  -8   7  -3 125.536 8.21551   2
   9  -7   3 74.4715 13.6825   1
   9  -7   3 83.2255 7.20391   2
  -9  -7  -3 106.814 16.5363   1
  -9   7  -3 82.0123 14.6308   1
  -9   7  -3 81.0757 7.78142   2
 -10  -7  -3 39.7463 13.3088   1
  10  -7   3 42.2028 12.5131   1
 -10  -7  -3 44.3752 13.0331   1
 -10   7  -3 64.4852 14.9202   1
 -10   7  -3 55.3488 5.98878   2
 -11  -7  -3 13.7954 12.8876   1
  11  -7   3 12.3996 11.6749   1
 -11  -7  -3 -2.4786 11.5585   1
 -11   7  -3 14.2656 4.67796   2
 -11   7  -3 6.46998 11.5893   1
 -12  -7  -3 18.8485 14.1122   1
 -12  -7  -3 10.8911 14.7838   1
 -12   7  -3 5.98908 4.51379   2
 -12   7  -3 -21.239 11.3889   1
 -13  -7  -3 39.8416 29.2428   1
 -13  -7  -3 13.7328 15.0474   1
 -13   7  -3 14.6616 5.20081   2
 -13   7  -3 16.8248 18.4579   1
 -13   8   3 48.4291 6.52170   2
 -12   8   3 31.3823 5.49757   2
 -12   8   3 43.9651 16.6903   1
  11  -8  -3 41.3396 12.6318   1
 -11  -8   3 20.7754 14.5938   1
 -11  -8   3 17.2679 11.6202   1
 -11   8   3 37.9104 5.34568   2
 -11   8   3 36.5266 15.4903   1
  10  -8  -3 25.9490 10.9074   1
 -10  -8   3 20.1252 11.5618   1
 -10   8   3 31.4319 5.06795   2
 -10   8   3 17.9482 10.5737   1
  -9  -8   3 -0.2544 9.24339   1
   9  -8  -3 20.1591 9.68099   1
  -9   8   3 7.31200 4.14261   2
  -9   8   3 -3.3100 8.39751   1
  -8  -8   3 48.5048 11.2690   1
   8  -8  -3 32.3639 9.18524   1
   8  -8  -3 37.5575 3.93023   2
  -8   8   3 43.1095 4.92100   2
  -8   8   3 39.9513 11.8864   1
   7  -8  -3 490.453 17.6800   2
   7  -8  -3 527.633 28.1841   1
  -7  -8   3 517.550 28.3534   1
  -7   8   3 511.449 17.9543   2
   7   8  -3 477.638 17.0009   2
  -7   8   3 492.905 28.3420   1
   7   8  -3 438.670 25.0522   1
  -6  -8   3 125.181 13.8011   1
   6  -8  -3 107.724 6.85388   2
   6  -8  -3 116.420 15.5710   1
  -6   8   3 139.592 15.4225   1
   6   8  -3 110.025 6.31229   2
  -6   8   3 109.520 7.36897   2
  -5  -8   3 481.520 24.9799   1
   5  -8  -3 481.317 16.7772   2
   5  -8  -3 515.228 26.5116   1
   5   8  -3 497.318 16.3034   2
  -5   8   3 470.883 26.3188   1
  -5   8   3 422.523 16.6033   2
   4  -8  -3 406.638 22.5183   1
  -4  -8   3 378.933 21.3539   1
   4  -8  -3 383.428 13.9591   2
  -4   8   3 384.140 14.0456   2
   4   8  -3 384.413 13.3167   2
   4   8  -3 372.015 13.3125   2
  -4   8   3 374.649 22.9395   1
  -3  -8   3 1128.29 42.5930   1
   3  -8  -3 1087.79 42.9549   1
  -3   8   3 1085.18 34.6951   2
  -3   8   3 1078.07 43.4008   1
   3   8  -3 1107.88 34.2207   2
  -2  -8   3 267.597 17.1547   1
   2  -8  -3 262.344 17.1048   1
  -2   8   3 265.664 18.4096   1
  -2   8   3 281.129 10.5213   2
   1  -8  -3 213.241 15.6455   1
  -1  -8   3 266.881 16.4828   1
   1   8  -3 233.142 15.1592   1
  -1   8   3 230.368 15.8441   1
  -1   8   3 238.146 9.40728   2
   0  -8  -3 56.4562 8.98455   1
   0  -8   3 66.1526 9.23899   1
   0   8  -3 69.5506 4.00025   2
   0   8  -3 72.0316 9.33193   1
   0   8   3 74.7146 5.15970   2
   0   8   3 56.4442 9.60983   1
   1  -8   3 104.907 5.77969   2
  -1  -8  -3 119.392 12.2202   1
   1  -8   3 117.758 11.5290   1
   1   8   3 117.962 6.18139   2
   1   8   3 124.018 13.0082   1
  -1   8  -3 114.668 5.59661   2
  -1   8  -3 103.963 10.9892   1
   2  -8   3 7.87442 6.20135   1
  -2  -8  -3 15.4696 7.57502   1
   2  -8   3 14.5140 2.88979   2
  -2   8  -3 8.19293 2.27702   2
  -2   8  -3 22.2128 7.32008   1
   2   8   3 6.96554 6.99630   1
  -3  -8  -3 266.629 18.5377   1
   3  -8   3 295.316 18.8366   1
   3  -8   3 278.432 10.7777   2
   3   8   3 289.098 18.4623   1
  -3   8  -3 271.178 10.4607   2
  -3   8  -3 263.595 17.6287   1
   4  -8   3 53.6596 5.41934   2
  -4  -8  -3 65.0732 10.8497   1
   4  -8   3 49.8066 9.08266   1
  -4   8  -3 60.1760 5.33168   2
   4   8   3 77.0139 10.7674   1
  -4   8  -3 66.7704 10.2053   1
   5  -8   3 444.684 16.2650   2
   5  -8   3 468.575 25.3528   1
  -5  -8  -3 466.619 25.7560   1
   5   8   3 470.185 24.6830   1
   5   8   3 434.921 15.9868   2
  -5   8  -3 450.419 16.0711   2
  -5   8  -3 446.793 25.9106   1
  -6  -8  -3 145.454 16.7189   1
   6  -8   3 172.718 17.7900   1
   6  -8   3 145.899 8.16291   2
   6   8   3 148.963 15.4711   1
   6   8   3 137.070 7.55777   2
  -6   8  -3 144.444 8.07065   2
  -6   8  -3 128.625 16.2088   1
   7  -8   3 75.7715 12.0043   1
   7  -8   3 79.1006 6.63909   2
  -7  -8  -3 91.4622 14.2331   1
   7   8   3 80.0873 6.21487   2
  -7   8  -3 75.9949 13.8012   1
  -7   8  -3 87.6618 6.85748   2
   7   8   3 89.3130 13.0021   1
   8  -8   3 76.6985 6.90551   2
  -8  -8  -3 57.8535 13.6150   1
   8  -8   3 79.5207 13.6858   1
  -8   8  -3 91.7613 15.3292   1
   8   8   3 70.2416 6.55343   2
  -8   8  -3 87.6188 7.48566   2
   8   8   3 51.8684 11.9016   1
   9  -8   3 68.0446 12.8502   1
  -9  -8  -3 36.4141 11.3533   1
  -9   8  -3 41.5862 4.94321   2
  -9   8  -3 55.2053 13.6250   1
 -10  -8  -3 56.4515 14.1598   1
  10  -8   3 58.7707 12.7759   1
 -10   8  -3 64.3340 15.2839   1
 -10   8  -3 56.0104 5.88284   2
 -11  -8  -3 22.2546 15.6418   1
 -11  -8  -3 21.2321 13.3054   1
  11  -8   3 28.1952 12.5857   1
 -11   8  -3 54.3352 15.0733   1
 -11   8  -3 38.5796 6.21393   2
 -12  -8  -3 54.9225 17.2294   1
 -12  -8  -3 34.2625 16.0337   1
  12  -8   3 11.3578 12.8893   1
 -12   8  -3 23.0313 15.2171   1
 -13  -8  -3 -3.9814 19.6520   1
 -13   8  -3 5.77371 5.14859   2
 -13   8  -3 -20.919 15.7406   1
 -13   9   3 -0.1105 4.51950   2
 -12  -9   3 0.09062 11.5101   1
 -12   9   3 -11.733 15.0276   1
 -12   9   3 2.77176 4.74113   2
 -11  -9   3 38.0706 14.1942   1
 -11  -9   3 71.6990 17.2934   1
  11  -9  -3 48.1067 13.2227   1
 -11   9   3 59.3759 6.66927   2
 -11   9   3 43.7745 15.9592   1
  10  -9  -3 3.47875 9.37654   1
 -10  -9   3 8.35858 10.2446   1
 -10   9   3 17.2406 11.4107   1
 -10   9   3 8.25585 4.13798   2
  -9  -9   3 249.902 24.0152   1
   9  -9  -3 226.863 21.8584   1
  -9   9   3 266.049 25.6447   1
  -9   9   3 239.438 11.9297   2
   8  -9  -3 59.7228 11.8218   1
  -8  -9   3 73.1104 13.4907   1
  -8   9   3 65.3506 7.05158   2
  -8   9   3 58.8735 12.4770   1
   7  -9  -3 485.707 28.4114   1
   7  -9  -3 469.712 17.5318   2
  -7  -9   3 528.709 29.1363   1
  -7   9   3 475.459 28.8964   1
  -7   9   3 505.825 17.9923   2
   7   9  -3 423.363 24.8839   1
  -6  -9   3 8.03082 8.01864   1
   6  -9  -3 5.70608 7.92243   1
   6  -9  -3 9.54181 2.86312   2
  -6   9   3 18.7454 3.90421   2
  -6   9   3 9.33531 8.17309   1
   6   9  -3 15.5004 2.81114   2
  -5  -9   3 614.868 30.0502   1
   5  -9  -3 659.550 31.1081   1
   5  -9  -3 605.740 20.7301   2
   5   9  -3 592.163 19.9713   2
   5   9  -3 582.719 20.0000   2
  -5   9   3 562.365 30.2269   1
  -5   9   3 599.200 20.7808   2
   4  -9  -3 74.0662 11.0929   1
  -4  -9   3 103.820 12.4814   1
   4  -9  -3 84.2062 6.25151   2
   4   9  -3 93.5891 5.61786   2
  -4   9   3 100.732 13.0286   1
  -4   9   3 93.7846 6.55676   2
  -3  -9   3 318.060 20.1085   1
   3  -9  -3 334.096 20.7666   1
  -3   9   3 309.204 20.4735   1
   3   9  -3 301.976 11.5014   2
  -3   9   3 307.440 12.0948   2
   2  -9  -3 14.2881 7.40783   1
  -2  -9   3 10.2750 7.59678   1
   2   9  -3 26.0454 7.47039   1
  -2   9   3 16.0828 7.80899   1
  -2   9   3 10.3045 2.91175   2
  -1  -9   3 911.582 36.3668   1
   1  -9  -3 763.371 35.1656   1
  -1   9   3 842.224 35.8827   1
  -1   9   3 845.771 27.3713   2
   1   9  -3 858.869 34.8008   1
   0  -9  -3 88.2526 12.2087   1
   0  -9   3 98.7372 11.8833   1
   0   9   3 83.4867 10.8255   1
   0   9  -3 100.863 12.4994   1
   0   9  -3 117.959 5.51687   2
   0   9   3 99.4526 6.32551   2
  -1  -9  -3 271.960 18.5749   1
   1  -9   3 266.381 10.9092   2
   1  -9   3 297.639 18.8852   1
   1   9   3 286.256 11.0673   2
   1   9   3 293.994 18.5908   1
  -1   9  -3 288.326 10.6546   2
  -1   9  -3 298.775 17.9757   1
   2  -9   3 265.576 19.1942   1
   2  -9   3 308.608 12.0217   2
  -2  -9  -3 301.903 19.7812   1
  -2   9  -3 331.318 11.8169   2
  -2   9  -3 345.018 19.8193   1
   2   9   3 327.123 20.6592   1
   2   9   3 331.418 12.1658   2
  -3  -9  -3 341.189 22.1274   1
   3  -9   3 348.269 13.1726   2
   3  -9   3 336.070 21.4846   1
  -3   9  -3 374.011 21.9886   1
   3   9   3 346.322 21.4781   1
  -3   9  -3 354.288 12.8606   2
   4  -9   3 54.5212 5.64568   2
  -4  -9  -3 46.1862 9.76767   1
   4  -9   3 45.6957 9.89980   1
   4   9   3 28.8546 8.20765   1
  -4   9  -3 34.4687 3.53322   2
  -4   9  -3 43.8508 9.30659   1
   5  -9   3 147.359 8.21615   2
   5  -9   3 140.735 15.5709   1
  -5  -9  -3 127.070 17.4579   1
  -5   9  -3 130.669 7.75530   2
  -5   9  -3 148.016 17.3060   1
   5   9   3 151.647 16.3103   1
  -6  -9  -3 192.316 18.5578   1
   6  -9   3 160.932 8.98857   2
   6  -9   3 150.893 17.1739   1
  -6   9  -3 163.656 17.9689   1
   6   9   3 147.395 8.08710   2
   6   9   3 165.840 16.7157   1
  -6   9  -3 162.035 8.68021   2
   7  -9   3 402.789 26.5750   1
  -7  -9  -3 417.547 28.1557   1
   7  -9   3 441.114 16.5362   2
   7   9   3 447.741 27.4198   1
  -7   9  -3 439.549 16.3383   2
   7   9   3 429.435 16.1100   2
  -7   9  -3 403.983 27.0284   1
   8  -9   3 262.534 22.7045   1
  -8  -9  -3 295.980 24.7232   1
   8  -9   3 282.866 12.2895   2
   8   9   3 265.668 21.9382   1
  -8   9  -3 223.584 11.8611   2
  -8   9  -3 267.197 24.0352   1
  -9  -9  -3 221.881 24.3698   1
   9  -9   3 176.584 10.2487   2
   9  -9   3 178.548 20.1095   1
  -9   9  -3 180.951 10.6078   2
  -9   9  -3 201.741 24.0109   1
  10  -9   3 55.2444 13.7219   1
 -10  -9  -3 34.7702 13.4098   1
 -10   9  -3 56.2795 6.14720   2
 -10   9  -3 24.1524 12.3255   1
 -11  -9  -3 81.0894 20.4770   1
  11  -9   3 47.4872 13.5864   1
 -11  -9  -3 60.4317 16.4563   1
 -11   9  -3 43.1859 15.5720   1
 -11   9  -3 49.8369 5.78497   2
 -12  -9  -3 -13.769 15.6821   1
 -12  -9  -3 -16.788 14.9113   1
  12  -9   3 -16.004 13.8835   1
 -12   9  -3 -2.6949 4.54050   2
 -12   9  -3 20.7028 16.6633   1
 -13   9  -3 5.12165 4.93137   2
 -13   9  -3 -13.508 22.4570   1
 -12  10   3 -2.9463 16.8288   1
 -12  10   3 11.0985 5.26091   2
  11 -10  -3 -3.1354 10.0428   1
 -11 -10   3 -5.7638 10.9932   1
 -11  10   3 3.11630 4.60553   2
 -11  10   3 -24.243 12.6163   1
 -10 -10   3 71.3596 15.7089   1
  10 -10  -3 86.5682 15.8391   1
 -10  10   3 89.2787 8.90098   2
 -10  10   3 83.2209 16.3119   1
   9 -10  -3 1.26344 8.84460   1
  -9 -10   3 -8.0048 8.26140   1
  -9  10   3 2.71003 10.6698   1
  -9  10   3 1.39357 3.84265   2
   8 -10  -3 67.7249 12.5268   1
  -8 -10   3 82.8328 13.8492   1
  -8  10   3 95.7522 15.4439   1
  -8  10   3 108.365 8.34459   2
   7 -10  -3 11.6823 3.13981   2
   7 -10  -3 7.73972 8.79025   1
  -7 -10   3 9.74480 9.25693   1
  -7  10   3 14.5444 4.01935   2
  -7  10   3 15.6776 10.2346   1
   7  10  -3 16.3233 6.95258   1
   7  10  -3 14.4909 3.02104   2
  -6 -10   3 391.787 24.5958   1
   6 -10  -3 357.762 14.0506   2
   6 -10  -3 382.150 24.4025   1
  -6  10   3 352.413 14.1353   2
   6  10  -3 340.369 13.0909   2
   6  10  -3 309.817 14.6827   2
  -6  10   3 372.529 25.8354   1
   5 -10  -3 2.61430 3.04975   2
   5 -10  -3 -11.795 7.06353   1
  -5 -10   3 -0.2617 7.30604   1
   5  10  -3 1.14065 2.51039   2
  -5  10   3 -6.0347 6.72247   1
  -5  10   3 1.37230 3.53793   2
   5  10  -3 4.55961 2.45440   2
   4 -10  -3 444.302 25.5622   1
  -4 -10   3 400.026 24.6557   1
   4  10  -3 431.813 15.0551   2
  -4  10   3 428.895 26.1959   1
  -3 -10   3 5.61045 6.97916   1
   3 -10  -3 2.43503 7.36536   1
  -3  10   3 -7.5710 3.06141   2
   3  10  -3 8.17861 9.77132   1
   3  10  -3 1.67467 2.55410   2
  -3  10   3 -4.3623 7.71871   1
   2 -10  -3 520.166 28.2552   1
  -2 -10   3 484.832 26.8750   1
  -2  10   3 502.376 27.8027   1
  -2  10   3 508.766 18.0143   2
   2  10  -3 523.321 25.8174   1
  -1 -10   3 4.50854 6.63602   1
   1 -10  -3 -3.4388 6.98020   1
  -1  10   3 -3.3788 2.65745   2
  -1  10   3 -7.3301 6.36967   1
   1  10  -3 -2.0418 6.27850   1
   0 -10  -3 376.594 22.6938   1
   0 -10   3 343.283 22.0489   1
   0  10   3 343.515 13.5289   2
   0  10   3 371.899 23.0618   1
   0  10  -3 380.126 13.0378   2
   0  10  -3 342.860 21.4829   1
  -1 -10  -3 263.155 19.1964   1
   1  10   3 259.700 10.7369   2
   1  10   3 252.838 18.4367   1
  -1  10  -3 269.198 18.9431   1
  -1  10  -3 254.064 10.2530   2
   2 -10   3 284.262 20.5171   1
   2 -10   3 278.389 11.3780   2
  -2 -10  -3 286.396 20.3449   1
  -2  10  -3 277.795 10.9253   2
   2  10   3 259.668 19.9319   1
  -2  10  -3 277.613 20.0092   1
   2  10   3 272.656 11.2593   2
   3 -10   3 506.875 18.1460   2
   3 -10   3 519.868 28.3441   1
  -3 -10  -3 529.065 29.1986   1
  -3  10  -3 517.558 17.7570   2
  -3  10  -3 480.911 27.4553   1
   3  10   3 502.981 26.4762   1
   4 -10   3 679.787 23.1641   2
  -4 -10  -3 653.848 33.5404   1
   4 -10   3 727.675 34.3331   1
   4  10   3 667.901 32.1726   1
  -4  10  -3 638.607 32.4942   1
  -4  10  -3 671.422 22.7101   2
   5 -10   3 556.753 19.6134   2
  -5 -10  -3 550.733 30.7180   1
   5 -10   3 563.722 31.1338   1
  -5  10  -3 518.454 19.0965   2
   5  10   3 541.855 28.8097   1
  -5  10  -3 517.043 29.5593   1
  -6 -10  -3 3.76695 9.40532   1
   6 -10   3 -2.3195 3.32331   2
   6 -10   3 1.08004 8.12513   1
   6  10   3 -3.1617 7.68916   1
  -6  10  -3 -0.0578 8.40648   1
   6  10   3 4.62538 2.68050   2
  -6  10  -3 5.20331 3.44309   2
   7 -10   3 51.0978 11.5804   1
  -7 -10  -3 57.2519 14.3034   1
   7 -10   3 50.9710 5.11571   2
  -7  10  -3 66.6383 7.32410   2
   7  10   3 78.8831 13.2372   1
   8 -10   3 9.85229 3.59804   2
   8 -10   3 10.3011 10.3532   1
  -8 -10  -3 4.62913 9.53678   1
   8  10   3 20.4500 9.81677   1
  -8  10  -3 17.0478 10.7770   1
  -8  10  -3 11.8895 3.92765   2
  -9 -10  -3 -4.4212 11.3631   1
   9 -10   3 6.45607 9.54044   1
  -9  10  -3 1.98345 4.06863   2
   9  10   3 -5.4109 8.45544   1
  -9  10  -3 5.42940 9.57095   1
 -10 -10  -3 16.2188 13.4072   1
  10 -10   3 20.3108 10.5381   1
 -10  10  -3 28.4428 13.9107   1
 -10  10  -3 26.4299 5.13449   2
 -11 -10  -3 -14.454 13.6711   1
  11 -10   3 -1.4133 12.5028   1
 -11  10  -3 -8.4041 13.4469   1
 -11  10  -3 -2.0521 4.18609   2
  12 -10   3 -14.402 21.7115   1
 -12 -10  -3 -18.366 15.4214   1
 -12  10  -3 1.69916 4.98904   2
 -12  10  -3 -10.083 15.4416   1
 -12  11   3 31.7505 5.92033   2
 -11 -11   3 15.8988 12.9288   1
 -11  11   3 0.01153 4.75614   2
 -11  11   3 -20.214 13.1903   1
  10 -11  -3 1.53368 9.38817   1
 -10 -11   3 -8.1015 9.51573   1
 -10  11   3 15.0034 12.3234   1
 -10  11   3 -0.8956 3.96714   2
  10  11  -3 5.42376 2.93621   2
   9 -11  -3 -0.0402 8.65972   1
  -9 -11   3 13.6730 11.2084   1
   9  11  -3 0.26199 2.65145   2
  -9  11   3 5.06809 4.41501   2
  -9  11   3 4.30542 9.05727   1
   8 -11  -3 49.1767 12.5195   1
  -8 -11   3 48.2184 12.7159   1
   8  11  -3 60.4246 5.71666   2
   8  11  -3 55.1258 10.5277   1
  -8  11   3 51.3766 12.6250   1
  -8  11   3 46.8555 5.34307   2
  -7 -11   3 14.9501 9.71882   1
   7 -11  -3 0.89438 8.52758   1
  -7  11   3 2.76288 3.54137   2
   7  11  -3 11.8160 6.70362   1
   7  11  -3 3.70883 2.75421   2
  -7  11   3 -0.5539 7.56436   1
   6 -11  -3 72.1633 6.78993   2
  -6 -11   3 66.6753 12.3901   1
   6 -11  -3 43.5147 10.7248   1
  -6  11   3 46.6706 11.6905   1
  -6  11   3 68.0932 7.22758   2
   6  11  -3 64.0867 5.76780   2
   5 -11  -3 4.47602 7.70464   1
  -5 -11   3 1.33406 7.62667   1
  -5  11   3 0.09773 3.70565   2
  -5  11   3 -9.4500 7.90172   1
   5  11  -3 1.22955 2.61360   2
   4 -11  -3 130.168 16.2067   1
  -4 -11   3 141.221 16.9130   1
   4  11  -3 141.961 7.41026   2
  -4  11   3 131.604 16.3594   1
  -4  11   3 144.039 8.47488   2
  -3 -11   3 10.4218 8.51115   1
   3 -11  -3 7.27481 8.33221   1
   3  11  -3 11.3968 3.05183   2
  -3  11   3 18.2543 3.99282   2
   3  11  -3 5.46379 7.28245   1
  -3  11   3 30.1936 9.54845   1
   2 -11  -3 510.660 28.4038   1
  -2 -11   3 543.934 28.8210   1
   2  11  -3 492.657 26.6426   1
  -2  11   3 497.355 28.8926   1
  -2  11   3 503.376 18.2651   2
   1 -11  -3 217.037 20.0089   1
  -1 -11   3 214.573 17.9587   1
   1  11  -3 240.778 18.5434   1
  -1  11   3 228.697 20.3991   1
  -1  11   3 223.412 10.2399   2
   0 -11   3 711.307 35.5856   1
   0 -11  -3 836.343 38.5305   1
   0  11  -3 818.537 36.4109   1
   0  11   3 802.835 36.9327   1
   0  11  -3 844.196 26.4957   2
   0  11   3 827.407 26.9516   2
  -1 -11  -3 363.537 23.7088   1
   1 -11   3 348.787 23.6959   1
   1  11   3 373.138 14.0966   2
  -1  11  -3 390.140 23.9254   1
   1  11   3 334.180 22.6618   1
  -1  11  -3 359.937 13.5199   2
   2 -11   3 338.135 23.5911   1
  -2 -11  -3 352.930 24.5940   1
   2 -11   3 364.489 13.7948   2
   2  11   3 332.195 13.3886   2
  -2  11  -3 333.065 13.0394   2
  -2  11  -3 309.911 21.4545   1
   2  11   3 376.745 23.9672   1
   3 -11   3 309.323 12.8247   2
   3 -11   3 331.606 22.3957   1
  -3 -11  -3 351.007 23.1104   1
   3  11   3 317.294 22.4927   1
   3  11   3 306.270 12.6937   2
  -3  11  -3 307.842 12.4185   2
  -3  11  -3 305.656 21.5696   1
   4 -11   3 238.176 11.0264   2
  -4 -11  -3 254.316 20.7355   1
   4 -11   3 266.690 21.7521   1
   4  11   3 238.249 20.3191   1
  -4  11  -3 223.566 10.5254   2
  -4  11  -3 240.546 19.7753   1
   5 -11   3 53.7624 11.9389   1
  -5 -11  -3 50.0209 11.5999   1
   5 -11   3 64.1649 6.78555   2
   5  11   3 56.3751 10.7415   1
  -5  11  -3 57.6871 11.4806   1
  -5  11  -3 63.6171 5.44437   2
   6 -11   3 81.6080 7.47836   2
  -6 -11  -3 91.1116 15.7513   1
   6 -11   3 74.6889 13.3479   1
  -6  11  -3 86.2392 14.5927   1
  -6  11  -3 78.6649 7.26285   2
   6  11   3 78.0424 13.3226   1
  -7 -11  -3 42.8703 13.1840   1
   7 -11   3 30.6723 4.52201   2
   7 -11   3 28.0390 11.3848   1
  -7  11  -3 36.2225 4.65181   2
  -7  11  -3 50.4931 13.5148   1
   7  11   3 47.0007 12.2239   1
   8 -11   3 -14.506 8.50599   1
  -8 -11  -3 5.95003 10.4688   1
   8 -11   3 7.72559 3.63477   2
   8  11   3 2.16865 8.43550   1
  -8  11  -3 19.3229 11.4243   1
  -8  11  -3 -0.5002 3.70173   2
   9 -11   3 46.0191 13.2639   1
  -9 -11  -3 71.6228 16.2171   1
  -9  11  -3 43.9324 13.0127   1
  -9  11  -3 44.8764 5.44322   2
   9  11   3 38.9703 12.1111   1
 -10 -11  -3 4.05319 13.8254   1
  10 -11   3 20.7365 12.9489   1
 -10  11  -3 20.8760 13.6559   1
 -11 -11  -3 0.46523 15.6992   1
  11 -11   3 35.2344 12.6819   1
 -11  11  -3 -15.670 13.0789   1
 -11  11  -3 11.6809 4.66292   2
 -12  11  -3 -20.292 20.7484   1
 -12  11  -3 -2.6043 4.93849   2
 -11  12   3 12.2813 17.6457   1
 -10 -12   3 -10.940 11.3381   1
  10 -12  -3 3.21620 10.4467   1
 -10  12   3 18.2959 14.6635   1
  10  12  -3 11.7236 3.24009   2
 -10  12   3 24.4181 5.46108   2
  -9 -12   3 34.6529 13.7666   1
  -9  12   3 75.1122 8.56864   2
   9  12  -3 67.7768 6.15636   2
  -9  12   3 53.2305 14.4951   1
   8 -12  -3 4.97656 10.5317   1
  -8 -12   3 1.37780 9.00270   1
   8  12  -3 21.7550 9.09886   1
  -8  12   3 7.95492 10.6821   1
  -8  12   3 7.74237 4.66064   2
   8  12  -3 9.76737 3.04165   2
   7 -12  -3 99.0765 15.3046   1
  -7 -12   3 170.618 20.6585   1
  -7  12   3 173.357 20.3499   1
   7  12  -3 127.880 15.6066   1
  -7  12   3 134.098 9.41192   2
   7  12  -3 128.299 7.73750   2
  -6 -12   3 13.2979 9.94477   1
   6 -12  -3 4.84739 9.60381   1
  -6  12   3 10.8945 9.89060   1
   6  12  -3 7.25930 3.11788   2
  -6  12   3 8.86139 3.77163   2
  -5 -12   3 58.2446 12.8429   1
   5 -12  -3 92.6980 14.9272   1
  -5  12   3 85.7810 7.84361   2
  -5  12   3 83.4410 13.7715   1
   5  12  -3 83.9574 6.41990   2
   4 -12  -3 43.3472 12.1275   1
  -4 -12   3 36.3932 10.3306   1
   4  12  -3 40.3973 3.93024   2
   4  12  -3 50.8070 14.8677   1
  -4  12   3 44.6801 10.9687   1
  -4  12   3 28.9900 4.47900   2
  -3 -12   3 8.36611 7.61777   1
   3 -12  -3 3.13284 8.08805   1
  -3  12   3 1.03179 7.77585   1
   3  12  -3 -1.3571 2.53207   2
  -3  12   3 -6.8936 3.43084   2
   3  12  -3 -4.5731 7.07264   1
   2 -12  -3 8.38850 8.77417   1
  -2 -12   3 6.40066 8.90934   1
  -2  12   3 5.13911 8.42472   1
  -2  12   3 3.46217 3.62171   2
   2  12  -3 11.0915 7.35355   1
   1 -12  -3 223.375 21.2810   1
  -1 -12   3 211.116 19.7489   1
   1  12  -3 217.147 18.9327   1
  -1  12   3 224.178 20.8471   1
  -1  12   3 191.506 9.96110   2
   0 -12  -3 33.3599 11.2749   1
   0 -12   3 41.5928 10.7877   1
   0  12   3 34.0923 11.0267   1
   0  12   3 37.1872 4.13694   2
   0  12  -3 38.0324 9.93445   1
  -1 -12  -3 356.988 25.6317   1
   1 -12   3 369.152 24.9740   1
   1  12   3 334.426 23.1827   1
   1  12   3 348.728 13.9433   2
  -1  12  -3 343.596 22.5787   1
  -1  12  -3 341.521 13.3511   2
  -2 -12  -3 23.7663 9.57611   1
   2 -12   3 31.9238 9.90724   1
  -2  12  -3 34.7677 4.25346   2
  -2  12  -3 28.3773 9.36266   1
   2  12   3 22.1684 3.78538   2
   2  12   3 31.0357 10.6266   1
   3 -12   3 127.169 16.6105   1
  -3 -12  -3 86.0260 13.7506   1
   3 -12   3 113.284 8.02058   2
  -3  12  -3 87.8717 14.0519   1
   3  12   3 131.634 15.5926   1
   3  12   3 114.116 7.64030   2
  -3  12  -3 105.897 7.31638   2
   4 -12   3 88.6741 13.4038   1
   4 -12   3 70.7214 6.95299   2
  -4 -12  -3 69.0274 14.1261   1
  -4  12  -3 76.8240 6.78210   2
  -4  12  -3 48.3989 11.4924   1
   4  12   3 71.4780 6.84604   2
   4  12   3 71.2958 12.4495   1
  -5 -12  -3 67.0096 14.2995   1
   5 -12   3 67.1021 6.98039   2
   5 -12   3 51.0438 11.9715   1
   5  12   3 59.5378 12.5538   1
   5  12   3 61.1925 6.65258   2
  -5  12  -3 58.1443 6.77827   2
  -5  12  -3 74.0296 13.4900   1
   6 -12   3 1.96539 3.17315   2
  -6 -12  -3 8.29806 10.5577   1
   6 -12   3 5.89587 9.71882   1
  -6  12  -3 5.28002 3.96790   2
  -6  12  -3 -1.4720 9.25306   1
   6  12   3 2.86686 9.15534   1
   7 -12   3 28.9593 11.9600   1
   7 -12   3 30.8922 4.77597   2
  -7 -12  -3 36.6524 12.7665   1
  -7  12  -3 15.5358 10.7355   1
  -7  12  -3 32.6545 5.17194   2
   7  12   3 22.4905 10.5326   1
  -8 -12  -3 70.1218 15.0256   1
   8 -12   3 58.7324 14.5507   1
   8  12   3 53.2631 12.1530   1
  -8  12  -3 78.2064 7.99727   2
  -8  12  -3 62.7184 14.9266   1
   9 -12   3 0.25190 10.4522   1
  -9 -12  -3 23.2645 13.9811   1
  -9  12  -3 -1.0718 4.33178   2
   9  12   3 3.39779 11.3039   1
  -9  12  -3 9.11719 11.4967   1
 -10 -12  -3 41.7572 15.3525   1
 -10  12  -3 58.8706 16.6051   1
 -10  12  -3 63.0546 6.78922   2
 -11 -12  -3 7.53122 27.0053   1
  11 -12   3 -6.5992 13.6282   1
 -11  12  -3 7.44066 4.48151   2
 -11  13   3 41.7166 6.42836   2
 -10  13   3 15.6325 13.1169   1
 -10  13   3 10.3479 4.89175   2
  -9 -13   3 58.7043 16.5639   1
   9 -13  -3 50.6475 14.3173   1
  -9  13   3 89.1668 9.39100   2
  -9  13   3 67.6400 16.4905   1
   9  13  -3 89.9309 6.81271   2
  -8 -13   3 -1.5293 9.66856   1
   8 -13  -3 17.3215 11.0660   1
  -8  13   3 -3.0497 4.46169   2
   8  13  -3 0.42029 9.33837   1
  -8  13   3 2.95612 8.88676   1
   8  13  -3 0.30695 2.77760   2
  -7 -13   3 113.354 17.5678   1
   7 -13  -3 117.328 17.7695   1
  -7  13   3 134.722 18.8937   1
   7  13  -3 108.359 14.4662   1
   7  13  -3 127.467 7.60221   2
  -7  13   3 107.806 9.34335   2
  -6 -13   3 4.84065 9.93486   1
   6 -13  -3 15.1049 10.1621   1
  -6  13   3 7.26763 4.10568   2
  -6  13   3 5.84114 8.70528   1
   6  13  -3 3.70127 2.98600   2
   5 -13  -3 264.932 24.5103   1
  -5 -13   3 245.788 22.1498   1
  -5  13   3 240.524 24.0688   1
   5  13  -3 250.509 11.0673   2
  -5  13   3 267.448 12.5752   2
   4 -13  -3 1.76388 10.0559   1
  -4 -13   3 3.63693 9.63457   1
  -4  13   3 -0.1798 9.14687   1
   4  13  -3 0.17904 2.87802   2
  -4  13   3 1.68105 3.98027   2
   4  13  -3 -1.0685 7.75985   1
  -3 -13   3 270.438 22.1649   1
   3 -13  -3 223.883 21.3562   1
  -3  13   3 259.935 23.2840   1
  -3  13   3 273.150 12.2251   2
   3  13  -3 237.644 10.7937   2
   3  13  -3 258.322 20.5999   1
   2 -13  -3 77.7656 13.2749   1
  -2 -13   3 65.6246 12.3091   1
  -2  13   3 80.0011 7.55733   2
  -2  13   3 48.7479 12.3137   1
   2  13  -3 67.4110 11.2599   1
   1 -13  -3 62.5472 12.6149   1
  -1 -13   3 69.6127 13.4303   1
  -1  13   3 73.6759 13.7584   1
  -1  13   3 72.4585 7.31511   2
   1  13  -3 61.9960 11.7533   1
   0 -13  -3 71.6143 13.7961   1
   0 -13   3 65.1559 12.2177   1
   0  13  -3 68.9388 6.20076   2
   0  13   3 61.1644 12.6572   1
   0  13   3 57.6075 5.63503   2
   0  13  -3 44.7209 11.0538   1
  -1 -13  -3 77.0699 13.6757   1
   1 -13   3 79.1930 13.1607   1
  -1  13  -3 61.3792 12.6751   1
   1  13   3 70.7456 12.5833   1
  -1  13  -3 93.0115 6.83942   2
   1  13   3 86.2194 7.48420   2
  -2 -13  -3 48.8721 11.9836   1
   2 -13   3 43.7289 11.5543   1
   2  13   3 39.2701 10.7277   1
  -2  13  -3 56.2226 5.01656   2
   2  13   3 40.0754 4.56422   2
  -2  13  -3 41.2175 10.2039   1
  -3 -13  -3 81.8667 14.3145   1
   3 -13   3 94.9918 15.1624   1
   3  13   3 109.278 7.79390   2
  -3  13  -3 106.942 7.57119   2
   3  13   3 100.622 14.4651   1
  -3  13  -3 88.3329 13.7369   1
   4 -13   3 64.7135 7.46861   2
  -4 -13  -3 64.6921 13.2616   1
   4 -13   3 36.1455 11.3359   1
  -4  13  -3 63.3634 12.6382   1
   4  13   3 60.6797 6.95671   2
  -4  13  -3 71.2985 7.04427   2
   4  13   3 50.1734 11.7848   1
   5 -13   3 38.2938 4.61209   2
   5 -13   3 61.1153 13.3601   1
  -5 -13  -3 47.7277 13.0186   1
  -5  13  -3 35.8674 4.60823   2
   5  13   3 48.6829 5.17469   2
  -5  13  -3 43.5762 12.3228   1
   5  13   3 40.9428 11.7420   1
   6 -13   3 32.1228 4.62417   2
   6 -13   3 30.2879 11.7645   1
  -6 -13  -3 47.9230 12.4679   1
   6  13   3 24.7813 9.62578   1
   6  13   3 20.4284 3.98076   2
  -6  13  -3 32.4143 10.9644   1
  -6  13  -3 30.9909 4.81716   2
  -7 -13  -3 45.3529 14.6572   1
   7 -13   3 61.4896 12.8328   1
  -7  13  -3 72.8871 7.90267   2
  -7  13  -3 65.5464 14.5782   1
   7  13   3 49.4626 12.2222   1
  -8 -13  -3 15.4906 13.0326   1
   8 -13   3 27.4534 12.7214   1
   8  13   3 42.9750 12.1969   1
  -8  13  -3 12.4118 12.0798   1
  -8  13  -3 28.5192 5.05473   2
  -9 -13  -3 75.1357 17.5501   1
   9 -13   3 50.2679 14.8579   1
  -9  13  -3 45.4860 5.68767   2
  -9  13  -3 49.1821 15.6848   1
   9  13   3 78.9806 16.6306   1
 -10 -13  -3 -7.3061 15.1671   1
  10 -13   3 16.8780 11.8592   1
 -10  13  -3 10.1129 16.3330   1
 -10  14   3 -12.555 18.3816   1
  -9 -14   3 -11.124 13.1380   1
  -9  14   3 -0.3937 14.3958   1
  -9  14   3 -2.3093 4.13641   2
   8 -14  -3 3.74742 10.4261   1
  -8 -14   3 22.7721 12.6314   1
   8  14  -3 19.0501 3.63377   2
  -8  14   3 8.47226 13.4332   1
  -8  14   3 32.1570 5.51681   2
   8  14  -3 27.8334 11.3881   1
  -7 -14   3 -12.946 10.1579   1
   7 -14  -3 -10.004 9.02395   1
   7  14  -3 21.7010 8.98814   1
  -7  14   3 -5.2846 9.83916   1
  -7  14   3 -1.4962 4.12569   2
   7  14  -3 -2.1564 2.81254   2
   6 -14  -3 88.2038 15.9025   1
  -6 -14   3 88.0159 15.0543   1
  -6  14   3 76.6423 8.60684   2
  -6  14   3 115.602 17.9817   1
   6  14  -3 93.4618 6.91290   2
  -5 -14   3 -9.4750 8.82628   1
   5 -14  -3 -7.7139 9.99973   1
  -5  14   3 5.25255 10.3370   1
   5  14  -3 -2.1226 2.71725   2
  -5  14   3 0.92483 4.15079   2
   4 -14  -3 248.725 23.7195   1
  -4 -14   3 238.707 23.8125   1
  -4  14   3 265.231 12.4594   2
  -4  14   3 223.384 23.6216   1
   4  14  -3 239.914 11.0617   2
   4  14  -3 256.677 23.4803   1
  -3 -14   3 -1.1893 9.54775   1
   3 -14  -3 18.6281 11.4803   1
   3  14  -3 -7.8356 7.90784   1
  -3  14   3 -1.1685 3.67900   2
   3  14  -3 2.58085 3.01640   2
  -3  14   3 -2.0570 9.56937   1
  -2 -14   3 160.909 20.4640   1
   2 -14  -3 139.032 19.1685   1
  -2  14   3 132.684 9.42112   2
   2  14  -3 156.509 17.8040   1
   1 -14  -3 7.35605 10.8150   1
  -1 -14   3 2.34749 9.75862   1
   1  14  -3 6.00036 8.32849   1
  -1  14   3 -5.2712 8.67817   1
  -1  14   3 5.78127 3.88682   2
   0 -14   3 100.705 15.7308   1
   0 -14  -3 100.173 16.2615   1
   0  14   3 94.2563 8.07156   2
   0  14  -3 85.9541 13.7111   1
   0  14  -3 102.306 7.12388   2
   0  14   3 85.4231 13.8519   1
  -1 -14  -3 12.3424 10.8751   1
   1 -14   3 21.7834 10.2963   1
  -1  14  -3 16.7495 3.73315   2
   1  14   3 8.87738 3.76269   2
   1  14   3 18.5593 10.6996   1
  -1  14  -3 20.7471 9.35700   1
  -2 -14  -3 13.3642 10.7432   1
   2 -14   3 -6.2324 9.05161   1
  -2  14  -3 1.60153 3.50742   2
  -2  14  -3 -0.2301 9.24946   1
   2  14   3 -8.2064 7.66101   1
   2  14   3 -0.8035 3.49232   2
   3 -14   3 89.8577 14.8827   1
  -3 -14  -3 135.447 18.3884   1
   3  14   3 87.2276 13.8128   1
  -3  14  -3 112.947 7.97660   2
  -3  14  -3 83.6945 13.9673   1
   3  14   3 107.846 8.18846   2
   4 -14   3 -4.9997 8.54471   1
  -4 -14  -3 4.88680 9.87315   1
  -4  14  -3 -1.8359 9.05965   1
   4  14   3 10.8155 3.74846   2
   4  14   3 19.3490 10.3000   1
  -4  14  -3 16.7292 4.29174   2
   5 -14   3 39.6711 12.7979   1
  -5 -14  -3 44.0102 13.2106   1
   5 -14   3 27.1130 4.38771   2
   5  14   3 34.6358 11.5234   1
   5  14   3 37.5942 4.61523   2
  -5  14  -3 32.4759 11.2483   1
  -5  14  -3 39.3968 5.26579   2
   6 -14   3 2.01887 3.29361   2
   6 -14   3 10.7107 10.2987   1
  -6  14  -3 -2.8241 3.80634   2
   6  14   3 -5.8791 7.90673   1
   6  14   3 -1.9521 3.11013   2
  -6  14  -3 0.46670 9.86481   1
  -7 -14  -3 57.0838 15.0016   1
   7 -14   3 51.5942 14.2570   1
  -7  14  -3 70.6359 14.0753   1
   7  14   3 100.449 15.9908   1
   7  14   3 85.1889 7.88362   2
  -7  14  -3 74.3270 8.35727   2
  -8 -14  -3 0.56585 14.1366   1
   8 -14   3 16.0183 11.0804   1
   8  14   3 -0.3860 3.53053   2
  -8  14  -3 2.33242 11.6947   1
   8  14   3 9.70365 11.0822   1
  -8  14  -3 8.05956 4.19269   2
  -9 -14  -3 11.5180 16.8772   1
   9 -14   3 2.42534 13.4237   1
   9  14   3 22.2800 14.9066   1
   9  14   3 18.9036 4.76525   2
  -9  14  -3 4.60579 14.8310   1
  -9  14  -3 9.42954 4.44976   2
  10 -14   3 -30.399 20.1883   1
 -10  14  -3 0.41757 4.48217   2
  -9  15   3 15.7715 15.7765   1
   8 -15  -3 20.0703 15.1363   1
  -8 -15   3 14.6215 16.7455   1
   8  15  -3 50.7486 15.4646   1
  -8  15   3 13.5839 4.81493   2
  -8  15   3 2.87576 13.7165   1
   7 -15  -3 11.6903 11.6199   1
  -7 -15   3 5.78139 11.3195   1
   7  15  -3 7.80971 3.27193   2
  -7  15   3 -0.0597 10.2832   1
  -7  15   3 -0.0106 3.96442   2
   7  15  -3 32.3612 10.5080   1
  -6 -15   3 -0.2289 11.0540   1
   6 -15  -3 -3.0212 10.4855   1
   6  15  -3 3.30385 2.90047   2
  -6  15   3 -6.9561 10.6172   1
  -6  15   3 6.95059 4.84817   2
   6  15  -3 -15.600 7.34737   1
   5 -15  -3 5.70239 11.1626   1
  -5 -15   3 -2.7599 9.51403   1
  -5  15   3 2.10950 4.25937   2
  -5  15   3 -8.9767 9.16653   1
   5  15  -3 0.35396 2.83287   2
  -4 -15   3 13.9385 11.4391   1
   4 -15  -3 36.5388 13.8051   1
  -4  15   3 31.7223 4.90474   2
  -4  15   3 20.6331 10.1409   1
   4  15  -3 35.0042 10.9333   1
   4  15  -3 37.0408 3.97599   2
  -3 -15   3 -0.3740 10.8782   1
   3 -15  -3 1.14124 11.2146   1
  -3  15   3 2.82228 8.35446   1
   3  15  -3 -4.7318 8.50811   1
   3  15  -3 0.93607 3.00671   2
  -3  15   3 5.80704 4.29570   2
   2 -15  -3 47.6248 13.3276   1
  -2 -15   3 83.6377 14.4462   1
   2  15  -3 65.5944 12.9960   1
  -2  15   3 61.0011 13.8501   1
  -2  15   3 90.8484 8.48632   2
   1 -15  -3 -17.843 8.01261   1
  -1 -15   3 -2.2985 9.73859   1
  -1  15   3 -0.1527 4.05332   2
   1  15  -3 -6.3542 8.93343   1
  -1  15   3 0.13955 8.19890   1
   0 -15   3 203.733 23.4831   1
   0 -15  -3 201.048 24.1203   1
   0  15  -3 151.673 20.4093   1
   0  15   3 201.407 22.2378   1
   0  15   3 173.652 10.6293   2
   0  15  -3 205.740 9.74972   2
   1 -15   3 32.7464 12.6846   1
  -1 -15  -3 42.5778 12.7540   1
   1  15   3 20.8703 10.0483   1
   1  15   3 21.8540 4.72923   2
  -1  15  -3 10.3009 3.83245   2
  -1  15  -3 2.35041 9.94786   1
   2 -15   3 76.2000 15.0681   1
  -2 -15  -3 36.5798 12.5836   1
   2  15   3 48.2577 5.20658   2
  -2  15  -3 60.8196 13.3332   1
   2  15   3 70.2639 13.8286   1
  -2  15  -3 63.8923 5.81031   2
  -3 -15  -3 4.53903 10.0630   1
   3 -15   3 19.3086 11.8897   1
   3  15   3 -1.0320 9.77826   1
  -3  15  -3 3.92892 8.25190   1
   3  15   3 7.91898 3.85903   2
  -3  15  -3 13.8343 4.16493   2
  -4 -15  -3 44.9655 12.9805   1
   4 -15   3 40.3772 13.4274   1
   4  15   3 32.7163 4.68974   2
  -4  15  -3 37.7549 4.78423   2
   4  15   3 36.8721 10.8616   1
  -4  15  -3 40.8327 12.6391   1
  -5 -15  -3 19.3933 12.2983   1
   5 -15   3 7.19992 11.2065   1
  -5  15  -3 5.74286 3.91431   2
  -5  15  -3 15.8917 11.0255   1
   5  15   3 -0.4780 9.86991   1
   5  15   3 10.3017 4.05291   2
  -6 -15  -3 -7.1509 11.8602   1
   6 -15   3 -1.5309 11.1233   1
   6  15   3 -0.3037 9.36317   1
   6  15   3 2.70954 3.84015   2
  -6  15  -3 5.79495 10.9293   1
  -6  15  -3 8.91436 4.00587   2
  -7 -15  -3 5.75801 14.2952   1
   7 -15   3 28.5883 12.3209   1
   7  15   3 47.4335 13.1603   1
  -7  15  -3 10.4336 13.1709   1
  -7  15  -3 31.0831 5.51774   2
   7  15   3 22.5895 4.16751   2
   8 -15   3 7.86380 12.6644   1
  -8 -15  -3 2.97996 15.2009   1
   8  15   3 -31.210 14.6015   1
  -8  15  -3 5.20739 4.39883   2
   8  15   3 3.14638 4.19008   2
  -8  15  -3 -0.7027 14.5417   1
   9 -15   3 -4.0998 15.4230   1
  -9  15  -3 13.9662 4.67330   2
  -8  16   3 11.1718 5.03702   2
  -8  16   3 7.09800 15.8334   1
   7 -16  -3 -2.9943 11.9048   1
  -7  16   3 -25.764 13.9043   1
  -7  16   3 -4.6321 4.52491   2
   6 -16  -3 27.4008 12.5281   1
  -6 -16   3 4.33142 11.6807   1
   6  16  -3 -12.552 9.47513   1
  -6  16   3 5.25675 4.73433   2
  -6  16   3 0.56333 11.9389   1
  -5 -16   3 20.9269 11.5347   1
   5 -16  -3 -5.0183 11.4649   1
  -5  16   3 8.16598 4.74449   2
  -5  16   3 26.3962 12.2632   1
   5  16  -3 8.75583 3.27022   2
  -4 -16   3 -7.8008 10.8256   1
   4 -16  -3 -8.5410 10.9504   1
  -4  16   3 -0.6409 9.09117   1
   4  16  -3 3.32883 3.10595   2
  -4  16   3 -1.9622 4.40903   2
   4  16  -3 20.8436 10.8536   1
   3 -16  -3 34.0546 12.9037   1
  -3 -16   3 -6.7359 10.1457   1
   3  16  -3 2.33151 3.31585   2
   3  16  -3 7.63825 9.45092   1
  -3  16   3 -4.1531 10.3159   1
  -3  16   3 2.37349 4.25148   2
   2 -16  -3 6.43406 12.0291   1
  -2 -16   3 18.2158 11.9029   1
   2  16  -3 0.03925 3.30986   2
  -2  16   3 1.06965 9.55618   1
  -2  16   3 1.28189 4.29624   2
   2  16  -3 -3.5841 8.82976   1
   1 -16  -3 8.77254 10.9284   1
  -1 -16   3 13.6109 12.0514   1
  -1  16   3 11.6145 4.82975   2
  -1  16   3 9.05414 10.4260   1
   1  16  -3 -13.247 8.84616   1
   0 -16  -3 50.0315 13.4164   1
   0 -16   3 15.3998 11.9685   1
   0  16  -3 32.3191 11.2409   1
   0  16  -3 17.9963 3.40231   2
   0  16   3 31.2577 12.7522   1
   0  16   3 20.6289 4.70910   2
   1 -16   3 34.3872 12.8970   1
  -1 -16  -3 20.6730 12.2993   1
   1  16   3 26.7507 11.8712   1
  -1  16  -3 23.1872 4.48883   2
   1  16   3 24.8651 4.86244   2
  -1  16  -3 14.7534 10.4880   1
  -2 -16  -3 -4.8713 10.7739   1
   2 -16   3 11.6524 11.8903   1
  -2  16  -3 -5.6499 9.03323   1
   2  16   3 -4.6519 10.0250   1
   2  16   3 1.39538 3.58311   2
  -2  16  -3 5.73235 3.50597   2
  -3 -16  -3 17.9935 12.5179   1
   3 -16   3 28.9372 13.4972   1
   3  16   3 28.1915 4.52419   2
   3  16   3 36.4313 12.7084   1
  -3  16  -3 21.9949 11.9157   1
  -4 -16  -3 -7.7101 9.93940   1
   4 -16   3 -2.4487 10.6234   1
  -4  16  -3 2.28163 3.58619   2
  -4  16  -3 7.73866 9.43166   1
   4  16   3 6.33471 4.00565   2
   4  16   3 -3.9051 9.79601   1
   5 -16   3 31.6131 12.7602   1
  -5 -16  -3 43.0376 14.3907   1
  -5  16  -3 29.6704 12.9915   1
  -5  16  -3 38.5366 5.12825   2
   5  16   3 41.5919 12.3008   1
   5  16   3 33.1895 4.86522   2
   6 -16   3 -0.4047 12.7851   1
  -6 -16  -3 8.34944 13.9364   1
  -6  16  -3 15.5817 13.2292   1
  -6  16  -3 19.2309 5.11238   2
   6  16   3 25.0359 4.56211   2
   6  16   3 -9.3949 12.3646   1
  -7 -16  -3 -37.442 15.1118   1
   7 -16   3 -2.2891 12.8537   1
  -7  16  -3 -4.9078 3.93685   2
   7  16   3 -1.0364 5.94653   2
  -7  16  -3 18.2626 13.9333   1
   8 -16   3 49.1679 18.1800   1
  -8  16  -3 49.8871 8.69845   2
   6 -17  -3 0.97650 21.4800   1
  -6  17   3 1.79778 14.9452   1
  -6  17   3 -4.9293 4.47436   2
  -5 -17   3 24.2152 13.5890   1
   5 -17  -3 44.6907 14.8064   1
  -5  17   3 35.7547 5.79049   2
  -5  17   3 55.1902 16.3674   1
  -4 -17   3 -10.881 12.1338   1
   4 -17  -3 -8.9735 11.2393   1
  -4  17   3 20.6232 13.8178   1
   4  17  -3 9.20814 17.1795   1
   4  17  -3 1.28592 4.67666   2
  -4  17   3 5.39120 4.20329   2
   3 -17  -3 27.4947 13.7707   1
  -3 -17   3 -2.0205 11.4516   1
  -3  17   3 0.02189 3.86977   2
  -3  17   3 -0.9101 10.5503   1
   3  17  -3 9.76637 3.61501   2
   3  17  -3 -1.1025 10.4531   1
   2 -17  -3 1.77186 10.7392   1
  -2 -17   3 -6.4422 11.6884   1
  -2  17   3 2.03299 10.4522   1
   2  17  -3 9.00516 11.1412   1
   2  17  -3 0.08778 3.12219   2
  -2  17   3 6.48238 4.40954   2
  -1 -17   3 10.8007 12.7501   1
   1 -17  -3 6.05019 13.0438   1
  -1  17   3 6.46703 4.64786   2
   1  17  -3 -11.654 10.2616   1
  -1  17   3 13.0510 10.9771   1
   0 -17  -3 13.7487 12.2802   1
   0 -17   3 18.5776 11.9241   1
   0  17  -3 -10.622 9.46555   1
   0  17   3 1.39815 11.4677   1
   0  17   3 -0.6414 3.94890   2
  -1 -17  -3 7.15602 11.6930   1
   1 -17   3 11.1502 13.1892   1
  -1  17  -3 12.6990 11.3306   1
   1  17   3 -5.7846 10.1049   1
   1  17   3 4.52041 3.82963   2
  -2 -17  -3 8.43159 11.5456   1
   2 -17   3 5.66544 12.9508   1
   2  17   3 5.25009 11.2802   1
   2  17   3 13.6526 3.88502   2
  -2  17  -3 10.9050 12.2652   1
  -2  17  -3 21.1886 4.45103   2
   3 -17   3 -5.8753 12.8942   1
  -3 -17  -3 1.94563 12.7588   1
   3  17   3 4.14840 3.57293   2
  -3  17  -3 11.1713 11.9391   1
   3  17   3 12.1507 11.1244   1
  -3  17  -3 -3.5856 3.29945   2
  -4 -17  -3 4.80048 12.4260   1
   4 -17   3 32.4476 13.8807   1
   4  17   3 10.6905 12.2857   1
  -4  17  -3 26.8873 4.70388   2
   4  17   3 21.2771 4.54356   2
  -4  17  -3 33.1805 13.0054   1
  -5 -17  -3 43.6885 14.8056   1
   5 -17   3 39.1864 15.4270   1
   5  17   3 4.12654 13.5196   1
  -5  17  -3 28.7969 15.3696   1
  -5  17  -3 28.2812 4.96205   2
   5  17   3 16.3788 4.65847   2
   6 -17   3 3.87700 13.4914   1
  -6 -17  -3 6.35302 19.2553   1
  -6  17  -3 -3.1329 5.72988   2
  -5  18   3 -6.2993 3.95610   2
   4 -18  -3 21.7282 15.0997   1
  -4  18   3 55.7720 18.5457   1
  -4  18   3 46.6219 6.39106   2
  -3  18   3 23.2608 16.1810   1
   2 -18  -3 40.0561 16.0794   1
  -2 -18   3 0.53610 13.0328   1
  -2  18   3 34.1631 16.5710   1
   2  18  -3 -3.7825 18.2138   1
  -2  18   3 18.7955 5.09902   2
  -1 -18   3 -7.6472 13.5545   1
   1 -18  -3 12.4887 14.1060   1
  -1  18   3 3.23879 12.6859   1
   1  18  -3 -6.7326 12.3234   1
  -1  18   3 -1.7875 4.03557   2
   0 -18  -3 -1.5304 13.1138   1
   0 -18   3 12.3983 13.7892   1
   0  18   3 -9.2652 13.8776   1
   0  18   3 5.55499 4.44680   2
   0  18  -3 -12.115 12.2946   1
   1 -18   3 10.4838 13.2927   1
  -1 -18  -3 42.2256 15.7046   1
  -1  18  -3 9.58320 4.07221   2
   1  18   3 -4.0842 13.5285   1
  -1  18  -3 -5.7222 13.4472   1
  -2 -18  -3 -9.0751 15.0377   1
   2 -18   3 -0.1574 14.4462   1
   2  18   3 19.1824 14.0658   1
  -2  18  -3 3.29655 4.31455   2
   2  18   3 -1.4987 3.62415   2
  -2  18  -3 9.08771 16.3993   1
   3 -18   3 0.22618 15.5271   1
  -3 -18  -3 22.5049 14.4296   1
   3  18   3 12.9687 4.20289   2
   3  18   3 7.45411 17.0211   1
  -4 -18  -3 2.23467 17.6982   1
   4 -18   3 2.70200 18.8833   1
   1 -19  -3 7.29990 15.1321   1
  -1  19   3 2.87281 6.73801   2
   0 -19  -3 38.0277 18.2227   1
  -1 -19  -3 5.03076 24.9474   1
 -15   0   4 -5.9473 4.54131   2
 -14   0   4 -13.237 9.41936   1
 -14   0   4 0.88449 4.38836   2
 -13   0   4 -6.9427 9.07078   1
 -13   0   4 1.16245 4.27021   2
 -13   0   4 2.83178 11.2031   1
 -12   0   4 1.59085 10.9768   1
 -12   0   4 23.5553 4.94709   2
 -12   0   4 22.0312 10.1827   1
 -11   0   4 5.26472 8.04878   1
 -11   0   4 -15.856 8.35329   1
 -11   0   4 2.44815 3.70006   2
 -10   0   4 -6.1047 6.48185   1
 -10   0   4 -3.7572 6.94102   1
 -10   0   4 10.7907 3.67349   2
   9   0  -4 -2.3055 2.05141   2
  -9   0   4 5.37166 7.28689   1
  -9   0   4 -2.7319 6.08102   1
  -9   0   4 -2.2282 2.65077   2
  -8   0   4 975.799 31.9506   2
   8   0  -4 1010.30 31.3597   2
  -8   0   4 995.815 42.1301   1
  -7   0   4 -5.2268 1.77600   2
  -7   0   4 -0.0919 5.13390   1
   7   0  -4 -0.4013 1.63400   2
   6   0  -4 2550.10 75.4086   2
  -6   0   4 2438.42 83.0003   1
   5   0  -4 -0.4376 1.23314   2
  -5   0   4 0.67621 1.57160   2
  -5   0   4 -0.8053 4.18233   1
  -4   0   4 2529.67 80.5565   1
   4   0  -4 2542.85 75.7127   2
  -4   0   4 2501.62 75.8799   2
  -3   0   4 0.94474 2.57875   1
  -3   0   4 0.17910 0.88190   2
   3   0  -4 -0.9518 0.76398   2
  -2   0   4 5381.10 162.051   1
  -1   0   4 2.55144 1.04205   1
   0   0   4 1156.84 34.1237   1
   0   0  -4 1026.79 34.2413   1
   0   0  -4 1137.59 33.9974   1
   1   0   4 2.28099 2.36057   1
  -1   0  -4 -0.6428 1.14257   1
  -1   0  -4 1.86375 2.19359   1
   1   0   4 0.14260 0.77595   2
  -2   0  -4 7693.45 234.929   1
  -2   0  -4 7824.66 235.773   1
  -3   0  -4 1.02713 3.64452   1
  -3   0  -4 -0.7644 1.40556   2
   3   0   4 -0.7256 1.29387   2
  -3   0  -4 6.67488 3.92501   1
  -4   0  -4 1553.14 52.4346   1
   4   0   4 1438.02 45.4336   2
  -4   0  -4 1474.69 45.5110   2
  -4   0  -4 1477.91 51.4841   1
  -5   0  -4 3.64778 5.53249   1
  -5   0  -4 -2.8033 4.49523   1
   5   0   4 0.71332 1.66851   2
  -5   0  -4 0.47498 2.10783   2
  -6   0  -4 495.173 25.2554   1
   6   0   4 460.767 16.3350   2
  -6   0  -4 496.462 16.6817   2
  -6   0  -4 487.883 24.6221   1
   7   0   4 2.52663 2.25744   2
  -7   0  -4 -8.9407 5.35800   1
  -7   0  -4 -1.9156 5.67529   1
  -7   0  -4 -3.9187 2.47191   2
  -8   0  -4 532.272 29.3161   1
  -8   0  -4 552.698 29.0950   1
  -8   0  -4 525.055 19.1262   2
   8   0   4 540.189 18.7795   2
   9   0   4 -3.6030 2.48458   2
  -9   0  -4 -1.8531 3.06009   2
  -9   0  -4 -7.2699 7.48153   1
  -9   0  -4 -6.3703 6.55557   1
 -10   0  -4 294.169 24.6674   1
 -10   0  -4 298.829 25.8079   1
  10   0   4 287.823 12.5460   2
 -10   0  -4 323.702 13.5677   2
 -11   0  -4 -3.9143 3.53810   2
 -11   0  -4 4.59469 9.44645   1
 -11   0  -4 -13.721 8.55385   1
 -12   0  -4 119.246 17.5101   1
 -12   0  -4 176.502 24.0494   1
 -12   0  -4 148.314 10.0224   2
 -13   0  -4 4.24142 12.3123   1
 -13   0  -4 -2.2068 3.93957   2
 -13   0  -4 -13.064 9.26623   1
 -14   0  -4 19.9784 12.5045   1
 -14   0  -4 -0.7650 16.0939   1
 -14  -1   4 1.93346 3.83333   2
 -14  -1   4 -9.4182 10.5214   1
 -14   1   4 -6.7497 10.4618   1
 -14   1   4 2.87886 4.37611   2
 -13  -1   4 51.1874 5.78465   2
 -13  -1   4 36.0330 12.0912   1
 -13  -1   4 78.2310 18.0235   1
 -13   1   4 47.8150 5.60911   2
 -13   1   4 58.8517 14.4352   1
 -12  -1   4 127.576 18.4402   1
 -12  -1   4 115.468 16.2266   1
 -12  -1   4 110.982 8.87225   2
 -12   1   4 91.1540 8.50325   2
 -12   1   4 104.059 17.8670   1
 -12   1   4 86.8530 14.9733   1
 -11  -1   4 3.26176 9.29610   1
 -11  -1   4 17.8235 3.85551   2
 -11  -1   4 8.85018 9.03095   1
 -11   1   4 17.5108 10.2275   1
 -11   1   4 22.8981 10.0124   1
 -11   1   4 12.6400 4.05951   2
 -10  -1   4 104.161 7.67079   2
 -10  -1   4 83.1525 13.6649   1
 -10  -1   4 132.041 15.4388   1
 -10   1   4 90.1768 13.6699   1
 -10   1   4 103.999 7.65631   2
   9  -1  -4 297.555 11.5522   2
  -9  -1   4 311.559 12.7412   2
  -9  -1   4 316.921 22.7882   1
  -9  -1   4 332.839 22.3041   1
  -9   1   4 303.829 12.4512   2
   9   1  -4 316.106 11.4979   2
  -9   1   4 272.555 22.1793   1
  -8  -1   4 421.626 24.8329   1
   8  -1  -4 453.336 15.4381   2
  -8  -1   4 460.184 16.2324   2
  -8  -1   4 471.367 25.8083   1
  -8   1   4 429.097 25.2279   1
   8   1  -4 458.617 15.3162   2
  -8   1   4 448.293 16.0638   2
  -7  -1   4 277.555 10.5211   2
  -7  -1   4 273.738 17.9109   1
   7  -1  -4 267.202 9.85737   2
  -7  -1   4 284.558 18.1223   1
  -7   1   4 288.327 18.0884   1
   7   1  -4 270.961 9.72337   2
  -7   1   4 262.967 10.2881   2
  -6  -1   4 758.291 22.3425   2
  -6  -1   4 653.495 29.0044   1
  -6  -1   4 696.321 29.5737   1
   6  -1  -4 670.328 21.7810   2
   6   1  -4 677.543 21.6785   2
  -6   1   4 671.664 29.1083   1
  -5  -1   4 982.525 30.2038   2
   5  -1  -4 978.312 29.9453   2
  -5  -1   4 979.151 36.7058   1
   5  -1  -4 949.594 36.7990   1
  -5   1   4 954.771 30.1447   2
  -5   1   4 988.647 35.9633   1
   5   1  -4 975.055 29.8163   2
  -4  -1   4 1290.73 45.0426   1
   4  -1  -4 1314.20 44.9829   1
  -4  -1   4 1302.70 39.6871   2
   4  -1  -4 1299.02 39.5516   2
  -4   1   4 1278.57 39.6993   2
   4   1  -4 1297.66 39.4044   2
  -4   1   4 1352.74 44.4756   1
   3  -1  -4 7452.41 222.664   1
  -3   1   4 7256.99 222.388   1
  -2   1   4 2023.41 60.3123   2
  -2   1   4 2003.84 62.3774   1
   0  -1  -4 2343.20 74.9621   1
   0  -1   4 2596.54 74.2687   1
   0   1  -4 2416.49 73.9844   1
   0   1  -4 2425.02 74.0732   1
   0   1   4 2508.76 75.1476   1
   1  -1   4 4418.41 129.515   1
  -1  -1  -4 4175.40 129.539   1
   1   1   4 4199.23 129.546   1
   2  -1   4 704.710 24.8534   1
   2  -1   4 646.714 20.9515   2
  -2  -1  -4 700.897 24.5695   1
   2   1   4 680.586 24.5690   1
   2   1   4 670.622 20.9749   2
  -2   1  -4 666.753 24.6441   1
   3  -1   4 387.969 12.8326   2
   3  -1   4 413.155 18.5468   1
  -3   1  -4 393.861 12.8387   2
   3   1   4 394.827 17.5496   1
  -3   1  -4 364.707 17.1868   1
   3   1   4 398.775 12.9379   2
  -4  -1  -4 658.885 28.0014   1
   4  -1   4 681.811 28.1221   1
  -4  -1  -4 647.154 26.4901   1
   4  -1   4 599.062 20.3594   2
  -4  -1  -4 628.954 20.5281   2
   4   1   4 669.149 20.5732   2
  -4   1  -4 627.741 20.4637   2
  -4   1  -4 621.748 26.7123   1
   5  -1   4 202.483 14.8329   1
  -5  -1  -4 204.145 8.11418   2
  -5  -1  -4 180.145 14.2847   1
  -5  -1  -4 182.407 14.6029   1
   5  -1   4 190.581 7.73031   2
  -5   1  -4 191.488 7.95169   2
  -5   1  -4 186.450 14.1334   1
   5   1   4 190.111 7.78029   2
  -6  -1  -4 2414.33 71.5679   2
   6  -1   4 2171.49 71.2480   2
  -6  -1  -4 2463.84 81.6975   1
  -6  -1  -4 2323.60 79.9994   1
  -6   1  -4 2351.36 71.4696   2
   6   1   4 2268.67 71.3112   2
  -6   1  -4 2386.29 80.9002   1
  -7  -1  -4 9.59361 6.47189   1
   7  -1   4 -1.1260 2.04036   2
  -7  -1  -4 1.77286 6.26191   1
  -7  -1  -4 0.40343 2.41886   2
  -7   1  -4 -7.7678 4.92327   1
  -7   1  -4 1.45201 2.80095   2
   7   1   4 0.18692 2.31497   2
  -7   1  -4 -5.6895 5.54092   1
  -8  -1  -4 384.647 24.5035   1
  -8  -1  -4 359.867 24.5424   1
  -8  -1  -4 361.867 14.0275   2
   8  -1   4 335.249 13.4417   2
  -8   1  -4 345.327 13.8522   2
  -8   1  -4 360.101 23.0134   1
  -8   1  -4 410.678 25.9247   1
   8   1   4 338.470 13.4219   2
  -9  -1  -4 -4.7805 7.35199   1
   9  -1   4 4.04534 2.68376   2
  -9  -1  -4 -3.4316 3.13189   2
  -9  -1  -4 2.21697 8.04126   1
   9   1   4 7.06703 2.80895   2
  -9   1  -4 2.96308 7.47758   1
  -9   1  -4 -2.8676 3.01024   2
  -9   1  -4 2.87751 8.17467   1
 -10  -1  -4 222.289 20.8005   1
  10  -1   4 193.394 9.94637   2
 -10  -1  -4 208.819 10.9891   2
 -10  -1  -4 222.337 22.6821   1
 -10   1  -4 198.507 21.6600   1
 -10   1  -4 201.770 10.9004   2
  10   1   4 212.432 9.97437   2
 -10   1  -4 225.060 22.1102   1
 -11  -1  -4 31.8031 11.6046   1
 -11  -1  -4 43.0726 11.9554   1
 -11   1  -4 35.5492 11.0890   1
 -11   1  -4 14.8520 10.3103   1
 -11   1  -4 24.8181 4.58647   2
 -12  -1  -4 10.8897 11.3456   1
 -12  -1  -4 -6.1776 8.16373   1
 -12  -1  -4 1.62599 3.82265   2
 -12   1  -4 -4.0018 8.26011   1
 -12   1  -4 19.9569 11.2951   1
 -12   1  -4 1.38120 4.48746   2
 -13  -1  -4 4.90926 12.6527   1
 -13  -1  -4 11.4704 9.73602   1
 -13   1  -4 -0.3117 4.30146   2
 -13   1  -4 -1.3945 10.6297   1
 -13   1  -4 -4.6994 11.9965   1
 -14  -1  -4 11.0791 11.3512   1
 -14  -1  -4 18.6953 16.7470   1
 -14   1  -4 17.8588 16.3342   1
 -14   1  -4 1.62664 4.41972   2
 -14   1  -4 -10.086 10.1250   1
 -14  -2   4 3.26880 12.3447   1
 -14  -2   4 9.08661 4.86721   2
 -14   2   4 -0.7984 4.29232   2
 -14   2   4 -3.4433 11.7817   1
 -13  -2   4 33.5414 14.3079   1
 -13  -2   4 32.5942 4.84208   2
 -13  -2   4 36.5554 11.5452   1
 -13   2   4 23.3294 11.3710   1
 -13   2   4 21.2846 4.77609   2
 -13   2   4 52.7151 15.7692   1
 -12  -2   4 -0.0477 7.42053   1
 -12  -2   4 14.0189 4.46544   2
 -12  -2   4 12.3438 11.4990   1
 -12   2   4 10.8540 4.43447   2
 -12   2   4 -4.4056 10.8982   1
 -12   2   4 19.2618 9.41140   1
 -11  -2   4 152.927 17.8793   1
 -11  -2   4 149.632 9.31340   2
 -11  -2   4 156.790 20.4710   1
 -11   2   4 136.768 9.05595   2
 -11   2   4 129.169 17.4627   1
 -10  -2   4 -4.0923 3.01214   2
 -10  -2   4 -2.4677 7.86938   1
 -10  -2   4 1.92500 7.63887   1
 -10   2   4 -1.1254 2.99613   2
 -10   2   4 3.87036 7.15623   1
  -9  -2   4 617.199 31.8839   1
  -9  -2   4 642.325 21.7028   2
   9  -2  -4 617.218 20.7638   2
  -9  -2   4 652.109 32.5854   1
   9   2  -4 622.192 20.4946   2
  -9   2   4 594.786 21.3186   2
  -9   2   4 583.937 31.2651   1
   8  -2  -4 1.85523 2.18849   2
  -8  -2   4 -3.2271 2.59537   2
  -8  -2   4 9.49236 7.43437   1
  -8  -2   4 1.53919 6.02666   1
  -8   2   4 -6.5607 6.65624   1
   8   2  -4 1.48673 1.99004   2
  -8   2   4 0.03906 2.62254   2
   7  -2  -4 137.728 6.15497   2
   7  -2  -4 128.516 13.7484   1
  -7  -2   4 110.001 12.8083   1
  -7  -2   4 119.219 13.7503   1
  -7  -2   4 129.869 6.81611   2
  -7   2   4 155.203 14.1243   1
  -7   2   4 132.512 6.56112   2
   7   2  -4 133.719 5.79436   2
  -6  -2   4 188.483 14.2686   1
  -6  -2   4 191.314 14.8939   1
   6  -2  -4 206.288 7.83745   2
  -6  -2   4 214.596 8.46348   2
   6  -2  -4 203.594 14.8638   1
  -6   2   4 206.074 14.6233   1
   6   2  -4 212.159 7.55975   2
  -5  -2   4 705.257 21.7420   2
   5  -2  -4 693.202 21.4051   2
  -5  -2   4 594.876 26.9006   1
   5  -2  -4 699.342 27.6058   1
  -5   2   4 698.787 27.5743   1
  -5   2   4 676.522 21.5772   2
   5   2  -4 680.339 21.1352   2
  -4  -2   4 12.4886 4.26542   1
   4  -2  -4 6.78855 3.51652   1
   4  -2  -4 10.2716 1.52851   2
  -4  -2   4 6.94209 1.53511   2
   4   2  -4 11.5676 1.25892   2
  -4   2   4 11.0948 1.74510   2
  -4   2   4 5.80281 4.05136   1
  -3  -2   4 1668.09 51.7218   2
   3  -2  -4 1705.23 51.6940   2
  -3  -2   4 1779.63 55.1326   1
   3  -2  -4 1737.20 55.2969   1
  -3   2   4 1704.35 51.7952   2
   3   2  -4 1707.96 51.3866   2
  -3   2   4 1708.67 55.3997   1
  -2  -2   4 3116.02 93.1505   1
   2  -2  -4 3020.95 94.0587   1
  -2   2   4 2965.80 91.4146   2
  -2   2   4 3118.74 94.4005   1
   1  -2  -4 1610.64 50.2652   1
  -1  -2   4 1604.37 47.5411   2
  -1  -2   4 1584.62 48.9586   1
  -1   2   4 1579.89 50.4300   1
   1   2  -4 1578.07 48.5114   1
   0  -2   4 5140.42 152.396   1
   0  -2  -4 5005.16 153.390   1
   0   2   4 5129.62 153.523   1
   0   2  -4 4961.16 152.147   1
   1  -2   4 257.964 8.39194   2
  -1  -2  -4 255.647 11.7004   1
   1  -2   4 261.906 10.8845   1
  -1   2  -4 270.461 8.41715   2
   1   2   4 255.431 11.5321   1
   2  -2   4 1382.34 41.7790   2
   2  -2   4 1385.48 45.2537   1
  -2  -2  -4 1395.58 45.7790   1
   2   2   4 1378.62 45.4397   1
  -2   2  -4 1345.83 45.6096   1
   3  -2   4 4505.86 136.454   1
   3  -2   4 4463.28 131.486   2
  -3  -2  -4 4223.04 136.329   1
  -3   2  -4 4510.57 136.586   1
   3   2   4 4379.30 136.345   1
  -3   2  -4 4242.08 131.371   2
   4  -2   4 -2.0064 1.50517   2
   4  -2   4 -0.1429 4.55957   1
  -4  -2  -4 -4.5138 4.55965   1
   4   2   4 1.45922 1.70850   2
  -4   2  -4 -0.2107 4.78922   1
  -4   2  -4 0.89605 1.63267   2
   4   2   4 -1.4621 4.78121   1
  -5  -2  -4 2543.75 87.5816   1
   5  -2   4 2594.62 88.4390   1
   5  -2   4 2628.06 80.1104   2
  -5   2  -4 2567.14 87.9180   1
  -5   2  -4 2765.47 80.1921   2
   5   2   4 2729.50 80.2527   2
   6  -2   4 9.50457 2.51516   2
  -6  -2  -4 4.83086 2.83731   2
  -6  -2  -4 4.74412 6.22808   1
   6  -2   4 -4.7757 5.96302   1
  -6  -2  -4 2.72025 5.79249   1
   6   2   4 10.2035 2.38019   2
  -6   2  -4 -0.2940 5.50027   1
  -6   2  -4 2.86383 2.14705   2
   7  -2   4 242.119 18.4253   1
  -7  -2  -4 247.988 10.1980   2
  -7  -2  -4 239.155 18.6321   1
   7  -2   4 253.350 9.97472   2
  -7  -2  -4 217.933 18.2341   1
   7   2   4 250.973 9.92058   2
  -7   2  -4 240.524 10.1169   2
  -7   2  -4 201.767 17.5235   1
  -8  -2  -4 1.53346 8.22197   1
  -8  -2  -4 1.04977 2.99760   2
   8  -2   4 0.31001 2.47933   2
  -8  -2  -4 -5.5461 7.50028   1
  -8   2  -4 -4.8929 6.78170   1
   8   2   4 3.23854 2.58060   2
  -8   2  -4 -0.4341 2.90748   2
   9  -2   4 258.489 11.1589   2
  -9  -2  -4 244.509 20.6184   1
  -9  -2  -4 272.618 11.8072   2
  -9  -2  -4 265.852 21.2367   1
  -9   2  -4 241.882 20.5378   1
   9   2   4 255.653 10.9948   2
  -9   2  -4 262.800 21.6499   1
  -9   2  -4 273.072 11.7748   2
  10  -2   4 50.4494 5.07429   2
 -10  -2  -4 46.0513 11.7107   1
 -10  -2  -4 38.7681 11.1268   1
 -10   2  -4 76.0870 14.6856   1
 -10   2  -4 60.1400 5.94223   2
  10   2   4 57.8936 6.23491   2
 -10   2  -4 49.9628 12.0899   1
 -11  -2  -4 -3.7751 8.95077   1
 -11  -2  -4 -2.3562 9.07511   1
 -11   2  -4 8.37811 9.65060   1
 -11   2  -4 2.28383 3.78421   2
 -11   2  -4 7.47301 9.50116   1
 -12  -2  -4 -1.2375 8.95631   1
 -12  -2  -4 -1.9051 10.8018   1
 -12   2  -4 -10.722 10.0330   1
 -12   2  -4 -0.8711 4.55825   2
 -12   2  -4 -5.0290 8.60091   1
 -13  -2  -4 25.2818 14.0325   1
 -13  -2  -4 2.96135 11.4153   1
 -13   2  -4 12.5306 4.59423   2
 -13   2  -4 -0.6650 11.2784   1
 -13   2  -4 -2.9377 12.1476   1
 -14  -2  -4 15.9010 13.6910   1
 -14  -2  -4 2.71395 16.2396   1
 -14   2  -4 26.3956 15.4451   1
 -14   2  -4 -14.829 10.9737   1
 -14   2  -4 1.36980 5.00383   2
 -14  -3   4 8.86932 13.8500   1
 -14   3   4 22.5998 13.1903   1
 -14   3   4 33.7672 5.94932   2
 -13  -3   4 45.1924 15.2076   1
 -13  -3   4 8.98291 10.6170   1
 -13   3   4 23.9630 4.66883   2
 -13   3   4 2.89749 10.0437   1
 -13   3   4 47.6770 16.0583   1
 -12  -3   4 18.1037 10.7064   1
 -12  -3   4 15.9334 10.6847   1
 -12  -3   4 23.2481 4.31104   2
 -12   3   4 27.3303 12.8927   1
 -12   3   4 26.7276 4.55739   2
 -11  -3   4 101.855 8.21308   2
 -11  -3   4 104.892 15.5608   1
 -11  -3   4 82.2796 13.5342   1
 -11   3   4 59.9296 14.2561   1
 -11   3   4 75.7152 7.71932   2
 -10  -3   4 179.759 19.8244   1
 -10  -3   4 185.041 9.80661   2
 -10  -3   4 170.058 19.0948   1
 -10   3   4 185.134 20.4756   1
 -10   3   4 153.625 9.26310   2
  -9  -3   4 21.2712 3.41457   2
  -9  -3   4 30.3309 9.54342   1
   9  -3  -4 23.0744 2.95606   2
  -9  -3   4 15.3706 8.07266   1
  -9   3   4 24.6117 3.71322   2
  -9   3   4 29.7445 9.90572   1
   9   3  -4 21.4908 2.69118   2
   8  -3  -4 945.717 30.5763   2
   8  -3  -4 943.493 42.0709   1
  -8  -3   4 1014.42 31.4432   2
  -8  -3   4 871.663 40.5318   1
  -8  -3   4 975.068 42.4176   1
   8   3  -4 964.604 30.2886   2
  -8   3   4 950.312 30.9757   2
  -8   3   4 994.544 41.9067   1
  -7  -3   4 1126.26 33.4784   2
  -7  -3   4 1007.05 41.8461   1
   7  -3  -4 1034.19 32.7473   2
   7  -3  -4 1032.04 42.3578   1
  -7  -3   4 986.369 42.4955   1
   7   3  -4 1037.48 32.4287   2
  -7   3   4 1041.86 41.6792   1
  -7   3   4 1046.90 33.0807   2
   6  -3  -4 1477.05 53.8805   1
  -6  -3   4 1389.02 53.8498   1
   6  -3  -4 1538.15 46.5446   2
  -6  -3   4 1564.06 46.9773   2
  -6   3   4 1552.16 54.5639   1
   6   3  -4 1549.50 46.2487   2
   5  -3  -4 3041.24 97.9371   1
  -5  -3   4 3046.36 98.1257   1
  -5  -3   4 2941.04 91.9312   2
   5  -3  -4 3112.28 91.7546   2
  -5   3   4 3028.10 91.8785   2
   5   3  -4 3030.60 91.4233   2
  -5   3   4 3112.54 98.4292   1
  -4  -3   4 40.9924 3.28511   2
  -4  -3   4 39.3851 5.64483   1
   4  -3  -4 31.7420 5.67411   1
   4  -3  -4 37.0144 3.10559   2
  -4   3   4 30.9987 5.50838   1
  -4   3   4 40.2645 3.38636   2
   4   3  -4 38.5796 2.55671   2
  -3  -3   4 1630.82 51.9090   1
   3  -3  -4 1619.87 52.7780   1
   3  -3  -4 1603.48 48.5508   2
  -3   3   4 1568.36 52.9043   1
   3   3  -4 1598.32 51.7369   1
  -3   3   4 1600.87 48.6447   2
   3   3  -4 1599.44 48.2085   2
   2  -3  -4 1943.41 63.4285   1
  -2  -3   4 2080.49 62.4305   1
   2   3  -4 1949.99 59.5703   2
  -2   3   4 2036.27 63.8545   1
   2   3  -4 1957.14 59.5129   2
   2   3  -4 2021.51 62.0647   1
  -2   3   4 1948.60 59.9794   2
   1  -3  -4 6619.78 188.574   1
  -1  -3   4 6029.59 187.000   1
  -1   3   4 6039.87 188.329   1
   1   3  -4 6104.52 186.584   1
   0  -3  -4 841.497 27.5509   1
   0  -3   4 774.092 26.2436   1
   0  -3   4 768.101 23.6141   2
   0   3  -4 763.086 25.9865   1
   0   3   4 742.588 27.2708   1
   0   3  -4 770.218 23.4872   2
   1  -3   4 3103.76 96.9495   2
  -1  -3  -4 3351.06 101.092   1
   1  -3   4 3305.13 100.203   1
  -1   3  -4 3232.44 97.0348   2
   1   3   4 3213.86 100.822   1
   2  -3   4 1169.77 35.5610   2
   2  -3   4 1155.95 39.3910   1
  -2   3  -4 1162.71 39.4249   1
   2   3   4 1174.37 39.8349   1
   3  -3   4 822.160 29.5993   1
   3  -3   4 779.978 24.5828   2
  -3  -3  -4 803.401 30.0911   1
   3   3   4 764.517 29.7099   1
   3   3   4 767.969 24.6379   2
  -3   3  -4 816.936 29.8551   1
  -3   3  -4 760.942 24.4754   2
   4  -3   4 1057.41 39.2892   1
   4  -3   4 1015.06 33.1666   2
  -4  -3  -4 1102.09 40.0251   1
   4   3   4 1048.62 33.3179   2
  -4   3  -4 1127.81 39.8278   1
  -4   3  -4 1053.18 33.1570   2
   4   3   4 1099.51 39.8293   1
   5  -3   4 1174.90 37.6318   2
   5  -3   4 1229.62 45.3301   1
  -5  -3  -4 1195.62 45.6153   1
   5   3   4 1188.83 37.7707   2
   5   3   4 1164.17 44.7877   1
  -5   3  -4 1264.32 37.7039   2
  -5   3  -4 1249.41 45.6326   1
   6  -3   4 862.601 37.6110   1
   6  -3   4 893.108 28.5202   2
  -6  -3  -4 825.202 37.3084   1
   6   3   4 922.056 28.6316   2
  -6   3  -4 921.264 28.6112   2
  -6   3  -4 888.579 37.4674   1
   7  -3   4 446.058 15.4591   2
  -7  -3  -4 449.985 26.4497   1
   7  -3   4 383.139 24.3094   1
  -7  -3  -4 416.473 24.8936   1
  -7   3  -4 437.492 15.5205   2
  -7   3  -4 394.139 24.8584   1
   7   3   4 454.585 15.4491   2
  -8  -3  -4 256.085 20.1976   1
   8  -3   4 265.999 21.7513   1
  -8  -3  -4 239.128 20.6897   1
   8  -3   4 257.858 10.7747   2
  -8   3  -4 248.722 10.9854   2
   8   3   4 249.652 10.5768   2
  -8   3  -4 236.912 21.3154   1
  -9  -3  -4 119.721 16.3189   1
   9  -3   4 141.861 7.97986   2
  -9  -3  -4 141.878 17.1991   1
   9   3   4 146.950 7.88715   2
  -9   3  -4 120.599 16.4336   1
  -9   3  -4 150.823 8.77224   2
 -10  -3  -4 20.6884 10.4293   1
 -10  -3  -4 7.81127 8.73364   1
  10  -3   4 17.1202 3.69163   2
 -10   3  -4 7.53818 3.71623   2
  10   3   4 14.0474 3.17879   2
 -10   3  -4 24.1747 10.7642   1
 -10   3  -4 12.0950 9.08334   1
 -11  -3  -4 25.9715 12.1676   1
 -11  -3  -4 44.8196 12.8256   1
 -11   3  -4 17.6185 11.7561   1
 -11   3  -4 21.6982 9.69829   1
 -11   3  -4 18.1888 4.12291   2
 -12  -3  -4 4.99696 10.8048   1
 -12  -3  -4 18.0933 11.2044   1
 -12   3  -4 7.81710 9.73465   1
 -12   3  -4 -0.7794 4.57825   2
 -12   3  -4 -5.2278 9.89400   1
 -13  -3  -4 62.2993 15.1275   1
 -13  -3  -4 43.9991 13.5613   1
 -13   3  -4 44.9402 14.7739   1
 -13   3  -4 48.3567 6.34112   2
 -13   3  -4 67.5143 17.9103   1
 -14  -3  -4 4.10949 17.2357   1
 -14  -3  -4 20.9751 14.1828   1
 -14   3  -4 5.12508 13.4322   1
 -14   3  -4 15.8722 17.5516   1
 -14   3  -4 3.80391 4.46850   2
 -14   4   4 -18.631 16.8117   1
 -14   4   4 -0.5203 4.01280   2
 -13   4   4 10.7596 12.5117   1
 -13   4   4 17.3772 4.78584   2
 -12  -4   4 17.1378 12.0842   1
 -12  -4   4 -3.7253 8.57379   1
 -12   4   4 9.76438 4.61260   2
 -12   4   4 -1.3111 11.0286   1
 -11  -4   4 -16.624 8.58257   1
 -11  -4   4 0.94403 8.19761   1
 -11   4   4 -4.0977 3.54730   2
 -11   4   4 -0.3009 8.43924   1
 -10  -4   4 55.2227 11.9222   1
 -10  -4   4 48.6520 12.0495   1
 -10   4   4 42.0317 4.72981   2
 -10   4   4 57.6277 12.9969   1
   9  -4  -4 4.20714 7.58249   1
   9  -4  -4 2.74841 2.28660   2
  -9  -4   4 -1.3005 6.75519   1
  -9  -4   4 1.48356 7.94786   1
  -9  -4   4 0.62782 2.90508   2
  -9   4   4 -0.0752 2.98073   2
   9   4  -4 1.07928 1.95313   2
  -9   4   4 -1.7168 7.86398   1
   8  -4  -4 178.146 8.09303   2
  -8  -4   4 193.549 18.6017   1
   8  -4  -4 170.887 16.8117   1
  -8  -4   4 172.384 16.5739   1
  -8  -4   4 183.612 9.01378   2
   8   4  -4 169.741 7.44674   2
  -8   4   4 159.490 8.55100   2
  -8   4   4 206.845 17.2974   1
  -7  -4   4 549.958 28.1829   1
   7  -4  -4 585.371 19.3871   2
  -7  -4   4 580.090 19.9401   2
   7  -4  -4 566.787 27.6012   1
  -7   4   4 604.349 28.5517   1
  -7   4   4 585.044 19.7385   2
   7   4  -4 586.552 18.9680   2
   6  -4  -4 1068.01 40.6041   1
  -6  -4   4 1057.32 40.7562   1
  -6  -4   4 1021.41 33.2616   2
   6  -4  -4 1050.80 32.9645   2
   6   4  -4 1044.42 32.5684   2
  -6   4   4 1074.93 41.2551   1
  -6   4   4 1054.41 33.1748   2
   5  -4  -4 63.7508 8.09650   1
   5  -4  -4 64.6580 4.23478   2
  -5  -4   4 63.2614 7.84839   1
  -5   4   4 53.9498 7.79123   1
   5   4  -4 57.4752 3.56943   2
  -5   4   4 62.9112 4.43895   2
   4  -4  -4 1789.51 53.2041   2
   4  -4  -4 1752.66 58.8701   1
  -4  -4   4 1645.63 57.6682   1
   4   4  -4 1755.30 57.8874   1
  -4   4   4 1745.50 59.0951   1
   4   4  -4 1778.19 52.8527   2
  -4   4   4 1754.92 53.2902   2
   3  -4  -4 811.242 29.6783   1
   3  -4  -4 786.073 24.4402   2
  -3  -4   4 742.133 27.9617   1
   3   4  -4 800.895 28.0679   1
  -3   4   4 765.014 29.4787   1
   3   4  -4 805.853 24.1126   2
  -3   4   4 769.226 24.5113   2
  -2  -4   4 4180.25 128.701   1
   2  -4  -4 4229.73 130.065   1
   2   4  -4 4197.16 128.130   1
   2   4  -4 4175.73 124.980   2
  -2   4   4 4114.17 125.438   2
  -2   4   4 4223.40 130.266   1
  -1  -4   4 19.6343 2.14999   2
   1  -4  -4 20.9766 4.85076   1
  -1  -4   4 20.3175 4.11662   1
   1   4  -4 22.4960 3.84039   1
   1   4  -4 19.0156 1.84188   2
  -1   4   4 8.49937 4.17253   1
  -1   4   4 15.6974 1.74755   2
   0  -4  -4 4457.33 139.750   1
   0  -4   4 4579.28 138.706   1
   0  -4   4 4606.26 135.230   2
   0   4   4 4493.30 139.760   1
   0   4  -4 4535.58 135.068   2
   0   4  -4 4469.94 138.352   1
   1  -4   4 61.5970 6.94734   1
  -1  -4  -4 71.0113 8.48304   1
   1  -4   4 53.2643 3.21016   2
   1   4   4 47.9063 6.36582   1
   2  -4   4 44.0362 3.09878   2
   2  -4   4 42.0079 5.74112   1
  -2  -4  -4 36.9602 5.89066   1
   2   4   4 32.3460 5.57732   1
  -3  -4  -4 -0.2623 4.57118   1
   3  -4   4 3.70415 4.20407   1
   3  -4   4 -0.0391 1.53454   2
  -3   4  -4 0.67596 1.58754   2
   3   4   4 -6.2066 4.47397   1
  -3   4  -4 2.57927 4.18574   1
   4  -4   4 1407.45 49.3356   1
   4  -4   4 1356.38 42.8413   2
  -4  -4  -4 1232.43 48.9714   1
  -4   4  -4 1450.35 49.8983   1
   4   4   4 1479.96 49.7182   1
  -4   4  -4 1429.59 42.8143   2
   4   4   4 1384.78 42.9221   2
  -5  -4  -4 5.43652 6.40580   1
   5  -4   4 0.34603 5.07382   1
   5  -4   4 6.27982 1.99580   2
  -5   4  -4 4.90422 2.09259   2
   5   4   4 5.28377 5.94075   1
  -5   4  -4 9.45724 5.62071   1
   5   4   4 2.73198 2.10363   2
   6  -4   4 1226.48 41.3450   2
   6  -4   4 1262.75 49.9156   1
  -6  -4  -4 1235.87 50.3269   1
  -6   4  -4 1398.17 51.6358   1
  -6   4  -4 1371.29 41.5268   2
   6   4   4 1410.90 41.6857   2
   6   4   4 1359.16 50.5739   1
  -7  -4  -4 12.1740 7.63623   1
   7  -4   4 23.9039 3.41828   2
   7  -4   4 19.9349 7.39294   1
  -7   4  -4 14.8782 3.06358   2
  -7   4  -4 20.8493 8.89332   1
   7   4   4 25.9620 3.39722   2
  -8  -4  -4 405.414 27.3346   1
  -8  -4  -4 421.870 26.1320   1
   8  -4   4 395.821 15.2796   2
   8  -4   4 428.564 27.1887   1
  -8   4  -4 374.993 25.2225   1
  -8   4  -4 429.982 15.6247   2
   8   4   4 419.699 15.1976   2
  -9  -4  -4 40.1609 11.8329   1
   9  -4   4 33.2651 11.0090   1
   9  -4   4 19.5457 3.43879   2
  -9  -4  -4 26.1911 9.93126   1
  -9   4  -4 16.8920 3.64163   2
  -9   4  -4 25.0820 10.6420   1
   9   4   4 29.5555 3.57605   2
  10  -4   4 158.851 9.25761   2
 -10  -4  -4 181.826 20.1218   1
 -10  -4  -4 170.189 22.4880   1
 -10   4  -4 175.604 10.1666   2
  10   4   4 184.792 12.3232   2
 -10   4  -4 161.307 20.4717   1
 -11  -4  -4 2.47399 9.41370   1
 -11  -4  -4 -5.5462 10.0745   1
 -11   4  -4 0.20718 3.64750   2
 -11   4  -4 -5.6351 7.97521   1
 -11   4  -4 16.7785 10.9103   1
 -12  -4  -4 96.0452 17.6862   1
 -12  -4  -4 70.4054 15.3145   1
 -12   4  -4 89.3929 9.08349   2
 -12   4  -4 79.2251 16.6157   1
 -13  -4  -4 -11.970 12.9687   1
 -13  -4  -4 30.4793 13.7439   1
 -13   4  -4 -8.7539 12.0947   1
 -13   4  -4 0.22561 4.54719   2
 -13   4  -4 -2.9491 9.66420   1
 -14  -4  -4 8.66546 13.1602   1
 -14   4  -4 0.38509 11.8409   1
 -14   4  -4 -22.421 17.8852   1
 -14   4  -4 3.16136 4.79386   2
 -14   5   4 18.5695 5.16090   2
 -13  -5   4 0.72208 11.1157   1
 -13   5   4 -1.1136 3.88350   2
 -13   5   4 -6.4603 13.6302   1
 -12  -5   4 39.2462 13.0246   1
 -12  -5   4 14.0766 12.3022   1
 -12   5   4 29.0722 5.10268   2
 -12   5   4 28.9909 13.1684   1
 -11  -5   4 2.36579 9.78985   1
 -11  -5   4 -0.4756 8.95764   1
 -11   5   4 16.9563 11.6672   1
 -11   5   4 9.02187 4.46005   2
 -10  -5   4 44.4006 12.5815   1
 -10  -5   4 48.8331 11.7642   1
  10  -5  -4 36.8183 9.79243   1
 -10   5   4 31.4452 4.47755   2
 -10   5   4 44.7430 11.8432   1
  -9  -5   4 55.8135 12.0407   1
   9  -5  -4 85.2888 6.06234   2
   9  -5  -4 80.8968 12.7104   1
  -9  -5   4 68.2535 12.7964   1
   9   5  -4 73.8604 6.58534   2
  -9   5   4 78.7227 7.01091   2
  -9   5   4 94.3772 14.6545   1
   8  -5  -4 526.665 27.9072   1
   8  -5  -4 519.312 18.2052   2
  -8  -5   4 489.455 27.7505   1
  -8   5   4 528.735 18.7003   2
  -8   5   4 515.865 29.4544   1
   8   5  -4 548.087 17.7016   2
   7  -5  -4 152.149 7.19637   2
  -7  -5   4 143.334 15.0405   1
   7  -5  -4 157.967 14.7449   1
  -7   5   4 146.800 7.67162   2
  -7   5   4 160.931 15.1385   1
   7   5  -4 137.448 6.48958   2
   6  -5  -4 197.876 8.33290   2
  -6  -5   4 210.986 15.3609   1
   6  -5  -4 205.421 15.5332   1
   6   5  -4 192.685 7.74749   2
  -6   5   4 207.105 8.71629   2
  -6   5   4 207.121 16.2647   1
   5  -5  -4 504.601 23.1453   1
  -5  -5   4 496.315 22.8153   1
   5  -5  -4 493.085 16.5439   2
  -5   5   4 507.362 24.0645   1
  -5   5   4 499.105 16.7304   2
   5   5  -4 472.925 22.0433   1
   5   5  -4 505.336 16.1592   2
   4  -5  -4 277.691 10.0443   2
   4  -5  -4 273.642 15.4701   1
  -4  -5   4 256.078 14.5436   1
  -4   5   4 294.299 16.2350   1
   4   5  -4 274.135 9.60265   2
  -4   5   4 285.744 10.2427   2
   4   5  -4 304.480 15.1234   1
   3  -5  -4 570.545 23.6608   1
  -3  -5   4 494.587 21.6186   1
   3  -5  -4 553.889 17.5827   2
   3   5  -4 556.750 17.1591   2
   3   5  -4 529.052 21.4500   1
   3   5  -4 549.224 17.0719   2
  -3   5   4 538.372 17.6284   2
  -3   5   4 545.141 23.7076   1
  -2  -5   4 2807.07 91.1162   1
   2  -5  -4 2916.61 92.5958   1
  -2   5   4 2911.18 92.7958   1
   2   5  -4 2890.60 86.5179   2
   2   5  -4 2897.38 90.4874   1
  -2   5   4 2889.96 87.0142   2
   1  -5  -4 2385.10 76.8930   1
  -1  -5   4 2380.16 71.3709   2
  -1  -5   4 2365.41 75.7309   1
  -1   5   4 2349.66 76.8974   1
   1   5  -4 2324.90 71.1405   2
   1   5  -4 2369.55 75.1518   1
  -1   5   4 2409.10 71.6442   2
   0  -5  -4 3050.65 99.6656   1
   0  -5   4 3164.95 94.2644   2
   0  -5   4 3096.75 98.5916   1
   0   5  -4 3228.82 94.0936   2
   0   5   4 3144.23 99.7419   1
  -1  -5  -4 5028.79 156.828   1
   1  -5   4 5083.98 150.968   2
   1  -5   4 4936.12 155.662   1
   1   5   4 5121.16 156.664   1
   2  -5   4 630.013 24.8726   1
   2  -5   4 586.830 19.5873   2
  -2  -5  -4 600.646 25.7131   1
  -2   5  -4 627.594 24.9546   1
   2   5   4 639.857 25.4196   1
  -3  -5  -4 230.291 14.7461   1
   3  -5   4 258.154 15.1378   1
   3  -5   4 253.264 9.27195   2
  -3   5  -4 254.378 9.19281   2
   3   5   4 270.151 14.9225   1
  -3   5  -4 273.292 14.9047   1
   4  -5   4 957.112 30.9866   2
  -4  -5  -4 982.943 38.6989   1
   4  -5   4 1022.79 38.3567   1
  -4   5  -4 1011.59 30.9601   2
   4   5   4 950.618 37.4846   1
   4   5   4 944.624 30.9836   2
  -4   5  -4 1051.51 38.2562   1
   5  -5   4 61.8859 4.66028   2
  -5  -5  -4 67.7845 9.59947   1
   5  -5   4 52.4839 8.46786   1
  -5   5  -4 73.9069 9.93454   1
   5   5   4 53.1356 8.49031   1
  -5   5  -4 59.7967 4.73750   2
   5   5   4 61.4030 4.60879   2
  -6  -5  -4 228.912 17.9684   1
   6  -5   4 248.156 10.3426   2
   6  -5   4 262.446 18.1263   1
   6   5   4 255.176 10.4340   2
   6   5   4 285.110 18.2819   1
  -6   5  -4 278.999 18.9511   1
  -6   5  -4 260.337 10.4252   2
   7  -5   4 8.50313 7.35602   1
  -7  -5  -4 12.0721 9.15669   1
   7  -5   4 13.6702 3.14004   2
   7   5   4 14.1887 2.87863   2
  -7   5  -4 7.81704 2.96874   2
  -7   5  -4 15.5589 8.70545   1
  -8  -5  -4 93.9068 14.2913   1
   8  -5   4 84.7564 13.3345   1
   8  -5   4 81.6123 6.58713   2
  -8   5  -4 98.8479 14.7184   1
   8   5   4 96.7689 6.43653   2
  -8   5  -4 93.4838 7.06569   2
  -9  -5  -4 21.7109 11.1312   1
   9  -5   4 30.3552 3.92814   2
  -9  -5  -4 19.9912 10.0337   1
   9  -5   4 34.1155 11.0748   1
  -9   5  -4 28.2312 4.04664   2
  -9   5  -4 27.8454 10.6548   1
   9   5   4 34.8937 3.76659   2
 -10  -5  -4 264.365 25.2079   1
  10  -5   4 316.074 26.8989   1
  10  -5   4 267.721 12.4195   2
 -10  -5  -4 259.409 25.4891   1
 -10   5  -4 288.420 13.0209   2
 -10   5  -4 256.741 25.7621   1
 -11  -5  -4 19.0984 11.5670   1
 -11  -5  -4 43.4463 12.3739   1
 -11   5  -4 6.10351 9.58020   1
 -11   5  -4 18.1535 5.08705   2
 -12  -5  -4 57.7785 14.1662   1
 -12  -5  -4 57.1274 15.8580   1
 -12   5  -4 20.9922 13.3823   1
 -12   5  -4 40.3902 6.30989   2
 -12   5  -4 44.8728 13.4269   1
 -13  -5  -4 -24.150 13.3813   1
 -13  -5  -4 11.4187 12.9786   1
 -13   5  -4 -6.1444 10.9458   1
 -13   5  -4 2.08649 5.06485   2
 -13   5  -4 -13.395 12.3248   1
 -14   5  -4 -9.6927 14.4193   1
 -14   5  -4 8.84079 5.43952   2
 -14   5  -4 19.0430 20.8276   1
 -14   6   4 1.35941 4.65313   2
 -13  -6   4 1.64007 11.1413   1
 -13   6   4 12.7382 23.5298   1
 -13   6   4 1.91896 4.62790   2
 -12  -6   4 66.4016 14.9241   1
 -12  -6   4 91.4740 17.5406   1
 -12   6   4 95.9319 18.6205   1
 -12   6   4 105.629 9.28338   2
 -11  -6   4 66.5406 16.1961   1
 -11  -6   4 68.3918 14.2752   1
  11  -6  -4 66.9367 13.7114   1
 -11   6   4 80.6829 8.22833   2
 -11   6   4 85.8254 17.1445   1
 -10  -6   4 61.5264 13.7037   1
  10  -6  -4 49.9925 12.1145   1
 -10  -6   4 62.5770 13.0749   1
 -10   6   4 48.8106 5.58728   2
 -10   6   4 59.1633 13.5375   1
  -9  -6   4 331.403 24.7798   1
   9  -6  -4 337.640 24.4200   1
  -9   6   4 415.511 27.2745   1
  -9   6   4 357.178 14.5037   2
   8  -6  -4 33.5830 3.63245   2
   8  -6  -4 18.3202 7.89593   1
  -8  -6   4 32.0973 9.87619   1
  -8   6   4 37.7774 4.60203   2
  -8   6   4 51.0538 11.4252   1
   8   6  -4 38.5361 3.31379   2
  -7  -6   4 131.707 14.2553   1
   7  -6  -4 114.706 13.3208   1
   7  -6  -4 129.350 6.90864   2
   7   6  -4 123.659 6.07796   2
  -7   6   4 136.451 7.51419   2
  -7   6   4 127.664 15.8783   1
  -6  -6   4 1.48414 5.99789   1
   6  -6  -4 6.78903 2.47745   2
   6  -6  -4 -0.4220 6.28983   1
  -6   6   4 0.08713 2.51579   2
  -6   6   4 -0.5512 5.87717   1
   5  -6  -4 54.5196 4.51566   2
   5  -6  -4 43.0501 7.59591   1
  -5  -6   4 54.7846 8.08962   1
  -5   6   4 49.9567 8.70286   1
  -5   6   4 50.1095 4.67826   2
   5   6  -4 57.2203 3.89151   2
   5   6  -4 54.6747 7.72949   1
   4  -6  -4 204.235 8.14909   2
  -4  -6   4 176.695 13.0107   1
   4  -6  -4 221.757 15.2026   1
   4   6  -4 206.322 13.0247   1
   4   6  -4 210.088 7.65872   2
  -4   6   4 208.167 15.4649   1
  -4   6   4 196.264 8.31730   2
   4   6  -4 204.830 7.53254   2
   3  -6  -4 1038.70 38.6126   1
   3  -6  -4 1024.06 31.7058   2
  -3  -6   4 952.646 36.7285   1
  -3   6   4 1021.19 31.7551   2
   3   6  -4 1014.36 31.1624   2
   3   6  -4 985.765 36.0477   1
  -3   6   4 1019.77 38.7952   1
   3   6  -4 1039.61 31.2547   2
   2  -6  -4 431.880 20.5019   1
  -2  -6   4 438.849 19.8107   1
   2   6  -4 456.812 19.1582   1
  -2   6   4 433.651 20.8155   1
  -2   6   4 428.310 14.7871   2
   2   6  -4 449.786 14.1807   2
  -1  -6   4 893.586 33.2852   1
   1  -6  -4 911.262 34.3672   1
   1   6  -4 891.265 27.7544   2
  -1   6   4 903.233 34.6301   1
  -1   6   4 907.917 28.3165   2
   0  -6   4 -1.9898 1.62831   2
   0  -6  -4 -2.3109 5.15203   1
   0  -6   4 -4.2423 3.79338   1
   0   6  -4 -0.3372 1.53183   2
   0   6   4 -4.6545 5.09789   1
  -1  -6  -4 2027.86 67.2219   1
   1  -6   4 2046.02 66.1374   1
   1  -6   4 2000.88 60.2115   2
   1   6   4 2090.10 66.9678   1
  -1   6  -4 1738.84 66.1080   1
   2  -6   4 730.006 24.4855   2
   2  -6   4 792.911 30.9024   1
  -2  -6  -4 760.516 31.1508   1
  -2   6  -4 759.092 30.1775   1
  -2   6  -4 809.056 24.3641   2
   2   6   4 795.134 31.0434   1
  -3  -6  -4 1260.08 48.2265   1
   3  -6   4 1351.06 48.1205   1
   3  -6   4 1279.44 41.2157   2
  -3   6  -4 1414.37 48.3586   1
   3   6   4 1343.90 48.2765   1
  -3   6  -4 1359.20 41.1438   2
   4  -6   4 52.4636 4.52011   2
  -4  -6  -4 47.1281 8.91924   1
  -4   6  -4 54.3127 4.37883   2
  -4   6  -4 52.7446 8.90287   1
   4   6   4 60.0762 9.14170   1
   5  -6   4 393.233 14.9995   2
   5  -6   4 453.912 23.4113   1
  -5  -6  -4 402.146 22.9403   1
   5   6   4 449.582 15.2307   2
  -5   6  -4 467.075 23.4471   1
  -5   6  -4 443.973 15.0986   2
   5   6   4 433.240 23.1246   1
  -6  -6  -4 23.0632 9.07978   1
   6  -6   4 15.3442 7.75251   1
   6  -6   4 20.8652 3.23563   2
   6   6   4 21.7312 3.05041   2
  -6   6  -4 10.3016 7.74141   1
  -6   6  -4 18.5765 3.07828   2
   6   6   4 25.3653 8.04627   1
   7  -6   4 310.959 12.3638   2
  -7  -6  -4 326.684 22.8832   1
   7  -6   4 273.188 20.4434   1
   7   6   4 318.076 22.0377   1
   7   6   4 318.643 12.3217   2
  -7   6  -4 303.188 12.3230   2
  -7   6  -4 283.975 21.7369   1
  -8  -6  -4 1.00740 8.81212   1
   8  -6   4 -3.9826 2.69084   2
   8  -6   4 3.95704 7.06677   1
   8   6   4 1.88051 2.69987   2
  -8   6  -4 2.24901 8.94329   1
  -8   6  -4 4.84566 3.30422   2
   9  -6   4 148.951 19.9767   1
  -9  -6  -4 129.690 17.9098   1
   9  -6   4 155.164 8.98470   2
   9   6   4 156.793 8.40005   2
  -9   6  -4 162.349 9.49789   2
  -9   6  -4 139.959 18.9443   1
  10  -6   4 3.77485 3.26741   2
 -10  -6  -4 11.6785 10.6994   1
 -10  -6  -4 -14.361 7.90822   1
  10  -6   4 11.6355 9.91978   1
 -10   6  -4 2.37424 3.68124   2
 -10   6  -4 6.74485 9.55915   1
 -11  -6  -4 57.7519 15.2095   1
  11  -6   4 77.1186 16.6222   1
 -11  -6  -4 81.9677 15.0811   1
 -11   6  -4 50.5802 13.3978   1
 -11   6  -4 47.3035 5.45082   2
 -12  -6  -4 5.03791 12.4265   1
 -12  -6  -4 -8.7482 11.4690   1
 -12   6  -4 15.4717 5.39244   2
 -12   6  -4 28.7552 14.0234   1
 -13  -6  -4 22.7999 15.4987   1
 -13  -6  -4 6.16757 14.0226   1
 -13   6  -4 22.3296 5.79390   2
 -13   6  -4 49.9274 15.0546   1
 -13   6  -4 24.6801 16.8665   1
 -14   6  -4 3.42720 5.01802   2
 -14   6  -4 6.67117 23.1333   1
 -14   6  -4 5.50525 15.8029   1
 -13  -7   4 -9.5625 13.2372   1
 -13   7   4 -2.1133 4.26492   2
  12  -7  -4 -12.564 9.57872   1
 -12  -7   4 -7.1642 18.5447   1
 -12  -7   4 15.1567 11.6937   1
 -12   7   4 -7.9717 13.4580   1
 -12   7   4 -2.5365 4.45623   2
 -11  -7   4 113.479 17.7679   1
 -11  -7   4 133.229 20.4308   1
  11  -7  -4 110.709 16.7758   1
 -11   7   4 141.623 9.78221   2
 -11   7   4 125.597 20.2006   1
 -10  -7   4 108.634 16.9695   1
 -10  -7   4 120.730 17.4726   1
  10  -7  -4 115.968 16.3106   1
 -10   7   4 140.731 9.27360   2
 -10   7   4 120.164 16.8003   1
   9  -7  -4 286.527 23.3076   1
  -9  -7   4 318.570 24.8520   1
  -9   7   4 362.709 26.6490   1
  -9   7   4 338.093 14.0054   2
  -8  -7   4 626.548 32.0065   1
   8  -7  -4 587.093 30.9196   1
   8  -7  -4 553.215 19.9750   2
  -8   7   4 594.671 20.5425   2
  -8   7   4 548.020 31.0506   1
   8   7  -4 559.578 19.4074   2
   7  -7  -4 157.903 8.08540   2
   7  -7  -4 155.699 16.5494   1
  -7  -7   4 157.783 16.3143   1
  -7   7   4 144.361 17.3962   1
   7   7  -4 169.129 7.29669   2
  -7   7   4 171.518 8.67237   2
  -6  -7   4 282.235 19.0423   1
   6  -7  -4 275.664 19.1323   1
   6  -7  -4 281.219 11.3351   2
  -6   7   4 281.909 21.0022   1
   6   7  -4 290.759 10.7105   2
   6   7  -4 305.890 18.6708   1
  -6   7   4 303.061 11.7920   2
   5  -7  -4 316.064 19.5554   1
   5  -7  -4 294.060 11.4509   2
  -5  -7   4 282.160 18.0220   1
   5   7  -4 308.382 10.9905   2
   5   7  -4 302.243 17.4181   1
  -5   7   4 319.513 11.7593   2
  -5   7   4 304.033 20.1578   1
   4  -7  -4 258.755 9.95481   2
  -4  -7   4 268.457 16.1896   1
   4  -7  -4 250.850 17.4946   1
  -4   7   4 252.156 10.0651   2
   4   7  -4 254.697 9.28165   2
  -4   7   4 257.645 17.9267   1
   4   7  -4 274.029 15.6769   1
   4   7  -4 244.698 9.22133   2
  -3  -7   4 294.388 17.2286   1
   3  -7  -4 333.655 19.2369   1
  -3   7   4 335.764 18.8749   1
   3   7  -4 343.172 17.0498   1
   3   7  -4 337.412 11.2777   2
  -3   7   4 329.218 11.9419   2
   2  -7  -4 100.910 11.1643   1
  -2  -7   4 99.4052 9.79767   1
  -2   7   4 108.847 5.78152   2
   2   7  -4 111.767 5.01105   2
  -2   7   4 99.4502 11.2326   1
  -1  -7   4 1016.72 38.0892   1
   1  -7  -4 1009.48 39.1886   1
  -1   7   4 1022.36 32.0609   2
   1   7  -4 1026.15 31.5050   2
  -1   7   4 1023.32 39.0105   1
   0  -7  -4 665.573 29.3558   1
   0  -7   4 665.706 22.0915   2
   0  -7   4 683.536 28.2647   1
   0   7   4 724.790 22.4566   2
   0   7   4 720.696 29.6027   1
  -1  -7  -4 1077.84 42.0764   1
   1  -7   4 1093.10 34.9292   2
   1  -7   4 1134.42 41.6371   1
  -1   7  -4 1146.71 41.1758   1
   1   7   4 1164.05 42.5440   1
   2  -7   4 224.466 15.4542   1
   2  -7   4 212.855 8.66277   2
  -2  -7  -4 195.347 14.9504   1
   2   7   4 232.569 15.1614   1
  -2   7  -4 227.480 15.3941   1
  -2   7  -4 220.355 8.36802   2
   3  -7   4 989.146 31.5014   2
   3  -7   4 1032.90 39.1527   1
  -3  -7  -4 975.520 39.4497   1
  -3   7  -4 969.807 31.2305   2
  -3   7  -4 1004.37 38.9741   1
   3   7   4 1007.79 39.2623   1
  -4  -7  -4 251.883 17.1874   1
   4  -7   4 205.693 15.5629   1
   4  -7   4 221.066 9.20513   2
  -4   7  -4 216.111 16.8469   1
   4   7   4 228.921 16.1029   1
  -4   7  -4 229.113 9.06764   2
   5  -7   4 354.349 21.4831   1
   5  -7   4 384.928 14.0385   2
  -5  -7  -4 359.412 22.3470   1
   5   7   4 395.304 13.9323   2
  -5   7  -4 379.494 22.1547   1
   5   7   4 402.196 22.7552   1
  -5   7  -4 390.577 13.9137   2
   6  -7   4 267.183 11.6268   2
  -6  -7  -4 306.297 22.5824   1
   6  -7   4 329.050 20.8943   1
   6   7   4 288.525 11.5904   2
  -6   7  -4 284.224 11.5703   2
  -6   7  -4 281.230 21.8113   1
   6   7   4 281.150 19.5777   1
   7  -7   4 564.529 30.9195   1
  -7  -7  -4 594.749 32.0563   1
   7  -7   4 584.511 20.2928   2
  -7   7  -4 548.791 30.7771   1
  -7   7  -4 571.189 20.0632   2
   7   7   4 572.250 30.5518   1
   7   7   4 565.736 20.0187   2
  -8  -7  -4 44.0797 11.5183   1
   8  -7   4 46.8815 4.70180   2
   8  -7   4 50.2067 10.8928   1
  -8   7  -4 39.1664 11.8169   1
   8   7   4 46.7339 10.2733   1
   8   7   4 41.9770 4.26940   2
  -8   7  -4 53.8145 5.25732   2
   9  -7   4 299.956 13.0804   2
  -9  -7  -4 294.502 24.8852   1
   9  -7   4 281.922 24.7156   1
  -9   7  -4 297.914 26.2879   1
  -9   7  -4 286.039 13.0687   2
 -10  -7  -4 -17.133 8.52326   1
  10  -7   4 -4.0097 8.19554   1
  10  -7   4 2.44492 4.94480   2
 -10  -7  -4 21.6554 11.9835   1
 -10   7  -4 13.5025 4.54572   2
 -10   7  -4 15.1054 9.78761   1
 -11  -7  -4 36.3800 15.7745   1
 -11  -7  -4 -4.0874 10.9214   1
  11  -7   4 4.48151 10.6283   1
 -11   7  -4 37.0232 12.7866   1
 -11   7  -4 14.5722 4.37512   2
 -12  -7  -4 39.2803 16.7093   1
 -12  -7  -4 -10.854 9.85969   1
 -12   7  -4 -1.3306 13.0283   1
 -12   7  -4 -0.1419 4.73381   2
 -13  -7  -4 6.01316 16.4109   1
 -13  -7  -4 35.6207 22.7865   1
 -13   7  -4 7.21557 17.1134   1
 -13   8   4 16.4954 5.05836   2
 -12  -8   4 1.60722 10.9070   1
 -12   8   4 2.46038 4.42564   2
 -12   8   4 -9.4564 16.3085   1
 -11  -8   4 -10.447 10.6769   1
 -11  -8   4 3.38959 10.1987   1
  11  -8  -4 19.0231 10.6372   1
 -11   8   4 33.3956 15.2246   1
 -11   8   4 11.9578 4.84405   2
 -10  -8   4 30.8052 11.1556   1
  10  -8  -4 13.9766 9.84732   1
 -10   8   4 20.2400 4.19542   2
 -10   8   4 9.42688 10.3840   1
  -9  -8   4 17.8693 9.73943   1
   9  -8  -4 9.98210 8.88575   1
  -9   8   4 17.8063 10.1867   1
  -9   8   4 16.4433 4.15589   2
   8  -8  -4 46.5749 10.0455   1
  -8  -8   4 41.2216 10.7058   1
   8  -8  -4 59.5688 5.70632   2
  -8   8   4 50.2865 12.3483   1
  -8   8   4 67.1344 6.77017   2
   7  -8  -4 49.3483 5.48390   2
  -7  -8   4 45.9803 10.1486   1
   7  -8  -4 37.0395 9.53733   1
  -7   8   4 43.9939 4.41110   2
   7   8  -4 45.1278 4.48141   2
  -7   8   4 43.9952 10.6055   1
   7   8  -4 49.5633 9.85235   1
   6  -8  -4 125.602 7.19654   2
  -6  -8   4 135.175 14.7723   1
   6  -8  -4 140.270 16.1090   1
   6   8  -4 113.343 13.3811   1
  -6   8   4 132.497 7.64688   2
  -6   8   4 107.552 14.7900   1
   6   8  -4 125.560 6.35439   2
   5  -8  -4 334.719 12.9612   2
  -5  -8   4 336.979 20.4270   1
   5  -8  -4 374.256 22.5844   1
   5   8  -4 345.010 12.2573   2
  -5   8   4 326.738 13.0767   2
   5   8  -4 360.079 19.8905   1
  -5   8   4 366.746 22.2300   1
   5   8  -4 350.269 12.3854   2
   4  -8  -4 1180.42 46.6050   1
  -4  -8   4 1148.09 44.8689   1
   4  -8  -4 1179.40 37.2726   2
  -4   8   4 1264.92 37.4318   2
   4   8  -4 1144.07 43.5333   1
   4   8  -4 1164.04 36.5758   2
  -4   8   4 1163.43 46.2884   1
   4   8  -4 1176.46 36.6969   2
  -3  -8   4 146.973 13.7649   1
   3  -8  -4 152.391 15.1798   1
  -3   8   4 143.967 14.1982   1
  -3   8   4 139.661 7.47859   2
   3   8  -4 149.062 6.55838   2
   3   8  -4 181.613 12.3004   1
   2  -8  -4 1354.37 50.1641   1
  -2  -8   4 1351.67 49.0313   1
  -2   8   4 1307.97 49.7838   1
  -2   8   4 1338.67 41.6689   2
   2   8  -4 1318.80 41.0358   2
  -1  -8   4 111.812 11.0369   1
   1  -8  -4 102.602 12.9938   1
  -1   8   4 116.619 12.5041   1
   1   8  -4 114.319 5.36860   2
  -1   8   4 109.966 6.25977   2
   0  -8   4 1055.71 39.1703   1
   0  -8   4 992.400 31.4808   2
   0  -8  -4 944.432 39.5828   1
   0   8   4 995.270 39.6945   1
   0   8   4 1001.46 31.6474   2
  -1  -8  -4 25.5352 7.31967   1
   1  -8   4 12.7932 2.34402   2
   1  -8   4 19.9095 6.32792   1
   1   8   4 24.1929 7.66635   1
  -1   8  -4 16.8049 6.47114   1
   2  -8   4 431.427 14.9339   2
   2  -8   4 399.416 21.6070   1
  -2  -8  -4 445.737 23.0121   1
  -2   8  -4 436.267 14.6040   2
   2   8   4 431.389 22.4751   1
  -2   8  -4 417.300 21.5538   1
   3  -8   4 331.907 12.4409   2
  -3  -8  -4 315.289 20.6945   1
   3  -8   4 331.958 19.6808   1
  -3   8  -4 344.957 20.5526   1
  -3   8  -4 339.115 12.1552   2
   3   8   4 350.340 19.9433   1
  -4  -8  -4 533.134 27.8368   1
   4  -8   4 542.596 19.2072   2
   4  -8   4 513.286 27.3650   1
  -4   8  -4 620.591 28.7954   1
  -4   8  -4 595.276 19.1156   2
   4   8   4 575.567 28.0072   1
   5  -8   4 272.616 20.3851   1
   5  -8   4 285.998 11.2890   2
  -5  -8  -4 287.388 20.4594   1
   5   8   4 249.656 18.5465   1
  -5   8  -4 260.611 19.3548   1
  -5   8  -4 261.064 10.8115   2
   5   8   4 258.142 10.8379   2
   6  -8   4 541.752 19.2646   2
   6  -8   4 551.346 30.0084   1
  -6  -8  -4 574.444 31.4679   1
   6   8   4 516.253 28.1036   1
  -6   8  -4 541.703 30.1819   1
  -6   8  -4 543.900 19.0294   2
   6   8   4 538.728 18.9677   2
   7  -8   4 10.0622 3.26751   2
   7  -8   4 8.10764 7.76679   1
  -7  -8  -4 21.7692 9.87482   1
  -7   8  -4 7.07550 8.20726   1
  -7   8  -4 5.98820 3.46949   2
   7   8   4 10.8015 3.00173   2
   7   8   4 11.9093 7.76196   1
  -8  -8  -4 271.566 24.7918   1
   8  -8   4 261.502 11.7282   2
   8  -8   4 244.348 21.4470   1
   8   8   4 236.006 11.1260   2
  -8   8  -4 236.520 23.4908   1
   8   8   4 236.054 22.0395   1
  -8   8  -4 253.335 11.6837   2
   9  -8   4 33.2251 4.78378   2
   9  -8   4 10.8534 9.52105   1
  -9  -8  -4 17.9280 11.5433   1
  -9   8  -4 30.6881 11.4453   1
  -9   8  -4 22.0544 4.31487   2
 -10  -8  -4 126.873 19.1651   1
  10  -8   4 95.9798 17.1478   1
 -10   8  -4 128.556 19.5041   1
 -10   8  -4 109.610 9.12494   2
  11  -8   4 17.4809 12.7108   1
 -11  -8  -4 57.8875 15.9605   1
 -11  -8  -4 17.4850 12.0373   1
 -11   8  -4 26.1877 5.45905   2
 -11   8  -4 28.4648 13.2478   1
 -12  -8  -4 -2.8310 12.3415   1
 -12  -8  -4 26.9271 17.8575   1
  12  -8   4 15.2612 13.0410   1
 -12   8  -4 7.56159 4.50676   2
 -12   8  -4 -23.114 13.6853   1
 -13  -8  -4 10.6189 23.7077   1
 -13   8  -4 -4.1183 4.35084   2
 -13   8  -4 -6.2619 18.3162   1
 -13   9   4 45.8335 6.40672   2
 -12   9   4 -5.5452 13.2377   1
 -12   9   4 6.07231 4.93641   2
  11  -9  -4 -14.487 8.95211   1
 -11  -9   4 7.30080 11.2227   1
 -11  -9   4 9.23691 14.3421   1
 -11   9   4 2.63016 4.07769   2
 -11   9   4 14.3724 13.1357   1
 -10  -9   4 26.5291 11.2913   1
  10  -9  -4 27.3340 10.4827   1
 -10   9   4 21.0376 4.99222   2
 -10   9   4 22.1893 12.3069   1
   9  -9  -4 26.3936 9.20565   1
  -9  -9   4 7.47219 9.31297   1
  -9   9   4 10.8388 10.5622   1
  -9   9   4 14.1734 4.41418   2
   8  -9  -4 32.2867 10.7624   1
  -8  -9   4 42.0704 11.1304   1
  -8   9   4 40.5576 11.3866   1
  -8   9   4 48.2459 5.30503   2
   7  -9  -4 159.954 8.77315   2
   7  -9  -4 182.944 18.8494   1
  -7  -9   4 153.416 17.2086   1
  -7   9   4 173.825 9.40100   2
  -7   9   4 188.933 20.4071   1
   7   9  -4 192.228 17.7264   1
   6  -9  -4 226.292 19.4494   1
  -6  -9   4 207.580 18.0033   1
   6  -9  -4 200.071 9.47220   2
   6   9  -4 197.480 8.57533   2
  -6   9   4 207.717 9.98018   2
   6   9  -4 194.303 8.64123   2
   6   9  -4 215.496 17.5318   1
  -6   9   4 212.406 19.8848   1
   5  -9  -4 169.609 17.6292   1
  -5  -9   4 157.654 15.7762   1
   5  -9  -4 141.863 8.06667   2
   5   9  -4 144.136 7.06936   2
   5   9  -4 151.758 7.17285   2
  -5   9   4 160.100 16.3065   1
  -5   9   4 145.449 8.42095   2
   5   9  -4 181.801 15.5498   1
   4  -9  -4 177.511 17.5993   1
  -4  -9   4 183.710 16.2325   1
  -4   9   4 195.555 17.1604   1
   4   9  -4 203.249 8.29797   2
   4   9  -4 197.630 8.33322   2
  -4   9   4 218.014 9.46894   2
   4   9  -4 232.392 15.0954   1
  -3  -9   4 1171.48 45.6903   1
   3  -9  -4 1187.25 47.1588   1
   3   9  -4 1156.80 36.4152   2
  -3   9   4 1152.02 37.1245   2
  -3   9   4 1180.33 47.4062   1
   2  -9  -4 976.508 41.0741   1
  -2  -9   4 1014.11 40.3070   1
  -2   9   4 1009.06 31.7646   2
   2   9  -4 956.187 30.9585   2
  -2   9   4 981.347 40.7585   1
   1  -9  -4 533.257 27.1974   1
  -1  -9   4 555.197 26.3806   1
  -1   9   4 530.954 18.1216   2
   1   9  -4 480.359 18.1563   2
  -1   9   4 532.444 26.4141   1
   0  -9  -4 1008.86 43.3176   1
   0  -9   4 1122.40 42.9884   1
   0   9   4 1097.59 43.3020   1
   0   9   4 1084.68 34.4473   2
   0   9  -4 1102.45 41.9622   1
  -1  -9  -4 227.130 17.4368   1
   1  -9   4 235.799 9.78866   2
   1  -9   4 256.400 16.8566   1
  -1   9  -4 252.496 9.18156   2
   1   9   4 220.138 16.9528   1
   1   9   4 256.835 10.0865   2
  -1   9  -4 246.731 17.0761   1
  -2  -9  -4 692.030 31.5816   1
   2  -9   4 663.563 30.3104   1
   2  -9   4 663.587 22.3283   2
  -2   9  -4 657.515 30.0396   1
   2   9   4 666.092 30.6762   1
  -2   9  -4 684.926 21.9917   2
   3  -9   4 41.2254 4.02312   2
   3  -9   4 36.1761 8.65456   1
  -3  -9  -4 21.6208 9.03377   1
   3   9   4 51.3901 9.41012   1
  -3   9  -4 50.6920 4.89276   2
  -3   9  -4 36.7230 8.32178   1
  -4  -9  -4 507.634 27.6932   1
   4  -9   4 520.667 18.0994   2
   4  -9   4 506.676 26.9192   1
  -4   9  -4 519.894 17.7429   2
   4   9   4 500.379 26.4539   1
  -4   9  -4 492.811 27.2868   1
   5  -9   4 11.1062 3.54409   2
  -5  -9  -4 1.59536 8.85999   1
   5  -9   4 -1.9972 7.60017   1
  -5   9  -4 12.1220 7.54047   1
  -5   9  -4 5.19289 2.89677   2
   5   9   4 3.14070 7.58085   1
   6  -9   4 94.5979 13.5574   1
   6  -9   4 95.9203 7.30813   2
  -6  -9  -4 97.5130 14.1275   1
   6   9   4 97.5074 6.65369   2
   6   9   4 88.1162 12.6118   1
  -6   9  -4 86.0458 13.9249   1
  -6   9  -4 100.971 7.21089   2
   7  -9   4 23.1146 9.23908   1
   7  -9   4 18.8098 3.84669   2
  -7  -9  -4 16.2345 9.80060   1
   7   9   4 30.3857 9.73624   1
  -7   9  -4 17.1814 9.06938   1
   7   9   4 14.1484 3.27708   2
  -7   9  -4 16.7899 3.78693   2
   8  -9   4 125.773 8.48099   2
  -8  -9  -4 109.205 16.4472   1
   8  -9   4 104.724 15.0058   1
   8   9   4 96.5605 15.4398   1
  -8   9  -4 113.528 8.44456   2
  -8   9  -4 114.182 16.6565   1
   9  -9   4 11.1961 4.13297   2
  -9  -9  -4 19.1674 11.6927   1
   9  -9   4 17.6835 10.2863   1
  -9   9  -4 14.9036 4.70037   2
  -9   9  -4 4.13446 11.0852   1
 -10  -9  -4 -3.9535 11.7187   1
  10  -9   4 4.35657 10.7537   1
 -10   9  -4 2.24454 11.8608   1
 -10   9  -4 9.94721 4.54304   2
 -11  -9  -4 16.2700 12.7905   1
  11  -9   4 27.1087 13.0630   1
 -11  -9  -4 7.50617 14.1168   1
 -11   9  -4 -1.9096 12.0917   1
 -11   9  -4 10.8125 4.63605   2
  12  -9   4 86.3435 17.0511   1
 -12  -9  -4 145.816 25.2626   1
 -12   9  -4 112.199 10.0343   2
 -13   9  -4 -3.5638 4.45753   2
 -13   9  -4 -24.844 29.6787   1
 -12  10   4 139.456 11.1898   2
  11 -10  -4 17.0455 16.7527   1
 -11 -10   4 4.17085 11.9097   1
 -11  10   4 12.1935 4.68406   2
 -11  10   4 37.8372 13.6705   1
  10 -10  -4 60.1566 14.2719   1
 -10 -10   4 71.2347 14.7650   1
 -10  10   4 79.3521 8.68605   2
 -10  10   4 89.8442 17.0512   1
   9 -10  -4 14.7870 9.33199   1
  -9 -10   4 40.5979 11.2274   1
  -9  10   4 0.21167 9.89348   1
   9  10  -4 19.2762 3.14409   2
  -9  10   4 17.1058 4.51649   2
  -8 -10   4 12.5956 9.75817   1
   8  10  -4 11.7927 2.92244   2
  -8  10   4 18.4232 9.98376   1
  -8  10   4 20.5935 4.31843   2
   7 -10  -4 147.603 8.65130   2
   7 -10  -4 146.308 17.0559   1
  -7 -10   4 143.293 17.6941   1
  -7  10   4 134.479 8.91846   2
  -7  10   4 173.576 20.2121   1
   7  10  -4 124.731 15.6138   1
   7  10  -4 129.411 7.16425   2
  -6 -10   4 9.09259 7.66266   1
   6 -10  -4 10.5337 3.28731   2
   6 -10  -4 17.2765 8.29812   1
   6  10  -4 19.0437 8.00140   1
  -6  10   4 7.60960 3.49012   2
  -6  10   4 3.37824 8.97399   1
   6  10  -4 10.5670 2.81716   2
  -5 -10   4 103.294 13.3654   1
   5 -10  -4 138.470 17.3153   1
   5  10  -4 111.273 6.46542   2
  -5  10   4 115.598 7.81980   2
   5  10  -4 115.291 6.33694   2
   5  10  -4 138.303 13.7322   1
  -5  10   4 129.002 15.8830   1
  -4 -10   4 5.94563 7.31476   1
   4 -10  -4 4.56122 8.03813   1
   4  10  -4 -0.5742 2.38437   2
   4  10  -4 2.33546 2.07812   2
  -4  10   4 -0.5081 3.34439   2
   4  10  -4 21.5505 5.95609   1
  -4  10   4 9.27058 8.28557   1
   3 -10  -4 331.215 22.8239   1
  -3 -10   4 324.582 21.3576   1
   3  10  -4 326.591 11.9183   2
  -3  10   4 322.472 12.8164   2
  -3  10   4 316.392 22.6684   1
   2 -10  -4 86.7673 12.1384   1
  -2 -10   4 85.8048 11.5877   1
  -2  10   4 90.8988 13.2276   1
   2  10  -4 91.4042 5.73471   2
  -2  10   4 100.943 6.88740   2
  -1 -10   4 358.349 22.2058   1
   1 -10  -4 366.330 23.4248   1
  -1  10   4 392.321 22.7582   1
   1  10  -4 287.835 22.8813   1
  -1  10   4 362.181 13.5656   2
   0 -10  -4 198.595 18.2902   1
   0 -10   4 170.241 15.4737   1
   0  10   4 192.902 16.6969   1
   0  10  -4 166.879 15.7255   1
   0  10   4 159.705 8.49462   2
  -1 -10  -4 201.077 18.3859   1
   1 -10   4 178.881 8.81461   2
   1 -10   4 194.153 17.2289   1
  -1  10  -4 204.529 8.07883   2
   1  10   4 180.946 8.86586   2
   1  10   4 193.394 17.7625   1
  -1  10  -4 178.489 16.3226   1
  -2 -10  -4 127.693 15.5872   1
   2 -10   4 149.854 14.9647   1
   2 -10   4 134.726 7.60087   2
  -2  10  -4 129.999 6.96397   2
   2  10   4 134.405 15.0882   1
  -2  10  -4 131.425 15.6976   1
   2  10   4 128.568 7.62424   2
  -3 -10  -4 276.301 20.8721   1
   3 -10   4 268.856 11.6492   2
   3 -10   4 282.474 20.2149   1
   3  10   4 288.741 20.0229   1
  -3  10  -4 286.180 11.1966   2
  -3  10  -4 300.504 20.9958   1
   4 -10   4 56.9709 5.13384   2
  -4 -10  -4 55.9552 11.8175   1
   4 -10   4 48.0854 11.0741   1
  -4  10  -4 48.0904 4.53293   2
   4  10   4 47.7939 10.1393   1
  -4  10  -4 48.2580 10.1605   1
   5 -10   4 265.885 11.7114   2
  -5 -10  -4 260.153 21.6665   1
   5 -10   4 283.420 20.8823   1
  -5  10  -4 251.225 11.1324   2
   5  10   4 260.280 20.0034   1
  -5  10  -4 228.979 21.1633   1
   6 -10   4 17.0206 3.89575   2
   6 -10   4 15.2220 9.71072   1
  -6 -10  -4 10.3440 10.1911   1
   6  10   4 19.2680 3.28226   2
   6  10   4 21.5355 9.69535   1
  -6  10  -4 23.3410 9.31660   1
  -6  10  -4 21.5485 4.00766   2
   7 -10   4 178.040 9.81547   2
   7 -10   4 179.810 19.4205   1
  -7 -10  -4 172.402 22.0442   1
  -7  10  -4 163.972 19.4176   1
   7  10   4 157.622 19.4507   1
  -7  10  -4 159.695 9.46383   2
  -8 -10  -4 6.67463 10.5105   1
   8 -10   4 16.0596 9.46260   1
   8 -10   4 12.3847 4.16300   2
  -8  10  -4 5.31425 8.53223   1
   8  10   4 7.46755 8.33948   1
  -8  10  -4 10.0722 4.19542   2
   9 -10   4 35.0799 11.6981   1
  -9 -10  -4 15.0820 12.7941   1
  -9  10  -4 17.8019 12.3489   1
   9  10   4 8.16523 10.2876   1
  -9  10  -4 17.3977 4.75079   2
  10 -10   4 94.4582 16.9736   1
 -10 -10  -4 93.6945 18.8071   1
 -10  10  -4 98.5232 9.17689   2
 -10  10  -4 68.8432 16.8209   1
 -11 -10  -4 18.7994 15.2763   1
  11 -10   4 37.7729 13.7864   1
 -11  10  -4 55.1363 6.67007   2
 -11  10  -4 67.7273 16.5608   1
 -12 -10  -4 -30.913 16.9470   1
  12 -10   4 0.43929 15.5356   1
 -12  10  -4 -3.1496 16.8531   1
 -12  10  -4 1.53009 4.38937   2
 -12  11   4 7.06008 5.32049   2
 -11 -11   4 49.2788 15.4579   1
 -11  11   4 49.5803 6.25288   2
 -11  11   4 99.1428 20.5422   1
  10 -11  -4 9.42822 10.0611   1
 -10 -11   4 8.54318 12.6975   1
 -10  11   4 -7.2765 12.8198   1
 -10  11   4 7.68414 4.67541   2
  10  11  -4 9.93647 2.83413   2
  -9 -11   4 79.3662 14.9427   1
   9 -11  -4 64.4912 13.5522   1
  -9  11   4 98.7517 8.77478   2
  -9  11   4 85.7559 15.4645   1
   9  11  -4 90.3564 6.26291   2
   8 -11  -4 72.1536 13.7415   1
  -8 -11   4 86.0702 14.1609   1
  -8  11   4 77.1836 8.13394   2
   8  11  -4 83.5385 6.05162   2
  -8  11   4 101.413 16.3481   1
   8  11  -4 67.9865 12.5513   1
   7 -11  -4 143.805 19.6403   1
  -7 -11   4 154.086 17.8572   1
  -7  11   4 169.795 9.75864   2
  -7  11   4 174.199 19.6449   1
   7  11  -4 158.351 8.02753   2
   7  11  -4 190.629 18.8410   1
  -6 -11   4 79.7902 13.2666   1
   6 -11  -4 52.7386 12.0841   1
  -6  11   4 84.9256 7.57492   2
   6  11  -4 77.4962 5.82722   2
  -6  11   4 79.7752 13.2147   1
   6  11  -4 65.6983 11.0998   1
  -5 -11   4 87.6889 13.5556   1
   5 -11  -4 107.351 14.6874   1
  -5  11   4 112.280 8.03783   2
  -5  11   4 121.600 15.9346   1
   5  11  -4 133.759 13.8831   1
   5  11  -4 108.906 6.55176   2
  -4 -11   4 75.5555 12.2731   1
   4 -11  -4 86.6209 12.6238   1
  -4  11   4 60.3639 11.7811   1
  -4  11   4 82.0840 7.23730   2
   4  11  -4 86.5924 5.77255   2
   3 -11  -4 74.6147 12.8275   1
  -3 -11   4 94.9592 12.5138   1
  -3  11   4 90.4901 13.3377   1
  -3  11   4 100.400 7.22135   2
   3  11  -4 86.8221 5.88181   2
   2 -11  -4 77.1085 12.9152   1
  -2 -11   4 82.0263 11.8532   1
   2  11  -4 82.0639 5.69364   2
  -2  11   4 66.3076 11.8130   1
  -2  11   4 83.9078 6.98961   2
   1 -11  -4 38.7820 9.88003   1
  -1 -11   4 49.0150 10.3982   1
  -1  11   4 38.8384 4.08334   2
   1  11  -4 39.7081 9.28673   1
  -1  11   4 42.4232 10.3045   1
   0 -11   4 27.8264 9.45569   1
   0 -11  -4 12.7945 9.16953   1
   0  11   4 11.0185 9.04054   1
   0  11   4 25.2430 4.19183   2
   0  11  -4 22.2258 8.48523   1
   1 -11   4 148.678 16.2084   1
  -1 -11  -4 206.691 18.4488   1
  -1  11  -4 210.284 8.49055   2
   1  11   4 191.817 9.35093   2
  -1  11  -4 186.467 17.7570   1
   1  11   4 171.452 18.6018   1
   2 -11   4 6.89997 3.18420   2
  -2 -11  -4 13.9358 8.65174   1
   2 -11   4 8.58377 7.43467   1
   2  11   4 1.65422 7.57849   1
  -2  11  -4 7.24052 3.02407   2
   2  11   4 3.23428 3.36973   2
  -2  11  -4 9.67830 7.90241   1
   3 -11   4 93.7063 7.21495   2
  -3 -11  -4 89.4516 14.0748   1
   3 -11   4 111.942 14.4753   1
   3  11   4 106.639 7.34243   2
  -3  11  -4 102.512 6.78636   2
   3  11   4 107.508 14.6950   1
  -3  11  -4 100.445 13.1636   1
   4 -11   4 77.2768 12.7323   1
   4 -11   4 91.8052 7.24027   2
  -4 -11  -4 80.9116 13.0353   1
  -4  11  -4 87.3390 6.66440   2
  -4  11  -4 70.4197 11.7281   1
   4  11   4 84.6602 13.1062   1
   5 -11   4 217.386 20.2065   1
  -5 -11  -4 145.975 18.2041   1
   5 -11   4 159.230 9.25249   2
   5  11   4 169.313 17.1883   1
  -5  11  -4 178.246 19.5313   1
  -5  11  -4 158.133 8.81792   2
   6 -11   4 28.1576 11.0192   1
  -6 -11  -4 49.6982 13.3544   1
   6 -11   4 41.0219 4.78811   2
  -6  11  -4 49.2112 11.5804   1
   6  11   4 34.3973 5.14330   2
   6  11   4 44.8000 11.6320   1
  -6  11  -4 47.6447 5.09298   2
   7 -11   4 334.358 14.7390   2
  -7 -11  -4 379.610 29.5310   1
   7 -11   4 335.446 26.8069   1
   7  11   4 355.339 25.1102   1
  -7  11  -4 349.732 14.4494   2
  -7  11  -4 319.530 27.2420   1
   8 -11   4 -14.152 8.69650   1
  -8 -11  -4 -12.232 9.83989   1
   8 -11   4 2.11242 3.68468   2
  -8  11  -4 1.38704 4.06072   2
   8  11   4 8.73993 9.65427   1
  -8  11  -4 -15.178 8.18522   1
  -9 -11  -4 154.774 22.4162   1
   9 -11   4 179.082 22.4259   1
  -9  11  -4 175.110 10.6494   2
  -9  11  -4 146.399 20.3458   1
   9  11   4 159.172 20.0554   1
 -10 -11  -4 30.7787 14.7394   1
  10 -11   4 -0.6521 9.72516   1
 -10  11  -4 6.90995 4.34829   2
 -10  11  -4 14.3802 12.5479   1
  11 -11   4 10.1971 13.5567   1
 -11 -11  -4 53.0926 18.4533   1
 -11  11  -4 17.7787 16.7139   1
 -11  11  -4 43.9430 6.12097   2
 -12  11  -4 5.34364 4.81969   2
 -11  12   4 0.68624 4.62820   2
 -11  12   4 11.0870 19.7852   1
 -10 -12   4 11.4142 11.3104   1
  10 -12  -4 9.24783 16.8220   1
 -10  12   4 -2.0973 12.6874   1
 -10  12   4 7.30465 4.39109   2
  -9 -12   4 0.91578 10.9538   1
   9 -12  -4 5.50718 10.6405   1
  -9  12   4 14.7690 12.3014   1
   9  12  -4 9.25966 3.04465   2
  -9  12   4 12.6038 4.83556   2
  -8 -12   4 46.1987 13.1245   1
   8 -12  -4 27.0610 10.5023   1
  -8  12   4 19.8584 4.58343   2
  -8  12   4 33.2988 12.4005   1
   8  12  -4 20.0824 10.3756   1
   8  12  -4 25.1761 3.47131   2
   7 -12  -4 72.4524 14.5599   1
  -7 -12   4 46.3610 12.3283   1
   7  12  -4 57.7459 12.3023   1
  -7  12   4 46.6501 5.34240   2
  -7  12   4 76.3885 15.0316   1
   7  12  -4 56.4405 5.71345   2
  -6 -12   4 100.117 14.9415   1
   6 -12  -4 58.0125 12.5288   1
  -6  12   4 74.0522 14.2791   1
   6  12  -4 73.5929 11.9663   1
  -6  12   4 71.9351 7.88061   2
   6  12  -4 64.3524 5.96220   2
  -5 -12   4 245.051 22.1671   1
   5 -12  -4 210.121 21.4321   1
  -5  12   4 238.737 11.8144   2
   5  12  -4 259.149 19.4259   1
  -5  12   4 252.659 22.0699   1
   5  12  -4 239.665 10.2669   2
  -4 -12   4 10.3455 8.27925   1
   4 -12  -4 5.70740 8.82011   1
  -4  12   4 19.3953 9.50382   1
   4  12  -4 13.5594 3.06187   2
  -4  12   4 12.3589 3.82801   2
  -3 -12   4 74.6395 11.9256   1
   3 -12  -4 66.2029 12.3149   1
  -3  12   4 57.3519 12.6642   1
   3  12  -4 63.0165 5.61066   2
  -3  12   4 64.3799 5.76391   2
  -2 -12   4 9.66370 8.71560   1
   2 -12  -4 33.4329 10.9414   1
   2  12  -4 23.3583 3.38581   2
  -2  12   4 27.5298 4.34907   2
   2  12  -4 39.5842 13.4414   1
  -2  12   4 21.6035 9.71094   1
   1 -12  -4 10.3423 9.69360   1
  -1 -12   4 10.2552 9.49901   1
   1  12  -4 6.36299 6.94923   1
  -1  12   4 6.47338 3.34369   2
  -1  12   4 6.32759 9.16685   1
   0 -12   4 84.8100 13.4146   1
   0 -12  -4 122.048 16.4581   1
   0  12   4 92.9289 13.6423   1
   0  12   4 114.242 7.68967   2
   0  12  -4 122.921 15.8543   1
   1 -12   4 2.62450 7.59683   1
  -1 -12  -4 -2.5047 9.21427   1
  -1  12  -4 -0.2051 6.99325   1
   1  12   4 0.16106 3.69581   2
   1  12   4 2.41681 8.91953   1
   2 -12   4 302.785 22.8134   1
  -2 -12  -4 273.344 22.0514   1
   2 -12   4 275.155 12.0279   2
   2  12   4 254.362 20.5429   1
   2  12   4 263.430 11.7720   2
  -2  12  -4 268.690 11.1970   2
  -2  12  -4 245.437 20.1095   1
   3 -12   4 -4.3785 8.58843   1
   3 -12   4 0.99686 3.46495   2
  -3 -12  -4 13.4540 9.07879   1
  -3  12  -4 6.80094 8.76740   1
  -3  12  -4 4.41695 3.05533   2
   3  12   4 -0.3183 3.07127   2
   3  12   4 15.0173 8.45073   1
   4 -12   4 184.469 9.76912   2
  -4 -12  -4 188.517 21.3554   1
   4 -12   4 170.581 20.0291   1
   4  12   4 190.119 9.66389   2
  -4  12  -4 170.883 19.8131   1
   4  12   4 173.877 19.3606   1
  -4  12  -4 186.543 9.30094   2
  -5 -12  -4 8.51459 10.4356   1
   5 -12   4 12.4182 3.99311   2
   5 -12   4 7.77676 8.41256   1
  -5  12  -4 19.1620 9.80182   1
  -5  12  -4 6.94385 3.38131   2
   5  12   4 21.2949 9.79683   1
   6 -12   4 289.219 25.1450   1
   6 -12   4 286.764 12.9630   2
  -6 -12  -4 286.169 26.5088   1
  -6  12  -4 250.900 22.6339   1
   6  12   4 302.966 24.2283   1
  -6  12  -4 264.827 12.4544   2
  -7 -12  -4 1.96835 10.8144   1
   7 -12   4 -7.6112 8.74428   1
   7 -12   4 -3.4432 3.14668   2
  -7  12  -4 -0.4470 9.78399   1
  -7  12  -4 3.27817 3.54089   2
   7  12   4 15.0000 9.67703   1
   8 -12   4 36.0941 13.0402   1
  -8 -12  -4 12.2721 11.6137   1
   8  12   4 21.0788 11.5361   1
  -8  12  -4 37.0380 4.95315   2
  -8  12  -4 30.2820 12.2605   1
   9 -12   4 1.90824 9.75335   1
  -9 -12  -4 -5.3973 12.7290   1
   9  12   4 -19.940 8.46313   1
  -9  12  -4 -4.6948 4.12367   2
  -9  12  -4 -9.3809 10.0531   1
  10 -12   4 13.7320 13.1009   1
 -10 -12  -4 -14.199 14.3594   1
 -10  12  -4 11.8933 4.79978   2
 -10  12  -4 16.2860 14.8375   1
 -11  12  -4 51.8188 19.4201   1
 -11  12  -4 -1.2742 4.08388   2
 -11  13   4 40.7176 6.21568   2
 -10  13   4 4.60052 4.44934   2
 -10  13   4 -17.295 14.3250   1
   9 -13  -4 3.33459 10.9023   1
  -9 -13   4 33.1696 13.3723   1
   9  13  -4 7.83609 3.28878   2
  -9  13   4 -6.0966 10.8419   1
  -9  13   4 14.1042 5.05513   2
  -8 -13   4 -13.379 10.2446   1
   8  13  -4 -0.8513 2.67417   2
  -8  13   4 18.6938 10.3948   1
  -8  13   4 -3.8888 3.91011   2
   8  13  -4 -20.631 8.50624   1
  -7 -13   4 15.3740 10.6438   1
   7 -13  -4 25.1487 10.8168   1
   7  13  -4 26.9283 10.6695   1
   7  13  -4 26.3618 3.61970   2
  -7  13   4 27.7847 5.22986   2
  -7  13   4 3.37921 9.08331   1
  -6 -13   4 -0.9381 9.65611   1
   6 -13  -4 22.6336 10.7950   1
   6  13  -4 8.87641 2.98856   2
   6  13  -4 38.6203 10.4552   1
  -6  13   4 14.6933 10.1360   1
  -6  13   4 11.8271 4.64468   2
  -5 -13   4 58.5804 12.2668   1
   5 -13  -4 50.5874 12.3752   1
   5  13  -4 51.9405 4.56282   2
  -5  13   4 59.7423 5.70710   2
   5  13  -4 67.3499 11.0955   1
  -5  13   4 69.5456 14.5825   1
   4 -13  -4 230.214 21.8404   1
  -4 -13   4 243.643 22.0625   1
   4  13  -4 206.498 9.80687   2
  -4  13   4 213.682 11.3826   2
  -4  13   4 239.879 21.8043   1
  -3 -13   4 3.02532 8.40916   1
   3 -13  -4 10.6460 10.0292   1
   3  13  -4 -0.0578 2.69259   2
  -3  13   4 0.97332 3.73503   2
  -3  13   4 0.79766 8.79124   1
   2 -13  -4 388.773 28.0510   1
  -2 -13   4 414.334 27.1924   1
  -2  13   4 401.104 26.8614   1
   2  13  -4 387.418 14.5740   2
  -2  13   4 398.474 15.6889   2
   2  13  -4 331.114 24.0976   1
  -1 -13   4 5.88627 9.32451   1
   1 -13  -4 -1.7903 9.23551   1
  -1  13   4 7.97811 9.28051   1
   1  13  -4 4.38696 4.41788   2
   1  13  -4 9.98433 8.59756   1
  -1  13   4 4.06388 3.69537   2
   0 -13   4 221.648 21.3202   1
   0 -13  -4 237.303 21.1683   1
   0  13  -4 224.001 20.4542   1
   0  13   4 238.795 11.2565   2
   0  13   4 213.409 20.2154   1
  -1 -13  -4 12.8945 10.4198   1
   1 -13   4 18.3682 9.69926   1
   1  13   4 8.63666 9.34428   1
  -1  13  -4 7.66940 9.03496   1
   1  13   4 13.0673 4.23631   2
  -2 -13  -4 176.661 21.4337   1
   2 -13   4 184.043 19.0482   1
  -2  13  -4 171.870 18.0852   1
   2  13   4 146.287 19.7078   1
   2  13   4 175.168 9.68164   2
  -2  13  -4 170.026 9.00738   2
  -3 -13  -4 0.97867 9.06515   1
   3 -13   4 4.74546 3.36916   2
   3 -13   4 7.25181 9.91653   1
   3  13   4 3.20038 8.95885   1
  -3  13  -4 2.62986 8.65549   1
   3  13   4 0.46972 3.48087   2
  -3  13  -4 3.80760 3.51531   2
   4 -13   4 125.789 8.42000   2
   4 -13   4 143.530 18.3433   1
  -4 -13  -4 110.645 16.5260   1
  -4  13  -4 98.3544 7.68726   2
  -4  13  -4 90.1468 14.1142   1
   4  13   4 102.246 15.1535   1
   4  13   4 103.358 8.09716   2
   5 -13   4 3.70652 3.26963   2
  -5 -13  -4 -1.4189 8.64090   1
   5 -13   4 -2.0015 8.89474   1
   5  13   4 1.05997 3.57925   2
   5  13   4 -6.4638 8.10011   1
  -5  13  -4 0.59798 9.47405   1
  -5  13  -4 1.60161 3.40732   2
   6 -13   4 18.5787 4.14914   2
  -6 -13  -4 28.5081 11.5016   1
   6 -13   4 18.1836 11.5003   1
  -6  13  -4 25.5755 4.62776   2
   6  13   4 36.5441 4.86728   2
  -6  13  -4 13.1625 9.47234   1
   6  13   4 25.4791 10.2333   1
   7 -13   4 2.62011 9.64050   1
   7 -13   4 8.86482 3.58386   2
  -7 -13  -4 11.8463 12.0092   1
  -7  13  -4 -0.0781 3.83253   2
   7  13   4 -1.4984 9.54664   1
  -7  13  -4 -15.092 8.84798   1
  -8 -13  -4 58.4091 15.7228   1
   8 -13   4 71.1980 15.0758   1
  -8  13  -4 67.9823 6.52398   2
   8  13   4 61.8473 12.7005   1
  -8  13  -4 37.5924 12.1843   1
   9 -13   4 12.0683 12.0095   1
  -9 -13  -4 -13.050 14.2031   1
  -9  13  -4 1.54133 12.7753   1
   9  13   4 14.2670 12.6119   1
  -9  13  -4 -4.3667 3.86247   2
 -10 -13  -4 -10.095 14.8466   1
  10 -13   4 22.3459 14.7587   1
 -10  13  -4 15.6278 4.83053   2
 -10  13  -4 22.2005 15.5535   1
 -10  14   4 13.3702 4.98376   2
  -9 -14   4 -32.476 17.5536   1
  -9  14   4 -2.6934 4.33434   2
  -9  14   4 7.29187 14.4394   1
   8 -14  -4 -18.184 10.4131   1
  -8 -14   4 -1.3582 11.1770   1
  -8  14   4 0.18464 4.42578   2
  -8  14   4 4.58806 11.8615   1
   8  14  -4 7.32165 3.11244   2
   8  14  -4 15.4954 11.0080   1
   7 -14  -4 5.47715 10.8421   1
  -7 -14   4 2.54196 9.51860   1
   7  14  -4 8.81134 3.01372   2
  -7  14   4 15.5739 12.4532   1
   7  14  -4 -3.9152 9.32833   1
  -7  14   4 4.41505 4.22162   2
  -6 -14   4 10.5753 9.30860   1
   6 -14  -4 -6.1874 9.86275   1
  -6  14   4 9.43766 4.26420   2
   6  14  -4 4.55905 2.80605   2
   6  14  -4 7.64545 8.58431   1
  -6  14   4 8.75261 9.63647   1
  -5 -14   4 31.7490 12.0475   1
   5 -14  -4 28.1519 11.2502   1
   5  14  -4 61.0295 10.2477   1
   5  14  -4 33.1406 3.92098   2
  -5  14   4 27.4621 12.1891   1
  -5  14   4 35.1052 5.47814   2
  -4 -14   4 -3.2742 9.49100   1
   4 -14  -4 4.51254 10.8503   1
  -4  14   4 8.74361 9.54890   1
   4  14  -4 1.53046 2.88871   2
  -4  14   4 10.3344 4.28339   2
  -3 -14   4 219.685 22.8888   1
   3 -14  -4 214.472 22.2076   1
  -3  14   4 250.662 22.5551   1
   3  14  -4 229.308 10.3829   2
  -3  14   4 240.160 12.0085   2
  -2 -14   4 21.9388 10.8221   1
   2 -14  -4 14.2418 10.8846   1
   2  14  -4 7.33440 8.92312   1
  -2  14   4 8.65799 10.4541   1
   2  14  -4 2.63663 3.05066   2
  -2  14   4 -0.1458 3.62414   2
   1 -14  -4 21.3959 11.6342   1
  -1 -14   4 12.3811 10.6449   1
  -1  14   4 24.7362 4.77335   2
   1  14  -4 16.4387 4.12589   2
   1  14  -4 26.5779 9.58659   1
  -1  14   4 34.2050 11.4358   1
   0 -14  -4 35.7237 11.5782   1
   0 -14   4 11.7281 10.2787   1
   0  14   4 26.3262 11.5536   1
   0  14  -4 5.17235 8.52473   1
   0  14   4 15.3441 4.06283   2
   1 -14   4 -2.4389 9.21247   1
  -1 -14  -4 9.63480 9.81498   1
  -1  14  -4 3.16560 8.37745   1
   1  14   4 11.5247 8.64834   1
  -1  14  -4 14.3062 3.01382   2
   2 -14   4 -1.6748 10.0275   1
  -2 -14  -4 11.4211 10.6676   1
  -2  14  -4 17.1562 9.87758   1
   2  14   4 16.8810 10.0965   1
   3 -14   4 31.6356 11.2073   1
  -3 -14  -4 49.3720 12.4404   1
   3  14   4 40.8999 10.8429   1
  -3  14  -4 28.8467 4.05537   2
   3  14   4 45.8275 4.84260   2
  -4 -14  -4 -5.2241 9.61775   1
   4 -14   4 -6.8380 9.01861   1
   4 -14   4 -3.1531 3.21183   2
   4  14   4 -1.6387 3.26041   2
  -4  14  -4 -11.309 8.37188   1
  -4  14  -4 0.88784 3.15586   2
   4  14   4 4.94480 9.27661   1
   5 -14   4 1.62181 10.2068   1
   5 -14   4 8.12169 4.04513   2
  -5 -14  -4 1.75619 11.4960   1
   5  14   4 5.28431 9.89142   1
  -5  14  -4 8.93395 3.67115   2
  -5  14  -4 -2.8805 9.00809   1
   5  14   4 10.4399 4.26666   2
  -6 -14  -4 -6.8830 11.3540   1
   6 -14   4 -13.782 9.70534   1
   6 -14   4 -2.0885 3.42462   2
  -6  14  -4 1.36218 10.3728   1
   6  14   4 1.19071 3.58502   2
   6  14   4 7.11241 9.75269   1
  -6  14  -4 -6.0406 3.44658   2
  -7 -14  -4 33.6693 14.4929   1
   7 -14   4 65.8704 14.2881   1
  -7  14  -4 41.3421 5.64842   2
   7  14   4 46.7020 12.7298   1
   7  14   4 29.9109 5.27817   2
  -7  14  -4 11.4381 10.3465   1
   8 -14   4 10.6398 10.8996   1
  -8 -14  -4 24.0231 15.3502   1
  -8  14  -4 -8.2064 12.2215   1
   8  14   4 -1.4511 3.44969   2
  -8  14  -4 4.35053 4.21454   2
   8  14   4 9.99806 11.6872   1
  -9 -14  -4 21.8398 17.6968   1
   9 -14   4 47.4051 15.3050   1
  -9  14  -4 27.5490 15.7613   1
   9  14   4 38.7317 20.6232   1
  -9  14  -4 24.9891 4.84132   2
  10 -14   4 -17.076 13.5210   1
 -10  14  -4 9.89425 5.16157   2
  -9  15   4 8.14310 18.0339   1
  -9  15   4 22.2656 5.22570   2
   8  15  -4 45.3423 16.3314   1
  -8  15   4 17.6385 5.24754   2
  -8  15   4 -2.6276 13.9374   1
  -7 -15   4 14.2170 12.6079   1
   7 -15  -4 40.0940 14.1244   1
  -7  15   4 27.7606 13.8383   1
   7  15  -4 20.0216 4.19716   2
   7  15  -4 15.2393 11.5738   1
  -7  15   4 35.5011 5.82451   2
  -6 -15   4 23.1963 12.6598   1
   6 -15  -4 9.36575 12.0783   1
   6  15  -4 20.8349 3.41949   2
   6  15  -4 34.7803 11.0159   1
  -6  15   4 12.0528 12.1222   1
  -6  15   4 18.9523 4.60741   2
  -5 -15   4 31.7035 11.7847   1
   5 -15  -4 7.84121 11.7950   1
   5  15  -4 8.82766 3.05701   2
   5  15  -4 34.2426 9.52773   1
  -5  15   4 16.7858 4.83276   2
  -5  15   4 16.6945 11.1287   1
  -4 -15   4 -6.6601 10.0372   1
   4 -15  -4 -3.8946 11.2459   1
  -4  15   4 3.62816 4.34975   2
  -4  15   4 -3.2148 9.36106   1
   4  15  -4 3.99998 2.93409   2
  -3 -15   4 50.8368 13.2252   1
   3 -15  -4 51.6036 13.1999   1
  -3  15   4 43.5244 5.32938   2
  -3  15   4 45.4634 13.0409   1
   3  15  -4 43.6741 4.40512   2
   2 -15  -4 37.7894 11.7840   1
  -2 -15   4 47.8390 11.8919   1
  -2  15   4 24.7293 4.93394   2
  -2  15   4 57.6702 12.5198   1
   2  15  -4 35.4569 11.0193   1
   2  15  -4 34.9618 4.18479   2
   1 -15  -4 4.11440 8.79425   1
  -1 -15   4 -4.8687 9.92284   1
  -1  15   4 5.90674 10.0147   1
   1  15  -4 0.29771 3.15064   2
   1  15  -4 9.98209 9.15868   1
  -1  15   4 -2.7496 4.08856   2
   0 -15   4 4.37670 10.7376   1
   0 -15  -4 -0.7553 9.68888   1
   0  15  -4 6.73333 9.67351   1
   0  15   4 8.85608 4.35785   2
   0  15   4 6.11827 9.88811   1
  -1 -15  -4 14.9932 11.8465   1
   1 -15   4 32.7012 12.9605   1
   1  15   4 35.4820 11.8194   1
  -1  15  -4 14.8237 3.25851   2
  -1  15  -4 25.9967 10.6160   1
   1  15   4 18.8627 4.17469   2
   2 -15   4 3.79040 11.0214   1
  -2 -15  -4 3.29465 9.54041   1
  -2  15  -4 11.1842 9.98930   1
   2  15   4 3.47055 9.74056   1
  -2  15  -4 -3.5110 3.06757   2
   2  15   4 -2.8084 3.89563   2
   3 -15   4 59.3466 14.8056   1
  -3 -15  -4 73.2699 15.0125   1
  -3  15  -4 62.3184 7.17637   2
   3  15   4 61.3407 12.6567   1
  -3  15  -4 67.3454 13.2820   1
   3  15   4 77.1028 7.74091   2
  -4 -15  -4 -11.134 9.52649   1
   4 -15   4 -14.050 9.99309   1
  -4  15  -4 -2.6387 3.48208   2
   4  15   4 -7.6284 3.73134   2
   4  15   4 6.92859 9.13987   1
  -4  15  -4 6.80645 9.51823   1
   5 -15   4 164.701 22.5114   1
  -5 -15  -4 105.116 19.0055   1
   5  15   4 110.900 9.02693   2
  -5  15  -4 123.628 8.93211   2
  -5  15  -4 108.240 16.8811   1
   5  15   4 118.023 16.8892   1
  -6 -15  -4 -5.2490 12.7782   1
   6 -15   4 8.61843 11.8244   1
   6  15   4 -2.4024 9.54409   1
   6  15   4 9.02239 3.84230   2
  -6  15  -4 3.70749 9.58957   1
  -6  15  -4 5.20374 3.90207   2
   7 -15   4 32.1054 12.9183   1
  -7 -15  -4 56.1071 15.9955   1
  -7  15  -4 51.6273 15.6116   1
  -7  15  -4 43.7245 5.54118   2
   7  15   4 72.7472 14.6790   1
   7  15   4 53.5691 5.96225   2
   8 -15   4 4.26266 13.2576   1
  -8 -15  -4 25.5700 13.8385   1
   8  15   4 14.5149 4.48026   2
  -8  15  -4 2.80113 4.44446   2
   8  15   4 -5.0148 20.1630   1
  -8  15  -4 17.0366 15.0276   1
   9 -15   4 -3.0471 13.4136   1
  -8  16   4 -3.7553 4.73354   2
  -8  16   4 3.86433 17.8147   1
  -7  16   4 -4.0168 14.3643   1
   6 -16  -4 -12.172 11.5146   1
  -6 -16   4 -3.4473 11.6710   1
  -6  16   4 2.97645 4.10249   2
  -6  16   4 36.2754 13.9580   1
  -5 -16   4 33.8667 12.3049   1
   5 -16  -4 0.69413 10.8140   1
   5  16  -4 17.7240 3.46223   2
  -5  16   4 6.99303 12.2840   1
   5  16  -4 28.2799 10.4577   1
  -5  16   4 15.9637 4.62417   2
   4 -16  -4 12.2793 11.0135   1
  -4 -16   4 -4.3483 11.2419   1
  -4  16   4 11.0261 11.3244   1
  -4  16   4 3.65956 4.15769   2
   4  16  -4 3.62425 3.09387   2
   4  16  -4 -8.7110 7.67303   1
   3 -16  -4 -4.7764 10.2029   1
  -3 -16   4 11.9620 11.8343   1
   3  16  -4 -1.7221 3.01972   2
  -3  16   4 -4.7412 8.83685   1
  -3  16   4 5.93601 4.50210   2
  -2 -16   4 35.3076 13.4568   1
   2 -16  -4 49.8655 13.8354   1
   2  16  -4 44.5264 4.78268   2
   2  16  -4 28.0711 10.7854   1
  -2  16   4 37.8138 11.5202   1
  -2  16   4 39.4768 5.72220   2
  -1 -16   4 -9.1159 10.4832   1
   1 -16  -4 10.6197 12.5348   1
  -1  16   4 1.21585 10.7071   1
   1  16  -4 -2.9868 9.01303   1
   1  16  -4 7.38152 3.52757   2
  -1  16   4 8.29450 4.11253   2
   0 -16   4 65.0434 14.7480   1
   0 -16  -4 47.5226 14.0106   1
   0  16   4 58.3851 13.0068   1
   0  16   4 79.5847 8.49933   2
   0  16  -4 70.4832 13.2205   1
   1 -16   4 11.2969 11.6075   1
   1  16   4 20.1497 10.9818   1
  -1  16  -4 12.8532 9.62979   1
   1  16   4 9.71819 4.47624   2
  -2 -16  -4 55.4835 14.8976   1
   2 -16   4 87.9880 16.4822   1
   2  16   4 54.1787 13.8147   1
   2  16   4 77.9464 8.26399   2
  -2  16  -4 89.8029 7.24400   2
  -2  16  -4 84.1871 14.5272   1
  -3 -16  -4 6.28775 11.7603   1
   3 -16   4 -14.678 10.6624   1
  -3  16  -4 -0.7703 3.17408   2
   3  16   4 8.81432 10.2528   1
   3  16   4 -11.997 3.73210   2
  -3  16  -4 4.30034 10.0933   1
   4 -16   4 85.0007 15.9805   1
  -4 -16  -4 50.2783 14.3970   1
  -4  16  -4 62.7628 13.9096   1
   4  16   4 73.1643 13.8464   1
  -4  16  -4 104.864 8.28827   2
   4  16   4 88.9691 8.47109   2
   5 -16   4 10.9305 12.4764   1
  -5 -16  -4 12.2067 13.6353   1
   5  16   4 -1.6770 3.94904   2
  -5  16  -4 -14.237 11.3656   1
  -5  16  -4 5.88942 3.66235   2
   5  16   4 7.26275 10.3737   1
   6 -16   4 34.1115 14.6104   1
  -6 -16  -4 -3.9678 13.2535   1
  -6  16  -4 -4.0039 13.0768   1
   6  16   4 5.59713 12.8800   1
  -7 -16  -4 37.7400 18.1632   1
   7 -16   4 -15.717 11.6502   1
  -7  16  -4 1.69667 4.05631   2
  -7  16  -4 7.68301 26.8298   1
   7  16   4 -0.6388 5.91234   2
  -6  17   4 3.09096 4.37221   2
  -6  17   4 -11.535 15.7121   1
  -5 -17   4 -5.4340 18.8595   1
   5 -17  -4 20.6558 14.6851   1
   5  17  -4 50.8567 19.2591   1
  -5  17   4 6.21639 4.64180   2
  -5  17   4 1.29839 12.5815   1
   4 -17  -4 20.2070 12.3923   1
  -4 -17   4 7.23248 11.9973   1
  -4  17   4 -3.6492 12.7613   1
   4  17  -4 -20.915 10.0951   1
  -4  17   4 13.6646 5.07536   2
  -3 -17   4 13.1447 12.2080   1
   3 -17  -4 12.8704 13.2341   1
  -3  17   4 6.40809 4.92059   2
   3  17  -4 8.57761 3.47714   2
  -3  17   4 15.7827 12.6120   1
   2 -17  -4 27.9151 14.4375   1
  -2 -17   4 72.9038 15.6475   1
  -2  17   4 53.0725 6.14414   2
   2  17  -4 36.1015 4.50870   2
  -2  17   4 39.3260 14.9231   1
   2  17  -4 52.6287 13.3491   1
  -1 -17   4 -1.2389 12.0836   1
   1 -17  -4 -6.0390 11.9208   1
  -1  17   4 -30.133 11.0545   1
   1  17  -4 7.99764 3.49505   2
   1  17  -4 -9.2351 9.78392   1
  -1  17   4 6.95567 4.35079   2
   0 -17   4 59.9232 15.0887   1
   0 -17  -4 65.3064 15.4341   1
   0  17  -4 36.1388 12.8837   1
   0  17   4 67.6159 6.78165   2
   0  17  -4 70.4875 6.90109   2
   0  17   4 64.0022 15.1727   1
   1 -17   4 39.7817 13.8035   1
  -1 -17  -4 25.8349 14.2160   1
   1  17   4 30.2053 13.0588   1
   1  17   4 28.9169 5.18985   2
  -1  17  -4 28.1207 12.2421   1
  -2 -17  -4 19.6652 13.1433   1
   2 -17   4 18.6053 13.9065   1
  -2  17  -4 22.4419 3.71986   2
  -2  17  -4 -0.1086 11.0719   1
   2  17   4 12.8193 11.4309   1
   2  17   4 32.3277 5.12492   2
  -3 -17  -4 21.4952 12.6219   1
   3 -17   4 13.0793 12.9461   1
   3  17   4 10.1521 11.2907   1
   3  17   4 -0.4896 3.89103   2
  -3  17  -4 1.77414 12.0790   1
  -4 -17  -4 17.7725 14.3202   1
   4 -17   4 -9.3870 13.3877   1
   4  17   4 -5.0710 11.9090   1
  -4  17  -4 8.26953 11.8515   1
  -4  17  -4 -0.6374 4.10977   2
   4  17   4 4.63942 3.62260   2
   5 -17   4 19.9755 13.6598   1
  -5 -17  -4 2.61186 14.9544   1
  -5  17  -4 -8.2468 15.5593   1
   5  17   4 1.46069 3.68435   2
  -5  17  -4 0.57576 3.92633   2
   5  17   4 11.7487 14.0818   1
  -6 -17  -4 -8.9850 15.9415   1
   6 -17   4 -15.633 15.1856   1
  -5  18   4 21.0285 5.46219   2
  -4  18   4 -4.3835 4.05059   2
  -4  18   4 -22.903 15.2340   1
   3 -18  -4 -2.3608 14.7282   1
  -3  18   4 17.1505 5.11333   2
  -3  18   4 56.2346 16.3734   1
  -2 -18   4 -2.6131 15.7603   1
   2 -18  -4 18.5689 14.9493   1
  -2  18   4 -9.4924 14.4656   1
  -2  18   4 1.66249 4.30680   2
   1 -18  -4 3.20850 12.4328   1
  -1 -18   4 6.21315 14.6261   1
  -1  18   4 8.27667 14.2897   1
  -1  18   4 2.66108 4.58096   2
   1  18  -4 -1.3629 15.8639   1
   0 -18  -4 5.99165 14.4363   1
   0 -18   4 -1.0525 13.4719   1
   0  18   4 10.1876 4.44157   2
   0  18  -4 -3.1623 14.3864   1
   0  18   4 38.2516 15.5340   1
  -1 -18  -4 -6.8556 12.4092   1
   1 -18   4 -13.441 13.4215   1
   1  18   4 -15.044 11.8767   1
   1  18   4 0.22801 3.71117   2
  -1  18  -4 -17.381 13.3487   1
  -2 -18  -4 -1.3789 14.1873   1
   2 -18   4 -20.173 12.3349   1
   2  18   4 -2.0841 13.4381   1
   2  18   4 -4.7190 3.56171   2
   3 -18   4 -2.0498 16.5606   1
  -3 -18  -4 -6.2469 15.5627   1
   3  18   4 9.57261 19.2550   1
   3  18   4 11.0880 4.31142   2
  -4 -18  -4 -2.5319 16.4470   1
   1 -19  -4 -35.959 15.9226   1
  -1  19   4 -0.7303 4.52836   2
   0 -19  -4 11.6809 17.7267   1
   0  19   4 2.05324 6.18798   2
  -1 -19  -4 -1.1275 18.9509   1
 -14   0   5 10.7700 10.8382   1
 -14   0   5 3.76791 4.01307   2
 -13   0   5 161.490 21.3691   1
 -13   0   5 148.061 10.4179   2
 -12   0   5 5.91074 10.1107   1
 -12   0   5 -0.3590 3.76920   2
 -12   0   5 0.87577 8.56332   1
 -11   0   5 300.084 25.4468   1
 -11   0   5 331.629 14.0437   2
 -11   0   5 315.985 24.5992   1
 -10   0   5 -4.6233 2.62343   2
 -10   0   5 9.11222 7.95728   1
 -10   0   5 -10.263 6.52704   1
  -9   0   5 370.441 13.9400   2
   9   0  -5 370.807 12.8755   2
  -9   0   5 322.601 22.8301   1
  -9   0   5 348.457 23.4832   1
  -8   0   5 -0.9136 2.22804   2
   8   0  -5 -0.5233 1.82418   2
  -8   0   5 -1.9040 6.31703   1
  -7   0   5 883.271 36.8742   1
   7   0  -5 908.904 28.2795   2
  -7   0   5 917.733 28.8338   2
  -6   0   5 -0.9538 1.55002   2
   6   0  -5 0.26523 1.35347   2
  -6   0   5 -2.2378 4.43913   1
   5   0  -5 1678.79 49.7057   2
  -5   0   5 1601.13 49.9446   2
  -5   0   5 1652.07 55.7318   1
  -4   0   5 -1.9548 1.11947   2
   4   0  -5 0.91807 0.98452   2
  -4   0   5 -0.6742 3.34823   1
  -3   0   5 3133.67 94.9659   1
   3   0  -5 3020.20 91.7184   2
  -2   0   5 0.88018 0.61271   2
  -2   0   5 2.22579 1.68706   1
   0   0  -5 1.94280 1.59079   1
   0   0   5 2.71525 1.65020   1
   0   0  -5 2.09405 1.57112   1
   1   0   5 5787.21 177.109   1
  -1   0  -5 5338.21 177.307   1
  -1   0  -5 6442.04 177.102   1
  -2   0  -5 -1.4229 2.96426   1
   2   0   5 2.64019 1.15733   2
  -3   0  -5 4726.62 150.109   1
  -3   0  -5 4967.61 151.111   1
  -4   0  -5 -2.1182 4.61224   1
  -4   0  -5 -1.4270 4.16567   1
   4   0   5 -1.9446 1.46861   2
  -4   0  -5 2.92628 1.67203   2
   5   0   5 5236.01 162.998   2
  -5   0  -5 5096.05 170.155   1
  -5   0  -5 5573.20 163.140   2
  -5   0  -5 5820.12 172.027   1
  -6   0  -5 -3.6956 5.57029   1
  -6   0  -5 -0.6885 2.10917   2
   6   0   5 0.17197 1.82739   2
  -6   0  -5 0.00345 5.15100   1
  -7   0  -5 884.211 38.4754   1
  -7   0  -5 895.306 38.6240   1
   7   0   5 877.007 28.6863   2
  -7   0  -5 892.228 28.8995   2
  -8   0  -5 6.23720 3.03051   2
   8   0   5 4.12988 2.88190   2
  -8   0  -5 -7.6073 6.39966   1
  -8   0  -5 -0.3747 6.74789   1
  -9   0  -5 57.4855 11.3651   1
  -9   0  -5 78.0642 6.96633   2
  -9   0  -5 82.0028 13.6194   1
   9   0   5 77.1732 6.03153   2
 -10   0  -5 12.4084 10.2151   1
 -10   0  -5 -1.1144 3.52480   2
 -10   0  -5 8.35520 8.50017   1
 -11   0  -5 31.2736 11.3309   1
 -11   0  -5 49.0916 5.87092   2
 -11   0  -5 40.7778 11.7304   1
 -12   0  -5 -10.027 11.0997   1
 -12   0  -5 -0.9013 4.09766   2
 -12   0  -5 -12.981 8.86208   1
 -13   0  -5 24.3449 11.8951   1
 -13   0  -5 32.4852 12.4466   1
 -14   0  -5 54.2403 17.9119   1
 -14   0  -5 0.34743 12.0293   1
 -14  -1   5 6.17085 10.8148   1
 -14  -1   5 -2.4468 3.70017   2
[truncated: 977,202 more chars]
