# Supplementary material for: Planting the Seeds of a Decision Tree for Ionic Liquids: Steric and Electronic Impacts on Melting Points of Triarylphosponium Ionic Liquids
Source: J Phys Chem B. 2024 Jun 7;128(24):5895–907. doi: 10.1021/acs.jpcb.4c02196 (PMC11194809; doi:10.1021/acs.jpcb.4c02196)
Supplement: Supplementary file 1 — jp4c02196_si_001.zip [file jp4c02196_si_001.zip › 4MeO Iodo Finalized Polymorph 2.cif]

data_x1188
_audit_creation_date               2023-10-12
_audit_creation_method
;
Olex2 1.5
(compiled 2023.08.24 svn.re1ec1418 for OlexSys, GUI svn.r6817)
;
_shelx_SHELXL_version_number       '2019/3'
_audit_contact_author_address      ?
_audit_contact_author_email        ?
_audit_contact_author_name         ''
_audit_contact_author_phone        ?
_publ_contact_author_id_orcid      ?
_publ_section_references
;
Dolomanov, O.V., Bourhis, L.J., Gildea, R.J, Howard, J.A.K. & Puschmann, H.
 (2009), J. Appl. Cryst. 42, 339-341.

Sheldrick, G.M. (2015). Acta Cryst. A71, 3-8.

Sheldrick, G.M. (2015). Acta Cryst. C71, 3-8.
;
_chemical_name_common              ?
_chemical_name_systematic          ?
_chemical_formula_moiety           'I, C25 H30 O3 P'
_chemical_formula_sum              'C25 H30 I O3 P'
_chemical_formula_weight           536.36
_chemical_melting_point            ?
loop_
  _atom_type_symbol
  _atom_type_description
  _atom_type_scat_dispersion_real
  _atom_type_scat_dispersion_imag
  _atom_type_scat_source
 'C' 'C' 0.0033 0.0016 'International Tables Vol C Tables 4.2.6.8 and 6.1.1.4'
 'H' 'H' 0.0000 0.0000 'International Tables Vol C Tables 4.2.6.8 and 6.1.1.4'
 'I' 'I' -0.4742 1.8119 'International Tables Vol C Tables 4.2.6.8 and 6.1.1.4'
 'O' 'O' 0.0106 0.0060 'International Tables Vol C Tables 4.2.6.8 and 6.1.1.4'
 'P' 'P' 0.1023 0.0942 'International Tables Vol C Tables 4.2.6.8 and 6.1.1.4'

_shelx_space_group_comment
;
The symmetry employed for this shelxl refinement is uniquely defined
by the following loop, which should always be used as a source of
symmetry information in preference to the above space-group names.
They are only intended as comments.
;
_space_group_crystal_system        'triclinic'
_space_group_IT_number             2
_space_group_name_H-M_alt          'P -1'
_space_group_name_Hall             '-P 1'
loop_
  _space_group_symop_operation_xyz
 'x, y, z'
 '-x, -y, -z'

_cell_length_a                     9.7975(2)
_cell_length_b                     11.5553(3)
_cell_length_c                     11.9404(3)
_cell_angle_alpha                  112.966(2)
_cell_angle_beta                   95.316(2)
_cell_angle_gamma                  97.132(2)
_cell_volume                       1220.21(5)
_cell_formula_units_Z              2
_cell_measurement_reflns_used      8991
_cell_measurement_temperature      170(2)
_cell_measurement_theta_min        2.1010
_cell_measurement_theta_max        27.7860
_shelx_estimated_absorpt_T_max     0.787
_shelx_estimated_absorpt_T_min     0.647
_exptl_absorpt_coefficient_mu      1.400
_exptl_absorpt_correction_T_min    0.89532
_exptl_absorpt_correction_T_max    1.00000
_exptl_absorpt_correction_type            multi-scan
_exptl_absorpt_process_details
;
CrysAlisPro 1.171.39.46b (Rigaku Oxford Diffraction, 2018)
Empirical absorption correction using spherical harmonics,
 implemented in SCALE3 ABSPACK scaling algorithm.
;
_exptl_absorpt_special_details     ?
_exptl_crystal_colour              colourless
_exptl_crystal_colour_primary      colourless
_exptl_crystal_density_diffrn      1.460
_exptl_crystal_density_meas        ?
_exptl_crystal_density_method      ?
_exptl_crystal_description         block
_exptl_crystal_F_000               544
_exptl_crystal_size_max            0.34
_exptl_crystal_size_mid            0.26
_exptl_crystal_size_min            0.18
_exptl_transmission_factor_max     ?
_exptl_transmission_factor_min     ?
_diffrn_reflns_av_R_equivalents    0.0313
_diffrn_reflns_av_unetI/netI       0.0306
_diffrn_reflns_Laue_measured_fraction_full  1.000
_diffrn_reflns_Laue_measured_fraction_max  0.953
_diffrn_reflns_limit_h_max         14
_diffrn_reflns_limit_h_min         -14
_diffrn_reflns_limit_k_max         16
_diffrn_reflns_limit_k_min         -17
_diffrn_reflns_limit_l_max         17
_diffrn_reflns_limit_l_min         -18
_diffrn_reflns_number              30002
_diffrn_reflns_point_group_measured_fraction_full  1.000
_diffrn_reflns_point_group_measured_fraction_max  0.953
_diffrn_reflns_theta_full          25.242
_diffrn_reflns_theta_max           33.160
_diffrn_reflns_theta_min           1.875
_diffrn_ambient_temperature        170(2)
_diffrn_detector_area_resol_mean   ?
_diffrn_measured_fraction_theta_full  1.000
_diffrn_measured_fraction_theta_max  0.953
_diffrn_measurement_device_type    'XtaLAB Mini II'
_diffrn_measurement_method         '\w scans'
_diffrn_radiation_type             MoK\a
_diffrn_radiation_wavelength       0.71073
_diffrn_source                     'fine-focus sealed X-ray tube'
_reflns_Friedel_coverage           0.000
_reflns_Friedel_fraction_full      .
_reflns_Friedel_fraction_max       .
_reflns_number_gt                  6450
_reflns_number_total               8864
_reflns_special_details
;
 Reflections were merged by SHELXL according to the crystal
 class for the calculation of statistics and refinement.
 
 _reflns_Friedel_fraction is defined as the number of unique
 Friedel pairs measured divided by the number that would be
 possible theoretically, ignoring centric projections and
 systematic absences.
;
_reflns_threshold_expression       'I > 2\s(I)'
_computing_data_collection         'CrysAlisPro 1.171.39.46b (Rigaku OD, 2018)'
_computing_cell_refinement         'CrysAlisPro 1.171.39.46b (Rigaku OD, 2018)'
_computing_data_reduction          'CrysAlisPro 1.171.39.46b (Rigaku OD, 2018)'
_computing_molecular_graphics      'Olex2 1.5 (Dolomanov et al., 2009)'
_computing_publication_material    'Olex2 1.5 (Dolomanov et al., 2009)'
_computing_structure_refinement    'SHELXL 2019/3 (Sheldrick, 2015)'
_computing_structure_solution      'SHELXT 2018/2 (Sheldrick, 2018)'
_refine_diff_density_max           1.178
_refine_diff_density_min           -0.905
_refine_diff_density_rms           0.069
_refine_ls_extinction_coef         .
_refine_ls_extinction_method       none
_refine_ls_goodness_of_fit_ref     1.027
_refine_ls_hydrogen_treatment      constr
_refine_ls_matrix_type             full
_refine_ls_number_parameters       275
_refine_ls_number_reflns           8864
_refine_ls_number_restraints       0
_refine_ls_R_factor_all            0.0578
_refine_ls_R_factor_gt             0.0353
_refine_ls_restrained_S_all        1.027
_refine_ls_shift/su_max            0.001
_refine_ls_shift/su_mean           0.000
_refine_ls_structure_factor_coef   Fsqd
_refine_ls_weighting_details      
 'w=1/[\s^2^(Fo^2^)+(0.0327P)^2^+0.6030P] where P=(Fo^2^+2Fc^2^)/3'
_refine_ls_weighting_scheme        calc
_refine_ls_wR_factor_gt            0.0769
_refine_ls_wR_factor_ref           0.0883
_refine_special_details            ?
_olex2_refinement_description
;
1. Fixed Uiso
 At 1.2 times of:
  All C(H) groups, All C(H,H) groups
 At 1.5 times of:
  All C(H,H,H) groups
2.a Secondary CH2 refined with riding coordinates:
 C1(H1A,H1B), C2(H2A,H2B), C3(H3A,H3B)
2.b Aromatic/amide H refined with riding coordinates:
 C6A(H6A), C6B(H6B), C6C(H6C), C7A(H7A), C7B(H7B), C7C(H7C), C9A(H9A),
 C9B(H9B), C9C(H9C), C10A(H10A), C10B(H10B), C10C(H10C)
2.c Idealised Me refined as rotating group:
 C4(H4A,H4B,H4C), C11A(H11A,H11B,H11C), C11B(H11D,H11E,H11F), C11C(H11G,H11H,
 H11I)
;
_atom_sites_solution_hydrogens     geom
_atom_sites_solution_primary       dual
_atom_sites_solution_secondary     difmap
loop_
  _atom_site_label
  _atom_site_type_symbol
  _atom_site_fract_x
  _atom_site_fract_y
  _atom_site_fract_z
  _atom_site_U_iso_or_equiv
  _atom_site_adp_type
  _atom_site_occupancy
  _atom_site_site_symmetry_order
  _atom_site_calc_flag
  _atom_site_refinement_flags_posn
  _atom_site_refinement_flags_adp
  _atom_site_refinement_flags_occupancy
  _atom_site_disorder_assembly
  _atom_site_disorder_group
 I1 I -0.11733(2) -0.03998(2) 0.26303(2) 0.04956(6) Uani 1 1 d . . . . .
 P1 P 0.32152(5) 0.24110(4) 0.21757(5) 0.03199(10) Uani 1 1 d . . . . .
 O1A O 0.6175(2) 0.1772(2) 0.64101(16) 0.0593(5) Uani 1 1 d . . . . .
 O1B O -0.08783(16) 0.58692(14) 0.38548(15) 0.0443(3) Uani 1 1 d . . . . .
 O1C O 0.70619(17) 0.46178(16) -0.03171(16) 0.0498(4) Uani 1 1 d . . . . .
 C1 C 0.2250(2) 0.08654(18) 0.11238(19) 0.0366(4) Uani 1 1 d . . . . .
 H1A H 0.157887 0.056078 0.156168 0.044 Uiso 1 1 calc R U . . .
 H1B H 0.170722 0.096933 0.043800 0.044 Uiso 1 1 calc R U . . .
 C2 C 0.3139(2) -0.01637(19) 0.0580(2) 0.0417(5) Uani 1 1 d . . . . .
 H2A H 0.387088 0.016273 0.020540 0.050 Uiso 1 1 calc R U . . .
 H2B H 0.360509 -0.034537 0.125001 0.050 Uiso 1 1 calc R U . . .
 C3 C 0.2273(3) -0.14004(19) -0.0394(2) 0.0445(5) Uani 1 1 d . . . . .
 H3A H 0.172610 -0.119448 -0.101075 0.053 Uiso 1 1 calc R U . . .
 H3B H 0.291261 -0.196306 -0.082465 0.053 Uiso 1 1 calc R U . . .
 C4 C 0.1287(3) -0.2124(2) 0.0102(2) 0.0538(6) Uani 1 1 d . . . . .
 H4A H 0.080722 -0.292154 -0.057163 0.081 Uiso 1 1 calc R U . . .
 H4B H 0.060001 -0.160254 0.047351 0.081 Uiso 1 1 calc R U . . .
 H4C H 0.181252 -0.231929 0.072614 0.081 Uiso 1 1 calc R U . . .
 C5A C 0.4178(2) 0.22961(19) 0.34700(18) 0.0355(4) Uani 1 1 d . . . . .
 C5B C 0.1988(2) 0.34668(17) 0.26840(18) 0.0335(4) Uani 1 1 d . . . . .
 C5C C 0.44222(19) 0.30230(18) 0.14189(18) 0.0329(4) Uani 1 1 d . . . . .
 C6A C 0.5302(2) 0.1646(2) 0.3308(2) 0.0413(4) Uani 1 1 d . . . . .
 H6A H 0.559693 0.133042 0.252411 0.050 Uiso 1 1 calc R U . . .
 C6B C 0.0713(2) 0.30483(18) 0.29576(19) 0.0368(4) Uani 1 1 d . . . . .
 H6B H 0.048896 0.219347 0.287890 0.044 Uiso 1 1 calc R U . . .
 C6C C 0.4213(2) 0.26329(19) 0.01392(19) 0.0376(4) Uani 1 1 d . . . . .
 H6C H 0.344255 0.199218 -0.035256 0.045 Uiso 1 1 calc R U . . .
 C7A C 0.5997(2) 0.1450(2) 0.4265(2) 0.0439(5) Uani 1 1 d . . . . .
 H7A H 0.675248 0.099526 0.413652 0.053 Uiso 1 1 calc R U . . .
 C7B C -0.0224(2) 0.3868(2) 0.3342(2) 0.0389(4) Uani 1 1 d . . . . .
 H7B H -0.109408 0.357205 0.351566 0.047 Uiso 1 1 calc R U . . .
 C7C C 0.5120(2) 0.3174(2) -0.0411(2) 0.0411(4) Uani 1 1 d . . . . .
 H7C H 0.498485 0.289178 -0.128060 0.049 Uiso 1 1 calc R U . . .
 C8A C 0.5576(2) 0.1927(2) 0.5416(2) 0.0430(5) Uani 1 1 d . . . . .
 C8B C 0.0104(2) 0.51313(19) 0.34752(18) 0.0355(4) Uani 1 1 d . . . . .
 C8C C 0.6236(2) 0.41377(19) 0.0310(2) 0.0378(4) Uani 1 1 d . . . . .
 C9A C 0.4495(3) 0.2620(2) 0.5603(2) 0.0498(5) Uani 1 1 d . . . . .
 H9A H 0.423405 0.297101 0.639863 0.060 Uiso 1 1 calc R U . . .
 C9B C 0.1363(2) 0.5552(2) 0.3202(2) 0.0481(5) Uani 1 1 d . . . . .
 H9B H 0.158731 0.640965 0.328811 0.058 Uiso 1 1 calc R U . . .
 C9C C 0.6456(2) 0.45316(19) 0.1577(2) 0.0390(4) Uani 1 1 d . . . . .
 H9C H 0.721643 0.518526 0.206692 0.047 Uiso 1 1 calc R U . . .
 C10A C 0.3796(2) 0.2803(2) 0.4641(2) 0.0427(5) Uani 1 1 d . . . . .
 H10A H 0.305414 0.327417 0.477781 0.051 Uiso 1 1 calc R U . . .
 C10B C 0.2298(2) 0.4724(2) 0.2803(2) 0.0450(5) Uani 1 1 d . . . . .
 H10B H 0.315767 0.501542 0.260948 0.054 Uiso 1 1 calc R U . . .
 C10C C 0.5561(2) 0.39681(19) 0.21276(19) 0.0375(4) Uani 1 1 d . . . . .
 H10C H 0.572366 0.422672 0.299455 0.045 Uiso 1 1 calc R U . . .
 C11A C 0.7177(3) 0.0920(3) 0.6230(3) 0.0649(7) Uani 1 1 d . . . . .
 H11A H 0.673797 0.006322 0.563227 0.097 Uiso 1 1 calc R U . . .
 H11B H 0.750136 0.088443 0.701602 0.097 Uiso 1 1 calc R U . . .
 H11C H 0.797034 0.123442 0.592128 0.097 Uiso 1 1 calc R U . . .
 C11B C -0.0514(3) 0.7212(3) 0.4079(3) 0.0645(7) Uani 1 1 d . . . . .
 H11D H -0.029719 0.728014 0.331975 0.097 Uiso 1 1 calc R U . . .
 H11E H 0.030004 0.761346 0.472418 0.097 Uiso 1 1 calc R U . . .
 H11F H -0.130038 0.764431 0.434342 0.097 Uiso 1 1 calc R U . . .
 C11C C 0.8232(3) 0.5595(3) 0.0382(3) 0.0619(7) Uani 1 1 d . . . . .
 H11G H 0.873843 0.585603 -0.017508 0.093 Uiso 1 1 calc R U . . .
 H11H H 0.885230 0.526622 0.083331 0.093 Uiso 1 1 calc R U . . .
 H11I H 0.790599 0.633268 0.096747 0.093 Uiso 1 1 calc R U . . .

loop_
  _atom_site_aniso_label
  _atom_site_aniso_U_11
  _atom_site_aniso_U_22
  _atom_site_aniso_U_33
  _atom_site_aniso_U_23
  _atom_site_aniso_U_13
  _atom_site_aniso_U_12
 I1 0.05807(11) 0.04234(9) 0.04858(9) 0.01818(6) 0.00932(7) 0.01011(7)
 P1 0.0312(2) 0.0286(2) 0.0350(2) 0.01126(18) 0.00639(18) 0.00572(18)
 O1A 0.0611(11) 0.0780(12) 0.0445(9) 0.0304(9) 0.0024(8) 0.0183(9)
 O1B 0.0391(8) 0.0403(8) 0.0527(9) 0.0153(7) 0.0091(7) 0.0147(6)
 O1C 0.0486(9) 0.0507(9) 0.0592(10) 0.0318(8) 0.0156(8) 0.0036(7)
 C1 0.0345(9) 0.0286(8) 0.0429(10) 0.0106(8) 0.0067(8) 0.0042(7)
 C2 0.0413(11) 0.0333(9) 0.0504(12) 0.0146(9) 0.0122(9) 0.0103(8)
 C3 0.0586(13) 0.0309(9) 0.0426(11) 0.0115(8) 0.0110(10) 0.0121(9)
 C4 0.0604(15) 0.0361(11) 0.0613(15) 0.0142(10) 0.0180(12) 0.0086(10)
 C5A 0.0329(9) 0.0372(9) 0.0367(9) 0.0147(8) 0.0071(7) 0.0073(7)
 C5B 0.0326(9) 0.0295(8) 0.0358(9) 0.0105(7) 0.0047(7) 0.0061(7)
 C5C 0.0320(9) 0.0312(8) 0.0358(9) 0.0137(7) 0.0059(7) 0.0055(7)
 C6A 0.0384(10) 0.0481(11) 0.0378(10) 0.0158(9) 0.0090(8) 0.0128(9)
 C6B 0.0360(10) 0.0301(9) 0.0439(10) 0.0145(8) 0.0071(8) 0.0052(7)
 C6C 0.0382(10) 0.0358(9) 0.0369(10) 0.0145(8) 0.0012(8) 0.0044(8)
 C7A 0.0366(10) 0.0504(12) 0.0450(11) 0.0186(10) 0.0051(9) 0.0119(9)
 C7B 0.0313(9) 0.0399(10) 0.0443(11) 0.0160(8) 0.0070(8) 0.0042(8)
 C7C 0.0465(11) 0.0417(10) 0.0384(10) 0.0199(9) 0.0057(9) 0.0079(9)
 C8A 0.0402(11) 0.0468(11) 0.0406(11) 0.0185(9) 0.0011(9) 0.0034(9)
 C8B 0.0352(9) 0.0349(9) 0.0332(9) 0.0099(7) 0.0027(7) 0.0095(8)
 C8C 0.0357(10) 0.0341(9) 0.0503(11) 0.0223(9) 0.0105(8) 0.0098(8)
 C9A 0.0528(13) 0.0600(14) 0.0340(10) 0.0145(10) 0.0100(9) 0.0141(11)
 C9B 0.0471(12) 0.0294(9) 0.0690(15) 0.0195(10) 0.0155(11) 0.0084(9)
 C9C 0.0336(10) 0.0333(9) 0.0460(11) 0.0129(8) 0.0051(8) 0.0028(7)
 C10A 0.0432(11) 0.0457(11) 0.0388(10) 0.0134(9) 0.0109(9) 0.0156(9)
 C10B 0.0382(11) 0.0327(10) 0.0652(14) 0.0190(10) 0.0176(10) 0.0067(8)
 C10C 0.0364(10) 0.0364(9) 0.0346(9) 0.0101(8) 0.0038(8) 0.0040(8)
 C11A 0.0567(15) 0.0730(18) 0.0741(18) 0.0452(16) -0.0058(13) 0.0037(14)
 C11B 0.0622(16) 0.0494(14) 0.093(2) 0.0328(14) 0.0306(15) 0.0235(12)
 C11C 0.0467(13) 0.0638(16) 0.085(2) 0.0438(15) 0.0136(13) -0.0021(12)

_geom_special_details
;
 All esds (except the esd in the dihedral angle between two l.s. planes)
 are estimated using the full covariance matrix.  The cell esds are taken
 into account individually in the estimation of esds in distances, angles
 and torsion angles; correlations between esds in cell parameters are only
 used when they are defined by crystal symmetry.  An approximate (isotropic)
 treatment of cell esds is used for estimating esds involving l.s. planes.
;
loop_
  _geom_bond_atom_site_label_1
  _geom_bond_atom_site_label_2
  _geom_bond_distance
  _geom_bond_site_symmetry_2
  _geom_bond_publ_flag
 P1 C1 1.8087(19) . ?
 P1 C5A 1.793(2) . ?
 P1 C5B 1.7957(19) . ?
 P1 C5C 1.790(2) . ?
 O1A C8A 1.360(3) . ?
 O1A C11A 1.447(4) . ?
 O1B C8B 1.357(2) . ?
 O1B C11B 1.458(3) . ?
 O1C C8C 1.360(3) . ?
 O1C C11C 1.433(3) . ?
 C1 H1A 0.9900 . ?
 C1 H1B 0.9900 . ?
 C1 C2 1.534(3) . ?
 C2 H2A 0.9900 . ?
 C2 H2B 0.9900 . ?
 C2 C3 1.528(3) . ?
 C3 H3A 0.9900 . ?
 C3 H3B 0.9900 . ?
 C3 C4 1.509(3) . ?
 C4 H4A 0.9800 . ?
 C4 H4B 0.9800 . ?
 C4 H4C 0.9800 . ?
 C5A C6A 1.396(3) . ?
 C5A C10A 1.397(3) . ?
 C5B C6B 1.396(3) . ?
 C5B C10B 1.394(3) . ?
 C5C C6C 1.400(3) . ?
 C5C C10C 1.398(3) . ?
 C6A H6A 0.9500 . ?
 C6A C7A 1.384(3) . ?
 C6B H6B 0.9500 . ?
 C6B C7B 1.380(3) . ?
 C6C H6C 0.9500 . ?
 C6C C7C 1.379(3) . ?
 C7A H7A 0.9500 . ?
 C7A C8A 1.390(3) . ?
 C7B H7B 0.9500 . ?
 C7B C8B 1.398(3) . ?
 C7C H7C 0.9500 . ?
 C7C C8C 1.397(3) . ?
 C8A C9A 1.388(3) . ?
 C8B C9B 1.383(3) . ?
 C8C C9C 1.386(3) . ?
 C9A H9A 0.9500 . ?
 C9A C10A 1.383(3) . ?
 C9B H9B 0.9500 . ?
 C9B C10B 1.388(3) . ?
 C9C H9C 0.9500 . ?
 C9C C10C 1.387(3) . ?
 C10A H10A 0.9500 . ?
 C10B H10B 0.9500 . ?
 C10C H10C 0.9500 . ?
 C11A H11A 0.9800 . ?
 C11A H11B 0.9800 . ?
 C11A H11C 0.9800 . ?
 C11B H11D 0.9800 . ?
 C11B H11E 0.9800 . ?
 C11B H11F 0.9800 . ?
 C11C H11G 0.9800 . ?
 C11C H11H 0.9800 . ?
 C11C H11I 0.9800 . ?

loop_
  _geom_angle_atom_site_label_1
  _geom_angle_atom_site_label_2
  _geom_angle_atom_site_label_3
  _geom_angle
  _geom_angle_site_symmetry_1
  _geom_angle_site_symmetry_3
  _geom_angle_publ_flag
 C5A P1 C1 110.67(10) . . ?
 C5A P1 C5B 110.08(9) . . ?
 C5B P1 C1 107.82(9) . . ?
 C5C P1 C1 110.33(9) . . ?
 C5C P1 C5A 108.19(9) . . ?
 C5C P1 C5B 109.74(9) . . ?
 C8A O1A C11A 118.4(2) . . ?
 C8B O1B C11B 116.84(18) . . ?
 C8C O1C C11C 117.6(2) . . ?
 P1 C1 H1A 108.5 . . ?
 P1 C1 H1B 108.5 . . ?
 H1A C1 H1B 107.5 . . ?
 C2 C1 P1 115.16(14) . . ?
 C2 C1 H1A 108.5 . . ?
 C2 C1 H1B 108.5 . . ?
 C1 C2 H2A 109.2 . . ?
 C1 C2 H2B 109.2 . . ?
 H2A C2 H2B 107.9 . . ?
 C3 C2 C1 112.21(18) . . ?
 C3 C2 H2A 109.2 . . ?
 C3 C2 H2B 109.2 . . ?
 C2 C3 H3A 108.6 . . ?
 C2 C3 H3B 108.6 . . ?
 H3A C3 H3B 107.6 . . ?
 C4 C3 C2 114.60(19) . . ?
 C4 C3 H3A 108.6 . . ?
 C4 C3 H3B 108.6 . . ?
 C3 C4 H4A 109.5 . . ?
 C3 C4 H4B 109.5 . . ?
 C3 C4 H4C 109.5 . . ?
 H4A C4 H4B 109.5 . . ?
 H4A C4 H4C 109.5 . . ?
 H4B C4 H4C 109.5 . . ?
 C6A C5A P1 119.92(15) . . ?
 C6A C5A C10A 118.58(19) . . ?
 C10A C5A P1 121.46(16) . . ?
 C6B C5B P1 121.04(14) . . ?
 C10B C5B P1 119.96(15) . . ?
 C10B C5B C6B 119.00(18) . . ?
 C6C C5C P1 121.69(15) . . ?
 C10C C5C P1 119.20(15) . . ?
 C10C C5C C6C 119.01(18) . . ?
 C5A C6A H6A 119.3 . . ?
 C7A C6A C5A 121.4(2) . . ?
 C7A C6A H6A 119.3 . . ?
 C5B C6B H6B 119.8 . . ?
 C7B C6B C5B 120.46(18) . . ?
 C7B C6B H6B 119.8 . . ?
 C5C C6C H6C 119.8 . . ?
 C7C C6C C5C 120.33(19) . . ?
 C7C C6C H6C 119.8 . . ?
 C6A C7A H7A 120.4 . . ?
 C6A C7A C8A 119.2(2) . . ?
 C8A C7A H7A 120.4 . . ?
 C6B C7B H7B 119.9 . . ?
 C6B C7B C8B 120.15(19) . . ?
 C8B C7B H7B 119.9 . . ?
 C6C C7C H7C 120.0 . . ?
 C6C C7C C8C 120.1(2) . . ?
 C8C C7C H7C 120.0 . . ?
 O1A C8A C7A 123.9(2) . . ?
 O1A C8A C9A 116.1(2) . . ?
 C9A C8A C7A 120.0(2) . . ?
 O1B C8B C7B 116.20(18) . . ?
 O1B C8B C9B 124.03(19) . . ?
 C9B C8B C7B 119.75(18) . . ?
 O1C C8C C7C 115.6(2) . . ?
 O1C C8C C9C 124.25(19) . . ?
 C9C C8C C7C 120.14(19) . . ?
 C8A C9A H9A 119.7 . . ?
 C10A C9A C8A 120.6(2) . . ?
 C10A C9A H9A 119.7 . . ?
 C8B C9B H9B 120.0 . . ?
 C8B C9B C10B 120.05(19) . . ?
 C10B C9B H9B 120.0 . . ?
 C8C C9C H9C 120.1 . . ?
 C8C C9C C10C 119.75(19) . . ?
 C10C C9C H9C 120.1 . . ?
 C5A C10A H10A 119.9 . . ?
 C9A C10A C5A 120.2(2) . . ?
 C9A C10A H10A 119.9 . . ?
 C5B C10B H10B 119.7 . . ?
 C9B C10B C5B 120.6(2) . . ?
 C9B C10B H10B 119.7 . . ?
 C5C C10C H10C 119.7 . . ?
 C9C C10C C5C 120.64(19) . . ?
 C9C C10C H10C 119.7 . . ?
 O1A C11A H11A 109.5 . . ?
 O1A C11A H11B 109.5 . . ?
 O1A C11A H11C 109.5 . . ?
 H11A C11A H11B 109.5 . . ?
 H11A C11A H11C 109.5 . . ?
 H11B C11A H11C 109.5 . . ?
 O1B C11B H11D 109.5 . . ?
 O1B C11B H11E 109.5 . . ?
 O1B C11B H11F 109.5 . . ?
 H11D C11B H11E 109.5 . . ?
 H11D C11B H11F 109.5 . . ?
 H11E C11B H11F 109.5 . . ?
 O1C C11C H11G 109.5 . . ?
 O1C C11C H11H 109.5 . . ?
 O1C C11C H11I 109.5 . . ?
 H11G C11C H11H 109.5 . . ?
 H11G C11C H11I 109.5 . . ?
 H11H C11C H11I 109.5 . . ?

loop_
  _geom_torsion_atom_site_label_1
  _geom_torsion_atom_site_label_2
  _geom_torsion_atom_site_label_3
  _geom_torsion_atom_site_label_4
  _geom_torsion
  _geom_torsion_site_symmetry_1
  _geom_torsion_site_symmetry_2
  _geom_torsion_site_symmetry_3
  _geom_torsion_site_symmetry_4
  _geom_torsion_publ_flag
 P1 C1 C2 C3 -174.26(15) . . . . ?
 P1 C5A C6A C7A -174.73(18) . . . . ?
 P1 C5A C10A C9A 175.32(18) . . . . ?
 P1 C5B C6B C7B -179.69(16) . . . . ?
 P1 C5B C10B C9B -179.60(19) . . . . ?
 P1 C5C C6C C7C 176.35(16) . . . . ?
 P1 C5C C10C C9C -175.06(16) . . . . ?
 O1A C8A C9A C10A -178.4(2) . . . . ?
 O1B C8B C9B C10B -179.1(2) . . . . ?
 O1C C8C C9C C10C -179.16(19) . . . . ?
 C1 P1 C5A C6A 68.43(19) . . . . ?
 C1 P1 C5A C10A -109.02(19) . . . . ?
 C1 P1 C5B C6B 40.23(19) . . . . ?
 C1 P1 C5B C10B -139.37(18) . . . . ?
 C1 P1 C5C C6C 24.54(19) . . . . ?
 C1 P1 C5C C10C -159.18(16) . . . . ?
 C1 C2 C3 C4 -69.2(3) . . . . ?
 C5A P1 C1 C2 -60.23(18) . . . . ?
 C5A P1 C5B C6B -80.58(18) . . . . ?
 C5A P1 C5B C10B 99.81(19) . . . . ?
 C5A P1 C5C C6C 145.73(16) . . . . ?
 C5A P1 C5C C10C -37.98(18) . . . . ?
 C5A C6A C7A C8A -0.9(3) . . . . ?
 C5B P1 C1 C2 179.32(16) . . . . ?
 C5B P1 C5A C6A -172.48(16) . . . . ?
 C5B P1 C5A C10A 10.1(2) . . . . ?
 C5B P1 C5C C6C -94.14(17) . . . . ?
 C5B P1 C5C C10C 82.15(17) . . . . ?
 C5B C6B C7B C8B -0.8(3) . . . . ?
 C5C P1 C1 C2 59.48(18) . . . . ?
 C5C P1 C5A C6A -52.56(19) . . . . ?
 C5C P1 C5A C10A 129.99(18) . . . . ?
 C5C P1 C5B C6B 160.44(16) . . . . ?
 C5C P1 C5B C10B -19.2(2) . . . . ?
 C5C C6C C7C C8C -1.5(3) . . . . ?
 C6A C5A C10A C9A -2.2(3) . . . . ?
 C6A C7A C8A O1A 179.0(2) . . . . ?
 C6A C7A C8A C9A -1.7(3) . . . . ?
 C6B C5B C10B C9B 0.8(3) . . . . ?
 C6B C7B C8B O1B 179.89(19) . . . . ?
 C6B C7B C8B C9B 1.0(3) . . . . ?
 C6C C5C C10C C9C 1.3(3) . . . . ?
 C6C C7C C8C O1C -179.38(19) . . . . ?
 C6C C7C C8C C9C 1.5(3) . . . . ?
 C7A C8A C9A C10A 2.3(4) . . . . ?
 C7B C8B C9B C10B -0.3(4) . . . . ?
 C7C C8C C9C C10C -0.1(3) . . . . ?
 C8A C9A C10A C5A -0.4(4) . . . . ?
 C8B C9B C10B C5B -0.6(4) . . . . ?
 C8C C9C C10C C5C -1.3(3) . . . . ?
 C10A C5A C6A C7A 2.8(3) . . . . ?
 C10B C5B C6B C7B -0.1(3) . . . . ?
 C10C C5C C6C C7C 0.1(3) . . . . ?
 C11A O1A C8A C7A -8.8(3) . . . . ?
 C11A O1A C8A C9A 172.0(2) . . . . ?
 C11B O1B C8B C7B 176.0(2) . . . . ?
 C11B O1B C8B C9B -5.2(3) . . . . ?
 C11C O1C C8C C7C -179.1(2) . . . . ?
 C11C O1C C8C C9C -0.1(3) . . . . ?

_shelx_res_file
;
TITL x1188_a.res in P-1
    x1188.res
    created by SHELXL-2019/3 at 06:56:05 on 12-Oct-2023
REM Old TITL x1188 in P1
REM SHELXT solution in P-1: R1 0.131, Rweak 0.007, Alpha 0.033
REM <I/s> 0.000 for 0 systematic absences, Orientation as input
REM Formula found by SHELXT: C25 N2 O2 I
CELL 0.71073 9.7975 11.5553 11.9404 112.966 95.316 97.132
ZERR 2 0.0002 0.0003 0.0003 0.002 0.002 0.002
LATT 1
SFAC C H I O P
UNIT 50 60 2 6 2

L.S. 40
PLAN  5
SIZE 0.18 0.26 0.34
TEMP -103
CONF
BOND
list 4
MORE -1
BOND $H
fmap 2
acta
REM <olex2.extras>
REM <anharmonics
REM  <I1 Cijk="-8.5594e-07 -3.1247e-07 5.7318e-07 -3.4920e-07 6.0448e-07
REM  6.4959e-07 -2.5640e-07 1.3061e-07 2.6672e-07 4.5775e-07"
REM  Dijkl="2.9348e-08 7.6024e-09 2.6613e-10 1.0251e-08 -2.8508e-09
REM  -1.8316e-09 -3.3533e-09 -4.5788e-09 -3.2637e-09 -2.6640e-09 9.1341e-09
REM  -7.7014e-10 8.9407e-10 6.0225e-09 -8.8021e-09">
REM >
REM <HklSrc "%.\\x1188.hkl">
REM </olex2.extras>

WGHT    0.032700    0.603000
FVAR       0.59614
I1    3   -0.117332   -0.039984    0.263032    11.00000    0.05807    0.04234 =
         0.04858    0.01818    0.00932    0.01011
P1    5    0.321519    0.241104    0.217573    11.00000    0.03118    0.02865 =
         0.03497    0.01126    0.00639    0.00572
O1A   4    0.617492    0.177178    0.641014    11.00000    0.06111    0.07802 =
         0.04454    0.03037    0.00243    0.01829
O1B   4   -0.087830    0.586924    0.385482    11.00000    0.03906    0.04034 =
         0.05268    0.01529    0.00912    0.01475
O1C   4    0.706190    0.461784   -0.031714    11.00000    0.04859    0.05070 =
         0.05920    0.03176    0.01556    0.00363
C1    1    0.225047    0.086535    0.112377    11.00000    0.03445    0.02864 =
         0.04290    0.01062    0.00669    0.00423
AFIX  23
H1A   2    0.157887    0.056078    0.156168    11.00000   -1.20000
H1B   2    0.170722    0.096933    0.043800    11.00000   -1.20000
AFIX   0
C2    1    0.313905   -0.016369    0.057983    11.00000    0.04129    0.03333 =
         0.05039    0.01459    0.01224    0.01025
AFIX  23
H2A   2    0.387088    0.016273    0.020540    11.00000   -1.20000
H2B   2    0.360509   -0.034537    0.125001    11.00000   -1.20000
AFIX   0
C3    1    0.227260   -0.140037   -0.039443    11.00000    0.05856    0.03092 =
         0.04255    0.01148    0.01102    0.01213
AFIX  23
H3A   2    0.172610   -0.119448   -0.101075    11.00000   -1.20000
H3B   2    0.291261   -0.196306   -0.082465    11.00000   -1.20000
AFIX   0
C4    1    0.128671   -0.212437    0.010188    11.00000    0.06043    0.03610 =
         0.06128    0.01416    0.01798    0.00860
AFIX 137
H4A   2    0.080722   -0.292154   -0.057163    11.00000   -1.50000
H4B   2    0.060001   -0.160254    0.047351    11.00000   -1.50000
H4C   2    0.181252   -0.231929    0.072614    11.00000   -1.50000
AFIX   0
C5A   1    0.417765    0.229615    0.346999    11.00000    0.03290    0.03718 =
         0.03666    0.01469    0.00710    0.00731
C5B   1    0.198776    0.346682    0.268397    11.00000    0.03258    0.02947 =
         0.03581    0.01050    0.00466    0.00611
C5C   1    0.442216    0.302296    0.141886    11.00000    0.03202    0.03115 =
         0.03581    0.01368    0.00588    0.00551
C6A   1    0.530208    0.164571    0.330806    11.00000    0.03843    0.04811 =
         0.03777    0.01579    0.00900    0.01281
AFIX  43
H6A   2    0.559693    0.133042    0.252411    11.00000   -1.20000
AFIX   0
C6B   1    0.071290    0.304826    0.295763    11.00000    0.03599    0.03008 =
         0.04390    0.01452    0.00711    0.00522
AFIX  43
H6B   2    0.048896    0.219347    0.287890    11.00000   -1.20000
AFIX   0
C6C   1    0.421293    0.263290    0.013922    11.00000    0.03825    0.03579 =
         0.03691    0.01447    0.00122    0.00441
AFIX  43
H6C   2    0.344255    0.199218   -0.035256    11.00000   -1.20000
AFIX   0
C7A   1    0.599689    0.145009    0.426484    11.00000    0.03658    0.05038 =
         0.04498    0.01863    0.00511    0.01195
AFIX  43
H7A   2    0.675248    0.099526    0.413652    11.00000   -1.20000
AFIX   0
C7B   1   -0.022395    0.386761    0.334165    11.00000    0.03126    0.03988 =
         0.04433    0.01602    0.00696    0.00415
AFIX  43
H7B   2   -0.109408    0.357205    0.351566    11.00000   -1.20000
AFIX   0
C7C   1    0.511967    0.317426   -0.041054    11.00000    0.04655    0.04171 =
         0.03839    0.01986    0.00565    0.00794
AFIX  43
H7C   2    0.498485    0.289178   -0.128060    11.00000   -1.20000
AFIX   0
C8A   1    0.557637    0.192685    0.541593    11.00000    0.04024    0.04679 =
         0.04057    0.01847    0.00110    0.00344
C8B   1    0.010435    0.513131    0.347519    11.00000    0.03524    0.03490 =
         0.03320    0.00994    0.00269    0.00947
C8C   1    0.623642    0.413769    0.031033    11.00000    0.03568    0.03407 =
         0.05032    0.02229    0.01049    0.00976
C9A   1    0.449548    0.261968    0.560319    11.00000    0.05282    0.06001 =
         0.03399    0.01448    0.00997    0.01411
AFIX  43
H9A   2    0.423405    0.297101    0.639863    11.00000   -1.20000
AFIX   0
C9B   1    0.136278    0.555248    0.320233    11.00000    0.04709    0.02942 =
         0.06905    0.01951    0.01554    0.00845
AFIX  43
H9B   2    0.158731    0.640965    0.328811    11.00000   -1.20000
AFIX   0
C9C   1    0.645590    0.453162    0.157717    11.00000    0.03362    0.03329 =
         0.04599    0.01293    0.00511    0.00279
AFIX  43
H9C   2    0.721643    0.518526    0.206692    11.00000   -1.20000
AFIX   0
C10A  1    0.379596    0.280276    0.464141    11.00000    0.04317    0.04569 =
         0.03878    0.01344    0.01090    0.01565
AFIX  43
H10A  2    0.305414    0.327417    0.477781    11.00000   -1.20000
AFIX   0
C10B  1    0.229833    0.472352    0.280312    11.00000    0.03821    0.03271 =
         0.06523    0.01902    0.01760    0.00670
AFIX  43
H10B  2    0.315767    0.501542    0.260948    11.00000   -1.20000
AFIX   0
C10C  1    0.556116    0.396811    0.212759    11.00000    0.03641    0.03641 =
         0.03457    0.01014    0.00381    0.00396
AFIX  43
H10C  2    0.572366    0.422672    0.299455    11.00000   -1.20000
AFIX   0
C11A  1    0.717699    0.091972    0.623043    11.00000    0.05670    0.07300 =
         0.07414    0.04519   -0.00575    0.00369
AFIX 137
H11A  2    0.673797    0.006322    0.563227    11.00000   -1.50000
H11B  2    0.750136    0.088443    0.701602    11.00000   -1.50000
H11C  2    0.797034    0.123442    0.592128    11.00000   -1.50000
AFIX   0
C11B  1   -0.051409    0.721189    0.407892    11.00000    0.06223    0.04938 =
         0.09330    0.03282    0.03061    0.02353
AFIX 137
H11D  2   -0.029719    0.728014    0.331975    11.00000   -1.50000
H11E  2    0.030004    0.761346    0.472418    11.00000   -1.50000
H11F  2   -0.130038    0.764431    0.434342    11.00000   -1.50000
AFIX   0
C11C  1    0.823211    0.559543    0.038241    11.00000    0.04667    0.06379 =
         0.08531    0.04377    0.01355   -0.00208
AFIX 137
H11G  2    0.873843    0.585603   -0.017508    11.00000   -1.50000
H11H  2    0.885230    0.526622    0.083331    11.00000   -1.50000
H11I  2    0.790599    0.633268    0.096747    11.00000   -1.50000
AFIX   0
HKLF 4


REM  x1188_a.res in P-1
REM wR2 = 0.0883, GooF = S = 1.027, Restrained GooF = 1.027 for all data
REM R1 = 0.0353 for 6450 Fo > 4sig(Fo) and 0.0578 for all 8864 data
REM 275 parameters refined using 0 restraints

END

WGHT      0.0325      0.6027

REM Highest difference peak  1.178,  deepest hole -0.905,  1-sigma level  0.069
Q1    1  -0.1713 -0.0756  0.2702  11.00000  0.05    1.18
Q2    1  -0.0903 -0.1609  0.2583  11.00000  0.05    0.78
Q3    1   0.3497  0.1197  0.2138  11.00000  0.05    0.71
Q4    1  -0.1509  0.0024  0.2510  11.00000  0.05    0.60
Q5    1   0.5557  0.3213  0.6970  11.00000  0.05    0.60
;
_shelx_res_checksum                75612
_shelx_hkl_file
;
 -14  -3   5   10.19    5.31
 -14  -3   6   -6.66    4.69
 -14  -3   7    7.84    4.64
 -14  -2   4    5.16    4.51
 -14  -2   5    5.36    3.66
 -14  -2   6   -0.74    3.35
 -14  -2   7    8.23    5.01
 -14  -2   8    2.24    4.76
 -14  -1   3   -6.69    4.72
 -14  -1   4    4.61    3.32
 -14  -1   5    0.39    4.40
 -14  -1   6   -0.40    4.01
 -14  -1   7   16.19    5.48
 -14  -1   8    4.69    4.78
 -14   0   2   20.22    6.03
 -14   0   3    1.26    3.16
 -14   0   4   14.22    5.43
 -14   0   5   -1.17    3.33
 -14   0   6   -2.89    4.11
 -14   0   7   -2.89    4.03
 -14   0   8   -3.14    4.68
 -14   1   1   23.83    6.03
 -14   1   2   15.89    5.13
 -14   1   3   11.97    4.43
 -14   1   4   18.44    5.77
 -14   1   5    6.64    4.00
 -14   1   6    5.14    4.07
 -14   1   7   -2.23    4.62
 -14   1   8    7.66    5.70
 -14   2   1    0.21    3.15
 -14   2   2    0.36    3.14
 -13  -6   4    6.81    5.05
 -13  -6   5    3.16    3.78
 -13  -6   5    0.82    3.88
 -13  -6   6   -4.75    4.51
 -13  -6   7    0.93    3.74
 -13  -6   8   -7.61    5.01
 -13  -5   2   18.80    5.93
 -13  -5   3   30.59    7.25
 -13  -5   4    3.79    3.49
 -13  -5   4    0.08    3.14
 -13  -5   5   17.93    5.48
 -13  -5   6    0.08    3.90
 -13  -5   7   14.68    5.75
 -13  -5   8   -1.83    3.90
 -13  -5   9    2.39    4.70
 -13  -4   1   37.59    7.76
 -13  -4   2    1.64    3.10
 -13  -4   3    7.87    3.68
 -13  -4   3   16.37    5.31
 -13  -4   4   -9.30    4.85
 -13  -4   5   -5.09    4.19
 -13  -4   6    3.18    3.58
 -13  -4   7    9.61    4.52
 -13  -4   8    3.01    3.24
 -13  -4   9    2.92    3.70
 -13  -4  10    1.54    4.36
 -13  -3   1    1.34    3.02
 -13  -3   2   -4.10    2.81
 -13  -3   2   -1.70    3.10
 -13  -3   3    8.22    4.38
 -13  -3   4    6.37    4.28
 -13  -3   5   30.18    7.16
 -13  -3   6    1.82    3.36
 -13  -3   7   18.48    6.08
 -13  -3   8   -4.47    4.24
 -13  -3   9   22.15    7.00
 -13  -3  10    8.02    4.87
 -13  -2   1   12.27    4.76
 -13  -2   1   11.39    4.67
 -13  -2   2    8.54    3.87
 -13  -2   2   16.71    4.77
 -13  -2   3    5.05    4.27
 -13  -2   4   12.09    5.36
 -13  -2   5    6.87    4.09
 -13  -2   6   -1.19    3.50
 -13  -2   7   11.74    5.02
 -13  -2   8    0.86    2.92
 -13  -2   9    7.68    4.70
 -13  -2  10    4.75    4.31
 -13  -1   0   13.53    4.72
 -13  -1   1    4.14    2.63
 -13  -1   1    4.77    2.48
 -13  -1   2   29.36    6.31
 -13  -1   3   10.49    4.61
 -13  -1   4   30.33    6.73
 -13  -1   5    2.27    3.57
 -13  -1   6   -1.10    3.51
 -13  -1   7    6.40    4.05
 -13  -1   8   10.47    4.74
 -13  -1   9   -0.24    3.67
 -13  -1  10   -5.46    4.10
 -13   0   0   -0.31    3.16
 -13   0   1    3.24    3.49
 -13   0   2   24.06    5.44
 -13   0   3   11.14    4.95
 -13   0   4   39.41    7.04
 -13   0   5    6.84    4.09
 -13   0   6   31.32    6.67
 -13   0   7   14.24    4.46
 -13   0   8   19.66    6.45
 -13   0   9    2.56    3.45
 -13   0  10    2.39    3.93
 -13   1  -1    9.07    4.16
 -13   1   0    0.37    2.42
 -13   1   1    0.88    2.75
 -13   1   2    6.43    3.58
 -13   1   3   13.04    4.93
 -13   1   4   -5.99    4.31
 -13   1   8    6.79    3.66
 -13   1   9    7.97    3.98
 -13   2  -1   15.33    4.68
 -13   2  -1   19.70    5.29
 -13   2   0   11.82    3.61
 -13   2   0   13.02    4.41
 -13   2   1    3.40    2.84
 -13   3  -4    5.15    3.61
 -13   3  -3    3.85    3.25
 -13   3  -2   36.33    6.94
 -13   3  -1    8.54    3.55
 -13   3   0   22.28    5.26
 -13   3   1   -0.73    2.70
 -13   3   2   38.90    6.76
 -13   3   3    6.44    3.38
 -13   3   4   31.76    6.55
 -13   4  -5    6.74    4.17
 -13   4  -4    1.63    3.34
 -13   4  -4    2.57    3.06
 -13   4  -3    1.31    2.98
 -13   4  -3   -0.52    2.81
 -13   4  -2   -0.19    2.89
 -13   4  -1    3.67    3.02
 -13   4   0   39.99    6.97
 -13   4   1    2.90    2.43
 -13   4   2   -1.82    2.48
 -13   4   3    2.06    2.98
 -13   4   4    1.43    2.44
 -13   4   5    2.44    2.88
 -13   5  -6   -2.96    3.84
 -13   5  -5   52.08    8.53
 -13   5  -5   46.17    8.83
 -13   5  -4    2.03    3.06
 -13   5  -4   -2.04    2.90
 -13   5  -3   10.23    3.94
 -13   5  -3    7.47    4.65
 -13   5  -2   -3.53    3.44
 -13   5  -2   -3.23    3.74
 -13   5  -1   25.03    5.76
 -13   5   0    4.15    3.37
 -13   5   1    5.43    3.33
 -13   5   2    9.44    3.86
 -13   5   3   22.54    5.86
 -13   5   4   -2.35    3.00
 -13   5   5    2.47    2.75
 -13   6  -6   -0.62    3.40
 -13   6  -6   -1.82    3.23
 -13   6  -5   25.87    6.92
 -13   6  -5    2.56    3.56
 -13   6  -4   12.52    4.92
 -13   6  -4    7.26    4.25
 -13   6  -3   23.94    6.06
 -13   6  -3   24.40    5.94
 -13   6  -2    5.79    3.12
 -13   6  -2    2.88    3.16
 -13   6  -1    9.81    4.42
 -13   6  -1    9.50    4.04
 -13   6   0   -2.12    3.17
 -13   6   1   34.38    6.23
 -13   6   2   -1.97    3.68
 -13   6   3   40.69    7.54
 -13   6   4   -1.01    2.92
 -13   6   5    7.95    4.50
 -13   7  -6    6.94    5.25
 -13   7  -6    3.77    3.32
 -13   7  -5   -3.85    4.36
 -13   7  -5    0.38    3.21
 -13   7  -4    2.45    3.64
 -13   7  -4   -0.37    3.24
 -13   7  -3    1.60    3.11
 -13   7  -3   -1.41    3.36
 -13   7  -2   -3.79    3.87
 -13   7  -2   -5.47    4.06
 -13   7  -1   10.10    4.09
 -13   7  -1    6.92    3.79
 -13   7   0    0.28    3.06
 -13   7   1   35.86    7.43
 -13   7   2   33.48    7.03
 -13   7   3   27.94    6.65
 -13   7   4    4.88    3.80
 -13   8  -6   21.11    6.47
 -13   8  -5   10.79    4.55
 -13   8  -5    0.71    3.64
 -13   8  -4    6.48    4.21
 -13   8  -4   16.67    5.47
 -13   8  -3   17.96    5.17
 -13   8  -3   15.27    5.33
 -13   8  -2    5.95    3.91
 -13   8  -2    2.47    3.30
 -13   8  -1    2.50    3.60
 -13   8   0    0.51    3.23
 -13   8   1    1.46    3.15
 -13   8   2   -6.48    4.69
 -13   8   3   -2.31    3.58
 -13   8   4   -1.14    3.19
 -13   9  -6   -1.84    3.64
 -13   9  -5    3.19    4.10
 -13   9  -4   11.96    4.71
 -13   9  -4    4.32    4.19
 -13   9  -3   21.70    6.07
 -13   9  -3   18.79    5.45
 -13   9  -2   16.80    5.94
 -13   9  -1   21.42    6.05
 -13   9   0   -3.61    3.70
 -13   9   1   -1.08    3.21
 -13   9   2    8.09    5.53
 -13   9   3   -1.34    3.71
 -13  10  -5   -1.35    3.37
 -13  10  -4   -2.66    4.39
 -13  10  -3    3.78    3.68
 -13  10  -2    0.73    3.96
 -13  10  -1    2.34    3.91
 -13  10   0   22.71    6.67
 -13  10   1   16.89    6.14
 -12  -8   3   -1.70    4.11
 -12  -8   4    8.36    4.99
 -12  -8   5   12.16    5.83
 -12  -8   5   11.69    5.56
 -12  -8   6   -3.08    4.04
 -12  -8   6    8.97    4.42
 -12  -8   7   12.79    5.17
 -12  -8   7    7.90    4.52
 -12  -8   8   15.88    5.89
 -12  -8   9   -6.26    4.79
 -12  -7   1   11.79    4.84
 -12  -7   2    2.92    3.11
 -12  -7   3    9.15    4.92
 -12  -7   4   -1.16    3.35
 -12  -7   4   -0.69    3.16
 -12  -7   5   -2.57    3.46
 -12  -7   5    1.01    3.20
 -12  -7   6   -6.93    4.61
 -12  -7   6   -2.21    3.29
 -12  -7   7   -4.67    4.02
 -12  -7   8    1.48    3.61
 -12  -7   9   -6.37    5.52
 -12  -7  10   -5.74    4.33
 -12  -6   0    1.09    2.89
 -12  -6   1   24.99    6.37
 -12  -6   2   18.50    5.26
 -12  -6   2   17.37    5.32
 -12  -6   3   12.96    4.80
 -12  -6   3   11.70    4.52
 -12  -6   4   17.83    5.36
 -12  -6   4    4.63    3.56
 -12  -6   5    1.65    2.76
 -12  -6   5    5.36    3.94
 -12  -6   6   -0.15    3.11
 -12  -6   7    8.82    4.48
 -12  -6   8   32.71    7.22
 -12  -6   9   32.83    7.24
 -12  -6  10   -2.15    3.91
 -12  -6  11   23.74    6.99
 -12  -5  -1   11.52    4.78
 -12  -5  -1    9.26    4.08
 -12  -5   0    1.30    3.21
 -12  -5   1   -0.67    3.32
 -12  -5   1   10.47    5.08
 -12  -5   2   -2.00    2.73
 -12  -5   2    0.20    2.89
 -12  -5   3   48.05    8.29
 -12  -5   3   33.34    7.02
 -12  -5   4   -0.56    4.09
 -12  -5   4   -0.21    3.04
 -12  -5   5   45.71    8.39
 -12  -5   6   -0.15    3.06
 -12  -5   7    4.38    3.33
 -12  -5   8    0.08    3.12
 -12  -5   9   10.29    4.20
 -12  -5  10   -0.64    3.08
 -12  -5  11   -2.47    3.86
 -12  -4  -2   11.27    4.36
 -12  -4  -1   -4.67    3.77
 -12  -4  -1   -0.32    3.19
 -12  -4   0    4.82    3.72
 -12  -4   1    1.15    2.91
 -12  -4   1    2.13    2.37
 -12  -4   2    8.34    4.24
 -12  -4   2   -1.76    3.10
 -12  -4   3    5.01    2.90
 -12  -4   3    5.94    4.02
 -12  -4   4    1.75    2.77
 -12  -4   5   -0.96    3.24
 -12  -4   6    8.99    4.36
 -12  -4   7   44.22    8.07
 -12  -4   8    2.29    3.42
 -12  -4   9   21.61    6.20
 -12  -4  10   12.07    5.40
 -12  -4  11    8.49    4.41
 -12  -3  -3    2.67    3.45
 -12  -3  -2    4.18    2.45
 -12  -3  -2   17.59    5.49
 -12  -3  -1    3.34    2.48
 -12  -3  -1    9.76    4.14
 -12  -3   0   22.88    5.67
 -12  -3   0   19.30    5.00
 -12  -3   0   13.28    3.95
 -12  -3   1    1.53    2.55
 -12  -3   1   -1.41    2.49
 -12  -3   2   54.62    7.91
 -12  -3   2   60.78    8.67
 -12  -3   3    4.27    3.18
 -12  -3   4   57.37    8.53
 -12  -3   5    1.73    2.53
 -12  -3   6    4.17    3.04
 -12  -3   7    3.51    2.86
 -12  -3   8   -3.33    3.53
 -12  -3   9    8.65    4.49
 -12  -3  10    4.93    4.35
 -12  -3  11    2.78    3.54
 -12  -2  -4    9.14    4.46
 -12  -2  -3    2.59    3.14
 -12  -2  -2   43.14    7.30
 -12  -2  -2   35.21    6.18
 -12  -2  -1    0.28    2.35
 -12  -2  -1   -0.38    2.49
 -12  -2  -1    3.67    3.23
 -12  -2   0   40.56    6.98
 -12  -2   0   31.66    5.52
 -12  -2   0   44.85    7.04
 -12  -2   1   -1.01    2.26
 -12  -2   1    0.92    2.93
 -12  -2   2   36.67    6.50
 -12  -2   3   14.30    4.70
 -12  -2   4   80.57    9.96
 -12  -2   5    0.84    2.73
 -12  -2   6   52.94    8.38
 -12  -2   7    1.24    3.01
 -12  -2   8   19.10    5.22
 -12  -2   9    2.79    3.31
 -12  -2  10   10.10    4.72
 -12  -2  11   -3.22    4.11
 -12  -1  -4    0.70    2.46
 -12  -1  -3    9.23    4.13
 -12  -1  -2    4.55    3.06
 -12  -1  -2   14.66    4.25
 -12  -1  -1   -2.33    2.81
 -12  -1  -1   -3.80    3.16
 -12  -1  -1   -0.40    2.20
 -12  -1   0   13.11    4.07
 -12  -1   0    3.12    2.36
 -12  -1   0   10.04    3.47
 -12  -1   1    1.15    2.49
 -12  -1   2    0.41    2.50
 -12  -1   3    9.60    3.99
 -12  -1   4   10.47    4.21
 -12  -1   5    0.06    2.55
 -12  -1   6   33.31    6.48
 -12  -1   7   -1.42    3.12
 -12  -1   8   26.52    6.48
 -12  -1   9    4.87    3.61
 -12  -1  10   56.59    9.40
 -12  -1  11    9.82    4.07
 -12   0  -4    2.71    3.06
 -12   0  -3   16.09    4.65
 -12   0  -2   10.70    3.83
 -12   0  -1   36.48    6.07
 -12   0  -1   41.96    6.34
 -12   0  -1   47.65    6.88
 -12   0   0   21.85    4.74
 -12   0   0   14.09    3.85
 -12   0   0   12.85    3.66
 -12   0   1   38.92    5.60
 -12   0   1   36.58    6.19
 -12   0   2   -2.21    2.54
 -12   0   3   15.83    4.37
 -12   0   4   43.17    7.41
 -12   0   5   -2.03    2.95
 -12   0   6   -1.57    3.10
 -12   0   7    5.36    3.66
 -12   0   8   11.88    4.62
 -12   0   9    1.67    3.21
 -12   0  10   12.95    5.32
 -12   0  11   11.70    5.55
 -12   1  -6    5.01    3.76
 -12   1  -5    3.71    3.07
 -12   1  -5    5.85    3.00
 -12   1  -4    2.56    3.19
 -12   1  -4    1.57    2.55
 -12   1  -3    7.94    3.70
 -12   1  -3    9.82    3.99
 -12   1  -2   35.12    5.80
 -12   1  -2   40.21    6.33
 -12   1  -2   34.85    6.46
 -12   1  -1   30.81    5.79
 -12   1  -1   34.44    6.02
 -12   1  -1   31.60    5.39
 -12   1  -1   42.48    6.77
 -12   1   0   28.89    5.41
 -12   1   0   16.05    3.98
 -12   1   1   -2.20    2.59
 -12   1   1    1.45    1.79
 -12   1   2   40.67    6.17
 -12   1   3   24.60    4.61
 -12   1   4    7.37    2.63
 -12   1   5    7.99    3.06
 -12   2  -7    1.86    3.70
 -12   2  -6    3.35    3.91
 -12   2  -6    0.47    2.98
 -12   2  -5    2.74    3.71
 -12   2  -5    0.06    3.40
 -12   2  -4    0.19    2.67
 -12   2  -4    0.95    2.25
 -12   2  -3    0.95    2.66
 -12   2  -3   -2.07    2.73
 -12   2  -2   -1.70    2.25
 -12   2  -2    4.95    2.98
 -12   2  -2    9.07    3.98
 -12   2  -1   13.17    4.20
 -12   2  -1    6.49    2.85
 -12   2   0    7.04    2.78
 -12   2   0   10.33    3.07
 -12   2   1  104.74    9.64
 -12   2   2   15.36    4.24
 -12   2   3    0.19    2.04
 -12   2   4   45.93    6.70
 -12   2   5   18.38    4.38
 -12   2   6   22.66    5.12
 -12   2   7    6.02    3.46
 -12   3  -8    1.47    3.42
 -12   3  -7    3.86    3.52
 -12   3  -7    5.81    3.85
 -12   3  -6    7.58    3.77
 -12   3  -6   13.96    5.23
 -12   3  -5   24.21    6.08
 -12   3  -5   35.07    6.50
 -12   3  -4   18.35    5.19
 -12   3  -4   14.36    4.42
 -12   3  -3    2.83    2.89
 -12   3  -3    3.22    3.14
 -12   3  -2    2.60    2.55
 -12   3  -2   -6.95    3.47
 -12   3  -1    8.12    3.89
 -12   3  -1    3.47    2.48
 -12   3   0   -0.87    2.14
 -12   3   0    3.10    2.21
 -12   3   1    2.09    2.67
 -12   3   1    9.52    3.69
 -12   3   2   14.23    3.98
 -12   3   3   12.86    4.08
 -12   3   4    3.60    2.91
 -12   3   5    6.75    3.51
 -12   3   6   25.32    5.47
 -12   3   7   -0.57    2.38
 -12   4  -8   14.58    5.13
 -12   4  -8   21.50    6.80
 -12   4  -7   21.73    5.97
 -12   4  -7   24.71    6.40
 -12   4  -6   -1.73    3.27
 -12   4  -6    5.03    3.80
 -12   4  -5   45.54    7.58
 -12   4  -5   61.20    8.86
 -12   4  -4    6.72    3.66
 -12   4  -4    9.07    3.56
 -12   4  -3   36.71    6.49
 -12   4  -3   55.09    8.03
 -12   4  -2   18.77    4.74
 -12   4  -2   22.79    5.33
 -12   4  -1   96.55    9.97
 -12   4  -1   82.25    8.98
 -12   4   0    9.68    2.79
 -12   4   0    7.99    3.13
 -12   4   1   28.49    5.76
 -12   4   1   26.16    5.28
 -12   4   2   12.31    4.26
 -12   4   2   16.04    4.11
 -12   4   3   27.85    5.63
 -12   4   4    5.43    3.21
 -12   4   5   46.76    7.34
 -12   4   6   -0.47    3.07
 -12   4   7    2.01    2.95
 -12   4   8    9.25    4.13
 -12   5  -9    4.14    3.62
 -12   5  -8    6.01    4.24
 -12   5  -8   -1.63    3.11
 -12   5  -7    5.41    4.04
 -12   5  -7   13.36    5.38
 -12   5  -6    0.65    3.56
 -12   5  -6   -0.98    2.86
 -12   5  -5    3.65    3.66
 -12   5  -5   10.03    4.18
 -12   5  -4   10.08    4.23
 -12   5  -4    4.04    3.32
 -12   5  -3   36.58    6.80
 -12   5  -3   25.84    5.72
 -12   5  -2    4.61    3.36
 -12   5  -2   -1.79    3.19
 -12   5  -1   67.44    8.57
 -12   5  -1   68.55    8.49
 -12   5   0    0.52    2.87
 -12   5   0    2.68    2.06
 -12   5   1  130.37   11.29
 -12   5   1  114.92   11.25
 -12   5   2    3.64    3.23
 -12   5   2    1.90    2.24
 -12   5   3   30.59    6.09
 -12   5   4    2.11    2.34
 -12   5   5   18.10    5.63
 -12   5   6    6.61    3.46
 -12   5   7    9.03    4.19
 -12   5   8    6.75    3.81
 -12   6  -9    0.17    3.40
 -12   6  -9    4.04    3.82
 -12   6  -8    3.02    3.45
 -12   6  -8    3.24    3.48
 -12   6  -7   -5.71    4.30
 -12   6  -7   -4.87    3.72
 -12   6  -6    7.24    3.81
 -12   6  -6   12.40    5.23
 -12   6  -5    6.05    3.63
 -12   6  -5    1.61    2.66
 -12   6  -4   16.83    4.99
 -12   6  -4   19.51    5.39
 -12   6  -3   -0.06    2.82
 -12   6  -3   -1.46    3.42
 -12   6  -2    0.44    2.27
 -12   6  -2    4.77    2.85
 -12   6  -1    4.21    2.88
 -12   6  -1    2.48    2.68
 -12   6   0   -3.75    3.44
 -12   6   0   -0.39    2.33
 -12   6   1   -1.93    3.03
 -12   6   1   -2.77    3.11
 -12   6   2    1.83    2.55
 -12   6   2    2.36    2.99
 -12   6   3   16.46    5.05
 -12   6   4    2.69    2.72
 -12   6   5   29.23    6.41
 -12   6   6    1.66    3.23
 -12   6   7   17.82    5.31
 -12   7  -9   -5.53    4.67
 -12   7  -9    0.09    4.03
 -12   7  -8   19.82    6.84
 -12   7  -8   27.69    7.10
 -12   7  -7    6.24    4.12
 -12   7  -7   -2.22    4.29
 -12   7  -6   32.09    6.74
 -12   7  -6   25.56    6.29
 -12   7  -5    3.91    2.85
 -12   7  -5    6.16    4.55
 -12   7  -4   24.37    6.03
 -12   7  -4   39.68    7.56
 -12   7  -3   -0.07    3.19
 -12   7  -3    1.50    3.32
 -12   7  -2   33.19    6.86
 -12   7  -2   46.04    7.86
 -12   7  -1    9.12    3.92
 -12   7  -1    8.82    3.59
 -12   7   0   25.12    5.63
 -12   7   0   22.47    5.53
 -12   7   1    1.27    2.58
 -12   7   1   -1.20    2.40
 -12   7   2   -0.84    2.97
 -12   7   2    1.22    2.78
 -12   7   3    4.23    3.63
 -12   7   4    0.93    2.99
 -12   7   5    7.34    4.04
 -12   7   6    1.06    3.75
 -12   7   7    5.48    4.06
 -12   8  -9   -4.14    4.36
 -12   8  -9    2.03    3.40
 -12   8  -8   -2.60    3.49
 -12   8  -8    5.79    4.46
 -12   8  -7    2.61    3.09
 -12   8  -7    8.14    4.83
 -12   8  -6    9.42    4.44
 -12   8  -6   19.83    5.99
 -12   8  -5    2.26    2.71
 -12   8  -5   13.85    4.93
 -12   8  -4   -0.07    2.95
 -12   8  -4   -1.05    2.85
 -12   8  -3    5.13    3.45
 -12   8  -3   15.65    5.38
 -12   8  -2    9.76    4.56
 -12   8  -2    9.82    4.45
 -12   8  -1    7.44    3.97
 -12   8  -1    3.38    3.10
 -12   8   0   72.26    9.35
 -12   8   0   77.56    9.91
 -12   8   1   -2.45    3.40
 -12   8   1    5.80    3.61
 -12   8   2   30.14    6.29
 -12   8   2   24.71    6.06
 -12   8   3   21.35    5.91
 -12   8   4    6.68    3.91
 -12   8   5   -0.95    3.73
 -12   8   6    3.10    4.03
 -12   9  -9    0.69    4.07
 -12   9  -8   -2.85    4.65
 -12   9  -8   11.12    4.91
 -12   9  -7   -0.24    3.62
 -12   9  -7   10.94    5.70
 -12   9  -6   -3.60    4.24
 -12   9  -6   -1.86    3.15
 -12   9  -5   -1.50    3.64
 -12   9  -5   -0.98    3.07
 -12   9  -4    9.47    4.86
 -12   9  -4    6.42    4.03
 -12   9  -3    2.03    3.47
 -12   9  -3    2.54    3.30
 -12   9  -2    2.07    3.08
 -12   9  -2    1.79    3.73
 -12   9  -1   -4.58    4.12
 -12   9  -1   -0.71    2.84
 -12   9   0   22.26    6.37
 -12   9   0   27.16    6.61
 -12   9   1   26.29    6.29
 -12   9   1   17.42    5.44
 -12   9   2    2.20    3.12
 -12   9   2    8.16    3.67
 -12   9   3    0.96    3.35
 -12   9   4   13.82    5.32
 -12   9   5   10.25    4.72
 -12  10  -8   -4.12    5.38
 -12  10  -8    8.41    5.12
 -12  10  -7   13.74    5.85
 -12  10  -7    8.71    5.07
 -12  10  -6   21.27    6.66
 -12  10  -6   15.57    5.82
 -12  10  -5    5.06    4.61
 -12  10  -5   18.31    5.44
 -12  10  -4    9.70    4.31
 -12  10  -4    3.76    3.26
 -12  10  -3   11.53    5.20
 -12  10  -3    2.66    3.33
 -12  10  -2   13.37    4.55
 -12  10  -2   10.92    4.83
 -12  10  -1    5.87    4.32
 -12  10  -1    1.79    3.61
 -12  10   0   31.03    7.24
 -12  10   0   24.97    6.28
 -12  10   1   11.08    4.56
 -12  10   1   -0.53    2.97
 -12  10   2   -0.54    2.93
 -12  10   3    3.68    3.73
 -12  10   4   -1.76    3.88
 -12  11  -7    5.03    4.26
 -12  11  -7    5.16    4.72
 -12  11  -6   16.22    6.15
 -12  11  -6   21.53    7.03
 -12  11  -5    3.39    3.25
 -12  11  -5   -3.82    4.75
 -12  11  -4   23.72    7.04
 -12  11  -4   29.30    7.15
 -12  11  -3   -2.34    3.57
 -12  11  -3   -1.83    3.99
 -12  11  -2   -4.37    3.77
 -12  11  -2    2.60    3.80
 -12  11  -1    9.63    4.76
 -12  11  -1    1.34    3.30
 -12  11   0   -0.55    3.13
 -12  11   1   40.70    8.15
 -12  11   2   10.08    4.97
 -12  12  -5   -5.07    4.60
 -12  12  -5    3.63    4.27
 -12  12  -4   -0.08    4.21
 -12  12  -4    9.54    5.25
 -12  12  -3   17.57    5.85
 -12  12  -3    7.46    4.91
 -12  12  -2    6.03    4.46
 -12  12  -1    4.80    4.50
 -11 -10   4   -2.00    4.13
 -11 -10   5   22.71    6.57
 -11 -10   6   -2.31    3.85
 -11 -10   6   -3.08    3.68
 -11 -10   7   28.54    7.78
 -11 -10   7   21.23    7.02
 -11 -10   8   -2.86    3.99
 -11 -10   8   -1.66    3.55
 -11 -10   9    8.05    4.58
 -11  -9   1    7.12    4.87
 -11  -9   2    7.73    3.95
 -11  -9   3   -1.35    3.93
 -11  -9   4   -0.39    3.53
 -11  -9   4   -2.14    3.69
 -11  -9   5    3.69    3.85
 -11  -9   5    3.25    3.39
 -11  -9   6    5.75    4.92
 -11  -9   6    6.36    4.79
 -11  -9   7    4.08    3.46
 -11  -9   7   11.45    5.32
 -11  -9   8   -3.63    4.44
 -11  -9   8    7.04    4.75
 -11  -9   9    4.88    4.45
 -11  -9  10   -2.22    4.73
 -11  -8  -1   -1.21    3.75
 -11  -8   0   18.05    6.21
 -11  -8   1    0.98    4.54
 -11  -8   2    2.93    3.66
 -11  -8   3    2.09    3.12
 -11  -8   3   -1.11    3.50
 -11  -8   4   18.49    5.46
 -11  -8   4   17.15    5.70
 -11  -8   5   -0.68    3.16
 -11  -8   5    1.05    3.14
 -11  -8   6   -9.68    5.27
 -11  -8   6    3.26    3.49
 -11  -8   7   -0.77    3.22
 -11  -8   8   11.38    4.90
 -11  -8   9   -3.52    3.48
 -11  -8  10   -0.65    4.22
 -11  -8  11    6.17    3.97
 -11  -7  -2    5.87    3.84
 -11  -7  -2   -8.11    5.38
 -11  -7  -1    3.18    3.29
 -11  -7  -1   -0.90    2.74
 -11  -7   0    7.01    4.13
 -11  -7   1   25.30    5.66
 -11  -7   2   15.68    4.88
 -11  -7   2   15.21    5.06
 -11  -7   3   12.91    4.27
 -11  -7   3    4.88    3.62
 -11  -7   4   15.20    5.13
 -11  -7   4   22.23    5.99
 -11  -7   5    5.63    3.66
 -11  -7   5    5.64    3.89
 -11  -7   6   24.12    5.71
 -11  -7   7    8.24    4.12
 -11  -7   8   18.16    6.33
 -11  -7   9    2.54    3.18
 -11  -7  10    8.58    5.04
 -11  -7  11   10.89    5.17
 -11  -7  12   27.86    7.46
 -11  -6  -3   -0.30    3.22
 -11  -6  -2    0.07    3.04
 -11  -6  -2   -4.51    3.72
 -11  -6  -1   -1.55    3.46
 -11  -6   0   15.14    4.55
 -11  -6   1   -0.27    2.61
 -11  -6   1    2.45    3.04
 -11  -6   2    0.26    2.91
 -11  -6   2    0.53    2.48
 -11  -6   3    8.28    3.83
 -11  -6   3    6.82    3.69
 -11  -6   4    5.58    3.39
 -11  -6   4    2.74    3.11
 -11  -6   5   17.29    4.61
 -11  -6   6   68.54    9.02
 -11  -6   7   26.86    6.29
 -11  -6   8   -5.81    3.77
 -11  -6   9   86.77   10.96
 -11  -6  10   13.87    4.97
 -11  -6  11   11.73    4.73
 -11  -6  12    5.92    4.24
 -11  -5  -5    3.58    4.04
 -11  -5  -4    2.99    2.85
 -11  -5  -3   -0.52    2.54
 -11  -5  -3    1.12    3.16
 -11  -5  -2   -3.56    3.41
 -11  -5  -2   10.80    4.60
 -11  -5  -1   21.01    5.24
 -11  -5   0    5.32    3.44
 -11  -5   0    5.14    3.23
 -11  -5   1    2.49    2.44
 -11  -5   1    2.38    3.05
 -11  -5   2   48.35    7.89
 -11  -5   2   54.47    8.18
 -11  -5   3   -0.87    3.37
 -11  -5   3   -0.76    2.67
 -11  -5   4    6.45    3.80
 -11  -5   5   -1.67    3.41
 -11  -5   6   -1.05    2.79
 -11  -5   7    3.09    3.34
 -11  -5   8   -4.96    3.67
 -11  -5   9    0.28    2.78
 -11  -5  10    3.79    3.17
 -11  -5  11   10.53    5.06
 -11  -5  12   33.07    7.57
 -11  -4  -5    1.00    3.07
 -11  -4  -4   25.37    5.80
 -11  -4  -3   23.05    5.40
 -11  -4  -3   22.31    5.32
 -11  -4  -2   55.80    8.00
 -11  -4  -2   39.05    7.10
 -11  -4  -1   -0.67    2.55
 -11  -4  -1    4.05    3.34
 -11  -4  -1    3.46    2.41
 -11  -4   0   90.02   10.01
 -11  -4   0   67.96    8.50
 -11  -4   1   -1.29    2.75
 -11  -4   1    3.91    2.74
 -11  -4   2   45.35    7.31
 -11  -4   2   34.54    6.24
 -11  -4   3   -0.18    2.62
 -11  -4   4   89.82   10.03
 -11  -4   5    5.74    3.34
 -11  -4   6   61.46    8.70
 -11  -4   7   29.22    6.21
 -11  -4   8   24.46    5.79
 -11  -4   9   -2.62    2.61
 -11  -4  10    8.12    4.49
 -11  -4  11    4.71    3.51
 -11  -4  12    5.25    3.48
 -11  -3  -6   -5.49    3.54
 -11  -3  -5   -1.40    3.31
 -11  -3  -4   -1.92    2.73
 -11  -3  -4   -2.84    3.04
 -11  -3  -3    5.25    3.38
 -11  -3  -3   -1.99    2.57
 -11  -3  -2   13.18    4.07
 -11  -3  -2    9.62    3.70
 -11  -3  -1   -0.60    2.50
 -11  -3  -1   -5.18    3.53
 -11  -3  -1   -1.97    2.44
 -11  -3   0   23.81    5.44
 -11  -3   0   29.56    5.82
 -11  -3   1    4.06    3.02
 -11  -3   1    2.43    2.10
 -11  -3   2   44.81    6.64
 -11  -3   3   -0.85    2.14
 -11  -3   4   79.25    9.53
 -11  -3   5    2.09    2.09
 -11  -3   6   72.33    9.19
 -11  -3   7   10.40    4.29
 -11  -3   8  107.38   11.40
 -11  -3   9   -2.90    2.86
 -11  -3  10   48.82    8.33
 -11  -3  11    0.29    2.68
 -11  -3  12   21.74    6.62
 -11  -2  -7   36.01    7.44
 -11  -2  -6    3.56    3.69
 -11  -2  -5   82.21   10.01
 -11  -2  -4    3.63    2.93
 -11  -2  -4    1.41    2.62
 -11  -2  -3   16.70    4.26
 -11  -2  -3   19.32    4.98
 -11  -2  -2    0.57    2.45
 -11  -2  -2   -1.13    2.78
 -11  -2  -2   -3.00    2.69
 -11  -2  -2    2.91    2.37
 -11  -2  -1   17.79    4.12
 -11  -2  -1   19.14    4.82
 -11  -2  -1   12.88    3.62
 -11  -2   0    3.57    2.99
 -11  -2   0    3.14    2.34
 -11  -2   1   16.00    4.01
 -11  -2   2    1.13    2.66
 -11  -2   3    4.57    2.67
 -11  -2   4    3.05    2.44
 -11  -2   5    1.10    2.17
 -11  -2   6   55.84    8.11
 -11  -2   7    1.73    2.40
 -11  -2   8    7.91    3.73
 -11  -2   9   -0.40    2.20
 -11  -2  10   20.33    5.37
 -11  -2  11    1.00    2.80
 -11  -2  12    1.63    3.38
 -11  -1  -7    7.71    4.01
 -11  -1  -6    9.95    4.27
 -11  -1  -5   25.28    5.38
 -11  -1  -4   13.91    3.90
 -11  -1  -4    8.15    3.54
 -11  -1  -4    7.65    3.32
 -11  -1  -4   16.18    4.26
 -11  -1  -3    1.98    2.22
 -11  -1  -3    1.11    2.70
 -11  -1  -3    7.67    3.23
 -11  -1  -3   -0.33    1.97
 -11  -1  -2   -0.13    1.77
 -11  -1  -2    1.31    2.13
 -11  -1  -2   -0.28    2.20
 -11  -1  -2    3.19    2.54
 -11  -1  -2    0.96    2.02
 -11  -1  -1   56.65    6.66
 -11  -1  -1   67.39    7.64
 -11  -1  -1   51.50    6.52
 -11  -1  -1   73.42    8.00
 -11  -1  -1   69.46    7.80
 -11  -1   0    5.81    2.61
 -11  -1   0    0.58    2.35
 -11  -1   0    1.60    2.05
 -11  -1   0    6.78    3.06
 -11  -1   0   -1.77    2.58
 -11  -1   1  126.71    9.35
 -11  -1   1  148.76   11.77
 -11  -1   2    7.37    3.05
 -11  -1   2    2.51    1.64
 -11  -1   3  122.53   11.41
 -11  -1   3  113.51    8.64
 -11  -1   4   -0.83    2.12
 -11  -1   5   69.74    8.67
 -11  -1   6   18.47    4.86
 -11  -1   7   17.00    3.87
 -11  -1   8    8.60    3.71
 -11  -1   9    1.12    2.30
 -11  -1  10    7.77    3.78
 -11  -1  11   -0.43    3.34
 -11  -1  12   10.67    4.33
 -11   0  -7   -0.87    2.74
 -11   0  -6    1.49    2.67
 -11   0  -5    6.91    2.98
 -11   0  -5   10.30    4.02
 -11   0  -4    1.48    2.47
 -11   0  -4    3.37    2.99
 -11   0  -4    4.02    2.88
 -11   0  -3   40.11    6.30
 -11   0  -3   31.14    5.54
 -11   0  -3   42.01    6.58
 -11   0  -3   41.08    5.91
 -11   0  -3   43.68    6.11
 -11   0  -2    1.67    2.67
 -11   0  -2   -1.80    2.49
 -11   0  -2    3.40    2.77
 -11   0  -2    3.33    2.05
 -11   0  -2   -1.73    2.07
 -11   0  -1   13.92    3.25
 -11   0  -1   24.88    4.78
 -11   0  -1   13.92    3.70
 -11   0  -1   15.76    4.10
 -11   0  -1   23.51    4.41
 -11   0   0   18.51    4.02
 -11   0   0   12.41    3.30
 -11   0   0   14.48    3.46
 -11   0   0   23.15    4.74
 -11   0   1  104.39    8.61
 -11   0   1  113.26   10.34
 -11   0   1  112.98    8.87
 -11   0   2   28.56    4.33
 -11   0   2   39.75    6.39
 -11   0   3   49.53    5.71
 -11   0   4   61.67    6.65
 -11   0   5   25.70    4.51
 -11   0   6   64.11    6.98
 -11   0   7   17.84    3.78
 -11   0   9   14.06    4.95
 -11   0  10    0.14    2.56
 -11   0  11    9.95    4.28
 -11   1  -8   24.11    6.75
 -11   1  -8   10.84    3.98
 -11   1  -7   -1.82    4.31
 -11   1  -7   -2.03    2.73
 -11   1  -6   28.53    6.37
 -11   1  -6   27.83    5.31
 -11   1  -5   -1.85    3.19
 -11   1  -5    7.63    3.51
 -11   1  -5    6.18    3.49
 -11   1  -4   20.86    4.90
 -11   1  -4   22.59    4.92
 -11   1  -4   19.40    4.44
 -11   1  -3   70.93    8.19
 -11   1  -3   73.72    7.63
 -11   1  -3   77.23    7.92
 -11   1  -3   63.94    6.93
 -11   1  -3   77.84    8.91
 -11   1  -2    3.44    2.07
 -11   1  -2    2.14    1.99
 -11   1  -2    2.91    1.97
 -11   1  -2    3.16    2.71
 -11   1  -2    2.40    1.92
 -11   1  -1    2.70    1.95
 -11   1  -1   -2.80    2.05
 -11   1  -1   -0.54    1.69
 -11   1  -1    0.21    2.06
 -11   1  -1    1.79    2.25
 -11   1   0   69.43    7.21
 -11   1   0   66.20    6.43
 -11   1   0   65.63    7.32
 -11   1   1   74.57    7.55
 -11   1   1   70.78    6.96
 -11   1   2   -2.69    2.64
 -11   1   2    0.75    1.41
 -11   1   3   12.22    3.35
 -11   1   4    5.18    2.60
 -11   1   5   81.22    7.99
 -11   1   6   14.14    3.75
 -11   1   7   27.39    5.11
 -11   1   8   42.85    6.33
 -11   1   9   32.90    5.82
 -11   2  -9    3.03    3.44
 -11   2  -8    9.51    4.45
 -11   2  -7   37.61    6.39
 -11   2  -7   27.77    7.15
 -11   2  -6    0.40    2.22
 -11   2  -6    9.64    3.97
 -11   2  -5   78.85    9.43
 -11   2  -5   66.48    7.54
 -11   2  -5   72.35    8.85
 -11   2  -4   30.26    5.64
 -11   2  -4   23.15    4.46
 -11   2  -4   26.59    5.67
 -11   2  -3   22.86    4.04
 -11   2  -3   21.33    4.43
 -11   2  -3   17.51    4.71
 -11   2  -3   24.97    5.03
 -11   2  -2   16.33    3.57
 -11   2  -2   23.52    4.74
 -11   2  -2   22.28    4.68
 -11   2  -2   23.03    4.19
 -11   2  -1   21.69    4.59
 -11   2  -1   27.59    5.16
 -11   2   0   39.64    5.80
 -11   2   0   36.11    5.22
 -11   2   1   -3.59    2.84
 -11   2   1   -2.91    2.20
 -11   2   2    0.43    1.80
 -11   2   2   -0.04    1.54
 -11   2   3   91.78    8.61
 -11   2   3  102.26    8.14
 -11   2   4   -3.49    2.63
 -11   2   5    1.93    2.40
 -11   2   6   17.95    4.34
 -11   2   7   18.59    4.48
 -11   2   8    2.55    2.39
 -11   2   9    3.82    3.10
 -11   3 -10    0.26    4.16
 -11   3  -9   -0.97    3.17
 -11   3  -8    6.36    5.52
 -11   3  -7    0.07    3.51
 -11   3  -6    3.98    2.40
 -11   3  -6    4.13    3.16
 -11   3  -6    5.80    2.88
 -11   3  -5    3.11    1.77
 -11   3  -5   12.71    4.31
 -11   3  -5   10.33    3.58
 -11   3  -4   25.79    5.25
 -11   3  -4   26.70    5.25
 -11   3  -3  118.93   10.82
 -11   3  -3  120.43   10.99
 -11   3  -2   43.46    6.78
 -11   3  -2   41.08    6.42
 -11   3  -1   93.81    9.30
 -11   3  -1   89.53    8.75
 -11   3   0   23.41    4.60
 -11   3   0   22.64    4.39
 -11   3   1   79.24    7.89
 -11   3   1   80.42    8.27
 -11   3   2   89.69    8.09
 -11   3   2   89.38    8.73
 -11   3   3  101.35    9.39
 -11   3   3   91.09    8.13
 -11   3   4    6.75    3.28
 -11   3   5   18.40    4.53
 -11   3   6   18.02    4.30
 -11   3   7   26.67    5.45
 -11   3   8    8.84    3.57
 -11   3   9    6.47    3.86
 -11   3  10   -0.70    2.78
 -11   4 -10   32.16    8.00
 -11   4  -9    0.40    3.04
 -11   4  -8    6.09    4.28
 -11   4  -7   -1.23    2.62
 -11   4  -7   -0.92    3.81
 -11   4  -6    4.66    3.39
 -11   4  -6    1.81    2.98
 -11   4  -5    3.08    3.15
 -11   4  -5    1.92    2.63
 -11   4  -4   -0.53    2.53
 -11   4  -4    3.40    2.87
 -11   4  -3    7.24    3.28
 -11   4  -3   19.75    4.96
 -11   4  -2   -0.52    2.95
 -11   4  -2    2.08    2.40
 -11   4  -1   26.65    5.09
 -11   4  -1   22.22    4.73
 -11   4   0   -0.37    1.97
 -11   4   0    2.61    1.96
 -11   4   1  103.92    9.26
 -11   4   1  101.31    9.59
 -11   4   2    1.91    1.84
 -11   4   2   -3.55    2.57
 -11   4   3  103.03    8.87
 -11   4   3   93.28    9.24
 -11   4   4    2.62    2.70
 -11   4   4    0.39    1.87
 -11   4   5  137.61   11.62
 -11   4   6    3.03    2.88
 -11   4   7   98.98   10.32
 -11   4   8    2.88    2.87
 -11   4   9   17.68    5.10
 -11   5 -11    4.10    4.13
 -11   5 -10    9.77    5.11
 -11   5  -9   -2.31    3.94
 -11   5  -8    7.58    4.30
 -11   5  -8    9.36    5.07
 -11   5  -7   10.97    4.55
 -11   5  -7   13.01    4.68
 -11   5  -6   49.14    7.66
 -11   5  -6   49.25    7.93
 -11   5  -5    2.15    2.83
 -11   5  -5   -1.71    2.38
 -11   5  -4   30.82    5.97
 -11   5  -4   23.35    5.48
 -11   5  -3    0.11    3.38
 -11   5  -3    3.82    3.12
 -11   5  -2   45.94    6.96
 -11   5  -2   52.36    7.25
 -11   5  -1    5.53    2.87
 -11   5  -1    0.05    1.96
 -11   5   0   18.74    4.49
 -11   5   0   24.34    4.92
 -11   5   1    3.00    2.47
 -11   5   1    4.29    2.94
 -11   5   2   10.61    3.80
 -11   5   2    3.77    2.34
 -11   5   3    0.18    2.00
 -11   5   3   -0.95    2.47
 -11   5   4   -0.27    2.33
 -11   5   4    1.64    2.59
 -11   5   5   20.41    4.52
 -11   5   6    7.83    3.50
 -11   5   7   11.33    4.08
 -11   5   8    1.29    3.09
 -11   5   9   34.81    6.96
 -11   6 -11   -2.05    4.26
 -11   6 -10    0.51    3.58
 -11   6  -9   -0.64    3.01
 -11   6  -9   -0.70    3.43
 -11   6  -8   22.73    6.67
 -11   6  -8   20.08    5.84
 -11   6  -7    5.78    3.55
 -11   6  -7   -0.14    3.15
 -11   6  -6   36.92    7.20
 -11   6  -6   39.81    7.29
 -11   6  -5    0.25    2.43
 -11   6  -5   -1.09    2.34
 -11   6  -4   53.94    7.96
 -11   6  -4   47.42    7.62
 -11   6  -3    1.68    2.54
 -11   6  -3   -4.48    3.08
 -11   6  -2  139.58   11.98
 -11   6  -2  118.03   11.06
 -11   6  -1    2.06    2.56
 -11   6  -1   -3.11    2.93
 -11   6   0  108.63   10.30
 -11   6   0  106.05   10.49
 -11   6   1    0.25    2.14
 -11   6   1   -3.40    3.07
 -11   6   2  105.52   10.61
 -11   6   2  107.90    9.92
 -11   6   3   -2.13    2.89
 -11   6   3    4.11    2.50
 -11   6   4   36.95    6.01
 -11   6   4   34.64    6.27
 -11   6   5   24.68    5.61
 -11   6   5   25.86    5.32
 -11   6   6    0.75    2.36
 -11   6   7   13.77    5.23
 -11   6   8    3.10    3.26
 -11   6   9    0.14    3.18
 -11   7 -11    1.42    3.71
 -11   7 -11    5.04    4.48
 -11   7 -10   -4.38    4.33
 -11   7 -10   -3.63    3.86
 -11   7  -9    1.25    3.06
 -11   7  -9   -3.36    3.71
 -11   7  -8   23.54    6.10
 -11   7  -8   29.83    6.90
 -11   7  -7   -1.20    2.50
 -11   7  -7    4.84    3.49
 -11   7  -6    2.13    2.71
 -11   7  -6    7.21    4.12
 -11   7  -5    2.33    2.79
 -11   7  -5   -2.03    2.93
 -11   7  -4   41.42    7.08
 -11   7  -4   33.16    6.72
 -11   7  -3    0.78    2.41
 -11   7  -3    1.09    2.44
 -11   7  -2   46.30    7.11
 -11   7  -2   37.52    6.69
 -11   7  -1   16.26    4.10
 -11   7  -1   26.29    5.39
 -11   7   0   58.11    7.95
 -11   7   0   73.98    8.78
 -11   7   1   28.40    5.55
 -11   7   1   29.50    5.60
 -11   7   2   58.97    7.70
 -11   7   2   61.46    8.29
 -11   7   3   -0.47    2.58
 -11   7   3    1.32    2.27
 -11   7   4   16.01    5.40
 -11   7   4   24.05    5.24
 -11   7   5   -2.24    3.07
 -11   7   6   21.48    5.82
 -11   7   7    7.89    4.31
 -11   7   8   11.84    4.43
 -11   8 -11   18.41    6.59
 -11   8 -11    9.85    3.97
 -11   8 -10   -2.15    3.86
 -11   8 -10   -1.60    3.07
 -11   8  -9    8.05    5.10
 -11   8  -9    2.17    3.27
 -11   8  -8   -2.26    3.72
 -11   8  -8    8.66    3.80
 -11   8  -7    0.94    2.71
 -11   8  -7    3.45    3.99
 -11   8  -6   -3.23    3.17
 -11   8  -6   -0.07    2.86
 -11   8  -5   25.67    5.74
 -11   8  -5   31.31    6.35
 -11   8  -4   20.47    5.40
 -11   8  -4   28.42    5.78
 -11   8  -3    2.63    2.63
 -11   8  -3    4.37    2.80
 -11   8  -2   12.01    4.47
 -11   8  -2    6.96    3.28
 -11   8  -1   -5.38    3.56
 -11   8  -1   -0.88    2.11
 -11   8   0   -2.47    2.82
 -11   8   0    3.64    3.08
 -11   8   1    7.48    3.34
 -11   8   1   10.52    4.33
 -11   8   2   22.79    5.30
 -11   8   2   25.24    6.06
 -11   8   3   -5.29    3.62
 -11   8   3    6.03    3.69
 -11   8   4    7.11    3.21
 -11   8   4   13.88    4.86
 -11   8   5    9.36    4.20
 -11   8   6   19.84    5.66
 -11   8   7    1.94    3.35
 -11   9 -10   17.56    5.88
 -11   9 -10   19.77    6.84
 -11   9  -9   57.59    9.74
 -11   9  -9   48.87    9.08
 -11   9  -8    4.68    4.05
 -11   9  -8    9.67    4.71
 -11   9  -7   15.68    5.29
 -11   9  -7   17.76    5.44
 -11   9  -6    9.95    4.08
 -11   9  -6    9.98    3.88
 -11   9  -5   51.24    8.29
 -11   9  -5   42.51    7.75
 -11   9  -4    5.67    3.57
 -11   9  -4   -2.02    3.69
 -11   9  -3   29.69    6.22
 -11   9  -3   30.74    6.07
 -11   9  -2   21.59    5.36
 -11   9  -2   12.89    3.90
 -11   9  -1   11.19    3.43
 -11   9  -1   19.68    5.41
 -11   9   0   -0.06    3.30
 -11   9   0    5.22    3.89
 -11   9   1   32.94    6.69
 -11   9   1   38.10    7.06
 -11   9   2    8.56    3.81
 -11   9   2    8.04    3.57
 -11   9   3    7.89    4.57
 -11   9   3   13.04    4.81
 -11   9   4   20.21    5.42
 -11   9   4   18.84    5.14
 -11   9   5   -6.20    3.66
 -11   9   6   17.50    5.85
 -11   9   7   25.78    7.13
 -11  10 -10    3.01    3.77
 -11  10 -10    4.06    4.02
 -11  10  -9   -3.18    4.26
 -11  10  -9   -5.87    4.65
 -11  10  -8   13.59    5.66
 -11  10  -8   14.48    5.23
 -11  10  -7    6.88    4.36
 -11  10  -7    2.36    3.16
 -11  10  -6   11.62    5.06
 -11  10  -6    8.78    4.45
 -11  10  -5   -0.43    3.47
 -11  10  -5    3.62    3.47
 -11  10  -4   32.13    6.92
 -11  10  -4   16.12    5.29
 -11  10  -3   25.84    6.27
 -11  10  -3   33.37    7.01
 -11  10  -2   20.90    5.64
 -11  10  -2   11.08    4.84
 -11  10  -1   32.46    6.75
 -11  10  -1   34.79    6.91
 -11  10   0   38.41    7.75
 -11  10   0   52.22    8.39
 -11  10   1    0.85    2.45
 -11  10   1   -3.71    3.51
 -11  10   2   51.88    8.01
 -11  10   2   55.09    8.65
 -11  10   3   -2.83    3.29
 -11  10   3   -2.63    3.08
 -11  10   4    2.86    3.33
 -11  10   5    5.76    3.98
 -11  11  -9    7.37    4.65
 -11  11  -9    2.84    3.89
 -11  11  -8   11.54    5.31
 -11  11  -8    4.99    4.04
 -11  11  -7   -3.74    3.91
 -11  11  -7    4.15    3.87
 -11  11  -6    9.11    4.69
 -11  11  -6   -2.75    3.69
 -11  11  -5    4.14    3.99
 -11  11  -5   -3.37    3.98
 -11  11  -4   -0.07    2.89
 -11  11  -4    3.99    3.52
 -11  11  -3    3.44    3.80
 -11  11  -3    1.96    3.68
 -11  11  -2   -2.34    3.32
 -11  11  -2    1.80    2.62
 -11  11  -1   28.90    6.78
 -11  11  -1    1.53    2.96
 -11  11   0   17.26    5.77
 -11  11   0    2.68    2.78
 -11  11   1    4.24    3.71
 -11  11   1    1.97    2.97
 -11  11   2   18.39    5.55
 -11  11   2    8.33    4.14
 -11  11   3   17.02    5.97
 -11  11   4   44.25    8.99
 -11  12  -8   -1.74    4.00
 -11  12  -8    1.60    3.22
 -11  12  -7   35.75    8.57
 -11  12  -7   24.92    6.83
 -11  12  -6    6.35    4.68
 -11  12  -6    6.27    4.66
 -11  12  -5   16.03    6.09
 -11  12  -5   17.59    6.15
 -11  12  -4   -3.10    4.62
 -11  12  -4   -3.81    3.63
 -11  12  -3   41.30    7.95
 -11  12  -3   50.39    9.33
 -11  12  -2    1.23    3.53
 -11  12  -2    4.36    4.40
 -11  12  -1   19.52    6.12
 -11  12  -1   24.57    6.35
 -11  12   0    3.97    3.89
 -11  12   0   14.64    5.19
 -11  12   1   -3.32    4.04
 -11  12   1    8.38    4.28
 -11  12   2    3.71    3.76
 -11  13  -7   29.54    7.58
 -11  13  -6   -4.37    4.72
 -11  13  -6   -1.15    3.58
 -11  13  -5    2.65    3.71
 -11  13  -5    2.53    3.87
 -11  13  -4    2.35    3.82
 -11  13  -4   -2.71    4.41
 -11  13  -3    3.02    4.40
 -11  13  -3    4.19    3.92
 -11  13  -2    6.86    4.83
 -11  13  -2    2.18    3.69
 -11  13  -1    9.09    5.08
 -11  13  -1   12.07    4.82
 -10 -11   3   -1.90    4.77
 -10 -11   4   -2.12    4.13
 -10 -11   5   10.38    4.88
 -10 -11   5    6.25    4.37
 -10 -11   6   -6.40    5.35
 -10 -11   6   -2.99    3.54
 -10 -11   7   11.19    4.57
 -10 -11   7   22.41    7.35
 -10 -11   8    6.18    4.76
 -10 -11   8    2.22    4.48
 -10 -11   9   24.30    7.16
 -10 -11   9   16.93    6.61
 -10 -11  10   10.09    5.74
 -10 -10   0    1.37    3.51
 -10 -10   1   -0.40    3.04
 -10 -10   2   14.36    5.31
 -10 -10   3   -4.04    4.63
 -10 -10   3    0.61    4.03
 -10 -10   4   24.77    6.77
 -10 -10   4    9.73    4.55
 -10 -10   5   -0.69    3.61
 -10 -10   5    0.31    4.00
 -10 -10   6   11.32    5.34
 -10 -10   6    5.63    3.75
 -10 -10   7   -1.04    3.14
 -10 -10   7    9.82    5.53
 -10 -10   8   -0.39    3.54
 -10 -10   8    6.22    4.62
 -10 -10   9    3.03    3.23
 -10 -10  10    4.58    4.10
 -10 -10  11    2.80    3.50
 -10  -9  -2    3.95    3.56
 -10  -9  -1   -5.24    3.71
 -10  -9   0    9.89    4.45
 -10  -9   1   16.57    5.38
 -10  -9   2   32.05    6.77
 -10  -9   2   37.42    7.55
 -10  -9   3    7.04    4.30
 -10  -9   3    4.61    3.51
 -10  -9   4   30.99    6.93
 -10  -9   4   45.86    8.31
 -10  -9   5    1.85    2.71
 -10  -9   5    3.49    2.55
 -10  -9   6   12.27    4.78
 -10  -9   6    7.75    4.41
 -10  -9   7    2.40    3.10
 -10  -9   7    1.10    3.41
 -10  -9   8   22.85    6.51
 -10  -9   9   -7.59    4.11
 -10  -9  10    3.31    3.59
 -10  -9  11   10.14    4.13
 -10  -9  12    4.28    3.97
 -10  -8  -3   -0.96    3.11
 -10  -8  -2   -1.25    2.90
 -10  -8  -2   -4.01    3.73
 -10  -8  -1   -0.36    3.07
 -10  -8   0    2.61    3.18
 -10  -8   1   -2.65    3.20
 -10  -8   1    2.33    2.89
 -10  -8   2    7.80    4.17
 -10  -8   2    0.34    2.95
 -10  -8   3    6.18    4.08
 -10  -8   3    4.63    3.74
 -10  -8   4   47.03    8.23
 -10  -8   4   60.65    9.28
 -10  -8   5    4.63    3.52
 -10  -8   5    5.98    3.84
 -10  -8   6   28.71    6.02
 -10  -8   6   29.13    6.42
 -10  -8   7   12.93    4.42
 -10  -8   8   18.60    5.24
 -10  -8   9    4.39    2.98
 -10  -8  10   12.73    4.81
 -10  -8  11    1.23    3.13
 -10  -8  12   12.43    4.92
 -10  -7  -4   -3.40    3.85
 -10  -7  -3    1.19    2.73
 -10  -7  -3    9.48    4.72
 -10  -7  -2   28.36    6.68
 -10  -7  -2   13.10    4.78
 -10  -7  -1   17.83    4.83
 -10  -7   0   15.29    4.91
 -10  -7   0    6.31    3.60
 -10  -7   1    0.38    2.99
 -10  -7   1   -1.11    3.18
 -10  -7   2   28.53    6.19
 -10  -7   2   26.10    5.63
 -10  -7   3   -4.78    3.88
 -10  -7   3   -0.51    2.25
 -10  -7   4    7.70    3.94
 -10  -7   4    1.98    2.72
 -10  -7   5    2.14    2.58
 -10  -7   6   20.84    5.15
 -10  -7   7   17.81    5.12
 -10  -7   8   17.43    5.38
 -10  -7   9    3.64    3.75
 -10  -7  10   25.00    5.98
 -10  -7  11   -1.92    3.67
 -10  -7  12   28.36    6.70
 -10  -7  13   13.81    5.69
 -10  -6  -5   10.40    4.84
 -10  -6  -4    2.46    2.70
 -10  -6  -4    5.92    3.82
 -10  -6  -3    7.22    3.19
 -10  -6  -3    6.59    3.58
 -10  -6  -2   15.63    4.75
 -10  -6  -2   14.99    5.07
 -10  -6  -1   28.17    5.44
 -10  -6  -1   26.64    5.78
 -10  -6   0   10.66    3.97
 -10  -6   0   12.25    4.30
 -10  -6   1    4.02    2.40
 -10  -6   1    2.25    2.14
 -10  -6   2   27.00    5.39
 -10  -6   2   24.09    5.81
 -10  -6   3   10.00    3.24
 -10  -6   3   11.63    4.11
 -10  -6   4   21.93    4.76
 -10  -6   5   15.68    4.24
 -10  -6   6   -3.29    3.26
 -10  -6   7   15.04    4.60
 -10  -6   8   16.09    4.87
 -10  -6   9    7.46    4.02
 -10  -6  10    7.95    3.69
 -10  -6  11   13.50    4.86
 -10  -6  12    2.70    2.93
 -10  -6  13   -3.32    4.25
 -10  -5  -6   -8.46    4.97
 -10  -5  -5    3.05    2.62
 -10  -5  -5    3.95    3.76
 -10  -5  -4   18.73    5.45
 -10  -5  -4   23.15    5.36
 -10  -5  -3    5.54    3.10
 -10  -5  -3    4.22    2.81
 -10  -5  -2   31.33    6.28
 -10  -5  -2   24.98    5.62
 -10  -5  -1    8.23    3.77
 -10  -5  -1    8.09    3.27
 -10  -5   0   64.97    8.47
 -10  -5   0   57.87    7.64
 -10  -5   1   33.34    5.92
 -10  -5   1   28.90    5.80
 -10  -5   2   41.18    6.61
 -10  -5   2   39.66    6.77
 -10  -5   3   32.97    5.73
 -10  -5   4  117.35   11.25
 -10  -5   5   10.16    3.82
 -10  -5   6   98.17   10.23
 -10  -5   7   56.30    8.15
 -10  -5   8   65.05    8.86
 -10  -5   9   27.05    6.02
 -10  -5  10   26.92    5.73
 -10  -5  11    8.34    3.82
 -10  -5  12   20.44    5.91
 -10  -5  13   -0.51    3.10
 -10  -4  -7   21.73    6.56
 -10  -4  -6    6.68    4.08
 -10  -4  -5    4.75    3.29
 -10  -4  -5    9.66    3.77
 -10  -4  -4    0.39    2.68
 -10  -4  -4   -0.50    2.32
 -10  -4  -3    2.81    2.72
 -10  -4  -3    0.82    2.40
 -10  -4  -2    2.53    2.58
 -10  -4  -2   -4.97    3.46
 -10  -4  -2   -2.87    2.58
 -10  -4  -1    4.48    2.73
 -10  -4  -1   -2.54    2.11
 -10  -4   0   14.35    4.31
 -10  -4   0    6.55    2.95
 -10  -4   1    3.70    2.93
 -10  -4   1   -4.88    3.07
 -10  -4   2    1.98    2.38
 -10  -4   2   -5.00    2.89
 -10  -4   3    9.21    3.35
 -10  -4   4    6.97    2.87
 -10  -4   5   12.31    4.32
 -10  -4   6  222.67   15.38
 -10  -4   7   -1.16    2.46
 -10  -4   8   84.11    9.64
 -10  -4   9   -1.24    2.21
 -10  -4  10   44.97    7.65
 -10  -4  11    1.87    3.27
 -10  -4  12   20.14    5.67
 -10  -4  13    1.36    3.27
 -10  -3  -8    2.51    3.58
 -10  -3  -7    6.78    4.00
 -10  -3  -6    2.41    3.01
 -10  -3  -5   43.91    7.32
 -10  -3  -5   51.94    7.47
 -10  -3  -4    5.86    3.09
 -10  -3  -4   -0.35    2.84
 -10  -3  -3   44.39    6.35
 -10  -3  -3   31.04    6.15
 -10  -3  -2   22.97    4.63
 -10  -3  -2   13.37    3.68
 -10  -3  -2   19.34    4.72
 -10  -3  -1  215.28   13.99
 -10  -3  -1  187.89   12.95
 -10  -3   0    4.16    2.59
 -10  -3   0    3.35    2.34
 -10  -3   0    9.50    3.60
 -10  -3   1  151.66   11.79
 -10  -3   1  160.25   12.06
 -10  -3   2    3.52    2.12
 -10  -3   3   83.25    8.84
 -10  -3   4    0.67    2.02
 -10  -3   5   27.60    5.67
 -10  -3   6    9.07    3.92
 -10  -3   7    5.53    3.05
 -10  -3   8   16.46    4.80
 -10  -3   9    8.29    3.72
 -10  -3  10    4.91    3.04
 -10  -3  11   -3.73    3.34
 -10  -3  12   14.83    4.73
 -10  -3  13    1.98    3.86
 -10  -2  -9   -3.66    3.93
 -10  -2  -8   -1.81    3.37
 -10  -2  -7    5.84    3.30
 -10  -2  -6    1.58    2.11
 -10  -2  -6    0.05    2.47
 -10  -2  -5   29.39    5.29
 -10  -2  -5   29.31    5.93
 -10  -2  -4   -0.42    2.19
 -10  -2  -4    2.52    2.19
 -10  -2  -3  126.64   10.97
 -10  -2  -3  121.39   10.25
 -10  -2  -3  109.84    9.42
 -10  -2  -2   18.69    4.14
 -10  -2  -2   19.97    3.91
 -10  -2  -2   17.19    4.46
 -10  -2  -2   11.45    3.47
 -10  -2  -1  119.96    9.79
 -10  -2  -1  118.73    9.97
 -10  -2  -1  125.38    9.08
 -10  -2  -1  131.74   10.60
 -10  -2   0    6.21    2.76
 -10  -2   0    3.40    2.16
 -10  -2   0    3.93    2.04
 -10  -2   0    7.20    2.87
 -10  -2   1   44.32    5.25
 -10  -2   1   49.84    5.23
 -10  -2   1   46.77    6.51
 -10  -2   2   57.36    5.46
 -10  -2   2   68.65    7.94
 -10  -2   3  201.40   10.56
 -10  -2   3  220.84   14.27
 -10  -2   4    3.50    2.19
 -10  -2   4    2.47    1.71
 -10  -2   5   29.87    5.62
 -10  -2   6    1.33    1.81
 -10  -2   7  141.73   12.16
 -10  -2   8   -0.06    1.87
 -10  -2   9   54.33    7.59
 -10  -2  10    0.06    2.27
 -10  -2  11    9.34    3.97
 -10  -2  12   17.72    5.50
 -10  -1  -9    3.05    2.84
 -10  -1  -8    7.43    3.36
 -10  -1  -7    5.23    3.31
 -10  -1  -6    4.36    3.33
 -10  -1  -5   -1.21    1.85
 -10  -1  -5   -1.97    2.04
 -10  -1  -4   15.49    3.94
 -10  -1  -4   13.66    3.66
 -10  -1  -3   44.73    6.40
 -10  -1  -3   55.11    6.60
 -10  -1  -3   43.69    5.87
 -10  -1  -2   -0.27    2.24
 -10  -1  -2    2.31    1.90
 -10  -1  -2   -1.50    1.93
 -10  -1  -2    2.41    1.57
 -10  -1  -2    2.07    2.21
 -10  -1  -1   32.46    4.98
 -10  -1  -1   33.60    5.19
 -10  -1  -1   33.29    4.90
 -10  -1  -1   32.22    5.07
 -10  -1  -1   25.82    4.38
 -10  -1   0    1.93    1.50
 -10  -1   0    6.96    2.93
 -10  -1   0    3.47    2.15
 -10  -1   1  142.95    9.24
 -10  -1   1  155.10    9.75
 -10  -1   1  140.91   10.92
 -10  -1   2   -0.98    1.27
 -10  -1   2    0.41    1.84
 -10  -1   2   -2.74    1.82
 -10  -1   3   70.34    8.15
 -10  -1   3   72.16    6.40
 -10  -1   4   21.71    4.56
 -10  -1   4   21.17    3.53
 -10  -1   5  111.55   10.27
 -10  -1   5   96.19    7.50
 -10  -1   6   -0.46    1.47
 -10  -1   6   -2.15    2.66
 -10  -1   7  179.66   13.50
 -10  -1   7  150.91   10.10
 -10  -1   8  101.43    8.47
 -10  -1   8   94.52    9.80
 -10  -1   9  146.76   12.80
 -10  -1   9  113.98    9.51
 -10  -1  10   19.56    5.22
 -10  -1  11    7.50    3.70
 -10  -1  12    0.07    2.53
 -10   0 -10   17.16    5.37
 -10   0  -9   -0.13    3.19
 -10   0  -8   21.92    4.77
 -10   0  -7   16.03    4.35
 -10   0  -6   59.63    7.79
 -10   0  -5   14.95    3.85
 -10   0  -5   21.18    3.94
 -10   0  -4   33.85    5.23
 -10   0  -4   40.45    5.47
 -10   0  -3   -2.31    2.28
 -10   0  -3    3.25    2.55
 -10   0  -3   -2.43    2.05
 -10   0  -3    4.39    2.54
 -10   0  -3    1.83    1.96
 -10   0  -2   47.45    6.14
 -10   0  -2   47.36    5.78
 -10   0  -2   51.69    6.11
 -10   0  -2   38.60    5.38
 -10   0  -2   51.57    6.67
 -10   0  -1    5.46    2.47
 -10   0  -1    2.80    1.79
 -10   0  -1    0.33    1.62
 -10   0  -1    2.31    1.77
 -10   0  -1    3.52    2.01
 -10   0   0   40.93    5.16
 -10   0   0   48.26    6.09
 -10   0   0   42.34    5.54
 -10   0   1    4.67    2.21
 -10   0   1    5.25    1.82
 -10   0   2   -2.23    2.13
 -10   0   2   -2.26    2.05
 -10   0   3  179.72   10.67
 -10   0   4    6.64    2.25
 -10   0   5   46.48    5.49
 -10   0   6    2.68    1.91
 -10   0   7   19.24    4.04
 -10   0   8    4.55    2.15
 -10   0   9   46.14    6.23
 -10   0  10   12.01    3.61
 -10   0  11   44.49    7.42
 -10   0  12   -4.96    3.78
 -10   1 -10   11.24    4.83
 -10   1  -9   15.61    5.00
 -10   1  -8   21.08    5.41
 -10   1  -7   16.36    4.55
 -10   1  -6   22.09    4.32
 -10   1  -5   69.86    8.77
 -10   1  -5   61.86    7.26
 -10   1  -5   69.11    6.92
 -10   1  -4   17.75    3.75
 -10   1  -4   20.96    3.85
 -10   1  -4   15.07    3.75
 -10   1  -4   19.47    4.50
 -10   1  -3   38.11    5.85
 -10   1  -3   43.74    5.80
 -10   1  -3   49.01    5.58
 -10   1  -3   44.72    5.55
 -10   1  -3   48.66    6.21
 -10   1  -2  229.93   12.52
 -10   1  -2  275.43   15.37
 -10   1  -2  265.39   14.73
 -10   1  -2  252.84   13.33
 -10   1  -2  250.46   13.90
 -10   1  -1  114.01    9.18
 -10   1  -1  117.62    8.46
 -10   1  -1  118.77    9.63
 -10   1   0  126.94    8.55
 -10   1   0  157.97   10.45
 -10   1   0  155.79   10.43
 -10   1   1   36.89    4.80
 -10   1   1   33.51    4.85
 -10   1   2   42.03    5.26
 -10   1   2   43.42    4.87
 -10   1   3   23.83    3.68
 -10   1   3   16.28    3.51
 -10   1   4   28.40    4.45
 -10   1   5   69.11    7.09
 -10   1   6   -1.66    2.12
 -10   1   7   22.20    4.28
 -10   1   8   -2.74    2.16
 -10   1   9    9.13    3.10
 -10   1  10   -2.99    2.84
 -10   1  11   10.69    4.29
 -10   2 -10    0.78    3.20
 -10   2  -9   -0.96    2.93
 -10   2  -8    3.36    2.49
 -10   2  -7    4.79    3.58
 -10   2  -7    0.10    2.13
 -10   2  -6    0.95    1.82
 -10   2  -6    4.82    3.10
 -10   2  -5   -2.88    2.66
 -10   2  -5    0.40    2.10
 -10   2  -4   10.46    3.30
 -10   2  -4   13.70    3.12
 -10   2  -4    6.62    2.98
 -10   2  -4   12.44    3.97
 -10   2  -4   11.06    2.98
 -10   2  -3    4.56    2.63
 -10   2  -3    5.74    2.51
 -10   2  -3    2.26    1.82
 -10   2  -3    5.40    2.27
 -10   2  -2   41.13    5.77
 -10   2  -2   34.77    4.63
 -10   2  -2   37.88    5.86
 -10   2  -2   24.70    3.88
 -10   2  -1    6.61    2.04
 -10   2  -1    2.89    1.70
 -10   2  -1    4.89    1.89
 -10   2   0  157.41    8.77
 -10   2   0  182.34   11.72
 -10   2   0  192.67   11.70
 -10   2   1  194.29   11.43
 -10   2   1  217.16   12.61
 -10   2   2  127.09    9.37
 -10   2   2  127.01    8.82
 -10   2   3  146.28   10.31
 -10   2   3  143.43    9.21
 -10   2   4   61.05    5.88
 -10   2   4   58.65    6.73
 -10   2   5   75.64    7.66
 -10   2   6   85.82    8.44
 -10   2   7   45.19    6.42
 -10   2   8   25.09    4.95
 -10   2   9    9.81    3.57
 -10   2  10   20.65    5.38
 -10   2  11   15.00    4.90
 -10   3 -11    6.81    4.72
 -10   3 -10   10.04    4.63
 -10   3 -10   14.65    4.74
 -10   3  -9   28.40    6.05
 -10   3  -9   25.77    6.51
 -10   3  -8   25.52    5.30
 -10   3  -8   19.05    5.35
 -10   3  -7   38.26    6.13
 -10   3  -7   41.38    7.55
 -10   3  -6  115.36    9.58
 -10   3  -6  120.60   11.78
 -10   3  -5   49.54    6.91
 -10   3  -5   38.36    5.31
 -10   3  -5   46.91    7.06
 -10   3  -4  158.44    9.89
 -10   3  -4  164.09   12.49
 -10   3  -4  151.86   12.27
 -10   3  -3   17.57    3.17
 -10   3  -3   17.52    3.19
 -10   3  -3   17.51    4.01
 -10   3  -3   18.82    4.42
 -10   3  -2   44.46    6.26
 -10   3  -2   51.84    6.86
 -10   3  -2   43.24    4.68
 -10   3  -1   16.97    4.09
 -10   3  -1   15.05    3.18
 -10   3   0   22.23    4.09
 -10   3   0   16.48    3.80
 -10   3   1   11.09    2.92
 -10   3   1   11.67    3.06
 -10   3   2    3.29    2.21
 -10   3   2    4.58    2.31
 -10   3   3   73.34    6.96
 -10   3   3   82.32    8.05
 -10   3   4   24.43    4.51
 -10   3   4   19.16    3.63
 -10   3   5  101.53    7.96
 -10   3   5  116.25   10.00
 -10   3   6    3.58    2.92
 -10   3   7   86.65    9.01
 -10   3   8   31.68    6.10
 -10   3   9   71.70    8.90
 -10   3  10    5.20    3.45
 -10   3  11   53.29    8.61
 -10   4 -12   -5.18    5.22
 -10   4 -11   -4.36    4.68
 -10   4 -10   21.82    5.24
 -10   4 -10   16.36    5.35
 -10   4  -9    1.33    3.42
 -10   4  -9    2.03    2.20
 -10   4  -8   55.23    8.53
 -10   4  -8   56.98    7.21
 -10   4  -7    1.42    2.38
 -10   4  -7    2.82    2.30
 -10   4  -6   68.27    7.06
 -10   4  -6   74.55    9.27
 -10   4  -5    5.33    2.41
 -10   4  -5    4.58    1.98
 -10   4  -5    6.47    3.42
 -10   4  -4   62.33    6.01
 -10   4  -4   62.40    7.93
 -10   4  -4   66.42    8.13
 -10   4  -3   13.33    3.30
 -10   4  -3   17.86    4.45
 -10   4  -2   91.06    8.73
 -10   4  -2   72.74    7.89
 -10   4  -1   -0.13    2.27
 -10   4  -1    3.52    2.47
 -10   4   0   87.63    8.37
 -10   4   0   98.24    8.68
 -10   4   1   53.96    6.20
 -10   4   1   57.30    6.80
 -10   4   2   43.18    5.98
 -10   4   2   41.72    5.52
 -10   4   3   -0.22    1.73
 -10   4   3   -1.07    1.96
 -10   4   4   65.01    7.54
 -10   4   4   67.19    6.77
 -10   4   5    1.05    1.82
 -10   4   5    3.78    2.63
 -10   4   6    1.15    2.48
 -10   4   6    3.54    2.32
 -10   4   7    9.54    3.72
 -10   4   8    5.54    3.24
 -10   4   9    6.69    3.76
 -10   4  10   -0.71    2.56
 -10   4  11    4.83    3.53
 -10   5 -12    0.79    3.76
 -10   5 -11    1.08    4.42
 -10   5 -10   -1.71    3.71
 -10   5  -9    8.98    3.56
 -10   5  -9    8.57    4.04
 -10   5  -8    5.52    3.12
 -10   5  -8    4.19    2.59
 -10   5  -7   12.95    3.82
 -10   5  -7    2.09    3.05
 -10   5  -6   52.70    7.86
 -10   5  -6   61.18    6.48
 -10   5  -6   66.88    8.71
 -10   5  -5   21.52    5.17
 -10   5  -5   12.48    3.85
 -10   5  -4   58.05    7.53
 -10   5  -4   62.68    8.05
 -10   5  -3   -3.94    2.85
 -10   5  -3   -0.05    1.77
 -10   5  -2  150.40   11.74
 -10   5  -2  136.84   11.11
 -10   5  -1    1.04    1.80
 -10   5  -1   -1.57    2.55
 -10   5   0  204.77   13.11
 -10   5   0  229.05   14.23
 -10   5   1   19.58    4.01
 -10   5   1   20.01    4.21
 -10   5   2  170.19   12.16
 -10   5   2  181.72   11.88
 -10   5   3    0.86    1.68
 -10   5   3    0.36    1.60
 -10   5   4   96.36    9.46
 -10   5   4   83.49    7.98
 -10   5   5   27.05    5.58
 -10   5   5   25.95    4.68
 -10   5   6   48.77    6.99
 -10   5   6   46.29    6.22
 -10   5   7   12.83    3.61
 -10   5   8   88.15   10.05
 -10   5   9    0.32    2.72
 -10   5  10   13.24    4.96
 -10   6 -12    4.10    4.31
 -10   6 -11   19.59    6.50
 -10   6 -10   -5.06    4.79
 -10   6  -9    0.52    2.67
 -10   6  -8   -3.55    3.82
 -10   6  -7   23.16    6.00
 -10   6  -7   18.74    4.80
 -10   6  -6    3.38    2.84
 -10   6  -6   -1.18    2.87
 -10   6  -5   13.73    4.45
 -10   6  -5   23.26    5.49
 -10   6  -4   51.14    7.28
 -10   6  -4   63.21    7.97
 -10   6  -3   14.83    3.95
 -10   6  -3   16.10    4.04
 -10   6  -2   15.45    3.86
 -10   6  -2    9.96    3.73
 -10   6  -1   -0.05    2.23
 -10   6  -1   -0.10    1.82
 -10   6   0  100.50    9.49
 -10   6   0   92.64    9.01
 -10   6   1   16.19    4.04
 -10   6   1   16.39    4.32
 -10   6   2  205.94   13.94
 -10   6   2  193.13   12.72
 -10   6   3   -1.73    2.05
 -10   6   3   -2.62    2.83
 -10   6   4   63.03    7.20
 -10   6   4   77.25    8.86
 -10   6   5    1.11    2.84
 -10   6   5    2.64    2.53
 -10   6   6  128.77   11.77
 -10   6   6  109.85    9.74
 -10   6   7    5.64    3.71
 -10   6   8    9.52    4.39
 -10   6   9    4.91    3.28
 -10   6  10   24.75    6.32
 -10   7 -12    1.66    3.62
 -10   7 -11   33.99    7.76
 -10   7 -10   13.51    5.65
 -10   7  -9   52.67    9.14
 -10   7  -9   52.88    8.89
 -10   7  -8    6.23    3.19
 -10   7  -8    7.36    3.84
 -10   7  -7   37.35    7.13
 -10   7  -7   29.09    6.17
 -10   7  -6   15.55    4.26
 -10   7  -6   20.33    5.28
 -10   7  -5   27.45    5.58
 -10   7  -5   25.28    5.32
 -10   7  -4   -2.62    2.52
 -10   7  -4   -5.21    3.83
 -10   7  -3   20.13    5.08
 -10   7  -3   19.77    4.60
 -10   7  -2    1.34    2.57
 -10   7  -2    2.16    2.34
 -10   7  -1   66.01    8.15
 -10   7  -1   81.48    9.04
 -10   7   0   -1.00    2.06
 -10   7   0    4.87    1.90
 -10   7   1   11.08    3.93
 -10   7   1    9.19    3.57
 -10   7   2    3.02    1.75
 -10   7   2    7.54    3.31
 -10   7   3   -2.18    2.64
 -10   7   3    0.61    2.33
 -10   7   4   53.33    7.06
 -10   7   4   42.45    7.09
 -10   7   5   -4.88    3.28
 -10   7   5    0.30    2.01
 -10   7   6   31.41    6.60
 -10   7   6   10.94    3.53
 -10   7   7    6.32    3.56
 -10   7   8   28.65    6.92
 -10   7   9    3.99    4.12
 -10   8 -12   11.23    5.88
 -10   8 -11    9.67    4.92
 -10   8 -10    0.08    3.17
 -10   8 -10    4.23    4.25
 -10   8  -9   11.49    5.07
 -10   8  -9    6.25    3.52
 -10   8  -8    5.56    4.35
 -10   8  -8    5.45    3.05
 -10   8  -7   76.82   10.08
 -10   8  -7   75.20    9.62
 -10   8  -6    0.90    3.16
 -10   8  -6    2.09    2.70
 -10   8  -5   67.73    9.06
 -10   8  -5   66.78    8.88
 -10   8  -4    4.30    2.86
 -10   8  -4    4.49    3.05
 -10   8  -3  166.56   13.40
 -10   8  -3  159.67   13.17
 -10   8  -2    6.23    2.87
 -10   8  -2   16.39    4.79
 -10   8  -1   98.66   10.03
 -10   8  -1   92.23    9.83
 -10   8   0   10.20    3.32
 -10   8   0    5.85    2.99
 -10   8   1   99.61   10.27
 -10   8   1  106.06   10.18
 -10   8   2   18.54    4.82
 -10   8   2   15.70    4.54
 -10   8   3   44.07    6.86
 -10   8   3   57.46    7.55
 -10   8   4   23.01    5.24
 -10   8   4   16.21    5.14
 -10   8   5   10.22    4.21
 -10   8   5   13.11    4.28
 -10   8   6   -1.47    3.07
 -10   8   6    5.62    3.47
 -10   8   7    2.40    3.62
 -10   8   8    0.67    3.47
 -10   8   9    2.61    3.55
 -10   9 -12    2.95    3.92
 -10   9 -12    0.34    3.78
 -10   9 -11    5.87    4.83
 -10   9 -11    1.97    3.51
 -10   9 -10    6.93    3.81
 -10   9 -10   25.47    6.45
 -10   9  -9    9.35    4.69
 -10   9  -9    6.26    4.08
 -10   9  -8    2.67    3.29
 -10   9  -8    0.57    2.99
 -10   9  -7    1.25    2.88
 -10   9  -7    7.67    3.85
 -10   9  -6    1.00    3.07
 -10   9  -6   -1.38    3.22
 -10   9  -5   18.14    5.29
 -10   9  -5   16.31    4.68
 -10   9  -4   15.33    4.74
 -10   9  -4    9.92    3.65
 -10   9  -3   25.56    5.39
 -10   9  -3   42.83    7.24
 -10   9  -2   39.02    6.27
 -10   9  -2   36.23    6.50
 -10   9  -1   85.17    9.71
 -10   9  -1   80.68    9.44
 -10   9   0   31.48    6.08
 -10   9   0   47.86    7.46
 -10   9   1   15.82    4.64
 -10   9   1   22.11    5.19
 -10   9   2   46.04    7.19
 -10   9   2   45.35    7.28
 -10   9   3   32.54    6.90
 -10   9   3   38.76    6.83
 -10   9   4   66.58    9.16
 -10   9   4   51.27    7.73
 -10   9   5   26.16    6.43
 -10   9   5   29.10    6.06
 -10   9   6   23.01    6.09
 -10   9   7   -4.69    3.78
 -10   9   8   -1.91    3.72
 -10  10 -11   -1.25    3.53
 -10  10 -11    8.92    5.30
 -10  10 -10    0.24    3.63
 -10  10 -10   10.88    5.23
 -10  10  -9   11.61    5.32
 -10  10  -9   13.58    5.07
 -10  10  -8   48.27    8.18
 -10  10  -8   30.60    7.00
 -10  10  -7    1.29    2.97
 -10  10  -7    7.92    4.44
 -10  10  -6   27.23    6.33
 -10  10  -6   22.73    5.74
 -10  10  -5   40.97    7.43
 -10  10  -5   42.06    7.63
 -10  10  -4    4.49    2.78
 -10  10  -4    3.49    3.53
 -10  10  -3   -0.89    2.88
 -10  10  -3    1.85    2.36
 -10  10  -2    0.13    2.68
 -10  10  -2    0.63    2.52
 -10  10  -1   17.67    5.24
 -10  10  -1   12.07    4.49
 -10  10   0   -3.38    3.32
 -10  10   0   -0.81    2.24
 -10  10   1    1.94    3.08
 -10  10   1    0.99    2.52
 -10  10   2    5.32    3.42
 -10  10   2   -4.50    3.68
 -10  10   3    0.13    2.43
 -10  10   3    0.95    2.72
 -10  10   4   -2.24    3.57
 -10  10   4   -4.09    3.40
 -10  10   5   12.54    5.12
 -10  10   5   19.30    5.82
 -10  10   6   -3.84    4.10
 -10  10   7   29.95    8.02
 -10  11 -11   14.47    5.93
 -10  11 -11    9.90    6.09
 -10  11 -10    3.26    3.65
 -10  11 -10    3.92    3.60
 -10  11  -9   22.55    6.58
 -10  11  -9   17.20    5.69
 -10  11  -8   13.63    5.19
 -10  11  -8   13.83    4.92
 -10  11  -7   23.51    6.36
 -10  11  -7   20.07    5.33
 -10  11  -6   22.91    6.28
 -10  11  -6   29.92    6.39
 -10  11  -5   63.41    9.24
 -10  11  -5   61.94    8.92
 -10  11  -4   15.87    4.56
 -10  11  -4   21.56    6.22
 -10  11  -3   29.50    6.67
 -10  11  -3   27.59    6.23
 -10  11  -2    1.54    2.57
 -10  11  -2    2.28    2.74
 -10  11  -1   20.56    5.41
 -10  11  -1   22.21    6.09
 -10  11   0   47.48    8.12
 -10  11   0   38.46    7.02
 -10  11   1   56.71    9.04
 -10  11   1   58.58    8.92
 -10  11   2    9.37    4.15
 -10  11   2    6.09    4.03
 -10  11   3   20.54    6.05
 -10  11   3   15.73    5.45
 -10  11   4    8.81    4.24
 -10  11   4   18.84    5.83
 -10  11   5    3.54    4.08
 -10  12 -10    5.17    3.74
 -10  12 -10    4.82    4.09
 -10  12  -9    0.97    3.26
 -10  12  -9    3.01    3.82
 -10  12  -8   -0.55    3.81
 -10  12  -8    1.92    4.04
 -10  12  -7    4.18    4.10
 -10  12  -7    4.44    4.35
 -10  12  -6    7.79    4.54
 -10  12  -6   -1.46    3.34
 -10  12  -5   12.53    4.55
 -10  12  -5   11.86    5.10
 -10  12  -4   29.10    6.53
 -10  12  -4   28.13    6.32
 -10  12  -3   24.69    5.84
 -10  12  -3   23.34    6.07
 -10  12  -2    1.29    3.69
 -10  12  -2   -3.47    3.68
 -10  12  -1   31.39    6.87
 -10  12  -1   29.36    7.00
 -10  12   0    1.44    2.72
 -10  12   0    1.71    3.31
 -10  12   1   25.81    6.61
 -10  12   1   27.28    6.55
 -10  12   2    6.34    4.73
 -10  12   2    6.30    4.14
 -10  12   3    2.72    3.72
 -10  12   3   -2.81    4.06
 -10  12   4    3.22    4.19
 -10  13  -9   -2.42    4.16
 -10  13  -8    7.59    5.01
 -10  13  -8   -0.08    3.99
 -10  13  -7   -3.12    3.71
 -10  13  -7    5.50    4.59
 -10  13  -6    7.85    5.20
 -10  13  -6   13.53    5.93
 -10  13  -5    1.06    3.24
 -10  13  -5   -1.24    3.80
 -10  13  -4   -2.31    3.88
 -10  13  -4   -3.60    3.86
 -10  13  -3   13.12    4.95
 -10  13  -3   17.12    6.28
 -10  13  -2   22.38    6.33
 -10  13  -2   19.50    6.15
 -10  13  -1   13.52    5.96
 -10  13  -1   18.89    5.89
 -10  13   0   -2.38    3.32
 -10  13   0    1.15    3.49
 -10  13   1   40.99    8.29
 -10  13   1   24.20    6.85
 -10  14  -8   13.67    5.87
 -10  14  -7   -0.92    3.51
 -10  14  -6    3.80    3.91
 -10  14  -5    0.40    3.43
 -10  14  -5   -6.49    4.38
 -10  14  -4   20.98    6.52
 -10  14  -4   25.31    7.50
 -10  14  -3   10.19    5.31
 -10  14  -3   13.55    5.50
 -10  14  -2   -2.76    3.82
 -10  14  -1    0.32    3.54
  -9 -12   3   -9.67    6.32
  -9 -12   4    2.97    4.30
  -9 -12   5    2.03    3.66
  -9 -12   5   -2.15    3.34
  -9 -12   6   -1.50    3.35
  -9 -12   6    5.48    4.27
  -9 -12   7   -5.28    4.64
  -9 -12   7    5.81    4.42
  -9 -12   8   -2.43    3.39
  -9 -12   8   -5.26    4.43
  -9 -12   9   11.61    5.19
  -9 -12  10   10.32    5.75
  -9 -11   0   25.81    6.81
  -9 -11   1    4.34    4.41
  -9 -11   2   14.88    5.34
  -9 -11   3    7.14    4.82
  -9 -11   3    2.29    3.25
  -9 -11   4   24.75    6.27
  -9 -11   4   23.39    5.82
  -9 -11   5   -2.15    3.53
  -9 -11   5    9.52    4.48
  -9 -11   6    8.00    4.26
  -9 -11   6   11.07    5.22
  -9 -11   7   -1.94    3.74
  -9 -11   7    1.18    2.90
  -9 -11   8   23.01    6.39
  -9 -11   8   21.88    6.57
  -9 -11   9   -5.96    4.57
  -9 -11   9    0.24    2.98
  -9 -11  10    9.12    4.68
  -9 -11  10   15.39    6.04
  -9 -11  11    6.20    5.22
  -9 -11  12    5.55    4.75
  -9 -10  -2   -1.23    4.08
  -9 -10  -2    3.11    4.28
  -9 -10  -1   -3.39    4.39
  -9 -10   0    1.73    3.00
  -9 -10   1   -2.95    3.64
  -9 -10   2   26.91    6.39
  -9 -10   2   50.35    8.66
  -9 -10   3    7.74    4.52
  -9 -10   3   -4.05    4.02
  -9 -10   4   66.45    9.67
  -9 -10   4   69.82    9.89
  -9 -10   5    1.98    3.13
  -9 -10   5    5.94    3.99
  -9 -10   6   64.73    9.98
  -9 -10   6   61.33    9.48
  -9 -10   7   -3.32    3.67
  -9 -10   7   -5.81    4.15
  -9 -10   8   27.78    7.07
  -9 -10   8   37.33    8.03
  -9 -10   9    9.32    5.02
  -9 -10  10   12.94    5.08
  -9 -10  11    5.65    4.19
  -9 -10  12   25.54    7.06
  -9  -9  -3   -2.85    4.58
  -9  -9  -3    9.71    4.92
  -9  -9  -2   -3.16    3.78
  -9  -9  -2   -5.60    4.27
  -9  -9  -1   10.31    4.50
  -9  -9   0    9.58    4.32
  -9  -9   1    4.53    2.80
  -9  -9   1    6.64    4.00
  -9  -9   2   -4.13    3.52
  -9  -9   2    0.79    3.32
  -9  -9   3    7.17    3.84
  -9  -9   3    8.95    4.47
  -9  -9   4    1.21    3.33
  -9  -9   4    3.86    2.72
  -9  -9   5   10.71    3.77
  -9  -9   5    4.27    3.66
  -9  -9   6   31.72    6.65
  -9  -9   6   31.06    6.79
  -9  -9   7    4.08    4.09
  -9  -9   8   17.77    5.27
  -9  -9   9   10.82    4.62
  -9  -9  10   76.13   10.20
  -9  -9  11    2.52    3.47
  -9  -9  12    1.75    3.31
  -9  -9  13   18.20    6.21
  -9  -8  -5   11.16    4.74
  -9  -8  -4   -3.38    3.76
  -9  -8  -4   -4.40    3.52
  -9  -8  -3   -1.34    3.19
  -9  -8  -3   -2.44    3.74
  -9  -8  -2   -3.07    4.19
  -9  -8  -2    1.29    2.87
  -9  -8  -1   44.35    7.50
  -9  -8   0   -0.84    3.16
  -9  -8   0    1.62    2.67
  -9  -8   1   35.92    6.76
  -9  -8   1   44.27    7.39
  -9  -8   2   20.19    5.53
  -9  -8   2   15.73    4.62
  -9  -8   3   59.76    8.04
  -9  -8   3   73.92    9.51
  -9  -8   4   14.82    4.42
  -9  -8   4    9.94    4.26
  -9  -8   5   21.85    5.92
  -9  -8   5   16.84    5.33
  -9  -8   6    6.67    3.66
  -9  -8   7    7.48    3.70
  -9  -8   8   33.05    6.73
  -9  -8   9    3.01    3.35
  -9  -8  10   21.71    5.35
  -9  -8  11   13.42    4.99
  -9  -8  12   38.19    7.32
  -9  -8  13    0.15    3.22
  -9  -7  -6    6.10    3.84
  -9  -7  -5    7.33    3.88
  -9  -7  -5    1.05    3.19
  -9  -7  -4    5.89    3.65
  -9  -7  -4   13.80    4.96
  -9  -7  -3   11.77    4.77
  -9  -7  -3   31.11    6.44
  -9  -7  -2    3.32    2.99
  -9  -7  -1   34.62    6.37
  -9  -7  -1   28.14    5.74
  -9  -7   0   61.01    8.09
  -9  -7   0   70.11    9.10
  -9  -7   1   58.37    8.01
  -9  -7   1   61.42    8.25
  -9  -7   2    4.30    3.21
  -9  -7   2    4.11    3.00
  -9  -7   3   41.14    6.80
  -9  -7   3   24.51    5.22
  -9  -7   4   56.33    8.22
  -9  -7   4   54.45    7.75
  -9  -7   5   58.85    8.32
  -9  -7   6   31.89    6.02
  -9  -7   7   43.90    6.98
  -9  -7   8    8.08    4.03
  -9  -7   9   12.41    3.99
  -9  -7  10    3.47    2.28
  -9  -7  11   -1.01    2.58
  -9  -7  12    2.98    3.20
  -9  -7  13    4.92    4.31
  -9  -6  -7    5.09    3.96
  -9  -6  -6   -2.64    3.68
  -9  -6  -6   -0.47    3.11
  -9  -6  -5    2.13    3.45
  -9  -6  -5    3.99    3.32
  -9  -6  -4    0.37    3.19
  -9  -6  -4   -3.81    3.34
  -9  -6  -3   -0.42    2.46
  -9  -6  -3   -2.94    2.72
  -9  -6  -2    5.19    3.37
  -9  -6  -2   16.67    4.51
  -9  -6  -1   11.97    4.05
  -9  -6  -1   15.04    4.04
  -9  -6   0   15.02    3.97
  -9  -6   0   11.30    3.89
  -9  -6   1   60.33    7.97
  -9  -6   1   57.24    7.30
  -9  -6   2   11.09    3.90
  -9  -6   2   19.71    4.88
  -9  -6   3   51.70    7.08
  -9  -6   3   42.23    6.77
  -9  -6   4   70.19    8.38
  -9  -6   5   73.49    8.78
  -9  -6   6   72.17    8.89
  -9  -6   7   41.42    6.75
  -9  -6   8  119.76   11.53
  -9  -6   9   59.84    8.39
  -9  -6  10   32.06    6.50
  -9  -6  11   30.87    6.68
  -9  -6  12    1.46    2.52
  -9  -6  13   17.63    5.70
  -9  -5  -8    5.69    4.30
  -9  -5  -7   18.61    5.60
  -9  -5  -6    2.20    3.05
  -9  -5  -6   10.13    4.49
  -9  -5  -5   41.72    7.50
  -9  -5  -5   70.39    8.94
  -9  -5  -4   34.44    6.21
  -9  -5  -4   33.89    6.45
  -9  -5  -3   22.95    5.28
  -9  -5  -3   20.38    4.62
  -9  -5  -2    9.91    3.94
  -9  -5  -2    9.02    3.26
  -9  -5  -1   23.63    4.96
  -9  -5  -1   24.65    4.88
  -9  -5   0   17.69    4.30
  -9  -5   0    8.63    2.92
  -9  -5   1   65.56    7.66
  -9  -5   1   70.12    8.32
  -9  -5   2   -0.94    2.49
  -9  -5   2   -1.02    2.76
  -9  -5   3   29.20    5.21
  -9  -5   4   17.59    4.51
  -9  -5   5   -2.43    2.16
  -9  -5   6   23.42    4.81
  -9  -5   7   -1.14    2.26
  -9  -5   8    9.51    2.97
  -9  -5   9   21.36    5.04
  -9  -5  10   94.57   10.41
  -9  -5  11   31.43    6.16
  -9  -5  12   51.31    7.87
  -9  -5  13    4.32    3.32
  -9  -4  -9   -6.28    4.87
  -9  -4  -8    6.02    4.09
  -9  -4  -7    3.22    2.55
  -9  -4  -7    3.48    2.70
  -9  -4  -6    5.86    3.36
  -9  -4  -6   -0.39    2.76
  -9  -4  -5   49.24    7.79
  -9  -4  -5   50.01    7.42
  -9  -4  -4   25.72    5.45
  -9  -4  -4    5.63    3.00
  -9  -4  -3   67.36    8.25
  -9  -4  -3   71.66    7.66
  -9  -4  -3   83.85    9.02
  -9  -4  -2    7.87    2.68
  -9  -4  -2   10.33    3.14
  -9  -4  -1  115.28    9.75
  -9  -4  -1  110.87   10.06
  -9  -4   0    5.06    1.88
  -9  -4   0    7.48    3.32
  -9  -4   1  145.56   11.25
  -9  -4   1  155.44   11.45
  -9  -4   2   23.89    4.72
  -9  -4   3  129.89   10.64
  -9  -4   4   29.20    5.24
  -9  -4   5  172.57   12.58
  -9  -4   6   62.57    7.90
  -9  -4   7   75.20    8.83
  -9  -4   8    2.80    2.12
  -9  -4   9   23.54    4.94
  -9  -4  10    6.14    3.54
  -9  -4  11    9.51    3.47
  -9  -4  12   13.08    5.25
  -9  -4  13   -3.18    3.39
  -9  -3  -9    6.69    3.60
  -9  -3  -8   11.77    4.53
  -9  -3  -7    6.91    3.21
  -9  -3  -7    4.01    3.20
  -9  -3  -6    3.36    3.31
  -9  -3  -6   11.04    3.82
  -9  -3  -5   10.04    3.89
  -9  -3  -5   20.56    4.49
  -9  -3  -4   -1.22    1.93
  -9  -3  -4    1.73    2.22
  -9  -3  -3   74.46    8.03
  -9  -3  -3   93.13    8.96
  -9  -3  -3   75.89    7.51
  -9  -3  -2   11.01    3.20
  -9  -3  -2    8.76    2.65
  -9  -3  -1   80.43    7.86
  -9  -3  -1   76.97    6.66
  -9  -3  -1   72.31    7.93
  -9  -3   0    4.77    1.61
  -9  -3   0    3.75    2.81
  -9  -3   0    5.12    2.66
  -9  -3   1  196.98    9.69
  -9  -3   1  204.80   10.80
  -9  -3   1  195.47   12.74
  -9  -3   2    5.56    2.68
  -9  -3   2   -0.69    1.51
  -9  -3   3  200.21   12.94
  -9  -3   4   11.81    3.17
  -9  -3   5  194.65   13.11
  -9  -3   6    8.78    3.29
  -9  -3   7  247.82   15.42
  -9  -3   8    4.48    2.80
  -9  -3   9   70.80    8.51
  -9  -3  10   -0.17    2.64
  -9  -3  11   37.01    6.52
  -9  -3  12   -0.55    2.69
  -9  -3  13    4.73    3.48
  -9  -2 -10    6.30    4.10
  -9  -2  -9   -2.64    3.32
  -9  -2  -8   30.03    5.86
  -9  -2  -7   -1.75    2.66
  -9  -2  -7    1.79    2.83
  -9  -2  -6   30.53    5.35
  -9  -2  -6   29.15    5.52
  -9  -2  -5    3.16    2.07
  -9  -2  -5    3.65    2.55
  -9  -2  -4    6.29    2.34
  -9  -2  -4    6.29    2.87
  -9  -2  -3    0.56    1.69
  -9  -2  -3    4.49    2.97
  -9  -2  -3    5.05    2.36
  -9  -2  -2    6.97    2.62
  -9  -2  -2   14.81    3.56
  -9  -2  -2   10.07    2.74
  -9  -2  -1   -2.82    2.43
  -9  -2  -1    1.02    1.51
  -9  -2  -1    1.61    1.30
  -9  -2   0    2.10    2.14
  -9  -2   0   -1.23    1.77
  -9  -2   0    3.64    1.86
  -9  -2   0    2.93    2.01
  -9  -2   1   50.53    5.15
  -9  -2   1   58.44    6.79
  -9  -2   1   44.75    4.72
  -9  -2   2  124.46    7.61
  -9  -2   2  122.49    9.71
  -9  -2   2  107.74    7.10
  -9  -2   3   72.53    7.69
  -9  -2   3   70.35    5.63
  -9  -2   4    8.78    2.17
  -9  -2   4   12.58    3.46
  -9  -2   5  385.64   18.74
  -9  -2   5  375.20   14.10
  -9  -2   6   -2.26    2.62
  -9  -2   6    0.48    1.46
  -9  -2   7   49.20    7.04
  -9  -2   7   59.29    5.69
  -9  -2   8   17.62    4.11
  -9  -2   8   22.00    3.80
  -9  -2   9  121.16   10.94
  -9  -2   9  111.67    8.61
  -9  -2  10    1.61    3.00
  -9  -2  11  131.02   11.90
  -9  -2  12   -0.06    2.58
  -9  -2  13   34.32    6.52
  -9  -1 -11    2.70    3.45
  -9  -1 -10   14.06    5.33
  -9  -1  -9   -6.05    3.69
  -9  -1  -8   19.96    4.88
  -9  -1  -7   -0.50    1.94
  -9  -1  -7   -1.01    2.00
  -9  -1  -6   65.26    7.18
  -9  -1  -6   62.08    7.93
  -9  -1  -5   12.57    3.38
  -9  -1  -5   16.52    4.20
  -9  -1  -4  189.95   11.73
  -9  -1  -4  161.01   11.53
  -9  -1  -4  168.71   10.48
  -9  -1  -3   18.47    3.70
  -9  -1  -3   11.39    3.16
  -9  -1  -3   20.84    3.97
  -9  -1  -2  240.45   12.88
  -9  -1  -2  238.64   13.17
  -9  -1  -2  214.85   12.90
  -9  -1  -1   43.48    5.44
  -9  -1  -1   49.21    5.41
  -9  -1  -1   49.86    5.82
  -9  -1  -1   42.67    5.41
  -9  -1   0  401.39   17.46
  -9  -1   0  386.61   15.42
  -9  -1   0  388.27   16.07
  -9  -1   1   18.91    3.11
  -9  -1   1   18.45    3.26
  -9  -1   1   21.61    3.86
  -9  -1   2   -2.48    1.89
  -9  -1   2   -0.69    1.48
  -9  -1   3  118.86    7.77
  -9  -1   3  128.96   10.07
  -9  -1   3  122.83    7.01
  -9  -1   4  122.67    7.90
  -9  -1   5   86.72    6.78
  -9  -1   6   10.02    2.84
  -9  -1   7   23.33    3.94
  -9  -1   8   12.22    3.01
  -9  -1   9   17.04    3.89
  -9  -1   9   13.04    3.82
  -9  -1  10    5.80    2.76
  -9  -1  10   11.44    3.11
  -9  -1  11   19.98    4.47
  -9  -1  11   17.59    4.35
  -9  -1  12    5.41    3.04
  -9   0 -11    2.42    3.83
  -9   0 -10    1.15    2.71
  -9   0  -9    0.25    2.38
  -9   0  -8   20.92    5.06
  -9   0  -7   -0.79    1.93
  -9   0  -7    1.06    1.86
  -9   0  -6   33.84    5.84
  -9   0  -6   35.15    4.94
  -9   0  -5    2.48    1.92
  -9   0  -5    0.66    1.64
  -9   0  -4  138.74   10.37
  -9   0  -4  142.25    9.62
  -9   0  -4  142.55    9.34
  -9   0  -3   83.24    7.26
  -9   0  -3   83.90    7.25
  -9   0  -3   68.65    6.92
  -9   0  -2  211.91   11.95
  -9   0  -2  235.81   12.44
  -9   0  -2  238.01   12.81
  -9   0  -2  227.69   12.50
  -9   0  -2  227.57   13.30
  -9   0  -1  117.78    8.57
  -9   0  -1  103.39    8.12
  -9   0  -1  124.30    9.34
  -9   0  -1  111.67    8.84
  -9   0   0  364.00   15.71
  -9   0   0  385.45   15.73
  -9   0   1   96.20    7.25
  -9   0   1   92.19    7.18
  -9   0   2  508.46   17.99
  -9   0   2  523.56   17.16
  -9   0   3   19.08    3.03
  -9   0   3   19.98    2.95
  -9   0   4   98.95    6.22
  -9   0   4   99.35    7.48
  -9   0   5   85.61    7.06
  -9   0   6  123.17    8.95
  -9   0   7    5.54    2.31
  -9   0   8   43.35    5.65
  -9   0   9    7.88    2.67
  -9   0  10   29.62    5.27
  -9   0  11   35.75    6.28
  -9   0  12    1.52    2.68
  -9   0  12   -4.40    3.16
  -9   1 -11   11.95    4.63
  -9   1 -10    7.30    3.73
  -9   1  -9    6.73    3.30
  -9   1  -8   -5.33    3.19
  -9   1  -7    8.24    3.17
  -9   1  -6   14.74    3.29
  -9   1  -6   10.52    3.25
  -9   1  -5   43.64    5.16
  -9   1  -5   42.80    5.76
  -9   1  -4  150.13    9.37
  -9   1  -4  161.07   12.10
  -9   1  -4  149.54   10.21
  -9   1  -4  143.85    9.27
  -9   1  -3   19.92    3.73
  -9   1  -3   20.04    3.92
  -9   1  -3   19.00    3.51
  -9   1  -3   22.67    4.44
  -9   1  -2   -1.85    2.03
  -9   1  -2   -0.16    1.78
  -9   1  -2    0.38    1.51
  -9   1  -2   -1.09    1.66
  -9   1  -1  107.73    8.32
  -9   1  -1  101.86    8.33
  -9   1  -1   90.87    7.15
  -9   1   0    5.33    2.06
  -9   1   0    3.83    1.57
  -9   1   0    2.35    1.28
  -9   1   1   43.79    4.87
  -9   1   1   45.40    5.26
  -9   1   2   15.86    2.81
  -9   1   2   23.56    3.87
  -9   1   3    1.90    1.38
  -9   1   3    3.13    1.74
  -9   1   4  107.31    7.00
  -9   1   4  109.84    8.21
  -9   1   5   38.23    4.82
  -9   1   5   34.93    3.90
  -9   1   6  531.48   20.07
  -9   1   7  133.47    9.90
  -9   1   8   63.32    7.10
  -9   1   9   67.83    7.59
  -9   1  10   35.09    5.82
  -9   1  11    6.03    3.41
  -9   1  12   19.27    5.63
  -9   2 -12   10.72    5.24
  -9   2 -11   18.23    5.40
  -9   2 -10   34.80    6.46
  -9   2  -9   38.06    6.55
  -9   2  -8   35.35    5.77
  -9   2  -7   33.94    5.31
  -9   2  -6   37.88    5.49
  -9   2  -5  102.41    8.58
  -9   2  -5  108.73   10.29
  -9   2  -5   98.17    7.15
  -9   2  -5   91.87    7.33
  -9   2  -4   48.33    4.94
  -9   2  -4   54.44    5.79
  -9   2  -4   52.51    6.75
  -9   2  -3  199.57   12.91
  -9   2  -3  200.31   10.85
  -9   2  -3  200.82   12.57
  -9   2  -3  189.44   10.13
  -9   2  -2   86.69    7.90
  -9   2  -2   87.67    6.55
  -9   2  -2   91.04    8.39
  -9   2  -1  162.35    8.73
  -9   2  -1  180.94   11.18
  -9   2  -1  187.56   11.40
  -9   2   0  297.98   14.12
  -9   2   0  295.32   14.17
  -9   2   0  275.98   11.17
  -9   2   1    5.72    1.96
  -9   2   1    8.09    1.77
  -9   2   1    9.45    2.45
  -9   2   2  288.60   12.91
  -9   2   2  280.20   13.69
  -9   2   3   -0.59    1.45
  -9   2   3    2.17    1.60
  -9   2   4   20.59    3.98
  -9   2   4   16.29    2.92
  -9   2   5   56.42    5.26
  -9   2   5   55.16    6.11
  -9   2   6  111.51    9.16
  -9   2   6  115.12    7.64
  -9   2   7   34.62    5.47
  -9   2   8   17.41    4.13
  -9   2   9  130.66   11.13
  -9   2  10    1.13    2.36
  -9   2  11   15.91    4.81
  -9   2  12    7.81    4.03
  -9   3 -12   11.62    4.56
  -9   3 -11   13.42    4.83
  -9   3 -10    8.55    3.44
  -9   3  -9    1.15    2.10
  -9   3  -8   28.26    5.20
  -9   3  -8   35.21    6.90
  -9   3  -7   19.90    5.06
  -9   3  -7   21.84    4.40
  -9   3  -6  161.06   12.80
  -9   3  -6  122.16    9.33
  -9   3  -5    3.38    2.22
  -9   3  -5   -0.38    1.89
  -9   3  -4  151.54   11.59
  -9   3  -4  155.95   11.57
  -9   3  -4  149.06    8.35
  -9   3  -4  156.31    9.38
  -9   3  -3   57.87    7.02
  -9   3  -3   58.89    5.30
  -9   3  -3   59.83    6.96
  -9   3  -3   57.64    5.43
  -9   3  -2  234.49   10.43
  -9   3  -2  241.49   13.68
  -9   3  -2  245.56   13.88
  -9   3  -1    1.95    2.11
  -9   3  -1    3.04    1.50
  -9   3  -1    1.46    1.75
  -9   3   0  149.07    9.96
  -9   3   0  152.31   10.52
  -9   3   1   69.26    6.49
  -9   3   1   56.48    6.28
  -9   3   2  120.59    8.57
  -9   3   2  124.57    9.16
  -9   3   3   36.21    5.22
  -9   3   3   29.85    4.28
  -9   3   4   98.98    7.44
  -9   3   4   88.50    8.24
  -9   3   5    4.01    2.15
  -9   3   5    1.54    1.46
  -9   3   6   25.16    3.78
  -9   3   6   21.46    4.33
  -9   3   7   -3.58    2.35
  -9   3   7   -1.19    1.92
  -9   3   8   41.06    6.28
  -9   3   9   -3.83    2.80
  -9   3  10    0.69    2.57
  -9   3  11    3.85    3.07
  -9   3  12   -1.30    3.19
  -9   4 -13    4.26    4.17
  -9   4 -12   -5.48    4.15
  -9   4 -12    0.07    2.89
  -9   4 -11    7.99    4.33
  -9   4 -11   21.57    5.37
  -9   4 -10   -2.76    2.61
  -9   4 -10   -2.97    3.16
  -9   4  -9    4.88    3.38
  -9   4  -9    5.26    3.45
  -9   4  -8   10.44    3.50
  -9   4  -8    5.17    2.29
  -9   4  -7    0.16    1.57
  -9   4  -7    5.47    3.35
  -9   4  -6   -4.13    2.53
  -9   4  -6    0.04    1.55
  -9   4  -5   15.18    4.17
  -9   4  -5    6.68    2.41
  -9   4  -4   -0.39    1.82
  -9   4  -4    1.67    1.53
  -9   4  -4    4.81    2.65
  -9   4  -3  260.12   14.92
  -9   4  -3  242.28   10.41
  -9   4  -3  244.51   14.43
  -9   4  -3  228.02   10.43
  -9   4  -2   79.78    7.69
  -9   4  -2   76.22    7.77
  -9   4  -2   65.54    4.94
  -9   4  -1   81.50    7.82
  -9   4  -1   83.45    7.82
  -9   4   0  389.91   17.42
  -9   4   0  407.13   17.81
  -9   4   1   13.07    3.02
  -9   4   1    7.96    2.40
  -9   4   2  306.19   15.37
  -9   4   2  293.09   14.08
  -9   4   3   73.81    7.49
  -9   4   3   72.42    6.72
  -9   4   4  168.69   11.78
  -9   4   4  171.47   10.47
  -9   4   5   33.88    4.69
  -9   4   5   25.14    4.76
  -9   4   6   97.40    8.01
  -9   4   6   92.09    9.04
  -9   4   7    7.04    3.30
  -9   4   7    2.71    2.00
  -9   4   8   36.50    6.27
  -9   4   8   28.00    4.52
  -9   4   9    2.46    2.44
  -9   4  10   63.54    8.64
  -9   4  11   -1.42    2.93
  -9   4  12    7.29    4.40
  -9   5 -13    2.71    4.14
  -9   5 -12    0.33    3.14
  -9   5 -11    9.89    5.01
  -9   5 -11   12.65    4.24
  -9   5 -10   18.33    4.51
  -9   5 -10    9.97    4.70
  -9   5  -9   64.93    7.55
  -9   5  -9   79.93   10.25
  -9   5  -8   28.41    4.86
  -9   5  -8   22.76    5.67
  -9   5  -7   68.55    8.87
  -9   5  -7   63.79    6.68
  -9   5  -6    2.18    1.70
  -9   5  -6    2.79    2.24
  -9   5  -5   78.51    8.87
  -9   5  -5   94.04    9.42
  -9   5  -5   76.18    6.45
  -9   5  -4   17.40    4.17
  -9   5  -4   28.51    5.20
  -9   5  -4   21.18    3.26
  -9   5  -3   71.15    7.92
  -9   5  -3   81.17    8.18
  -9   5  -2   -0.48    2.13
  -9   5  -2   -0.66    1.60
  -9   5  -1   88.79    8.42
  -9   5  -1   92.80    8.54
  -9   5   0   35.39    5.42
  -9   5   0   42.41    5.56
  -9   5   1    2.60    1.85
  -9   5   1   -1.47    2.34
  -9   5   2  100.72    8.82
  -9   5   2  102.25    8.55
  -9   5   3   12.22    3.64
  -9   5   3    7.07    2.23
  -9   5   4  197.57   12.00
  -9   5   4  214.17   13.46
  -9   5   5    3.88    2.34
  -9   5   5    3.76    2.96
  -9   5   6  140.19   10.20
  -9   5   6  177.64   13.00
  -9   5   7    7.12    2.85
  -9   5   7    9.96    3.48
  -9   5   8   58.24    7.81
  -9   5   8   45.96    6.12
  -9   5   9   -2.28    2.93
  -9   5  10   49.35    7.92
  -9   5  11    5.19    3.97
  -9   6 -13    6.11    5.18
  -9   6 -12    3.16    3.54
  -9   6 -11   11.80    4.27
  -9   6 -11   14.06    5.04
  -9   6 -10    2.79    2.90
  -9   6 -10    0.97    2.09
  -9   6  -9  175.16   12.31
  -9   6  -9  197.15   15.55
  -9   6  -8   10.34    3.24
  -9   6  -8   13.67    4.30
  -9   6  -7   94.53   10.38
  -9   6  -7   83.51    7.45
  -9   6  -6   -0.83    2.22
  -9   6  -6    2.60    3.00
  -9   6  -6   -1.94    1.71
  -9   6  -5  204.17   14.08
  -9   6  -5  226.14   15.04
  -9   6  -4    1.56    2.65
  -9   6  -4   -1.33    2.32
  -9   6  -3  137.45   11.09
  -9   6  -3  145.87   11.35
  -9   6  -2   10.06    3.13
  -9   6  -2    8.34    2.89
  -9   6  -1  111.32    9.43
  -9   6  -1  104.12    9.12
  -9   6   0    0.13    1.82
  -9   6   0   -3.99    2.40
  -9   6   1  138.06   10.35
  -9   6   1  149.38   11.14
  -9   6   2    0.62    1.76
  -9   6   2    4.12    2.07
  -9   6   3    9.23    3.09
  -9   6   3   14.85    3.60
  -9   6   4   13.85    3.53
  -9   6   4   23.29    4.90
  -9   6   5    2.77    2.60
  -9   6   5    7.60    2.97
  -9   6   6    0.53    2.23
  -9   6   6   -2.33    2.99
  -9   6   7    2.73    2.60
  -9   6   7   -6.47    3.74
  -9   6   8   30.90    6.41
  -9   6   8   28.74    5.27
  -9   6   9    1.06    2.48
  -9   6  10   18.82    6.00
  -9   6  11   -2.23    3.72
  -9   7 -13   -3.67    3.73
  -9   7 -12    0.24    3.32
  -9   7 -11    1.68    3.10
  -9   7 -10    8.64    4.35
  -9   7  -9    9.98    3.45
  -9   7  -9   14.20    4.33
  -9   7  -8   15.01    3.54
  -9   7  -8   15.15    4.95
  -9   7  -7   57.48    8.21
  -9   7  -7   54.71    7.98
  -9   7  -6    2.24    2.36
  -9   7  -6   -5.34    3.23
  -9   7  -5   39.76    6.40
  -9   7  -5   40.47    6.49
  -9   7  -4    6.01    2.55
  -9   7  -4    8.61    3.34
  -9   7  -3  220.22   14.32
  -9   7  -3  223.78   14.60
  -9   7  -2    6.78    3.09
  -9   7  -2    7.13    2.81
  -9   7  -1  157.51   11.89
  -9   7  -1  175.88   12.41
  -9   7   0   -6.57    3.33
  -9   7   0    0.68    2.11
  -9   7   1  315.09   17.16
  -9   7   1  329.88   17.06
  -9   7   2   15.86    3.98
  -9   7   2   17.84    4.39
  -9   7   3  152.94   11.49
  -9   7   3  140.46   11.71
  -9   7   4    2.01    2.53
  -9   7   4   -0.83    2.11
  -9   7   5   86.70    9.39
  -9   7   5   96.05    9.23
  -9   7   6    6.14    2.66
  -9   7   6    6.41    2.81
  -9   7   7   74.42    9.40
  -9   7   7   61.07    8.06
  -9   7   8    0.27    2.50
  -9   7   8    2.71    2.54
  -9   7   9   -0.85    2.61
  -9   7  10    9.98    5.00
  -9   8 -13    3.93    3.51
  -9   8 -12   16.73    5.81
  -9   8 -11    5.36    3.95
  -9   8 -10   15.21    5.34
  -9   8  -9   -2.19    3.02
  -9   8  -9    3.99    3.24
  -9   8  -8   75.87    9.77
  -9   8  -8   73.17    9.38
  -9   8  -7    1.88    2.47
  -9   8  -7   -2.04    3.30
  -9   8  -6   48.45    7.44
  -9   8  -6   48.06    7.14
  -9   8  -5   38.97    6.36
  -9   8  -5   26.19    5.69
  -9   8  -4    1.47    2.19
  -9   8  -4    1.40    2.12
  -9   8  -3   56.22    7.49
  -9   8  -3   49.48    7.02
  -9   8  -2    0.41    1.83
  -9   8  -2    2.19    2.61
  -9   8  -1   56.34    7.37
  -9   8  -1   52.83    7.27
  -9   8   0   23.77    4.95
  -9   8   0   20.25    4.68
  -9   8   1   93.41    9.45
  -9   8   1   89.08    9.38
  -9   8   2    6.36    3.67
  -9   8   2    3.19    2.56
  -9   8   3   51.40    7.01
  -9   8   3   62.70    8.07
  -9   8   4   27.95    5.23
  -9   8   4   19.07    5.04
  -9   8   5  107.16   11.05
  -9   8   5  108.18   10.44
  -9   8   6   58.21    7.98
  -9   8   6   57.12    8.55
  -9   8   7   63.82    8.61
  -9   8   7   70.78    9.44
  -9   8   8    8.81    4.61
  -9   8   9   11.24    4.70
  -9   8  10   18.38    5.96
  -9   9 -13   -0.77    4.25
  -9   9 -12   23.33    6.84
  -9   9 -11   12.28    5.28
  -9   9 -10   12.12    5.10
  -9   9 -10   11.55    5.00
  -9   9  -9   14.23    4.69
  -9   9  -9   16.81    5.38
  -9   9  -8   61.07    8.78
  -9   9  -8   39.27    7.26
  -9   9  -7   41.15    7.18
  -9   9  -7   28.29    6.42
  -9   9  -6   49.57    7.63
  -9   9  -6   34.67    6.55
  -9   9  -5   -3.18    3.13
  -9   9  -5   -1.59    2.97
  -9   9  -4   74.82    8.82
  -9   9  -4   65.70    8.65
  -9   9  -3    5.06    1.96
  -9   9  -3   12.96    4.69
  -9   9  -2   54.68    7.58
  -9   9  -2   83.15    9.49
  -9   9  -1   30.77    5.70
  -9   9  -1   32.22    6.06
  -9   9   0    0.93    2.16
  -9   9   0   -5.19    3.48
  -9   9   1   22.15    4.95
  -9   9   1   18.47    4.63
  -9   9   2    0.54    2.07
  -9   9   2    5.93    3.33
  -9   9   3    0.76    1.99
  -9   9   3    1.77    2.79
  -9   9   4    1.78    2.20
  -9   9   4    2.85    2.79
  -9   9   5    8.30    4.23
  -9   9   5    1.21    2.50
  -9   9   6   19.77    5.22
  -9   9   6   18.73    4.99
  -9   9   7    4.69    2.96
  -9   9   7    9.34    4.54
  -9   9   8    4.71    4.02
  -9   9   9    3.81    3.94
  -9  10 -12   -2.76    3.93
  -9  10 -12   -1.70    3.51
  -9  10 -11    1.23    3.49
  -9  10 -11   -1.39    3.41
  -9  10 -10   11.69    4.45
  -9  10 -10   11.19    4.55
  -9  10  -9   -0.64    3.22
  -9  10  -9    4.17    3.38
  -9  10  -8   42.71    7.61
  -9  10  -8   52.55    8.33
  -9  10  -7   36.27    6.91
  -9  10  -7   32.67    6.50
  -9  10  -6   39.67    6.96
  -9  10  -6   25.93    5.64
  -9  10  -5   22.65    4.80
  -9  10  -5   28.32    6.19
  -9  10  -4  128.95   12.05
  -9  10  -4  113.01   11.29
  -9  10  -3   14.65    3.87
  -9  10  -3   21.85    5.34
  -9  10  -2   63.56    8.65
  -9  10  -2   59.24    8.20
  -9  10  -1   69.99    8.38
  -9  10  -1   53.53    7.77
  -9  10   0   54.91    7.84
  -9  10   0   64.85    8.40
  -9  10   1   71.34    8.91
  -9  10   1   64.20    8.70
  -9  10   2   18.36    4.99
  -9  10   2   27.97    5.63
  -9  10   3   41.65    7.46
  -9  10   3   29.17    6.02
  -9  10   4   16.58    5.02
  -9  10   4   19.40    4.97
  -9  10   5    4.57    3.34
  -9  10   5    7.81    3.85
  -9  10   6   10.37    4.21
  -9  10   6   13.51    5.16
  -9  10   7   21.35    6.51
  -9  11 -12   -2.13    3.92
  -9  11 -12   14.45    5.69
  -9  11 -11    2.91    3.93
  -9  11 -11    5.58    4.06
  -9  11 -10    0.53    3.39
  -9  11 -10    9.85    4.53
  -9  11  -9   -3.73    3.18
  -9  11  -9    1.35    3.07
  -9  11  -8   -0.77    2.71
  -9  11  -8    2.61    3.65
  -9  11  -7    0.60    2.94
  -9  11  -7   -0.14    2.50
  -9  11  -6    6.05    3.39
  -9  11  -6   11.89    4.93
  -9  11  -5   20.46    5.03
  -9  11  -5   19.22    5.31
  -9  11  -4   22.47    5.67
  -9  11  -4   21.88    5.15
  -9  11  -3   37.61    6.81
  -9  11  -3   34.24    6.38
  -9  11  -2   35.75    6.63
  -9  11  -2   21.54    5.30
  -9  11  -1   22.92    5.76
  -9  11  -1   14.11    4.25
  -9  11   0    3.07    2.50
  -9  11   0   11.27    4.08
  -9  11   1   70.06    9.32
  -9  11   1   54.84    8.12
  -9  11   2   10.80    3.90
  -9  11   2   25.45    5.91
  -9  11   3   44.92    8.15
  -9  11   3   51.65    8.02
  -9  11   4    0.07    2.72
  -9  11   4    5.82    4.26
  -9  11   5   15.89    6.03
  -9  11   5    9.60    4.28
  -9  11   6    1.41    3.17
  -9  12 -11    7.75    4.46
  -9  12 -11    8.17    4.78
  -9  12 -10   14.97    5.26
  -9  12 -10   27.20    6.59
  -9  12  -9    8.59    4.35
  -9  12  -9   18.36    5.69
  -9  12  -8   28.74    6.66
  -9  12  -8   24.19    6.24
  -9  12  -7   37.42    7.21
  -9  12  -7   39.21    7.54
  -9  12  -6   23.46    6.23
  -9  12  -6   19.01    5.40
  -9  12  -5   -0.89    2.50
  -9  12  -5   -5.95    4.34
  -9  12  -4   16.18    4.86
  -9  12  -4   16.61    4.86
  -9  12  -3   -0.46    3.00
  -9  12  -3    1.62    3.18
  -9  12  -2    8.54    4.46
  -9  12  -2   10.54    4.38
  -9  12  -1   10.54    4.17
  -9  12  -1   19.07    4.88
  -9  12   0   -1.28    3.06
  -9  12   0    1.20    2.51
  -9  12   1   -0.20    2.86
  -9  12   1   11.19    4.72
  -9  12   2   13.33    4.61
  -9  12   2   11.62    4.98
  -9  12   3    2.21    3.28
  -9  12   3    9.13    4.13
  -9  12   4   18.50    5.56
  -9  12   4   12.23    5.00
  -9  12   5   22.22    7.06
  -9  13 -10   18.16    5.93
  -9  13 -10   11.18    4.37
  -9  13  -9    1.63    3.21
  -9  13  -9   -2.40    3.92
  -9  13  -8   64.38    9.88
  -9  13  -8   63.04    9.73
  -9  13  -7    2.16    3.10
  -9  13  -7   -2.86    3.80
  -9  13  -6   38.23    7.34
  -9  13  -6   41.15    7.86
  -9  13  -5   -2.04    3.19
  -9  13  -5   -5.42    3.90
  -9  13  -4   45.02    8.15
  -9  13  -4   50.99    8.20
  -9  13  -3    7.29    3.97
  -9  13  -3   11.38    4.83
  -9  13  -2    9.32    4.56
  -9  13  -2    9.07    4.30
  -9  13  -1   28.88    6.52
  -9  13  -1   29.58    6.66
  -9  13   0    8.58    4.70
  -9  13   0   11.89    4.87
  -9  13   1    5.12    3.29
  -9  13   1    1.18    3.68
  -9  13   2   15.97    5.57
  -9  13   2   19.21    6.08
  -9  13   3    4.06    4.15
  -9  13   3    1.54    3.48
  -9  14  -9    5.91    4.25
  -9  14  -8   -2.62    3.61
  -9  14  -7    2.04    3.47
  -9  14  -7   -3.93    3.93
  -9  14  -6    2.05    3.60
  -9  14  -6   16.38    5.22
  -9  14  -5    1.17    3.57
  -9  14  -5    3.32    3.80
  -9  14  -4   34.84    7.93
  -9  14  -4   25.41    6.47
  -9  14  -3    4.52    3.11
  -9  14  -3   -2.40    3.15
  -9  14  -2   76.90   10.31
  -9  14  -2   74.88   10.90
  -9  14  -1   11.66    4.87
  -9  14  -1    7.90    4.10
  -9  14   0   36.86    8.57
  -9  14   0   38.61    7.92
  -9  14   1    6.77    4.87
  -9  15  -7    6.19    4.75
  -9  15  -6   -1.73    3.61
  -9  15  -5   -2.62    3.97
  -9  15  -4    3.09    4.29
  -9  15  -3    0.82    3.72
  -9  15  -2   11.31    5.40
  -8 -13   4    5.22    4.49
  -8 -13   5   -2.81    3.28
  -8 -13   5   -5.16    4.77
  -8 -13   6   -3.73    4.05
  -8 -13   6    5.32    4.08
  -8 -13   7    4.74    4.69
  -8 -13   7   -1.22    3.61
  -8 -13   8   -3.95    4.15
  -8 -13   9    1.58    4.01
  -8 -13  10    6.11    5.38
  -8 -13  11   -6.44    4.89
  -8 -12   0   15.37    5.44
  -8 -12   1   -1.18    3.19
  -8 -12   2   15.62    5.53
  -8 -12   3   13.10    5.31
  -8 -12   3    6.64    3.61
  -8 -12   4   34.96    7.33
  -8 -12   4   44.60    8.23
  -8 -12   5    7.97    4.81
  -8 -12   5    5.15    2.79
  -8 -12   6   45.78    8.14
  -8 -12   6   46.54    8.16
  -8 -12   7    1.45    3.24
  -8 -12   7    4.94    4.14
  -8 -12   8   31.73    7.11
  -8 -12   8   38.20    7.70
  -8 -12   9    7.78    4.73
  -8 -12   9    0.07    2.81
  -8 -12  10    2.62    3.16
  -8 -12  10    0.58    3.03
  -8 -12  11   -0.40    4.07
  -8 -12  12   29.81    7.82
  -8 -11  -2   -6.22    5.30
  -8 -11  -2   -0.89    3.79
  -8 -11  -1    6.47    4.91
  -8 -11   0    2.78    3.55
  -8 -11   1   10.41    4.87
  -8 -11   2    1.00    3.07
  -8 -11   2    3.19    3.24
  -8 -11   3    4.16    3.48
  -8 -11   3    3.02    3.30
  -8 -11   4   54.51    8.86
  -8 -11   4   55.00    8.82
  -8 -11   5    3.92    3.97
  -8 -11   5    3.58    3.11
  -8 -11   6   64.35    9.60
  -8 -11   6   62.77    9.29
  -8 -11   7   16.27    5.30
  -8 -11   7   -2.73    3.44
  -8 -11   8   38.55    8.02
  -8 -11   8   36.71    7.02
  -8 -11   9    2.97    3.07
  -8 -11   9    5.95    4.63
  -8 -11  10   42.01    8.68
  -8 -11  11    3.46    4.11
  -8 -11  12   13.41    5.97
  -8 -11  13    7.39    5.21
  -8 -10  -3    6.07    4.14
  -8 -10  -3    3.30    3.23
  -8 -10  -2   -1.76    3.20
  -8 -10  -2    1.05    2.99
  -8 -10  -1   26.11    5.68
  -8 -10   0    5.23    4.24
  -8 -10   1   29.31    6.34
  -8 -10   1   28.57    6.51
  -8 -10   2    5.07    3.72
  -8 -10   2    1.94    2.60
  -8 -10   3   12.36    4.57
  -8 -10   3   11.95    4.47
  -8 -10   4   -3.44    3.45
  -8 -10   4    3.25    3.13
  -8 -10   5    4.84    3.25
  -8 -10   5    4.54    3.61
  -8 -10   6   49.61    8.01
  -8 -10   6   52.20    8.68
  -8 -10   7    2.00    3.03
  -8 -10   7   -0.61    2.90
  -8 -10   8    8.07    3.99
  -8 -10   9   -1.33    3.57
  -8 -10  10   22.10    5.38
  -8 -10  11    4.64    3.30
  -8 -10  12   19.38    5.72
  -8 -10  13    2.87    3.81
  -8  -9  -5    8.87    4.09
  -8  -9  -4    4.62    3.44
  -8  -9  -4   -2.67    3.98
  -8  -9  -3   21.82    5.24
  -8  -9  -3   37.91    7.42
  -8  -9  -2    0.21    2.81
  -8  -9  -1   28.92    6.24
  -8  -9   0    4.89    3.59
  -8  -9   0    3.54    3.37
  -8  -9   1   42.99    7.67
  -8  -9   1   39.63    6.93
  -8  -9   2    8.69    4.32
  -8  -9   2    3.84    2.66
  -8  -9   3   55.54    8.27
  -8  -9   3   45.57    7.40
  -8  -9   4    2.91    2.22
  -8  -9   4    0.99    2.38
  -8  -9   5   75.42    9.79
  -8  -9   5   75.92    9.37
  -8  -9   6   -3.63    2.86
  -8  -9   6    0.63    2.44
  -8  -9   7   88.57   10.25
  -8  -9   8    4.94    2.73
  -8  -9   9   16.78    4.94
  -8  -9  10   20.12    5.58
  -8  -9  11    0.07    3.03
  -8  -9  12   14.32    5.03
  -8  -9  13    5.87    4.07
  -8  -8  -6   -2.87    3.84
  -8  -8  -5    3.07    3.97
  -8  -8  -5    3.42    3.43
  -8  -8  -4   11.63    4.32
  -8  -8  -4    9.41    4.31
  -8  -8  -3   24.40    5.75
  -8  -8  -3   42.73    7.33
  -8  -8  -2    2.51    2.97
  -8  -8  -1    4.50    3.22
  -8  -8  -1    4.73    3.26
  -8  -8   0   19.85    5.63
  -8  -8   0   26.84    5.54
  -8  -8   1  125.39   11.59
  -8  -8   1  125.99   11.79
  -8  -8   2   10.60    3.73
  -8  -8   2    1.20    2.36
  -8  -8   3   96.75   10.41
  -8  -8   3  109.66   10.82
  -8  -8   4   27.70    6.02
  -8  -8   4   33.84    6.21
  -8  -8   5   41.15    6.72
  -8  -8   5   42.03    6.62
  -8  -8   6   49.29    7.66
  -8  -8   7  161.83   13.04
  -8  -8   8   20.80    5.12
  -8  -8   9   43.04    6.68
  -8  -8  10   -0.38    2.75
  -8  -8  11   24.72    5.83
  -8  -8  12   -1.32    2.99
  -8  -8  13    3.26    3.42
  -8  -7  -7   14.89    6.02
  -8  -7  -6   20.30    5.92
  -8  -7  -6   22.10    6.13
  -8  -7  -5    4.08    3.50
  -8  -7  -5    4.09    3.74
  -8  -7  -4   63.48    8.90
  -8  -7  -4   40.10    7.57
  -8  -7  -3   -4.68    3.53
  -8  -7  -3    3.57    2.68
  -8  -7  -2   27.67    5.04
  -8  -7  -2   42.25    6.85
  -8  -7  -1    8.76    3.41
  -8  -7  -1   10.61    3.49
  -8  -7   0    0.71    1.87
  -8  -7   0    2.16    2.49
  -8  -7   1   32.03    5.58
  -8  -7   1   30.46    5.97
  -8  -7   2    8.33    3.41
  -8  -7   2    2.34    2.00
  -8  -7   3   35.10    5.77
  -8  -7   3   32.97    5.56
  -8  -7   4   -4.07    3.65
  -8  -7   4    2.84    2.26
  -8  -7   5   37.17    6.13
  -8  -7   6   26.34    5.69
  -8  -7   7   86.38    9.47
  -8  -7   8   38.67    6.42
  -8  -7   9   62.41    8.01
  -8  -7  10   16.80    4.39
  -8  -7  11  113.78   11.10
  -8  -7  12   28.13    6.20
  -8  -7  13   22.70    5.35
  -8  -6  -8    5.23    4.72
  -8  -6  -7   18.32    5.54
  -8  -6  -7   27.27    6.01
  -8  -6  -6    7.07    4.49
  -8  -6  -6    1.63    2.84
  -8  -6  -5   89.11   10.06
  -8  -6  -5   60.73    8.81
  -8  -6  -4    6.19    2.95
  -8  -6  -4    8.95    3.53
  -8  -6  -3   39.39    6.35
  -8  -6  -3   27.81    5.81
  -8  -6  -2   75.40    8.70
  -8  -6  -2   53.80    6.86
  -8  -6  -1   87.61    8.92
  -8  -6  -1   87.20    9.06
  -8  -6   0   63.57    7.55
  -8  -6   0   69.27    7.94
  -8  -6   1   75.06    8.20
  -8  -6   1   68.78    7.93
  -8  -6   2   11.98    3.32
  -8  -6   2   18.09    4.29
  -8  -6   3   68.16    7.86
  -8  -6   3   69.35    8.03
  -8  -6   4   38.24    6.03
  -8  -6   5   48.15    6.72
  -8  -6   6    4.68    2.23
  -8  -6   7   25.60    5.04
  -8  -6   8   16.10    4.51
  -8  -6   9   37.30    6.48
  -8  -6  10   24.87    5.47
  -8  -6  11    0.64    2.27
  -8  -6  12   29.94    5.97
  -8  -6  13    7.94    3.93
  -8  -5  -9   -6.33    5.02
  -8  -5  -8    3.72    3.88
  -8  -5  -7    2.03    2.82
  -8  -5  -7   -2.42    3.44
  -8  -5  -6    0.17    2.60
  -8  -5  -6    1.59    2.89
  -8  -5  -5    4.07    2.68
  -8  -5  -5    5.87    2.86
  -8  -5  -4   15.20    4.39
  -8  -5  -4   12.71    4.05
  -8  -5  -3   32.49    5.27
  -8  -5  -3   23.68    4.63
  -8  -5  -3   26.28    5.35
  -8  -5  -2   55.52    6.60
  -8  -5  -2   65.38    7.72
  -8  -5  -1   82.08    8.15
  -8  -5  -1   87.41    8.78
  -8  -5   0   54.04    7.02
  -8  -5   0   53.24    6.30
  -8  -5   1   59.13    7.08
  -8  -5   1   46.57    6.41
  -8  -5   2   41.67    5.84
  -8  -5   2   41.78    5.90
  -8  -5   3  429.45   19.63
  -8  -5   4   91.22    8.69
  -8  -5   5  122.74   10.27
  -8  -5   6   27.54    5.08
  -8  -5   7  140.80   11.20
  -8  -5   8   91.24    9.37
  -8  -5   9   71.52    8.30
  -8  -5  10    0.97    2.79
  -8  -5  11   22.47    5.32
  -8  -5  12   -1.56    2.44
  -8  -5  13   19.04    5.22
  -8  -4 -10   15.49    5.46
  -8  -4  -9    2.24    3.37
  -8  -4  -8   47.44    7.31
  -8  -4  -8   56.78    8.80
  -8  -4  -7    0.16    2.59
  -8  -4  -7   -2.90    3.15
  -8  -4  -6   15.26    4.81
  -8  -4  -6   13.09    3.98
  -8  -4  -5    3.11    2.47
  -8  -4  -5    4.62    2.75
  -8  -4  -4   19.98    4.42
  -8  -4  -4   25.32    4.84
  -8  -4  -3   33.74    5.58
  -8  -4  -3   27.95    4.73
  -8  -4  -3   35.02    4.96
  -8  -4  -2   68.30    7.66
  -8  -4  -2   50.69    6.10
  -8  -4  -1   27.69    4.65
  -8  -4  -1   29.84    4.96
  -8  -4   0   23.25    4.54
  -8  -4   0   18.19    3.90
  -8  -4   0   18.49    2.90
  -8  -4   1  138.57   10.48
  -8  -4   1  132.14   10.10
  -8  -4   2  241.75   13.85
  -8  -4   3   74.84    7.72
  -8  -4   4   16.33    3.95
  -8  -4   5  542.96   22.05
  -8  -4   6   23.25    4.35
  -8  -4   7  208.29   13.55
  -8  -4   8    2.69    1.86
  -8  -4   9  180.93   13.03
  -8  -4  10    6.80    3.57
  -8  -4  11   71.56    8.65
  -8  -4  12   23.71    5.64
  -8  -4  13   11.37    4.08
  -8  -3 -10    9.94    4.90
  -8  -3  -9    0.07    2.55
  -8  -3  -8   23.03    5.08
  -8  -3  -8   16.44    5.26
  -8  -3  -7    4.18    3.96
  -8  -3  -7    3.12    2.63
  -8  -3  -6  105.03    9.58
  -8  -3  -6   74.54    8.88
  -8  -3  -5    8.23    2.97
  -8  -3  -5   12.39    3.32
  -8  -3  -4  104.89    9.12
  -8  -3  -4  101.81    9.42
  -8  -3  -4   89.63    7.48
  -8  -3  -3    3.76    2.02
  -8  -3  -3    7.16    2.35
  -8  -3  -2  103.77    8.09
  -8  -3  -2  118.45    9.50
  -8  -3  -1    5.44    2.35
  -8  -3  -1   -0.87    1.50
  -8  -3   0  153.85    8.25
  -8  -3   0  152.99   10.70
  -8  -3   0  149.43   10.16
  -8  -3   1   34.31    3.65
  -8  -3   1   39.77    5.61
  -8  -3   2    3.26    1.46
  -8  -3   2    4.19    1.71
  -8  -3   2    4.48    1.71
  -8  -3   3  100.64    8.56
  -8  -3   3  105.68    6.08
  -8  -3   4   54.13    4.22
  -8  -3   4   48.39    5.91
  -8  -3   5   34.01    4.99
  -8  -3   5   25.31    3.04
  -8  -3   6   10.77    2.09
  -8  -3   6    9.42    2.90
  -8  -3   7   32.94    5.25
  -8  -3   7   39.25    4.13
  -8  -3   8   65.44    5.64
  -8  -3   8   74.18    8.02
  -8  -3   9   51.58    5.31
  -8  -3   9   61.62    7.48
  -8  -3  10   -2.67    1.98
  -8  -3  10   -1.06    2.27
  -8  -3  11  176.35   13.07
  -8  -3  12    4.02    3.04
  -8  -3  13   71.49    9.12
  -8  -2 -11   -3.25    4.02
  -8  -2 -10    7.62    4.16
  -8  -2  -9    1.48    2.50
  -8  -2  -8   24.48    5.64
  -8  -2  -8   30.44    5.54
  -8  -2  -7    6.59    2.99
  -8  -2  -7   13.70    3.98
  -8  -2  -6   60.10    7.53
  -8  -2  -6   64.92    7.17
  -8  -2  -5    2.23    1.85
  -8  -2  -5    2.79    2.42
  -8  -2  -4  175.35   10.07
  -8  -2  -4  176.90   12.03
  -8  -2  -4  193.03   11.76
  -8  -2  -3   -1.35    2.14
  -8  -2  -3    4.83    2.24
  -8  -2  -3    7.19    2.73
  -8  -2  -2  418.48   17.02
  -8  -2  -2  471.18   18.61
  -8  -2  -1   16.92    3.24
  -8  -2  -1   14.04    3.04
  -8  -2   0  518.41   19.20
  -8  -2   0  470.86   16.10
  -8  -2   1    0.67    1.20
  -8  -2   1    1.24    1.24
  -8  -2   1   -0.25    1.20
  -8  -2   2  372.60   16.54
  -8  -2   2  359.95   12.79
  -8  -2   2  381.23   13.09
  -8  -2   3   43.51    5.58
  -8  -2   3   31.93    3.17
  -8  -2   3   36.01    3.63
  -8  -2   4   94.50    6.06
  -8  -2   4   85.85    8.07
  -8  -2   5    0.95    1.13
  -8  -2   5    2.32    1.78
  -8  -2   6  220.80   10.15
  -8  -2   6  227.22   13.46
  -8  -2   7   44.32    5.99
  -8  -2   7   44.28    4.69
  -8  -2   8   89.52    6.99
  -8  -2   8  106.12    9.39
  -8  -2   9   19.36    3.74
  -8  -2   9   18.14    4.24
  -8  -2  10    7.91    2.75
  -8  -2  10    4.46    2.08
  -8  -2  11   35.93    5.42
  -8  -2  11   38.61    6.34
  -8  -2  12   -1.36    2.09
  -8  -2  12    3.99    2.77
  -8  -2  13   37.67    6.82
  -8  -1 -12   -6.64    4.49
  -8  -1 -11    8.23    4.20
  -8  -1 -10   -1.66    3.28
  -8  -1  -9    2.01    2.39
  -8  -1  -8   22.40    4.36
  -8  -1  -8   15.92    4.00
  -8  -1  -7   11.88    3.36
  -8  -1  -7    4.82    2.73
  -8  -1  -6   57.21    6.43
  -8  -1  -6   62.11    7.42
  -8  -1  -5   18.84    3.66
  -8  -1  -5   18.63    4.14
  -8  -1  -4   62.47    7.02
  -8  -1  -4   77.70    7.02
  -8  -1  -4   70.48    6.10
  -8  -1  -3    7.02    2.33
  -8  -1  -3    8.48    2.74
  -8  -1  -3   11.65    3.25
  -8  -1  -2  134.86    9.50
  -8  -1  -2  153.97    9.57
  -8  -1  -2  159.90    9.92
  -8  -1  -1   16.15    3.08
  -8  -1  -1   11.85    2.57
  -8  -1  -1   18.34    3.34
  -8  -1   0  323.55   13.75
  -8  -1   0  346.44   13.56
  -8  -1   0  328.73   14.95
  -8  -1   1   66.26    6.73
  -8  -1   1   75.92    5.89
  -8  -1   1   82.55    6.20
  -8  -1   2  719.03   20.46
  -8  -1   2  736.16   19.83
  -8  -1   3    7.08    1.95
  -8  -1   3    7.76    1.76
  -8  -1   4  383.67   13.90
  -8  -1   4  372.33   11.41
  -8  -1   5    4.02    1.78
  -8  -1   6  642.48   20.04
  -8  -1   7   88.79    7.02
  -8  -1   8  257.61   12.79
  -8  -1   9   16.37    3.36
  -8  -1  10   37.76    5.37
  -8  -1  10   44.06    6.48
  -8  -1  11    7.00    2.62
  -8  -1  11    6.61    2.69
  -8  -1  12   11.65    3.61
  -8  -1  12   12.02    3.46
  -8  -1  13   -1.91    2.99
  -8  -1  13   -0.39    2.92
  -8   0 -12    3.69    2.85
  -8   0 -11   28.76    6.48
  -8   0 -10    6.57    3.00
  -8   0  -9   68.51    8.57
  -8   0  -8    9.83    2.94
  -8   0  -8   14.16    3.56
  -8   0  -7   26.63    4.36
  -8   0  -7   29.74    5.17
  -8   0  -6   26.44    4.72
  -8   0  -6   28.25    4.39
  -8   0  -5   43.40    5.80
  -8   0  -5   50.04    5.32
  -8   0  -4    8.07    2.09
  -8   0  -4    8.68    2.46
  -8   0  -4    2.24    1.24
  -8   0  -3   74.01    6.73
  -8   0  -3   79.49    6.54
  -8   0  -3   86.83    6.98
  -8   0  -2   15.85    3.08
  -8   0  -2    9.48    2.27
  -8   0  -2   15.65    2.96
  -8   0  -1   70.78    6.41
  -8   0  -1   75.53    6.25
  -8   0   0   61.27    5.47
  -8   0   0   59.30    5.62
  -8   0   1    9.04    2.08
  -8   0   1   14.80    2.76
  -8   0   2  259.38   10.80
  -8   0   2  266.72   11.54
  -8   0   3   69.64    4.99
  -8   0   3   66.43    5.64
  -8   0   4  179.64    8.01
  -8   0   4  192.98    9.93
  -8   0   5  114.80    6.11
  -8   0   5  118.31    7.91
  -8   0   6    4.25    1.62
  -8   0   7   65.01    6.41
  -8   0   8  168.79   10.71
  -8   0   9    6.39    2.59
  -8   0  10  101.88    9.18
  -8   0  11   23.09    4.93
  -8   0  12   57.63    7.94
  -8   0  12   58.83    7.82
  -8   0  13   13.86    4.49
  -8   1 -13    2.70    3.12
  -8   1 -12    1.98    2.82
  -8   1 -11   10.92    4.59
  -8   1 -10   -0.12    2.62
  -8   1  -9   53.37    7.35
  -8   1  -8   11.43    3.29
  -8   1  -7   94.50    8.81
  -8   1  -7   99.99    7.69
  -8   1  -6   57.90    5.61
  -8   1  -6   65.45    7.00
  -8   1  -5   64.95    6.72
  -8   1  -5   71.81    6.06
  -8   1  -5   69.28    5.61
  -8   1  -4   19.29    3.61
  -8   1  -4   21.84    3.43
  -8   1  -4   16.82    2.94
  -8   1  -3  565.61   18.27
  -8   1  -3  527.54   18.73
  -8   1  -2   95.70    6.89
  -8   1  -2   87.75    7.28
  -8   1  -2   86.78    7.58
  -8   1  -2   79.61    6.44
  -8   1  -1  225.44   10.71
  -8   1  -1  256.85   12.32
  -8   1  -1  253.52   12.53
  -8   1   0   78.79    6.62
  -8   1   0   75.79    6.33
  -8   1   1  458.20   16.08
  -8   1   1  462.24   16.58
  -8   1   2   98.99    7.09
  -8   1   2  101.74    6.71
  -8   1   3  382.08   13.36
  -8   1   3  378.53   14.80
  -8   1   4  467.47   17.34
  -8   1   4  467.76   14.86
  -8   1   5   13.14    2.89
  -8   1   5   15.56    2.47
  -8   1   6   41.21    5.21
  -8   1   6   39.15    3.86
  -8   1   7   -0.46    1.09
  -8   1   7    0.83    2.19
  -8   1   8  108.14    8.98
  -8   1   9    4.23    2.28
  -8   1  10   25.00    4.77
  -8   1  11    8.56    3.07
  -8   1  12   17.03    4.50
  -8   1  13   22.37    5.90
  -8   2 -13    6.32    3.98
  -8   2 -12    2.39    3.21
  -8   2 -11   10.54    3.80
  -8   2 -10    6.27    3.47
  -8   2  -9   15.75    4.25
  -8   2  -8    0.70    1.75
  -8   2  -7   80.72    7.67
  -8   2  -6   30.20    4.58
  -8   2  -6   26.81    3.55
  -8   2  -5  111.82    8.30
  -8   2  -5  131.16    7.68
  -8   2  -4   78.02    6.65
  -8   2  -4   72.22    5.64
  -8   2  -4   77.31    7.74
  -8   2  -3  211.70   10.05
  -8   2  -3  216.13   12.91
  -8   2  -3  231.66   10.96
  -8   2  -2  358.04   13.40
  -8   2  -2  367.89   16.19
  -8   2  -2  362.72   15.82
  -8   2  -1  412.00   16.71
  -8   2  -1  409.62   13.84
  -8   2  -1  410.49   16.56
  -8   2   0  487.58   14.76
  -8   2   0  505.84   18.36
  -8   2   0  511.50   18.17
  -8   2   1   91.05    6.77
  -8   2   1   92.12    7.17
  -8   2   2  662.00   21.31
  -8   2   2  655.38   19.96
  -8   2   3   26.64    3.52
  -8   2   3   26.40    3.87
  -8   2   4  116.33    8.58
  -8   2   4  128.01    7.61
  -8   2   5   30.55    3.70
  -8   2   5   26.31    4.24
  -8   2   6    9.33    2.67
  -8   2   6    8.60    1.99
  -8   2   7   24.89    4.24
  -8   2   7   20.73    3.31
  -8   2   8   99.79    8.83
  -8   2   8   85.06    6.75
  -8   2   9   22.49    4.76
  -8   2  10   46.79    6.56
  -8   2  11   -2.90    2.81
  -8   2  12    9.70    4.59
  -8   2  13    6.28    3.51
  -8   3 -13    9.75    4.48
  -8   3 -12   12.32    4.55
  -8   3 -11    5.72    2.86
  -8   3 -10   28.81    5.51
  -8   3  -9    1.84    1.71
  -8   3  -8   20.33    4.53
  -8   3  -7  116.01    9.18
  -8   3  -6   47.25    5.50
  -8   3  -6   42.20    6.54
  -8   3  -5  170.22   11.99
  -8   3  -5  157.70    9.55
  -8   3  -5  160.62    7.97
  -8   3  -4  265.35   11.96
  -8   3  -4  268.78   10.64
  -8   3  -4  273.99   14.95
  -8   3  -3   15.21    3.17
  -8   3  -3   11.93    2.16
  -8   3  -3   10.87    2.30
  -8   3  -3   11.44    3.07
  -8   3  -2    1.26    1.34
  -8   3  -2    1.54    1.81
  -8   3  -2    1.57    1.07
  -8   3  -1    4.72    1.97
  -8   3  -1    4.24    1.54
  -8   3  -1    3.43    1.80
  -8   3   0   15.81    3.18
  -8   3   0   11.08    1.76
  -8   3   0   11.81    2.57
  -8   3   1   79.55    6.57
  -8   3   1   85.95    7.33
  -8   3   2  160.46    9.33
  -8   3   2  159.60   10.04
  -8   3   3  516.40   19.12
  -8   3   3  508.89   17.48
  -8   3   4  100.62    7.33
  -8   3   4   92.08    8.02
  -8   3   5  208.01   12.13
  -8   3   5  182.22   10.07
  -8   3   6  418.19   15.92
  -8   3   6  431.90   18.67
  -8   3   7  158.14   11.30
  -8   3   7  151.85    9.45
  -8   3   8   21.17    4.53
  -8   3   8   19.90    3.76
  -8   3   9    3.23    1.58
  -8   3   9    1.06    2.10
  -8   3  10  127.64   11.75
  -8   3  11   13.03    4.12
  -8   3  12   14.50    4.98
  -8   3  13    6.03    4.21
  -8   4 -13   13.61    4.55
  -8   4 -12   14.15    4.59
  -8   4 -11   56.93    7.86
  -8   4 -10    3.15    2.14
  -8   4  -9  163.78   13.77
  -8   4  -9  143.21   11.13
  -8   4  -8   64.33    8.31
  -8   4  -8   80.00    7.80
  -8   4  -7   44.97    6.98
  -8   4  -7   48.64    5.64
  -8   4  -6   81.13    7.04
  -8   4  -6   78.24    8.56
  -8   4  -5  284.77   12.70
  -8   4  -5  293.41   16.15
  -8   4  -4   38.37    4.28
  -8   4  -4   25.93    4.63
  -8   4  -4   36.11    5.38
  -8   4  -3  185.71   12.02
  -8   4  -3  201.08   12.08
  -8   4  -3  167.21    8.30
  -8   4  -2   -1.41    1.80
  -8   4  -2    0.38    1.91
  -8   4  -2    3.33    1.24
  -8   4  -1  390.68   11.29
  -8   4  -1  380.52   16.73
  -8   4  -1  405.25   16.93
  -8   4   0    4.87    2.15
  -8   4   0    4.93    2.31
  -8   4   1   93.44    7.54
  -8   4   1   86.76    7.47
  -8   4   2    1.18    1.35
  -8   4   2    1.39    1.84
  -8   4   3   42.94    5.20
  -8   4   3   42.54    5.40
  -8   4   4  103.54    8.73
  -8   4   4  101.25    7.71
  -8   4   5   98.09    8.61
  -8   4   5  101.88    7.91
  -8   4   6  166.36   11.54
  -8   4   6  143.96    9.60
  -8   4   7    7.03    3.03
  -8   4   7    1.66    1.55
  -8   4   8  213.86   14.11
  -8   4   8  179.01   11.39
  -8   4   9   11.49    2.95
  -8   4   9    9.66    3.54
  -8   4  10   21.77    5.43
  -8   4  11    3.92    3.70
  -8   4  12   47.19    8.30
  -8   4  13    1.16    3.97
  -8   5 -14    7.56    4.59
  -8   5 -13    0.87    2.86
  -8   5 -13    5.36    4.83
  -8   5 -12   -1.82    2.70
  -8   5 -12    3.42    3.28
  -8   5 -11   14.60    4.91
  -8   5 -11   13.91    3.83
  -8   5 -10    9.52    4.51
  -8   5 -10    6.65    3.08
  -8   5  -9   28.88    6.27
  -8   5  -9   19.32    4.36
  -8   5  -8    1.20    2.18
  -8   5  -8    4.14    2.66
  -8   5  -7  354.19   19.01
  -8   5  -7  338.85   15.27
  -8   5  -6   48.57    5.26
  -8   5  -6   63.37    7.83
  -8   5  -5   94.22    9.07
  -8   5  -5   88.76    8.81
  -8   5  -5   89.89    6.70
  -8   5  -4   38.51    5.72
  -8   5  -4   40.70    4.03
  -8   5  -4   41.18    5.82
  -8   5  -3  441.25   19.04
  -8   5  -3  446.50   19.28
  -8   5  -3  423.42   13.25
  -8   5  -2   30.73    4.85
  -8   5  -2   29.57    4.59
  -8   5  -1  375.98   17.07
  -8   5  -1  417.89   17.57
  -8   5   0   27.48    4.24
  -8   5   0   24.73    4.27
  -8   5   1  403.21   17.08
  -8   5   1  450.82   18.47
  -8   5   2    0.79    1.30
  -8   5   2    2.88    1.93
  -8   5   3  249.98   13.90
  -8   5   3  242.07   12.79
  -8   5   4    2.47    1.59
  -8   5   4    2.96    2.30
  -8   5   5   58.31    6.37
  -8   5   5   61.65    7.04
  -8   5   6    0.34    1.52
  -8   5   6    3.79    2.91
  -8   5   7    8.47    3.85
  -8   5   7    6.54    2.35
  -8   5   8    6.52    2.67
  -8   5   8    7.18    2.85
  -8   5   9    2.64    2.01
  -8   5   9    0.05    2.02
  -8   5  10   -4.23    3.02
  -8   5  11   -2.65    3.15
  -8   5  12   39.23    8.08
  -8   6 -14   44.82    8.49
  -8   6 -13    5.21    3.48
  -8   6 -13    3.92    4.57
  -8   6 -12   30.19    7.29
  -8   6 -12   34.13    6.06
  -8   6 -11    6.44    3.54
  -8   6 -11   -2.51    2.21
  -8   6 -10   14.21    4.89
  -8   6 -10    6.28    2.97
  -8   6  -9    1.15    1.77
  -8   6  -9   -1.84    2.58
  -8   6  -8    2.71    3.05
  -8   6  -8    8.47    2.48
  -8   6  -7   -2.34    2.92
  -8   6  -7   -0.60    1.67
  -8   6  -6   10.17    3.36
  -8   6  -6    9.05    2.20
  -8   6  -5   18.32    4.10
  -8   6  -5   21.68    4.41
  -8   6  -5   25.20    3.35
  -8   6  -4   39.68    3.77
  -8   6  -4   39.98    6.02
  -8   6  -4   43.37    6.29
  -8   6  -3  262.66   14.76
  -8   6  -3  241.21   14.03
  -8   6  -2    2.48    2.20
  -8   6  -2    2.31    1.66
  -8   6  -1  353.79   16.93
  -8   6  -1  360.20   17.08
  -8   6   0   -2.62    2.23
  -8   6   0   -0.27    1.67
  -8   6   1  156.94   11.00
  -8   6   1  176.78   11.13
  -8   6   2   -1.75    2.11
  -8   6   2    1.46    1.59
  -8   6   3  257.21   13.83
  -8   6   3  246.72   14.26
  -8   6   4    3.51    2.27
  -8   6   4    3.75    2.53
  -8   6   5  280.98   15.02
  -8   6   5  296.83   16.46
  -8   6   6   -0.30    1.96
  -8   6   6   -1.78    2.52
  -8   6   7  117.52   10.84
  -8   6   7  132.88   10.65
  -8   6   8    3.28    2.60
  -8   6   8    3.66    3.06
  -8   6   9   67.50    9.18
  -8   6   9   79.56    8.83
  -8   6  10    2.95    2.65
  -8   6  11    7.31    4.53
  -8   6  12   -0.08    3.65
  -8   7 -14    7.17    4.41
  -8   7 -13   -2.30    3.30
  -8   7 -12   48.65    7.42
  -8   7 -12   48.62    8.55
  -8   7 -11   -0.35    2.68
  -8   7 -11    0.47    1.96
  -8   7 -10   41.58    6.24
  -8   7 -10   40.46    7.22
  -8   7  -9    8.67    2.93
  -8   7  -9    4.30    2.64
  -8   7  -8  122.64   11.51
  -8   7  -8  156.83   10.28
  -8   7  -7   -1.49    2.19
  -8   7  -7   -0.60    1.90
  -8   7  -7    1.02    1.57
  -8   7  -6  155.41   12.32
  -8   7  -6  135.81    8.41
  -8   7  -6  157.06   12.33
  -8   7  -5    3.07    2.00
  -8   7  -5   -2.66    2.74
  -8   7  -5    2.20    1.52
  -8   7  -4  199.92   13.43
  -8   7  -4  196.15   13.03
  -8   7  -3   -0.55    2.56
  -8   7  -3   -0.18    1.83
  -8   7  -2   77.82    8.12
  -8   7  -2   58.25    6.99
  -8   7  -1  164.71   11.63
  -8   7  -1  160.91   11.37
  -8   7   0   17.96    3.95
  -8   7   0   17.50    3.67
  -8   7   1   87.35    8.17
  -8   7   1   88.29    8.59
  -8   7   2    0.14    2.04
  -8   7   2   -0.67    1.47
  -8   7   3  157.05   11.13
  -8   7   3  159.67   11.91
  -8   7   4   10.39    3.15
  -8   7   4    9.96    3.34
  -8   7   5   53.58    6.66
  -8   7   5   58.17    7.44
  -8   7   6   14.21    4.18
  -8   7   6   14.29    3.87
  -8   7   7   92.82    9.43
  -8   7   7   88.68   10.20
  -8   7   8    8.14    4.39
  -8   7   8    3.12    2.14
  -8   7   9   62.04    8.97
  -8   7   9   74.33    9.06
  -8   7  10    3.09    3.44
  -8   7  11   19.15    6.72
  -8   8 -14    3.70    3.74
  -8   8 -13    5.71    3.99
  -8   8 -12   26.47    5.63
  -8   8 -12   21.87    5.96
  -8   8 -11   -1.73    2.50
  -8   8 -11    2.97    2.85
  -8   8 -10   60.80    8.65
  -8   8 -10   38.55    5.70
  -8   8  -9    5.99    2.98
  -8   8  -9    3.52    2.76
  -8   8  -8   82.61    9.62
  -8   8  -8   94.55   10.25
  -8   8  -8   74.02    7.08
  -8   8  -7   19.58    3.40
  -8   8  -7   24.15    4.99
  -8   8  -7   29.56    5.66
  -8   8  -6  201.29   14.03
  -8   8  -6  198.90   14.13
  -8   8  -5   43.12    6.46
  -8   8  -5   40.84    6.32
  -8   8  -4  168.48   12.25
  -8   8  -4  148.83   11.86
  -8   8  -3   41.00    6.08
  -8   8  -3   40.12    5.95
  -8   8  -2   67.77    7.67
  -8   8  -2   73.67    7.99
  -8   8  -1    6.97    2.91
  -8   8  -1   -0.50    1.72
  -8   8   0  103.43    9.53
  -8   8   0   99.78    9.39
  -8   8   1   15.89    4.20
  -8   8   1   18.34    4.36
  -8   8   2  136.03   11.05
  -8   8   2  135.49   10.78
  -8   8   3   51.29    6.84
  -8   8   3   39.94    6.69
  -8   8   4    6.20    3.03
  -8   8   4    9.49    3.52
  -8   8   5   -0.10    1.89
  -8   8   5    1.40    2.35
  -8   8   6    1.85    2.49
  -8   8   6   -1.74    2.51
  -8   8   7   11.45    3.61
  -8   8   7   11.69    4.31
  -8   8   8    3.15    2.80
  -8   8   8    5.64    3.23
  -8   8   9   17.33    5.53
  -8   8  10   -4.82    4.66
  -8   9 -14    2.77    4.05
  -8   9 -13    9.62    4.93
  -8   9 -12   12.77    5.21
  -8   9 -11    5.60    4.06
  -8   9 -10   55.85    8.51
  -8   9  -9    2.27    2.86
  -8   9  -9    3.26    2.40
  -8   9  -8    2.01    2.17
  -8   9  -8    7.39    3.96
  -8   9  -7   11.67    4.05
  -8   9  -7   10.18    4.03
  -8   9  -6   83.42    9.16
  -8   9  -6   93.75    9.75
  -8   9  -5   -1.42    2.57
  -8   9  -5   -2.05    2.85
  -8   9  -4  174.26   12.90
  -8   9  -4  140.93   11.84
  -8   9  -3   27.23    5.06
  -8   9  -3   24.45    5.08
  -8   9  -2  230.87   14.69
  -8   9  -2  224.20   14.68
  -8   9  -1   11.41    3.71
  -8   9  -1    7.48    2.89
  -8   9   0  129.25   11.10
  -8   9   0  117.98   10.64
  -8   9   1   57.52    7.69
  -8   9   1   61.86    7.75
  -8   9   2   91.53    9.59
  -8   9   2   78.20    8.68
  -8   9   3   36.93    6.15
  -8   9   3   33.02    5.89
  -8   9   4  127.86   11.23
  -8   9   4  131.52   11.75
  -8   9   5   19.81    5.02
  -8   9   5   33.44    6.62
  -8   9   6   32.50    6.31
  -8   9   6   50.63    7.71
  -8   9   7    2.26    2.67
  -8   9   7    4.51    3.69
  -8   9   8    8.54    4.64
  -8   9   8    1.17    2.78
  -8   9   9    6.04    4.57
  -8  10 -13   -0.71    3.31
  -8  10 -12    5.27    3.54
  -8  10 -11   14.61    5.27
  -8  10 -11   14.26    5.19
  -8  10 -10    9.16    3.44
  -8  10 -10    3.91    2.55
  -8  10  -9   39.59    7.26
  -8  10  -9   36.27    6.89
  -8  10  -8    3.76    2.18
  -8  10  -8    4.51    2.37
  -8  10  -7    6.71    3.77
  -8  10  -7    6.42    3.57
  -8  10  -6   55.90    7.70
  -8  10  -6   67.71    8.59
  -8  10  -5    4.82    3.35
  -8  10  -5   -4.64    3.29
  -8  10  -4    2.35    1.87
  -8  10  -4    3.82    2.82
  -8  10  -3   36.19    6.22
  -8  10  -3   25.40    5.19
  -8  10  -2  136.29   11.57
  -8  10  -2  147.62   12.19
  -8  10  -1   -0.48    2.54
  -8  10  -1    3.23    3.16
  -8  10   0   44.00    7.08
  -8  10   0   44.50    6.76
  -8  10   1   59.17    7.98
  -8  10   1   58.99    8.03
  -8  10   2   29.84    5.73
  -8  10   2   27.01    5.43
  -8  10   3   14.28    4.42
  -8  10   3   12.49    3.32
  -8  10   4   45.21    7.21
  -8  10   4   57.58    8.23
  -8  10   5   31.67    6.56
  -8  10   5   37.27    6.89
  -8  10   6   12.00    4.69
  -8  10   6   19.93    5.93
  -8  10   7   46.19    8.37
  -8  10   7   29.59    6.76
  -8  10   8    7.07    4.30
  -8  11 -13   21.77    5.95
  -8  11 -13   26.49    7.02
  -8  11 -12   13.23    5.45
  -8  11 -12   13.13    5.07
  -8  11 -11   13.28    4.81
  -8  11 -11   13.58    5.05
  -8  11 -10   12.55    4.49
  -8  11 -10   20.46    6.03
  -8  11  -9   34.25    6.87
  -8  11  -9   38.12    7.19
  -8  11  -8   56.64    8.61
  -8  11  -8   42.83    7.37
  -8  11  -7   78.29    9.80
  -8  11  -7   74.20    9.57
  -8  11  -6   26.04    5.66
  -8  11  -6   18.59    5.19
  -8  11  -5   28.50    5.90
  -8  11  -5   40.88    6.65
  -8  11  -4   75.54    9.13
  -8  11  -4   45.05    6.93
  -8  11  -3   75.92    8.82
  -8  11  -3   80.15    9.26
  -8  11  -2   -1.01    2.20
  -8  11  -2    1.63    2.22
  -8  11  -1    2.04    2.75
  -8  11  -1    4.44    2.89
  -8  11   0   57.08    8.12
  -8  11   0   48.00    7.54
  -8  11   1    4.09    2.85
  -8  11   1   19.94    5.24
  -8  11   2   14.49    4.61
  -8  11   2   11.18    4.49
  -8  11   3   32.56    6.40
  -8  11   3   39.05    6.99
  -8  11   4   36.93    7.48
  -8  11   4   32.81    6.60
  -8  11   5    9.52    4.45
  -8  11   5    0.07    2.50
  -8  11   6    4.16    4.13
  -8  11   6   -6.30    4.15
  -8  11   7    3.95    3.21
  -8  12 -12    6.03    3.83
  -8  12 -12   -3.34    3.92
  -8  12 -11    7.35    3.93
  -8  12 -11   12.79    4.62
  -8  12 -10    4.19    2.67
  -8  12 -10    9.20    4.22
  -8  12  -9   11.17    4.75
  -8  12  -9   17.79    5.15
  -8  12  -8   32.47    6.85
  -8  12  -8   27.93    6.27
  -8  12  -7   -4.55    3.12
  -8  12  -7   -0.50    2.31
  -8  12  -6   41.73    7.20
  -8  12  -6   48.86    7.38
  -8  12  -5   52.17    7.60
  -8  12  -5   52.68    7.93
  -8  12  -4  113.49   11.76
  -8  12  -4  125.28   11.77
  -8  12  -3    5.22    3.40
  -8  12  -3   -2.15    3.09
  -8  12  -2  176.95   13.98
  -8  12  -2  175.83   14.33
  -8  12  -1   17.82    5.22
  -8  12  -1   19.97    4.71
  -8  12   0   37.14    7.00
  -8  12   0   54.32    8.00
  -8  12   1   14.71    5.01
  -8  12   1   23.55    6.20
  -8  12   2    6.69    3.86
  -8  12   2   11.22    4.51
  -8  12   3   -0.14    2.91
  -8  12   3   -3.56    2.92
  -8  12   4   10.62    4.26
  -8  12   4   15.85    5.98
  -8  12   5   -1.89    3.74
  -8  12   5    0.81    3.16
  -8  13 -11   11.73    4.98
  -8  13 -11    4.07    3.80
  -8  13 -10   -0.82    3.11
  -8  13 -10   -1.22    3.26
  -8  13  -9    6.43    3.84
  -8  13  -9   11.81    5.01
  -8  13  -8    2.48    3.79
  -8  13  -8   -2.21    2.94
  -8  13  -7    5.56    4.24
  -8  13  -7    8.71    4.16
  -8  13  -6    3.63    3.98
  -8  13  -6   -6.56    3.62
  -8  13  -5    5.73    3.48
  -8  13  -5   10.72    3.92
  -8  13  -4    3.18    2.57
  -8  13  -4    1.39    2.74
  -8  13  -3    2.30    2.53
  -8  13  -3    4.62    3.51
  -8  13  -2   34.77    6.89
  -8  13  -2   39.41    7.02
  -8  13  -1    4.48    3.28
  -8  13  -1    1.43    3.30
  -8  13   0   74.23    9.82
  -8  13   0   53.17    8.31
  -8  13   1    8.15    4.38
  -8  13   1    8.61    4.25
  -8  13   2   34.76    7.48
  -8  13   2   36.51    7.04
  -8  13   3    0.97    3.38
  -8  13   3    0.52    3.67
  -8  13   4   22.97    6.59
  -8  14 -10    1.55    3.84
  -8  14  -9   21.59    6.12
  -8  14  -9   17.78    5.84
  -8  14  -8    1.49    3.04
  -8  14  -8   -0.35    2.64
  -8  14  -7   47.78    7.82
  -8  14  -7   45.76    8.32
  -8  14  -6    4.14    3.37
  -8  14  -6    2.83    2.69
  -8  14  -5   24.16    6.06
  -8  14  -5   21.23    5.39
  -8  14  -4   -2.54    3.88
  -8  14  -4    6.23    3.50
  -8  14  -3   12.50    5.07
  -8  14  -3    9.93    4.65
  -8  14  -2    4.14    3.36
  -8  14  -2   10.38    5.31
  -8  14  -1   -1.62    3.95
  -8  14  -1    0.83    2.88
  -8  14   0   -2.39    3.88
  -8  14   0    3.83    3.21
  -8  14   1    2.92    3.28
  -8  14   1    1.99    3.59
  -8  14   2    5.74    4.11
  -8  15  -9   13.78    6.00
  -8  15  -8    1.02    3.54
  -8  15  -7   23.86    6.53
  -8  15  -6   -0.85    3.57
  -8  15  -5   19.96    6.44
  -8  15  -4   -0.31    3.31
  -8  15  -3   10.20    4.68
  -8  15  -2    9.75    4.78
  -8  15  -1   35.07    7.95
  -8  15   0    5.74    4.59
  -7 -14   5   18.16    6.07
  -7 -14   6    5.85    4.28
  -7 -14   7   11.82    5.42
  -7 -14   8   13.23    5.25
  -7 -14   9    6.28    3.45
  -7 -14  10   -9.30    5.28
  -7 -13   1    3.18    3.91
  -7 -13   2   17.50    6.26
  -7 -13   3   12.36    4.94
  -7 -13   3   18.13    5.75
  -7 -13   4   30.98    6.79
  -7 -13   4   24.48    6.02
  -7 -13   5   -0.46    2.85
  -7 -13   5   -0.07    2.94
  -7 -13   6   31.65    7.10
  -7 -13   6   24.12    6.58
  -7 -13   7   21.33    6.10
  -7 -13   7   13.56    4.90
  -7 -13   8    9.40    5.17
  -7 -13   8   16.07    5.10
  -7 -13   9   19.73    6.11
  -7 -13   9   15.41    5.26
  -7 -13  10    2.98    3.32
  -7 -13  11    1.91    3.23
  -7 -13  12   19.04    6.94
  -7 -12  -1    7.36    5.04
  -7 -12   0    5.10    4.37
  -7 -12   1   10.04    4.22
  -7 -12   2   -4.04    3.68
  -7 -12   2   -1.14    3.54
  -7 -12   3    1.19    3.31
  -7 -12   3   -1.74    2.74
  -7 -12   4   -1.50    2.46
  -7 -12   4    0.07    3.03
  -7 -12   5    2.57    2.60
  -7 -12   5   -6.17    4.27
  -7 -12   6   22.55    5.77
  -7 -12   6   26.82    6.23
  -7 -12   7    7.42    3.12
  -7 -12   7    5.74    4.17
  -7 -12   8   13.55    5.06
  -7 -12   8   18.22    5.22
  -7 -12   9    7.22    4.07
  -7 -12   9    9.44    3.89
  -7 -12  10   16.46    5.36
  -7 -12  10   34.06    7.14
  -7 -12  11   12.05    4.66
  -7 -12  11   12.37    4.59
  -7 -12  12    2.82    3.34
  -7 -12  13    4.17    3.64
  -7 -11  -3    7.02    4.81
  -7 -11  -3   -1.10    4.28
  -7 -11  -2    0.53    2.96
  -7 -11  -2   -8.97    4.54
  -7 -11  -1   35.99    7.57
  -7 -11   0    4.68    3.89
  -7 -11   0   11.24    4.35
  -7 -11   1   38.74    7.04
  -7 -11   1   25.98    5.93
  -7 -11   2    3.96    3.34
  -7 -11   2    3.64    2.48
  -7 -11   3   65.79    9.07
  -7 -11   3   60.62    8.52
  -7 -11   4    8.86    3.79
  -7 -11   4    0.20    2.38
  -7 -11   5   40.22    7.20
  -7 -11   5   25.69    5.65
  -7 -11   6   -1.00    3.10
  -7 -11   6   -1.81    2.48
  -7 -11   7    2.18    2.27
  -7 -11   7    7.94    4.07
  -7 -11   8   57.55    8.86
  -7 -11   8   49.41    7.85
  -7 -11   9   24.70    5.93
  -7 -11   9   38.80    7.68
  -7 -11  10    7.68    4.49
  -7 -11  11    1.14    3.56
  -7 -11  12   78.18   10.64
  -7 -11  13   20.61    6.23
  -7 -10  -4   -1.81    3.41
  -7 -10  -4   -2.12    3.84
  -7 -10  -3   66.90    9.89
  -7 -10  -3   46.53    8.28
  -7 -10  -2    2.99    3.21
  -7 -10  -1   29.00    6.06
  -7 -10  -1   29.00    5.56
  -7 -10   0    6.40    3.61
  -7 -10   0   -1.54    3.80
  -7 -10   1   67.79    9.00
  -7 -10   1   50.75    7.90
  -7 -10   2    1.51    2.89
  -7 -10   2    2.75    2.98
  -7 -10   3   87.92    9.87
  -7 -10   3   77.60    9.60
  -7 -10   4    1.34    2.36
  -7 -10   4    4.39    2.99
  -7 -10   5  119.34   11.62
  -7 -10   5  100.26   10.85
  -7 -10   6    3.69    2.47
  -7 -10   6    6.04    3.55
  -7 -10   7   73.86    9.45
  -7 -10   7   70.19    8.71
  -7 -10   8    0.38    2.61
  -7 -10   9   27.62    6.27
  -7 -10  10    9.65    4.17
  -7 -10  11   23.29    6.13
  -7 -10  12   -2.60    2.70
  -7 -10  13    8.88    4.18
  -7  -9  -6    3.31    3.64
  -7  -9  -6   -1.58    3.52
  -7  -9  -5   -0.96    3.45
  -7  -9  -5   -0.29    3.34
  -7  -9  -4    7.41    3.67
  -7  -9  -4   -3.39    2.94
  -7  -9  -3   -1.90    3.41
  -7  -9  -3    4.46    3.35
  -7  -9  -2   -2.92    3.45
  -7  -9  -1   16.25    4.30
  -7  -9  -1   21.40    4.90
  -7  -9   0    1.80    2.08
  -7  -9   0   -1.89    2.05
  -7  -9   1   26.05    5.39
  -7  -9   1   35.52    6.74
  -7  -9   2   -0.11    2.24
  -7  -9   2   -2.71    3.04
  -7  -9   3  171.35   13.33
  -7  -9   3  182.78   13.86
  -7  -9   4    2.67    2.80
  -7  -9   4    2.42    2.94
  -7  -9   5  134.05   12.15
  -7  -9   5  115.86   10.76
  -7  -9   6    7.94    3.48
  -7  -9   6    0.44    2.10
  -7  -9   7  118.97   11.25
  -7  -9   8   41.14    7.17
  -7  -9   9  194.47   14.62
  -7  -9  10   -0.06    2.23
  -7  -9  11   93.38   10.62
  -7  -9  12    3.73    2.68
  -7  -9  13   24.36    5.76
  -7  -9  14   -1.56    3.46
  -7  -8  -7    5.97    3.78
  -7  -8  -7    6.05    4.97
  -7  -8  -6   13.89    5.16
  -7  -8  -6   10.97    4.30
  -7  -8  -5   19.32    5.53
  -7  -8  -5    5.16    3.12
  -7  -8  -4   40.81    7.22
  -7  -8  -4   31.44    6.52
  -7  -8  -3   -0.57    2.40
  -7  -8  -3   -3.39    2.80
  -7  -8  -2   84.20    9.52
  -7  -8  -2   73.20    8.33
  -7  -8  -1    0.67    2.77
  -7  -8  -1   -1.63    2.57
  -7  -8   0   83.75    9.13
  -7  -8   0   81.37    8.71
  -7  -8   1    3.69    3.02
  -7  -8   1   -0.69    2.09
  -7  -8   2   44.23    6.67
  -7  -8   2   39.89    6.66
  -7  -8   3   63.66    7.97
  -7  -8   3  100.86    9.93
  -7  -8   4    7.87    2.30
  -7  -8   4   26.67    5.59
  -7  -8   5   36.12    5.99
  -7  -8   5   39.37    6.21
  -7  -8   6    7.68    2.84
  -7  -8   7   10.92    3.46
  -7  -8   8    1.20    2.13
  -7  -8   9   37.29    6.12
  -7  -8  10   14.89    4.02
  -7  -8  11  101.05   10.37
  -7  -8  12    3.86    3.33
  -7  -8  13   32.57    6.41
  -7  -8  14    3.72    2.90
  -7  -7  -8    1.05    4.08
  -7  -7  -7   -2.27    3.27
  -7  -7  -7    0.60    2.94
  -7  -7  -6   45.37    7.74
  -7  -7  -6   30.49    5.78
  -7  -7  -5    7.79    4.01
  -7  -7  -5    6.24    3.71
  -7  -7  -4   48.37    7.41
  -7  -7  -4   69.09    8.97
  -7  -7  -3   88.15    9.71
  -7  -7  -3  104.96   10.28
  -7  -7  -3   94.09    8.78
  -7  -7  -2  148.26   10.92
  -7  -7  -2  161.58   12.43
  -7  -7  -1  156.07   11.75
  -7  -7  -1  156.78   12.37
  -7  -7   0   86.10    8.88
  -7  -7   0   90.40    8.98
  -7  -7   1   89.68    9.07
  -7  -7   1   89.00    8.75
  -7  -7   2   75.79    8.07
  -7  -7   2   72.90    8.01
  -7  -7   3  103.98    9.71
  -7  -7   3   89.55    8.97
  -7  -7   4  160.39   12.00
  -7  -7   5  143.19   11.20
  -7  -7   6  117.03   10.23
  -7  -7   7   39.47    5.96
  -7  -7   8   13.73    3.77
  -7  -7   9   44.95    6.67
  -7  -7  10    0.64    2.22
  -7  -7  11   14.79    4.12
  -7  -7  12    1.14    3.18
  -7  -7  13   39.20    6.48
  -7  -7  14   -1.89    3.16
  -7  -6  -9   -2.63    3.86
  -7  -6  -8    4.45    4.05
  -7  -6  -8   -2.46    2.88
  -7  -6  -7   -1.28    2.89
  -7  -6  -7   -0.66    2.13
  -7  -6  -6    8.77    3.80
  -7  -6  -6   19.45    4.88
  -7  -6  -5   -2.43    2.99
  -7  -6  -5   -0.06    2.01
  -7  -6  -4    0.16    2.10
  -7  -6  -4   -0.90    2.93
  -7  -6  -3   38.88    6.08
  -7  -6  -3   35.37    5.30
  -7  -6  -2   22.43    4.64
  -7  -6  -2   19.67    4.16
  -7  -6  -1    0.42    2.51
  -7  -6  -1    1.73    2.31
  -7  -6   0   89.41    8.50
  -7  -6   0   94.74    8.81
  -7  -6   1   14.19    3.40
  -7  -6   1   21.61    4.40
  -7  -6   2   98.44    8.93
  -7  -6   2   73.10    7.72
  -7  -6   3   73.55    7.88
  -7  -6   4  105.93    9.16
  -7  -6   5  112.35    9.70
  -7  -6   6  203.92   13.14
  -7  -6   7  255.84   14.95
  -7  -6   8   71.88    8.06
  -7  -6   9   90.24    9.13
  -7  -6  10   41.30    6.30
  -7  -6  11   15.06    4.22
  -7  -6  12   28.85    5.65
  -7  -6  13   25.50    5.28
  -7  -6  14    4.91    3.14
  -7  -5 -10   -8.77    4.93
  -7  -5  -9    7.46    3.97
  -7  -5  -9    8.88    4.46
  -7  -5  -8    9.55    4.38
  -7  -5  -8   10.40    4.42
  -7  -5  -7   27.40    5.89
  -7  -5  -7   36.38    6.24
  -7  -5  -6   44.57    6.82
  -7  -5  -6   42.04    6.94
  -7  -5  -5  101.72    9.81
  -7  -5  -5   91.22    9.80
  -7  -5  -4   97.53    9.29
  -7  -5  -4   99.27    9.60
  -7  -5  -3    7.90    2.99
  -7  -5  -3    5.44    2.23
  -7  -5  -2   58.40    7.03
  -7  -5  -2   78.14    7.50
  -7  -5  -1    2.18    1.54
  -7  -5  -1   -0.04    1.97
  -7  -5   0  191.84   12.27
  -7  -5   0  190.92   11.88
  -7  -5   1   36.07    5.35
  -7  -5   1   33.29    4.99
  -7  -5   2  146.90   10.60
  -7  -5   2  164.66   10.97
  -7  -5   3   45.47    5.94
  -7  -5   4  110.05    9.07
  -7  -5   5  132.39   10.21
  -7  -5   6  182.24   12.22
  -7  -5   7   83.30    8.06
  -7  -5   8   61.82    7.28
  -7  -5   9  214.27   13.90
  -7  -5  10   94.29    9.27
  -7  -5  11  204.25   14.05
  -7  -5  12   11.34    3.63
  -7  -5  13   66.14    8.39
  -7  -4 -11    0.86    3.25
  -7  -4 -10   26.62    5.92
  -7  -4  -9    7.31    3.90
  -7  -4  -9    7.68    3.47
  -7  -4  -8   51.80    7.40
  -7  -4  -8   34.67    6.94
  -7  -4  -7   -2.32    1.83
  -7  -4  -7   -0.86    2.27
  -7  -4  -6   89.72    8.85
  -7  -4  -6   99.43   10.04
  -7  -4  -5    1.76    1.96
  -7  -4  -5    7.60    3.25
  -7  -4  -4  145.14    9.36
  -7  -4  -4  125.29   10.55
  -7  -4  -4  146.90   10.80
  -7  -4  -3  113.75    9.67
  -7  -4  -3  136.18   10.13
  -7  -4  -3  129.24    9.07
  -7  -4  -2  189.15   11.87
  -7  -4  -2  174.84   10.76
  -7  -4  -1   -0.83    1.94
  -7  -4  -1    2.19    1.39
  -7  -4   0  465.80   19.19
  -7  -4   0  469.66   18.59
  -7  -4   1  207.13   11.84
  -7  -4   1  198.44   12.08
  -7  -4   1  197.98    8.08
  -7  -4   2    0.61    1.51
  -7  -4   2    2.97    1.10
  -7  -4   3   13.94    3.48
  -7  -4   4  438.39   18.45
  -7  -4   5    0.04    1.77
  -7  -4   6   36.81    5.40
  -7  -4   7  103.60    9.00
  -7  -4   8   85.24    8.08
  -7  -4   9    7.60    2.08
  -7  -4   9    7.95    3.03
  -7  -4  10   10.92    3.48
  -7  -4  10   10.13    2.68
  -7  -4  11   33.00    5.89
  -7  -4  12    1.61    2.76
  -7  -4  13   75.56    8.56
  -7  -3 -11    4.98    4.21
  -7  -3 -10    0.07    2.48
  -7  -3  -9   -0.78    2.80
  -7  -3  -9    3.10    3.24
  -7  -3  -8   18.55    4.12
  -7  -3  -8   15.50    4.29
  -7  -3  -7   11.73    3.56
  -7  -3  -7    6.05    2.90
  -7  -3  -6   35.47    5.80
  -7  -3  -6   35.64    5.44
  -7  -3  -5    5.89    2.58
  -7  -3  -5    5.85    2.85
  -7  -3  -4   45.16    4.98
  -7  -3  -4   45.57    5.76
  -7  -3  -4   50.64    6.22
  -7  -3  -3   15.36    3.40
  -7  -3  -3   13.97    2.91
  -7  -3  -3    8.91    2.64
  -7  -3  -2  410.15   17.22
  -7  -3  -2  405.43   16.17
  -7  -3  -1   16.01    3.16
  -7  -3  -1   16.04    3.11
  -7  -3   0  431.96   16.96
  -7  -3   0  430.52   17.51
  -7  -3   1   34.92    4.79
  -7  -3   1   33.68    3.21
  -7  -3   2 1162.16   31.31
  -7  -3   2 1100.12   24.18
  -7  -3   3  214.12    8.12
  -7  -3   3  216.19    7.83
  -7  -3   3  208.78   11.89
  -7  -3   4  246.08    8.89
  -7  -3   4  260.44   13.37
  -7  -3   5   18.53    2.36
  -7  -3   5   19.97    3.76
  -7  -3   6  496.14   19.38
  -7  -3   6  434.38   13.56
  -7  -3   7    5.33    2.63
  -7  -3   7    9.05    1.88
  -7  -3   8  171.37    8.95
  -7  -3   8  200.89   12.21
  -7  -3   9    8.95    3.23
  -7  -3   9    3.99    1.55
  -7  -3  10  108.47    9.50
  -7  -3  10  106.64    8.05
  -7  -3  11   -0.40    1.66
  -7  -3  11   -0.52    2.03
  -7  -3  12   11.86    3.05
  -7  -3  12   14.86    4.06
  -7  -3  13    9.49    3.79
  -7  -3  13    7.49    3.32
  -7  -2 -12    3.80    3.19
  -7  -2 -11   33.06    6.92
  -7  -2 -10    1.89    2.58
  -7  -2  -9   52.32    7.38
  -7  -2  -9   65.32    7.64
  -7  -2  -8    2.41    2.42
  -7  -2  -8    2.08    2.39
  -7  -2  -7   12.73    3.54
  -7  -2  -7   12.85    3.30
  -7  -2  -6    5.06    2.21
  -7  -2  -6    0.97    1.83
  -7  -2  -5  160.12   10.38
  -7  -2  -5  146.74   10.97
  -7  -2  -4   17.33    3.37
  -7  -2  -4   18.93    3.17
  -7  -2  -4   11.73    2.72
  -7  -2  -3  109.13    7.40
  -7  -2  -3  116.40    8.42
  -7  -2  -3  106.01    8.51
  -7  -2  -2   40.87    5.13
  -7  -2  -2   34.41    4.38
  -7  -2  -1   22.94    3.73
  -7  -2  -1   25.71    4.12
  -7  -2   0  164.13    9.76
  -7  -2   0  169.55    8.36
  -7  -2   1   44.64    4.91
  -7  -2   1   48.83    4.05
  -7  -2   2  736.35   23.39
  -7  -2   2  761.05   19.06
  -7  -2   2  747.64   18.95
  -7  -2   3    2.54    0.99
  -7  -2   3    0.66    0.86
  -7  -2   3    3.01    1.71
  -7  -2   4  805.51   20.25
  -7  -2   4  860.89   25.90
  -7  -2   5   10.51    3.10
  -7  -2   5   14.08    2.35
  -7  -2   6  580.27   20.98
  -7  -2   6  535.10   16.46
  -7  -2   7    0.42    1.44
  -7  -2   7    0.63    1.25
  -7  -2   8  260.84   14.31
  -7  -2   8  248.24   11.65
  -7  -2   9    2.43    1.47
  -7  -2   9    5.10    2.10
  -7  -2  10  253.33   13.25
  -7  -2  10  282.92   15.36
  -7  -2  11   10.16    2.95
  -7  -2  11   16.71    3.99
  -7  -2  12  105.30    9.53
  -7  -2  12  106.29    9.67
  -7  -2  13    1.97    2.29
  -7  -2  13   -0.30    2.59
  -7  -1 -13    6.12    5.20
  -7  -1 -12   -0.58    3.00
  -7  -1 -11   57.36    8.71
  -7  -1 -10    8.64    3.84
  -7  -1  -9  106.88    9.21
  -7  -1  -9  107.23   10.49
  -7  -1  -8   -0.56    2.59
  -7  -1  -8    2.78    1.81
  -7  -1  -7  145.10    9.98
  -7  -1  -7  136.39   10.95
  -7  -1  -6   23.89    3.96
  -7  -1  -6   21.13    4.26
  -7  -1  -5  273.14   14.41
  -7  -1  -5  280.53   13.24
  -7  -1  -5  246.81   10.71
  -7  -1  -4    8.28    2.61
  -7  -1  -4   15.05    2.80
  -7  -1  -4   17.87    3.35
  -7  -1  -3  246.50   11.81
  -7  -1  -3  247.98   11.19
  -7  -1  -2   50.45    5.26
  -7  -1  -2   40.97    4.51
  -7  -1  -1  425.34   15.81
  -7  -1  -1  426.33   16.07
  -7  -1   0   37.67    4.02
  -7  -1   0   33.78    4.30
  -7  -1   1   99.00    7.45
  -7  -1   1   98.61    6.12
  -7  -1   1  102.95    6.42
  -7  -1   2   99.34    5.70
  -7  -1   2   96.44    6.00
  -7  -1   3   99.31    5.29
  -7  -1   3  111.96    6.47
  -7  -1   4  122.65    5.52
  -7  -1   4  138.82    7.39
  -7  -1   5    0.38    1.04
  -7  -1   5    1.60    0.82
  -7  -1   6  104.91    6.90
  -7  -1   7    0.08    1.13
  -7  -1   8  180.67   10.37
  -7  -1   9   54.32    6.10
  -7  -1  10  112.70    8.97
  -7  -1  11    6.52    3.08
  -7  -1  11    8.63    3.02
  -7  -1  12   45.48    6.60
  -7  -1  12   51.43    6.78
  -7  -1  13    3.41    2.89
  -7  -1  13    0.60    2.60
  -7  -1  14   78.86    9.51
  -7   0 -13    9.67    5.01
  -7   0 -12   -2.98    3.52
  -7   0 -11    6.22    3.68
  -7   0 -10    1.41    2.03
  -7   0  -9    3.14    1.72
  -7   0  -9   -0.21    2.60
  -7   0  -8    5.50    2.51
  -7   0  -8    4.50    2.18
  -7   0  -7  101.69    7.87
  -7   0  -7   94.35    8.76
  -7   0  -6   -1.44    1.51
  -7   0  -6    5.03    2.69
  -7   0  -5  291.12   11.36
  -7   0  -5  315.08   13.26
  -7   0  -5  296.72   14.54
  -7   0  -4   45.33    4.90
  -7   0  -4   47.99    4.51
  -7   0  -4   48.05    5.50
  -7   0  -3  466.50   17.49
  -7   0  -3  511.83   16.61
  -7   0  -3  532.95   17.42
  -7   0  -2   84.73    6.34
  -7   0  -2   83.49    6.48
  -7   0  -2   96.44    6.72
  -7   0   0  135.73    7.90
  -7   0   0  142.06    8.13
  -7   0   1  476.23   15.47
  -7   0   1  465.13   15.10
  -7   0   2    0.17    1.17
  -7   0   2   -1.68    1.44
  -7   0   3  258.66   10.88
  -7   0   3  261.54    9.52
  -7   0   4  100.46    6.68
  -7   0   4   92.19    5.22
  -7   0   5  644.62   19.33
  -7   0   5  608.26   15.71
  -7   0   6    0.91    0.89
  -7   0   6   -1.32    1.08
  -7   0   7  181.58    7.84
  -7   0   7  188.91   10.55
  -7   0   8  143.85    9.58
  -7   0   9  136.17    9.93
  -7   0  10   84.90    8.14
  -7   0  11    1.28    1.81
  -7   0  12   40.11    6.38
  -7   0  12   42.12    6.47
  -7   0  13    8.25    3.77
  -7   0  14    6.23    3.73
  -7   1 -13   -2.26    3.02
  -7   1 -12   11.38    4.33
  -7   1 -11    7.16    3.08
  -7   1 -10   24.24    5.25
  -7   1  -9   36.51    5.71
  -7   1  -9   43.77    5.33
  -7   1  -8   10.94    2.72
  -7   1  -8   12.63    3.28
  -7   1  -7   90.85    6.82
  -7   1  -7   79.93    7.89
  -7   1  -6    8.95    2.72
  -7   1  -6    4.76    1.74
  -7   1  -5  221.27   10.27
  -7   1  -5  224.04    9.55
  -7   1  -5  202.90   11.49
  -7   1  -4    4.84    1.65
  -7   1  -4    6.14    1.95
  -7   1  -4    8.69    2.65
  -7   1  -3  261.03   10.99
  -7   1  -3  258.17   11.71
  -7   1  -2   44.22    5.06
  -7   1  -2   37.79    4.15
  -7   1  -2   46.08    4.36
  -7   1  -1  496.46   16.93
  -7   1  -1  462.97   16.72
  -7   1  -1  435.31   14.60
  -7   1   0  120.92    7.69
  -7   1   0  138.72    8.01
  -7   1   1  463.58   15.82
  -7   1   1  474.88   15.42
  -7   1   2  122.08    6.94
  -7   1   2  123.18    7.54
  -7   1   3  827.86   22.95
  -7   1   3  838.11   20.94
  -7   1   4  208.15   10.39
  -7   1   4  220.08    9.02
  -7   1   5 1245.14   30.97
  -7   1   5 1219.89   27.26
  -7   1   6  657.48   21.20
  -7   1   6  630.95   17.63
  -7   1   7   16.31    2.67
  -7   1   7   13.40    3.32
  -7   1   8  142.18    8.02
  -7   1   8  150.18   10.28
  -7   1   9   -1.36    2.18
  -7   1   9    2.53    1.58
  -7   1  10   56.86    6.94
  -7   1  11    9.35    3.62
  -7   1  12   11.28    4.21
  -7   1  13    7.55    4.00
  -7   1  14    4.23    3.50
  -7   2 -14    5.90    4.68
  -7   2 -13   10.67    4.73
  -7   2 -12   38.89    7.25
  -7   2 -11   12.77    4.11
  -7   2 -10   44.77    6.69
  -7   2  -9   78.96    8.22
  -7   2  -8   74.86    6.03
  -7   2  -8   74.53    7.85
  -7   2  -7   12.24    2.31
  -7   2  -7    6.95    2.87
  -7   2  -6   21.77    3.75
  -7   2  -6   22.61    3.06
  -7   2  -5   58.72    4.72
  -7   2  -5   60.70    5.78
  -7   2  -4   91.46    5.84
  -7   2  -4   85.43    6.50
  -7   2  -3  100.54    8.01
  -7   2  -3  106.05    6.36
  -7   2  -3  104.34    6.80
  -7   2  -2   68.12    5.07
  -7   2  -2   69.34    6.34
  -7   2  -2   64.78    6.06
  -7   2  -1  509.06   17.67
  -7   2  -1  500.55   17.59
  -7   2  -1  475.80   14.33
  -7   2   0    1.27    0.66
  -7   2   0    2.29    1.60
  -7   2   0    2.34    1.23
  -7   2   1  164.87    8.81
  -7   2   1  160.70    8.96
  -7   2   2  138.46    7.70
  -7   2   2  118.49    7.88
  -7   2   3    2.63    0.97
  -7   2   3    2.01    1.11
  -7   2   4   62.74    5.04
  -7   2   4   67.68    6.01
  -7   2   5  243.11   10.47
  -7   2   5  254.44   12.40
  -7   2   6   52.75    5.91
  -7   2   6   53.56    4.79
  -7   2   7  311.42   15.22
  -7   2   7  321.84   12.93
  -7   2   8   25.22    4.60
  -7   2   8   22.39    3.37
  -7   2   9   83.13    6.89
  -7   2   9   81.75    8.26
  -7   2  10   42.68    5.37
  -7   2  10   43.20    6.52
  -7   2  11   48.22    7.34
  -7   2  12   14.74    4.73
  -7   2  13   13.08    5.05
  -7   2  14   20.27    6.11
  -7   3 -14    6.39    4.56
  -7   3 -13    4.74    3.78
  -7   3 -12   11.90    4.40
  -7   3 -11   17.75    4.96
  -7   3 -10   25.34    5.05
  -7   3  -9  184.00   12.52
  -7   3  -8  154.56   10.94
  -7   3  -7  156.39   10.33
  -7   3  -6  114.11    6.28
  -7   3  -6  113.08    8.09
  -7   3  -5  126.30    6.40
  -7   3  -5  125.72    9.91
  -7   3  -5  132.77    8.34
  -7   3  -4  642.41   19.21
  -7   3  -4  652.21   22.86
  -7   3  -4  627.21   16.60
  -7   3  -3  195.68    8.26
  -7   3  -3  191.91    8.83
  -7   3  -3  202.72   11.53
  -7   3  -2  160.46    9.64
  -7   3  -2  143.88    6.93
  -7   3  -2  148.23    9.52
  -7   3  -1  482.36   17.62
  -7   3  -1  486.65   13.24
  -7   3  -1  499.36   17.78
  -7   3   0  450.72   16.28
  -7   3   0  450.04   16.50
  -7   3   0  431.78   11.40
  -7   3   1  884.99   18.18
  -7   3   1  965.30   25.13
  -7   3   1  957.23   26.13
  -7   3   2  222.88   11.27
  -7   3   2  235.62   10.80
  -7   3   3  341.25   14.29
  -7   3   3  332.86   13.11
  -7   3   4  126.02    8.72
  -7   3   4  104.79    7.10
  -7   3   5   34.08    4.04
  -7   3   5   27.96    4.20
  -7   3   6    4.68    2.54
  -7   3   6    3.99    1.86
  -7   3   7   49.29    6.10
  -7   3   7   49.11    5.19
  -7   3   8   73.63    7.87
  -7   3   8   71.27    6.59
  -7   3   9   64.16    7.74
  -7   3   9   60.37    6.35
  -7   3  10   51.45    7.17
  -7   3  10   46.64    5.77
  -7   3  11   31.27    6.15
  -7   3  12   29.66    6.03
  -7   3  13   18.66    5.69
  -7   3  14   19.45    6.36
  -7   4 -14    8.09    4.29
  -7   4 -13   -0.92    2.45
  -7   4 -12    5.06    3.58
  -7   4 -11    6.39    3.35
  -7   4 -10   21.29    4.73
  -7   4  -9   -0.65    2.16
  -7   4  -8    3.10    1.92
  -7   4  -7  176.33   10.72
  -7   4  -7  194.99   13.36
  -7   4  -6   73.32    7.98
  -7   4  -6   85.62    6.80
  -7   4  -5   37.29    4.27
  -7   4  -5   46.75    6.04
  -7   4  -4  223.55    8.06
  -7   4  -4  230.44   10.03
  -7   4  -4  250.21   13.64
  -7   4  -3  775.97   25.03
  -7   4  -3  784.91   24.91
  -7   4  -3  766.16   19.57
  -7   4  -2  218.34   11.90
  -7   4  -2  213.47   11.67
  -7   4  -2  207.05    7.95
  -7   4  -1  609.82   20.40
  -7   4  -1  633.35   20.63
  -7   4   0   33.19    4.23
  -7   4   0   23.99    3.67
  -7   4   1  628.55   20.85
  -7   4   1  597.59   19.79
  -7   4   2   77.41    6.36
  -7   4   2   86.58    7.12
  -7   4   3  445.62   16.46
  -7   4   3  444.32   17.64
  -7   4   4   72.41    7.03
  -7   4   4   65.68    5.98
  -7   4   5  146.44    9.18
  -7   4   5  155.59   10.46
  -7   4   6   54.58    6.51
  -7   4   6   57.72    5.86
  -7   4   7  251.93   14.47
  -7   4   7  243.16   12.77
  -7   4   8   39.37    6.16
  -7   4   8   51.35    5.83
  -7   4   9   27.23    4.51
  -7   4   9   23.47    4.97
  -7   4  10    9.68    3.29
  -7   4  10    2.30    3.00
  -7   4  11    9.87    3.69
  -7   4  12   -2.70    3.59
  -7   4  13    7.58    4.45
  -7   5 -14   -1.12    3.59
  -7   5 -13    2.17    2.59
  -7   5 -12   42.96    6.72
  -7   5 -11   24.05    5.92
  -7   5 -11   36.66    5.97
  -7   5 -10  115.89   10.00
  -7   5 -10  128.96   12.13
  -7   5  -9   30.10    5.82
  -7   5  -9   41.76    5.71
  -7   5  -8  300.46   14.58
  -7   5  -8  305.50   17.57
  -7   5  -7    3.14    2.27
  -7   5  -7    0.55    1.59
  -7   5  -6  216.16   13.61
  -7   5  -6  204.47   10.55
  -7   5  -5  124.33    7.41
  -7   5  -5  129.84   10.15
  -7   5  -4    8.05    1.95
  -7   5  -4   12.70    3.23
  -7   5  -4    8.74    3.12
  -7   5  -3   -1.15    1.69
  -7   5  -3    0.49    0.70
  -7   5  -3    1.20    1.34
  -7   5  -2   51.92    5.81
  -7   5  -2   47.22    3.23
  -7   5  -2   47.36    5.54
  -7   5  -1  149.59    9.73
  -7   5  -1  147.52    9.68
  -7   5   0   70.09    6.62
  -7   5   0   80.27    6.97
  -7   5   1  420.20   16.97
  -7   5   1  399.68   16.24
  -7   5   2   38.09    4.73
  -7   5   2   33.84    4.68
  -7   5   3  198.44   11.08
  -7   5   3  203.22   11.89
  -7   5   4   13.82    2.98
  -7   5   4   12.98    2.97
  -7   5   5  378.12   17.38
  -7   5   5  366.90   15.85
  -7   5   6    1.02    1.46
  -7   5   6    2.55    2.68
  -7   5   7  178.45   12.63
  -7   5   7  168.07   11.15
  -7   5   8   17.42    4.51
  -7   5   8   17.11    3.69
  -7   5   9  147.32   12.48
  -7   5   9  151.76   11.43
  -7   5  10    1.41    2.63
  -7   5  10    1.24    2.39
  -7   5  11   36.18    7.02
  -7   5  12   -6.43    4.11
  -7   5  13   11.31    5.37
  -7   6 -14   -1.19    3.32
  -7   6 -14    8.42    4.05
  -7   6 -13    2.82    3.25
  -7   6 -13   -0.44    2.83
  -7   6 -12   51.19    8.14
  -7   6 -12   54.27    7.47
  -7   6 -11    3.23    2.86
  -7   6 -11    2.06    2.71
  -7   6 -10  100.62   10.72
  -7   6 -10  111.11    9.72
  -7   6  -9    0.89    1.80
  -7   6  -9   -0.36    1.97
  -7   6  -8  180.17   13.42
  -7   6  -8  171.60   10.70
  -7   6  -7   -1.49    1.94
  -7   6  -7   -2.36    2.80
  -7   6  -6  431.01   19.93
  -7   6  -6  415.33   15.35
  -7   6  -5   37.58    5.65
  -7   6  -5   35.61    3.85
  -7   6  -5   32.78    5.10
  -7   6  -4  219.88    9.05
  -7   6  -4  223.85   13.24
  -7   6  -4  209.30   12.55
  -7   6  -3   71.05    4.37
  -7   6  -3   72.85    7.42
  -7   6  -3   68.09    7.13
  -7   6  -2  217.24   12.41
  -7   6  -2  203.43   12.03
  -7   6  -1    4.87    2.19
  -7   6  -1    9.58    2.73
  -7   6   0  335.90   15.50
  -7   6   0  330.10   15.29
  -7   6   1    6.64    2.67
  -7   6   1    5.83    2.20
  -7   6   2  212.07   12.01
  -7   6   2  217.07   12.71
  -7   6   3   62.05    6.98
  -7   6   3   67.99    6.64
  -7   6   4  103.99    8.34
  -7   6   4  104.48    9.02
  -7   6   5  178.74   12.45
  -7   6   5  166.87   11.00
  -7   6   6   -1.64    1.59
  -7   6   6   -0.38    1.79
  -7   6   7  123.65   11.02
  -7   6   7  103.92    9.21
  -7   6   8    9.34    3.50
  -7   6   8    8.53    2.90
  -7   6   9   46.23    6.83
  -7   6   9   49.06    7.65
  -7   6  10   -0.76    2.60
  -7   6  10    0.67    2.63
  -7   6  11   26.87    6.54
  -7   6  12   -2.20    4.28
  -7   7 -14    5.58    4.68
  -7   7 -14   15.30    5.28
  -7   7 -13   -1.84    3.42
  -7   7 -13    2.71    3.25
  -7   7 -12    3.76    2.24
  -7   7 -12    0.27    2.64
  -7   7 -11    1.98    2.31
  -7   7 -11    5.45    2.72
  -7   7 -10   47.88    7.70
  -7   7 -10   48.31    6.38
  -7   7  -9    7.53    2.86
  -7   7  -9    8.10    2.99
  -7   7  -8   95.50    9.83
  -7   7  -8  100.60    7.96
  -7   7  -7    2.05    1.53
  -7   7  -7    1.06    2.05
  -7   7  -6  160.39   11.79
  -7   7  -6  163.79   12.24
  -7   7  -6  153.13    8.63
  -7   7  -5   -1.35    1.70
  -7   7  -5    1.05    1.72
  -7   7  -5    0.93    0.89
  -7   7  -4  603.67   22.97
  -7   7  -4  579.98   22.68
  -7   7  -4  559.04   15.75
  -7   7  -3   12.08    3.06
  -7   7  -3    7.24    2.58
  -7   7  -2  306.58   15.63
  -7   7  -2  295.86   15.08
  -7   7  -1   29.32    4.63
  -7   7  -1   33.24    4.80
  -7   7   0  597.09   22.13
  -7   7   0  594.41   22.00
  -7   7   1   51.77    5.99
  -7   7   1   45.82    6.05
  -7   7   2  125.35    9.91
  -7   7   2  137.92    9.94
  -7   7   3   46.09    5.89
  -7   7   3   44.25    5.95
  -7   7   4   96.12    8.67
  -7   7   4   96.30    9.07
  -7   7   5    0.09    1.71
  -7   7   5   -0.63    2.14
  -7   7   6   53.08    6.65
  -7   7   6   69.03    8.18
  -7   7   7   -1.29    2.05
  -7   7   7    0.29    2.08
  -7   7   8    1.40    2.44
  -7   7   8    5.68    3.29
  -7   7   9    7.86    3.66
  -7   7   9    7.37    3.90
  -7   7  10    8.09    3.92
  -7   7  10    2.27    2.86
  -7   7  11    2.56    4.09
  -7   8 -14   -0.13    3.07
  -7   8 -14   12.55    5.03
  -7   8 -13    2.05    3.38
  -7   8 -13    4.88    2.77
  -7   8 -12    0.54    2.37
  -7   8 -12   -0.07    3.19
  -7   8 -11   10.32    4.50
  -7   8 -11   11.10    3.71
  -7   8 -10    3.19    2.09
  -7   8 -10    0.24    2.39
  -7   8  -9   57.14    7.73
  -7   8  -9   55.04    6.24
  -7   8  -8    2.32    1.62
  -7   8  -8    3.86    2.69
  -7   8  -7   26.73    3.91
  -7   8  -7   34.69    5.93
  -7   8  -7   44.34    6.36
  -7   8  -6   45.74    4.63
  -7   8  -6   53.54    6.87
  -7   8  -6   58.37    7.55
  -7   8  -5    0.44    1.18
  -7   8  -5    2.53    1.63
  -7   8  -5    3.51    1.68
  -7   8  -4  295.36   15.95
  -7   8  -4  310.83   16.32
  -7   8  -3   16.92    3.94
  -7   8  -3   14.56    3.64
  -7   8  -2  238.32   13.86
  -7   8  -2  242.91   13.96
  -7   8  -1    6.81    2.57
  -7   8  -1    6.09    2.30
  -7   8   0  163.78   11.50
  -7   8   0  177.24   11.84
  -7   8   1   -0.08    1.82
  -7   8   1   -0.69    1.70
  -7   8   2  292.21   15.66
  -7   8   2  308.94   16.28
  -7   8   3   11.25    3.39
  -7   8   3    8.45    2.71
  -7   8   4  170.89   12.64
  -7   8   4  170.62   12.12
  -7   8   5   47.67    7.12
  -7   8   5   44.97    6.60
  -7   8   6  121.53   10.97
  -7   8   6  137.18   12.08
  -7   8   7    2.48    3.20
  -7   8   7    0.97    2.51
  -7   8   8   61.00    8.07
  -7   8   8   62.02    8.81
  -7   8   9   -4.25    3.85
  -7   8   9    3.50    2.87
  -7   8  10   12.51    5.09
  -7   8  11    0.17    4.15
  -7   9 -14    4.76    3.29
  -7   9 -13   39.88    7.09
  -7   9 -13   52.17    9.02
  -7   9 -12    3.54    2.48
  -7   9 -12    7.81    3.33
  -7   9 -11   29.66    5.23
  -7   9 -11   34.26    7.10
  -7   9 -10   15.92    4.18
  -7   9 -10   19.07    4.02
  -7   9  -9   64.52    6.73
  -7   9  -9   86.62    9.53
  -7   9  -8   26.46    4.29
  -7   9  -8   32.73    5.88
  -7   9  -8   25.98    4.89
  -7   9  -7  166.89   12.74
  -7   9  -7  160.24   12.67
  -7   9  -7  140.16    8.93
  -7   9  -6   -0.15    1.70
  -7   9  -6    1.32    2.46
  -7   9  -5   89.16    8.74
  -7   9  -5   73.95    8.01
  -7   9  -4   62.03    7.43
  -7   9  -4   61.36    7.19
  -7   9  -3   44.97    6.35
  -7   9  -3   37.08    5.68
  -7   9  -2  115.90    9.92
  -7   9  -2  114.49    9.96
  -7   9  -1   31.93    5.30
  -7   9  -1   33.78    5.32
  -7   9   0   59.64    7.35
  -7   9   0   65.97    7.66
  -7   9   1    1.97    2.18
  -7   9   1   -1.72    2.17
  -7   9   2   82.80    8.83
  -7   9   2   88.25    8.91
  -7   9   3    4.01    2.95
  -7   9   3   -2.45    2.73
  -7   9   4   63.85    8.07
  -7   9   4   64.61    8.20
  -7   9   5   34.65    6.30
  -7   9   5   38.54    6.27
  -7   9   6   47.82    7.51
  -7   9   6   43.10    7.15
  -7   9   7    8.96    4.71
  -7   9   7    1.14    2.65
  -7   9   8   31.44    6.55
  -7   9   8   26.96    6.37
  -7   9   9   19.15    6.11
  -7   9  10   15.39    5.61
  -7  10 -14    1.09    3.51
  -7  10 -13    6.18    4.25
  -7  10 -12    0.91    2.68
  -7  10 -11   29.33    5.15
  -7  10 -11   36.15    7.21
  -7  10 -10    3.21    2.96
  -7  10 -10    2.42    2.72
  -7  10 -10   -0.22    2.13
  -7  10  -9   79.08    9.46
  -7  10  -9   81.40    9.32
  -7  10  -9   77.05    7.45
  -7  10  -8   38.28    6.69
  -7  10  -8   43.19    6.80
  -7  10  -7  168.03   13.20
  -7  10  -7  140.22   11.78
  -7  10  -6   80.28    8.59
  -7  10  -6   59.87    8.01
  -7  10  -5  110.03   10.20
  -7  10  -5  131.78   11.36
  -7  10  -4   57.11    7.23
  -7  10  -4   69.58    8.08
  -7  10  -3  202.54   14.08
  -7  10  -3  195.49   13.35
  -7  10  -2   27.60    5.01
  -7  10  -2   24.25    4.44
  -7  10  -1  186.06   13.26
  -7  10  -1  195.81   13.25
  -7  10   0   26.23    5.04
  -7  10   0   31.11    5.60
  -7  10   1   37.28    5.99
  -7  10   1   40.04    6.29
  -7  10   2   23.35    5.00
  -7  10   2   19.78    4.57
  -7  10   3    5.31    2.71
  -7  10   3    1.85    2.51
  -7  10   4    0.82    2.61
  -7  10   4    3.52    2.45
  -7  10   5   -1.07    2.90
  -7  10   5   -2.05    2.85
  -7  10   6   47.06    7.54
  -7  10   6   53.70    8.34
  -7  10   7   -0.49    2.55
  -7  10   7    1.77    2.90
  -7  10   8    3.19    4.14
  -7  10   8    6.47    4.41
  -7  10   9    3.68    3.41
  -7  11 -13   17.12    4.98
  -7  11 -12    4.59    3.56
  -7  11 -12   -6.25    4.19
  -7  11 -11   27.01    6.03
  -7  11 -11   31.28    6.48
  -7  11 -10   21.22    5.72
  -7  11 -10   19.91    5.52
  -7  11  -9    9.76    3.89
  -7  11  -9   17.05    4.71
  -7  11  -8    0.34    2.25
  -7  11  -8   -3.05    3.30
  -7  11  -7   26.16    5.24
  -7  11  -7   23.01    5.12
  -7  11  -6   48.38    6.93
  -7  11  -6   31.20    5.91
  -7  11  -5   79.81    8.80
  -7  11  -5   92.03    9.53
  -7  11  -4   64.52    7.88
  -7  11  -4   48.46    6.88
  -7  11  -3   10.51    3.31
  -7  11  -3    1.53    2.06
  -7  11  -2  131.76   11.52
  -7  11  -2  144.57   11.73
  -7  11  -1  166.29   12.88
  -7  11  -1  172.21   13.28
  -7  11   0  135.14   11.81
  -7  11   0  135.54   11.75
  -7  11   1   63.96    8.28
  -7  11   1   61.94    8.07
  -7  11   2   95.05   10.39
  -7  11   2  134.69   11.95
  -7  11   3   18.26    4.99
  -7  11   3   32.61    6.43
  -7  11   4   11.71    4.22
  -7  11   4   16.29    4.39
  -7  11   5   -1.96    2.95
  -7  11   5    5.44    3.79
  -7  11   6   14.43    5.28
  -7  11   6   19.72    5.49
  -7  11   7   12.14    4.80
  -7  11   7   11.20    5.26
  -7  12 -13    5.71    3.81
  -7  12 -12   27.83    6.43
  -7  12 -12   15.54    5.20
  -7  12 -11    9.88    4.16
  -7  12 -11   10.07    4.76
  -7  12 -10    2.68    2.36
  -7  12 -10    3.14    2.85
  -7  12  -9   12.63    4.39
  -7  12  -9   11.67    4.09
  -7  12  -8    7.38    3.42
  -7  12  -8    8.91    3.46
  -7  12  -7   38.55    6.73
  -7  12  -7   58.32    8.04
  -7  12  -6   -1.56    2.47
  -7  12  -6   -4.91    3.60
  -7  12  -5   22.69    5.18
  -7  12  -5   13.74    3.90
  -7  12  -4   -1.88    2.06
  -7  12  -4   -5.95    3.15
  -7  12  -3   24.82    5.12
  -7  12  -3   25.22    5.31
  -7  12  -2    1.47    2.02
  -7  12  -2    1.15    2.12
  -7  12  -1    2.40    2.40
  -7  12  -1   -0.65    2.57
  -7  12   0   33.04    5.91
  -7  12   0   29.97    5.61
  -7  12   1   14.44    4.02
  -7  12   1   11.52    3.63
  -7  12   2    3.82    2.70
  -7  12   2    6.24    3.60
  -7  12   3   19.08    5.39
  -7  12   3   21.88    5.73
  -7  12   4   56.75    8.98
  -7  12   4   53.89    8.79
  -7  12   5    5.19    3.04
  -7  12   5    3.79    4.06
  -7  12   6   31.37    7.50
  -7  12   6   26.21    6.83
  -7  13 -12   -0.07    3.35
  -7  13 -11    5.70    3.74
  -7  13 -11   14.45    4.75
  -7  13 -10   13.36    4.21
  -7  13 -10   16.22    5.06
  -7  13  -9   62.26    8.91
  -7  13  -9   51.63    8.37
  -7  13  -8   15.25    4.41
  -7  13  -8   21.70    5.99
  -7  13  -7   41.36    7.03
  -7  13  -7   53.85    8.26
  -7  13  -6   10.34    4.51
  -7  13  -6    1.88    2.21
  -7  13  -5   56.75    8.19
  -7  13  -5   76.12    9.15
  -7  13  -4   18.68    5.14
  -7  13  -4   20.17    4.87
  -7  13  -3   90.78   10.31
  -7  13  -3  108.34   10.75
  -7  13  -2    7.07    3.21
  -7  13  -2    9.94    3.93
  -7  13  -1   15.84    4.62
  -7  13  -1   30.38    6.11
  -7  13   0    5.25    2.37
  -7  13   0    7.73    3.83
  -7  13   1   37.68    7.31
  -7  13   1   46.16    7.67
  -7  13   2    5.86    4.12
  -7  13   2    0.13    3.31
  -7  13   3    5.79    3.67
  -7  13   3    0.36    2.60
  -7  13   4   13.99    5.11
  -7  13   4   17.60    5.68
  -7  13   5   -0.94    3.47
  -7  14 -11    5.38    3.45
  -7  14 -10   -2.66    3.32
  -7  14  -9   42.48    7.91
  -7  14  -9   42.37    7.62
  -7  14  -8    8.05    4.14
  -7  14  -8   -1.15    3.18
  -7  14  -7   24.09    6.17
  -7  14  -7   17.49    5.08
  -7  14  -6    1.85    2.73
  -7  14  -6    1.71    2.98
  -7  14  -5   91.90   10.87
  -7  14  -5   81.56    9.78
  -7  14  -4   -5.70    4.07
  -7  14  -4   -2.38    3.33
  -7  14  -3   68.06    9.43
  -7  14  -3   61.70    8.78
  -7  14  -2    4.61    3.71
  -7  14  -2   -2.14    3.40
  -7  14  -1   20.82    5.64
  -7  14  -1   29.19    6.40
  -7  14   0    2.08    3.16
  -7  14   0   -1.65    3.22
  -7  14   1   27.08    6.77
  -7  14   1   31.77    7.04
  -7  14   2    2.97    3.26
  -7  14   3   11.21    4.72
  -7  15  -9    4.82    4.01
  -7  15  -8    0.51    3.20
  -7  15  -7    6.87    4.39
  -7  15  -6   12.97    5.14
  -7  15  -5   10.22    4.53
  -7  15  -4   -0.87    3.36
  -7  15  -3   28.19    6.64
  -7  15  -2   -0.22    2.84
  -7  15  -1   25.64    6.49
  -7  15   0    3.58    4.38
  -7  15   1   19.37    6.37
  -7  16  -7    3.01    4.21
  -7  16  -6   10.94    4.81
  -7  16  -5   -0.08    3.48
  -7  16  -4    9.73    4.94
  -7  16  -3    7.08    3.77
  -7  16  -2    6.49    3.82
  -6 -15   6    8.91    5.24
  -6 -15   7    7.35    4.36
  -6 -15   8    8.18    5.10
  -6 -15   9    7.45    4.89
  -6 -15  10    2.16    3.54
  -6 -14   3    0.15    2.95
  -6 -14   3   -1.00    4.29
  -6 -14   4    2.46    3.68
  -6 -14   4   10.17    5.39
  -6 -14   5   19.91    6.24
  -6 -14   5   16.14    5.51
  -6 -14   6    2.23    3.52
  -6 -14   6    6.10    3.51
  -6 -14   7   43.54    8.24
  -6 -14   8   17.31    5.59
  -6 -14   9   12.91    5.52
  -6 -14  10    7.60    4.36
  -6 -14  11   11.44    5.05
  -6 -13  -1   11.23    5.25
  -6 -13   0   -2.63    4.01
  -6 -13   1   18.21    5.39
  -6 -13   2    0.29    3.37
  -6 -13   2   -7.31    4.42
  -6 -13   3   12.40    4.79
  -6 -13   3   13.79    4.94
  -6 -13   4   -0.71    3.08
  -6 -13   4   -3.52    2.82
  -6 -13   5   -1.00    2.88
  -6 -13   5    6.22    3.15
  -6 -13   6    9.09    4.48
  -6 -13   6    8.92    4.11
  -6 -13   7    7.28    3.62
  -6 -13   7    3.10    3.22
  -6 -13   8   11.65    4.98
  -6 -13   8    5.75    3.71
  -6 -13   9    6.19    3.09
  -6 -13   9   13.11    4.33
  -6 -13  10   21.87    6.24
  -6 -13  11   19.17    5.97
  -6 -13  12   17.20    5.92
  -6 -12  -3   14.08    5.62
  -6 -12  -2   -1.37    3.76
  -6 -12  -2    8.96    4.77
  -6 -12  -1    4.09    3.44
  -6 -12   0   -3.63    3.99
  -6 -12   1    1.57    3.42
  -6 -12   1   10.90    4.31
  -6 -12   2   27.16    5.76
  -6 -12   2   24.08    5.39
  -6 -12   3   45.19    7.93
  -6 -12   3   58.33    8.72
  -6 -12   4   24.30    5.94
  -6 -12   4   39.66    7.68
  -6 -12   5   78.15    9.49
  -6 -12   5   69.37    9.71
  -6 -12   6   28.34    6.14
  -6 -12   6   27.17    6.01
  -6 -12   7   37.16    6.51
  -6 -12   7   49.11    7.95
  -6 -12   8    2.50    2.86
  -6 -12   8    2.71    2.66
  -6 -12   9   19.22    5.26
  -6 -12   9   17.43    5.22
  -6 -12  10   11.50    4.14
  -6 -12  10   -3.94    3.66
  -6 -12  11    1.54    3.53
  -6 -12  12   -1.77    3.44
  -6 -12  13    3.80    3.18
  -6 -11  -4    2.99    3.76
  -6 -11  -4    2.49    3.78
  -6 -11  -3   10.36    4.95
  -6 -11  -3    6.85    3.88
  -6 -11  -2   30.84    6.88
  -6 -11  -1   18.33    5.78
  -6 -11  -1   18.14    4.49
  -6 -11   0    5.89    2.63
  -6 -11   0    6.87    3.47
  -6 -11   1   91.23   10.31
  -6 -11   1  101.94   10.90
  -6 -11   2   21.94    5.09
  -6 -11   2   11.72    4.12
  -6 -11   3  137.01   12.37
  -6 -11   3  129.51   12.26
  -6 -11   4    2.97    2.80
  -6 -11   4    0.80    2.11
  -6 -11   5  114.10   11.08
  -6 -11   5  122.69   11.75
  -6 -11   6   -1.05    2.57
  -6 -11   6   -1.19    2.07
  -6 -11   7  111.91   11.62
  -6 -11   7   97.17   10.18
  -6 -11   8   -8.55    4.47
  -6 -11   8   -2.32    2.74
  -6 -11   9   81.18   10.08
  -6 -11   9   63.99    8.31
  -6 -11  10    1.68    3.41
  -6 -11  11   25.91    6.51
  -6 -11  12   19.22    5.86
  -6 -11  13   16.59    5.70
  -6 -10  -5    2.78    3.68
  -6 -10  -5    1.63    2.83
  -6 -10  -4   43.63    8.06
  -6 -10  -4   18.57    5.19
  -6 -10  -3    5.74    3.57
  -6 -10  -3    0.68    2.94
  -6 -10  -2   12.19    4.40
  -6 -10  -1    0.87    2.40
  -6 -10  -1    0.80    2.18
  -6 -10   0    8.84    3.11
  -6 -10   0   18.93    5.42
  -6 -10   1    0.29    3.08
  -6 -10   1    5.93    2.94
  -6 -10   2    2.96    3.18
  -6 -10   2    1.90    2.18
  -6 -10   3   26.72    5.80
  -6 -10   3   22.54    5.13
  -6 -10   4    1.58    2.63
  -6 -10   4    6.34    3.35
  -6 -10   5   62.20    7.95
  -6 -10   5   65.07    8.27
  -6 -10   6    8.74    2.99
  -6 -10   6    6.02    3.33
  -6 -10   7   58.19    7.66
  -6 -10   7   52.12    7.84
  -6 -10   8    1.64    2.67
  -6 -10   9  128.89   12.03
  -6 -10  10    1.33    2.44
  -6 -10  11  170.30   14.02
  -6 -10  12   -1.76    2.90
  -6 -10  13   96.04   10.80
  -6 -10  14    4.66    4.33
  -6  -9  -7    5.11    3.09
  -6  -9  -6   13.21    5.15
  -6  -9  -6   18.15    5.75
  -6  -9  -5    0.55    2.70
  -6  -9  -5    8.75    4.06
  -6  -9  -4   52.88    7.96
  -6  -9  -4   71.49    9.44
  -6  -9  -3    1.12    2.33
  -6  -9  -3   -1.75    2.72
  -6  -9  -2   86.28    8.86
  -6  -9  -2  106.87   10.84
  -6  -9  -1   10.15    3.78
  -6  -9  -1    8.60    3.08
  -6  -9   0  188.20   13.31
  -6  -9   0  224.25   14.87
  -6  -9   1    0.20    1.78
  -6  -9   1    7.57    2.96
  -6  -9   2   19.17    4.18
  -6  -9   2   21.56    4.87
  -6  -9   3    2.33    2.46
  -6  -9   3   14.17    4.05
  -6  -9   4   93.34    9.31
  -6  -9   4  100.95    9.99
  -6  -9   5    1.43    2.46
  -6  -9   5    4.83    3.41
  -6  -9   6  180.96   13.53
  -6  -9   6  174.65   12.64
  -6  -9   7   10.10    4.05
  -6  -9   8    7.43    3.06
  -6  -9   9   67.56    8.32
  -6  -9  10    2.03    2.27
  -6  -9  11   28.80    5.84
  -6  -9  12    4.49    3.08
  -6  -9  13   18.52    5.21
  -6  -9  14    2.17    2.53
  -6  -8  -8    2.60    2.85
  -6  -8  -7    3.02    4.02
  -6  -8  -7   -0.55    2.80
  -6  -8  -6   14.18    4.82
  -6  -8  -6    9.13    4.39
  -6  -8  -5    5.29    3.81
  -6  -8  -5    0.82    2.45
  -6  -8  -4   14.82    4.48
  -6  -8  -4   29.56    5.71
  -6  -8  -3    0.73    2.36
  -6  -8  -3   -0.79    2.19
  -6  -8  -2   52.91    6.65
  -6  -8  -2   71.29    8.52
  -6  -8  -1    2.65    1.88
  -6  -8  -1    1.41    2.31
  -6  -8   0  297.94   16.76
  -6  -8   0  277.30   15.64
  -6  -8   1    8.35    3.71
  -6  -8   1   14.01    3.52
  -6  -8   2  329.94   17.51
  -6  -8   2  341.47   17.75
  -6  -8   3   92.05    8.98
  -6  -8   3  106.19    9.88
  -6  -8   4  255.13   15.13
  -6  -8   4  302.45   16.48
  -6  -8   5   97.31    9.33
  -6  -8   6  241.40   14.99
  -6  -8   7   88.34    8.98
  -6  -8   8  222.18   14.47
  -6  -8   9    3.31    2.19
  -6  -8  10   41.27    6.11
  -6  -8  11   37.36    6.13
  -6  -8  12    9.33    3.44
  -6  -8  13   18.93    4.75
  -6  -8  14   -3.10    3.04
  -6  -7  -9   -2.75    3.86
  -6  -7  -8    8.86    4.10
  -6  -7  -8   21.37    5.88
  -6  -7  -7    3.61    3.28
  -6  -7  -7    0.69    2.78
  -6  -7  -6    6.91    3.55
  -6  -7  -6    3.47    2.35
  -6  -7  -5   11.02    3.67
  -6  -7  -5    5.35    3.21
  -6  -7  -4   15.25    3.97
  -6  -7  -4   21.05    4.85
  -6  -7  -3   -2.30    2.12
  -6  -7  -3    0.30    1.76
  -6  -7  -2   56.26    6.63
  -6  -7  -2   57.81    7.11
  -6  -7  -1   21.51    4.33
  -6  -7  -1   19.71    4.36
  -6  -7   0   22.75    4.74
  -6  -7   0   20.54    4.42
  -6  -7   1   44.76    6.27
  -6  -7   1   36.70    5.58
  -6  -7   2  261.85   14.74
  -6  -7   2  291.54   15.30
  -6  -7   3    7.11    2.36
  -6  -7   3    7.53    3.01
  -6  -7   4    2.77    2.59
  -6  -7   5  142.61   10.83
  -6  -7   6  309.60   16.16
  -6  -7   7   32.13    5.33
  -6  -7   8   97.29    9.31
  -6  -7   9   56.44    7.19
  -6  -7  10  196.19   13.27
  -6  -7  11   65.47    7.91
  -6  -7  12   71.91    8.39
  -6  -7  13    2.19    2.52
  -6  -7  14    1.54    2.52
  -6  -6 -10   -2.48    4.19
  -6  -6  -9   18.02    4.93
  -6  -6  -9   16.97    5.50
  -6  -6  -8   17.80    5.29
  -6  -6  -8   14.32    4.63
  -6  -6  -7    4.41    2.82
  -6  -6  -7    5.52    3.30
  -6  -6  -6   19.21    4.91
  -6  -6  -6   34.45    6.06
  -6  -6  -5   55.73    7.68
  -6  -6  -5   66.31    8.01
  -6  -6  -4    2.92    2.21
  -6  -6  -4    1.40    1.78
  -6  -6  -4   -1.53    1.95
  -6  -6  -3  316.33   16.58
  -6  -6  -3  276.30   14.01
  -6  -6  -2   15.45    3.45
  -6  -6  -2   14.14    3.64
  -6  -6  -1  273.82   14.33
  -6  -6  -1  288.30   15.29
  -6  -6   0  193.20   12.32
  -6  -6   0  211.92   12.56
  -6  -6   1  103.47    8.61
  -6  -6   1  105.84    9.15
  -6  -6   2  324.22   15.67
  -6  -6   2  317.20   15.47
  -6  -6   3    8.93    2.47
  -6  -6   4  366.50   16.91
  -6  -6   5    6.38    2.14
  -6  -6   6   74.29    7.41
  -6  -6   7   14.69    3.60
  -6  -6   8  262.39   14.67
  -6  -6   9   19.33    4.21
  -6  -6  10   41.87    5.99
  -6  -6  11   74.60    8.05
  -6  -6  12   67.26    7.79
  -6  -6  13   56.27    7.35
  -6  -6  14   70.98    8.25
  -6  -5 -10   -1.92    3.30
  -6  -5  -9   -0.40    2.85
  -6  -5  -9    9.48    4.34
  -6  -5  -8    6.31    4.18
  -6  -5  -8    2.06    2.39
  -6  -5  -7   74.23    8.93
  -6  -5  -7  107.93   10.26
  -6  -5  -6   93.30    9.25
  -6  -5  -6   87.22    9.36
  -6  -5  -5   63.28    7.82
  -6  -5  -5   55.32    7.07
  -6  -5  -4  316.65   16.35
  -6  -5  -4  290.67   13.29
  -6  -5  -4  302.78   16.36
  -6  -5  -3   58.23    5.82
  -6  -5  -3   61.10    6.97
  -6  -5  -2  413.09   18.03
  -6  -5  -2  378.11   16.08
  -6  -5  -1   85.95    7.83
  -6  -5  -1   88.55    7.50
  -6  -5   0  246.90   13.51
  -6  -5   0  286.57   13.69
  -6  -5   1  224.85   12.26
  -6  -5   1  217.52   12.29
  -6  -5   2  490.21   19.02
  -6  -5   3  298.60   14.37
  -6  -5   4   88.69    7.73
  -6  -5   5    1.06    1.64
  -6  -5   6  133.44    9.59
  -6  -5   7   31.05    4.57
  -6  -5   8  214.32   12.73
  -6  -5   9    4.84    2.40
  -6  -5  10   54.52    6.65
  -6  -5  11    0.27    2.11
  -6  -5  12   12.75    4.07
  -6  -5  13   24.35    4.95
  -6  -4 -11    1.02    2.94
  -6  -4 -10   -0.98    2.46
  -6  -4 -10   -1.75    2.76
  -6  -4  -9    9.94    3.77
  -6  -4  -9    0.50    2.55
  -6  -4  -8    5.15    2.80
  -6  -4  -8    0.40    2.37
  -6  -4  -7   13.59    3.68
  -6  -4  -7   12.90    4.09
  -6  -4  -6    9.27    3.27
  -6  -4  -6    3.66    2.37
  -6  -4  -5   40.31    5.79
  -6  -4  -5   41.49    5.50
  -6  -4  -4   35.06    5.32
  -6  -4  -4   35.58    5.33
  -6  -4  -4   31.84    4.06
  -6  -4  -3   44.45    4.94
  -6  -4  -3   43.01    5.46
  -6  -4  -2   25.40    4.18
  -6  -4  -2   19.40    3.37
  -6  -4  -1   33.78    4.52
  -6  -4  -1   28.40    4.19
  -6  -4   0  301.59   13.64
  -6  -4   0  277.12   13.80
  -6  -4   1  121.39    8.41
  -6  -4   1  108.63    5.29
  -6  -4   1  108.52    8.10
  -6  -4   2  746.35   22.97
  -6  -4   2  710.15   15.64
  -6  -4   3  252.54   12.46
  -6  -4   3  239.45    7.04
  -6  -4   4  741.32   23.54
  -6  -4   5  304.29   14.06
  -6  -4   5  256.14    7.78
  -6  -4   6  536.86   13.74
  -6  -4   6  638.00   21.71
  -6  -4   7   42.43    3.51
  -6  -4   7   50.46    6.10
  -6  -4   8  224.82   12.93
  -6  -4   8  209.95    9.07
  -6  -4   9   45.76    5.53
  -6  -4   9   40.25    4.18
  -6  -4  10  164.86    9.33
  -6  -4  10  166.52   11.22
  -6  -4  11   60.37    6.04
  -6  -4  11   68.82    7.38
  -6  -4  12   90.52    8.02
  -6  -4  12  109.37    9.59
  -6  -4  13    0.33    2.29
  -6  -4  13    8.57    3.18
  -6  -3 -12    2.33    2.81
  -6  -3 -11   18.43    5.47
  -6  -3 -10   10.62    3.74
  -6  -3 -10   -2.74    3.54
  -6  -3  -9  103.52   10.05
  -6  -3  -9  110.80   10.81
  -6  -3  -8   37.63    6.61
  -6  -3  -8   52.05    6.87
  -6  -3  -7   93.57    8.83
  -6  -3  -7   89.92    8.87
  -6  -3  -6   11.82    3.03
  -6  -3  -6    7.04    2.99
  -6  -3  -5  181.99   12.21
  -6  -3  -5  186.11   11.52
  -6  -3  -4    6.33    1.92
  -6  -3  -4    3.04    1.50
  -6  -3  -4    3.92    1.96
  -6  -3  -3  197.10   11.75
  -6  -3  -3  218.10   10.60
  -6  -3  -2   40.10    4.92
  -6  -3  -2   53.82    5.16
  -6  -3  -1  320.40   13.31
  -6  -3  -1  324.11   14.13
  -6  -3   0   24.66    3.99
  -6  -3   0   26.64    3.94
  -6  -3   1  167.37    9.52
  -6  -3   1  175.46    7.10
  -6  -3   2   47.66    3.29
  -6  -3   2   46.46    5.00
  -6  -3   3  101.49    4.52
  -6  -3   3   93.94    7.27
  -6  -3   3   98.85    4.76
  -6  -3   4  342.41   14.51
  -6  -3   4  339.40    9.95
  -6  -3   5  147.58    6.38
  -6  -3   5  142.47    9.16
  -6  -3   6  508.16   18.69
  -6  -3   6  466.63   13.57
  -6  -3   7    9.86    2.13
  -6  -3   7    7.25    2.44
  -6  -3   8  448.42   15.09
  -6  -3   8  482.37   18.90
  -6  -3   9   19.81    3.06
  -6  -3   9   20.14    3.99
  -6  -3  10  404.14   16.24
  -6  -3  10  434.20   18.52
  -6  -3  11    2.49    2.22
  -6  -3  11   -0.11    1.53
  -6  -3  12  156.40   10.96
  -6  -3  12  164.86   11.67
  -6  -3  13    4.04    2.53
  -6  -3  13    5.73    2.70
  -6  -3  14   49.62    7.07
  -6  -2 -13    7.63    4.65
  -6  -2 -12   -5.21    4.21
  -6  -2 -11   10.64    3.75
  -6  -2 -10   -3.75    3.17
  -6  -2 -10   -1.10    2.25
  -6  -2  -9   66.56    7.47
  -6  -2  -9   62.23    7.90
  -6  -2  -8    4.72    2.03
  -6  -2  -8    5.12    2.98
  -6  -2  -7  214.64   12.53
  -6  -2  -7  185.71   12.73
  -6  -2  -6   13.73    3.52
  -6  -2  -6   12.25    2.79
  -6  -2  -5  330.43   15.71
  -6  -2  -5  312.12   11.70
  -6  -2  -5  343.02   14.85
  -6  -2  -4   -0.67    1.93
  -6  -2  -4    0.64    0.97
  -6  -2  -4    1.00    1.54
  -6  -2  -3 1016.88   26.13
  -6  -2  -3 1107.75   28.73
  -6  -2  -3 1099.10   29.87
  -6  -2  -2    3.22    1.72
  -6  -2  -2    5.02    1.68
  -6  -2  -1  688.85   20.37
  -6  -2  -1  673.59   20.92
  -6  -2   0  103.81    7.24
  -6  -2   1  502.10   17.29
  -6  -2   1  528.10   14.34
  -6  -2   2    9.10    1.59
  -6  -2   2    8.97    2.38
  -6  -2   2   10.63    1.60
  -6  -2   3  529.20   18.06
  -6  -2   3  512.10   12.38
  -6  -2   3  517.93   13.79
  -6  -2   4   63.62    4.21
  -6  -2   4   54.30    5.50
  -6  -2   4   61.58    2.92
  -6  -2   5  296.87   10.45
  -6  -2   5  304.72   13.63
  -6  -2   6   95.73    5.93
  -6  -2   6  108.14    7.85
  -6  -2   7  127.32    8.94
  -6  -2   7  132.16    7.52
  -6  -2   8   41.69    4.43
  -6  -2   8   35.39    4.85
  -6  -2   9   10.72    2.94
  -6  -2   9    5.83    1.87
  -6  -2  10  168.60   10.50
  -6  -2  10  171.97   11.20
  -6  -2  11    0.33    1.76
  -6  -2  11    6.24    2.57
  -6  -2  12   58.52    6.97
  -6  -2  12   61.58    7.20
  -6  -2  13    6.38    2.80
  -6  -2  13    6.83    3.13
  -6  -2  14   25.67    5.83
  -6  -2  15   -2.08    2.92
  -6  -1 -13    9.04    4.96
  -6  -1 -12    7.97    4.59
  -6  -1 -11    6.11    3.80
  -6  -1 -10   15.30    4.18
  -6  -1 -10   11.69    3.34
  -6  -1  -9   39.05    5.33
  -6  -1  -9   23.33    4.90
  -6  -1  -8    5.29    2.77
  -6  -1  -8   -2.45    2.75
  -6  -1  -7   65.59    6.33
  -6  -1  -7   69.23    7.44
  -6  -1  -6    1.52    1.77
  -6  -1  -6    3.15    2.04
  -6  -1  -5   47.97    5.07
  -6  -1  -5   55.02    6.22
  -6  -1  -5   50.71    4.18
  -6  -1  -4   12.35    2.23
  -6  -1  -4   13.61    2.71
  -6  -1  -4   13.20    2.89
  -6  -1  -3  336.87   12.25
  -6  -1  -3  339.69   13.31
  -6  -1  -3  324.65   13.96
  -6  -1  -2    1.08    0.88
  -6  -1  -2    1.59    1.40
  -6  -1  -1  802.07   21.51
  -6  -1  -1  793.43   22.09
  -6  -1   0   35.57    3.96
  -6  -1   0   35.66    3.61
  -6  -1   1  986.05   23.24
  -6  -1   1 1027.89   23.16
  -6  -1   2   37.13    3.15
  -6  -1   2   36.71    3.29
  -6  -1   3 1118.83   22.58
  -6  -1   3 1109.83   24.75
  -6  -1   4    1.85    0.97
  -6  -1   4    0.37    0.52
  -6  -1   5  615.32   17.18
  -6  -1   5  569.17   13.09
  -6  -1   6   62.70    5.15
  -6  -1   6   62.18    3.51
  -6  -1   7  389.15   14.31
  -6  -1   7  357.65   10.26
  -6  -1   8   19.45    3.19
  -6  -1   9   99.58    7.98
  -6  -1  10    6.42    2.53
  -6  -1  11   74.30    7.32
  -6  -1  11   68.92    7.49
  -6  -1  12   11.01    3.50
  -6  -1  12    8.22    3.23
  -6  -1  13   30.18    5.67
  -6  -1  14   -2.59    3.37
  -6  -1  15   15.65    5.06
  -6   0 -14   12.50    4.84
  -6   0 -13    0.29    3.12
  -6   0 -12   31.56    6.50
  -6   0 -11   -6.24    3.77
  -6   0 -10   68.42    7.03
  -6   0 -10   55.52    7.44
  -6   0  -9    7.31    2.74
  -6   0  -9    4.08    2.54
  -6   0  -8   55.05    5.85
  -6   0  -8   56.97    6.91
  -6   0  -7   35.94    4.61
  -6   0  -7   27.87    4.42
  -6   0  -6  314.85   14.87
  -6   0  -6  325.18   13.43
  -6   0  -5   77.82    6.91
  -6   0  -5   79.28    4.96
  -6   0  -5   74.83    5.82
  -6   0  -4   31.75    3.34
  -6   0  -4   32.89    3.82
  -6   0  -4   28.73    3.88
  -6   0  -3  522.23   17.60
  -6   0  -3  541.23   16.64
  -6   0  -3  529.54   15.68
  -6   0  -2  138.69    7.81
  -6   0  -2  137.81    7.64
  -6   0   0   78.53    5.49
  -6   0   0   71.09    5.11
  -6   0   1 1421.84   29.99
  -6   0   1 1372.67   30.00
  -6   0   2  143.20    6.56
  -6   0   2  134.57    6.96
  -6   0   3 1489.31   31.67
  -6   0   3 1482.72   29.26
  -6   0   4   34.28    2.85
  -6   0   4   32.42    3.66
  -6   0   5  398.34   14.14
  -6   0   5  403.18   11.42
  -6   0   6  174.60    7.18
  -6   0   6  171.90    9.16
  -6   0   7 1172.34   25.56
  -6   0   7 1182.69   30.29
  -6   0   8   13.59    2.20
  -6   0   8   15.06    3.06
  -6   0   9  161.41    8.28
  -6   0   9  168.70   10.79
  -6   0  10  193.60   12.10
  -6   0  10  164.71    9.05
  -6   0  11  173.54   12.35
  -6   0  12   55.02    7.29
  -6   0  13   18.17    4.77
  -6   0  14   25.19    6.27
  -6   0  15    8.36    4.31
  -6   1 -14   -4.50    3.94
  -6   1 -13    3.44    3.19
  -6   1 -12   61.26    8.38
  -6   1 -11    9.34    3.75
  -6   1 -10   70.42    8.21
  -6   1 -10   72.32    6.82
  -6   1  -9   84.28    8.49
  -6   1  -9   82.44    6.80
  -6   1  -8  286.18   15.27
  -6   1  -8  289.28   12.79
  -6   1  -7    7.60    2.05
  -6   1  -7    1.64    1.46
  -6   1  -6  201.25   11.25
  -6   1  -6  184.59    9.23
  -6   1  -5  109.88    7.82
  -6   1  -5  100.30    6.29
  -6   1  -5   92.29    5.43
  -6   1  -4  597.74   16.98
  -6   1  -4  586.39   18.75
  -6   1  -3   60.30    4.61
  -6   1  -3   54.05    4.85
  -6   1  -2   99.97    6.21
  -6   1  -1  484.57   16.29
  -6   1  -1  492.73   14.66
  -6   1  -1  490.93   16.06
  -6   1   0  227.56    9.79
  -6   1   0  218.76    9.76
  -6   1   1  349.93   12.00
  -6   1   1  345.62   12.49
  -6   1   2  261.71    9.68
  -6   1   2  248.30   10.21
  -6   1   3  136.96    6.68
  -6   1   3  147.05    7.80
  -6   1   4  259.86    9.49
  -6   1   4  257.24   11.12
  -6   1   5  188.20    8.04
  -6   1   5  189.14    9.64
  -6   1   6   49.46    4.19
  -6   1   6   39.42    4.63
  -6   1   7   42.62    5.01
  -6   1   7   45.09    4.02
  -6   1   8  112.67    8.63
  -6   1   8  117.32    7.19
  -6   1   9  175.87   11.52
  -6   1   9  172.46    9.31
  -6   1  10   18.06    3.99
  -6   1  10   12.00    2.67
  -6   1  11   48.07    6.67
  -6   1  11   47.92    5.57
  -6   1  12   25.77    5.25
  -6   1  13  119.31   11.76
  -6   1  14   17.05    5.29
  -6   1  15    1.65    3.05
  -6   2 -15   -0.32    3.25
  -6   2 -14    7.63    3.65
  -6   2 -13   10.01    4.61
  -6   2 -12    7.46    3.40
  -6   2 -11    5.98    3.64
  -6   2 -10    4.54    2.98
  -6   2  -9   -1.90    1.56
  -6   2  -9    2.89    1.83
  -6   2  -8  120.14    7.33
  -6   2  -8  122.60    9.70
  -6   2  -7  271.24   13.58
  -6   2  -7  269.35   10.78
  -6   2  -6  698.04   22.00
  -6   2  -6  681.95   18.42
  -6   2  -5  116.39    7.69
  -6   2  -5  125.82    6.50
  -6   2  -4  516.22   14.41
  -6   2  -4  487.63   16.20
  -6   2  -3  342.71   11.17
  -6   2  -3  347.85   12.34
  -6   2  -3  353.87   14.93
  -6   2  -2 1055.75   23.99
  -6   2  -2 1038.23   27.45
  -6   2  -1  287.79    9.70
  -6   2  -1  294.39   11.95
  -6   2  -1  283.59   12.17
  -6   2   0  275.48    8.81
  -6   2   0  273.96   11.28
  -6   2   0  292.47   11.62
  -6   2   1  414.13   14.15
  -6   2   1  394.44   13.54
  -6   2   2  843.82   21.34
  -6   2   2  841.11   22.49
  -6   2   3  246.94   10.01
  -6   2   3  262.91   11.31
  -6   2   4  955.06   23.01
  -6   2   4  925.62   25.20
  -6   2   5  112.17    7.93
  -6   2   5  118.55    6.94
  -6   2   6  307.14   13.76
  -6   2   6  287.31   11.54
  -6   2   7  391.13   14.37
  -6   2   7  399.52   16.98
  -6   2   8    2.21    1.41
  -6   2   8   -2.97    2.14
  -6   2   9  113.57    9.71
  -6   2   9  121.52    8.40
  -6   2  10   11.62    2.90
  -6   2  10   13.16    3.78
  -6   2  11   22.95    4.15
  -6   2  11   20.12    4.86
  -6   2  12   34.51    6.14
  -6   2  13   23.73    5.71
  -6   2  14    7.98    3.97
  -6   2  15    8.57    4.37
  -6   3 -15    4.48    4.45
  -6   3 -14   17.04    5.28
  -6   3 -13    3.46    3.30
  -6   3 -12   41.85    6.81
  -6   3 -11   40.25    6.24
  -6   3 -10   26.19    4.95
  -6   3  -9   29.56    4.94
  -6   3  -8  102.13    8.42
  -6   3  -8   98.65    5.98
  -6   3  -7   19.21    2.52
  -6   3  -7   21.18    3.40
  -6   3  -6  126.92    6.08
  -6   3  -6  126.29    8.27
  -6   3  -5  340.33   13.18
  -6   3  -5  330.86   10.23
  -6   3  -4   97.13    4.97
  -6   3  -4   97.51    6.23
  -6   3  -4   93.40    7.74
  -6   3  -3  200.03    7.52
  -6   3  -3  196.45    8.37
  -6   3  -3  198.76   10.84
  -6   3  -2  148.08    8.97
  -6   3  -2  136.53    6.29
  -6   3  -2  147.15    8.73
  -6   3  -1  127.45    7.94
  -6   3  -1  123.87    7.82
  -6   3  -1  138.20    5.62
  -6   3   0  283.45   12.12
  -6   3   0  304.69   12.48
  -6   3   0  306.98    8.14
  -6   3   1  367.64   13.28
  -6   3   1  343.18    7.92
  -6   3   1  340.67   13.39
  -6   3   2  662.87   20.47
  -6   3   2  701.44   19.54
  -6   3   3  690.19   20.92
  -6   3   3  711.73   19.86
  -6   3   4  462.30   16.94
  -6   3   4  471.55   15.52
  -6   3   5 1031.17   26.32
  -6   3   5 1044.13   28.68
  -6   3   6   19.52    3.60
  -6   3   6   19.72    3.10
  -6   3   7  265.12   12.32
  -6   3   7  251.77   13.91
  -6   3   8   88.56    8.24
  -6   3   8   78.43    6.74
  -6   3   9   70.17    6.82
  -6   3   9   92.16    9.05
  -6   3  10   23.52    5.01
  -6   3  10   22.57    4.33
  -6   3  11   19.54    4.42
  -6   3  11   26.57    5.69
  -6   3  12    3.31    3.27
  -6   3  13   -5.28    4.22
  -6   3  14    3.16    4.18
  -6   4 -15    4.96    4.06
  -6   4 -14    9.21    4.23
  -6   4 -13    2.50    2.40
  -6   4 -12   58.49    7.72
  -6   4 -11   37.02    5.91
  -6   4 -10   98.42    9.04
  -6   4  -9    6.07    2.25
  -6   4  -8  170.54   10.59
  -6   4  -7  279.27   13.05
  -6   4  -6  240.24   13.58
  -6   4  -6  222.04   10.73
  -6   4  -5  171.01   10.86
  -6   4  -5  166.65    8.71
  -6   4  -4  649.42   14.49
  -6   4  -4  657.94   22.35
  -6   4  -4  660.66   17.93
  -6   4  -3  124.75    8.55
  -6   4  -3  113.40    8.29
  -6   4  -3  129.68    6.25
  -6   4  -2  536.46   18.67
  -6   4  -2  568.20   18.85
  -6   4  -2  549.55   13.66
  -6   4  -1   19.50    3.19
  -6   4  -1   22.02    1.85
  -6   4  -1   20.99    3.18
  -6   4   0  163.51    9.10
  -6   4   0  152.58    8.93
  -6   4   1   68.11    5.71
  -6   4   1   60.28    5.67
  -6   4   2  221.69   11.17
  -6   4   2  223.22   10.51
  -6   4   3   98.44    6.89
  -6   4   3   79.86    6.87
  -6   4   4  359.87   14.17
  -6   4   4  382.98   15.95
  -6   4   5  350.11   14.34
  -6   4   5  334.66   15.42
  -6   4   6   -2.41    1.70
  -6   4   6    0.95    1.55
  -6   4   7  244.27   14.10
  -6   4   7  248.40   12.77
  -6   4   8   26.59    4.94
  -6   4   8   16.97    3.51
  -6   4   9   88.15    7.88
  -6   4   9   86.74    8.86
  -6   4  10    7.54    2.64
  -6   4  10    8.19    3.30
  -6   4  11   76.33    8.18
  -6   4  11   77.78    9.64
  -6   4  12   20.36    5.48
  -6   4  13   15.07    5.50
  -6   4  14   -3.51    3.97
  -6   5 -15    5.88    4.21
  -6   5 -14    4.48    3.70
  -6   5 -13    6.74    3.71
  -6   5 -12   34.20    6.01
  -6   5 -11   25.05    5.20
  -6   5 -10  129.95   10.33
  -6   5  -9    9.90    3.47
  -6   5  -9    7.75    2.26
  -6   5  -8  247.32   14.76
  -6   5  -8  203.19   11.77
  -6   5  -7   12.27    3.75
  -6   5  -7    9.74    2.45
  -6   5  -6  254.00   14.01
  -6   5  -6  248.38   11.28
  -6   5  -5  171.10    8.51
  -6   5  -5  177.16   11.12
  -6   5  -4  804.24   25.49
  -6   5  -4  813.13   20.13
  -6   5  -3    6.74    2.14
  -6   5  -3    3.18    1.67
  -6   5  -3    7.21    1.32
  -6   5  -2 1169.65   30.10
  -6   5  -2 1099.86   21.96
  -6   5  -2 1108.81   29.88
  -6   5  -1   91.99    7.18
  -6   5  -1  102.01    7.58
  -6   5   0  390.28   15.44
  -6   5   0  357.31   14.74
  -6   5   1   20.37    3.49
  -6   5   1   17.32    3.01
  -6   5   2  487.96   17.99
  -6   5   2  495.27   17.50
  -6   5   3   -0.03    1.04
  -6   5   3   -0.23    1.25
  -6   5   4   66.55    6.67
  -6   5   4   58.16    5.72
  -6   5   5   16.44    3.75
  -6   5   5   13.15    2.89
  -6   5   6  130.38    9.14
  -6   5   6  141.57   10.62
  -6   5   7   20.07    3.73
  -6   5   7   21.59    4.30
  -6   5   8   41.36    5.65
  -6   5   8   36.83    5.85
  -6   5   9   50.56    6.53
  -6   5   9   44.13    6.77
  -6   5  10   21.48    5.47
  -6   5  10   17.90    4.23
  -6   5  11   58.44    7.73
  -6   5  11   68.42    9.29
  -6   5  12    0.36    3.20
  -6   5  13   20.56    6.56
  -6   6 -15   19.04    5.63
  -6   6 -15   11.44    4.87
  -6   6 -14   -3.61    3.99
  -6   6 -14   -0.85    2.54
  -6   6 -13    5.88    3.69
  -6   6 -13    6.78    3.33
  -6   6 -12    2.68    2.67
  -6   6 -12    4.75    2.79
  -6   6 -11    3.59    2.53
  -6   6 -11    9.17    3.31
  -6   6 -10   16.57    3.55
  -6   6 -10   12.17    3.85
  -6   6  -9   29.99    5.83
  -6   6  -9   34.50    5.12
  -6   6  -8   13.16    3.30
  -6   6  -8    6.00    2.42
  -6   6  -7   21.46    3.56
  -6   6  -7   11.14    3.05
  -6   6  -6   64.01    5.48
  -6   6  -6   73.11    7.57
  -6   6  -5  378.57   13.12
  -6   6  -5  382.28   17.26
  -6   6  -4  681.53   17.80
  -6   6  -4  739.34   23.90
  -6   6  -4  682.40   23.61
  -6   6  -3    8.89    1.54
  -6   6  -3   10.63    2.70
  -6   6  -3    6.38    1.60
  -6   6  -2 1017.58   29.12
  -6   6  -2 1047.48   29.20
  -6   6  -1   64.56    6.24
  -6   6  -1   64.18    6.24
  -6   6   0  451.98   17.54
  -6   6   0  470.52   17.90
  -6   6   1   -1.88    1.83
  -6   6   1   -0.64    2.16
  -6   6   2  611.11   21.10
  -6   6   2  575.69   20.33
  -6   6   3    4.76    2.20
  -6   6   3    2.50    1.62
  -6   6   4  382.77   16.49
  -6   6   4  373.01   16.84
  -6   6   5    0.67    1.51
  -6   6   5    4.61    2.65
  -6   6   6  298.96   15.45
  -6   6   6  321.34   16.73
  -6   6   7    5.76    1.91
  -6   6   7    6.59    2.80
  -6   6   8   43.72    6.55
  -6   6   8   46.13    6.19
  -6   6   9    2.50    2.46
  -6   6   9    4.56    2.91
  -6   6  10    7.74    3.37
  -6   6  10    4.87    2.92
  -6   6  11   -0.89    3.33
  -6   6  11    9.86    4.47
  -6   6  12    1.79    3.26
  -6   6  13    1.61    3.66
  -6   7 -15   -0.50    2.88
  -6   7 -15    8.52    4.79
  -6   7 -14   17.91    5.84
  -6   7 -14    7.07    3.72
  -6   7 -13   57.08    7.82
  -6   7 -13   66.43    9.44
  -6   7 -12    6.24    3.17
  -6   7 -12    4.13    3.17
  -6   7 -11  122.34   10.48
  -6   7 -11  129.93   11.97
  -6   7 -10   -3.22    2.58
  -6   7 -10    1.42    2.45
  -6   7  -9  198.75   13.86
  -6   7  -9  193.89   11.71
  -6   7  -8   11.18    3.12
  -6   7  -8   12.87    3.02
  -6   7  -7  168.33   12.02
  -6   7  -7  145.14    8.95
  -6   7  -6   30.56    3.77
  -6   7  -6   24.91    4.66
  -6   7  -5   33.17    5.23
  -6   7  -5   23.66    4.23
  -6   7  -5   31.95    3.56
  -6   7  -4    2.83    1.20
  -6   7  -4    2.14    1.29
  -6   7  -4    3.31    1.97
  -6   7  -3   10.52    2.99
  -6   7  -3    9.03    1.55
  -6   7  -3    8.77    2.40
  -6   7  -2  535.41   19.72
  -6   7  -2  517.43   19.94
  -6   7  -1   73.96    6.98
  -6   7  -1   99.37    7.86
  -6   7   0  270.88   13.84
  -6   7   0  280.20   13.95
  -6   7   1    2.42    1.82
  -6   7   1    1.33    1.61
  -6   7   2  247.46   13.27
  -6   7   2  247.04   13.10
  -6   7   3    9.84    3.04
  -6   7   3   10.00    2.97
  -6   7   4  175.31   11.61
  -6   7   4  172.31   11.82
  -6   7   5    2.64    1.69
  -6   7   5    4.32    2.22
  -6   7   6  237.56   14.90
  -6   7   6  214.75   13.52
  -6   7   7   -0.72    2.04
  -6   7   7    7.96    3.64
  -6   7   8  232.59   15.13
  -6   7   8  223.43   15.71
  -6   7   9   -4.55    3.23
  -6   7   9    1.54    2.76
  -6   7  10   28.24    6.43
  -6   7  10   20.27    4.91
  -6   7  11    0.23    3.51
  -6   7  12   18.34    5.85
  -6   8 -15    0.63    2.76
  -6   8 -15    3.62    3.14
  -6   8 -14   -2.89    3.82
  -6   8 -14    0.96    2.74
  -6   8 -13   84.72    9.57
  -6   8 -13  107.65   11.79
  -6   8 -12   -2.73    2.65
  -6   8 -12    0.76    2.36
  -6   8 -11  129.45   12.00
  -6   8 -11  113.86    9.96
  -6   8 -10    4.00    2.61
  -6   8 -10    1.06    2.22
  -6   8  -9  202.67   12.09
  -6   8  -9  209.73   14.40
  -6   8  -8   79.76    8.61
  -6   8  -8   73.28    6.72
  -6   8  -7  691.84   26.12
  -6   8  -7  643.39   20.59
  -6   8  -7  689.40   25.56
  -6   8  -6   26.42    4.84
  -6   8  -6   32.97    3.92
  -6   8  -6   24.97    4.45
  -6   8  -5   69.60    7.25
  -6   8  -5   58.52    4.64
  -6   8  -5   56.63    6.74
  -6   8  -4    9.41    1.62
  -6   8  -4   14.78    3.20
  -6   8  -4   10.49    3.06
  -6   8  -3  598.79   21.69
  -6   8  -3  548.56   21.38
  -6   8  -2   41.47    5.37
  -6   8  -2   40.50    5.50
  -6   8  -1   45.54    5.79
  -6   8  -1   39.64    5.34
  -6   8   0  174.00   11.43
  -6   8   0  190.44   11.64
  -6   8   1  260.82   13.97
  -6   8   1  269.34   14.23
  -6   8   2   84.45    8.04
  -6   8   2   92.84    8.30
  -6   8   3    2.68    1.41
  -6   8   3    0.48    1.72
  -6   8   4  273.25   15.26
  -6   8   4  272.08   15.61
  -6   8   5   -0.66    2.09
  -6   8   5    4.19    2.25
  -6   8   6   41.51    6.69
  -6   8   6   35.49    5.77
  -6   8   7    9.10    3.64
  -6   8   7   -0.42    3.04
  -6   8   8   34.71    6.12
  -6   8   8   35.19    6.78
  -6   8   9   13.25    4.62
  -6   8   9   11.80    4.33
  -6   8  10   21.90    5.58
  -6   8  10   40.40    7.59
  -6   8  11   -2.35    3.95
  -6   9 -14   -1.15    3.39
  -6   9 -14   -5.35    3.58
  -6   9 -13    6.77    3.42
  -6   9 -13    7.41    3.79
  -6   9 -12    1.73    2.41
  -6   9 -12    2.49    2.63
  -6   9 -11   40.13    6.95
  -6   9 -11   27.84    5.03
  -6   9 -10    3.17    2.97
  -6   9 -10   -2.36    1.87
  -6   9  -9   25.60    4.45
  -6   9  -9   28.56    5.56
  -6   9  -8    6.48    2.97
  -6   9  -8    6.98    3.18
  -6   9  -8    5.10    1.94
  -6   9  -7   35.72    5.39
  -6   9  -7   41.30    6.01
  -6   9  -7   40.18    4.62
  -6   9  -6    6.05    1.79
  -6   9  -6    4.24    2.35
  -6   9  -6    5.77    2.26
  -6   9  -5  315.98   16.03
  -6   9  -5  271.28   10.91
  -6   9  -5  309.60   16.39
  -6   9  -4    1.80    2.01
  -6   9  -4   -0.87    2.20
  -6   9  -3  385.70   17.65
  -6   9  -3  377.21   17.88
  -6   9  -2  170.87   11.74
  -6   9  -2  193.41   11.98
  -6   9  -1  622.68   23.84
  -6   9  -1  651.50   23.70
  -6   9   0   22.81    4.27
  -6   9   0   28.37    5.02
  -6   9   1  125.60   10.40
  -6   9   1  153.89   10.98
  -6   9   2   14.62    3.71
  -6   9   2   15.28    3.99
  -6   9   3  148.81   11.54
  -6   9   3  162.47   12.10
  -6   9   4    7.28    3.11
  -6   9   4    7.47    3.07
  -6   9   5   24.80    4.93
  -6   9   5   16.96    3.91
  -6   9   6   21.16    4.81
  -6   9   6   21.43    5.95
  -6   9   7   -1.95    2.69
  -6   9   7   -3.58    3.17
  -6   9   8    4.96    3.56
  -6   9   8    6.08    3.77
  -6   9   9   12.01    4.67
  -6   9   9    5.79    4.23
  -6   9  10   -1.04    3.50
  -6  10 -14    8.01    4.56
  -6  10 -14    2.53    4.19
  -6  10 -13    6.81    4.05
  -6  10 -13   -2.01    2.58
  -6  10 -12   87.38   10.24
  -6  10 -12   59.02    7.66
  -6  10 -11   -1.04    2.12
  -6  10 -11    1.22    2.32
  -6  10 -10  103.67   10.52
  -6  10 -10   65.69    7.22
  -6  10  -9   74.01    8.58
  -6  10  -9   78.53    8.90
  -6  10  -9   61.57    6.53
  -6  10  -8    7.00    3.15
  -6  10  -8    4.19    2.38
  -6  10  -8    3.61    1.89
  -6  10  -7  198.46   13.70
  -6  10  -7  162.82    9.62
  -6  10  -7  198.74   13.27
  -6  10  -6    1.22    2.25
  -6  10  -6   -3.32    2.11
  -6  10  -5  117.58    9.90
  -6  10  -5  115.55   10.08
  -6  10  -4   13.78    3.64
  -6  10  -4    8.71    2.90
  -6  10  -3   85.17    8.40
  -6  10  -3   89.87    8.45
  -6  10  -2   43.52    6.07
  -6  10  -2   38.83    5.63
  -6  10  -1  163.82   12.07
  -6  10  -1  168.04   11.68
  -6  10   0  149.73   11.52
  -6  10   0  150.55   11.36
  -6  10   1   91.69    9.16
  -6  10   1  100.23    9.14
  -6  10   2  127.49   10.77
  -6  10   2   94.65    9.36
  -6  10   3  200.74   13.97
  -6  10   3  226.58   14.93
  -6  10   4   26.73    5.15
  -6  10   4   24.23    5.25
  -6  10   5   53.33    7.82
  -6  10   5   47.31    7.36
  -6  10   6   62.70    8.63
  -6  10   6   50.34    7.77
  -6  10   7   30.28    6.23
  -6  10   7   37.52    6.99
  -6  10   8   20.36    5.42
  -6  10   8   32.14    6.81
  -6  10   9   11.76    5.93
  -6  11 -14    1.80    3.36
  -6  11 -13   36.79    6.96
  -6  11 -12   13.62    4.46
  -6  11 -12    5.48    2.90
  -6  11 -11   18.12    4.66
  -6  11 -11   13.44    4.38
  -6  11 -11   18.66    3.96
  -6  11 -10   46.27    7.33
  -6  11 -10   39.60    5.62
  -6  11 -10   41.66    6.87
  -6  11  -9    9.84    3.84
  -6  11  -9    6.78    2.45
  -6  11  -9   10.97    3.83
  -6  11  -8   25.38    5.10
  -6  11  -8   34.98    5.97
  -6  11  -7   48.48    7.05
  -6  11  -7   52.63    7.09
  -6  11  -6   48.57    6.68
  -6  11  -6   44.49    6.47
  -6  11  -5   97.39    9.61
  -6  11  -5   81.18    8.55
  -6  11  -4   28.26    4.73
  -6  11  -4   29.30    5.51
  -6  11  -3   60.97    7.31
  -6  11  -3   38.60    6.13
  -6  11  -2   -2.42    1.83
  -6  11  -2   -5.13    2.90
  -6  11  -1   29.96    5.35
  -6  11  -1   21.01    4.79
  -6  11   0    3.22    2.32
  -6  11   0   -0.20    2.21
  -6  11   1   16.83    4.25
  -6  11   1   14.63    4.32
  -6  11   2   40.29    6.33
  -6  11   2   36.39    6.32
  -6  11   3   27.59    5.90
  -6  11   3   32.81    6.19
  -6  11   4   10.50    4.04
  -6  11   4   10.31    4.22
  -6  11   5   -6.37    3.62
  -6  11   5    2.36    3.28
  -6  11   6   11.69    4.84
  -6  11   6    8.89    4.04
  -6  11   7   18.09    5.81
  -6  11   7   12.08    4.79
  -6  12 -13   -4.31    3.76
  -6  12 -13   -0.55    2.89
  -6  12 -12   18.31    5.22
  -6  12 -12   13.65    4.70
  -6  12 -11   21.96    5.31
  -6  12 -11   21.99    5.42
  -6  12 -10   86.19    9.94
  -6  12 -10   73.50    9.22
  -6  12  -9   43.49    7.14
  -6  12  -9   43.62    6.77
  -6  12  -8   33.79    6.42
  -6  12  -8   24.06    5.37
  -6  12  -7   71.42    8.71
  -6  12  -7   64.28    7.88
  -6  12  -6   65.56    8.26
  -6  12  -6   66.16    7.86
  -6  12  -5   83.00    9.29
  -6  12  -5   84.38    8.71
  -6  12  -4   60.42    8.02
  -6  12  -4   44.81    6.38
  -6  12  -3  108.53   10.57
  -6  12  -3  108.87   10.07
  -6  12  -2   45.56    6.54
  -6  12  -2   40.14    6.96
  -6  12  -1   69.26    8.57
  -6  12  -1   57.48    7.63
  -6  12   0   53.78    7.74
  -6  12   0   53.69    7.40
  -6  12   1   61.45    8.30
  -6  12   1   52.35    7.36
  -6  12   2   -1.47    2.37
  -6  12   2    2.03    2.53
  -6  12   3   47.06    7.44
  -6  12   3   46.71    7.50
  -6  12   4    6.53    3.87
  -6  12   4    1.17    3.37
  -6  12   5   30.60    6.69
  -6  12   5   21.86    5.99
  -6  12   6   -1.25    3.26
  -6  12   6    0.44    3.93
  -6  13 -12   10.76    4.38
  -6  13 -11    6.07    4.15
  -6  13 -11    5.07    2.84
  -6  13 -10   10.56    4.08
  -6  13 -10    7.30    3.49
  -6  13  -9    3.47    2.80
  -6  13  -9    4.92    2.89
  -6  13  -8   27.12    5.61
  -6  13  -8   24.37    5.33
  -6  13  -7   24.42    5.03
  -6  13  -7   21.94    4.68
  -6  13  -6   20.63    5.10
  -6  13  -6   10.13    3.49
  -6  13  -5   60.66    8.24
  -6  13  -5   64.64    8.01
  -6  13  -4    8.00    3.46
  -6  13  -4    4.42    2.04
  -6  13  -3   81.55    9.35
  -6  13  -3   98.25    9.91
  -6  13  -2   15.86    4.79
  -6  13  -2   12.21    4.01
  -6  13  -1  139.27   12.02
  -6  13  -1  125.77   12.05
  -6  13   0    7.78    4.31
  -6  13   0    9.92    4.10
  -6  13   1   48.70    8.01
  -6  13   1   50.19    7.65
  -6  13   2   -1.96    2.92
  -6  13   2    8.03    4.14
  -6  13   3   31.13    6.84
  -6  13   3    7.98    4.40
  -6  13   4   -0.80    3.35
  -6  13   4    0.35    2.92
  -6  13   5   12.30    5.46
  -6  14 -11   -5.35    3.93
  -6  14 -10   15.38    5.51
  -6  14  -9    3.88    3.43
  -6  14  -9   -0.12    2.52
  -6  14  -8   24.99    6.04
  -6  14  -8   30.28    5.95
  -6  14  -7    1.73    2.25
  -6  14  -7   -1.14    2.99
  -6  14  -6    9.46    3.60
  -6  14  -6    1.07    2.46
  -6  14  -5   -1.34    2.75
  -6  14  -5   -1.02    2.65
  -6  14  -4   12.01    4.36
  -6  14  -4   11.21    4.17
  -6  14  -3   -2.32    3.00
  -6  14  -3    4.20    3.21
  -6  14  -2    3.71    2.62
  -6  14  -2    6.48    3.36
  -6  14  -1   23.49    6.16
  -6  14  -1   23.36    5.34
  -6  14   0    7.51    4.16
  -6  14   0   17.20    4.90
  -6  14   1   12.32    4.45
  -6  14   1   17.19    5.21
  -6  14   2   -1.33    2.96
  -6  14   3   56.67    9.14
  -6  14   4    2.07    3.94
  -6  15 -10   39.21    7.52
  -6  15  -9    3.61    3.59
  -6  15  -8   79.98   10.09
  -6  15  -7    2.33    2.64
  -6  15  -6   29.11    6.71
  -6  15  -5   -1.64    3.55
  -6  15  -4   18.39    5.61
  -6  15  -3   -3.77    3.93
  -6  15  -2   41.22    7.59
  -6  15  -1   -1.90    3.36
  -6  15   0   12.25    5.11
  -6  15   1   -6.28    4.85
  -6  15   2   -2.40    3.37
  -6  16  -7    1.67    3.23
  -6  16  -6   68.14   10.01
  -6  16  -5   -0.73    3.17
  -6  16  -4   21.18    6.28
  -6  16  -3   -3.31    4.03
  -6  16  -2   36.89    7.80
  -6  16  -1   14.89    5.25
  -5 -15   4    5.71    4.68
  -5 -15   5   11.85    5.23
  -5 -15   6    0.79    3.74
  -5 -15   7   17.54    5.68
  -5 -15   8    2.91    3.88
  -5 -15   9   23.44    6.66
  -5 -15  10    6.08    4.45
  -5 -15  11   22.60    6.54
  -5 -14   1    4.91    4.22
  -5 -14   2    4.56    3.45
  -5 -14   2    5.57    3.65
  -5 -14   3   19.33    5.40
  -5 -14   3   32.81    7.33
  -5 -14   4   15.65    4.83
  -5 -14   4   26.86    5.92
  -5 -14   5   11.48    4.83
  -5 -14   5   11.77    4.72
  -5 -14   6    8.09    4.01
  -5 -14   6    9.29    4.36
  -5 -14   7    4.74    3.38
  -5 -14   7    8.25    4.02
  -5 -14   8   14.59    5.20
  -5 -14   9   32.09    6.56
  -5 -14  10   -5.09    4.33
  -5 -14  11   12.54    5.61
  -5 -14  12   16.97    5.84
  -5 -13  -2   18.55    6.00
  -5 -13  -1   10.16    5.04
  -5 -13   0   12.05    5.05
  -5 -13   1   33.56    7.00
  -5 -13   1   32.56    7.00
  -5 -13   2   18.39    5.61
  -5 -13   2   24.11    5.66
  -5 -13   3   31.42    6.62
  -5 -13   3   21.88    6.02
  -5 -13   4   10.84    4.78
  -5 -13   4    3.36    2.55
  -5 -13   5   35.85    7.03
  -5 -13   5   39.54    6.79
  -5 -13   6   21.93    5.99
  -5 -13   6   22.67    5.35
  -5 -13   7   15.08    5.10
  -5 -13   7    6.28    3.50
  -5 -13   8   57.20    8.30
  -5 -13   8   44.49    8.04
  -5 -13   9    9.91    4.23
  -5 -13   9    9.09    4.08
  -5 -13  10   10.94    4.19
  -5 -13  10    9.86    4.41
  -5 -13  11   20.80    5.86
  -5 -13  12   10.97    4.29
  -5 -13  13    6.38    3.78
  -5 -12  -4    9.46    5.09
  -5 -12  -3   -2.63    3.39
  -5 -12  -3   -5.07    3.55
  -5 -12  -2   14.04    5.18
  -5 -12  -1    4.46    3.69
  -5 -12   0    8.18    3.54
  -5 -12   0   10.39    4.42
  -5 -12   1    3.52    3.63
  -5 -12   1    9.27    3.47
  -5 -12   2   10.82    4.24
  -5 -12   2    8.42    3.81
  -5 -12   3   32.07    6.42
  -5 -12   3   29.61    5.48
  -5 -12   4   52.86    7.90
  -5 -12   4   58.81    8.31
  -5 -12   5   76.31    9.79
  -5 -12   5   73.07    8.96
  -5 -12   6   15.38    4.71
  -5 -12   6   11.08    4.68
  -5 -12   7   96.84   10.08
  -5 -12   7  126.00   12.31
  -5 -12   8   15.94    4.23
  -5 -12   8   21.93    6.03
  -5 -12   9   81.80   10.29
  -5 -12   9   98.53   10.13
  -5 -12  10   11.03    4.55
  -5 -12  10   13.64    4.21
  -5 -12  11  118.52   12.07
  -5 -12  12    4.93    3.45
  -5 -12  13   18.22    5.47
  -5 -11  -5    1.90    3.92
  -5 -11  -4   44.58    8.35
  -5 -11  -4   19.58    5.61
  -5 -11  -3   -1.94    3.34
  -5 -11  -3   -1.28    2.47
  -5 -11  -2   66.12    9.34
  -5 -11  -1    0.61    2.30
  -5 -11  -1    4.99    3.58
  -5 -11   0   34.66    6.83
  -5 -11   0   48.29    7.10
  -5 -11   1    0.98    2.35
  -5 -11   1   -1.98    2.77
  -5 -11   2    1.61    2.53
  -5 -11   2   10.46    3.94
  -5 -11   3    5.73    3.35
  -5 -11   3    2.97    3.19
  -5 -11   4   35.49    6.06
  -5 -11   4   23.54    5.55
  -5 -11   5   -1.51    2.17
  -5 -11   5    2.86    2.61
  -5 -11   6   10.98    3.75
  -5 -11   6    8.49    3.82
  -5 -11   7   28.85    5.63
  -5 -11   7   29.73    5.31
  -5 -11   8   15.61    4.19
  -5 -11   8   20.26    4.67
  -5 -11   9    2.61    1.94
  -5 -11   9    7.26    3.16
  -5 -11  10    3.41    2.85
  -5 -11  11  129.99   12.20
  -5 -11  12   -3.83    2.39
  -5 -11  13   37.42    7.09
  -5 -10  -6    9.37    4.67
  -5 -10  -6   10.69    4.78
  -5 -10  -5    3.64    3.38
  -5 -10  -5   -0.54    3.07
  -5 -10  -4    5.13    3.14
  -5 -10  -4   20.28    5.78
  -5 -10  -3    8.52    4.67
  -5 -10  -3   -0.56    2.76
  -5 -10  -2   71.48    9.05
  -5 -10  -2   51.16    7.16
  -5 -10  -1    6.12    3.47
  -5 -10  -1    7.31    2.96
  -5 -10   0   82.88    9.24
  -5 -10   0  111.95   10.00
  -5 -10   1   14.48    4.08
  -5 -10   1   11.40    3.69
  -5 -10   2  291.27   17.08
  -5 -10   2  275.10   16.31
  -5 -10   3    1.39    2.06
  -5 -10   3    3.49    2.84
  -5 -10   4  233.30   14.74
  -5 -10   4  229.69   15.00
  -5 -10   5    2.54    2.22
  -5 -10   5   -1.94    2.42
  -5 -10   6  152.73   11.65
  -5 -10   6  172.41   13.07
  -5 -10   7    6.66    2.37
  -5 -10   7    7.10    3.61
  -5 -10   8   63.50    8.09
  -5 -10   9    1.92    2.54
  -5 -10  10   20.01    5.07
  -5 -10  11    5.56    3.33
  -5 -10  12    7.82    3.65
  -5 -10  13   48.73    7.56
  -5 -10  14    8.40    4.49
  -5  -9  -7    3.51    3.74
  -5  -9  -7   -1.25    3.08
  -5  -9  -6    6.42    3.79
  -5  -9  -6    0.20    2.46
  -5  -9  -5   14.69    5.10
  -5  -9  -5   18.86    4.88
  -5  -9  -4    7.60    3.94
  -5  -9  -4    9.59    3.69
  -5  -9  -3    4.48    2.86
  -5  -9  -3    6.48    3.33
  -5  -9  -2   52.71    6.59
  -5  -9  -2   69.32    8.35
  -5  -9  -1    1.24    1.73
  -5  -9  -1    6.86    3.28
  -5  -9   0   76.96    8.83
  -5  -9   0   83.74    8.36
  -5  -9   1   13.23    3.30
  -5  -9   1   16.57    3.80
  -5  -9   2  351.78   17.72
  -5  -9   2  328.39   17.48
  -5  -9   3    4.56    2.89
  -5  -9   3   -0.18    2.06
  -5  -9   4  231.74   14.03
  -5  -9   4  232.37   14.58
  -5  -9   5    4.97    2.80
  -5  -9   5   -2.79    2.33
  -5  -9   6  360.59   18.35
  -5  -9   6  352.77   17.43
  -5  -9   7   53.55    7.17
  -5  -9   8  390.16   19.51
  -5  -9   9   17.46    4.64
  -5  -9  10  110.14   10.44
  -5  -9  11    2.43    3.19
  -5  -9  12   97.21   10.04
  -5  -9  13   15.61    4.88
  -5  -9  14   34.25    6.44
  -5  -8  -8    3.53    4.01
  -5  -8  -8    4.91    4.14
  -5  -8  -7   28.85    6.36
  -5  -8  -7   21.23    5.20
  -5  -8  -6    0.68    2.35
  -5  -8  -6    5.10    2.79
  -5  -8  -5   36.67    6.33
  -5  -8  -5   49.28    7.39
  -5  -8  -4   17.85    4.85
  -5  -8  -4    8.04    3.30
  -5  -8  -3  108.15   10.21
  -5  -8  -3   92.41    8.40
  -5  -8  -2   11.66    3.49
  -5  -8  -2   16.35    4.11
  -5  -8  -1   10.42    2.79
  -5  -8  -1   10.46    3.30
  -5  -8   0  139.72   10.90
  -5  -8   0  124.42    9.97
  -5  -8   1    2.01    2.15
  -5  -8   1    2.51    2.17
  -5  -8   2  303.01   15.70
  -5  -8   2  322.17   16.31
  -5  -8   3   11.06    3.84
  -5  -8   3   10.37    2.88
  -5  -8   4  156.22   11.04
  -5  -8   4  167.81   11.92
  -5  -8   5   39.98    5.56
  -5  -8   6   42.81    5.69
  -5  -8   7    6.50    2.50
  -5  -8   8  100.17    9.22
  -5  -8   9   21.91    4.46
  -5  -8  10  177.10   12.60
  -5  -8  11    8.27    3.39
  -5  -8  12  115.50   10.55
  -5  -8  13   13.95    4.07
  -5  -8  14   48.29    7.18
  -5  -7  -9    9.12    4.84
  -5  -7  -9    7.14    3.91
  -5  -7  -8    5.40    3.33
  -5  -7  -8   -0.39    2.75
  -5  -7  -7   59.72    8.45
  -5  -7  -7   52.16    7.61
  -5  -7  -6   13.30    3.92
  -5  -7  -6   18.72    4.88
  -5  -7  -5   81.12    8.87
  -5  -7  -5   72.89    8.73
  -5  -7  -4   77.78    7.31
  -5  -7  -4   61.14    7.62
  -5  -7  -4   75.96    8.39
  -5  -7  -3  256.40   15.36
  -5  -7  -3  243.62   13.05
  -5  -7  -2   31.04    4.62
  -5  -7  -2   16.44    3.50
  -5  -7  -1   94.05    8.58
  -5  -7  -1  100.68    8.35
  -5  -7   0   24.10    4.22
  -5  -7   0   27.01    4.67
  -5  -7   1  179.05   11.63
  -5  -7   1  211.56   12.47
  -5  -7   2  185.61   11.64
  -5  -7   2  185.78   11.72
  -5  -7   3  370.71   17.12
  -5  -7   3  370.27   16.78
  -5  -7   4  292.77   15.19
  -5  -7   5  516.10   20.68
  -5  -7   6  161.97   11.04
  -5  -7   7   -2.97    2.23
  -5  -7   8  389.64   17.91
  -5  -7   9    5.34    2.01
  -5  -7  10   90.17    8.44
  -5  -7  11   13.70    3.89
  -5  -7  12   43.93    6.23
  -5  -7  13   24.14    4.99
  -5  -7  14   62.19    7.74
  -5  -6 -10    4.17    3.66
  -5  -6 -10   -2.46    3.68
  -5  -6  -9    0.78    2.53
  -5  -6  -9    9.14    3.83
  -5  -6  -8    3.83    2.86
  -5  -6  -8    6.65    3.09
  -5  -6  -7   46.85    7.25
  -5  -6  -7   51.24    7.31
  -5  -6  -6    1.72    2.66
  -5  -6  -6    1.48    1.75
  -5  -6  -5   42.27    6.40
  -5  -6  -5   30.40    5.34
  -5  -6  -4   14.75    3.47
  -5  -6  -4   12.41    3.29
  -5  -6  -4    6.63    2.17
  -5  -6  -3  171.70   11.69
  -5  -6  -3  175.39   10.28
  -5  -6  -2  178.05   11.66
  -5  -6  -2  198.25   11.17
  -5  -6  -1  765.93   25.52
  -5  -6  -1  746.64   24.21
  -5  -6   0  341.27   15.23
  -5  -6   0  332.74   15.53
  -5  -6   1  103.70    8.37
  -5  -6   1  115.14    8.71
  -5  -6   2 1064.53   30.39
  -5  -6   2 1089.38   30.51
  -5  -6   3 1066.87   30.24
  -5  -6   4   53.27    5.78
  -5  -6   5  280.26   13.96
  -5  -6   6  509.11   19.79
  -5  -6   7  122.83    9.29
  -5  -6   8  148.50   10.33
  -5  -6   9    5.48    2.27
  -5  -6  10  101.67    8.80
  -5  -6  11   12.83    3.09
  -5  -6  12   34.48    5.36
  -5  -6  13    1.45    2.04
  -5  -5 -11    6.05    3.89
  -5  -5 -10   13.09    4.21
  -5  -5 -10   24.56    5.93
  -5  -5  -9   48.31    7.27
  -5  -5  -9   34.53    6.60
  -5  -5  -8   21.19    5.02
  -5  -5  -8   15.45    4.31
  -5  -5  -7    6.30    2.97
  -5  -5  -7    9.64    3.67
  -5  -5  -6   13.30    3.80
  -5  -5  -6   11.38    3.54
  -5  -5  -5   91.43    8.59
  -5  -5  -5   68.80    7.91
  -5  -5  -4    0.65    1.17
  -5  -5  -4   -0.04    1.64
  -5  -5  -4   -0.34    1.80
  -5  -5  -3   43.36    5.60
  -5  -5  -3   48.65    5.13
  -5  -5  -2   -1.83    2.03
  -5  -5  -2    3.51    1.93
  -5  -5  -1   85.94    7.29
  -5  -5  -1   81.89    6.77
  -5  -5   0    7.39    2.35
  -5  -5   0    5.03    1.90
  -5  -5   1  110.43    8.09
  -5  -5   1  122.35    8.41
  -5  -5   2  316.34   13.93
  -5  -5   3  139.50    9.15
  -5  -5   4  376.88   15.71
  -5  -5   5  463.31   17.63
  -5  -5   6  355.79   15.51
  -5  -5   7  232.68   12.53
  -5  -5   8  281.10    9.82
  -5  -5   8  305.97   14.56
  -5  -5   9  152.60    7.77
  -5  -5   9  176.87   11.00
  -5  -5  10  278.06   14.31
  -5  -5  10  265.72   11.54
  -5  -5  11   63.68    6.92
  -5  -5  11   52.91    5.31
  -5  -5  12   81.89    7.95
  -5  -5  12   60.70    6.44
  -5  -5  13   32.85    5.21
  -5  -5  13   35.18    5.32
  -5  -4 -12   -0.07    3.02
  -5  -4 -11   45.83    7.84
  -5  -4 -11   36.48    6.58
  -5  -4 -10    5.14    3.47
  -5  -4 -10   11.05    3.86
  -5  -4  -9   93.08    9.52
  -5  -4  -9  109.65   10.75
  -5  -4  -8    7.31    2.84
  -5  -4  -8    1.63    1.82
  -5  -4  -7   60.34    7.13
  -5  -4  -7   53.17    7.14
  -5  -4  -6  132.01   10.08
  -5  -4  -6  111.57    9.61
  -5  -4  -5  106.81    6.61
  -5  -4  -5  117.26    9.07
  -5  -4  -5   91.58    8.44
  -5  -4  -4  254.66   13.12
  -5  -4  -4  256.84   11.07
  -5  -4  -4  236.26   13.19
  -5  -4  -3  563.97   19.90
  -5  -4  -3  536.20   17.67
  -5  -4  -2   41.58    4.96
  -5  -4  -2   35.38    4.19
  -5  -4  -1 1073.24   28.48
  -5  -4  -1 1010.29   26.97
  -5  -4   0  140.70    8.86
  -5  -4   0  157.29    8.96
  -5  -4   1  340.01   13.89
  -5  -4   1  330.17   13.89
  -5  -4   2    1.60    0.89
  -5  -4   2    1.89    0.72
  -5  -4   3  368.98   14.49
  -5  -4   3  354.82    7.90
  -5  -4   4   10.46    2.81
  -5  -4   4   19.22    1.48
  -5  -4   5  181.19    5.80
  -5  -4   5  208.47   10.87
  -5  -4   6    2.66    0.85
  -5  -4   6    1.13    1.08
  -5  -4   7  199.16   11.07
  -5  -4   7  199.66    7.84
  -5  -4   8  207.63   11.49
  -5  -4   8  205.39    8.87
  -5  -4   9  126.17    8.96
  -5  -4   9  118.83    7.27
  -5  -4  10  220.08   10.89
  -5  -4  10  229.68   12.58
  -5  -4  11   10.22    2.93
  -5  -4  11   10.98    2.95
  -5  -4  12  181.76   11.45
  -5  -4  12  199.05   12.19
  -5  -4  13   24.44    4.52
  -5  -4  13   31.13    5.20
  -5  -4  14  106.16    9.94
  -5  -3 -13   -4.17    4.29
  -5  -3 -12   -3.44    3.28
  -5  -3 -11   -3.22    2.87
  -5  -3 -11   -0.58    2.78
  -5  -3 -10    4.92    2.41
  -5  -3 -10    8.63    3.44
  -5  -3  -9    9.50    3.28
  -5  -3  -9    3.08    2.09
  -5  -3  -8   30.34    5.56
  -5  -3  -8   20.33    4.29
  -5  -3  -7  187.84   12.54
  -5  -3  -7  193.65   11.96
  -5  -3  -6   32.14    5.04
  -5  -3  -6   33.77    4.95
  -5  -3  -5  141.31   10.08
  -5  -3  -5  126.99    9.05
  -5  -3  -5  134.55    7.04
  -5  -3  -4   91.07    7.30
  -5  -3  -4   81.81    5.65
  -5  -3  -4   72.11    6.81
  -5  -3  -3  632.33   20.57
  -5  -3  -3  637.78   18.50
  -5  -3  -2  104.93    6.63
  -5  -3  -2  110.58    7.60
  -5  -3  -1 1176.95   29.64
  -5  -3  -1 1163.69   28.13
  -5  -3   0  111.79    7.20
  -5  -3   0  105.21    7.17
  -5  -3   1 2099.69   43.69
  -5  -3   2   33.79    2.39
  -5  -3   2   30.26    3.86
  -5  -3   3  756.41   15.30
  -5  -3   3  801.38   22.44
  -5  -3   3  794.46   16.08
  -5  -3   4  123.51    7.96
  -5  -3   4  116.67    4.82
  -5  -3   5  836.87   24.02
  -5  -3   5  853.01   18.45
  -5  -3   6   74.04    6.36
  -5  -3   6   72.87    4.49
  -5  -3   7  316.64   11.18
  -5  -3   7  350.44   14.45
  -5  -3   8   72.99    5.44
  -5  -3   8   77.52    6.67
  -5  -3   9  261.85   11.66
  -5  -3   9  275.93   13.16
  -5  -3  10   -1.11    1.28
  -5  -3  10   -0.22    1.55
  -5  -3  11   19.21    3.82
  -5  -3  11   10.21    2.70
  -5  -3  12   49.26    5.95
  -5  -3  12   39.34    5.64
  -5  -3  13   10.72    3.30
  -5  -3  13   16.00    3.68
  -5  -3  14   16.96    4.85
  -5  -3  15    0.54    2.92
  -5  -2 -13    2.55    3.12
  -5  -2 -12   30.48    6.49
  -5  -2 -11   -3.70    2.56
  -5  -2 -11    1.64    1.97
  -5  -2 -10   28.17    5.72
  -5  -2 -10   35.33    5.54
  -5  -2  -9    5.10    2.84
  -5  -2  -9   -3.00    2.51
  -5  -2  -8   75.73    8.23
  -5  -2  -8   92.94    8.05
  -5  -2  -7   77.64    7.13
  -5  -2  -7   71.50    7.76
  -5  -2  -6  133.76    9.04
  -5  -2  -6  124.58    9.53
  -5  -2  -5  161.19   10.23
  -5  -2  -5  169.23    7.38
  -5  -2  -5  175.35    9.87
  -5  -2  -4   31.53    3.23
  -5  -2  -4   29.23    3.82
  -5  -2  -4   27.53    3.94
  -5  -2  -3  137.62    8.73
  -5  -2  -3  165.94    8.92
  -5  -2  -3  144.40    7.43
  -5  -2  -2    5.97    1.49
  -5  -2  -2    5.03    1.80
  -5  -2  -1  425.97   14.79
  -5  -2  -1  424.46   14.11
  -5  -2   0   77.08    5.53
  -5  -2   1  773.55   17.36
  -5  -2   1  757.95   20.90
  -5  -2   2   14.46    1.65
  -5  -2   2   19.43    2.80
  -5  -2   2   16.86    1.86
  -5  -2   3  869.98   16.75
  -5  -2   3  872.24   23.19
  -5  -2   3  870.33   18.59
  -5  -2   4  122.24    3.53
  -5  -2   4  126.64    7.72
  -5  -2   4  130.91    5.78
  -5  -2   5 1176.97   28.92
  -5  -2   5 1140.25   24.55
  -5  -2   6    6.39    2.08
  -5  -2   6    3.87    1.15
  -5  -2   7  563.34   16.85
  -5  -2   7  585.13   19.35
  -5  -2   8    0.88    1.40
  -5  -2   8   -0.28    1.18
  -5  -2   9  211.93   11.00
  -5  -2   9  228.72   11.86
  -5  -2  10    2.39    1.70
  -5  -2  10   -0.92    1.69
  -5  -2  11  264.88   14.12
  -5  -2  11  262.17   13.43
  -5  -2  12   12.69    3.37
  -5  -2  12   13.37    3.64
  -5  -2  13   40.35    6.45
  -5  -2  14    2.09    2.53
  -5  -2  15   16.69    4.96
  -5  -1 -14    3.97    3.85
  -5  -1 -13    4.62    4.40
  -5  -1 -12   94.95   10.74
  -5  -1 -11    8.96    3.38
  -5  -1 -11    5.41    2.67
  -5  -1 -10  103.41   10.22
  -5  -1 -10   96.45    8.44
  -5  -1  -9    1.22    1.71
  -5  -1  -9    0.62    1.59
  -5  -1  -8  255.81   12.94
  -5  -1  -8  228.65   13.83
  -5  -1  -7    1.26    1.62
  -5  -1  -7   -1.48    1.52
  -5  -1  -6  256.25   11.91
  -5  -1  -6  225.78   12.49
  -5  -1  -5   16.23    2.77
  -5  -1  -5   16.55    2.16
  -5  -1  -5   14.15    3.06
  -5  -1  -4  240.52    8.94
  -5  -1  -4  239.32   10.75
  -5  -1  -4  230.48   11.39
  -5  -1  -3   12.79    2.13
  -5  -1  -3    9.60    2.23
  -5  -1  -3    6.42    1.67
  -5  -1  -2 1054.00   24.23
  -5  -1  -2 1065.06   25.45
  -5  -1  -1  369.19   12.32
  -5  -1  -1  368.32   12.92
  -5  -1   0  634.91   17.64
  -5  -1   1  589.38   15.14
  -5  -1   1  615.22   15.21
  -5  -1   2  134.05    5.53
  -5  -1   2  139.41    6.04
  -5  -1   3  635.60   15.79
  -5  -1   3  636.76   13.71
  -5  -1   4   22.16    1.78
  -5  -1   4   18.71    2.40
  -5  -1   5 1074.62   20.53
  -5  -1   5 1083.50   24.64
  -5  -1   6    3.43    1.25
  -5  -1   6    2.69    0.81
  -5  -1   7 1078.74   26.56
  -5  -1   7 1025.65   21.70
  -5  -1   8    4.28    1.08
  -5  -1   8    3.17    1.18
  -5  -1   9  459.07   17.44
  -5  -1   9  425.38   13.63
  -5  -1  10    0.48    1.56
  -5  -1  10   -1.64    1.40
  -5  -1  11  227.14   12.25
  -5  -1  11  209.61   13.05
  -5  -1  11  192.45   10.03
  -5  -1  12    0.99    1.72
  -5  -1  12    1.48    1.80
  -5  -1  13  113.27   10.72
  -5  -1  14   27.65    6.00
  -5  -1  15   41.63    7.72
  -5   0 -14    9.65    4.34
  -5   0 -13    4.92    3.85
  -5   0 -12   20.29    5.44
  -5   0 -11    3.16    2.81
  -5   0 -11    2.08    2.05
  -5   0 -10   51.04    5.70
  -5   0 -10   59.70    7.58
  -5   0  -9    2.32    1.28
  -5   0  -9   -0.50    2.42
  -5   0  -8  365.47   14.85
  -5   0  -8  357.84   16.88
  -5   0  -7   21.07    3.37
  -5   0  -7   21.69    3.95
  -5   0  -6  947.23   24.74
  -5   0  -6  922.40   26.85
  -5   0  -5   49.46    4.44
  -5   0  -5   60.67    5.63
  -5   0  -5   53.56    3.57
  -5   0  -4 1103.49   28.18
  -5   0  -4 1104.87   23.74
  -5   0  -4 1161.43   26.32
  -5   0  -3   46.14    3.98
  -5   0  -3   44.33    4.30
  -5   0  -3   37.99    3.32
  -5   0  -2  446.10   14.40
  -5   0  -2  461.84   13.91
  -5   0   0  608.23   16.38
  -5   0   0  605.45   16.14
  -5   0   1   24.72    2.60
  -5   0   1   24.64    2.71
  -5   0   2 1539.53   29.65
  -5   0   2 1560.91   31.09
  -5   0   3  236.81    7.70
  -5   0   3  234.84    9.04
  -5   0   4  302.62    8.97
  -5   0   4  301.69   10.96
  -5   0   5   94.25    6.14
  -5   0   5   95.16    4.78
  -5   0   6   50.73    3.63
  -5   0   6   47.47    4.58
  -5   0   7  166.25    9.28
  -5   0   7  166.13    7.40
  -5   0   8   33.01    3.45
  -5   0   8   27.81    4.19
  -5   0   9  475.38   18.68
  -5   0   9  458.03   15.29
  -5   0  10   52.50    6.20
  -5   0  10   52.74    5.15
  -5   0  11   33.96    5.37
  -5   0  11   25.72    3.90
  -5   0  12   23.30    4.27
  -5   0  12   27.56    4.50
  -5   0  12   22.56    5.43
  -5   0  13   21.35    5.18
  -5   0  14    3.06    3.60
  -5   0  15   14.52    5.25
  -5   1 -15   12.46    4.91
  -5   1 -14    7.90    3.79
  -5   1 -13   18.10    5.06
  -5   1 -12    4.94    3.40
  -5   1 -11   23.06    3.95
  -5   1 -11   23.23    5.09
  -5   1 -10   80.03    8.34
  -5   1 -10   83.83    7.14
  -5   1  -9   53.05    5.26
  -5   1  -9   57.70    6.75
  -5   1  -8   -0.77    1.89
  -5   1  -8    3.62    1.81
  -5   1  -7  125.94    7.43
  -5   1  -7  123.57    9.13
  -5   1  -6  362.81   12.71
  -5   1  -6  352.25   14.60
  -5   1  -5   46.35    4.74
  -5   1  -5   54.87    3.46
  -5   1  -5   56.10    4.38
  -5   1  -4  751.79   21.08
  -5   1  -4  780.97   18.98
  -5   1  -3  340.60   10.90
  -5   1  -3  336.92   12.11
  -5   1  -2 2182.68   41.86
  -5   1  -1   33.74    3.57
  -5   1   0  845.19   20.79
  -5   1   0  860.98   20.85
  -5   1   1  120.46    6.05
  -5   1   1  127.09    6.52
  -5   1   2 1228.07   25.85
  -5   1   2 1273.02   27.36
  -5   1   3  616.81   17.30
  -5   1   3  622.18   15.53
  -5   1   4 2302.88   45.28
  -5   1   4 2293.47   42.34
  -5   1   5  176.63    9.00
  -5   1   5  184.68    7.74
  -5   1   6  302.51   12.78
  -5   1   6  293.80   10.65
  -5   1   7  102.90    7.56
  -5   1   7   99.84    6.26
  -5   1   8  393.26   16.41
  -5   1   8  396.08   14.12
  -5   1   9    0.65    1.42
  -5   1   9    3.28    2.24
  -5   1  10   86.59    8.35
  -5   1  10   88.70    7.06
  -5   1  11   33.44    4.79
  -5   1  11   39.76    6.01
  -5   1  12   12.31    3.23
  -5   1  12   11.56    3.98
  -5   1  13   16.15    5.14
  -5   1  14    9.49    4.57
  -5   1  15   33.89    7.51
  -5   2 -15   14.32    5.02
  -5   2 -14   13.47    4.88
  -5   2 -13    6.39    3.29
  -5   2 -12   33.72    5.98
  -5   2 -11   81.79    8.84
  -5   2 -10  108.73    9.56
  -5   2 -10   94.12    6.99
  -5   2  -9  128.57    7.78
  -5   2  -9  129.67    9.99
  -5   2  -8  113.47    6.84
  -5   2  -8  112.03    8.67
  -5   2  -7  277.32   10.52
  -5   2  -7  292.97   13.78
  -5   2  -6   84.25    5.10
  -5   2  -6   82.34    6.63
  -5   2  -5   51.53    3.77
  -5   2  -5   56.78    5.01
  -5   2  -4  307.28   11.60
  -5   2  -4  308.22    9.63
  -5   2  -3  110.93    5.22
  -5   2  -3  101.81    5.76
  -5   2  -2  655.67   16.21
  -5   2  -2  638.39   19.06
  -5   2  -1   23.37    3.05
  -5   2  -1   33.59    2.68
  -5   2  -1   26.90    3.21
  -5   2   0 1805.92   37.11
  -5   2   0 1872.56   37.50
  -5   2   0 1816.63   32.70
  -5   2   1  763.75   19.18
  -5   2   1  753.96   19.75
  -5   2   2  161.96    7.96
  -5   2   2  168.86    7.46
  -5   2   3  338.74   12.37
  -5   2   3  330.18   11.17
  -5   2   4  555.27   15.65
  -5   2   4  552.54   17.50
  -5   2   5  282.08   10.89
  -5   2   5  290.64   12.41
  -5   2   6  553.01   16.92
  -5   2   6  565.47   19.21
  -5   2   7  299.61   12.36
  -5   2   7  300.60   14.22
  -5   2   8  188.66   11.52
  -5   2   8  199.92   10.40
  -5   2   9  342.09   16.64
  -5   2   9  336.32   14.57
  -5   2  10  160.80   12.01
  -5   2  10  147.81    9.75
  -5   2  11   60.58    6.74
  -5   2  11   68.56    8.16
  -5   2  12   19.86    4.44
  -5   2  12   16.92    4.17
  -5   2  13   20.12    5.42
  -5   2  14   16.98    5.61
  -5   2  15    5.87    4.00
  -5   3 -16    1.85    3.59
  -5   3 -15    3.17    2.65
  -5   3 -14   -1.68    2.72
  -5   3 -13   40.15    7.28
  -5   3 -12   23.49    5.30
  -5   3 -11   40.70    6.23
  -5   3 -10   92.62    8.71
  -5   3  -9  122.38    6.87
  -5   3  -9  115.93    9.30
  -5   3  -8  126.82    8.92
  -5   3  -8  123.25    6.45
  -5   3  -7  283.86   12.97
  -5   3  -7  266.89    9.24
  -5   3  -6  401.46   11.17
  -5   3  -6  408.60   15.11
  -5   3  -5  324.95    9.29
  -5   3  -5  319.67   12.30
  -5   3  -4  479.39   11.65
  -5   3  -4  484.51   17.52
  -5   3  -4  492.41   14.65
  -5   3  -3  581.17   18.87
  -5   3  -3  592.39   13.56
  -5   3  -3  604.49   15.61
  -5   3  -2  327.42    9.66
  -5   3  -2  334.91   13.10
  -5   3  -2  320.56   12.68
  -5   3  -1  856.35   22.54
  -5   3  -1  849.76   22.68
  -5   3  -1  877.86   17.49
  -5   3   0 1478.00   25.55
  -5   3   0 1523.33   32.65
  -5   3   0 1516.56   32.92
  -5   3   1  215.17    9.58
  -5   3   1  210.95    9.17
  -5   3   2  493.74   15.20
  -5   3   2  510.47   16.17
  -5   3   3  204.28    9.34
  -5   3   3  232.99   10.55
  -5   3   4  201.51    9.21
  -5   3   4  177.30    9.60
  -5   3   5    5.81    2.15
  -5   3   5    6.68    1.87
  -5   3   6  198.98    9.98
  -5   3   6  185.19   10.71
  -5   3   7   14.66    3.17
  -5   3   7   18.76    3.23
  -5   3   8   75.34    6.75
  -5   3   8   80.49    8.01
  -5   3   9  132.35    9.41
  -5   3   9  114.65    9.90
  -5   3  10  126.75    9.57
  -5   3  10  122.60   10.72
  -5   3  11   69.31    8.59
  -5   3  11   57.15    6.94
  -5   3  12    9.65    3.53
  -5   3  12   10.47    3.53
  -5   3  13   78.19   10.37
  -5   3  14    0.08    3.01
  -5   3  15    8.53    5.15
  -5   4 -16   -3.00    4.25
  -5   4 -15    5.97    3.80
  -5   4 -14   10.99    4.43
  -5   4 -13   16.48    4.35
  -5   4 -12    6.51    3.63
  -5   4 -11   45.36    6.57
  -5   4 -10   12.06    3.30
  -5   4  -9  211.83   12.29
  -5   4  -8  152.76    9.83
  -5   4  -7  303.56   13.17
  -5   4  -6  303.17   12.38
  -5   4  -5  384.04   13.12
  -5   4  -5  357.48    8.39
  -5   4  -5  354.59   15.48
  -5   4  -4 1156.57   30.48
  -5   4  -4 1188.87   25.81
  -5   4  -4 1137.31   20.65
  -5   4  -3  249.16    8.58
  -5   4  -3  242.11   11.62
  -5   4  -2 1171.27   22.97
  -5   4  -2 1190.59   29.27
  -5   4  -2 1188.36   29.17
  -5   4  -1   41.46    2.25
  -5   4  -1   44.14    4.44
  -5   4  -1   40.00    4.26
  -5   4   0 1093.97   26.82
  -5   4   0 1113.95   27.16
  -5   4   1  420.52   14.70
  -5   4   1  423.57   14.49
  -5   4   2  548.03   17.81
  -5   4   2  534.26   17.09
  -5   4   3    6.38    1.68
  -5   4   3    6.67    1.91
  -5   4   4  542.11   17.62
  -5   4   4  565.49   19.00
  -5   4   5  124.17    8.78
  -5   4   5  122.00    8.00
  -5   4   6  416.84   16.27
  -5   4   6  429.77   17.73
  -5   4   7    4.58    2.24
  -5   4   7    8.40    2.78
  -5   4   8   43.09    6.16
  -5   4   8   31.18    4.48
  -5   4   9   12.28    3.42
  -5   4   9   10.28    2.70
  -5   4  10   36.16    5.72
  -5   4  10   37.37    6.38
  -5   4  11   -1.46    3.14
  -5   4  11    3.15    2.24
  -5   4  12    1.97    2.54
  -5   4  12   10.66    3.86
  -5   4  13   22.50    6.31
  -5   4  14    2.83    3.26
  -5   5 -16    1.71    3.55
  -5   5 -15   12.08    4.78
  -5   5 -14   11.73    4.73
  -5   5 -13   20.37    4.75
  -5   5 -12    0.88    1.95
  -5   5 -11   56.34    7.09
  -5   5 -10   13.59    3.55
  -5   5  -9  195.96   11.67
  -5   5  -8   20.48    4.30
  -5   5  -8   22.64    3.62
  -5   5  -7  117.68    9.25
  -5   5  -7  126.80    8.38
  -5   5  -6  198.14   11.78
  -5   5  -6  211.61   10.00
  -5   5  -5    9.69    2.69
  -5   5  -5   15.05    2.33
  -5   5  -4    6.66    1.47
  -5   5  -4    5.17    2.08
  -5   5  -3   46.66    5.15
  -5   5  -3   35.33    2.93
  -5   5  -3   35.74    4.11
  -5   5  -2  353.33    9.31
  -5   5  -2  350.00   14.04
  -5   5  -2  371.82   14.23
  -5   5  -1  801.91   14.68
  -5   5  -1  872.55   23.80
  -5   5  -1  880.21   23.65
  -5   5   0  250.05   11.29
  -5   5   0  242.52   11.14
  -5   5   1  607.05   19.10
  -5   5   1  601.52   19.33
  -5   5   2  755.49   22.84
  -5   5   2  783.80   22.43
  -5   5   3  248.08   12.08
  -5   5   3  239.04   11.55
  -5   5   4 1079.77   28.53
  -5   5   4  967.38   28.54
  -5   5   5    4.68    2.17
  -5   5   5    2.00    1.75
  -5   5   6  476.40   18.58
  -5   5   6  503.37   20.02
  -5   5   7   26.22    4.38
  -5   5   7   29.89    5.06
  -5   5   8  229.93   14.33
  -5   5   8  246.77   14.10
  -5   5   9    4.99    2.08
  -5   5   9    8.33    3.30
  -5   5  10   35.88    5.94
  -5   5  10   22.99    5.10
  -5   5  11   -0.71    2.65
  -5   5  11    8.53    4.07
  -5   5  12   11.14    4.47
  -5   5  12    8.36    3.74
  -5   5  13   -0.79    3.72
  -5   6 -16    0.84    3.47
  -5   6 -15   13.93    4.48
  -5   6 -14    7.60    3.59
  -5   6 -13   60.50    8.27
  -5   6 -12   14.81    4.57
  -5   6 -12   17.71    4.32
  -5   6 -11  105.56   10.30
  -5   6 -11   90.43    8.66
  -5   6 -10   25.22    5.09
  -5   6 -10   26.34    4.65
  -5   6  -9  195.91   11.76
  -5   6  -9  216.71   13.67
  -5   6  -8   61.97    6.93
  -5   6  -8   49.21    5.46
  -5   6  -7  818.20   26.59
  -5   6  -7  754.01   22.34
  -5   6  -6   11.29    2.59
  -5   6  -6   11.76    2.34
  -5   6  -5  449.13   18.06
  -5   6  -5  454.40   14.36
  -5   6  -4   24.39    2.78
  -5   6  -4   31.23    4.13
  -5   6  -4   20.01    3.56
  -5   6  -3  311.85    9.55
  -5   6  -3  317.86   14.05
  -5   6  -3  299.01   13.26
  -5   6  -2   41.73    2.59
  -5   6  -2   43.53    4.77
  -5   6  -2   38.78    4.57
  -5   6  -1   67.63    6.00
  -5   6  -1   67.31    6.06
  -5   6   0  294.24   12.96
  -5   6   0  293.10   12.94
  -5   6   1  285.40   12.92
  -5   6   1  295.90   13.15
  -5   6   2  259.24   12.53
  -5   6   2  258.71   12.68
  -5   6   3  180.04   10.55
  -5   6   3  187.62   10.88
  -5   6   4  583.71   21.47
  -5   6   4  600.34   20.95
  -5   6   5   20.24    3.76
  -5   6   5   11.85    2.91
  -5   6   6  100.22    8.51
  -5   6   6   98.21    8.95
  -5   6   7   -1.85    2.25
  -5   6   7   -1.89    2.11
  -5   6   8   72.35    8.65
  -5   6   8   67.07    7.53
  -5   6   9    9.96    2.95
  -5   6   9    5.78    2.39
  -5   6  10   72.21    8.61
  -5   6  10   66.97    9.16
  -5   6  11    4.97    3.28
  -5   6  11    8.86    3.79
  -5   6  12   45.11    8.41
  -5   6  13    0.84    3.65
  -5   7 -16    7.18    4.55
  -5   7 -15   16.97    5.33
  -5   7 -15   24.52    6.40
  -5   7 -14   -0.81    2.15
  -5   7 -14    3.43    2.61
  -5   7 -13   39.29    6.59
  -5   7 -13   38.66    6.60
  -5   7 -12   -1.62    2.69
  -5   7 -12   -2.75    2.52
  -5   7 -11  111.76    9.74
  -5   7 -11  120.99   10.94
  -5   7 -10    4.28    2.00
  -5   7 -10    4.53    2.47
  -5   7  -9  147.97   11.24
  -5   7  -9  126.95    9.22
  -5   7  -8    9.52    2.41
  -5   7  -8    6.77    2.86
  -5   7  -7  340.20   14.07
  -5   7  -7  370.63   17.27
  -5   7  -6    0.08    1.99
  -5   7  -6    4.01    1.54
  -5   7  -5 1555.32   38.86
  -5   7  -5 1534.26   32.99
  -5   7  -5 1547.27   39.55
  -5   7  -4   14.53    3.45
  -5   7  -4   14.92    2.31
  -5   7  -4    9.99    2.33
  -5   7  -3  994.53   21.42
  -5   7  -3 1051.55   28.76
  -5   7  -3 1062.07   29.16
  -5   7  -2   -1.20    1.56
  -5   7  -2   -0.92    1.57
  -5   7  -1  854.24   25.56
  -5   7  -1  837.61   24.82
  -5   7   0    0.58    1.32
  -5   7   0    4.60    1.90
  -5   7   1  299.58   14.14
  -5   7   1  306.07   14.06
  -5   7   2   12.97    2.97
  -5   7   2   12.05    2.68
  -5   7   3   69.43    6.78
  -5   7   3   72.37    7.06
  -5   7   4    5.20    2.42
  -5   7   4    5.76    2.17
  -5   7   5  126.48    9.83
  -5   7   5  139.45   10.74
  -5   7   6   76.83    7.86
  -5   7   6   63.63    7.43
  -5   7   7   24.01    5.24
  -5   7   7   18.84    4.32
  -5   7   8   41.79    7.00
  -5   7   8   44.51    6.72
  -5   7   9    1.83    2.24
  -5   7   9   -3.43    2.74
  -5   7  10   35.43    6.55
  -5   7  10   54.07    8.64
  -5   7  11    7.94    4.42
  -5   7  11   -2.25    2.84
  -5   7  12   11.88    5.26
  -5   8 -16   18.76    6.10
  -5   8 -15    3.36    3.16
  -5   8 -15    7.25    3.93
  -5   8 -14   10.05    4.15
  -5   8 -14   15.93    4.87
  -5   8 -13   -1.30    2.99
  -5   8 -13    0.62    2.18
  -5   8 -12    5.09    2.99
  -5   8 -12    1.16    2.11
  -5   8 -11   16.88    3.81
  -5   8 -11    9.58    3.41
  -5   8 -10    6.35    2.14
  -5   8 -10   10.06    3.57
  -5   8  -9   33.97    5.80
  -5   8  -9   37.70    5.12
  -5   8  -8   38.73    5.85
  -5   8  -8   35.25    4.60
  -5   8  -7   40.09    5.87
  -5   8  -7   38.43    4.57
  -5   8  -6    4.16    1.99
  -5   8  -6    3.21    1.79
  -5   8  -6    1.80    0.93
  -5   8  -5  815.29   21.32
  -5   8  -5  877.26   27.66
  -5   8  -5  862.32   26.55
  -5   8  -4   52.72    4.04
  -5   8  -4   63.06    6.61
  -5   8  -4   63.12    6.28
  -5   8  -3   63.71    6.18
  -5   8  -3   69.76    4.14
  -5   8  -3   76.96    7.18
  -5   8  -2  118.21    8.93
  -5   8  -2  116.61    8.52
  -5   8  -1  565.94   20.68
  -5   8  -1  553.61   19.92
  -5   8   0    1.45    1.78
  -5   8   0   -0.76    1.60
  -5   8   1  745.71   24.57
  -5   8   1  723.53   24.34
  -5   8   2   24.37    4.55
  -5   8   2   21.55    4.17
  -5   8   3  334.34   16.42
  -5   8   3  357.56   16.89
  -5   8   4    0.96    2.18
  -5   8   4   -1.03    1.42
  -5   8   5  215.21   13.95
  -5   8   5  246.19   14.79
  -5   8   6    6.35    2.90
  -5   8   6    6.77    3.48
  -5   8   7   41.08    6.62
  -5   8   7   46.45    7.17
  -5   8   8   15.09    4.20
  -5   8   8    5.31    3.22
  -5   8   9   30.45    5.86
  -5   8   9   32.43    6.85
  -5   8  10   -0.26    2.97
  -5   8  10    2.28    2.72
  -5   8  11    4.65    4.32
  -5   9 -15    0.34    3.56
  -5   9 -15   -0.50    3.03
  -5   9 -14   28.87    5.99
  -5   9 -14   42.78    7.89
  -5   9 -13    5.68    2.83
  -5   9 -13    6.42    3.34
  -5   9 -12  139.41   12.40
  -5   9 -12  146.13   11.66
  -5   9 -11   -0.64    2.15
  -5   9 -11    5.66    3.53
  -5   9 -10  105.68    9.05
  -5   9 -10  122.15   10.85
  -5   9  -9    7.43    2.89
  -5   9  -9    4.60    1.94
  -5   9  -8  155.62    9.74
  -5   9  -8  141.09   11.14
  -5   9  -7   15.62    3.96
  -5   9  -7   14.03    3.56
  -5   9  -7   13.88    2.74
  -5   9  -6  277.38   14.75
  -5   9  -6  284.32   11.98
  -5   9  -6  307.02   15.98
  -5   9  -5  198.92   12.26
  -5   9  -5  174.64   11.26
  -5   9  -5  169.36    8.37
  -5   9  -4  154.60   10.70
  -5   9  -4  138.88    6.84
  -5   9  -4  143.20    9.85
  -5   9  -3  481.59   19.47
  -5   9  -3  452.87   18.57
  -5   9  -2   16.02    3.31
  -5   9  -2   13.41    3.53
  -5   9  -1   61.47    6.85
  -5   9  -1   56.92    6.35
  -5   9   0   51.43    5.96
  -5   9   0   51.11    6.03
  -5   9   1  220.96   13.20
  -5   9   1  226.28   13.02
  -5   9   2   -0.64    1.58
  -5   9   2   -0.38    1.36
  -5   9   3  214.93   13.61
  -5   9   3  200.51   13.06
  -5   9   4   80.61    8.39
  -5   9   4   70.21    7.84
  -5   9   5  234.24   15.06
  -5   9   5  274.94   16.27
  -5   9   6   20.31    4.77
  -5   9   6   18.16    4.67
  -5   9   7   53.44    8.15
  -5   9   7   60.99    8.53
  -5   9   8   35.61    7.03
  -5   9   8   46.34    7.66
  -5   9   9   35.48    7.45
  -5   9   9   36.41    6.96
  -5   9  10    8.60    4.31
  -5   9  10    1.26    4.40
  -5  10 -15    3.52    3.25
  -5  10 -14   48.60    8.02
  -5  10 -14   35.74    6.88
  -5  10 -13    6.39    3.63
  -5  10 -13    4.79    2.73
  -5  10 -12   88.96    9.87
  -5  10 -12   80.38    8.72
  -5  10 -11   62.53    8.14
  -5  10 -11   45.92    6.22
  -5  10 -10  169.85   11.70
  -5  10 -10  210.97   14.45
  -5  10  -9  135.44    9.79
  -5  10  -9  126.54   10.97
  -5  10  -9  148.58   11.67
  -5  10  -8  134.12    9.21
  -5  10  -8  148.09   11.48
  -5  10  -8  135.23   10.76
  -5  10  -7  144.00   10.71
  -5  10  -7  132.35   10.69
  -5  10  -7  144.48    8.90
  -5  10  -6    3.96    1.90
  -5  10  -6   -0.04    1.56
  -5  10  -6   -0.41    1.33
  -5  10  -5   22.81    4.47
  -5  10  -5   14.99    2.55
  -5  10  -5   26.30    4.42
  -5  10  -4  196.08   12.78
  -5  10  -4  162.81   11.06
  -5  10  -3   67.63    7.36
  -5  10  -3   66.58    6.88
  -5  10  -2  161.41   11.52
  -5  10  -2  187.85   11.86
  -5  10  -1   85.08    8.51
  -5  10  -1   78.36    7.66
  -5  10   0   27.06    4.86
  -5  10   0   22.44    4.38
  -5  10   1   79.59    8.14
  -5  10   1   92.67    8.60
  -5  10   2    1.06    1.64
  -5  10   2    0.05    2.13
  -5  10   3   35.70    6.03
  -5  10   3   34.51    5.47
  -5  10   4    5.08    2.30
  -5  10   4    4.49    2.21
  -5  10   5   52.80    7.63
  -5  10   5   42.82    6.68
  -5  10   6    4.09    2.92
  -5  10   6   -1.74    2.69
  -5  10   7    3.25    3.07
  -5  10   7    4.38    3.58
  -5  10   8   15.11    5.20
  -5  10   8   15.82    6.10
  -5  10   9    7.04    4.43
  -5  10   9    8.56    5.25
  -5  11 -14   21.83    5.91
  -5  11 -14    6.20    3.69
  -5  11 -13   -4.73    4.19
  -5  11 -13    2.84    2.74
  -5  11 -12    4.43    2.66
  -5  11 -12    4.04    2.17
  -5  11 -11    2.56    2.00
  -5  11 -11    8.36    3.30
  -5  11 -11    4.33    2.58
  -5  11 -10   16.76    4.22
  -5  11 -10   11.61    2.96
  -5  11 -10    9.98    3.59
  -5  11  -9   -5.92    3.41
  -5  11  -9   -3.30    2.60
  -5  11  -9   -3.82    2.68
  -5  11  -8  107.67    9.97
  -5  11  -8   80.18    7.29
  -5  11  -8   95.94    9.06
  -5  11  -7   -2.14    1.96
  -5  11  -7   -2.88    2.70
  -5  11  -7    1.81    2.79
  -5  11  -6  152.91   11.60
  -5  11  -6  159.27   11.27
  -5  11  -6  134.03    8.38
  -5  11  -5   60.39    7.39
  -5  11  -5   48.16    6.14
  -5  11  -4  264.77   15.44
  -5  11  -4  255.85   14.43
  -5  11  -3  118.44   10.15
  -5  11  -3  118.65    9.54
  -5  11  -2  235.42   14.48
  -5  11  -2  239.49   13.93
  -5  11  -1  127.96   10.93
  -5  11  -1  161.53   11.43
  -5  11   0  134.95   11.02
  -5  11   0  129.33   10.43
  -5  11   1   65.93    7.60
  -5  11   1   53.13    7.05
  -5  11   2   40.43    6.84
  -5  11   2   41.56    6.48
  -5  11   3   28.40    5.39
  -5  11   3   24.34    5.66
  -5  11   4   15.91    4.45
  -5  11   4   17.89    4.60
  -5  11   5   25.92    6.03
  -5  11   5   28.33    5.97
  -5  11   6    6.03    3.90
  -5  11   6    8.55    3.77
  -5  11   7   16.24    5.43
  -5  11   7   14.77    5.52
  -5  11   8    2.03    3.27
  -5  11   8    7.88    4.68
  -5  12 -13   50.65    8.17
  -5  12 -13   30.18    6.34
  -5  12 -12   21.06    5.48
  -5  12 -12   11.20    3.97
  -5  12 -12   19.04    4.86
  -5  12 -11    3.07    2.17
  -5  12 -11    3.35    2.78
  -5  12 -11    2.82    3.18
  -5  12 -10   53.49    6.63
  -5  12 -10   64.36    8.28
  -5  12 -10   57.79    7.81
  -5  12  -9   -1.20    2.04
  -5  12  -9   -2.03    2.18
  -5  12  -9    3.90    2.34
  -5  12  -8   37.42    6.55
  -5  12  -8   26.57    4.52
  -5  12  -8   33.22    5.59
  -5  12  -7    1.77    2.19
  -5  12  -7   -1.12    2.39
  -5  12  -6   94.18    9.40
  -5  12  -6   92.08    8.79
  -5  12  -5   10.92    3.34
  -5  12  -5   10.97    4.00
  -5  12  -4   57.93    7.39
  -5  12  -4   46.94    6.39
  -5  12  -3   52.19    6.98
  -5  12  -3   49.80    6.48
  -5  12  -2   28.99    5.32
  -5  12  -2   34.32    5.57
  -5  12  -1  172.45   12.96
  -5  12  -1  179.95   12.49
  -5  12   0   75.00    8.33
  -5  12   0   84.21    9.44
  -5  12   1   56.35    7.44
  -5  12   1   48.17    7.49
  -5  12   2   27.51    5.81
  -5  12   2   23.66    5.21
  -5  12   3  143.64   12.57
  -5  12   3  150.52   13.25
  -5  12   4   27.04    6.14
  -5  12   4   22.54    5.35
  -5  12   5   20.85    5.38
  -5  12   5   20.71    5.47
  -5  12   6    3.50    3.30
  -5  12   6    1.86    3.39
  -5  12   7    8.87    4.73
  -5  13 -12   24.08    5.51
  -5  13 -11   58.79    8.29
  -5  13 -11   41.62    7.21
  -5  13 -10   64.55    8.61
  -5  13 -10   47.54    7.26
  -5  13  -9   27.92    5.74
  -5  13  -9   17.97    4.85
  -5  13  -8   86.50    9.68
  -5  13  -8   85.18    9.05
  -5  13  -7   21.63    5.06
  -5  13  -7   20.35    4.45
  -5  13  -6   47.27    6.94
  -5  13  -6   46.51    6.52
  -5  13  -5    0.55    1.83
  -5  13  -5   -2.01    2.89
  -5  13  -4   48.55    7.21
  -5  13  -4   50.01    6.86
  -5  13  -3    3.34    2.65
  -5  13  -3    3.25    2.49
  -5  13  -2   14.30    4.28
  -5  13  -2   12.78    3.88
  -5  13  -1    0.82    2.15
  -5  13  -1    2.61    2.27
  -5  13   0    7.25    3.26
  -5  13   0    7.62    3.64
  -5  13   1    7.66    3.19
  -5  13   1    4.65    2.73
  -5  13   2   12.71    4.06
  -5  13   2    9.29    3.86
  -5  13   3   19.27    5.15
  -5  13   3   12.03    4.34
  -5  13   4    3.88    3.61
  -5  13   4   -2.87    3.39
  -5  13   5   19.36    6.00
  -5  13   6    9.54    4.57
  -5  14 -11    0.83    2.44
  -5  14 -10   71.76    9.23
  -5  14  -9    4.15    3.07
  -5  14  -9    6.35    3.62
  -5  14  -8   34.97    6.71
  -5  14  -8   45.61    6.85
  -5  14  -7   16.90    4.10
  -5  14  -7   15.90    4.30
  -5  14  -6   93.86   10.32
  -5  14  -6   94.69    9.74
  -5  14  -5   32.89    6.20
  -5  14  -5   34.48    5.95
  -5  14  -4  104.77   10.81
  -5  14  -4   93.34    9.43
  -5  14  -3   10.81    4.06
  -5  14  -3   12.52    3.88
  -5  14  -2   51.66    7.44
  -5  14  -2   64.81    8.71
  -5  14  -1   -0.06    2.60
  -5  14  -1    2.92    3.16
  -5  14   0   63.55    8.69
  -5  14   0   86.43   10.30
  -5  14   1    2.14    3.12
  -5  14   1    4.36    3.67
  -5  14   2   22.13    5.95
  -5  14   3   -3.74    3.73
  -5  14   4    1.72    3.65
  -5  15 -10   -0.98    2.84
  -5  15  -9   -1.81    2.99
  -5  15  -8   28.70    6.10
  -5  15  -7   -2.25    3.21
  -5  15  -6   49.23    7.85
  -5  15  -5   -5.42    3.60
  -5  15  -4   65.20    9.22
  -5  15  -3   14.72    5.01
  -5  15  -2   27.48    6.71
  -5  15  -1    4.65    3.94
  -5  15   0   79.18   10.59
  -5  15   1   -2.78    4.15
  -5  15   2   31.05    7.62
  -5  16  -8   -0.14    2.78
  -5  16  -7   13.76    5.02
  -5  16  -6   -0.89    3.29
  -5  16  -5    2.36    3.33
  -5  16  -4   10.08    4.22
  -5  16  -3    3.62    3.80
  -5  16  -2   -6.32    4.49
  -5  16  -1    1.69    3.40
  -4 -16   5    0.88    3.43
  -4 -16   6    1.68    4.11
  -4 -16   7   -0.96    3.33
  -4 -16   8    1.12    3.48
  -4 -16   9   15.97    5.72
  -4 -16  10   -4.67    4.28
  -4 -15   3    7.63    4.30
  -4 -15   4   21.47    5.86
  -4 -15   5   18.84    5.93
  -4 -15   6   12.95    4.40
  -4 -15   7   -3.37    3.95
  -4 -15   8   11.82    4.86
  -4 -15   9    1.35    3.12
  -4 -15  10    1.05    3.88
  -4 -15  11    4.60    4.26
  -4 -14   0   10.54    4.48
  -4 -14   1    2.48    3.18
  -4 -14   1    0.64    3.13
  -4 -14   2   16.72    5.15
  -4 -14   2   14.33    5.19
  -4 -14   3    7.34    3.65
  -4 -14   3    9.89    4.22
  -4 -14   4    9.62    4.25
  -4 -14   4    9.33    3.81
  -4 -14   5   24.63    5.77
  -4 -14   5   17.80    5.47
  -4 -14   6   51.38    8.37
  -4 -14   6   54.81    7.81
  -4 -14   7   23.41    6.01
  -4 -14   7   23.51    5.79
  -4 -14   8   41.97    7.68
  -4 -14   9   20.69    6.05
  -4 -14  10   18.87    5.43
  -4 -14  11    7.85    4.06
  -4 -14  12   13.75    5.81
  -4 -13  -3   28.48    6.87
  -4 -13  -2    0.22    3.05
  -4 -13  -1    0.42    2.86
  -4 -13   0   24.14    5.52
  -4 -13   0   30.59    6.95
  -4 -13   1    5.84    3.76
  -4 -13   1   10.78    4.39
  -4 -13   2    6.70    3.86
  -4 -13   2    7.70    3.87
  -4 -13   3    1.89    2.40
  -4 -13   3    6.52    3.27
  -4 -13   4    7.86    3.76
  -4 -13   4   24.34    5.27
  -4 -13   5    2.87    3.56
  -4 -13   5    1.71    1.98
  -4 -13   6   52.56    7.99
  -4 -13   6   38.92    6.38
  -4 -13   7   15.89    4.86
  -4 -13   7   13.92    4.10
  -4 -13   8   39.06    7.37
  -4 -13   8   26.41    5.40
  -4 -13   9   57.27    7.63
  -4 -13   9   59.40    8.48
  -4 -13  10   43.90    7.68
  -4 -13  11   48.60    7.91
  -4 -13  12   17.75    5.23
  -4 -13  13   46.73    7.96
  -4 -12  -5   -0.24    3.53
  -4 -12  -4   31.76    7.43
  -4 -12  -3   -5.65    4.07
  -4 -12  -3    8.31    4.27
  -4 -12  -2   29.69    6.78
  -4 -12  -1    7.42    4.14
  -4 -12  -1   10.94    4.28
  -4 -12   0  115.69   11.76
  -4 -12   0   88.56   10.02
  -4 -12   1   58.93    8.24
  -4 -12   1   50.67    7.69
  -4 -12   2   62.11    8.37
  -4 -12   2   86.17    9.77
  -4 -12   3   14.75    4.56
  -4 -12   3   17.60    4.84
  -4 -12   4   83.12    9.65
  -4 -12   4   80.47    9.16
  -4 -12   5   -3.90    3.74
  -4 -12   5    5.19    3.35
  -4 -12   6   51.35    7.81
  -4 -12   6   61.71    7.75
  -4 -12   7    1.97    2.17
  -4 -12   7    2.58    2.43
  -4 -12   8    6.40    3.03
  -4 -12   8    8.12    3.76
  -4 -12   9   10.75    3.72
  -4 -12   9    8.72    3.72
  -4 -12  10    4.51    3.42
  -4 -12  10   10.83    4.11
  -4 -12  11   -1.99    3.09
  -4 -12  11   -3.66    2.90
  -4 -12  12    8.44    4.11
  -4 -12  13   11.96    4.17
  -4 -11  -6   12.56    5.15
  -4 -11  -5   -1.28    2.82
  -4 -11  -5    1.23    2.85
  -4 -11  -4    6.99    3.91
  -4 -11  -4    0.52    2.90
  -4 -11  -3    4.86    3.13
  -4 -11  -3    1.74    2.48
  -4 -11  -2   34.96    6.39
  -4 -11  -2   39.32    6.25
  -4 -11  -1    2.31    2.77
  -4 -11  -1    1.30    2.08
  -4 -11   0   74.21    8.61
  -4 -11   0  100.49   10.25
  -4 -11   1    4.06    2.18
  -4 -11   1    6.35    2.97
  -4 -11   2  126.42   11.06
  -4 -11   2  155.18   12.49
  -4 -11   3   11.49    3.99
  -4 -11   3    2.70    2.45
  -4 -11   4  119.42   11.02
  -4 -11   4  132.02   10.88
  -4 -11   5   11.90    3.16
  -4 -11   5   17.97    4.46
  -4 -11   6  117.04    9.99
  -4 -11   6  137.69   11.61
  -4 -11   7   11.24    3.54
  -4 -11   7   10.34    3.22
  -4 -11   8  223.76   13.94
  -4 -11   8  222.24   15.05
  -4 -11   9   11.23    3.43
  -4 -11   9   29.15    5.64
  -4 -11  10   62.88    8.04
  -4 -11  11    6.07    3.41
  -4 -11  12   39.86    6.77
  -4 -11  13    4.22    2.67
  -4 -10  -7   12.44    5.59
  -4 -10  -6    0.92    2.52
  -4 -10  -6    4.92    3.55
  -4 -10  -5   40.15    7.51
  -4 -10  -5   10.44    4.18
  -4 -10  -4    0.24    2.33
  -4 -10  -4    2.50    2.74
  -4 -10  -3   27.85    5.19
  -4 -10  -3   23.76    5.24
  -4 -10  -2   19.44    5.05
  -4 -10  -2   11.95    3.46
  -4 -10  -1   36.66    5.63
  -4 -10  -1   36.87    5.93
  -4 -10   0   32.00    5.46
  -4 -10   0   39.97    6.19
  -4 -10   1    6.89    2.81
  -4 -10   1    3.41    2.41
  -4 -10   2  153.79   11.82
  -4 -10   2  178.18   12.71
  -4 -10   3   91.49    9.13
  -4 -10   3   99.61    9.04
  -4 -10   4   46.26    6.59
  -4 -10   4   54.13    6.57
  -4 -10   5   -0.49    2.12
  -4 -10   5    0.09    1.62
  -4 -10   6  219.88   13.28
  -4 -10   6  209.37   14.16
  -4 -10   7   24.96    4.36
  -4 -10   7   38.63    5.93
  -4 -10   8  163.74   12.45
  -4 -10   9    3.54    2.44
  -4 -10  10  401.21   20.07
  -4 -10  11    0.36    2.28
  -4 -10  12  143.77   11.97
  -4 -10  13   -3.51    3.17
  -4 -10  14   11.24    4.04
  -4  -9  -8   -0.72    3.57
  -4  -9  -7   21.50    5.50
  -4  -9  -7   23.02    5.86
  -4  -9  -6   15.94    5.18
  -4  -9  -6    5.74    3.21
  -4  -9  -5  125.80   11.99
  -4  -9  -5  124.34   11.53
  -4  -9  -4    3.06    3.09
  -4  -9  -4   -3.02    2.69
  -4  -9  -4    5.52    2.92
  -4  -9  -3  120.63   11.19
  -4  -9  -3  139.93   10.36
  -4  -9  -2   -0.17    2.03
  -4  -9  -2   -3.75    3.15
  -4  -9  -1  123.70   10.47
  -4  -9  -1  121.53    9.92
  -4  -9   0    9.64    3.20
  -4  -9   0   19.21    4.10
  -4  -9   1   70.43    7.37
  -4  -9   1   72.78    7.59
  -4  -9   2   -2.31    1.97
  -4  -9   2    1.01    1.54
  -4  -9   3   54.89    6.65
  -4  -9   3   49.12    5.95
  -4  -9   4  310.70   15.50
  -4  -9   4  318.32   16.49
  -4  -9   5  221.38   13.68
  -4  -9   5  208.85   12.53
  -4  -9   6  110.86    8.99
  -4  -9   6  128.49   10.42
  -4  -9   7    1.40    2.14
  -4  -9   8  338.62   17.25
  -4  -9   9    5.83    2.54
  -4  -9  10  174.87   12.48
  -4  -9  11   72.49    8.49
  -4  -9  12   23.07    5.12
  -4  -9  13    0.76    2.49
  -4  -9  14   85.94    9.33
  -4  -8  -9    1.13    3.03
  -4  -8  -8   -0.77    2.31
  -4  -8  -8   -0.46    2.89
  -4  -8  -7   15.51    4.59
  -4  -8  -7   16.19    5.17
  -4  -8  -6   -4.07    3.57
  -4  -8  -6   -1.19    2.52
  -4  -8  -5   60.95    7.91
  -4  -8  -5   29.19    5.78
  -4  -8  -4   11.05    3.24
  -4  -8  -4    7.40    2.73
  -4  -8  -3  113.95   10.19
  -4  -8  -3  114.97    9.07
  -4  -8  -2    5.64    2.41
  -4  -8  -2    8.78    2.81
  -4  -8  -1  409.26   18.44
  -4  -8  -1  354.03   16.55
  -4  -8   0    6.88    2.83
  -4  -8   0   -0.73    2.21
  -4  -8   1  605.82   22.53
  -4  -8   1  567.70   21.96
  -4  -8   2   17.48    3.49
  -4  -8   2   18.51    3.96
  -4  -8   3  306.03   14.86
  -4  -8   3  336.26   16.11
  -4  -8   4    2.69    1.26
  -4  -8   4    5.40    2.22
  -4  -8   5   95.29    8.44
  -4  -8   6    7.42    2.62
  -4  -8   7  266.13   14.42
  -4  -8   8    3.43    2.16
  -4  -8   9  156.77   11.10
  -4  -8  10  103.63    9.25
  -4  -8  11   48.52    6.50
  -4  -8  12   22.35    4.62
  -4  -8  13   -2.40    2.25
  -4  -7 -10    9.19    3.97
  -4  -7 -10    8.00    3.73
  -4  -7  -9    4.34    3.43
  -4  -7  -9    7.23    4.18
  -4  -7  -8    7.43    4.25
  -4  -7  -8    7.96    3.31
  -4  -7  -7    5.76    2.57
  -4  -7  -7    2.12    2.25
  -4  -7  -6   10.36    3.58
  -4  -7  -6    9.89    3.30
  -4  -7  -5   32.82    5.76
  -4  -7  -5   43.69    6.39
  -4  -7  -4    7.34    2.43
  -4  -7  -4    8.22    3.07
  -4  -7  -4    2.67    2.24
  -4  -7  -3   95.45    8.75
  -4  -7  -3   79.12    6.84
  -4  -7  -2   -0.24    1.58
  -4  -7  -2   -0.81    2.25
  -4  -7  -1  115.91    9.25
  -4  -7  -1  105.32    8.41
  -4  -7   0    3.59    2.27
  -4  -7   0    0.35    1.25
  -4  -7   1 1123.10   31.23
  -4  -7   1 1123.01   31.30
  -4  -7   2  169.45   10.45
  -4  -7   2  178.92   10.93
  -4  -7   3  778.05   24.52
  -4  -7   3  802.93   25.51
  -4  -7   4  500.94   19.40
  -4  -7   5 1321.22   35.37
  -4  -7   6  295.11   14.67
  -4  -7   7  356.68   16.34
  -4  -7   8   85.09    7.72
  -4  -7   9  130.78    9.65
  -4  -7  10   91.40    8.26
  -4  -7  11  272.80   14.71
  -4  -7  12   94.94    8.69
  -4  -7  13   17.01    3.86
  -4  -6 -11   -1.14    3.35
  -4  -6 -10   15.64    5.50
  -4  -6 -10    7.69    3.36
  -4  -6  -9   34.59    6.53
  -4  -6  -9   41.82    7.03
  -4  -6  -8   79.40    9.29
  -4  -6  -8   78.38    9.04
  -4  -6  -7    6.27    3.01
  -4  -6  -7    3.83    2.22
  -4  -6  -6   97.85    9.36
  -4  -6  -6   83.62    8.53
  -4  -6  -5   40.60    5.93
  -4  -6  -5   47.21    6.43
  -4  -6  -5   37.73    4.31
  -4  -6  -4  133.95   10.12
  -4  -6  -4  136.15    8.56
  -4  -6  -4  126.39    9.89
  -4  -6  -3  148.64   10.24
  -4  -6  -3  146.51    9.00
  -4  -6  -2  116.92    8.77
  -4  -6  -2  113.24    7.96
  -4  -6  -1  316.47   14.08
  -4  -6  -1  334.27   15.19
  -4  -6   0   16.32    3.27
  -4  -6   0   12.98    2.84
  -4  -6   1  350.38   15.02
  -4  -6   1  366.83   15.40
  -4  -6   2   31.70    4.27
  -4  -6   2   18.59    3.38
  -4  -6   3    6.54    2.21
  -4  -6   4  109.16    8.22
  -4  -6   5  149.53    9.51
  -4  -6   6   23.92    3.71
  -4  -6   7  278.54   13.70
  -4  -6   8   80.13    7.05
  -4  -6   9  209.74    8.87
  -4  -6   9  216.00   12.06
  -4  -6  10  102.51    6.74
  -4  -6  10   92.15    7.92
  -4  -6  11  237.69   13.11
  -4  -6  11  212.50   10.81
  -4  -6  12  121.40    8.80
  -4  -6  12  145.93   10.35
  -4  -6  13   97.98    8.51
  -4  -6  13   73.06    7.40
  -4  -6  14   56.41    6.92
  -4  -5 -11   -6.55    4.35
  -4  -5 -11   -5.72    3.93
  -4  -5 -10    2.91    2.59
  -4  -5 -10    7.00    3.42
  -4  -5  -9   -1.34    2.40
  -4  -5  -9    3.06    3.02
  -4  -5  -8  119.91   10.71
  -4  -5  -8  137.69   11.47
  -4  -5  -7  157.93   11.79
  -4  -5  -7  169.43   12.04
  -4  -5  -6  180.21   12.42
  -4  -5  -6  201.02   12.84
  -4  -5  -5  265.51   14.40
  -4  -5  -5  261.01   14.12
  -4  -5  -5  240.83   10.52
  -4  -5  -4  122.15    9.42
  -4  -5  -4  149.00   10.12
  -4  -5  -4  120.51    7.59
  -4  -5  -3  285.33   13.59
  -4  -5  -3  270.21   11.84
  -4  -5  -2  189.83   10.67
  -4  -5  -2  183.74    9.66
  -4  -5  -1  384.39   15.23
  -4  -5  -1  332.87   13.72
  -4  -5   0  373.05   14.65
  -4  -5   0  369.04   14.97
  -4  -5   1  447.02   16.35
  -4  -5   1  444.75   16.38
  -4  -5   2 1243.38   30.82
  -4  -5   3 1015.08   27.17
  -4  -5   4   49.35    5.01
  -4  -5   5  545.71   18.62
  -4  -5   6    4.89    1.64
  -4  -5   6    9.36    1.22
  -4  -5   7  466.76   12.35
  -4  -5   7  503.15   17.91
  -4  -5   8    3.81    1.08
  -4  -5   8    2.67    1.73
  -4  -5   9   80.87    6.92
  -4  -5   9   81.92    5.64
  -4  -5  10   45.22    5.49
  -4  -5  10   35.42    4.23
  -4  -5  11   72.78    6.77
  -4  -5  11   75.23    6.54
  -4  -5  12   24.49    4.03
  -4  -5  12   25.79    4.31
  -4  -5  13   45.16    5.59
  -4  -5  13   31.22    5.03
  -4  -5  14   65.02    7.82
  -4  -5  15   15.31    4.31
  -4  -4 -12   12.66    4.32
  -4  -4 -11   -2.07    2.73
  -4  -4 -11    0.32    2.42
  -4  -4 -10   10.52    3.00
  -4  -4 -10   21.70    5.30
  -4  -4  -9    1.12    1.99
  -4  -4  -9    2.77    2.24
  -4  -4  -8   35.23    5.93
  -4  -4  -8   42.26    6.11
  -4  -4  -7   45.28    6.04
  -4  -4  -7   44.59    6.01
  -4  -4  -6   75.57    7.39
  -4  -4  -6   69.37    7.45
  -4  -4  -5   79.58    7.49
  -4  -4  -5   84.41    7.31
  -4  -4  -5   87.89    5.62
  -4  -4  -4  213.06   11.57
  -4  -4  -4  208.17    9.30
  -4  -4  -4  197.99   11.47
  -4  -4  -3  182.89   10.25
  -4  -4  -3  168.27    8.57
  -4  -4  -2   60.16    5.67
  -4  -4  -2   63.78    5.39
  -4  -4  -1  761.20   22.32
  -4  -4  -1  763.47   21.30
  -4  -4   0  282.51   12.05
  -4  -4   0  268.24   11.31
  -4  -4   1  188.13    9.40
  -4  -4   1  195.42    9.92
  -4  -4   2  877.75   23.26
  -4  -4   2  862.15   15.15
  -4  -4   3 1656.56   36.79
  -4  -4   4  865.97   23.14
  -4  -4   4  820.65   14.49
  -4  -4   5 1550.76   35.16
  -4  -4   5 1492.77   26.68
  -4  -4   6    4.98    1.95
  -4  -4   6    4.97    1.18
  -4  -4   7  795.31   22.83
  -4  -4   7  748.53   18.20
  -4  -4   8    4.63    1.87
  -4  -4   8    6.91    1.56
  -4  -4   9  319.67   12.59
  -4  -4   9  339.76   14.44
  -4  -4  10    2.86    1.41
  -4  -4  10    4.49    2.03
  -4  -4  11  119.22    8.52
  -4  -4  11  123.71    8.73
  -4  -4  12   -2.28    2.05
  -4  -4  12   -1.07    1.98
  -4  -4  13   31.33    5.22
  -4  -4  13   35.84    4.88
  -4  -4  14    2.08    2.78
  -4  -4  15   10.49    3.67
  -4  -3 -13    1.15    3.51
  -4  -3 -12   22.04    5.31
  -4  -3 -12   16.84    4.74
  -4  -3 -11   19.87    4.44
  -4  -3 -11   17.67    4.63
  -4  -3 -10   80.07    8.40
  -4  -3 -10   80.38    9.29
  -4  -3  -9   11.71    3.65
  -4  -3  -9    9.80    3.31
  -4  -3  -8   37.62    5.78
  -4  -3  -8   43.54    5.84
  -4  -3  -7    7.34    2.23
  -4  -3  -7   10.52    3.40
  -4  -3  -6  326.04   14.63
  -4  -3  -6  289.76   14.64
  -4  -3  -5    3.60    1.15
  -4  -3  -5    0.65    1.52
  -4  -3  -5    1.80    1.56
  -4  -3  -4  339.42   13.92
  -4  -3  -4  316.77   11.05
  -4  -3  -4  332.24   14.45
  -4  -3  -3   31.02    3.35
  -4  -3  -3   35.15    4.21
  -4  -3  -2  707.61   20.16
  -4  -3  -2  661.26   18.37
  -4  -3  -1  106.35    6.37
  -4  -3  -1  133.73    7.58
  -4  -3   0  218.89    9.54
  -4  -3   0  225.57   10.04
  -4  -3   1 1104.78   26.14
  -4  -3   2  188.21    8.91
  -4  -3   2  200.81    5.45
  -4  -3   3  820.81   15.50
  -4  -3   3  839.79   22.02
  -4  -3   4  297.02    7.78
  -4  -3   4  305.81   11.96
  -4  -3   5  948.57   24.48
  -4  -3   5  923.23   19.25
  -4  -3   6   -0.51    0.91
  -4  -3   6    0.46    0.69
  -4  -3   7  740.37   19.00
  -4  -3   7  766.68   22.04
  -4  -3   8  387.42   13.50
  -4  -3   8  383.26   14.75
  -4  -3   9  203.45   10.43
  -4  -3   9  190.20   10.00
  -4  -3   9  187.97    7.31
  -4  -3  10    0.49    1.36
  -4  -3  10    0.63    1.27
  -4  -3  10    0.90    0.98
  -4  -3  11  247.64   13.02
  -4  -3  11  260.02   12.71
  -4  -3  12   21.20    3.76
  -4  -3  12   19.38    3.91
  -4  -3  13   51.88    6.71
  -4  -3  14   -1.13    2.07
  -4  -3  15   72.66    8.94
  -4  -3  16   -3.18    4.20
  -4  -2 -14   23.57    6.53
  -4  -2 -13    0.28    2.55
  -4  -2 -12   60.18    7.92
  -4  -2 -12   67.49    9.12
  -4  -2 -11   -3.33    3.12
  -4  -2 -11    3.91    3.06
  -4  -2 -10  159.35   11.28
  -4  -2 -10  161.82   12.51
  -4  -2  -9   -3.50    2.10
  -4  -2  -9   -1.32    2.26
  -4  -2  -8  187.49   12.19
  -4  -2  -8  189.47   11.30
  -4  -2  -7  228.02   13.03
  -4  -2  -7  236.99   12.43
  -4  -2  -6  244.47   12.85
  -4  -2  -6  257.11   12.38
  -4  -2  -5   10.78    2.21
  -4  -2  -5   15.69    1.95
  -4  -2  -5    8.72    1.96
  -4  -2  -4 1702.05   36.79
  -4  -2  -4 1614.75   32.42
  -4  -2  -4 1720.64   38.53
  -4  -2  -3  119.21    7.63
  -4  -2  -3  122.43    7.23
  -4  -2  -3  126.82    6.25
  -4  -2  -2  233.67    8.99
  -4  -2  -2  231.69    9.91
  -4  -2  -1   77.15    5.35
  -4  -2  -1   81.67    5.10
  -4  -2   0 1032.00   23.73
  -4  -2   1    5.55    1.41
  -4  -2   1    5.87    1.05
  -4  -2   2 1774.95   31.07
  -4  -2   2 1756.18   36.19
  -4  -2   3  126.05    3.48
  -4  -2   3  132.15    4.90
  -4  -2   3  130.86    7.02
  -4  -2   4  122.83    5.15
  -4  -2   4  119.92    6.88
  -4  -2   5  912.01   23.05
  -4  -2   5  910.71   19.87
  -4  -2   5  871.80   15.13
  -4  -2   6  762.70   20.53
  -4  -2   6  725.86   18.13
  -4  -2   6  680.99   13.76
  -4  -2   7  262.32    7.77
  -4  -2   7  260.30   10.43
  -4  -2   7  265.49   11.38
  -4  -2   8    4.67    1.24
  -4  -2   8    1.88    0.93
  -4  -2   8    7.00    1.82
  -4  -2   9 1103.40   28.97
  -4  -2   9 1160.50   28.88
  -4  -2   9 1087.88   24.61
  -4  -2  10  133.94    9.22
  -4  -2  10  153.72    9.01
  -4  -2  10  143.79    7.59
  -4  -2  11   89.77    7.12
  -4  -2  11   86.82    7.87
  -4  -2  11   85.94    6.27
  -4  -2  12   -0.15    1.32
  -4  -2  12    1.55    1.90
  -4  -2  12    1.72    1.40
  -4  -2  13  173.49   12.76
  -4  -2  14    1.42    2.67
  -4  -2  15   35.68    6.55
  -4  -2  16   -0.28    3.32
  -4  -1 -14    2.03    2.87
  -4  -1 -13    8.46    3.49
  -4  -1 -12    2.22    2.33
  -4  -1 -12    2.70    2.26
  -4  -1 -11   -3.10    2.26
  -4  -1 -11    2.84    2.41
  -4  -1 -10   50.22    6.91
  -4  -1 -10   46.45    6.03
  -4  -1  -9    7.16    2.61
  -4  -1  -9    3.46    1.78
  -4  -1  -8   97.79    7.61
  -4  -1  -8   87.85    7.97
  -4  -1  -7   14.78    3.10
  -4  -1  -7   17.83    3.49
  -4  -1  -6  553.57   19.31
  -4  -1  -6  529.42   17.61
  -4  -1  -5  135.12    8.70
  -4  -1  -5  160.24    8.40
  -4  -1  -5  138.40    5.40
  -4  -1  -4 1889.03   38.33
  -4  -1  -4 1792.89   34.15
  -4  -1  -4 1912.95   40.29
  -4  -1  -3    4.06    1.24
  -4  -1  -3    0.45    1.17
  -4  -1  -3    5.11    1.21
  -4  -1  -2 3302.94   58.99
  -4  -1  -2 3253.49   57.12
  -4  -1  -1   23.89    2.51
  -4  -1  -1   21.97    2.65
  -4  -1   0 1980.00   38.02
  -4  -1   1  855.29   17.98
  -4  -1   2 1783.99   31.12
  -4  -1   2 1763.65   32.19
  -4  -1   3  134.46    4.27
  -4  -1   3  129.41    5.48
  -4  -1   4 1192.55   24.37
  -4  -1   4 1157.33   20.94
  -4  -1   5   93.70    3.88
  -4  -1   5   96.29    5.48
  -4  -1   6  959.96   23.45
  -4  -1   6  982.30   19.91
  -4  -1   7  130.91    7.71
  -4  -1   7  141.52    6.13
  -4  -1   8   97.49    7.02
  -4  -1   8   95.97    5.51
  -4  -1   9   47.53    5.15
  -4  -1   9   45.34    4.21
  -4  -1  10    0.22    0.99
  -4  -1  10   -0.18    1.88
  -4  -1  10    2.95    1.07
  -4  -1  11  114.46    7.96
  -4  -1  11  115.35    9.61
  -4  -1  11  104.07    7.56
  -4  -1  12    6.85    3.07
  -4  -1  12    6.29    2.50
  -4  -1  12    7.24    2.33
  -4  -1  13   71.72    8.54
  -4  -1  14    8.40    3.77
  -4  -1  15   35.87    6.96
  -4  -1  16    5.70    4.47
  -4   0 -15   11.71    4.93
  -4   0 -14    2.38    3.08
  -4   0 -13   29.84    6.72
  -4   0 -12    3.97    2.92
  -4   0 -12   -2.26    2.66
  -4   0 -11  115.48    9.19
  -4   0 -11  105.77   10.16
  -4   0 -10   -3.20    2.29
  -4   0 -10    3.71    2.27
  -4   0  -9  203.94   11.05
  -4   0  -9  222.95   13.38
  -4   0  -8   39.31    4.48
  -4   0  -8   44.37    5.66
  -4   0  -7  289.15   13.71
  -4   0  -7  310.00   12.50
  -4   0  -6   15.75    2.68
  -4   0  -6   22.03    3.84
  -4   0  -5   32.69    3.41
  -4   0  -5   32.93    2.25
  -4   0  -5   36.44    4.14
  -4   0  -4  605.92   14.00
  -4   0  -4  640.39   16.71
  -4   0  -4  611.71   18.28
  -4   0  -3    8.72    1.77
  -4   0  -3    8.83    1.41
  -4   0  -3    9.96    1.85
  -4   0  -2  394.38   11.67
  -4   0  -2  395.97   12.45
  -4   0   1   13.47    1.75
  -4   0   1   11.73    1.63
  -4   0   2 1754.34   33.30
  -4   0   2 1792.10   31.85
  -4   0   3  126.95    5.98
  -4   0   3  120.58    4.76
  -4   0   4 1250.62   26.91
  -4   0   4 1261.65   24.08
  -4   0   5  188.38    6.84
  -4   0   5  183.56    8.32
  -4   0   6 1359.80   31.05
  -4   0   6 1375.60   27.80
  -4   0   7   17.19    2.41
  -4   0   7   17.07    2.82
  -4   0   8  742.25   19.43
  -4   0   8  643.95   21.35
  -4   0   9    4.40    1.51
  -4   0   9    4.85    1.85
  -4   0  10  296.59   14.93
  -4   0  10  273.46   12.54
  -4   0  11   39.27    5.00
  -4   0  11   49.94    6.51
  -4   0  12   83.64    7.59
  -4   0  12   80.15    8.96
  -4   0  13    8.35    3.85
  -4   0  13    5.99    2.80
  -4   0  14   15.94    5.04
  -4   0  15    9.77    4.88
  -4   0  16   10.02    5.13
  -4   1 -15   21.18    6.16
  -4   1 -14    1.83    2.87
  -4   1 -13   91.39   10.08
  -4   1 -12   16.13    4.30
  -4   1 -12   20.66    4.05
  -4   1 -11  156.42   10.11
  -4   1 -11  182.60   13.04
  -4   1 -10  108.38    7.86
  -4   1 -10  111.30    9.61
  -4   1  -9  210.47   12.62
  -4   1  -9  230.41   11.06
  -4   1  -8  233.53   10.45
  -4   1  -8  235.53   12.63
  -4   1  -7  533.10   19.23
  -4   1  -7  565.45   16.67
  -4   1  -6  114.31    6.29
  -4   1  -6  102.84    7.24
  -4   1  -5  433.89   10.22
  -4   1  -5  470.91   13.37
  -4   1  -5  471.65   15.46
  -4   1  -4  100.80    5.16
  -4   1  -4   82.72    5.73
  -4   1  -3 1296.86   25.84
  -4   1  -3 1308.43   27.87
  -4   1  -2  752.30   17.68
  -4   1  -2  737.89   16.73
  -4   1  -1   80.37    4.27
  -4   1   0  650.35   16.18
  -4   1   0  650.99   16.18
  -4   1   1  206.06    7.83
  -4   1   1  210.41    7.47
  -4   1   2  681.93   15.56
  -4   1   2  652.21   16.65
  -4   1   3   10.67    1.96
  -4   1   3    9.91    1.54
  -4   1   4 1527.16   29.64
  -4   1   4 1482.50   31.91
  -4   1   5  165.28    7.13
  -4   1   5  157.00    8.24
  -4   1   6  387.57   12.52
  -4   1   6  372.86   14.13
  -4   1   7  111.11    6.61
  -4   1   7  118.93    8.06
  -4   1   8  396.34   16.53
  -4   1   8  404.89   14.56
  -4   1   9   41.33    4.66
  -4   1   9   43.72    5.60
  -4   1  10  297.92   15.72
  -4   1  10  297.45   13.72
  -4   1  11  174.36   12.73
  -4   1  11  139.18    9.84
  -4   1  12  202.31   14.52
  -4   1  12  205.91   12.74
  -4   1  13   39.71    6.24
  -4   1  13   52.22    8.12
  -4   1  14    9.85    4.42
  -4   1  15   18.39    5.86
  -4   1  16    4.98    4.10
  -4   2 -16    1.10    3.79
  -4   2 -15    5.13    3.97
  -4   2 -14   -0.33    3.12
  -4   2 -13   11.54    3.80
  -4   2 -12    0.27    2.28
  -4   2 -12   -0.58    1.55
  -4   2 -11   16.49    4.23
  -4   2 -11   14.16    2.97
  -4   2 -10   -0.77    1.50
  -4   2 -10   -1.25    1.18
  -4   2  -9  329.11   12.64
  -4   2  -9  329.94   15.91
  -4   2  -8   42.40    5.41
  -4   2  -8   40.71    3.86
  -4   2  -7  381.82   12.15
  -4   2  -7  394.44   15.64
  -4   2  -6  254.94    9.01
  -4   2  -6  277.24   11.74
  -4   2  -5  644.84   18.62
  -4   2  -5  661.81   15.59
  -4   2  -4  159.91    7.56
  -4   2  -4  147.32    5.67
  -4   2  -3 1061.80   23.29
  -4   2  -3 1090.24   21.06
  -4   2  -2 1380.87   26.74
  -4   2  -2 1353.04   30.05
  -4   2  -1  996.99   23.25
  -4   2  -1  985.05   23.18
  -4   2  -1 1028.75   19.79
  -4   2   0  174.68    7.61
  -4   2   0  189.51    5.34
  -4   2   0  169.62    7.45
  -4   2   1  886.35   19.91
  -4   2   1  834.39   20.38
  -4   2   2  584.33   15.87
  -4   2   2  554.73   14.87
  -4   2   3 1003.27   22.37
  -4   2   3 1008.42   23.89
  -4   2   4  220.50    8.73
  -4   2   4  213.86    9.71
  -4   2   5  117.94    7.31
  -4   2   5   99.94    6.17
  -4   2   6  744.24   21.91
  -4   2   6  687.99   19.57
  -4   2   7    5.24    2.10
  -4   2   7    2.77    0.92
  -4   2   8  132.47    9.53
  -4   2   8  113.13    7.71
  -4   2   9   53.61    6.43
  -4   2   9   46.65    5.26
  -4   2  10   14.25    3.21
  -4   2  10   19.14    3.82
  -4   2  11    3.79    1.67
  -4   2  11    0.79    2.43
  -4   2  12   33.20    5.31
  -4   2  12   36.08    6.56
  -4   2  13    4.16    2.67
  -4   2  13   13.17    4.23
  -4   2  14   13.17    5.23
  -4   2  15    4.45    3.56
  -4   3 -16   20.07    6.43
  -4   3 -15   10.08    4.70
  -4   3 -14    6.41    2.93
  -4   3 -13   31.21    5.99
  -4   3 -12   37.66    6.29
  -4   3 -11   44.28    6.28
  -4   3 -11   40.58    4.52
  -4   3 -10    1.67    0.99
  -4   3 -10    2.23    2.08
  -4   3  -9  239.44    9.69
  -4   3  -9  241.22   12.86
  -4   3  -8    0.16    1.37
  -4   3  -8    2.17    0.97
  -4   3  -7  311.84    9.74
  -4   3  -7  303.04   13.11
  -4   3  -6   47.23    4.59
  -4   3  -6   47.69    3.09
  -4   3  -5 1089.95   20.93
  -4   3  -5 1125.36   25.92
  -4   3  -4  300.95    7.53
  -4   3  -4  307.76   10.56
  -4   3  -3  923.02   17.28
  -4   3  -3  904.29   23.67
  -4   3  -3  944.14   20.37
  -4   3  -2  379.04    9.90
  -4   3  -2  367.63   12.89
  -4   3  -1 1534.16   32.30
  -4   3  -1 1541.68   26.82
  -4   3  -1 1551.45   32.55
  -4   3   0  875.60   21.01
  -4   3   0  844.81   14.46
  -4   3   0  891.71   21.22
  -4   3   1 2513.78   48.10
  -4   3   1 2571.78   47.51
  -4   3   2 1384.59   29.88
  -4   3   2 1423.39   30.83
  -4   3   3  470.82   14.35
  -4   3   3  470.63   15.34
  -4   3   4 1362.05   30.32
  -4   3   4 1377.88   31.86
  -4   3   5  116.52    7.02
  -4   3   5  104.68    7.45
  -4   3   6  512.40   17.16
  -4   3   6  517.42   18.55
  -4   3   7  155.02    9.24
  -4   3   7  159.25   10.36
  -4   3   8  163.08   11.13
  -4   3   8  178.86   10.38
  -4   3   9   24.57    4.16
  -4   3   9   21.90    4.49
  -4   3  10   30.11    4.89
  -4   3  10   21.53    4.45
  -4   3  11   -2.79    3.01
  -4   3  11    3.20    2.50
  -4   3  12   14.00    3.89
  -4   3  12   17.05    4.96
  -4   3  13   -1.24    2.52
  -4   3  13    3.59    3.05
  -4   3  14   39.86    7.81
  -4   3  15    6.21    4.63
  -4   4 -16   13.07    4.95
  -4   4 -15   16.37    4.98
  -4   4 -14   14.88    4.47
  -4   4 -13   26.25    5.49
  -4   4 -12   83.41    8.76
  -4   4 -11  117.92   10.05
  -4   4 -10   29.92    4.74
  -4   4  -9   95.63    5.30
  -4   4  -9   87.88    7.65
  -4   4  -8   52.25    3.47
  -4   4  -8   68.27    6.13
  -4   4  -7  343.35    9.08
  -4   4  -7  373.95   14.32
  -4   4  -6  152.21    8.28
  -4   4  -6  147.82    4.58
  -4   4  -5  481.65   14.89
  -4   4  -5  481.37   17.31
  -4   4  -4   27.68    3.63
  -4   4  -4   28.20    2.87
  -4   4  -3  505.98    9.60
  -4   4  -3  529.26   16.75
  -4   4  -3  507.89   13.01
  -4   4  -2  481.56   11.26
  -4   4  -2  466.95   15.40
  -4   4  -2  469.22   15.13
  -4   4  -1  310.46    7.15
  -4   4  -1  319.23   11.66
  -4   4  -1  319.46   11.81
  -4   4   0  920.16   22.88
  -4   4   0  927.55   22.93
  -4   4   1  274.18   10.76
  -4   4   1  260.84   10.68
  -4   4   2   71.39    5.47
  -4   4   2   74.93    5.62
  -4   4   3  752.75   20.97
  -4   4   3  796.92   22.07
  -4   4   4  193.90    9.58
  -4   4   4  189.15   10.13
  -4   4   5  136.63    8.38
  -4   4   5  151.69    9.51
  -4   4   6  414.78   15.90
  -4   4   6  405.00   16.94
  -4   4   7  177.78   10.51
  -4   4   7  191.34   11.75
  -4   4   8  353.89   17.46
  -4   4   8  349.51   16.02
  -4   4   9  131.05   10.83
  -4   4   9  106.40    9.08
  -4   4  10  104.17    9.28
  -4   4  10   96.38   10.10
  -4   4  11   17.34    4.36
  -4   4  11   17.97    4.95
  -4   4  12   34.87    6.33
  -4   4  12   37.39    7.20
  -4   4  13    5.66    3.73
  -4   4  13   16.50    4.96
  -4   4  14   27.78    7.23
  -4   5 -16    2.62    3.62
  -4   5 -15    9.68    4.50
  -4   5 -14    3.45    2.68
  -4   5 -13   87.21    9.49
  -4   5 -12   67.95    7.82
  -4   5 -11   96.54    8.88
  -4   5 -10   48.15    6.03
  -4   5  -9  183.34   11.13
  -4   5  -8   58.94    5.92
  -4   5  -7  796.78   22.78
  -4   5  -7  837.06   25.68
  -4   5  -6  655.48   21.51
  -4   5  -6  613.02   18.44
  -4   5  -5  477.18   14.49
  -4   5  -5  476.98   17.23
  -4   5  -4  235.74    8.82
  -4   5  -4  238.64   11.40
  -4   5  -3 2683.01   47.03
  -4   5  -3 2655.20   53.13
  -4   5  -3 2664.59   52.71
  -4   5  -2 1585.11   29.06
  -4   5  -2 1633.88   36.08
  -4   5  -2 1705.02   35.77
  -4   5  -1  224.64    9.91
  -4   5  -1  209.79    5.27
  -4   5  -1  225.59   10.19
  -4   5   0  782.22   21.08
  -4   5   0  742.11   21.00
  -4   5   1 1065.77   26.50
  -4   5   1 1073.36   26.57
  -4   5   2    4.60    1.52
  -4   5   2    8.50    2.38
  -4   5   3   34.19    4.18
  -4   5   3   33.94    4.00
  -4   5   4   76.61    6.42
  -4   5   4   73.42    6.47
  -4   5   5  321.10   14.15
  -4   5   5  319.64   14.53
  -4   5   6  109.91    8.86
  -4   5   6   95.82    7.91
  -4   5   7   85.88    7.76
  -4   5   7   84.28    8.04
  -4   5   8  133.33   10.87
  -4   5   8  139.58   10.36
  -4   5   9    4.18    2.13
  -4   5   9    0.41    2.01
  -4   5  10  158.08   12.24
  -4   5  10  171.39   13.59
  -4   5  11   -0.28    2.64
  -4   5  11    2.01    2.23
  -4   5  12   35.85    6.87
  -4   5  12   44.81    8.14
  -4   5  13    2.11    3.62
  -4   5  14   11.96    5.96
  -4   6 -17    1.70    3.20
  -4   6 -16    0.74    2.88
  -4   6 -15    4.91    3.04
  -4   6 -14   21.54    5.50
  -4   6 -13    0.61    2.05
  -4   6 -12   22.70    4.80
  -4   6 -11   53.96    6.69
  -4   6 -10  122.91   10.21
  -4   6 -10  140.28   10.17
  -4   6  -9  211.70   11.91
  -4   6  -9  190.99   12.23
  -4   6  -8   82.31    6.91
  -4   6  -8   94.39    8.04
  -4   6  -7  252.06   11.41
  -4   6  -7  236.36   12.85
  -4   6  -6   15.77    3.27
  -4   6  -6   13.30    2.45
  -4   6  -5 1524.93   32.30
  -4   6  -5 1478.85   36.53
  -4   6  -4  105.44    7.57
  -4   6  -4  101.19    5.61
  -4   6  -4  103.29    7.16
  -4   6  -3 1094.66   27.65
  -4   6  -3 1107.84   28.46
  -4   6  -3 1079.27   22.59
  -4   6  -2   -0.76    1.67
  -4   6  -2   -0.32    1.26
  -4   6  -2    0.97    0.64
  -4   6  -1 2290.87   44.83
  -4   6  -1 2261.28   45.41
  -4   6   0  360.21   14.10
  -4   6   0  354.71   13.76
  -4   6   1  631.89   19.91
  -4   6   1  657.65   20.13
  -4   6   2    2.03    1.34
  -4   6   2    2.95    1.64
  -4   6   3  789.82   23.91
  -4   6   3  803.84   24.22
  -4   6   4  199.13   11.26
  -4   6   4  201.34   11.51
  -4   6   5  286.27   14.10
  -4   6   5  284.95   14.45
  -4   6   6   65.38    7.12
  -4   6   6   54.21    6.26
  -4   6   7  100.93    9.03
  -4   6   7   96.53    9.12
  -4   6   8    3.45    2.52
  -4   6   8    0.77    1.81
  -4   6   9   38.98    6.00
  -4   6   9   32.14    6.07
  -4   6  10    1.78    2.23
  -4   6  10    2.57    3.19
  -4   6  11    6.22    3.51
  -4   6  11    2.92    2.72
  -4   6  12   16.95    6.26
  -4   6  12   18.16    5.68
  -4   6  13    2.33    4.19
  -4   7 -17    1.36    3.59
  -4   7 -16   43.05    8.05
  -4   7 -15    5.82    3.43
  -4   7 -15   -0.67    3.29
  -4   7 -14   19.14    4.94
  -4   7 -14   24.64    5.46
  -4   7 -13    1.20    2.37
  -4   7 -13    0.99    2.09
  -4   7 -12   97.87    9.30
  -4   7 -12  126.31   10.89
  -4   7 -11   10.63    3.56
  -4   7 -11   14.50    3.71
  -4   7 -10  174.69   11.33
  -4   7 -10  182.05   12.65
  -4   7  -9   67.07    6.51
  -4   7  -9   53.87    6.59
  -4   7  -8  107.19    7.85
  -4   7  -8  109.76    8.97
  -4   7  -7  136.90    8.32
  -4   7  -7  145.35    9.86
  -4   7  -6   47.01    5.62
  -4   7  -6   47.57    4.49
  -4   7  -5   21.60    3.59
  -4   7  -5   13.30    2.83
  -4   7  -5   13.11    2.41
  -4   7  -4   49.08    3.95
  -4   7  -4   50.93    5.42
  -4   7  -4   54.75    5.35
  -4   7  -3  363.13   14.75
  -4   7  -3  360.72   14.41
  -4   7  -3  337.36   10.31
  -4   7  -2  115.92    8.08
  -4   7  -2  116.86    7.76
  -4   7  -2  110.53    4.76
  -4   7  -1  453.95   17.00
  -4   7  -1  437.13   10.04
  -4   7  -1  459.19   16.49
  -4   7   0   18.35    3.50
  -4   7   0   24.59    3.63
  -4   7   1  806.23   24.24
  -4   7   1  823.22   24.05
  -4   7   2   29.90    4.17
  -4   7   2   26.60    4.11
  -4   7   3  845.41   26.14
  -4   7   3  849.81   26.43
  -4   7   4   15.34    3.51
  -4   7   4   15.30    3.44
  -4   7   5  296.15   15.19
  -4   7   5  305.66   15.52
  -4   7   6    9.10    3.18
  -4   7   6    5.45    2.17
  -4   7   7  274.11   15.88
  -4   7   7  295.56   16.71
  -4   7   8    2.31    1.84
  -4   7   8    3.22    2.50
  -4   7   9   24.94    5.31
  -4   7   9   37.71    7.03
  -4   7  10   -5.74    4.07
  -4   7  10   -0.61    3.19
  -4   7  11   14.05    5.10
  -4   7  11   14.73    4.81
  -4   7  12    2.35    3.66
  -4   8 -16   -1.46    3.52
  -4   8 -15   -1.46    2.65
  -4   8 -15   -1.32    2.79
  -4   8 -14   46.83    7.57
  -4   8 -14   68.28    8.74
  -4   8 -13    1.37    1.98
  -4   8 -13   -1.59    2.99
  -4   8 -12  127.60   11.43
  -4   8 -12  127.10   10.79
  -4   8 -11   -2.32    2.40
  -4   8 -11   -1.77    2.40
  -4   8 -10  293.76   15.05
  -4   8 -10  332.90   16.92
  -4   8  -9   -0.32    1.35
  -4   8  -9   -0.13    1.87
  -4   8  -8  500.84   20.22
  -4   8  -8  475.85   17.81
  -4   8  -7   11.33    2.85
  -4   8  -7   14.86    2.75
  -4   8  -6   94.62    6.56
  -4   8  -6   95.87    7.83
  -4   8  -6   95.48    8.06
  -4   8  -5    4.44    1.59
  -4   8  -5    1.83    1.01
  -4   8  -5    2.89    1.74
  -4   8  -4  513.68   18.87
  -4   8  -4  488.40   17.68
  -4   8  -3    3.75    1.17
  -4   8  -3    5.53    1.89
  -4   8  -3    6.10    1.79
  -4   8  -2  769.50   23.01
  -4   8  -2  824.10   24.39
  -4   8  -1   25.65    3.93
  -4   8  -1   28.20    3.82
  -4   8   0  550.55   19.94
  -4   8   0  548.92   19.34
  -4   8   1  321.45   15.13
  -4   8   1  355.81   15.29
  -4   8   2   13.39    3.37
  -4   8   2   15.43    2.89
  -4   8   3  591.69   21.83
  -4   8   3  553.97   21.63
  -4   8   4   58.54    6.80
  -4   8   4   57.21    6.77
  -4   8   5   36.98    5.40
  -4   8   5   39.87    5.62
  -4   8   6   -2.32    2.40
  -4   8   6   -1.09    1.89
  -4   8   7   80.86    8.83
  -4   8   7   96.92    9.77
  -4   8   8   -0.91    2.54
  -4   8   8   -6.21    3.35
  -4   8   9   52.41    8.15
  -4   8   9   67.56    9.25
  -4   8  10   -0.13    3.08
  -4   8  10    6.25    3.88
  -4   8  11   34.35    7.28
  -4   8  11   34.11    7.91
  -4   9 -16    8.47    4.05
  -4   9 -15    0.20    2.65
  -4   9 -15    1.51    2.71
  -4   9 -14   24.16    5.62
  -4   9 -14   21.83    5.44
  -4   9 -13    0.66    2.22
  -4   9 -13   -1.26    2.95
  -4   9 -12   34.27    5.81
  -4   9 -12   25.65    5.01
  -4   9 -11   -1.75    2.59
  -4   9 -11    0.27    1.65
  -4   9 -10  156.06   11.81
  -4   9 -10  152.91   10.83
  -4   9  -9   -2.59    1.59
  -4   9  -9   -1.20    2.04
  -4   9  -8  504.80   20.67
  -4   9  -8  436.80   17.39
  -4   9  -7    6.25    2.14
  -4   9  -7    6.11    2.00
  -4   9  -7    7.28    2.08
  -4   9  -6  838.87   27.07
  -4   9  -6  846.15   25.98
  -4   9  -6  810.10   22.81
  -4   9  -5   95.32    8.11
  -4   9  -5   87.16    7.35
  -4   9  -5   98.84    6.34
  -4   9  -4  623.67   21.81
  -4   9  -4  589.36   20.50
  -4   9  -4  565.94   16.33
  -4   9  -3  475.13   13.74
  -4   9  -3  529.33   18.91
  -4   9  -3  534.25   19.92
  -4   9  -2  340.05   15.75
  -4   9  -2  365.57   15.21
  -4   9  -1  121.53    9.11
  -4   9  -1  120.66    8.68
  -4   9   0   68.85    6.74
  -4   9   0   69.16    7.02
  -4   9   1   43.53    5.73
  -4   9   1   49.87    5.85
  -4   9   2   99.88    8.84
  -4   9   2  101.31    8.60
  -4   9   3   25.22    4.53
  -4   9   3   27.24    4.60
  -4   9   4   13.02    4.01
  -4   9   4    7.84    2.72
  -4   9   5   69.22    8.19
  -4   9   5   56.27    7.44
  -4   9   6   11.79    3.89
  -4   9   6   11.50    3.17
  -4   9   7   10.11    4.25
  -4   9   7   11.98    3.83
  -4   9   8   -2.07    2.66
  -4   9   8   -5.14    3.04
  -4   9   9   13.57    4.73
  -4   9   9   19.94    5.51
  -4   9  10    9.43    4.99
  -4   9  10    9.05    4.86
  -4  10 -16    5.99    4.13
  -4  10 -15   -1.13    2.79
  -4  10 -14   10.52    4.27
  -4  10 -14    7.04    3.04
  -4  10 -13    8.32    3.81
  -4  10 -13    6.91    2.27
  -4  10 -12    2.31    2.17
  -4  10 -12    4.68    2.59
  -4  10 -11   14.75    4.02
  -4  10 -11   15.37    3.73
  -4  10 -10   10.31    3.37
  -4  10 -10    3.98    2.14
  -4  10  -9   -1.32    2.12
  -4  10  -9    1.39    1.41
  -4  10  -9   -0.57    2.06
  -4  10  -8  115.46    8.48
  -4  10  -8  130.72   10.21
  -4  10  -8  125.52    9.78
  -4  10  -7    3.59    1.67
  -4  10  -7    1.12    1.47
  -4  10  -7    5.21    2.45
  -4  10  -6  159.72   10.48
  -4  10  -6  142.48    8.46
  -4  10  -6  155.52   10.82
  -4  10  -5   35.38    5.29
  -4  10  -5   30.34    3.72
  -4  10  -5   40.30    5.39
  -4  10  -4   51.44    4.51
  -4  10  -4   62.96    6.96
  -4  10  -4   58.39    6.30
  -4  10  -3   -0.49    0.99
  -4  10  -3    3.43    1.88
  -4  10  -3   -0.21    1.61
  -4  10  -2  421.20   18.36
  -4  10  -2  414.77   17.23
  -4  10  -1   40.27    5.83
  -4  10  -1   45.94    5.67
  -4  10   0  421.68   19.20
  -4  10   0  427.91   18.12
  -4  10   1   60.71    7.40
  -4  10   1   58.29    6.59
  -4  10   2  234.81   14.56
  -4  10   2  259.21   14.50
  -4  10   3    6.66    3.07
  -4  10   3    3.69    2.74
  -4  10   4  145.64   11.64
  -4  10   4  165.74   12.61
  -4  10   5   40.63    6.55
  -4  10   5   47.69    7.05
  -4  10   6   33.65    6.44
  -4  10   6   27.86    5.96
  -4  10   7   17.57    4.86
  -4  10   7   16.55    5.25
  -4  10   8   19.06    5.61
  -4  10   8    9.83    4.52
  -4  10   9    6.87    4.05
  -4  10   9    8.13    3.34
  -4  11 -15   20.09    5.31
  -4  11 -14   11.01    4.30
  -4  11 -14    3.74    2.89
  -4  11 -13   38.09    6.64
  -4  11 -13   34.09    6.09
  -4  11 -12   19.96    4.64
  -4  11 -12   16.49    4.03
  -4  11 -11  140.14   11.78
  -4  11 -11  124.36   10.31
  -4  11 -10    2.29    2.72
  -4  11 -10   -3.68    2.45
  -4  11 -10    0.72    1.82
  -4  11  -9   82.07    7.79
  -4  11  -9  108.29    9.84
  -4  11  -9   99.34    8.96
  -4  11  -8  132.55   10.24
  -4  11  -8  133.85   10.76
  -4  11  -8  106.64    8.34
  -4  11  -7  108.91    9.44
  -4  11  -7   90.78    7.30
  -4  11  -7  108.64    9.07
  -4  11  -6  292.42   15.78
  -4  11  -6  293.29   14.76
  -4  11  -6  271.25   12.42
  -4  11  -5    0.87    1.46
  -4  11  -5   -0.15    1.07
  -4  11  -5   -1.02    1.77
  -4  11  -4   84.20    5.92
  -4  11  -4  101.84    8.98
  -4  11  -4   93.94    7.89
  -4  11  -3    7.66    2.46
  -4  11  -3    6.33    2.63
  -4  11  -2   65.41    7.38
  -4  11  -2   64.65    6.92
  -4  11  -1    8.76    3.10
  -4  11  -1    7.43    2.51
  -4  11   0  101.76    9.43
  -4  11   0   85.37    7.94
  -4  11   1   62.54    7.54
  -4  11   1   66.69    7.35
  -4  11   2  117.82   10.28
  -4  11   2  117.56   10.81
  -4  11   3   74.31    8.93
  -4  11   3   66.04    8.01
  -4  11   4  100.43    9.85
  -4  11   4   81.62    9.43
  -4  11   5   53.55    7.84
  -4  11   5   54.80    8.15
  -4  11   6   40.78    7.37
  -4  11   6   47.41    8.12
  -4  11   7   39.20    7.48
  -4  11   7   46.93    8.55
  -4  11   8   13.46    5.15
  -4  12 -14    9.97    4.29
  -4  12 -13   10.12    3.98
  -4  12 -13   11.58    4.34
  -4  12 -12   93.14    9.92
  -4  12 -12   89.34    9.72
  -4  12 -12   93.13    9.68
  -4  12 -11   82.48    8.99
  -4  12 -11   75.02    8.31
  -4  12 -11   89.20    9.46
  -4  12 -10   48.80    6.42
  -4  12 -10   54.37    7.23
  -4  12 -10   62.38    7.72
  -4  12  -9   28.60    5.55
  -4  12  -9   21.78    4.21
  -4  12  -9   27.52    5.22
  -4  12  -8  126.93   10.68
  -4  12  -8  127.48   10.19
  -4  12  -8  110.38    8.72
  -4  12  -7   70.45    6.66
  -4  12  -7  100.94    9.54
  -4  12  -7   94.86    8.55
  -4  12  -6   22.32    4.23
  -4  12  -6   30.82    5.41
  -4  12  -6   25.10    4.00
  -4  12  -5  155.82   11.71
  -4  12  -5  138.65   10.36
  -4  12  -4   91.12    8.86
  -4  12  -4   93.27    8.37
  -4  12  -3   23.06    4.47
  -4  12  -3   19.16    4.01
  -4  12  -2  130.49   10.06
  -4  12  -2  127.88   10.91
  -4  12  -1   49.51    6.67
  -4  12  -1   44.48    6.24
  -4  12   0   44.22    6.09
  -4  12   0   32.38    5.99
  -4  12   1   -1.98    2.74
  -4  12   1    3.13    2.98
  -4  12   2   23.00    5.10
  -4  12   2   28.79    5.46
  -4  12   3    0.61    3.14
  -4  12   3   -0.66    2.10
  -4  12   4    0.06    2.94
  -4  12   4    1.90    2.57
  -4  12   5   11.12    4.39
  -4  12   5   15.77    4.90
  -4  12   6   -1.88    3.04
  -4  12   6   -3.77    3.50
  -4  12   7    7.93    4.10
  -4  13 -12   -3.42    3.29
  -4  13 -12    3.95    3.00
  -4  13 -11   -2.63    3.25
  -4  13 -11   -2.12    3.14
  -4  13 -11   -0.25    2.11
  -4  13 -10   28.83    5.60
  -4  13 -10   26.70    5.17
  -4  13 -10   21.19    4.59
  -4  13  -9   23.91    4.45
  -4  13  -9   35.08    6.25
  -4  13  -9   24.97    5.10
  -4  13  -8   20.32    4.21
  -4  13  -8   29.62    5.87
  -4  13  -8   23.43    4.87
  -4  13  -7    2.33    1.90
  -4  13  -7   -6.40    3.19
  -4  13  -6  142.23   11.84
  -4  13  -6  120.91    9.95
  -4  13  -5  120.57   10.77
  -4  13  -5  123.34    9.94
  -4  13  -4   87.78    9.51
  -4  13  -4   73.30    7.78
  -4  13  -3   42.68    6.60
  -4  13  -3   40.06    5.81
  -4  13  -2   86.40    9.20
  -4  13  -2   94.95    8.96
  -4  13  -1   24.78    5.21
  -4  13  -1   26.27    5.06
  -4  13   0  111.85   10.18
  -4  13   0   94.97   10.34
  -4  13   1   27.60    5.65
  -4  13   1   24.19    5.72
  -4  13   2   79.10    9.08
  -4  13   2   73.74    9.42
  -4  13   3   10.40    4.85
  -4  13   3    8.90    3.96
  -4  13   4   46.88    8.06
  -4  13   5    7.34    4.54
  -4  13   6   -6.81    4.62
  -4  14 -11   47.20    7.40
  -4  14 -10   18.55    4.75
  -4  14  -9   31.01    5.91
  -4  14  -8    4.77    3.39
  -4  14  -7   43.96    6.78
  -4  14  -7   37.99    5.96
  -4  14  -6    5.97    3.35
  -4  14  -6    8.42    2.60
  -4  14  -5   28.82    5.41
  -4  14  -5   32.61    5.32
  -4  14  -4   58.49    7.96
  -4  14  -4   54.21    7.15
  -4  14  -3   16.07    4.38
  -4  14  -3   11.72    3.96
  -4  14  -2  104.21   10.50
  -4  14  -2  118.56   10.45
  -4  14  -1    0.74    2.25
  -4  14  -1    7.55    3.66
  -4  14   0   22.24    5.45
  -4  14   0   30.60    6.11
  -4  14   1   -3.02    3.37
  -4  14   2   65.82    9.77
  -4  14   3   -1.62    3.78
  -4  14   4   41.88    8.16
  -4  15  -9   63.38    8.86
  -4  15  -8   -3.61    3.01
  -4  15  -7   41.83    7.23
  -4  15  -6   -2.54    3.29
  -4  15  -5    9.33    3.72
  -4  15  -4    0.74    2.42
  -4  15  -3   20.95    5.41
  -4  15  -2    2.04    2.82
  -4  15  -1    8.58    4.08
  -4  15   0   10.74    4.93
  -4  15   1   -0.37    3.19
  -4  15   2    5.60    3.56
  -4  16  -7   68.64    9.48
  -4  16  -6    9.57    4.66
  -4  16  -5   35.57    7.05
  -4  16  -4    4.80    3.79
  -4  16  -3   35.88    7.60
  -4  16  -2    4.38    3.14
  -4  16  -1   21.08    6.14
  -4  16   0    6.07    4.24
  -3 -16   4   21.09    6.09
  -3 -16   5   13.78    5.44
  -3 -16   6   55.81    9.11
  -3 -16   7    6.90    4.00
  -3 -16   8   55.40    9.27
  -3 -16   9    3.90    3.94
  -3 -16  10    2.99    3.44
  -3 -15   2    3.02    3.77
  -3 -15   3   -3.37    3.34
  -3 -15   4    9.40    4.59
  -3 -15   5    4.78    3.86
  -3 -15   6   16.60    5.23
  -3 -15   7   18.91    5.24
  -3 -15   8   38.43    7.70
  -3 -15   9   -2.79    3.11
  -3 -15  10   27.49    6.49
  -3 -15  11   11.37    4.13
  -3 -15  12   38.00    7.53
  -3 -14  -1   39.02    7.95
  -3 -14   0   -0.96    3.11
  -3 -14   0    5.08    3.54
  -3 -14   1   25.68    6.45
  -3 -14   1   25.91    6.11
  -3 -14   2    4.72    3.10
  -3 -14   2   13.02    4.80
  -3 -14   3   38.59    7.32
  -3 -14   3   36.54    6.61
  -3 -14   4   22.44    5.99
  -3 -14   4   16.15    4.58
  -3 -14   5    5.47    3.68
  -3 -14   5    3.55    3.11
  -3 -14   6   27.83    5.50
  -3 -14   6   17.03    4.97
  -3 -14   7   -5.73    3.41
  -3 -14   7    3.95    3.80
  -3 -14   8   21.75    5.49
  -3 -14   9   -3.89    3.23
  -3 -14  10    2.64    2.65
  -3 -14  11   10.30    4.19
  -3 -14  12   30.71    6.97
  -3 -13  -4    8.72    5.23
  -3 -13  -3   13.91    4.57
  -3 -13  -2   31.40    6.99
  -3 -13  -1   18.25    5.35
  -3 -13  -1   18.80    5.04
  -3 -13   0   52.51    8.10
  -3 -13   0   45.62    7.37
  -3 -13   1   21.97    5.76
  -3 -13   1   24.48    5.38
  -3 -13   2   95.63   10.32
  -3 -13   2   76.06    9.16
  -3 -13   3   69.68    8.26
  -3 -13   3   67.12    8.36
  -3 -13   4   59.77    7.63
  -3 -13   4   58.02    8.18
  -3 -13   5   25.41    5.99
  -3 -13   5   15.36    4.07
  -3 -13   6   55.77    7.59
  -3 -13   6   53.42    7.10
  -3 -13   7   36.17    6.47
  -3 -13   7   39.85    6.10
  -3 -13   8   59.17    8.52
  -3 -13   8   73.26    7.97
  -3 -13   9   -0.23    1.91
  -3 -13   9    5.20    3.54
  -3 -13  10   41.42    6.92
  -3 -13  11    0.55    2.93
  -3 -13  12    8.76    4.09
  -3 -13  13   11.80    4.77
  -3 -12  -5   -0.07    2.99
  -3 -12  -4    5.47    2.95
  -3 -12  -3   19.84    5.18
  -3 -12  -3    8.42    3.80
  -3 -12  -2    5.01    3.42
  -3 -12  -2    5.18    2.40
  -3 -12  -1    4.82    2.79
  -3 -12  -1    5.15    2.29
  -3 -12   0   19.25    5.13
  -3 -12   0   23.24    5.34
  -3 -12   1   20.84    5.03
  -3 -12   1   24.51    5.30
  -3 -12   2   70.07    8.63
  -3 -12   2   67.26    8.10
  -3 -12   3   27.63    5.66
  -3 -12   3   31.55    5.29
  -3 -12   4   60.14    7.73
  -3 -12   4   63.05    7.53
  -3 -12   5   11.79    4.20
  -3 -12   5   12.42    3.69
  -3 -12   6   89.17    9.50
  -3 -12   6  103.74    9.19
  -3 -12   7   29.37    5.82
  -3 -12   7   22.52    4.73
  -3 -12   8  115.19   11.10
  -3 -12   8  120.04    9.93
  -3 -12   9   24.92    5.43
  -3 -12   9   21.85    4.46
  -3 -12  10   83.38    9.60
  -3 -12  10   89.52    8.75
  -3 -12  11   29.83    5.78
  -3 -12  12   32.41    6.23
  -3 -12  13   11.32    4.28
  -3 -11  -7    6.27    4.74
  -3 -11  -6    6.19    4.22
  -3 -11  -5   10.07    4.40
  -3 -11  -5    4.97    3.72
  -3 -11  -4   -3.24    3.11
  -3 -11  -4    2.37    2.22
  -3 -11  -3   67.23    9.17
  -3 -11  -3   51.59    7.07
  -3 -11  -2   38.67    6.20
  -3 -11  -2   36.72    6.50
  -3 -11  -1   21.66    4.46
  -3 -11  -1   16.82    4.55
  -3 -11   0    1.30    2.36
  -3 -11   0   -1.71    2.32
  -3 -11   1   49.54    6.75
  -3 -11   1   40.57    6.07
  -3 -11   2    7.61    3.37
  -3 -11   2    8.68    3.27
  -3 -11   3   93.19    9.51
  -3 -11   3   82.11    8.13
  -3 -11   4   21.18    4.55
  -3 -11   4   33.82    5.47
  -3 -11   5  124.42    9.72
  -3 -11   5  124.34   10.73
  -3 -11   6  105.45   10.09
  -3 -11   6  110.36    9.00
  -3 -11   7   50.30    6.04
  -3 -11   7   57.03    7.10
  -3 -11   8   80.95    8.79
  -3 -11   8  100.01    8.63
  -3 -11   9    5.15    1.94
  -3 -11   9    8.15    3.05
  -3 -11  10  175.23   13.13
  -3 -11  11    8.66    3.64
  -3 -11  12   85.91    9.27
  -3 -11  13   28.84    5.87
  -3 -10  -8   16.67    6.07
  -3 -10  -7   39.41    8.04
  -3 -10  -6    7.38    3.71
  -3 -10  -6    9.33    4.32
  -3 -10  -5   65.45    8.74
  -3 -10  -5   39.66    6.61
  -3 -10  -4    1.12    1.95
  -3 -10  -4   -1.38    2.39
  -3 -10  -4   -1.81    2.35
  -3 -10  -3  218.99   15.10
  -3 -10  -3  198.41   14.03
  -3 -10  -3  193.20   12.63
  -3 -10  -2   25.75    4.87
  -3 -10  -2   41.61    6.57
  -3 -10  -1  299.37   16.87
  -3 -10  -1  282.97   15.64
  -3 -10   0    6.78    2.72
  -3 -10   0   10.47    3.06
  -3 -10   1  265.68   15.24
  -3 -10   1  276.44   15.16
  -3 -10   2   20.43    4.73
  -3 -10   2   17.73    3.68
  -3 -10   3  106.81    9.50
  -3 -10   3  110.79    9.18
  -3 -10   4   23.21    4.45
  -3 -10   4   19.04    4.10
  -3 -10   5  238.78   13.18
  -3 -10   5  254.66   14.71
  -3 -10   6   34.56    5.70
  -3 -10   6   29.93    4.50
  -3 -10   7   28.43    4.37
  -3 -10   7   34.99    5.87
  -3 -10   8   46.63    6.35
  -3 -10   9   60.61    7.35
  -3 -10  10   32.22    5.29
  -3 -10  11    8.01    3.25
  -3 -10  12  136.07   11.19
  -3 -10  13    2.76    2.35
  -3  -9  -9    4.32    3.95
  -3  -9  -8    1.18    3.01
  -3  -9  -7   20.38    5.47
  -3  -9  -7   29.57    6.30
  -3  -9  -6    3.03    2.24
  -3  -9  -6    1.16    2.91
  -3  -9  -5    9.04    3.35
  -3  -9  -5    1.59    2.51
  -3  -9  -4    1.85    1.93
  -3  -9  -4   -2.23    1.98
  -3  -9  -3   47.03    6.85
  -3  -9  -3   44.64    5.82
  -3  -9  -2    6.32    2.59
  -3  -9  -2    6.13    2.72
  -3  -9  -1  411.11   18.86
  -3  -9  -1  406.56   17.91
  -3  -9   0   19.44    3.75
  -3  -9   0   16.07    3.86
  -3  -9   1  274.12   14.73
  -3  -9   1  293.65   14.90
  -3  -9   2  112.15    8.97
  -3  -9   2  125.36    9.75
  -3  -9   3  937.66   28.42
  -3  -9   3  934.33   29.54
  -3  -9   4   92.02    8.52
  -3  -9   4  104.87    8.18
  -3  -9   5  207.38   11.73
  -3  -9   5  223.64   13.14
  -3  -9   6   45.80    5.32
  -3  -9   6   48.66    6.27
  -3  -9   7  425.14   18.86
  -3  -9   8    0.29    1.70
  -3  -9   9    9.60    3.22
  -3  -9  10    7.54    3.18
  -3  -9  11  143.55   10.81
  -3  -9  12    7.76    2.80
  -3  -9  13   68.04    7.71
  -3  -8 -10   13.66    5.08
  -3  -8  -9   -0.75    3.57
  -3  -8  -9   -1.28    2.80
  -3  -8  -8   52.62    7.86
  -3  -8  -8   58.52    8.83
  -3  -8  -7    1.48    2.52
  -3  -8  -7    4.65    3.07
  -3  -8  -6   72.03    8.64
  -3  -8  -6   52.30    7.08
  -3  -8  -5    4.46    2.64
  -3  -8  -5    6.71    2.30
  -3  -8  -5    3.78    2.36
  -3  -8  -4  118.12   10.49
  -3  -8  -4  117.95    8.69
  -3  -8  -4   88.34    8.69
  -3  -8  -3   67.21    6.66
  -3  -8  -3   63.11    7.56
  -3  -8  -2   43.67    5.77
  -3  -8  -2   44.89    5.42
  -3  -8  -1   57.57    6.31
  -3  -8  -1   74.89    7.44
  -3  -8   0   26.38    4.09
  -3  -8   0   27.88    4.39
  -3  -8   1  171.23   10.77
  -3  -8   1  161.85   10.44
  -3  -8   2    1.11    1.54
  -3  -8   2    1.09    1.46
  -3  -8   3  175.01   10.39
  -3  -8   3  202.12   11.72
  -3  -8   4   16.41    3.86
  -3  -8   4   11.97    2.92
  -3  -8   5  617.41   20.85
  -3  -8   5  638.75   22.61
  -3  -8   6   19.47    4.25
  -3  -8   7 1162.64   32.72
  -3  -8   8   10.99    3.54
  -3  -8   9  839.83   27.38
  -3  -8  10   95.44    8.53
  -3  -8  11  277.99   14.77
  -3  -8  12   92.53    8.54
  -3  -8  13  104.09    9.15
  -3  -7 -10   19.29    5.36
  -3  -7 -10   18.88    5.01
  -3  -7  -9   12.92    4.29
  -3  -7  -9    8.88    3.71
  -3  -7  -8   84.85    9.34
  -3  -7  -8   62.82    8.43
  -3  -7  -7   38.36    6.56
  -3  -7  -7   31.12    5.42
  -3  -7  -6  210.10   14.04
  -3  -7  -6  190.09   13.05
  -3  -7  -5   18.03    3.93
  -3  -7  -5   16.67    3.65
  -3  -7  -5   23.30    3.61
  -3  -7  -4  234.91   14.07
  -3  -7  -4  210.43   11.08
  -3  -7  -4  197.04   12.63
  -3  -7  -3  118.09    9.55
  -3  -7  -3  105.75    8.00
  -3  -7  -2  197.81   10.91
  -3  -7  -2  199.67   11.94
  -3  -7  -1  172.38   10.55
  -3  -7  -1  142.66    9.29
  -3  -7   0  147.83    9.55
  -3  -7   0  142.75    9.38
  -3  -7   1   24.00    4.05
  -3  -7   1   22.28    3.67
  -3  -7   2  822.24   24.28
  -3  -7   2  797.68   24.53
  -3  -7   3  340.01   14.32
  -3  -7   3  334.18   15.10
  -3  -7   4   46.71    5.02
  -3  -7   4   59.39    6.22
  -3  -7   5  450.74   17.56
  -3  -7   6   41.71    5.12
  -3  -7   7  184.64   10.98
  -3  -7   8   57.44    6.16
  -3  -7   9  165.45    7.79
  -3  -7   9  181.57   10.89
  -3  -7  10   81.51    7.48
  -3  -7  10   77.71    5.80
  -3  -7  11    0.37    1.21
  -3  -7  11    2.01    1.55
  -3  -7  12   13.48    3.58
  -3  -7  12   12.95    2.81
  -3  -7  13  103.81    8.84
  -3  -7  13   94.81    8.34
  -3  -7  14   13.79    4.04
  -3  -6 -11   -0.93    2.77
  -3  -6 -11   -4.41    3.69
  -3  -6 -10    6.90    3.50
  -3  -6 -10    1.10    3.08
  -3  -6  -9    1.65    2.08
  -3  -6  -9   -3.82    2.73
  -3  -6  -8   21.23    4.94
  -3  -6  -8   21.33    4.73
  -3  -6  -7   18.83    4.44
  -3  -6  -7   26.89    4.94
  -3  -6  -6   94.19    8.96
  -3  -6  -6   76.57    8.10
  -3  -6  -5   10.48    3.23
  -3  -6  -5    6.35    2.74
  -3  -6  -5   11.91    2.46
  -3  -6  -4  216.30   12.75
  -3  -6  -4  243.11   13.40
  -3  -6  -4  242.84   11.06
  -3  -6  -3   42.14    4.55
  -3  -6  -3   33.50    4.92
  -3  -6  -2  959.80   27.16
  -3  -6  -2  878.23   24.86
  -3  -6  -1  259.89   12.50
  -3  -6  -1  250.18   11.64
  -3  -6   0  338.71   13.92
  -3  -6   0  339.97   14.09
  -3  -6   1  694.15   21.41
  -3  -6   1  719.90   21.76
  -3  -6   2 1108.16   28.40
  -3  -6   2 1112.73   29.19
  -3  -6   3  123.30    7.74
  -3  -6   3  131.91    8.49
  -3  -6   4  571.36   19.25
  -3  -6   5  427.42   16.15
  -3  -6   6  712.03   21.97
  -3  -6   7  420.66   11.36
  -3  -6   7  464.05   16.94
  -3  -6   8   95.27    5.45
  -3  -6   8   97.84    7.47
  -3  -6   9  357.32   12.71
  -3  -6   9  380.07   15.69
  -3  -6  10   28.33    3.95
  -3  -6  10   18.20    2.80
  -3  -6  11   21.93    3.89
  -3  -6  11   17.85    3.17
  -3  -6  12    2.50    2.14
  -3  -6  12   -0.04    1.82
  -3  -6  13   42.74    5.46
  -3  -6  13   37.87    5.41
  -3  -6  14   -0.65    2.29
  -3  -6  15   33.93    5.92
  -3  -5 -12   21.95    5.75
  -3  -5 -12   25.59    6.32
  -3  -5 -11   22.68    5.66
  -3  -5 -11    7.97    3.39
  -3  -5 -10   21.59    5.49
  -3  -5 -10   22.51    5.48
  -3  -5  -9   -3.15    2.58
  -3  -5  -9    0.68    2.26
  -3  -5  -8   35.74    5.85
  -3  -5  -8   41.33    6.15
  -3  -5  -7    8.76    3.06
  -3  -5  -7    7.31    3.27
  -3  -5  -6  133.01   10.16
  -3  -5  -6  134.79   10.11
  -3  -5  -5    7.40    2.65
  -3  -5  -5    9.77    2.44
  -3  -5  -5   12.34    2.34
  -3  -5  -4  181.43   10.82
  -3  -5  -4  189.19    8.98
  -3  -5  -4  164.67   10.36
  -3  -5  -3    5.16    1.77
  -3  -5  -3    3.13    1.24
  -3  -5  -2  368.65   13.59
  -3  -5  -2  362.81   14.68
  -3  -5  -1    1.84    0.91
  -3  -5  -1    2.60    1.53
  -3  -5   0 1229.29   29.37
  -3  -5   0 1135.74   28.49
  -3  -5   1 1603.28   35.94
  -3  -5   1 1648.85   36.30
  -3  -5   2  301.42   12.10
  -3  -5   2  300.50   12.25
  -3  -5   3  913.75   24.26
  -3  -5   4  756.29   21.71
  -3  -5   5  180.27    9.42
  -3  -5   5  173.09    4.57
  -3  -5   6  302.82   12.63
  -3  -5   6  306.28    8.58
  -3  -5   7  603.08   15.30
  -3  -5   7  640.43   19.62
  -3  -5   8  563.53   18.54
  -3  -5   8  531.35   15.40
  -3  -5   9  210.20    9.75
  -3  -5   9  227.35   11.21
  -3  -5  10  104.89    7.51
  -3  -5  10   88.07    6.68
  -3  -5  11  439.27   16.61
  -3  -5  11  418.60   16.71
  -3  -5  12   18.46    3.22
  -3  -5  12   19.46    3.90
  -3  -5  13   53.39    6.68
  -3  -5  14   -0.79    2.15
  -3  -5  15   40.69    6.68
  -3  -5  16    7.36    4.00
  -3  -4 -13    6.86    4.25
  -3  -4 -12   37.31    7.18
  -3  -4 -12   34.07    6.62
  -3  -4 -11   27.53    5.58
  -3  -4 -11   38.54    6.53
  -3  -4 -10   29.87    5.44
  -3  -4 -10   35.09    6.17
  -3  -4  -9   14.29    3.80
  -3  -4  -9   13.25    3.87
  -3  -4  -8   24.10    4.56
  -3  -4  -8   27.21    5.37
  -3  -4  -7  253.13   13.93
  -3  -4  -7  246.32   13.86
  -3  -4  -6   72.60    6.96
  -3  -4  -6   64.68    4.44
  -3  -4  -6   69.52    7.02
  -3  -4  -5  171.11   10.04
  -3  -4  -5  158.88   10.17
  -3  -4  -5  156.57    7.26
  -3  -4  -4  453.07   16.86
  -3  -4  -4  445.15   13.79
  -3  -4  -4  459.62   17.01
  -3  -4  -3   95.65    6.98
  -3  -4  -3   92.05    5.78
  -3  -4  -2 1126.10   26.40
  -3  -4  -2 1167.94   28.33
  -3  -4  -1  112.98    7.05
  -3  -4  -1  102.89    6.32
  -3  -4   0 1111.20   26.51
  -3  -4   0 1097.82   26.10
  -3  -4   1  464.65   14.74
  -3  -4   1  442.15   14.55
  -3  -4   2  197.13    9.12
  -3  -4   3  283.75   11.38
  -3  -4   4  539.01   16.28
  -3  -4   4  498.63    9.40
  -3  -4   5  217.27    9.94
  -3  -4   5  214.70    6.32
  -3  -4   6  312.48   12.17
  -3  -4   6  312.04    9.30
  -3  -4   7  927.95   23.97
  -3  -4   7  878.31   20.68
  -3  -4   8  437.45   15.28
  -3  -4   8  399.55   10.64
  -3  -4   8  398.73   13.38
  -3  -4   9  358.47   13.92
  -3  -4   9  364.39   13.66
  -3  -4   9  341.06   10.74
  -3  -4  10  158.88    8.98
  -3  -4  10  140.26    8.91
  -3  -4  10  138.92    7.09
  -3  -4  11  246.69   11.73
  -3  -4  11  227.53   12.35
  -3  -4  11  228.39   10.12
  -3  -4  12   31.84    4.71
  -3  -4  12   29.09    3.99
  -3  -4  13   62.66    7.20
  -3  -4  14   -3.23    3.13
  -3  -4  15   17.35    4.90
  -3  -4  16    4.08    3.12
  -3  -3 -13    3.46    3.63
  -3  -3 -13   -1.45    2.51
  -3  -3 -12    2.47    2.93
  -3  -3 -12    2.32    3.06
  -3  -3 -11    9.68    3.55
  -3  -3 -11   10.49    3.27
  -3  -3 -10   44.01    6.43
  -3  -3 -10   47.66    6.77
  -3  -3  -9  162.35   11.73
  -3  -3  -9  164.46   11.48
  -3  -3  -8  447.10   19.36
  -3  -3  -8  450.81   18.79
  -3  -3  -7   56.46    6.16
  -3  -3  -7   68.45    6.94
  -3  -3  -6  746.30   23.74
  -3  -3  -6  744.96   23.50
  -3  -3  -5  123.70    8.21
  -3  -3  -5  111.17    8.19
  -3  -3  -5  120.67    5.67
  -3  -3  -4  707.16   21.03
  -3  -3  -4  691.13   21.34
  -3  -3  -4  694.51   17.03
  -3  -3  -3  181.79    9.11
  -3  -3  -3  194.79    7.87
  -3  -3  -2 1164.53   27.08
  -3  -3  -2 1142.70   25.39
  -3  -3  -1  255.08   10.06
  -3  -3  -1  222.61    8.98
  -3  -3   0  736.89   18.49
  -3  -3   0  710.87   18.80
  -3  -3   1  229.55    9.12
  -3  -3   2 1608.63   33.14
  -3  -3   3    1.88    0.37
  -3  -3   3    1.22    0.92
  -3  -3   4  627.12   17.19
  -3  -3   4  615.82   12.60
  -3  -3   5  463.55   14.37
  -3  -3   5  449.04   11.30
  -3  -3   6  328.41    7.64
  -3  -3   6  350.86   12.53
  -3  -3   6  337.86   10.48
  -3  -3   7    2.03    1.24
  -3  -3   7    3.46    1.34
  -3  -3   7    1.16    0.65
  -3  -3   8  234.86   10.11
  -3  -3   8  233.72   10.26
  -3  -3   8  205.88    7.62
  -3  -3   9  280.74   11.68
  -3  -3   9  263.96   11.87
  -3  -3   9  260.76    9.63
  -3  -3  10  215.64   11.48
  -3  -3  10  217.57   10.39
  -3  -3  10  197.23    9.05
  -3  -3  11  176.11    9.53
  -3  -3  11  163.87    8.88
  -3  -3  11  165.49   10.59
  -3  -3  12   35.06    4.35
  -3  -3  12   30.41    5.29
  -3  -3  12   32.65    4.30
  -3  -3  13  141.65   11.24
  -3  -3  14   16.64    4.69
  -3  -3  15   11.70    3.94
  -3  -3  16   -0.14    2.84
  -3  -2 -14   -6.13    3.94
  -3  -2 -13   26.43    6.40
  -3  -2 -13   22.35    5.05
  -3  -2 -12    0.77    2.03
  -3  -2 -12   -0.66    2.12
  -3  -2 -11   11.77    3.91
  -3  -2 -11   13.78    3.76
  -3  -2 -10    1.17    1.55
  -3  -2 -10   -1.12    2.03
  -3  -2  -9  238.81   14.10
  -3  -2  -9  239.24   13.11
  -3  -2  -8   16.45    3.57
  -3  -2  -8   19.43    3.62
  -3  -2  -7    3.24    1.57
  -3  -2  -7    5.54    2.35
  -3  -2  -6  401.86   15.65
  -3  -2  -6  316.19   13.50
  -3  -2  -5  105.16    6.86
  -3  -2  -5   97.65    4.37
  -3  -2  -5   86.10    6.77
  -3  -2  -4  262.69   11.10
  -3  -2  -4  267.09   11.71
  -3  -2  -4  284.65    8.60
  -3  -2  -3    0.70    1.15
  -3  -2  -3    1.65    1.01
  -3  -2  -3    1.81    1.07
  -3  -2  -2 2542.06   47.99
  -3  -2  -2 2582.48   45.92
  -3  -2  -1 1602.07   31.79
  -3  -2  -1 1511.07   30.30
  -3  -2   0  770.99   18.08
  -3  -2   1 1408.54   28.63
  -3  -2   2 4931.29   82.60
  -3  -2   2 4887.98   77.10
  -3  -2   3   42.51    2.35
  -3  -2   3   43.73    3.63
  -3  -2   4 7356.26  121.03
  -3  -2   4 7378.48  116.96
  -3  -2   5   32.86    3.41
  -3  -2   5   33.42    2.81
  -3  -2   5   29.89    1.71
  -3  -2   6 1086.14   23.92
  -3  -2   6 1083.97   24.94
  -3  -2   6 1056.12   20.43
  -3  -2   7   32.61    2.72
  -3  -2   7   26.39    3.41
  -3  -2   7   31.80    3.46
  -3  -2   8  608.94   17.47
  -3  -2   8  588.23   18.25
  -3  -2   8  550.92   15.03
  -3  -2   9   50.80    4.26
  -3  -2   9   55.04    4.74
  -3  -2   9   50.46    5.26
  -3  -2  10  111.83    7.02
  -3  -2  10  100.19    6.62
  -3  -2  10   90.55    7.68
  -3  -2  11   30.26    3.70
  -3  -2  11   25.50    4.52
  -3  -2  11   21.40    3.40
  -3  -2  12   35.21    4.66
  -3  -2  12   44.61    6.12
  -3  -2  13    9.77    3.34
  -3  -2  13   11.72    3.44
  -3  -2  14    8.33    3.16
  -3  -2  15   11.82    4.30
  -3  -2  16   -0.87    3.23
  -3  -1 -15    4.14    2.97
  -3  -1 -14   -1.24    3.30
  -3  -1 -13   36.34    6.89
  -3  -1 -13   32.60    6.01
  -3  -1 -12    1.24    2.79
  -3  -1 -12   -0.23    2.14
  -3  -1 -11  152.87   11.05
  -3  -1 -11  153.22   12.32
  -3  -1 -10   -0.05    2.25
  -3  -1 -10   -4.43    2.62
  -3  -1  -9  155.41    9.99
  -3  -1  -9  164.33   11.31
  -3  -1  -8   14.85    3.21
  -3  -1  -8   10.07    2.24
  -3  -1  -7  862.27   25.94
  -3  -1  -7  872.40   24.14
  -3  -1  -6   56.51    5.74
  -3  -1  -6   57.55    5.28
  -3  -1  -5  105.67    6.45
  -3  -1  -5  104.70    7.13
  -3  -1  -5  109.16    3.84
  -3  -1  -4   12.80    1.43
  -3  -1  -4   11.64    2.14
  -3  -1  -4   10.61    2.18
  -3  -1  -3  860.16   21.16
  -3  -1  -3  849.86   20.07
  -3  -1  -3  829.19   17.44
  -3  -1  -2  216.09    8.08
  -3  -1  -2  217.91    7.13
  -3  -1  -1  297.93    9.51
  -3  -1  -1  295.91    8.83
  -3  -1   0 1715.53   32.04
  -3  -1   1   70.22    3.18
  -3  -1   2 1020.98   17.84
  -3  -1   2 1011.46   19.26
  -3  -1   3  138.00    3.75
  -3  -1   3  137.31    5.20
  -3  -1   4 1225.39   24.56
  -3  -1   4 1225.27   21.62
  -3  -1   5   68.14    4.42
  -3  -1   5   71.11    3.43
  -3  -1   6 1141.57   26.05
  -3  -1   6 1154.60   23.17
  -3  -1   7    9.69    1.62
  -3  -1   7   14.48    2.50
  -3  -1   8  711.02   21.58
  -3  -1   8  748.20   19.21
  -3  -1   9   15.42    2.75
  -3  -1   9   15.49    3.22
  -3  -1  10  543.48   16.95
  -3  -1  10  536.46   20.44
  -3  -1  10  490.15   17.00
  -3  -1  11    0.27    1.11
  -3  -1  11    0.34    2.13
  -3  -1  11    0.34    1.48
  -3  -1  12  169.06   12.42
  -3  -1  12  154.13   10.19
  -3  -1  13   -2.49    2.27
  -3  -1  13    0.05    1.97
  -3  -1  14   82.70    9.91
  -3  -1  15   -3.01    3.35
  -3  -1  16    7.39    4.31
  -3   0 -15   23.68    6.40
  -3   0 -14   -1.07    2.76
  -3   0 -13   39.61    6.60
  -3   0 -13   41.67    6.16
  -3   0 -12   -0.71    2.23
  -3   0 -12    2.18    2.32
  -3   0 -11  117.89    9.29
  -3   0 -11  130.97   10.92
  -3   0 -10    0.39    1.71
  -3   0 -10   -1.41    2.13
  -3   0  -9  185.57   10.32
  -3   0  -9  184.84   11.55
  -3   0  -8    5.62    2.56
  -3   0  -8    2.23    1.02
  -3   0  -7 1732.65   40.53
  -3   0  -7 1791.93   37.84
  -3   0  -6  100.51    7.17
  -3   0  -6  102.38    6.25
  -3   0  -5 2061.57   40.79
  -3   0  -5 2213.57   43.71
  -3   0  -4  450.80    9.98
  -3   0  -4  485.32   13.23
  -3   0  -4  479.93   14.57
  -3   0  -3 1314.61   24.17
  -3   0  -3 1347.23   26.59
  -3   0  -3 1355.67   28.31
  -3   0  -2   61.66    3.62
  -3   0  -2   62.28    4.06
  -3   0   1 3694.12   60.85
  -3   0   1 3772.05   61.57
  -3   0   2 1048.88   19.45
  -3   0   2 1067.88   20.99
  -3   0   3  332.39    8.31
  -3   0   3  331.92    9.75
  -3   0   4  672.11   14.49
  -3   0   4  651.68   16.37
  -3   0   5  155.29    6.18
  -3   0   5  157.41    7.38
  -3   0   6  544.48   16.47
  -3   0   6  542.00   14.43
  -3   0   7   38.76    4.53
  -3   0   7   40.13    3.72
  -3   0   8  612.88   17.96
  -3   0   8  619.18   20.45
  -3   0   9   32.62    4.48
  -3   0   9   31.36    3.79
  -3   0  10  181.50   11.67
  -3   0  10  187.59   10.43
  -3   0  11    3.11    1.65
  -3   0  11    2.89    1.79
  -3   0  12  137.02   11.57
  -3   0  12  132.76    9.99
  -3   0  13    9.03    3.10
  -3   0  13   11.93    3.80
  -3   0  14   86.84    8.98
  -3   0  14   82.12    9.98
  -3   0  15   -1.52    3.82
  -3   0  16   19.68    6.45
  -3   1 -16   -5.42    4.66
  -3   1 -15    4.76    3.47
  -3   1 -14   -0.58    2.72
  -3   1 -13   21.72    4.11
  -3   1 -13   13.04    4.83
  -3   1 -12   -1.44    1.64
  -3   1 -12   -0.31    1.88
  -3   1 -11   70.18    7.99
  -3   1 -11   63.47    6.34
  -3   1 -10    0.62    1.41
  -3   1 -10    1.75    1.98
  -3   1  -9   16.36    3.38
  -3   1  -9   20.02    3.12
  -3   1  -8    6.34    1.80
  -3   1  -8    4.31    1.85
  -3   1  -7  253.24   10.05
  -3   1  -7  274.41   12.62
  -3   1  -6  137.13    8.09
  -3   1  -6  143.01    6.78
  -3   1  -5 1678.81   36.50
  -3   1  -5 1805.84   33.79
  -3   1  -4  259.21    9.67
  -3   1  -4  241.23    8.02
  -3   1  -3 1220.06   23.25
  -3   1  -3 1207.10   25.41
  -3   1  -2  637.14   13.77
  -3   1  -2  664.59   15.08
  -3   1  -1 1632.48   29.27
  -3   1   0  152.04    6.02
  -3   1   0  163.60    6.12
  -3   1   1 2187.23   38.56
  -3   1   1 2126.45   37.81
  -3   1   2  517.90   12.27
  -3   1   2  517.11   13.21
  -3   1   3 1662.54   30.38
  -3   1   3 1583.58   31.95
  -3   1   4  222.33    7.84
  -3   1   4  227.08    8.94
  -3   1   5  942.74   21.25
  -3   1   5  911.23   22.98
  -3   1   6  382.49   14.19
  -3   1   6  400.48   12.92
  -3   1   7  186.29    8.91
  -3   1   7  201.97   10.52
  -3   1   8   94.94    7.65
  -3   1   8   85.64    6.49
  -3   1   9   90.94    7.96
  -3   1   9   85.66    6.86
  -3   1  10   64.80    6.34
  -3   1  10   68.41    7.31
  -3   1  11    2.44    1.97
  -3   1  11    2.14    1.76
  -3   1  12   68.28    7.46
  -3   1  12   54.69    7.76
  -3   1  13    9.68    3.64
  -3   1  13    4.84    3.40
  -3   1  14   24.95    5.47
  -3   1  14   28.23    6.84
  -3   1  15   -1.98    3.01
  -3   1  16   -1.26    4.01
  -3   2 -16   21.35    6.23
  -3   2 -15   -2.63    2.98
  -3   2 -14   23.05    5.50
  -3   2 -13    0.65    2.06
  -3   2 -13   -1.64    2.70
  -3   2 -12   98.04    7.91
  -3   2 -12  113.05   10.39
  -3   2 -11   16.46    3.28
  -3   2 -11   18.27    4.27
  -3   2 -10  327.09   13.33
  -3   2 -10  347.06   16.61
  -3   2  -9  132.73    7.48
  -3   2  -9  132.05    9.21
  -3   2  -8  145.65    7.25
  -3   2  -8  116.26    8.33
  -3   2  -7  456.49   13.25
  -3   2  -7  438.22   15.93
  -3   2  -6   30.04    3.58
  -3   2  -6   27.34    2.56
  -3   2  -5 1113.99   22.31
  -3   2  -5 1169.60   26.29
  -3   2  -4   71.07    4.64
  -3   2  -4   71.89    3.37
  -3   2  -3  936.08   20.23
  -3   2  -3  938.37   17.42
  -3   2  -2  179.42    6.01
  -3   2  -2  165.00    7.31
  -3   2  -1 5770.80   95.26
  -3   2  -1 5770.04   95.42
  -3   2  -1 5933.77   91.16
  -3   2   0  110.70    5.14
  -3   2   0  105.18    2.90
  -3   2   0  101.47    5.07
  -3   2   1  606.24   15.22
  -3   2   1  623.57   14.81
  -3   2   2  358.88   10.48
  -3   2   2  350.79   11.07
  -3   2   3 2991.59   54.04
  -3   2   3 2950.43   52.63
  -3   2   4   68.93    4.73
  -3   2   4   73.82    5.21
  -3   2   5 1241.08   28.04
  -3   2   5 1318.05   30.15
  -3   2   6  742.51   21.77
  -3   2   6  738.96   20.23
  -3   2   7  493.54   18.30
  -3   2   7  511.72   17.02
  -3   2   8  439.41   17.79
  -3   2   8  402.16   15.65
  -3   2   9  426.80   18.57
  -3   2   9  413.25   16.80
  -3   2  10   45.03    5.71
  -3   2  10   44.53    5.88
  -3   2  11    6.58    2.47
  -3   2  11    7.73    3.45
  -3   2  12   36.43    6.89
  -3   2  12   29.56    5.44
  -3   2  13   26.84    5.88
  -3   2  13   14.82    3.86
  -3   2  14    5.99    3.42
  -3   2  14    3.70    3.36
  -3   2  15   -1.84    3.67
  -3   3 -16   13.99    5.44
  -3   3 -15    2.97    3.55
  -3   3 -14   91.32   10.35
  -3   3 -13  111.63   10.72
  -3   3 -12  116.10   10.59
  -3   3 -12  105.25    7.84
  -3   3 -11  147.96   11.03
  -3   3 -11  144.31    8.43
  -3   3 -10  169.19    8.57
  -3   3 -10  171.65   11.36
  -3   3  -9  128.72    6.78
  -3   3  -9  121.44    8.85
  -3   3  -8  266.88   12.52
  -3   3  -8  259.95    9.32
  -3   3  -7  536.67   13.43
  -3   3  -7  507.24   17.54
  -3   3  -6  319.83    8.76
  -3   3  -6  323.45   12.32
  -3   3  -5  253.42    6.66
  -3   3  -5  240.41    9.70
  -3   3  -4  790.48   14.24
  -3   3  -4  815.40   18.95
  -3   3  -3  486.54    8.84
  -3   3  -3  504.44   12.54
  -3   3  -3  508.23   15.13
  -3   3  -2  237.74    6.90
  -3   3  -2  235.59    9.24
  -3   3  -1  800.18   19.76
  -3   3  -1  854.37   15.47
  -3   3  -1  874.78   19.97
  -3   3   0  422.73   12.30
  -3   3   0  418.64   12.36
  -3   3   1 1137.60   24.64
  -3   3   1 1111.17   24.22
  -3   3   2  727.75   18.26
  -3   3   2  753.57   18.93
  -3   3   3  921.87   21.72
  -3   3   3  876.57   22.38
  -3   3   4  220.09    9.45
  -3   3   4  222.38   10.13
  -3   3   5  186.11    9.20
  -3   3   5  189.17    9.95
  -3   3   6   29.51    3.84
  -3   3   6   36.54    4.39
  -3   3   7  149.02   10.00
  -3   3   7  145.05    8.88
  -3   3   8  175.91   11.56
  -3   3   8  168.18   10.27
  -3   3   9  285.71   15.62
  -3   3   9  275.12   14.10
  -3   3  10  156.04   11.06
  -3   3  10  158.61   12.23
  -3   3  11   84.29    8.50
  -3   3  11   92.56    9.81
  -3   3  12   64.55    8.01
  -3   3  12   48.91    7.87
  -3   3  13   22.98    5.51
  -3   3  13   11.75    3.83
  -3   3  14    3.53    3.04
  -3   3  15    4.56    3.92
  -3   4 -17   -0.16    3.69
  -3   4 -16   -0.29    3.27
  -3   4 -15    5.94    3.54
  -3   4 -14   10.04    4.34
  -3   4 -13    4.43    2.58
  -3   4 -12   35.55    5.75
  -3   4 -11   50.07    4.62
  -3   4 -11   62.08    6.93
  -3   4 -10  235.02    9.62
  -3   4 -10  244.98   13.49
  -3   4  -9  170.15    7.32
  -3   4  -9  168.74   10.64
  -3   4  -8  210.63    7.56
  -3   4  -8  234.23   11.51
  -3   4  -7  316.63   12.81
  -3   4  -7  312.89    8.53
  -3   4  -6  218.80    9.77
  -3   4  -6  215.18    5.77
  -3   4  -5 1260.29   30.10
  -3   4  -5 1254.21   27.72
  -3   4  -4 1447.42   28.97
  -3   4  -4 1412.50   31.96
  -3   4  -3 1361.51   26.37
  -3   4  -3 1332.18   29.87
  -3   4  -2 1065.57   20.32
  -3   4  -2 1055.20   24.63
  -3   4  -2 1043.23   24.12
  -3   4  -1  322.63    7.21
  -3   4  -1  308.22   10.95
  -3   4  -1  311.15   10.75
  -3   4   0 3197.28   58.05
  -3   4   0 3240.08   57.90
  -3   4   1  504.71   15.08
  -3   4   1  538.61   15.40
  -3   4   2  394.28   13.10
  -3   4   2  389.19   13.24
  -3   4   3  929.53   23.70
  -3   4   3  955.47   24.20
  -3   4   4   39.28    4.10
  -3   4   4   33.53    4.06
  -3   4   5  750.84   22.63
  -3   4   5  758.32   21.90
  -3   4   6    6.40    1.65
  -3   4   6    8.74    2.62
  -3   4   7  126.43    9.40
  -3   4   7  135.87    9.11
  -3   4   8   60.90    6.39
  -3   4   8   64.06    7.16
  -3   4   9   29.07    4.60
  -3   4   9   28.37    4.99
  -3   4  10   23.68    4.61
  -3   4  10   21.84    4.93
  -3   4  11   26.56    5.20
  -3   4  11   16.17    4.42
  -3   4  12   41.94    6.84
  -3   4  12   41.69    7.56
  -3   4  13   -0.76    2.51
  -3   4  13   -1.10    3.09
  -3   4  14   30.86    7.64
  -3   5 -17    6.49    4.93
  -3   5 -16   26.13    6.73
  -3   5 -15    3.69    2.84
  -3   5 -14   10.06    3.51
  -3   5 -13   27.28    5.67
  -3   5 -12   24.75    5.07
  -3   5 -11    5.59    1.95
  -3   5 -10  208.39   12.29
  -3   5  -9    3.04    1.68
  -3   5  -8  346.34   14.31
  -3   5  -7   27.21    3.93
  -3   5  -7   25.02    3.45
  -3   5  -6  457.12   16.37
  -3   5  -6  432.03   14.60
  -3   5  -5  519.36   15.06
  -3   5  -5  502.70   17.03
  -3   5  -4  280.62   11.56
  -3   5  -4  274.03    9.54
  -3   5  -3  881.42   19.12
  -3   5  -3  880.53   22.61
  -3   5  -3  868.54   22.18
  -3   5  -2   92.03    6.02
  -3   5  -2   94.31    4.12
  -3   5  -2   86.41    5.66
  -3   5  -1 2074.40   40.70
  -3   5  -1 2004.88   39.81
  -3   5  -1 1983.36   33.73
  -3   5   0 1370.96   23.60
  -3   5   0 1450.59   31.15
  -3   5   0 1421.88   30.65
  -3   5   1 2121.14   42.48
  -3   5   1 2052.23   34.34
  -3   5   1 2100.63   42.16
  -3   5   2  125.22    7.43
  -3   5   2  130.24    7.53
  -3   5   3 1664.43   37.78
  -3   5   3 1697.67   37.71
  -3   5   4   75.87    6.30
  -3   5   4   88.39    6.84
  -3   5   5  489.22   18.02
  -3   5   5  510.11   18.71
  -3   5   6   97.03    7.72
  -3   5   6   92.66    7.96
  -3   5   7  147.80   10.28
  -3   5   7  156.72   11.03
  -3   5   8   -2.92    2.22
  -3   5   8   -0.92    2.61
  -3   5   9   93.54    9.21
  -3   5   9  100.69    9.97
  -3   5  10    3.82    2.14
  -3   5  10   13.16    4.36
  -3   5  11   18.96    4.62
  -3   5  11   17.99    5.20
  -3   5  12    2.59    2.50
  -3   5  12    3.27    2.94
  -3   5  13   12.79    5.07
  -3   5  13   14.24    5.71
  -3   5  14   -2.49    3.85
  -3   6 -17    1.02    3.13
  -3   6 -16   51.24    8.70
  -3   6 -15    7.44    3.46
  -3   6 -14   40.97    7.09
  -3   6 -13    4.42    2.24
  -3   6 -12  297.03   16.30
  -3   6 -11   11.73    3.70
  -3   6 -10  209.57   12.79
  -3   6 -10  181.18   11.49
  -3   6  -9   27.28    4.02
  -3   6  -9   24.24    4.05
  -3   6  -8  320.74   14.96
  -3   6  -8  341.43   14.26
  -3   6  -7   -1.51    1.47
  -3   6  -7   -2.38    2.13
  -3   6  -6  968.42   26.54
  -3   6  -6  933.90   23.95
  -3   6  -5    1.21    1.23
  -3   6  -5    0.11    1.21
  -3   6  -4  427.89   15.16
  -3   6  -4  412.27   12.48
  -3   6  -4  408.72   14.38
  -3   6  -3  421.12   11.68
  -3   6  -3  398.33   14.53
  -3   6  -3  409.83   13.98
  -3   6  -2  721.82   20.69
  -3   6  -2  747.14   19.99
  -3   6  -2  733.33   15.96
  -3   6  -1   58.37    5.05
  -3   6  -1   54.86    2.92
  -3   6  -1   53.59    4.61
  -3   6   0   37.40    4.10
  -3   6   0   31.24    2.10
  -3   6   0   27.95    3.38
  -3   6   1  343.51   13.57
  -3   6   1  340.27    8.73
  -3   6   1  361.98   13.29
  -3   6   2  201.68   10.27
  -3   6   2  184.24    9.83
  -3   6   3  857.27   25.06
  -3   6   3  883.15   25.09
  -3   6   4    8.35    2.69
  -3   6   4   13.62    2.84
  -3   6   5  569.42   20.64
  -3   6   5  581.03   21.00
  -3   6   6   30.10    4.81
  -3   6   6   26.33    4.35
  -3   6   7  160.71   11.84
  -3   6   7  170.14   11.59
  -3   6   8    3.95    2.41
  -3   6   8    2.51    1.98
  -3   6   9  138.47   11.92
  -3   6   9  128.67   11.15
  -3   6  10    0.34    2.32
  -3   6  10    2.25    2.44
  -3   6  11   81.09    9.90
  -3   6  11   84.51   10.77
  -3   6  12    0.53    2.89
  -3   6  12    0.69    2.96
  -3   6  13   33.93    8.06
  -3   7 -17   -6.07    4.96
  -3   7 -16    2.21    2.72
  -3   7 -15    5.38    3.40
  -3   7 -15   -0.13    2.24
  -3   7 -14   23.19    5.05
  -3   7 -14   26.40    5.54
  -3   7 -13    4.65    3.34
  -3   7 -13    3.65    2.26
  -3   7 -12   78.08    8.24
  -3   7 -12   81.82    8.55
  -3   7 -11    0.22    1.53
  -3   7 -11   -2.12    2.42
  -3   7 -10  175.43   11.37
  -3   7 -10  201.82   12.41
  -3   7  -9  102.25    7.95
  -3   7  -9   99.83    8.32
  -3   7  -8  610.56   21.29
  -3   7  -8  563.14   19.70
  -3   7  -7   45.69    4.82
  -3   7  -7   48.95    5.62
  -3   7  -6  964.44   24.78
  -3   7  -6 1000.15   27.56
  -3   7  -5   23.17    2.96
  -3   7  -5   22.71    3.57
  -3   7  -5   23.17    3.25
  -3   7  -4  886.40   21.18
  -3   7  -4  912.40   24.86
  -3   7  -4  855.09   23.60
  -3   7  -3   15.06    2.70
  -3   7  -3   18.56    2.17
  -3   7  -3   18.80    2.87
  -3   7  -2  865.49   23.94
  -3   7  -2  887.31   23.06
  -3   7  -2  853.42   18.68
  -3   7  -1  171.16    9.39
  -3   7  -1  164.71    6.02
  -3   7   0  337.45   13.70
  -3   7   0  323.18   12.87
  -3   7   0  302.80    8.80
  -3   7   1   38.72    4.62
  -3   7   1   35.97    4.23
  -3   7   1   36.71    2.76
  -3   7   2  133.22    8.95
  -3   7   2  136.45    8.78
  -3   7   3    0.61    1.26
  -3   7   3    0.34    1.25
  -3   7   4  389.06   17.00
  -3   7   4  377.58   16.67
  -3   7   5  126.28    9.60
  -3   7   5  139.33   10.09
  -3   7   6   84.92    8.43
  -3   7   6  100.15    8.82
  -3   7   7  184.39   12.99
  -3   7   7  167.44   12.21
  -3   7   8   -0.36    2.15
  -3   7   8    1.26    2.03
  -3   7   9   48.09    7.11
  -3   7   9   59.92    8.24
  -3   7  10   -2.55    2.78
  -3   7  10    0.87    2.46
  -3   7  11   35.73    7.01
  -3   7  11   37.92    7.40
  -3   7  12    1.27    3.49
  -3   7  12    0.89    3.36
  -3   8 -17    9.28    5.19
  -3   8 -16   -3.69    3.36
  -3   8 -15   36.57    7.09
  -3   8 -15   41.41    7.34
  -3   8 -14   16.43    4.82
  -3   8 -14    5.22    2.91
  -3   8 -13   26.96    5.36
  -3   8 -13   37.94    6.24
  -3   8 -12   36.79    5.83
  -3   8 -12   31.85    5.33
  -3   8 -11    6.90    2.71
  -3   8 -11   12.84    3.57
  -3   8 -10  124.20    9.50
  -3   8 -10  135.40   10.28
  -3   8  -9   14.08    3.69
  -3   8  -9   17.30    3.13
  -3   8  -8  260.16   12.68
  -3   8  -8  278.58   13.87
  -3   8  -7   56.29    5.97
  -3   8  -7   53.43    5.25
  -3   8  -6  992.07   25.98
  -3   8  -6 1028.69   28.53
  -3   8  -6 1029.87   28.02
  -3   8  -5    1.08    1.23
  -3   8  -5    1.46    1.06
  -3   8  -5    1.85    1.13
  -3   8  -4  883.18   25.24
  -3   8  -4  898.65   24.02
  -3   8  -3   -0.18    0.63
  -3   8  -3   -1.64    1.66
  -3   8  -2 1138.53   30.16
  -3   8  -2 1098.95   23.73
  -3   8  -2 1191.96   28.86
  -3   8  -1   47.12    3.38
  -3   8  -1   46.53    5.08
  -3   8  -1   43.86    4.61
  -3   8   0 1532.93   30.56
  -3   8   0 1621.82   37.39
  -3   8   1   47.03    5.38
  -3   8   1   47.45    5.26
  -3   8   1   44.12    3.45
  -3   8   2  263.39   12.89
  -3   8   2  246.14   13.40
  -3   8   3   62.95    6.36
  -3   8   3   61.63    6.61
  -3   8   4  261.90   14.25
  -3   8   4  272.88   14.59
  -3   8   5   66.30    7.38
  -3   8   5   66.48    7.60
  -3   8   6   18.34    4.13
  -3   8   6   27.06    5.22
  -3   8   7   34.37    6.15
  -3   8   7   26.61    5.33
  -3   8   8   19.08    4.65
  -3   8   8   31.78    5.77
  -3   8   9    8.50    3.79
  -3   8   9    7.61    2.70
  -3   8  10    4.57    3.49
  -3   8  10   -4.05    3.69
  -3   8  11   11.14    4.82
  -3   8  11   13.32    5.50
  -3   9 -17    0.77    2.96
  -3   9 -16   -0.50    2.96
  -3   9 -15   29.65    6.27
  -3   9 -14    0.90    2.26
  -3   9 -14   -5.52    3.65
  -3   9 -13   90.01    9.45
  -3   9 -13   89.36    9.66
  -3   9 -12   -0.92    1.90
  -3   9 -12    4.07    2.41
  -3   9 -11  100.16    9.30
  -3   9 -11   95.61    9.34
  -3   9 -10   72.79    7.47
  -3   9 -10   72.10    7.17
  -3   9  -9   43.95    5.67
  -3   9  -9   39.03    5.23
  -3   9  -8   21.39    4.19
  -3   9  -8   16.97    3.34
  -3   9  -7    1.03    1.17
  -3   9  -7   -0.11    1.30
  -3   9  -6  213.11   10.46
  -3   9  -6  248.24   12.76
  -3   9  -6  232.91   11.80
  -3   9  -5   44.91    4.99
  -3   9  -5   51.62    5.67
  -3   9  -5   49.80    4.58
  -3   9  -4  206.53   10.56
  -3   9  -4  194.46    8.93
  -3   9  -4  201.78   11.30
  -3   9  -3   13.85    2.20
  -3   9  -3   16.41    3.33
  -3   9  -3   12.88    2.79
  -3   9  -2   58.39    4.24
  -3   9  -2   71.48    6.63
  -3   9  -2   68.33    6.03
  -3   9  -1   73.81    6.85
  -3   9  -1   77.42    4.80
  -3   9  -1   84.33    6.85
  -3   9   0  307.51   14.86
  -3   9   0  294.69   10.21
  -3   9   0  325.53   14.31
  -3   9   1   32.03    4.82
  -3   9   1   26.82    2.90
  -3   9   1   34.90    4.53
  -3   9   2  299.30   15.19
  -3   9   2  300.76   14.60
  -3   9   3   11.21    3.24
  -3   9   3   14.22    3.58
  -3   9   4  524.22   22.34
  -3   9   4  532.81   21.61
  -3   9   5    1.73    2.40
  -3   9   5    1.14    1.70
  -3   9   6   65.29    8.04
  -3   9   6   61.46    7.84
  -3   9   7   20.04    4.69
  -3   9   7   10.50    3.60
  -3   9   8   22.32    5.64
  -3   9   8   46.34    7.53
  -3   9   9   -2.81    3.04
  -3   9   9   -0.78    3.44
  -3   9  10    3.05    3.46
  -3   9  10    9.60    4.75
  -3  10 -17   -1.77    3.46
  -3  10 -16   -3.77    3.46
  -3  10 -15   39.72    7.22
  -3  10 -14    6.85    3.35
  -3  10 -14    3.24    2.81
  -3  10 -13   88.79    9.23
  -3  10 -13   75.76    8.79
  -3  10 -12   29.69    5.22
  -3  10 -12   15.21    3.79
  -3  10 -11  309.55   16.55
  -3  10 -11  333.93   17.23
  -3  10 -10   17.02    4.05
  -3  10 -10   14.00    3.63
  -3  10  -9  182.52   11.31
  -3  10  -9  206.48   12.61
  -3  10  -8   38.07    4.98
  -3  10  -8   44.46    5.90
  -3  10  -8   38.93    5.19
  -3  10  -7   99.07    8.35
  -3  10  -7  108.06    8.29
  -3  10  -7   98.60    7.53
  -3  10  -6   14.76    3.17
  -3  10  -6   10.12    2.65
  -3  10  -6   11.31    2.57
  -3  10  -5  575.96   19.68
  -3  10  -5  610.22   21.46
  -3  10  -4  115.83    8.92
  -3  10  -4   98.83    6.39
  -3  10  -4  115.14    8.04
  -3  10  -3  496.74   19.43
  -3  10  -3  509.18   18.05
  -3  10  -2  353.52   16.37
  -3  10  -2  379.15   15.37
  -3  10  -1   65.44    4.85
  -3  10  -1   70.42    7.20
  -3  10  -1   70.24    6.61
  -3  10   0  264.35   14.36
  -3  10   0  264.24   13.40
  -3  10   1   20.10    4.11
  -3  10   1   12.11    2.93
  -3  10   2  223.77   13.71
  -3  10   2  223.77   13.01
  -3  10   3   43.58    6.08
  -3  10   3   44.05    6.18
  -3  10   4   12.45    3.56
  -3  10   4    9.00    3.36
  -3  10   5   34.72    6.37
  -3  10   5   39.20    6.21
  -3  10   6  110.00   11.48
  -3  10   6  126.59   11.80
  -3  10   7    0.96    2.35
  -3  10   7    6.58    3.69
  -3  10   8   14.76    4.70
  -3  10   8   22.15    6.02
  -3  10   9   10.58    4.67
  -3  10   9    9.50    4.50
  -3  11 -16    1.08    3.64
  -3  11 -15   -0.07    2.48
  -3  11 -14    4.69    2.88
  -3  11 -13    8.11    3.18
  -3  11 -13    9.24    3.22
  -3  11 -12   -5.13    3.31
  -3  11 -12    3.03    2.02
  -3  11 -11   26.26    5.11
  -3  11 -11   16.02    3.92
  -3  11 -10   46.77    6.29
  -3  11 -10   55.43    6.63
  -3  11 -10   51.09    6.64
  -3  11  -9  269.73   14.84
  -3  11  -9  260.33   14.05
  -3  11  -9  253.07   13.84
  -3  11  -8   72.34    7.59
  -3  11  -8   66.87    6.92
  -3  11  -8   58.26    6.16
  -3  11  -7  202.06   11.12
  -3  11  -7  219.29   12.91
  -3  11  -7  202.87   11.71
  -3  11  -6  208.72   12.63
  -3  11  -6  193.71   11.14
  -3  11  -6  192.93   10.54
  -3  11  -5  310.39   15.59
  -3  11  -5  345.54   14.97
  -3  11  -5  300.18   12.89
  -3  11  -4  131.56    7.96
  -3  11  -4  135.47    9.07
  -3  11  -3  163.06   11.25
  -3  11  -3  140.83    7.92
  -3  11  -3  149.40    9.74
  -3  11  -2   83.81    8.04
  -3  11  -2   70.82    5.45
  -3  11  -2   86.06    7.45
  -3  11  -1   89.82    7.75
  -3  11  -1   80.28    7.91
  -3  11   0  143.46   10.90
  -3  11   0  133.47    9.79
  -3  11   1   72.60    7.48
  -3  11   1   90.79    8.91
  -3  11   2   45.46    6.22
  -3  11   2   47.94    6.62
  -3  11   3   18.72    4.19
  -3  11   3   21.16    4.71
  -3  11   4    4.94    3.69
  -3  11   4    5.99    3.00
  -3  11   5    0.99    2.86
  -3  11   5    3.28    2.36
  -3  11   6    1.25    2.63
  -3  11   6    2.63    2.87
  -3  11   7   -2.12    2.75
  -3  11   7   -1.10    2.78
  -3  11   8    7.81    4.94
  -3  12 -15    0.61    2.81
  -3  12 -14   33.87    6.45
  -3  12 -13   11.34    3.72
  -3  12 -13   10.83    3.58
  -3  12 -12   11.62    4.19
  -3  12 -12    9.10    3.07
  -3  12 -12   12.17    3.74
  -3  12 -11   47.54    6.45
  -3  12 -11   58.42    7.48
  -3  12 -11   54.69    7.12
  -3  12 -10    5.81    2.27
  -3  12 -10    9.76    3.29
  -3  12 -10   15.12    4.42
  -3  12  -9   21.31    4.56
  -3  12  -9   19.95    4.26
  -3  12  -9   18.35    4.01
  -3  12  -8    0.90    1.45
  -3  12  -8    0.40    1.93
  -3  12  -8   -2.46    2.12
  -3  12  -7   98.34    9.06
  -3  12  -7  112.95    8.63
  -3  12  -6   91.44    8.75
  -3  12  -6   92.41    7.43
  -3  12  -6   87.20    7.58
  -3  12  -5   55.87    6.73
  -3  12  -5   40.63    4.71
  -3  12  -5   50.15    5.78
  -3  12  -4  100.14    7.12
  -3  12  -4  106.86    8.44
  -3  12  -4  104.61    9.29
  -3  12  -3  153.51   11.21
  -3  12  -3  162.40   10.47
  -3  12  -3  132.64    8.14
  -3  12  -2   73.75    7.98
  -3  12  -2   72.01    7.01
  -3  12  -1   37.37    5.39
  -3  12  -1   50.70    6.84
  -3  12   0  104.13   10.02
  -3  12   0  103.07    9.06
  -3  12   1   40.10    6.66
  -3  12   1   36.39    5.76
  -3  12   2   57.40    7.64
  -3  12   2   48.64    6.68
  -3  12   3   40.82    6.58
  -3  12   3   60.89    7.85
  -3  12   4   97.90   10.88
  -3  12   4   68.84    8.95
  -3  12   5   39.62    7.33
  -3  12   5   37.77    7.06
  -3  12   6   13.84    4.75
  -3  12   7    8.65    5.19
  -3  13 -14   15.91    5.21
  -3  13 -13    3.85    2.71
  -3  13 -12   -1.06    2.64
  -3  13 -12    0.49    2.04
  -3  13 -11  100.49    9.79
  -3  13 -11   73.07    8.43
  -3  13 -10   39.34    5.99
  -3  13 -10   45.67    6.32
  -3  13  -9   66.03    7.34
  -3  13  -9   63.48    7.38
  -3  13  -8   12.03    3.56
  -3  13  -8   17.44    3.48
  -3  13  -8   19.40    4.21
  -3  13  -7   72.96    7.15
  -3  13  -7   80.94    7.73
  -3  13  -7   83.48    8.69
  -3  13  -6   -0.11    1.65
  -3  13  -6   -0.82    1.75
  -3  13  -6   -0.53    2.35
  -3  13  -5   13.13    3.87
  -3  13  -5   12.95    3.46
  -3  13  -4    2.36    2.27
  -3  13  -4    3.59    1.99
  -3  13  -3   55.96    7.33
  -3  13  -3   46.99    6.03
  -3  13  -2    4.37    2.35
  -3  13  -2   -0.29    1.72
  -3  13  -1  110.65   10.74
  -3  13  -1  104.75    9.35
  -3  13   0   17.90    4.80
  -3  13   0   14.83    4.03
  -3  13   1   40.27    6.79
  -3  13   1   30.14    5.49
  -3  13   2   66.60    8.71
  -3  13   2   63.94    8.16
  -3  13   3    2.38    3.02
  -3  13   3   11.17    4.34
  -3  13   4   62.28    9.31
  -3  13   5    9.02    4.81
  -3  13   6   19.61    6.20
  -3  14 -11   23.15    4.89
  -3  14 -10    5.03    3.20
  -3  14 -10    4.97    3.15
  -3  14  -9  110.55    9.87
  -3  14  -9  117.05   10.78
  -3  14  -8   22.66    5.16
  -3  14  -7   56.04    7.42
  -3  14  -6    4.61    2.58
  -3  14  -5  167.60   12.92
  -3  14  -4    0.16    2.44
  -3  14  -3   52.84    7.62
  -3  14  -2    2.54    2.18
  -3  14  -1   53.02    7.87
  -3  14   0   -1.50    2.59
  -3  14   1    3.74    3.50
  -3  14   2   -1.66    3.34
  -3  14   3    2.26    3.64
  -3  14   4    6.31    4.35
  -3  15  -9   38.09    6.81
  -3  15  -8    1.74    2.30
  -3  15  -7   13.30    4.58
  -3  15  -6    0.06    2.23
  -3  15  -5   63.59    8.49
  -3  15  -4   27.37    5.91
  -3  15  -3   55.56    8.23
  -3  15  -2    0.06    3.07
  -3  15  -1   95.63   10.87
  -3  15   0    1.45    3.26
  -3  15   1   19.17    6.10
  -3  15   2    2.79    3.75
  -3  16  -6   -4.50    3.59
  -3  16  -5   44.23    7.77
  -3  16  -4    1.17    2.92
  -3  16  -3   20.44    5.57
  -3  16  -2   -2.50    3.26
  -3  16  -1   26.90    6.75
  -2 -17   6   25.19    7.02
  -2 -17   7    4.69    3.96
  -2 -17   8   62.88   10.08
  -2 -17   9    0.95    3.66
  -2 -16   3    4.29    4.02
  -2 -16   4   16.89    5.77
  -2 -16   5    6.26    5.31
  -2 -16   6    9.92    4.60
  -2 -16   7   10.34    4.72
  -2 -16   8   10.82    5.01
  -2 -16   9   10.95    5.08
  -2 -16  10   30.32    7.27
  -2 -16  11   11.55    5.26
  -2 -15   1   14.47    4.92
  -2 -15   2    1.04    3.54
  -2 -15   3   53.60    8.60
  -2 -15   4    4.07    3.21
  -2 -15   5   39.87    7.76
  -2 -15   6   -0.14    2.84
  -2 -15   7   19.30    5.36
  -2 -15   8   17.27    5.08
  -2 -15   9   10.23    4.43
  -2 -15  10    8.01    3.94
  -2 -15  11   -7.74    4.57
  -2 -15  12    8.43    4.12
  -2 -14  -2    5.95    3.95
  -2 -14  -1   61.46    9.40
  -2 -14   0    2.12    3.27
  -2 -14   0    6.15    3.56
  -2 -14   1   37.09    6.85
  -2 -14   1   32.77    6.89
  -2 -14   2   77.22    9.16
  -2 -14   2   67.84    9.14
  -2 -14   3   49.81    7.66
  -2 -14   3   46.78    7.04
  -2 -14   4   39.10    7.02
  -2 -14   4   53.06    7.34
  -2 -14   5   81.07    9.92
  -2 -14   5   67.58    8.08
  -2 -14   6   30.92    5.88
  -2 -14   6   35.40    5.87
  -2 -14   7   29.39    6.05
  -2 -14   8   55.70    7.84
  -2 -14   9   60.54    8.59
  -2 -14  10   10.62    3.17
  -2 -14  11   20.39    5.38
  -2 -14  12   20.33    5.63
  -2 -13  -4   -1.69    3.60
  -2 -13  -3    0.84    2.99
  -2 -13  -2    1.11    3.27
  -2 -13  -2    5.38    3.15
  -2 -13  -1   24.87    5.88
  -2 -13  -1   20.57    4.99
  -2 -13   0    3.68    2.91
  -2 -13   0    3.79    3.29
  -2 -13   1    8.03    3.45
  -2 -13   1   13.63    4.13
  -2 -13   2   33.15    6.12
  -2 -13   2   40.09    6.38
  -2 -13   3   54.94    8.00
  -2 -13   3   66.92    7.91
  -2 -13   4    8.23    3.47
  -2 -13   4    4.11    2.35
  -2 -13   5   45.52    6.94
  -2 -13   5   32.83    5.30
  -2 -13   6   47.50    7.31
  -2 -13   6   47.01    6.29
  -2 -13   7   46.57    7.45
  -2 -13   7   39.63    5.73
  -2 -13   8   39.99    6.87
  -2 -13   8   50.82    6.45
  -2 -13   9   26.24    5.56
  -2 -13  10   80.19    9.42
  -2 -13  11   41.42    6.88
  -2 -13  12   31.56    6.25
  -2 -13  13   16.01    4.35
  -2 -12  -6    9.68    4.34
  -2 -12  -5   21.05    5.98
  -2 -12  -4   16.94    5.24
  -2 -12  -3   17.80    4.84
  -2 -12  -3   26.40    5.51
  -2 -12  -2   23.39    5.33
  -2 -12  -2   16.34    4.36
  -2 -12  -1   38.71    6.80
  -2 -12  -1   29.32    5.83
  -2 -12   0   30.81    5.86
  -2 -12   0   22.20    5.07
  -2 -12   1   26.54    5.09
  -2 -12   1   37.06    6.02
  -2 -12   2   34.30    5.84
  -2 -12   2   41.48    6.09
  -2 -12   3   14.26    3.82
  -2 -12   3   13.06    3.43
  -2 -12   4   35.69    5.82
  -2 -12   4   36.95    5.44
  -2 -12   5  187.65   12.13
  -2 -12   5  179.17   13.50
  -2 -12   6    0.73    1.82
  -2 -12   6    5.16    2.74
  -2 -12   7    2.24    2.01
  -2 -12   7   15.18    3.61
  -2 -12   8   33.24    5.85
  -2 -12   8   18.37    3.85
  -2 -12   9   90.34    9.60
  -2 -12   9   97.12    8.29
  -2 -12  10   10.57    3.76
  -2 -12  11   28.17    5.66
  -2 -12  12   57.81    7.83
  -2 -12  13   17.42    4.46
  -2 -11  -7   17.70    5.79
  -2 -11  -6    2.59    3.35
  -2 -11  -5    9.69    3.93
  -2 -11  -5    7.25    4.33
  -2 -11  -4    8.24    3.63
  -2 -11  -4    0.22    2.25
  -2 -11  -3   57.72    7.40
  -2 -11  -3   47.50    6.60
  -2 -11  -2   21.25    4.72
  -2 -11  -2   17.87    4.29
  -2 -11  -1  217.43   14.63
  -2 -11  -1  202.98   13.52
  -2 -11   0  101.24    9.52
  -2 -11   0   98.93    9.49
  -2 -11   1  271.66   15.15
  -2 -11   1  252.04   15.20
  -2 -11   2  131.27   10.16
  -2 -11   2  139.84   11.28
  -2 -11   3  351.21   17.02
  -2 -11   3  379.49   18.71
  -2 -11   4   26.91    4.98
  -2 -11   4   34.98    5.28
  -2 -11   5  159.42   10.46
  -2 -11   5  138.61   11.04
  -2 -11   6    3.77    2.71
  -2 -11   6    5.51    2.38
  -2 -11   7  186.08   11.23
  -2 -11   7  201.63   13.27
  -2 -11   8   -1.94    2.03
  -2 -11   8   -2.12    2.05
  -2 -11   9   97.02    9.34
  -2 -11   9   89.30    7.61
  -2 -11  10    8.72    3.24
  -2 -11  11   56.93    7.33
  -2 -11  12    4.88    3.10
  -2 -11  13   11.87    3.92
  -2 -10  -8    3.30    3.63
  -2 -10  -7    1.78    3.32
  -2 -10  -6   28.97    6.20
  -2 -10  -6   21.27    5.12
  -2 -10  -5    4.73    2.56
  -2 -10  -5    8.99    3.58
  -2 -10  -4   31.92    5.97
  -2 -10  -4   23.86    4.63
  -2 -10  -4   18.64    4.73
  -2 -10  -3   40.35    6.43
  -2 -10  -3   27.61    5.32
  -2 -10  -3   32.38    4.88
  -2 -10  -2    5.54    2.93
  -2 -10  -2    0.72    1.81
  -2 -10  -1   61.49    6.91
  -2 -10  -1   69.90    7.68
  -2 -10   0   -0.17    1.63
  -2 -10   0   -1.46    2.34
  -2 -10   1  171.58   11.39
  -2 -10   1  176.27   12.09
  -2 -10   2    9.10    2.62
  -2 -10   2    9.34    3.19
  -2 -10   3  320.31   15.11
  -2 -10   3  342.81   16.65
  -2 -10   4    3.81    2.11
  -2 -10   4    2.84    2.15
  -2 -10   5  530.63   19.68
  -2 -10   5  559.11   22.11
  -2 -10   6   55.87    6.77
  -2 -10   6   61.61    6.11
  -2 -10   7  463.97   17.81
  -2 -10   7  459.93   20.07
  -2 -10   8    1.89    1.60
  -2 -10   8    3.82    2.25
  -2 -10   9  271.06   14.88
  -2 -10  10    3.41    2.58
  -2 -10  11  115.82    9.81
  -2 -10  12    4.28    2.30
  -2 -10  13   20.82    4.54
  -2  -9  -9    1.66    3.12
  -2  -9  -8   34.45    6.55
  -2  -9  -8   40.84    7.02
  -2  -9  -7    0.60    2.23
  -2  -9  -7    5.11    3.05
  -2  -9  -6  102.22   10.72
  -2  -9  -6   77.73    8.68
  -2  -9  -5    2.65    2.25
  -2  -9  -5   -3.07    2.64
  -2  -9  -5    4.06    2.42
  -2  -9  -4   88.46    7.92
  -2  -9  -4   67.18    7.75
  -2  -9  -3    7.44    3.36
  -2  -9  -3    6.06    2.56
  -2  -9  -2  174.71   11.88
  -2  -9  -2  161.10   10.85
  -2  -9  -1    7.95    2.31
  -2  -9  -1    4.32    2.07
  -2  -9   0  280.65   14.54
  -2  -9   0  285.00   14.51
  -2  -9   1   24.25    4.09
  -2  -9   1   20.01    3.54
  -2  -9   2  122.99    8.83
  -2  -9   2  124.30    9.30
  -2  -9   3   28.06    4.68
  -2  -9   3   27.91    4.21
  -2  -9   4   59.45    6.65
  -2  -9   4   65.58    6.23
  -2  -9   5  228.04   11.73
  -2  -9   5  238.20   13.38
  -2  -9   6    9.28    2.72
  -2  -9   6    7.82    2.80
  -2  -9   7  367.88   16.81
  -2  -9   8    6.16    2.27
  -2  -9   9  347.43   16.46
  -2  -9  10    3.01    1.58
  -2  -9  11  126.33    9.84
  -2  -9  12    4.14    1.97
  -2  -9  13  258.50   14.33
  -2  -8 -10    9.56    4.20
  -2  -8  -9   -0.07    3.01
  -2  -8  -9    0.83    2.76
  -2  -8  -8   14.81    4.47
  -2  -8  -8   21.92    5.36
  -2  -8  -7   11.79    3.53
  -2  -8  -7    9.77    3.69
  -2  -8  -6  239.15   15.28
  -2  -8  -6  218.09   13.85
  -2  -8  -5    7.29    3.15
  -2  -8  -5    9.78    3.56
  -2  -8  -5    7.02    2.27
  -2  -8  -4  229.06   13.97
  -2  -8  -4  193.94   12.23
  -2  -8  -4  223.22   11.87
  -2  -8  -3    2.70    2.24
  -2  -8  -3   -0.07    1.74
  -2  -8  -2  414.10   18.31
  -2  -8  -2  400.94   16.58
  -2  -8  -1   27.93    4.25
  -2  -8  -1   49.55    5.66
  -2  -8   0  828.52   25.29
  -2  -8   0  815.13   25.60
  -2  -8   1   75.57    6.82
  -2  -8   1   78.39    6.80
  -2  -8   2  615.66   21.24
  -2  -8   2  623.72   20.36
  -2  -8   3  209.67   10.84
  -2  -8   3  217.42   11.77
  -2  -8   4  488.64   17.13
  -2  -8   4  482.35   18.38
  -2  -8   5   73.54    6.00
  -2  -8   5   58.45    6.17
  -2  -8   6  110.85    8.43
  -2  -8   7  121.94    8.85
  -2  -8   8   94.44    5.20
  -2  -8   8  107.58    8.42
  -2  -8   9  206.51    9.06
  -2  -8   9  238.76   12.73
  -2  -8  10    0.50    2.07
  -2  -8  10    1.60    1.36
  -2  -8  11   86.73    6.93
  -2  -8  11   86.74    7.72
  -2  -8  12   17.00    3.80
  -2  -8  12   11.55    2.75
  -2  -8  13   37.64    5.49
  -2  -8  13   35.23    5.28
  -2  -7 -11   15.06    5.12
  -2  -7 -10    8.00    3.87
  -2  -7 -10    4.92    3.36
  -2  -7  -9   20.47    5.04
  -2  -7  -9   31.20    6.17
  -2  -7  -8    4.55    3.11
  -2  -7  -8    4.84    3.15
  -2  -7  -7    0.38    1.67
  -2  -7  -7   -0.92    2.35
  -2  -7  -6   36.56    5.54
  -2  -7  -6   38.31    5.83
  -2  -7  -6   43.54    4.82
  -2  -7  -5    2.95    1.87
  -2  -7  -5    2.86    1.62
  -2  -7  -5    6.40    2.14
  -2  -7  -4  217.48   10.96
  -2  -7  -4  223.72   13.18
  -2  -7  -4  205.21   12.14
  -2  -7  -3    3.11    2.04
  -2  -7  -3    3.03    1.92
  -2  -7  -2  274.01   13.64
  -2  -7  -2  294.70   12.95
  -2  -7  -1   37.50    4.55
  -2  -7  -1   28.75    4.31
  -2  -7   0  892.37   25.08
  -2  -7   0  828.62   24.75
  -2  -7   1   24.80    3.85
  -2  -7   1   24.30    3.63
  -2  -7   2  675.31   20.47
  -2  -7   2  704.11   21.68
  -2  -7   3  269.02   11.82
  -2  -7   3  276.12   12.97
  -2  -7   4 1376.17   32.17
  -2  -7   4 1425.24   34.55
  -2  -7   5  163.50    9.72
  -2  -7   6  237.53    6.92
  -2  -7   6  261.76   12.60
  -2  -7   7   24.04    3.81
  -2  -7   7   18.86    2.18
  -2  -7   8  200.06    8.42
  -2  -7   8  248.26   12.26
  -2  -7   9   17.94    2.56
  -2  -7   9   18.56    3.49
  -2  -7  10  697.10   20.99
  -2  -7  10  767.97   23.65
  -2  -7  11  133.30    8.83
  -2  -7  11  142.78    9.47
  -2  -7  12   54.62    6.08
  -2  -7  12   37.61    5.09
  -2  -7  13   50.19    6.19
  -2  -7  14   11.69    3.37
  -2  -7  15   12.35    4.15
  -2  -6 -12   -1.53    3.90
  -2  -6 -11   33.27    6.89
  -2  -6 -11   25.43    6.05
  -2  -6 -10   12.64    4.01
  -2  -6 -10   10.82    3.43
  -2  -6  -9   78.96    9.16
  -2  -6  -9   77.25    8.57
  -2  -6  -8   12.67    3.95
  -2  -6  -8   13.54    3.94
  -2  -6  -7   74.81    7.89
  -2  -6  -7   60.13    7.05
  -2  -6  -6   61.02    6.90
  -2  -6  -6   61.86    6.71
  -2  -6  -6   59.59    5.17
  -2  -6  -5  134.33    9.97
  -2  -6  -5  115.71    8.94
  -2  -6  -5  123.74    7.47
  -2  -6  -4  303.55   14.78
  -2  -6  -4  276.30   11.75
  -2  -6  -4  281.57   13.77
  -2  -6  -3   18.96    3.10
  -2  -6  -3   18.77    3.50
  -2  -6  -2  673.82   21.25
  -2  -6  -2  648.14   19.65
  -2  -6  -1    8.42    1.82
  -2  -6  -1    8.66    2.01
  -2  -6   0  451.25   15.77
  -2  -6   0  458.93   15.99
  -2  -6   1  165.72    8.70
  -2  -6   1  159.87    9.20
  -2  -6   2  313.59   12.23
  -2  -6   2  300.46   12.86
  -2  -6   3   19.07    2.82
  -2  -6   3   20.92    3.34
  -2  -6   4 1267.85   30.83
  -2  -6   5  131.22    4.20
  -2  -6   5  131.64    8.26
  -2  -6   6 1197.36   23.68
  -2  -6   6 1311.25   31.21
  -2  -6   7  371.81   11.36
  -2  -6   7  404.31   15.12
  -2  -6   8  617.05   17.09
  -2  -6   8  613.87   19.76
  -2  -6   9  110.42    7.55
  -2  -6   9  107.81    6.92
  -2  -6  10  291.25   12.67
  -2  -6  10  296.57   13.20
  -2  -6  11  237.13   10.49
  -2  -6  11  260.19   12.72
  -2  -6  11  263.91   12.47
  -2  -6  12   90.08    7.91
  -2  -6  12  110.02    7.85
  -2  -6  13   38.90    5.95
  -2  -6  14    5.01    2.50
  -2  -6  15   34.18    6.24
  -2  -6  16   13.77    4.30
  -2  -5 -12   -4.74    3.42
  -2  -5 -12    5.65    3.13
  -2  -5 -11   16.83    4.87
  -2  -5 -11   24.66    5.86
  -2  -5 -10   28.12    5.63
  -2  -5 -10   18.90    4.39
  -2  -5  -9  124.27   11.04
  -2  -5  -9  103.48    9.61
  -2  -5  -8  138.70   10.58
  -2  -5  -8  126.27   10.28
  -2  -5  -7  375.36   17.30
  -2  -5  -7  327.53   16.03
  -2  -5  -6   65.82    6.77
  -2  -5  -6   72.49    6.89
  -2  -5  -6   57.81    4.54
  -2  -5  -5   89.39    7.68
  -2  -5  -5   88.81    7.31
  -2  -5  -5   94.12    5.85
  -2  -5  -4  371.14   12.74
  -2  -5  -4  339.09   14.69
  -2  -5  -4  369.53   15.31
  -2  -5  -3  339.46   14.35
  -2  -5  -3  365.87   12.75
  -2  -5  -2    7.32    2.03
  -2  -5  -2    8.03    2.15
  -2  -5  -1  174.89    8.98
  -2  -5  -1  154.88    8.15
  -2  -5   0  259.65   10.85
  -2  -5   0  275.11   11.08
  -2  -5   1 2000.44   40.64
  -2  -5   1 2037.52   41.33
  -2  -5   2 1569.45   33.50
  -2  -5   2 1627.84   34.96
  -2  -5   3  234.74   10.21
  -2  -5   4  300.28   11.71
  -2  -5   5  261.93    7.27
  -2  -5   5  273.17   11.30
  -2  -5   6 1370.16   27.10
  -2  -5   6 1424.49   32.05
  -2  -5   7    1.72    0.87
  -2  -5   7    2.53    1.28
  -2  -5   8   43.58    3.96
  -2  -5   8   46.13    4.63
  -2  -5   9  955.37   24.83
  -2  -5   9  898.70   21.64
  -2  -5   9  972.04   25.14
  -2  -5  10  385.59   13.27
  -2  -5  10  383.90   15.32
  -2  -5  10  427.86   15.24
  -2  -5  11    1.91    1.77
  -2  -5  11   -2.00    1.65
  -2  -5  11    0.29    1.09
  -2  -5  12   73.88    7.42
  -2  -5  12   79.03    6.49
  -2  -5  12   87.35    6.69
  -2  -5  13  104.94    9.50
  -2  -5  14   49.85    7.08
  -2  -5  15   12.80    4.44
  -2  -5  16    0.58    2.84
  -2  -4 -13   11.46    4.79
  -2  -4 -13   12.80    5.02
  -2  -4 -12   -1.22    2.30
  -2  -4 -12    1.89    2.79
  -2  -4 -11    6.95    3.56
  -2  -4 -11    3.84    2.73
  -2  -4 -10    3.51    2.27
  -2  -4 -10   -0.41    2.25
  -2  -4  -9   49.47    6.38
  -2  -4  -9   50.00    6.61
  -2  -4  -8   21.64    4.09
  -2  -4  -8   17.57    3.73
  -2  -4  -7   41.76    5.50
  -2  -4  -7   65.65    6.71
  -2  -4  -6  290.88   13.86
  -2  -4  -6  283.86    9.70
  -2  -4  -6  290.93   13.91
  -2  -4  -5  846.01   24.96
  -2  -4  -5  857.35   24.84
  -2  -4  -5  820.60   19.69
  -2  -4  -4  481.20   13.81
  -2  -4  -4  484.77   16.83
  -2  -4  -4  477.91   16.85
  -2  -4  -3  613.83   18.98
  -2  -4  -3  610.55   16.43
  -2  -4  -2 2450.02   47.81
  -2  -4  -2 2410.24   45.68
  -2  -4  -1  856.18   21.47
  -2  -4  -1  820.35   20.53
  -2  -4   0  352.58   11.95
  -2  -4   0  352.47   11.87
  -2  -4   1 1743.63   34.56
  -2  -4   1 1661.17   34.89
  -2  -4   2 2677.51   50.10
  -2  -4   3  217.78    8.97
  -2  -4   4 3169.88   56.36
  -2  -4   4 3023.05   49.38
  -2  -4   5  620.11   17.56
  -2  -4   5  654.06   14.30
  -2  -4   6  574.36   14.49
  -2  -4   6  564.42   16.53
  -2  -4   7    8.09    1.63
  -2  -4   7    4.44    0.97
  -2  -4   7    8.30    1.70
  -2  -4   8  229.21    9.94
  -2  -4   8  225.14    9.83
  -2  -4   8  217.15    8.30
  -2  -4   9    5.38    1.44
  -2  -4   9    6.71    1.98
  -2  -4   9    7.19    1.57
  -2  -4  10    9.15    2.04
  -2  -4  10    6.67    2.24
  -2  -4  10    8.37    2.02
  -2  -4  11    1.04    1.50
  -2  -4  11   -0.36    1.76
  -2  -4  11   -2.66    1.71
  -2  -4  12  167.82    9.92
  -2  -4  12  205.25   12.59
  -2  -4  13    1.52    2.26
  -2  -4  13    0.84    1.54
  -2  -4  14   54.93    7.54
  -2  -4  15   38.89    6.73
  -2  -4  16    7.97    3.80
  -2  -3 -13   32.20    6.50
  -2  -3 -13   31.60    6.39
  -2  -3 -12   -1.73    1.97
  -2  -3 -12    7.56    3.89
  -2  -3 -11   98.65    9.85
  -2  -3 -11  115.86   10.46
  -2  -3 -10    1.57    1.69
  -2  -3 -10    6.80    3.17
  -2  -3  -9   57.21    6.55
  -2  -3  -9   49.01    6.24
  -2  -3  -8   10.44    2.91
  -2  -3  -8   11.02    2.86
  -2  -3  -7  212.78   11.61
  -2  -3  -7  208.79   11.69
  -2  -3  -6   26.42    2.39
  -2  -3  -6   25.12    3.88
  -2  -3  -6   24.80    3.76
  -2  -3  -5   59.39    5.59
  -2  -3  -5   55.37    3.53
  -2  -3  -5   60.99    5.49
  -2  -3  -4   52.50    4.82
  -2  -3  -4   50.38    3.51
  -2  -3  -4   48.30    4.61
  -2  -3  -3  372.87   13.18
  -2  -3  -3  380.47   13.11
  -2  -3  -3  376.74   10.98
  -2  -3  -2  530.92   15.65
  -2  -3  -2  576.57   14.55
  -2  -3  -1  797.26   19.22
  -2  -3  -1  764.01   18.25
  -2  -3   0 3362.21   59.16
  -2  -3   0 3344.92   58.77
  -2  -3   1  447.33   12.72
  -2  -3   2  168.41    7.20
  -2  -3   3  426.69   12.62
  -2  -3   3  441.76    8.37
  -2  -3   4 1946.13   37.36
  -2  -3   4 1930.44   33.20
  -2  -3   5  463.63   13.31
  -2  -3   5  442.58    9.64
  -2  -3   5  428.45   11.32
  -2  -3   6 2276.99   39.77
  -2  -3   6 2306.84   43.78
  -2  -3   6 2306.63   42.50
  -2  -3   7  492.17   14.55
  -2  -3   7  481.99   14.55
  -2  -3   7  476.33   12.66
  -2  -3   8 1541.14   34.91
  -2  -3   8 1635.98   33.54
  -2  -3   8 1584.30   32.09
  -2  -3   9  121.92    6.84
  -2  -3   9  119.97    7.99
  -2  -3   9  111.09    6.52
  -2  -3  10  604.25   17.27
  -2  -3  10  552.89   19.87
  -2  -3  10  562.12   17.70
  -2  -3  11   -2.20    1.54
  -2  -3  11   -1.59    1.45
  -2  -3  11    0.48    1.18
  -2  -3  12  145.38   10.70
  -2  -3  12  141.46    9.36
  -2  -3  13   10.62    3.52
  -2  -3  13   13.83    3.44
  -2  -3  14   42.29    7.09
  -2  -3  14   32.48    5.15
  -2  -3  15    9.41    3.87
  -2  -3  16    5.75    3.71
  -2  -3  17   -3.22    4.37
  -2  -2 -14    5.83    3.63
  -2  -2 -13   23.65    5.32
  -2  -2 -13   24.41    5.60
  -2  -2 -12   12.48    4.29
  -2  -2 -12    7.84    3.49
  -2  -2 -11   91.35    9.17
  -2  -2 -11   80.89    8.35
  -2  -2 -10   -0.77    1.80
  -2  -2 -10   -0.93    1.74
  -2  -2  -9   92.62    8.06
  -2  -2  -9  110.12    8.83
  -2  -2  -8  125.62    9.00
  -2  -2  -8  122.21    8.62
  -2  -2  -7  757.20   22.75
  -2  -2  -7  761.34   23.53
  -2  -2  -6   53.17    5.31
  -2  -2  -6   53.75    5.21
  -2  -2  -6   54.15    2.78
  -2  -2  -5 2001.06   41.45
  -2  -2  -5 1939.76   33.81
  -2  -2  -5 1900.33   40.60
  -2  -2  -4  289.09   11.39
  -2  -2  -4  303.79   11.18
  -2  -2  -4  282.17    8.00
  -2  -2  -3 1071.88   21.50
  -2  -2  -3 1114.73   24.72
  -2  -2  -3 1124.96   25.43
  -2  -2  -2   69.71    4.46
  -2  -2  -2   82.05    4.14
  -2  -2  -1 1807.38   33.79
  -2  -2  -1 1744.97   32.43
  -2  -2   0 2158.04   39.47
  -2  -2   0 2286.26   40.20
  -2  -2   1   46.37    3.21
  -2  -2   2  242.39    8.10
  -2  -2   3  426.83    9.19
  -2  -2   3  438.95   11.79
  -2  -2   4 1051.74   20.58
  -2  -2   4 1046.94   22.47
  -2  -2   4 1062.09   18.31
  -2  -2   5  553.23   14.41
  -2  -2   5  526.10   13.74
  -2  -2   5  559.10   11.95
  -2  -2   6  638.94   16.21
  -2  -2   6  608.37   16.58
  -2  -2   6  648.68   14.70
  -2  -2   7    6.40    1.52
  -2  -2   7    3.55    0.99
  -2  -2   7    6.46    1.76
  -2  -2   8  640.11   19.21
  -2  -2   8  633.49   16.86
  -2  -2   8  618.08   16.89
  -2  -2   9   41.43    4.03
  -2  -2   9   47.38    4.01
  -2  -2   9   35.74    4.51
  -2  -2  10  543.23   15.79
  -2  -2  10  518.97   19.70
  -2  -2  10  520.72   17.43
  -2  -2  11   -0.43    1.43
  -2  -2  11   -2.50    2.55
  -2  -2  12  219.29   13.88
  -2  -2  12  210.76   11.92
  -2  -2  13   -0.89    2.40
  -2  -2  13    1.29    1.66
  -2  -2  14   78.95    9.67
  -2  -2  14   59.58    7.41
  -2  -2  15    9.32    4.39
  -2  -2  16   32.80    6.92
  -2  -2  17   -1.97    4.16
  -2  -1 -15   -5.19    3.97
  -2  -1 -14   -1.78    2.61
  -2  -1 -14    2.03    2.78
  -2  -1 -13   14.50    4.27
  -2  -1 -13   11.26    3.88
  -2  -1 -12   37.80    6.24
  -2  -1 -12   45.68    6.45
  -2  -1 -11   41.72    5.88
  -2  -1 -11   32.76    5.44
  -2  -1 -10   39.78    5.68
  -2  -1 -10   54.00    5.97
  -2  -1  -9  359.12   15.39
  -2  -1  -9  385.74   17.20
  -2  -1  -8   32.88    4.59
  -2  -1  -8   44.24    4.89
  -2  -1  -7  295.41   13.09
  -2  -1  -7  266.55   11.85
  -2  -1  -6    5.27    1.73
  -2  -1  -6    6.09    1.61
  -2  -1  -5 1916.09   39.78
  -2  -1  -5 1930.64   38.38
  -2  -1  -5 1875.88   30.93
  -2  -1  -4  563.21   16.11
  -2  -1  -4  549.15   15.12
  -2  -1  -4  551.49   11.09
  -2  -1  -3 3010.23   53.38
  -2  -1  -3 3157.20   54.74
  -2  -1  -3 2990.79   49.60
  -2  -1  -2   71.27    4.50
  -2  -1  -2   79.85    4.23
  -2  -1  -2   93.64    3.71
  -2  -1  -1 6246.60  100.16
  -2  -1  -1 6098.52   98.80
  -2  -1   0  482.71   11.13
  -2  -1   1 2470.59   41.58
  -2  -1   1 2377.51   38.83
  -2  -1   1 2424.55   38.58
  -2  -1   2   62.18    2.61
  -2  -1   3 1539.26   27.53
  -2  -1   3 1530.05   25.21
  -2  -1   4  418.35   11.07
  -2  -1   4  415.11    9.36
  -2  -1   5 2169.27   40.68
  -2  -1   5 2177.91   38.21
  -2  -1   6  685.55   16.40
  -2  -1   6  692.67   18.44
  -2  -1   7  580.59   15.85
  -2  -1   7  590.87   17.77
  -2  -1   8  235.24    9.92
  -2  -1   8  244.32   11.55
  -2  -1   9   36.11    4.02
  -2  -1   9   30.39    3.15
  -2  -1   9   34.61    4.63
  -2  -1  10  261.17   10.08
  -2  -1  10  256.79   13.55
  -2  -1  10  246.13   11.86
  -2  -1  11   16.87    3.44
  -2  -1  11   16.84    3.37
  -2  -1  12   87.34    7.99
  -2  -1  12   83.99    8.78
  -2  -1  13    3.16    2.26
  -2  -1  13    9.08    3.24
  -2  -1  14   65.39    8.79
  -2  -1  14   40.92    6.27
  -2  -1  15    4.75    3.08
  -2  -1  16   11.46    5.09
  -2   0 -15   -3.49    3.93
  -2   0 -14   10.21    3.87
  -2   0 -14   25.61    5.81
  -2   0 -13    3.06    2.45
  -2   0 -13    1.20    2.00
  -2   0 -12   60.94    6.88
  -2   0 -12   79.49    8.70
  -2   0 -11    6.01    2.90
  -2   0 -11    0.48    1.70
  -2   0 -10  185.87   10.83
  -2   0 -10  201.37   12.56
  -2   0  -9  486.75   17.84
  -2   0  -9  527.91   19.78
  -2   0  -8    1.72    0.95
  -2   0  -8    4.89    1.78
  -2   0  -7  324.08   12.24
  -2   0  -7  332.22   13.76
  -2   0  -6  108.21    7.11
  -2   0  -6  109.33    6.26
  -2   0  -5  845.10   19.81
  -2   0  -5  820.73   21.16
  -2   0  -4    5.54    1.44
  -2   0  -4    3.59    0.93
  -2   0  -3  323.42    6.85
  -2   0  -3  328.20    9.22
  -2   0  -3  325.52   10.19
  -2   0  -2  292.26    6.72
  -2   0  -2  291.66    7.90
  -2   0  -2  290.27    8.66
  -2   0  -1  604.52   12.65
  -2   0   1 9876.35  150.85
  -2   0   1 9602.71  149.94
  -2   0   2  132.59    4.01
  -2   0   2  140.86    4.92
  -2   0   3 1262.61   22.62
  -2   0   3 1220.69   24.21
  -2   0   4  534.94   13.78
  -2   0   4  511.46   12.25
  -2   0   5 1336.11   28.97
  -2   0   5 1360.48   26.85
  -2   0   6   50.59    4.46
  -2   0   6   48.53    3.79
  -2   0   7  821.15   22.92
  -2   0   7  807.80   20.89
  -2   0   8   46.14    4.54
  -2   0   8   40.50    4.72
  -2   0   9  316.85   14.80
  -2   0   9  328.93   13.60
  -2   0  10   51.04    5.59
  -2   0  10   39.15    5.44
  -2   0  11   45.15    5.69
  -2   0  11   43.86    6.37
  -2   0  12    5.03    2.61
  -2   0  12    4.99    3.07
  -2   0  13    3.23    2.71
  -2   0  13    9.68    3.79
  -2   0  14   27.15    5.54
  -2   0  14   30.65    6.26
  -2   0  15    0.88    3.39
  -2   0  16   16.87    6.07
  -2   1 -16   24.33    6.12
  -2   1 -15   -0.41    3.09
  -2   1 -14   67.48    7.92
  -2   1 -14   52.26    8.05
  -2   1 -13   -1.32    2.00
  -2   1 -13    0.44    2.24
  -2   1 -12  112.43    8.94
  -2   1 -12  121.77   10.64
  -2   1 -11   11.74    2.93
  -2   1 -11   12.22    3.58
  -2   1 -10  287.39   14.73
  -2   1 -10  261.37   12.30
  -2   1  -9    2.65    1.54
  -2   1  -9    2.24    1.82
  -2   1  -8  293.80   11.58
  -2   1  -8  283.67   13.15
  -2   1  -7   -0.68    1.30
  -2   1  -7    2.22    1.09
  -2   1  -6 1059.70   23.28
  -2   1  -6 1049.18   26.02
  -2   1  -5    0.26    0.83
  -2   1  -5    2.96    0.96
  -2   1  -4 2160.42   40.76
  -2   1  -4 2171.92   38.11
  -2   1  -3 2448.24   41.15
  -2   1  -3 2452.18   43.42
  -2   1  -2 1155.38   21.87
  -2   1  -2 1140.67   20.16
  -2   1  -1 2125.15   35.38
  -2   1   0    4.71    0.93
  -2   1   0    6.06    0.97
  -2   1   0    6.70    0.63
  -2   1   1 5594.96   88.64
  -2   1   1 5473.20   87.87
  -2   1   2  100.56    4.13
  -2   1   2   99.16    4.56
  -2   1   3 4577.56   75.10
  -2   1   3 4569.15   76.55
  -2   1   4  184.82    7.14
  -2   1   4  196.92    8.04
  -2   1   5  518.47   15.74
  -2   1   5  517.75   14.47
  -2   1   6    6.41    1.70
  -2   1   6    3.71    1.79
  -2   1   7  836.90   24.15
  -2   1   7  832.91   22.16
  -2   1   8   65.59    5.78
  -2   1   8   65.02    6.30
  -2   1   9  743.93   25.08
  -2   1   9  733.96   23.15
  -2   1  10   62.34    6.46
  -2   1  10   62.89    7.15
  -2   1  11  267.96   15.74
  -2   1  11  256.68   14.22
  -2   1  12    8.06    3.09
  -2   1  12    6.19    2.95
  -2   1  13   65.60    8.13
  -2   1  13   66.50    9.05
  -2   1  14    0.17    2.84
  -2   1  14    9.52    4.33
  -2   1  15   -0.62    3.76
  -2   1  16    2.90    3.76
  -2   2 -16    8.19    4.08
  -2   2 -15    3.39    2.70
  -2   2 -14   28.47    5.60
  -2   2 -13    3.25    2.22
  -2   2 -13    1.64    1.75
  -2   2 -12  186.05   11.08
  -2   2 -12  181.16   12.84
  -2   2 -11   25.44    3.79
  -2   2 -11   14.55    3.88
  -2   2 -10  491.24   16.79
  -2   2 -10  499.97   19.94
  -2   2  -9   79.30    5.82
  -2   2  -9   78.77    6.93
  -2   2  -8 1298.35   28.34
  -2   2  -8 1266.31   32.54
  -2   2  -7 1077.59   23.57
  -2   2  -7 1078.12   27.24
  -2   2  -6  917.64   19.80
  -2   2  -6  935.64   23.31
  -2   2  -5  483.20   11.57
  -2   2  -5  497.91   14.52
  -2   2  -4 1062.39   22.92
  -2   2  -4 1071.91   19.60
  -2   2  -3 1843.52   30.31
  -2   2  -3 1900.10   33.89
  -2   2  -2 5501.81   90.61
  -2   2  -2 5659.86   88.00
  -2   2  -1  116.28    3.13
  -2   2  -1  126.18    5.23
  -2   2  -1  113.97    3.47
  -2   2  -1  123.60    5.04
  -2   2   0  127.86    5.15
  -2   2   0  129.44    5.14
  -2   2   1 2637.10   44.96
  -2   2   1 2517.18   44.50
  -2   2   2  528.24   13.13
  -2   2   2  530.25   13.73
  -2   2   3  454.49   12.63
  -2   2   3  463.81   13.29
  -2   2   4  103.82    5.75
  -2   2   4  123.39    6.62
  -2   2   5 1516.63   32.39
  -2   2   5 1543.52   33.76
  -2   2   6    0.86    1.22
  -2   2   6    2.52    1.62
  -2   2   7  403.80   15.88
  -2   2   7  379.77   14.56
  -2   2   8  144.58    9.11
  -2   2   8  146.83    9.95
  -2   2   9   29.71    4.52
  -2   2   9   34.71    5.33
  -2   2  10   83.12    7.80
  -2   2  10   77.38    8.29
  -2   2  11  194.88   13.77
  -2   2  11  171.16   12.10
  -2   2  12   13.14    3.87
  -2   2  12   15.30    4.48
  -2   2  13   41.84    7.55
  -2   2  13   45.52    7.09
  -2   2  14   31.80    6.25
  -2   2  14   15.65    4.80
  -2   2  15   29.55    7.20
  -2   3 -17   14.50    5.41
  -2   3 -16   -0.43    3.47
  -2   3 -15   -3.47    3.47
  -2   3 -14   12.91    4.26
  -2   3 -13   -1.59    1.80
  -2   3 -13    3.32    1.74
  -2   3 -12   -1.68    1.75
  -2   3 -12    2.18    2.74
  -2   3 -11   20.05    3.13
  -2   3 -11   15.81    3.34
  -2   3 -10   60.89    6.56
  -2   3 -10   67.82    5.33
  -2   3  -9   17.59    2.57
  -2   3  -9   15.45    3.16
  -2   3  -8  649.51   20.71
  -2   3  -8  653.06   16.73
  -2   3  -7   15.30    1.95
  -2   3  -7   19.46    3.21
  -2   3  -6  624.56   13.84
  -2   3  -6  611.83   17.73
  -2   3  -5 2389.02   45.61
  -2   3  -5 2431.21   40.28
  -2   3  -4 1464.76   24.14
  -2   3  -4 1473.20   29.25
  -2   3  -3   60.93    4.24
  -2   3  -3   64.24    3.65
  -2   3  -2  584.43   12.47
  -2   3  -2  560.19   14.65
  -2   3  -1 5811.97   90.25
  -2   3  -1 5734.42   94.04
  -2   3  -1 5812.28   94.66
  -2   3   0 9293.58  150.45
  -2   3   0 9558.33  144.87
  -2   3   0 9174.87  150.04
  -2   3   1   38.14    3.17
  -2   3   1   40.36    3.22
  -2   3   2  187.35    7.66
  -2   3   2  182.18    7.60
  -2   3   3  664.76   17.72
  -2   3   3  698.72   18.15
  -2   3   4 1603.17   34.27
  -2   3   4 1664.66   35.19
  -2   3   5  215.21    9.86
  -2   3   5  196.30   10.04
  -2   3   6  167.78    9.65
  -2   3   6  165.64    9.09
  -2   3   7  272.13   13.45
  -2   3   7  277.91   12.74
  -2   3   8   67.85    6.56
  -2   3   8   76.34    7.51
  -2   3   9   79.39    7.55
  -2   3   9   83.25    8.38
  -2   3  10    6.84    2.43
  -2   3  10    7.12    2.73
  -2   3  11   46.42    6.56
  -2   3  11   45.13    6.70
  -2   3  12    5.98    2.89
  -2   3  12   11.87    4.14
  -2   3  13   11.60    4.20
  -2   3  13    8.40    3.74
  -2   3  14    7.83    3.56
  -2   3  14    3.58    3.78
  -2   3  15   -5.75    4.65
  -2   4 -17    1.56    3.05
  -2   4 -16   33.20    7.08
  -2   4 -15   44.90    7.66
  -2   4 -14   25.42    5.61
  -2   4 -13  125.59   10.94
  -2   4 -13  100.26    7.90
  -2   4 -12   77.37    6.41
  -2   4 -12   69.89    7.76
  -2   4 -11  142.43    8.09
  -2   4 -11  140.36   10.41
  -2   4 -10  142.01    7.49
  -2   4 -10  147.82   10.16
  -2   4  -9   31.39    3.10
  -2   4  -9   38.79    4.94
  -2   4  -8  405.37   15.32
  -2   4  -8  398.88   11.44
  -2   4  -7  115.02    4.90
  -2   4  -7  118.05    7.28
  -2   4  -6 1074.01   25.15
  -2   4  -6 1017.33   19.36
  -2   4  -5    1.99    0.49
  -2   4  -5   -1.35    0.88
  -2   4  -4  423.47   13.52
  -2   4  -4  419.68   12.22
  -2   4  -3   46.70    3.87
  -2   4  -3   46.17    3.18
  -2   4  -2 1582.66   28.49
  -2   4  -2 1585.06   31.74
  -2   4  -2 1558.06   31.01
  -2   4  -1  775.93   18.70
  -2   4  -1  796.72   18.18
  -2   4  -1  786.21   15.08
  -2   4   0  451.43   13.22
  -2   4   0  455.29    9.41
  -2   4   0  453.27   12.81
  -2   4   1 1213.76   27.07
  -2   4   1 1244.67   26.93
  -2   4   1 1301.73   22.64
  -2   4   2 1128.53   25.79
  -2   4   2 1159.86   25.87
  -2   4   3 1160.64   27.29
  -2   4   3 1169.49   27.28
  -2   4   4  780.36   21.47
  -2   4   4  776.10   21.83
  -2   4   5 1296.69   31.71
  -2   4   5 1296.83   32.28
  -2   4   6  244.47   12.59
  -2   4   6  255.47   12.31
  -2   4   7  420.97   18.18
  -2   4   7  466.18   17.92
  -2   4   8  134.45   10.32
  -2   4   8  120.77    9.27
  -2   4   9  147.35   11.30
  -2   4   9  150.29   11.10
  -2   4  10    9.73    3.40
  -2   4  10   11.82    4.24
  -2   4  11   70.30    8.27
  -2   4  11   63.62    8.47
  -2   4  12   11.92    4.59
  -2   4  12   14.99    4.68
  -2   4  13   20.34    5.66
  -2   4  13   29.50    7.14
  -2   4  14   -0.98    3.23
  -2   5 -17    9.57    4.38
  -2   5 -16   -3.95    2.91
  -2   5 -15    9.78    4.16
  -2   5 -14  116.60   11.45
  -2   5 -13   47.16    6.97
  -2   5 -12  104.14    9.69
  -2   5 -11   99.97    8.71
  -2   5 -11   83.56    5.80
  -2   5 -10  347.14   11.80
  -2   5 -10  386.62   16.70
  -2   5  -9  197.64    7.78
  -2   5  -9  212.68   11.42
  -2   5  -8  838.29   24.51
  -2   5  -8  862.29   18.48
  -2   5  -7  190.15    9.75
  -2   5  -7  204.06   10.33
  -2   5  -7  189.08    6.08
  -2   5  -6  448.08    9.65
  -2   5  -6  473.98   15.04
  -2   5  -6  483.07   15.92
  -2   5  -5   62.76    5.03
  -2   5  -5   60.36    4.54
  -2   5  -4 1847.56   37.81
  -2   5  -4 1844.12   35.76
  -2   5  -3   81.41    5.36
  -2   5  -3   94.48    5.49
  -2   5  -3   89.04    4.69
  -2   5  -2 1519.19   31.08
  -2   5  -2 1449.74   29.89
  -2   5  -2 1438.19   27.29
  -2   5  -1   75.66    5.07
  -2   5  -1   70.79    3.40
  -2   5  -1   75.46    4.80
  -2   5   0  901.72   21.77
  -2   5   0  853.46   17.05
  -2   5   0  871.21   20.80
  -2   5   1   12.42    2.32
  -2   5   1    9.20    1.31
  -2   5   1   17.71    2.44
  -2   5   2  479.39   12.14
  -2   5   2  498.14   15.57
  -2   5   2  472.45   15.60
  -2   5   3   61.90    5.38
  -2   5   3   63.83    5.42
  -2   5   4   33.47    4.00
  -2   5   4   34.05    4.27
  -2   5   5  357.95   14.89
  -2   5   5  360.05   15.15
  -2   5   6  277.99   13.87
  -2   5   6  267.54   13.53
  -2   5   7  204.78   12.53
  -2   5   7  170.46   11.25
  -2   5   8   38.51    5.59
  -2   5   8   41.69    6.23
  -2   5   9  244.08   15.39
  -2   5   9  250.71   15.24
  -2   5  10    0.37    2.16
  -2   5  10    3.25    2.67
  -2   5  11   73.25    9.10
  -2   5  11   63.67    8.86
  -2   5  12   -6.19    4.00
  -2   5  12   -5.07    3.85
  -2   5  13   16.74    5.14
  -2   5  13   17.38    6.00
  -2   5  14   11.11    5.70
  -2   6 -17    6.20    4.65
  -2   6 -16    7.99    4.49
  -2   6 -15   18.22    4.83
  -2   6 -14   29.61    5.69
  -2   6 -13   32.54    5.74
  -2   6 -12   18.82    4.16
  -2   6 -11   18.78    4.09
  -2   6 -10  195.82   11.64
  -2   6 -10  203.93   11.96
  -2   6  -9   42.65    5.13
  -2   6  -9   37.57    4.97
  -2   6  -8  356.24   14.76
  -2   6  -8  349.76   14.57
  -2   6  -7  139.46    8.31
  -2   6  -7  160.25    9.12
  -2   6  -6  558.96   17.35
  -2   6  -6  597.05   18.55
  -2   6  -5  667.86   18.16
  -2   6  -5  667.94   19.39
  -2   6  -4 1216.60   26.54
  -2   6  -4 1219.97   27.87
  -2   6  -4 1261.72   28.76
  -2   6  -3  106.66    6.42
  -2   6  -3   93.82    5.69
  -2   6  -3   95.65    5.11
  -2   6  -2 1084.59   24.81
  -2   6  -2 1095.84   22.50
  -2   6  -2 1122.78   26.22
  -2   6  -1  135.83    5.47
  -2   6  -1  136.68    7.55
  -2   6  -1  136.90    7.01
  -2   6   0 1130.70   27.49
  -2   6   0 1128.23   26.42
  -2   6   0 1140.41   22.59
  -2   6   1   -0.31    0.80
  -2   6   1    0.87    0.59
  -2   6   2 1138.01   28.43
  -2   6   2 1091.61   23.35
  -2   6   2 1104.64   27.53
  -2   6   3   47.75    5.03
  -2   6   3   56.45    5.34
  -2   6   4  112.10    8.06
  -2   6   4  109.46    7.99
  -2   6   5   66.92    6.63
  -2   6   5   76.44    6.92
  -2   6   6  161.57   11.08
  -2   6   6  145.36   10.41
  -2   6   7    0.09    1.75
  -2   6   7    1.24    1.93
  -2   6   8   41.40    6.06
  -2   6   8   55.73    7.28
  -2   6   9    7.69    3.06
  -2   6   9   13.98    3.91
  -2   6  10   25.27    5.13
  -2   6  10   24.26    5.95
  -2   6  11   34.08    6.70
  -2   6  11   35.65    7.26
  -2   6  12    3.18    4.02
  -2   6  12    1.52    3.31
  -2   6  13    7.12    4.76
  -2   7 -17    9.35    4.21
  -2   7 -16    0.49    2.99
  -2   7 -15   19.59    5.08
  -2   7 -15   16.31    4.71
  -2   7 -14    8.84    3.55
  -2   7 -14    2.96    2.63
  -2   7 -13   48.93    7.07
  -2   7 -13   56.19    7.24
  -2   7 -12    1.08    1.75
  -2   7 -12    0.69    1.71
  -2   7 -11  248.95   14.37
  -2   7 -11  285.27   14.76
  -2   7 -10   16.32    3.58
  -2   7 -10   15.46    3.43
  -2   7  -9  103.54    8.18
  -2   7  -9  112.17    8.36
  -2   7  -8  322.57   14.19
  -2   7  -8  313.17   13.83
  -2   7  -7  250.93   11.62
  -2   7  -7  252.37   12.00
  -2   7  -6  331.55   12.88
  -2   7  -6  350.80   13.70
  -2   7  -5   86.61    5.79
  -2   7  -5   84.79    5.95
  -2   7  -5   88.22    6.41
  -2   7  -4  693.77   20.00
  -2   7  -4  690.18   19.02
  -2   7  -4  675.46   17.90
  -2   7  -3  402.77   14.65
  -2   7  -3  432.77   13.84
  -2   7  -3  427.28   12.64
  -2   7  -2  716.63   17.27
  -2   7  -2  733.99   19.50
  -2   7  -2  747.69   20.99
  -2   7  -1  174.23    9.13
  -2   7  -1  158.68    6.60
  -2   7  -1  166.85    8.36
  -2   7   0 2257.67   47.48
  -2   7   0 2301.22   45.97
  -2   7   0 2277.71   41.77
  -2   7   1   31.47    3.69
  -2   7   1   31.31    4.06
  -2   7   1   25.95    2.64
  -2   7   2 1522.36   36.14
  -2   7   2 1442.87   30.14
  -2   7   2 1458.75   34.64
  -2   7   3   83.02    6.95
  -2   7   3   76.49    6.99
  -2   7   4  620.95   21.96
  -2   7   4  611.98   21.55
  -2   7   5   11.12    2.93
  -2   7   5    6.35    1.97
  -2   7   6  292.00   15.58
  -2   7   6  272.69   15.09
  -2   7   7   40.66    6.20
  -2   7   7   40.46    5.97
  -2   7   8   58.06    7.64
  -2   7   8   61.01    7.75
  -2   7   9    0.41    2.96
  -2   7   9   -0.97    3.02
  -2   7  10   20.08    4.95
  -2   7  10   13.95    5.04
  -2   7  11   -2.81    3.82
  -2   7  11   -0.81    2.76
  -2   7  12   12.03    4.89
  -2   7  12   18.46    6.20
  -2   8 -17   14.34    5.42
  -2   8 -16    5.64    3.32
  -2   8 -15   62.05    8.94
  -2   8 -15   68.36    8.54
  -2   8 -14    7.54    3.08
  -2   8 -14    2.50    2.13
  -2   8 -13   97.83   10.09
  -2   8 -13  125.43   10.54
  -2   8 -12    1.10    1.68
  -2   8 -12    5.32    2.54
  -2   8 -11  225.09   13.42
  -2   8 -11  223.84   13.06
  -2   8 -10   18.19    3.80
  -2   8 -10   20.34    3.80
  -2   8  -9  270.75   13.56
  -2   8  -9  272.71   13.44
  -2   8  -8    1.49    1.47
  -2   8  -8    1.67    1.41
  -2   8  -7  315.59   13.43
  -2   8  -7  321.61   13.96
  -2   8  -6  130.90    8.39
  -2   8  -6  124.65    7.77
  -2   8  -6  127.18    7.75
  -2   8  -5  181.61    9.80
  -2   8  -5  168.35    8.78
  -2   8  -5  156.03    8.28
  -2   8  -4  182.05    9.69
  -2   8  -4  194.03    9.17
  -2   8  -4  181.15    8.52
  -2   8  -3  201.38   10.32
  -2   8  -3  201.70    9.35
  -2   8  -3  186.10    8.23
  -2   8  -2  158.39    9.09
  -2   8  -2  153.91    7.11
  -2   8  -2  166.38    8.52
  -2   8  -1   44.57    4.45
  -2   8  -1   46.74    4.92
  -2   8  -1   37.93    3.42
  -2   8   0  518.86   18.49
  -2   8   0  512.64   14.55
  -2   8   0  519.04   17.14
  -2   8   1   55.78    5.85
  -2   8   1   57.13    4.39
  -2   8   1   60.20    5.52
  -2   8   2  561.01   20.92
  -2   8   2  576.43   16.67
  -2   8   3  120.06    9.23
  -2   8   3  124.71    8.85
  -2   8   4   60.32    6.88
  -2   8   4   69.59    7.02
  -2   8   5   10.61    3.41
  -2   8   5   12.94    3.57
  -2   8   6  111.09   10.21
  -2   8   6  123.39   10.47
  -2   8   7   12.06    3.62
  -2   8   7    9.48    3.44
  -2   8   8  125.95   11.67
  -2   8   8  144.04   12.43
  -2   8   9   -2.56    3.70
  -2   8   9   -2.09    3.38
  -2   8  10   31.57    6.70
  -2   8  10   41.37    8.14
  -2   8  11    2.52    4.20
  -2   8  11    0.24    3.35
  -2   9 -17    3.94    3.53
  -2   9 -16   -0.84    3.06
  -2   9 -15    6.84    3.24
  -2   9 -14   -0.15    2.38
  -2   9 -14    1.46    2.11
  -2   9 -13   63.63    7.67
  -2   9 -13   52.49    7.58
  -2   9 -12    9.73    3.59
  -2   9 -12    8.11    2.80
  -2   9 -11  198.55   12.82
  -2   9 -11  203.40   12.46
  -2   9 -10    1.35    1.65
  -2   9 -10    0.44    1.80
  -2   9  -9  586.26   21.26
  -2   9  -9  593.01   21.26
  -2   9  -8   -0.07    1.22
  -2   9  -8    2.22    1.78
  -2   9  -7  891.24   25.72
  -2   9  -7  861.15   24.67
  -2   9  -7  831.19   24.55
  -2   9  -6    0.22    1.09
  -2   9  -6    1.34    1.68
  -2   9  -6    1.17    1.40
  -2   9  -5  653.28   21.09
  -2   9  -5  645.29   19.35
  -2   9  -5  608.89   18.78
  -2   9  -4   88.18    6.28
  -2   9  -4   86.23    6.00
  -2   9  -4   90.73    7.11
  -2   9  -3  376.00   13.13
  -2   9  -3  417.92   16.40
  -2   9  -3  422.68   14.78
  -2   9  -2   16.31    2.44
  -2   9  -2   20.64    3.39
  -2   9  -2   16.24    3.05
  -2   9  -1  386.47   16.01
  -2   9  -1  382.63   12.83
  -2   9  -1  401.18   14.87
  -2   9   0   22.45    4.13
  -2   9   0   16.10    3.05
  -2   9   0   21.18    2.84
  -2   9   1  423.49   17.68
  -2   9   1  379.69   13.29
  -2   9   1  413.90   16.29
  -2   9   2  131.85    9.84
  -2   9   2  137.91    9.43
  -2   9   2  116.02    7.09
  -2   9   3  228.76   13.67
  -2   9   3  213.82   12.50
  -2   9   4   71.73    8.07
  -2   9   4   87.54    8.10
  -2   9   5   -2.35    2.02
  -2   9   5    1.13    2.04
  -2   9   6  112.77   10.71
  -2   9   6  133.85   11.18
  -2   9   7    5.36    2.80
  -2   9   7    2.60    2.40
  -2   9   8   63.96    8.93
  -2   9   8   61.82    8.63
  -2   9   9    2.87    3.13
  -2   9   9    2.40    3.23
  -2   9  10   32.15    7.16
  -2   9  10   23.78    6.46
  -2  10 -17    5.80    4.35
  -2  10 -16   15.30    5.44
  -2  10 -15    1.82    2.76
  -2  10 -14    2.32    2.74
  -2  10 -13   37.17    5.95
  -2  10 -13   29.88    5.82
  -2  10 -12   45.89    6.37
  -2  10 -12   44.06    6.56
  -2  10 -11   -5.23    2.77
  -2  10 -11   -2.34    2.26
  -2  10 -10   27.26    4.43
  -2  10 -10   25.27    4.57
  -2  10  -9  363.10   16.15
  -2  10  -9  314.37   15.34
  -2  10  -8    1.84    1.28
  -2  10  -8   -0.51    1.54
  -2  10  -7  225.52   12.09
  -2  10  -7  220.07   11.32
  -2  10  -7  213.14   11.51
  -2  10  -6  216.36   10.79
  -2  10  -6  203.12   10.71
  -2  10  -6  223.22   12.05
  -2  10  -5  618.80   20.97
  -2  10  -5  564.26   18.55
  -2  10  -5  578.46   18.69
  -2  10  -4   55.61    4.99
  -2  10  -4   57.66    5.23
  -2  10  -4   62.81    6.36
  -2  10  -3  708.49   23.33
  -2  10  -3  694.04   20.91
  -2  10  -3  648.05   19.18
  -2  10  -2  149.83    9.96
  -2  10  -2  143.94    8.78
  -2  10  -2  128.31    7.49
  -2  10  -1  201.88   12.20
  -2  10  -1  202.61    9.53
  -2  10  -1  204.91   10.85
  -2  10   0  208.34   12.66
  -2  10   0  222.72   10.11
  -2  10   0  226.18   11.80
  -2  10   1  191.14   12.42
  -2  10   1  173.59    9.12
  -2  10   1  197.12   11.49
  -2  10   2   19.87    4.07
  -2  10   2   20.22    3.38
  -2  10   2   13.39    3.62
  -2  10   3  193.48   13.33
  -2  10   3  191.79   12.40
  -2  10   4  127.68   10.54
  -2  10   4  102.64   10.30
  -2  10   5   83.26    9.09
  -2  10   5   85.15    9.40
  -2  10   6    0.06    2.54
  -2  10   6    1.48    2.92
  -2  10   7    2.02    2.61
  -2  10   7    1.69    2.51
  -2  10   8    7.62    3.85
  -2  10   8    8.21    4.53
  -2  10   9    1.38    3.76
  -2  11 -17   -1.54    3.35
  -2  11 -16    6.71    3.59
  -2  11 -15   13.22    4.32
  -2  11 -14   47.27    7.44
  -2  11 -13    2.61    2.14
  -2  11 -13    9.42    3.53
  -2  11 -12   35.86    5.83
  -2  11 -12   33.07    5.36
  -2  11 -11   73.66    7.68
  -2  11 -11   54.63    7.04
  -2  11 -10  128.99    9.66
  -2  11 -10  126.53    9.79
  -2  11 -10   99.17    9.09
  -2  11  -9   14.04    3.17
  -2  11  -9   10.70    2.74
  -2  11  -9   16.52    3.56
  -2  11  -8   59.34    6.44
  -2  11  -8   56.06    6.09
  -2  11  -8   67.03    6.30
  -2  11  -7  142.19    9.92
  -2  11  -7  140.24    8.97
  -2  11  -7  133.35    9.27
  -2  11  -6    5.67    2.26
  -2  11  -6    5.89    2.61
  -2  11  -6    6.42    2.28
  -2  11  -5   22.14    3.47
  -2  11  -5   22.31    3.42
  -2  11  -5   31.63    4.75
  -2  11  -4   19.69    3.25
  -2  11  -4   26.72    4.55
  -2  11  -4   18.21    3.12
  -2  11  -3  186.99   11.56
  -2  11  -3  158.82    8.95
  -2  11  -3  171.59    9.85
  -2  11  -2    5.99    2.45
  -2  11  -2    7.61    2.21
  -2  11  -2    3.55    2.11
  -2  11  -1  204.41   12.88
  -2  11  -1  209.89   10.43
  -2  11  -1  244.24   12.38
  -2  11   0    7.19    2.49
  -2  11   0   13.86    3.30
  -2  11   0   14.23    2.77
  -2  11   1  107.62    9.75
  -2  11   1   97.99    7.21
  -2  11   1  108.45    8.80
  -2  11   2   92.11    9.27
  -2  11   2   91.12    8.42
  -2  11   3  131.81   10.86
  -2  11   3  120.55   10.98
  -2  11   4   80.02    9.31
  -2  11   4   85.72    9.15
  -2  11   5   19.24    5.34
  -2  11   5   26.93    5.54
  -2  11   6   37.52    6.79
  -2  11   6   39.40    6.98
  -2  11   7   33.37    7.19
  -2  11   7   33.88    6.59
  -2  11   8   -1.08    3.56
  -2  12 -16   34.65    7.04
  -2  12 -15    5.24    3.27
  -2  12 -14   32.54    6.20
  -2  12 -13   43.40    6.78
  -2  12 -12   65.58    7.51
  -2  12 -12   57.90    7.81
  -2  12 -11   52.97    7.05
  -2  12 -11   54.44    6.76
  -2  12 -11   63.84    7.02
  -2  12 -10    7.22    2.88
  -2  12 -10    7.30    2.89
  -2  12 -10    9.21    2.67
  -2  12  -9  109.08    9.07
  -2  12  -9   90.83    8.43
  -2  12  -9   99.59    8.09
  -2  12  -8   59.09    6.57
  -2  12  -8   57.35    6.62
  -2  12  -8   53.95    5.98
  -2  12  -7   46.32    6.01
  -2  12  -7   41.19    5.30
  -2  12  -7   41.12    5.05
  -2  12  -6  271.98   14.57
  -2  12  -6  262.47   12.67
  -2  12  -6  252.39   12.91
  -2  12  -5   82.97    7.01
  -2  12  -5   87.49    7.04
  -2  12  -5  103.62    8.76
  -2  12  -4    6.58    2.28
  -2  12  -4   10.88    3.20
  -2  12  -4   13.15    2.74
  -2  12  -3  158.87   11.33
  -2  12  -3  132.24    8.61
  -2  12  -3  161.64    9.89
  -2  12  -2   23.16    4.50
  -2  12  -2   20.83    3.95
  -2  12  -2   20.57    3.35
  -2  12  -1   44.40    6.35
  -2  12  -1   44.20    5.58
  -2  12  -1   41.01    4.89
  -2  12   0   -1.19    1.76
  -2  12   0   -0.87    1.51
  -2  12   1   62.73    7.92
  -2  12   1   71.72    7.61
  -2  12   2    2.51    2.47
  -2  12   2    4.17    2.53
  -2  12   3   12.89    4.27
  -2  12   3   11.99    4.06
  -2  12   4    2.42    3.70
  -2  12   4    1.39    2.34
  -2  12   5   26.80    6.55
  -2  12   5   21.67    5.67
  -2  12   6   17.40    5.28
  -2  12   7   20.01    6.57
  -2  13 -15   -5.44    3.71
  -2  13 -14    4.24    2.61
  -2  13 -13    0.53    2.31
  -2  13 -12   19.06    4.84
  -2  13 -11    7.44    3.28
  -2  13 -11    2.56    2.23
  -2  13 -10   41.85    5.93
  -2  13 -10   27.41    4.97
  -2  13  -9   47.60    6.26
  -2  13  -9   36.08    5.54
  -2  13  -8   66.87    7.47
  -2  13  -8   40.36    5.80
  -2  13  -7   92.06    8.61
  -2  13  -7   61.95    6.84
  -2  13  -6  235.45   14.15
  -2  13  -6  201.36   11.98
  -2  13  -5  162.38   11.84
  -2  13  -5  154.60    9.90
  -2  13  -5  138.16    9.51
  -2  13  -4   40.25    5.08
  -2  13  -4   38.73    5.72
  -2  13  -4   37.52    4.89
  -2  13  -3  200.98   13.50
  -2  13  -3  206.77   11.85
  -2  13  -2   40.04    6.42
  -2  13  -2   35.38    5.21
  -2  13  -1  125.29    9.72
  -2  13  -1  112.39   10.64
  -2  13   0   -0.83    2.38
  -2  13   0   10.79    3.41
  -2  13   1   89.86    9.80
  -2  13   1   68.70    7.82
  -2  13   2   10.08    4.22
  -2  13   3   14.96    5.04
  -2  13   4    7.29    4.02
  -2  13   5    3.13    3.96
  -2  13   6    2.78    3.31
  -2  14 -13    0.85    2.49
  -2  14 -12   25.71    5.51
  -2  14 -11    0.65    2.04
  -2  14 -10   19.14    4.45
  -2  14 -10   19.40    4.38
  -2  14  -9    9.43    3.55
  -2  14  -9   10.28    3.61
  -2  14  -8   17.64    3.89
  -2  14  -8   23.96    4.95
  -2  14  -7   45.74    6.03
  -2  14  -7   61.27    7.55
  -2  14  -6    3.69    2.16
  -2  14  -6    9.87    3.47
  -2  14  -5   61.30    7.72
  -2  14  -4   13.84    4.13
  -2  14  -3   60.80    7.73
  -2  14  -2    2.29    2.73
  -2  14  -1   19.20    5.33
  -2  14   0   25.38    5.70
  -2  14   1   26.56    5.91
  -2  14   2   18.05    5.44
  -2  14   3   46.85    8.48
  -2  14   4    5.91    4.74
  -2  15  -8   33.65    5.81
  -2  15  -7   -2.95    2.70
  -2  15  -6    9.86    3.78
  -2  15  -5    2.15    3.01
  -2  15  -4   22.58    5.32
  -2  15  -3    8.72    3.89
  -2  15  -2   10.61    4.37
  -2  15  -1   49.79    7.99
  -2  15   0    1.08    2.88
  -2  15   1   33.50    6.77
  -2  15   2    2.85    3.64
  -2  16  -5   -3.28    3.22
  -2  16  -4   33.12    6.73
  -2  16  -3    4.15    3.38
  -2  16  -2    9.93    4.24
  -1 -17   4    0.08    3.64
  -1 -17   5   24.41    6.47
  -1 -17   6    9.46    4.25
  -1 -17   7    1.54    3.25
  -1 -17   8    7.81    4.28
  -1 -17   9    8.92    3.97
  -1 -16   2   11.98    5.19
  -1 -16   3    1.17    3.25
  -1 -16   4   -0.15    2.77
  -1 -16   5    6.13    4.62
  -1 -16   6    0.86    2.82
  -1 -16   7   17.03    5.11
  -1 -16   8    7.80    4.30
  -1 -16   9   18.11    4.86
  -1 -16  10    1.27    3.56
  -1 -16  11   16.25    5.89
  -1 -15   0    5.01    3.18
  -1 -15   1   18.02    5.72
  -1 -15   2    7.03    3.84
  -1 -15   3   57.86    8.42
  -1 -15   4   -1.46    3.41
  -1 -15   5  115.21   11.90
  -1 -15   6   19.13    5.68
  -1 -15   7  103.34   11.19
  -1 -15   8   26.82    6.28
  -1 -15   9   39.99    7.12
  -1 -15  10   19.77    5.51
  -1 -15  11   46.15    7.96
  -1 -15  12    6.79    3.68
  -1 -14  -2    6.71    3.34
  -1 -14  -1    1.02    3.15
  -1 -14  -1    4.66    3.10
  -1 -14   0    0.18    2.77
  -1 -14   0    1.25    2.67
  -1 -14   1   17.36    4.90
  -1 -14   1   18.34    4.79
  -1 -14   2    0.75    2.36
  -1 -14   2    2.89    3.47
  -1 -14   3   10.56    3.64
  -1 -14   3    5.75    3.24
  -1 -14   4    6.49    3.13
  -1 -14   4    1.89    2.45
  -1 -14   5   57.23    8.04
  -1 -14   5   43.68    5.96
  -1 -14   6    6.79    3.31
  -1 -14   7   58.47    8.33
  -1 -14   8   11.17    4.78
  -1 -14   9   21.90    5.61
  -1 -14  10   21.27    5.29
  -1 -14  11   24.37    5.92
  -1 -14  12   18.06    5.44
  -1 -13  -5    7.81    4.33
  -1 -13  -4   15.13    4.94
  -1 -13  -3    4.09    3.15
  -1 -13  -2   42.51    7.27
  -1 -13  -2   37.37    6.65
  -1 -13  -1   51.60    7.68
  -1 -13  -1   37.49    6.40
  -1 -13   0   95.42    9.96
  -1 -13   0   85.69    9.51
  -1 -13   1   49.21    6.94
  -1 -13   1   42.19    6.56
  -1 -13   2  114.60   10.20
  -1 -13   2   99.66   10.16
  -1 -13   3   14.10    4.10
  -1 -13   3   14.52    3.98
  -1 -13   4   10.30    4.18
  -1 -13   4    4.70    2.28
  -1 -13   5   50.36    7.45
  -1 -13   5   54.14    6.44
  -1 -13   6   20.30    4.82
  -1 -13   6   14.12    3.18
  -1 -13   7   45.44    6.85
  -1 -13   7   54.30    6.24
  -1 -13   8    2.24    2.66
  -1 -13   9   45.46    6.80
  -1 -13  10   -4.10    2.75
  -1 -13  11    1.59    2.12
  -1 -13  12    3.88    3.08
  -1 -13  13   16.62    4.68
  -1 -12  -6    7.66    4.44
  -1 -12  -5    0.07    2.89
  -1 -12  -4   19.00    4.98
  -1 -12  -3   -1.18    2.38
  -1 -12  -3   -3.27    2.92
  -1 -12  -2   -0.17    2.36
  -1 -12  -2    9.87    3.82
  -1 -12  -1  118.44   10.76
  -1 -12  -1  119.06   10.62
  -1 -12   0   66.32    7.90
  -1 -12   0   72.61    8.16
  -1 -12   1   83.29    8.61
  -1 -12   1   77.98    8.80
  -1 -12   2   39.64    6.25
  -1 -12   2   49.66    6.39
  -1 -12   3  231.08   13.42
  -1 -12   3  222.12   14.56
  -1 -12   4  352.91   16.26
  -1 -12   4  301.00   17.33
  -1 -12   5   48.16    6.81
  -1 -12   5   61.61    6.49
  -1 -12   6   70.66    7.76
  -1 -12   6   74.24    6.82
  -1 -12   7  326.38   14.65
  -1 -12   7  295.78   17.07
  -1 -12   8  109.55    9.97
  -1 -12   8  110.28    8.09
  -1 -12   9   66.99    8.02
  -1 -12  10    1.55    2.32
  -1 -12  11   96.29    9.54
  -1 -12  12   -2.75    2.51
  -1 -12  13   21.05    4.63
  -1 -11  -8   18.46    5.97
  -1 -11  -7   20.23    5.90
  -1 -11  -6    4.51    2.60
  -1 -11  -5   -2.32    3.40
  -1 -11  -4   54.78    7.34
  -1 -11  -4   67.04    7.78
  -1 -11  -3    5.03    2.69
  -1 -11  -3    7.84    3.27
  -1 -11  -3   11.33    3.44
  -1 -11  -2   78.56    8.77
  -1 -11  -2   70.87    7.80
  -1 -11  -1   -1.13    2.33
  -1 -11  -1    1.24    1.95
  -1 -11   0   50.89    6.55
  -1 -11   0   44.90    6.28
  -1 -11   1  158.32   11.12
  -1 -11   1  140.33   11.14
  -1 -11   2   48.12    6.69
  -1 -11   2   51.58    6.13
  -1 -11   3   34.03    5.72
  -1 -11   3   28.13    4.41
  -1 -11   4    3.27    2.55
  -1 -11   4    0.58    1.42
  -1 -11   5  399.23   16.37
  -1 -11   5  370.35   18.30
  -1 -11   6   56.40    7.02
  -1 -11   6   53.62    5.69
  -1 -11   7  167.80    9.83
  -1 -11   7  187.73   12.54
  -1 -11   8   35.45    5.71
  -1 -11   8   33.67    4.40
  -1 -11   9  254.38   12.27
  -1 -11   9  275.82   15.31
  -1 -11  10   35.15    5.51
  -1 -11  11  135.32   10.71
  -1 -11  12    5.54    2.73
  -1 -11  13   42.99    6.34
  -1 -10  -9    2.35    3.75
  -1 -10  -8   34.93    7.37
  -1 -10  -7    3.77    3.00
  -1 -10  -6   87.60   10.13
  -1 -10  -6   72.36    8.36
  -1 -10  -5    4.97    2.48
  -1 -10  -5    2.81    2.42
  -1 -10  -4  137.66   11.54
  -1 -10  -4  120.76    9.63
  -1 -10  -3   15.38    3.31
  -1 -10  -3    9.51    2.74
  -1 -10  -2  183.64   12.40
  -1 -10  -2  165.85   11.48
  -1 -10  -1   22.47    4.27
  -1 -10  -1   19.44    4.04
  -1 -10   0  121.06    9.74
  -1 -10   0  141.76   10.32
  -1 -10   1    3.21    2.02
  -1 -10   1    5.70    2.22
  -1 -10   2  453.31   17.93
  -1 -10   2  445.36   19.13
  -1 -10   3   28.85    4.50
  -1 -10   3   24.59    3.87
  -1 -10   4  194.39   10.63
  -1 -10   4  209.87   12.51
  -1 -10   5   38.36    5.19
  -1 -10   5   34.90    4.48
  -1 -10   6   62.28    6.59
  -1 -10   6   56.15    5.33
  -1 -10   7    7.00    2.09
  -1 -10   7    7.01    2.11
[truncated: 499,864 more chars]
