# Supplementary material for: Planting the Seeds of a Decision Tree for Ionic Liquids: Steric and Electronic Impacts on Melting Points of Triarylphosponium Ionic Liquids
Source: J Phys Chem B. 2024 Jun 7;128(24):5895–907. doi: 10.1021/acs.jpcb.4c02196 (PMC11194809; doi:10.1021/acs.jpcb.4c02196)
Supplement: Supplementary file 1 — jp4c02196_si_001.zip [file jp4c02196_si_001.zip › 4MeO NTf2 Finalized.cif]

data_c4_4meotpp_tf2n_0m
_audit_creation_date               2023-01-06
_audit_creation_method
;
Olex2 1.5
(compiled 2022.04.07 svn.rca3783a0 for OlexSys, GUI svn.r6498)
;
_shelx_SHELXL_version_number       '2018/3'
_audit_contact_author_address      ?
_audit_contact_author_email        ?
_audit_contact_author_name         ''
_audit_contact_author_phone        ?
_publ_contact_author_id_orcid      ?
_publ_section_acknowledgements
;
This material is based upon work supported by the National Science Foundation 
through the Major Research Instrumentation Program under Grant No. CHE 1625543.
(Funding for the single crystal X-ray diffractometer).
;
_publ_section_references
;
Bruker (2022). Apex4 2022.1-1, SAINT V8.40B, Bruker AXS 
Inc.: Madison (WI), USA, 2022.

Dolomanov, O.V., Bourhis, L.J., Gildea, R.J, Howard, J.A.K. & Puschmann, H.
 (2009), J. Appl. Cryst. 42, 339-341.

H\"ubschle, C. B., Sheldrick, G. M. and Dittrich, B. (2011). J. Appl. Cryst., 
44, 1281--1284.

Sheldrick G. M. (2015a). Crystal structure refinement with SHELXL, Acta Cryst., 
C71, 3-8.

Sheldrick, G. M. (2015b). SHELXT--Integrated space-group and
crystal-structure determination, Acta Cryst. A71, 3-8.

Sheldrick, G. M. (2018). SHELXL2018. University of G\"ottingen, Germany.

Sheldrick, G.M. (2008). Acta Cryst., A64, 112--122.

Sheldrick, G.M. (2015). Acta Cryst. C71, 3-8.
;
_chemical_name_common              ?
_chemical_name_systematic          ?
_chemical_formula_moiety           'C2 F6 N O4 S2, C25 H30 O3 P'
_chemical_formula_sum              'C27 H30 F6 N O7 P S2'
_chemical_formula_weight           689.61
_chemical_melting_point            ?
loop_
  _atom_type_symbol
  _atom_type_description
  _atom_type_scat_dispersion_real
  _atom_type_scat_dispersion_imag
  _atom_type_scat_source
 'C' 'C' 0.0181 0.0091 'International Tables Vol C Tables 4.2.6.8 and 6.1.1.4'
 'H' 'H' 0.0000 0.0000 'International Tables Vol C Tables 4.2.6.8 and 6.1.1.4'
 'N' 'N' 0.0311 0.0180 'International Tables Vol C Tables 4.2.6.8 and 6.1.1.4'
 'O' 'O' 0.0492 0.0322 'International Tables Vol C Tables 4.2.6.8 and 6.1.1.4'
 'F' 'F' 0.0727 0.0534 'International Tables Vol C Tables 4.2.6.8 and 6.1.1.4'
 'P' 'P' 0.2955 0.4335 'International Tables Vol C Tables 4.2.6.8 and 6.1.1.4'
 'S' 'S' 0.3331 0.5567 'International Tables Vol C Tables 4.2.6.8 and 6.1.1.4'

_shelx_space_group_comment
;
The symmetry employed for this shelxl refinement is uniquely defined
by the following loop, which should always be used as a source of
symmetry information in preference to the above space-group names.
They are only intended as comments.
;
_space_group_crystal_system        'monoclinic'
_space_group_IT_number             14
_space_group_name_H-M_alt          'P 1 21/n 1'
_space_group_name_Hall             '-P 2yn'
loop_
  _space_group_symop_operation_xyz
 'x, y, z'
 '-x+1/2, y+1/2, -z+1/2'
 '-x, -y, -z'
 'x-1/2, -y-1/2, z-1/2'

_cell_length_a                     10.932(3)
_cell_length_b                     22.657(7)
_cell_length_c                     12.759(3)
_cell_angle_alpha                  90
_cell_angle_beta                   96.130(14)
_cell_angle_gamma                  90
_cell_volume                       3142.2(14)
_cell_formula_units_Z              4
_cell_measurement_reflns_used      5117
_cell_measurement_temperature      150(2)
_cell_measurement_theta_max        78.1898
_cell_measurement_theta_min        3.9937
_shelx_estimated_absorpt_T_max     0.947
_shelx_estimated_absorpt_T_min     0.752
_exptl_absorpt_coefficient_mu      2.744
_exptl_absorpt_correction_T_max    0.7543
_exptl_absorpt_correction_T_min    0.6356
_exptl_absorpt_correction_type     multi-scan
_exptl_absorpt_process_details
;
 SADABS 2016/2: Krause, L., Herbst-Irmer, R., Sheldrick G.M. & Stalke D.,
 J. Appl. Cryst. 48 (2015) 3-10
;
_exptl_crystal_colour              colourless
_exptl_crystal_colour_primary      colourless
_exptl_crystal_density_diffrn      1.458
_exptl_crystal_density_meas        ?
_exptl_crystal_density_method      ?
_exptl_crystal_description         flake
_exptl_crystal_F_000               1424
_exptl_crystal_size_max            0.11
_exptl_crystal_size_mid            0.07
_exptl_crystal_size_min            0.02
_exptl_transmission_factor_max     ?
_exptl_transmission_factor_min     ?
_diffrn_reflns_av_R_equivalents    0.0844
_diffrn_reflns_av_unetI/netI       0.0592
_diffrn_reflns_Laue_measured_fraction_full  0.998
_diffrn_reflns_Laue_measured_fraction_max  0.974
_diffrn_reflns_limit_h_max         11
_diffrn_reflns_limit_h_min         -13
_diffrn_reflns_limit_k_max         28
_diffrn_reflns_limit_k_min         -27
_diffrn_reflns_limit_l_max         15
_diffrn_reflns_limit_l_min         -16
_diffrn_reflns_number              32082
_diffrn_reflns_point_group_measured_fraction_full  0.998
_diffrn_reflns_point_group_measured_fraction_max  0.974
_diffrn_reflns_theta_full          67.679
_diffrn_reflns_theta_max           79.790
_diffrn_reflns_theta_min           3.902
_diffrn_ambient_temperature        150.00
_diffrn_detector_area_resol_mean   7.4074
_diffrn_detector_type             
 'PhotonIII_C14 charge-integrating and photon counting pixel array'
_diffrn_measured_fraction_theta_full  0.998
_diffrn_measured_fraction_theta_max  0.974
_diffrn_measurement_device         'four circle diffractometer'
_diffrn_measurement_device_type    'Bruker AXS D8 Quest'
_diffrn_measurement_method         'omega and phi scans'
_diffrn_radiation_type             CuK\a
_diffrn_radiation_wavelength       1.54178
_diffrn_source                    'I-mu-S microsource X-ray tube'
_reflns_Friedel_coverage           0.000
_reflns_Friedel_fraction_full      .
_reflns_Friedel_fraction_max       .
_reflns_number_gt                  4594
_reflns_number_total               6668
_reflns_special_details
;
 Reflections were merged by SHELXL according to the crystal
 class for the calculation of statistics and refinement.
 
 _reflns_Friedel_fraction is defined as the number of unique
 Friedel pairs measured divided by the number that would be
 possible theoretically, ignoring centric projections and
 systematic absences.
;
_reflns_threshold_expression       'I > 2\s(I)'
_computing_cell_refinement         'SAINT V8.40B (Bruker, 2020)'
_computing_data_collection         'Apex4 v2022.1-1 (Bruker, 2022)'
_computing_data_reduction          'SAINT V8.40B (Bruker, 2020)'
_computing_molecular_graphics      'Olex2 1.5 (Dolomanov et al., 2009)'
_computing_publication_material    'Olex2 1.5 (Dolomanov et al., 2009)'
_computing_structure_refinement   
;  
SHELXL-2018/3 (Sheldrick, 2015a, 2018), 
SHELXLE Rev1385 (H\"ubschle et al., 2011)
; 
_computing_structure_solution      'SHELXT (Sheldrick, 2015b)'
_refine_diff_density_max           0.631
_refine_diff_density_min           -0.640
_refine_diff_density_rms           0.059
_refine_ls_extinction_coef         .
_refine_ls_extinction_method       none
_refine_ls_goodness_of_fit_ref     1.035
_refine_ls_hydrogen_treatment      constr
_refine_ls_matrix_type             full
_refine_ls_number_parameters       401
_refine_ls_number_reflns           6668
_refine_ls_number_restraints       0
_refine_ls_R_factor_all            0.0873
_refine_ls_R_factor_gt             0.0563
_refine_ls_restrained_S_all        1.035
_refine_ls_shift/su_max            0.000
_refine_ls_shift/su_mean           0.000
_refine_ls_structure_factor_coef   Fsqd
_refine_ls_weighting_details      
 'w=1/[\s^2^(Fo^2^)+(0.0684P)^2^+1.7027P] where P=(Fo^2^+2Fc^2^)/3'
_refine_ls_weighting_scheme        calc
_refine_ls_wR_factor_gt            0.1379
_refine_ls_wR_factor_ref           0.1551
_refine_special_details            ?
_olex2_refinement_description
;
1. Fixed Uiso
 At 1.2 times of:
  All C(H) groups, All C(H,H) groups
 At 1.5 times of:
  All C(H,H,H) groups
2.a Secondary CH2 refined with riding coordinates:
 C1(H1A,H1B), C2(H2A,H2B), C3(H3A,H3B)
2.b Aromatic/amide H refined with riding coordinates:
 C6A(H6A), C6B(H6B), C6C(H6C), C7B(H7B), C7A(H7A), C7C(H7C), C9A(H9A),
 C9C(H9C), C9B(H9B), C10A(H10A), C10C(H10C), C10B(H10B)
2.c Idealised Me refined as rotating group:
 C4(H4A,H4B,H4C), C11A(H11A,H11B,H11C), C11B(H11D,H11E,H11F), C11C(H11G,H11H,
 H11I)
;
_atom_sites_solution_hydrogens     geom
_atom_sites_solution_primary       dual
_atom_sites_solution_secondary     difmap
loop_
  _atom_site_label
  _atom_site_type_symbol
  _atom_site_fract_x
  _atom_site_fract_y
  _atom_site_fract_z
  _atom_site_U_iso_or_equiv
  _atom_site_adp_type
  _atom_site_occupancy
  _atom_site_site_symmetry_order
  _atom_site_calc_flag
  _atom_site_refinement_flags_posn
  _atom_site_refinement_flags_adp
  _atom_site_refinement_flags_occupancy
  _atom_site_disorder_assembly
  _atom_site_disorder_group
 S1 S 0.80603(8) 0.44054(4) 0.11611(8) 0.0555(3) Uani 1 1 d . . . . .
 S2 S 0.75963(9) 0.42530(4) 0.32478(9) 0.0613(3) Uani 1 1 d . . . . .
 F1 F 0.5797(2) 0.44990(14) 0.0284(3) 0.0953(9) Uani 1 1 d . . . . .
 F2 F 0.6915(3) 0.39094(13) -0.0505(3) 0.0945(9) Uani 1 1 d . . . . .
 F3 F 0.6251(3) 0.36515(14) 0.0948(3) 0.1131(12) Uani 1 1 d . . . . .
 F4 F 0.8687(3) 0.51593(13) 0.4187(2) 0.0881(8) Uani 1 1 d . . . . .
 F5 F 0.8989(3) 0.43408(18) 0.5012(3) 0.1266(14) Uani 1 1 d . . . . .
 F6 F 0.9914(2) 0.45174(13) 0.3639(3) 0.0908(9) Uani 1 1 d . . . . .
 O2 O 0.8908(2) 0.39339(14) 0.1247(3) 0.0785(9) Uani 1 1 d . . . . .
 O3 O 0.8316(3) 0.49125(14) 0.0543(2) 0.0820(10) Uani 1 1 d . . . . .
 O4 O 0.7931(3) 0.36496(12) 0.3190(3) 0.0897(11) Uani 1 1 d . . . . .
 O5 O 0.6536(3) 0.44048(15) 0.3738(3) 0.0786(9) Uani 1 1 d . . . . .
 N1 N 0.7584(3) 0.46219(13) 0.2202(3) 0.0579(8) Uani 1 1 d . . . . .
 C12 C 0.6669(4) 0.40991(19) 0.0439(4) 0.0716(12) Uani 1 1 d . . . . .
 C13 C 0.8865(4) 0.4585(2) 0.4063(4) 0.0747(13) Uani 1 1 d . . . . .
 P1 P 0.69753(6) 0.19745(3) 0.47598(5) 0.03000(17) Uani 1 1 d . . . . .
 O1B O 0.23472(19) 0.32385(11) 0.33001(19) 0.0485(6) Uani 1 1 d . . . . .
 O1A O 1.0004(2) 0.37164(10) 0.73676(17) 0.0463(5) Uani 1 1 d . . . . .
 O1C O 0.9466(2) 0.13933(10) 0.09904(17) 0.0462(5) Uani 1 1 d . . . . .
 C1 C 0.6674(3) 0.13343(14) 0.5529(2) 0.0358(6) Uani 1 1 d . . . . .
 H1A H 0.617260 0.145835 0.609244 0.043 Uiso 1 1 calc R U . . .
 H1B H 0.617357 0.105395 0.506835 0.043 Uiso 1 1 calc R U . . .
 C2 C 0.7807(3) 0.10081(15) 0.6040(2) 0.0434(7) Uani 1 1 d . . . . .
 H2A H 0.836658 0.129168 0.643939 0.052 Uiso 1 1 calc R U . . .
 H2B H 0.825418 0.082830 0.548492 0.052 Uiso 1 1 calc R U . . .
 C3 C 0.7436(4) 0.05265(17) 0.6783(3) 0.0546(9) Uani 1 1 d . . . . .
 H3A H 0.700847 0.071047 0.734655 0.065 Uiso 1 1 calc R U . . .
 H3B H 0.685075 0.025367 0.638509 0.065 Uiso 1 1 calc R U . . .
 C4 C 0.8533(4) 0.01761(19) 0.7284(4) 0.0723(12) Uani 1 1 d . . . . .
 H4A H 0.825652 -0.010758 0.778845 0.108 Uiso 1 1 calc R U . . .
 H4B H 0.913400 0.044627 0.765183 0.108 Uiso 1 1 calc R U . . .
 H4C H 0.891592 -0.003602 0.673454 0.108 Uiso 1 1 calc R U . . .
 C5A C 0.7878(2) 0.25030(13) 0.5548(2) 0.0310(6) Uani 1 1 d . . . . .
 C5B C 0.5538(2) 0.23240(13) 0.4325(2) 0.0302(6) Uani 1 1 d . . . . .
 C5C C 0.7783(2) 0.17721(12) 0.3669(2) 0.0307(6) Uani 1 1 d . . . . .
 C6A C 0.9162(3) 0.24695(14) 0.5692(2) 0.0365(6) Uani 1 1 d . . . . .
 H6A H 0.957008 0.216304 0.535941 0.044 Uiso 1 1 calc R U . . .
 C6B C 0.4412(3) 0.21041(14) 0.4561(2) 0.0359(6) Uani 1 1 d . . . . .
 H6B H 0.438662 0.174820 0.495129 0.043 Uiso 1 1 calc R U . . .
 C6C C 0.7830(3) 0.11884(13) 0.3327(2) 0.0356(6) Uani 1 1 d . . . . .
 H6C H 0.747105 0.088619 0.370947 0.043 Uiso 1 1 calc R U . . .
 C7B C 0.3326(3) 0.23982(14) 0.4232(2) 0.0384(7) Uani 1 1 d . . . . .
 H7B H 0.256260 0.224416 0.440009 0.046 Uiso 1 1 calc R U . . .
 C7A C 0.9841(3) 0.28756(14) 0.6311(2) 0.0390(7) Uani 1 1 d . . . . .
 H7A H 1.071290 0.284551 0.640906 0.047 Uiso 1 1 calc R U . . .
 C7C C 0.8392(3) 0.10420(14) 0.2440(2) 0.0375(7) Uani 1 1 d . . . . .
 H7C H 0.843344 0.064161 0.222598 0.045 Uiso 1 1 calc R U . . .
 C8B C 0.3353(3) 0.29138(14) 0.3662(2) 0.0357(6) Uani 1 1 d . . . . .
 C8A C 0.9249(3) 0.33322(14) 0.6795(2) 0.0371(6) Uani 1 1 d . . . . .
 C8C C 0.8892(3) 0.14830(14) 0.1867(2) 0.0347(6) Uani 1 1 d . . . . .
 C9A C 0.7980(3) 0.33636(14) 0.6674(2) 0.0380(7) Uani 1 1 d . . . . .
 H9A H 0.757234 0.366644 0.701751 0.046 Uiso 1 1 calc R U . . .
 C9C C 0.8832(3) 0.20708(13) 0.2188(2) 0.0375(7) Uani 1 1 d . . . . .
 H9C H 0.916680 0.237266 0.178789 0.045 Uiso 1 1 calc R U . . .
 C9B C 0.4477(3) 0.31413(15) 0.3430(2) 0.0402(7) Uani 1 1 d . . . . .
 H9B H 0.449876 0.350004 0.304728 0.048 Uiso 1 1 calc R U . . .
 C10A C 0.7302(3) 0.29535(13) 0.6053(2) 0.0354(6) Uani 1 1 d . . . . .
 H10A H 0.642989 0.297974 0.596936 0.042 Uiso 1 1 calc R U . . .
 C10C C 0.8296(3) 0.22155(13) 0.3076(2) 0.0345(6) Uani 1 1 d . . . . .
 H10C H 0.826991 0.261602 0.329257 0.041 Uiso 1 1 calc R U . . .
 C10B C 0.5556(3) 0.28497(14) 0.3753(2) 0.0382(7) Uani 1 1 d . . . . .
 H10B H 0.631737 0.300655 0.358565 0.046 Uiso 1 1 calc R U . . .
 C11A C 0.9449(4) 0.42145(16) 0.7822(3) 0.0537(9) Uani 1 1 d . . . . .
 H11A H 0.898941 0.444590 0.726217 0.081 Uiso 1 1 calc R U . . .
 H11B H 1.009116 0.446127 0.819456 0.081 Uiso 1 1 calc R U . . .
 H11C H 0.888690 0.407697 0.831881 0.081 Uiso 1 1 calc R U . . .
 C11B C 0.1175(3) 0.3041(2) 0.3541(4) 0.0738(13) Uani 1 1 d . . . . .
 H11D H 0.053578 0.330621 0.321316 0.111 Uiso 1 1 calc R U . . .
 H11E H 0.115330 0.304154 0.430677 0.111 Uiso 1 1 calc R U . . .
 H11F H 0.102661 0.264033 0.326854 0.111 Uiso 1 1 calc R U . . .
 C11C C 0.9466(4) 0.08054(16) 0.0567(3) 0.0575(10) Uani 1 1 d . . . . .
 H11G H 0.861576 0.067369 0.038436 0.086 Uiso 1 1 calc R U . . .
 H11H H 0.988169 0.053808 0.109361 0.086 Uiso 1 1 calc R U . . .
 H11I H 0.989975 0.080367 -0.006688 0.086 Uiso 1 1 calc R U . . .

loop_
  _atom_site_aniso_label
  _atom_site_aniso_U_11
  _atom_site_aniso_U_22
  _atom_site_aniso_U_33
  _atom_site_aniso_U_23
  _atom_site_aniso_U_13
  _atom_site_aniso_U_12
 S1 0.0484(5) 0.0438(5) 0.0799(6) -0.0175(4) 0.0320(4) -0.0096(4)
 S2 0.0509(5) 0.0472(5) 0.0923(7) 0.0227(5) 0.0373(5) 0.0065(4)
 F1 0.0623(15) 0.097(2) 0.128(2) -0.0007(18) 0.0192(15) 0.0293(15)
 F2 0.0828(18) 0.0824(19) 0.116(2) -0.0426(17) -0.0013(16) 0.0094(15)
 F3 0.0784(19) 0.085(2) 0.172(3) 0.024(2) -0.0058(19) -0.0427(16)
 F4 0.095(2) 0.080(2) 0.0891(18) -0.0024(15) 0.0128(15) 0.0026(16)
 F5 0.115(3) 0.158(3) 0.104(2) 0.077(2) -0.0026(19) -0.026(2)
 F6 0.0548(14) 0.0843(19) 0.137(2) 0.0237(17) 0.0268(15) -0.0017(13)
 O2 0.0443(15) 0.082(2) 0.112(2) -0.0395(18) 0.0209(15) 0.0130(14)
 O3 0.113(2) 0.0677(19) 0.0734(18) -0.0141(15) 0.0463(18) -0.0419(18)
 O4 0.0697(19) 0.0403(16) 0.166(3) 0.0357(18) 0.047(2) 0.0039(14)
 O5 0.0575(16) 0.093(2) 0.093(2) 0.0233(18) 0.0438(15) 0.0122(16)
 N1 0.074(2) 0.0338(15) 0.0725(19) 0.0017(14) 0.0391(17) 0.0105(14)
 C12 0.047(2) 0.053(2) 0.116(4) -0.010(2) 0.017(2) 0.0006(19)
 C13 0.069(3) 0.074(3) 0.085(3) 0.033(3) 0.023(2) 0.001(2)
 P1 0.0270(3) 0.0344(4) 0.0297(3) 0.0017(3) 0.0078(3) -0.0019(3)
 O1B 0.0263(10) 0.0573(15) 0.0625(14) 0.0129(11) 0.0072(10) 0.0058(10)
 O1A 0.0434(12) 0.0414(13) 0.0518(12) -0.0036(10) -0.0054(10) -0.0068(10)
 O1C 0.0555(13) 0.0457(13) 0.0420(11) -0.0040(10) 0.0266(10) -0.0049(11)
 C1 0.0363(15) 0.0419(17) 0.0306(13) 0.0029(12) 0.0104(11) -0.0007(13)
 C2 0.0424(17) 0.0460(19) 0.0416(16) 0.0045(14) 0.0032(13) -0.0056(14)
 C3 0.061(2) 0.048(2) 0.055(2) 0.0114(16) 0.0036(17) -0.0051(17)
 C4 0.081(3) 0.054(2) 0.076(3) 0.019(2) -0.019(2) -0.009(2)
 C5A 0.0298(13) 0.0339(15) 0.0302(13) 0.0022(11) 0.0070(11) 0.0001(11)
 C5B 0.0258(13) 0.0392(16) 0.0263(12) 0.0002(11) 0.0066(10) -0.0026(11)
 C5C 0.0280(13) 0.0317(15) 0.0334(13) 0.0010(11) 0.0086(11) -0.0053(11)
 C6A 0.0304(14) 0.0392(16) 0.0402(15) 0.0010(12) 0.0045(12) 0.0042(12)
 C6B 0.0339(15) 0.0363(16) 0.0392(15) 0.0009(12) 0.0113(12) -0.0035(12)
 C6C 0.0361(15) 0.0337(15) 0.0388(14) 0.0041(12) 0.0129(12) -0.0042(12)
 C7B 0.0260(14) 0.0441(18) 0.0464(16) 0.0026(13) 0.0107(12) -0.0054(12)
 C7A 0.0268(14) 0.0438(18) 0.0457(16) 0.0026(13) 0.0005(12) 0.0001(12)
 C7C 0.0420(16) 0.0331(16) 0.0395(15) -0.0001(12) 0.0151(13) -0.0042(13)
 C8B 0.0313(14) 0.0408(17) 0.0356(14) -0.0016(12) 0.0063(11) 0.0005(12)
 C8A 0.0373(15) 0.0361(16) 0.0369(14) 0.0052(12) -0.0003(12) -0.0032(13)
 C8C 0.0313(14) 0.0419(17) 0.0327(13) -0.0003(12) 0.0115(11) -0.0027(12)
 C9A 0.0383(16) 0.0398(17) 0.0366(14) -0.0008(12) 0.0078(12) 0.0031(13)
 C9C 0.0387(16) 0.0363(16) 0.0397(15) 0.0031(12) 0.0142(12) -0.0072(13)
 C9B 0.0339(15) 0.0464(19) 0.0407(15) 0.0121(13) 0.0057(12) -0.0005(13)
 C10A 0.0297(14) 0.0412(17) 0.0363(14) -0.0009(12) 0.0090(11) -0.0004(12)
 C10C 0.0343(15) 0.0309(15) 0.0396(15) -0.0006(12) 0.0107(12) -0.0054(12)
 C10B 0.0264(14) 0.0481(18) 0.0408(15) 0.0112(13) 0.0069(12) -0.0046(13)
 C11A 0.061(2) 0.042(2) 0.057(2) -0.0081(16) -0.0027(17) -0.0091(17)
 C11B 0.0303(18) 0.083(3) 0.110(3) 0.028(3) 0.016(2) 0.0077(19)
 C11C 0.073(3) 0.052(2) 0.053(2) -0.0094(16) 0.0315(18) 0.0008(19)

_geom_special_details
;
 All esds (except the esd in the dihedral angle between two l.s. planes)
 are estimated using the full covariance matrix.  The cell esds are taken
 into account individually in the estimation of esds in distances, angles
 and torsion angles; correlations between esds in cell parameters are only
 used when they are defined by crystal symmetry.  An approximate (isotropic)
 treatment of cell esds is used for estimating esds involving l.s. planes.
;
loop_
  _geom_bond_atom_site_label_1
  _geom_bond_atom_site_label_2
  _geom_bond_distance
  _geom_bond_site_symmetry_2
  _geom_bond_publ_flag
 S1 O2 1.411(3) . ?
 S1 O3 1.438(3) . ?
 S1 N1 1.557(3) . ?
 S1 C12 1.829(5) . ?
 S2 O4 1.419(3) . ?
 S2 O5 1.416(3) . ?
 S2 N1 1.573(3) . ?
 S2 C13 1.807(5) . ?
 F1 C12 1.314(5) . ?
 F2 C12 1.332(6) . ?
 F3 C12 1.312(5) . ?
 F4 C13 1.327(6) . ?
 F5 C13 1.326(5) . ?
 F6 C13 1.327(5) . ?
 P1 C1 1.801(3) . ?
 P1 C5A 1.791(3) . ?
 P1 C5B 1.794(3) . ?
 P1 C5C 1.786(3) . ?
 O1B C8B 1.362(4) . ?
 O1B C11B 1.422(4) . ?
 O1A C8A 1.358(4) . ?
 O1A C11A 1.433(4) . ?
 O1C C8C 1.355(3) . ?
 O1C C11C 1.438(4) . ?
 C1 H1A 0.9900 . ?
 C1 H1B 0.9900 . ?
 C1 C2 1.527(4) . ?
 C2 H2A 0.9900 . ?
 C2 H2B 0.9900 . ?
 C2 C3 1.529(5) . ?
 C3 H3A 0.9900 . ?
 C3 H3B 0.9900 . ?
 C3 C4 1.521(5) . ?
 C4 H4A 0.9800 . ?
 C4 H4B 0.9800 . ?
 C4 H4C 0.9800 . ?
 C5A C6A 1.398(4) . ?
 C5A C10A 1.392(4) . ?
 C5B C6B 1.390(4) . ?
 C5B C10B 1.398(4) . ?
 C5C C6C 1.395(4) . ?
 C5C C10C 1.410(4) . ?
 C6A H6A 0.9500 . ?
 C6A C7A 1.377(4) . ?
 C6B H6B 0.9500 . ?
 C6B C7B 1.387(4) . ?
 C6C H6C 0.9500 . ?
 C6C C7C 1.384(4) . ?
 C7B H7B 0.9500 . ?
 C7B C8B 1.378(4) . ?
 C7A H7A 0.9500 . ?
 C7A C8A 1.398(4) . ?
 C7C H7C 0.9500 . ?
 C7C C8C 1.385(4) . ?
 C8B C9B 1.393(4) . ?
 C8A C9A 1.382(4) . ?
 C8C C9C 1.397(4) . ?
 C9A H9A 0.9500 . ?
 C9A C10A 1.384(4) . ?
 C9C H9C 0.9500 . ?
 C9C C10C 1.369(4) . ?
 C9B H9B 0.9500 . ?
 C9B C10B 1.376(4) . ?
 C10A H10A 0.9500 . ?
 C10C H10C 0.9500 . ?
 C10B H10B 0.9500 . ?
 C11A H11A 0.9800 . ?
 C11A H11B 0.9800 . ?
 C11A H11C 0.9800 . ?
 C11B H11D 0.9800 . ?
 C11B H11E 0.9800 . ?
 C11B H11F 0.9800 . ?
 C11C H11G 0.9800 . ?
 C11C H11H 0.9800 . ?
 C11C H11I 0.9800 . ?

loop_
  _geom_angle_atom_site_label_1
  _geom_angle_atom_site_label_2
  _geom_angle_atom_site_label_3
  _geom_angle
  _geom_angle_site_symmetry_1
  _geom_angle_site_symmetry_3
  _geom_angle_publ_flag
 O2 S1 O3 118.9(2) . . ?
 O2 S1 N1 116.67(19) . . ?
 O2 S1 C12 104.82(19) . . ?
 O3 S1 N1 108.57(17) . . ?
 O3 S1 C12 103.1(2) . . ?
 N1 S1 C12 102.3(2) . . ?
 O4 S2 N1 116.5(2) . . ?
 O4 S2 C13 104.2(2) . . ?
 O5 S2 O4 119.01(19) . . ?
 O5 S2 N1 108.18(18) . . ?
 O5 S2 C13 105.0(2) . . ?
 N1 S2 C13 101.70(19) . . ?
 S1 N1 S2 125.65(19) . . ?
 F1 C12 S1 111.4(3) . . ?
 F1 C12 F2 107.5(4) . . ?
 F2 C12 S1 109.9(3) . . ?
 F3 C12 S1 111.0(4) . . ?
 F3 C12 F1 108.8(4) . . ?
 F3 C12 F2 108.2(4) . . ?
 F4 C13 S2 111.4(3) . . ?
 F4 C13 F6 107.8(4) . . ?
 F5 C13 S2 110.4(3) . . ?
 F5 C13 F4 107.6(5) . . ?
 F5 C13 F6 108.3(4) . . ?
 F6 C13 S2 111.1(4) . . ?
 C5A P1 C1 110.74(13) . . ?
 C5A P1 C5B 106.89(13) . . ?
 C5B P1 C1 108.61(13) . . ?
 C5C P1 C1 110.63(14) . . ?
 C5C P1 C5A 108.71(13) . . ?
 C5C P1 C5B 111.20(13) . . ?
 C8B O1B C11B 118.1(3) . . ?
 C8A O1A C11A 117.6(3) . . ?
 C8C O1C C11C 117.9(2) . . ?
 P1 C1 H1A 108.3 . . ?
 P1 C1 H1B 108.3 . . ?
 H1A C1 H1B 107.4 . . ?
 C2 C1 P1 115.8(2) . . ?
 C2 C1 H1A 108.3 . . ?
 C2 C1 H1B 108.3 . . ?
 C1 C2 H2A 109.5 . . ?
 C1 C2 H2B 109.5 . . ?
 C1 C2 C3 110.7(3) . . ?
 H2A C2 H2B 108.1 . . ?
 C3 C2 H2A 109.5 . . ?
 C3 C2 H2B 109.5 . . ?
 C2 C3 H3A 109.1 . . ?
 C2 C3 H3B 109.1 . . ?
 H3A C3 H3B 107.8 . . ?
 C4 C3 C2 112.5(3) . . ?
 C4 C3 H3A 109.1 . . ?
 C4 C3 H3B 109.1 . . ?
 C3 C4 H4A 109.5 . . ?
 C3 C4 H4B 109.5 . . ?
 C3 C4 H4C 109.5 . . ?
 H4A C4 H4B 109.5 . . ?
 H4A C4 H4C 109.5 . . ?
 H4B C4 H4C 109.5 . . ?
 C6A C5A P1 121.5(2) . . ?
 C10A C5A P1 120.1(2) . . ?
 C10A C5A C6A 118.4(3) . . ?
 C6B C5B P1 122.8(2) . . ?
 C6B C5B C10B 118.7(3) . . ?
 C10B C5B P1 118.5(2) . . ?
 C6C C5C P1 121.7(2) . . ?
 C6C C5C C10C 118.5(2) . . ?
 C10C C5C P1 119.6(2) . . ?
 C5A C6A H6A 119.6 . . ?
 C7A C6A C5A 120.8(3) . . ?
 C7A C6A H6A 119.6 . . ?
 C5B C6B H6B 119.6 . . ?
 C7B C6B C5B 120.8(3) . . ?
 C7B C6B H6B 119.6 . . ?
 C5C C6C H6C 119.4 . . ?
 C7C C6C C5C 121.2(3) . . ?
 C7C C6C H6C 119.4 . . ?
 C6B C7B H7B 120.0 . . ?
 C8B C7B C6B 120.1(3) . . ?
 C8B C7B H7B 120.0 . . ?
 C6A C7A H7A 120.0 . . ?
 C6A C7A C8A 120.0(3) . . ?
 C8A C7A H7A 120.0 . . ?
 C6C C7C H7C 120.2 . . ?
 C6C C7C C8C 119.6(3) . . ?
 C8C C7C H7C 120.2 . . ?
 O1B C8B C7B 125.1(3) . . ?
 O1B C8B C9B 115.3(3) . . ?
 C7B C8B C9B 119.7(3) . . ?
 O1A C8A C7A 115.4(3) . . ?
 O1A C8A C9A 124.9(3) . . ?
 C9A C8A C7A 119.7(3) . . ?
 O1C C8C C7C 124.9(3) . . ?
 O1C C8C C9C 115.2(3) . . ?
 C7C C8C C9C 120.0(3) . . ?
 C8A C9A H9A 120.0 . . ?
 C8A C9A C10A 119.9(3) . . ?
 C10A C9A H9A 120.0 . . ?
 C8C C9C H9C 119.7 . . ?
 C10C C9C C8C 120.6(3) . . ?
 C10C C9C H9C 119.7 . . ?
 C8B C9B H9B 119.8 . . ?
 C10B C9B C8B 120.4(3) . . ?
 C10B C9B H9B 119.8 . . ?
 C5A C10A H10A 119.5 . . ?
 C9A C10A C5A 121.1(3) . . ?
 C9A C10A H10A 119.5 . . ?
 C5C C10C H10C 119.9 . . ?
 C9C C10C C5C 120.2(3) . . ?
 C9C C10C H10C 119.9 . . ?
 C5B C10B H10B 119.8 . . ?
 C9B C10B C5B 120.4(3) . . ?
 C9B C10B H10B 119.8 . . ?
 O1A C11A H11A 109.5 . . ?
 O1A C11A H11B 109.5 . . ?
 O1A C11A H11C 109.5 . . ?
 H11A C11A H11B 109.5 . . ?
 H11A C11A H11C 109.5 . . ?
 H11B C11A H11C 109.5 . . ?
 O1B C11B H11D 109.5 . . ?
 O1B C11B H11E 109.5 . . ?
 O1B C11B H11F 109.5 . . ?
 H11D C11B H11E 109.5 . . ?
 H11D C11B H11F 109.5 . . ?
 H11E C11B H11F 109.5 . . ?
 O1C C11C H11G 109.5 . . ?
 O1C C11C H11H 109.5 . . ?
 O1C C11C H11I 109.5 . . ?
 H11G C11C H11H 109.5 . . ?
 H11G C11C H11I 109.5 . . ?
 H11H C11C H11I 109.5 . . ?

loop_
  _geom_torsion_atom_site_label_1
  _geom_torsion_atom_site_label_2
  _geom_torsion_atom_site_label_3
  _geom_torsion_atom_site_label_4
  _geom_torsion
  _geom_torsion_site_symmetry_1
  _geom_torsion_site_symmetry_2
  _geom_torsion_site_symmetry_3
  _geom_torsion_site_symmetry_4
  _geom_torsion_publ_flag
 O2 S1 N1 S2 -21.4(4) . . . . ?
 O2 S1 C12 F1 -178.9(3) . . . . ?
 O2 S1 C12 F2 -59.9(4) . . . . ?
 O2 S1 C12 F3 59.7(4) . . . . ?
 O3 S1 N1 S2 -159.1(3) . . . . ?
 O3 S1 C12 F1 -53.8(4) . . . . ?
 O3 S1 C12 F2 65.1(3) . . . . ?
 O3 S1 C12 F3 -175.2(3) . . . . ?
 O4 S2 N1 S1 -8.1(4) . . . . ?
 O4 S2 C13 F4 179.7(3) . . . . ?
 O4 S2 C13 F5 -60.9(4) . . . . ?
 O4 S2 C13 F6 59.4(3) . . . . ?
 O5 S2 N1 S1 -145.3(3) . . . . ?
 O5 S2 C13 F4 -54.5(3) . . . . ?
 O5 S2 C13 F5 65.0(4) . . . . ?
 O5 S2 C13 F6 -174.8(3) . . . . ?
 N1 S1 C12 F1 58.9(4) . . . . ?
 N1 S1 C12 F2 177.8(3) . . . . ?
 N1 S1 C12 F3 -62.5(3) . . . . ?
 N1 S2 C13 F4 58.2(3) . . . . ?
 N1 S2 C13 F5 177.6(4) . . . . ?
 N1 S2 C13 F6 -62.1(3) . . . . ?
 C12 S1 N1 S2 92.3(3) . . . . ?
 C13 S2 N1 S1 104.4(3) . . . . ?
 P1 C1 C2 C3 172.5(2) . . . . ?
 P1 C5A C6A C7A -179.2(2) . . . . ?
 P1 C5A C10A C9A 179.4(2) . . . . ?
 P1 C5B C6B C7B 178.2(2) . . . . ?
 P1 C5B C10B C9B -178.1(2) . . . . ?
 P1 C5C C6C C7C 175.8(2) . . . . ?
 P1 C5C C10C C9C -174.8(2) . . . . ?
 O1B C8B C9B C10B -179.8(3) . . . . ?
 O1A C8A C9A C10A 178.7(3) . . . . ?
 O1C C8C C9C C10C -178.7(3) . . . . ?
 C1 P1 C5A C6A 85.6(3) . . . . ?
 C1 P1 C5A C10A -93.0(2) . . . . ?
 C1 P1 C5B C6B -1.0(3) . . . . ?
 C1 P1 C5B C10B 176.9(2) . . . . ?
 C1 P1 C5C C6C 16.8(3) . . . . ?
 C1 P1 C5C C10C -168.9(2) . . . . ?
 C1 C2 C3 C4 178.2(3) . . . . ?
 C5A P1 C1 C2 -58.2(3) . . . . ?
 C5A P1 C5B C6B -120.5(2) . . . . ?
 C5A P1 C5B C10B 57.4(3) . . . . ?
 C5A P1 C5C C6C 138.6(2) . . . . ?
 C5A P1 C5C C10C -47.1(3) . . . . ?
 C5A C6A C7A C8A -0.7(4) . . . . ?
 C5B P1 C1 C2 -175.3(2) . . . . ?
 C5B P1 C5A C6A -156.3(2) . . . . ?
 C5B P1 C5A C10A 25.1(3) . . . . ?
 C5B P1 C5C C6C -104.0(3) . . . . ?
 C5B P1 C5C C10C 70.3(3) . . . . ?
 C5B C6B C7B C8B 0.2(5) . . . . ?
 C5C P1 C1 C2 62.4(3) . . . . ?
 C5C P1 C5A C6A -36.1(3) . . . . ?
 C5C P1 C5A C10A 145.2(2) . . . . ?
 C5C P1 C5B C6B 121.0(2) . . . . ?
 C5C P1 C5B C10B -61.1(3) . . . . ?
 C5C C6C C7C C8C -1.4(5) . . . . ?
 C6A C5A C10A C9A 0.7(4) . . . . ?
 C6A C7A C8A O1A -178.5(3) . . . . ?
 C6A C7A C8A C9A 1.9(4) . . . . ?
 C6B C5B C10B C9B -0.1(4) . . . . ?
 C6B C7B C8B O1B -180.0(3) . . . . ?
 C6B C7B C8B C9B -0.8(5) . . . . ?
 C6C C5C C10C C9C -0.3(4) . . . . ?
 C6C C7C C8C O1C 179.8(3) . . . . ?
 C6C C7C C8C C9C 0.3(4) . . . . ?
 C7B C8B C9B C10B 1.0(5) . . . . ?
 C7A C8A C9A C10A -1.8(4) . . . . ?
 C7C C8C C9C C10C 0.9(5) . . . . ?
 C8B C9B C10B C5B -0.5(5) . . . . ?
 C8A C9A C10A C5A 0.5(4) . . . . ?
 C8C C9C C10C C5C -0.8(4) . . . . ?
 C10A C5A C6A C7A -0.6(4) . . . . ?
 C10C C5C C6C C7C 1.5(4) . . . . ?
 C10B C5B C6B C7B 0.3(4) . . . . ?
 C11A O1A C8A C7A 175.9(3) . . . . ?
 C11A O1A C8A C9A -4.5(4) . . . . ?
 C11B O1B C8B C7B 1.3(5) . . . . ?
 C11B O1B C8B C9B -177.9(3) . . . . ?
 C11C O1C C8C C7C 5.7(5) . . . . ?
 C11C O1C C8C C9C -174.8(3) . . . . ?

_shelx_res_file
;
TITL C4_4MeoTPP_TF2N_0m_a.res in P2(1)/n
    c4_4meotpp_tf2n_0m.res
    created by SHELXL-2018/3 at 12:47:06 on 06-Jan-2023
REM Old TITL C4_4MeoTPP_TF2N_0m in P2(1)/n
REM SHELXT solution in P2(1)/n
REM R1 0.205, Rweak 0.017, Alpha 0.041, Orientation as input
REM Formula found by SHELXT: C28 O4 F6 P3
CELL 1.54178 10.9321 22.6575 12.7588 90 96.1299 90
ZERR 4 0.0027 0.0065 0.003 0 0.0138 0
LATT 1
SYMM 0.5-X,0.5+Y,0.5-Z
SFAC C H N O F P S
UNIT 108 120 4 28 24 4 8

L.S. 20
PLAN  3
SIZE 0.11 0.07 0.02
TEMP -123.15
CONF
BOND $H
LIST 4
MORE -1
fmap 2
acta
OMIT -1 1 2
REM <olex2.extras>
REM <HklSrc "%.\\C4_4MeoTPP_TF2N_0m.hkl">
REM </olex2.extras>

WGHT    0.068400    1.702700
FVAR       0.39548
S1    7    0.806033    0.440539    0.116113    11.00000    0.04839    0.04381 =
         0.07985   -0.01749    0.03205   -0.00965
S2    7    0.759630    0.425298    0.324778    11.00000    0.05087    0.04716 =
         0.09226    0.02274    0.03727    0.00652
F1    5    0.579725    0.449899    0.028439    11.00000    0.06226    0.09733 =
         0.12828   -0.00074    0.01918    0.02926
F2    5    0.691456    0.390940   -0.050475    11.00000    0.08278    0.08238 =
         0.11584   -0.04261   -0.00132    0.00936
F3    5    0.625143    0.365152    0.094823    11.00000    0.07842    0.08470 =
         0.17192    0.02421   -0.00577   -0.04270
F4    5    0.868749    0.515930    0.418734    11.00000    0.09543    0.08030 =
         0.08912   -0.00236    0.01279    0.00262
F5    5    0.898897    0.434075    0.501225    11.00000    0.11492    0.15771 =
         0.10407    0.07654   -0.00257   -0.02616
F6    5    0.991372    0.451737    0.363931    11.00000    0.05480    0.08434 =
         0.13686    0.02366    0.02681   -0.00174
O2    4    0.890764    0.393391    0.124719    11.00000    0.04428    0.08205 =
         0.11200   -0.03947    0.02091    0.01301
O3    4    0.831629    0.491248    0.054308    11.00000    0.11269    0.06765 =
         0.07338   -0.01413    0.04635   -0.04189
O4    4    0.793142    0.364963    0.318952    11.00000    0.06968    0.04035 =
         0.16645    0.03572    0.04656    0.00386
O5    4    0.653627    0.440479    0.373762    11.00000    0.05747    0.09327 =
         0.09292    0.02327    0.04381    0.01217
N1    3    0.758420    0.462191    0.220228    11.00000    0.07408    0.03381 =
         0.07253    0.00173    0.03909    0.01053
C12   1    0.666877    0.409906    0.043856    11.00000    0.04711    0.05350 =
         0.11614   -0.00954    0.01724    0.00063
C13   1    0.886497    0.458541    0.406260    11.00000    0.06865    0.07406 =
         0.08460    0.03257    0.02344    0.00085
P1    6    0.697529    0.197449    0.475985    11.00000    0.02698    0.03437 =
         0.02968    0.00165    0.00778   -0.00191
O1B   4    0.234716    0.323851    0.330011    11.00000    0.02626    0.05729 =
         0.06249    0.01291    0.00717    0.00580
O1A   4    1.000433    0.371639    0.736758    11.00000    0.04342    0.04140 =
         0.05177   -0.00360   -0.00536   -0.00683
O1C   4    0.946570    0.139333    0.099035    11.00000    0.05545    0.04567 =
         0.04201   -0.00403    0.02660   -0.00494
C1    1    0.667416    0.133431    0.552925    11.00000    0.03632    0.04188 =
         0.03056    0.00289    0.01040   -0.00074
AFIX  23
H1A   2    0.617260    0.145835    0.609244    11.00000   -1.20000
H1B   2    0.617357    0.105395    0.506835    11.00000   -1.20000
AFIX   0
C2    1    0.780709    0.100815    0.603983    11.00000    0.04241    0.04596 =
         0.04158    0.00454    0.00321   -0.00562
AFIX  23
H2A   2    0.836658    0.129168    0.643939    11.00000   -1.20000
H2B   2    0.825418    0.082830    0.548492    11.00000   -1.20000
AFIX   0
C3    1    0.743586    0.052652    0.678334    11.00000    0.06080    0.04783 =
         0.05454    0.01139    0.00355   -0.00507
AFIX  23
H3A   2    0.700847    0.071047    0.734655    11.00000   -1.20000
H3B   2    0.685075    0.025367    0.638509    11.00000   -1.20000
AFIX   0
C4    1    0.853316    0.017614    0.728407    11.00000    0.08103    0.05356 =
         0.07643    0.01856   -0.01912   -0.00932
AFIX 137
H4A   2    0.825652   -0.010758    0.778845    11.00000   -1.50000
H4B   2    0.913400    0.044627    0.765183    11.00000   -1.50000
H4C   2    0.891592   -0.003602    0.673454    11.00000   -1.50000
AFIX   0
C5A   1    0.787773    0.250300    0.554819    11.00000    0.02983    0.03388 =
         0.03016    0.00224    0.00695    0.00014
C5B   1    0.553790    0.232397    0.432455    11.00000    0.02584    0.03924 =
         0.02632    0.00016    0.00660   -0.00256
C5C   1    0.778317    0.177209    0.366875    11.00000    0.02803    0.03171 =
         0.03342    0.00103    0.00865   -0.00532
C6A   1    0.916167    0.246955    0.569227    11.00000    0.03041    0.03920 =
         0.04019    0.00105    0.00448    0.00425
AFIX  43
H6A   2    0.957008    0.216304    0.535941    11.00000   -1.20000
AFIX   0
C6B   1    0.441221    0.210407    0.456051    11.00000    0.03388    0.03626 =
         0.03917    0.00086    0.01131   -0.00348
AFIX  43
H6B   2    0.438662    0.174820    0.495129    11.00000   -1.20000
AFIX   0
C6C   1    0.783046    0.118838    0.332681    11.00000    0.03614    0.03370 =
         0.03880    0.00411    0.01289   -0.00424
AFIX  43
H6C   2    0.747105    0.088619    0.370947    11.00000   -1.20000
AFIX   0
C7B   1    0.332596    0.239824    0.423201    11.00000    0.02603    0.04412 =
         0.04645    0.00256    0.01075   -0.00537
AFIX  43
H7B   2    0.256260    0.224416    0.440009    11.00000   -1.20000
AFIX   0
C7A   1    0.984142    0.287560    0.631095    11.00000    0.02677    0.04375 =
         0.04571    0.00256    0.00046    0.00007
AFIX  43
H7A   2    1.071290    0.284551    0.640906    11.00000   -1.20000
AFIX   0
C7C   1    0.839164    0.104201    0.244019    11.00000    0.04203    0.03315 =
         0.03954   -0.00007    0.01507   -0.00424
AFIX  43
H7C   2    0.843344    0.064161    0.222598    11.00000   -1.20000
AFIX   0
C8B   1    0.335311    0.291383    0.366199    11.00000    0.03125    0.04080 =
         0.03557   -0.00158    0.00626    0.00053
C8A   1    0.924950    0.333218    0.679481    11.00000    0.03726    0.03614 =
         0.03689    0.00516   -0.00025   -0.00320
C8C   1    0.889200    0.148299    0.186707    11.00000    0.03131    0.04188 =
         0.03268   -0.00027    0.01154   -0.00269
C9A   1    0.797963    0.336362    0.667423    11.00000    0.03833    0.03978 =
         0.03660   -0.00079    0.00781    0.00307
AFIX  43
H9A   2    0.757234    0.366644    0.701751    11.00000   -1.20000
AFIX   0
C9C   1    0.883243    0.207080    0.218846    11.00000    0.03871    0.03625 =
         0.03966    0.00310    0.01423   -0.00718
AFIX  43
H9C   2    0.916680    0.237266    0.178789    11.00000   -1.20000
AFIX   0
C9B   1    0.447703    0.314131    0.343029    11.00000    0.03389    0.04639 =
         0.04074    0.01206    0.00572   -0.00055
AFIX  43
H9B   2    0.449876    0.350004    0.304728    11.00000   -1.20000
AFIX   0
C10A  1    0.730216    0.295350    0.605293    11.00000    0.02969    0.04122 =
         0.03635   -0.00088    0.00902   -0.00036
AFIX  43
H10A  2    0.642989    0.297974    0.596936    11.00000   -1.20000
AFIX   0
C10C  1    0.829624    0.221551    0.307581    11.00000    0.03433    0.03086 =
         0.03962   -0.00063    0.01067   -0.00539
AFIX  43
H10C  2    0.826991    0.261602    0.329257    11.00000   -1.20000
AFIX   0
C10B  1    0.555587    0.284975    0.375262    11.00000    0.02643    0.04807 =
         0.04078    0.01116    0.00690   -0.00462
AFIX  43
H10B  2    0.631737    0.300655    0.358565    11.00000   -1.20000
AFIX   0
C11A  1    0.944909    0.421448    0.782165    11.00000    0.06059    0.04188 =
         0.05682   -0.00805   -0.00268   -0.00907
AFIX 137
H11A  2    0.898941    0.444590    0.726217    11.00000   -1.50000
H11B  2    1.009116    0.446127    0.819456    11.00000   -1.50000
H11C  2    0.888690    0.407697    0.831881    11.00000   -1.50000
AFIX   0
C11B  1    0.117466    0.304133    0.354084    11.00000    0.03033    0.08338 =
         0.10958    0.02800    0.01596    0.00768
AFIX 137
H11D  2    0.053578    0.330621    0.321316    11.00000   -1.50000
H11E  2    0.115330    0.304154    0.430677    11.00000   -1.50000
H11F  2    0.102661    0.264033    0.326854    11.00000   -1.50000
AFIX   0
C11C  1    0.946573    0.080541    0.056664    11.00000    0.07349    0.05164 =
         0.05282   -0.00939    0.03154    0.00075
AFIX 137
H11G  2    0.861576    0.067369    0.038436    11.00000   -1.50000
H11H  2    0.988169    0.053808    0.109361    11.00000   -1.50000
H11I  2    0.989975    0.080367   -0.006688    11.00000   -1.50000
AFIX   0
HKLF 4


REM  C4_4MeoTPP_TF2N_0m_a.res in P2(1)/n
REM wR2 = 0.1551, GooF = S = 1.035, Restrained GooF = 1.035 for all data
REM R1 = 0.0563 for 4594 Fo > 4sig(Fo) and 0.0873 for all 6668 data
REM 401 parameters refined using 0 restraints

END

WGHT      0.0684      1.7029

REM Highest difference peak  0.631,  deepest hole -0.640,  1-sigma level  0.059
Q1    1   0.7661  0.4516  0.0498  11.00000  0.05    0.63
Q2    1   0.7256  0.4195  0.2435  11.00000  0.05    0.48
Q3    1   0.8592  0.4064  0.0558  11.00000  0.05    0.37
;
_shelx_res_checksum                55347
_shelx_hkl_file
;
  -1   0   0 1.34808 1.45110   7
  -1   0   0 1.40957 0.62691   2
  -1   0   0 3.18427 1.54734   1
   2   0   0 5900.66 306.763   5
  -2   0   0 5489.26 306.661   2
  -2   0   0 5918.25 309.078   1
  -3   0   0 0.69397 3.16106   1
   3   0   0 -1.4550 1.32362   5
  -3   0   0 1.52115 3.33417   7
  -4   0   0 19.2158 5.58910   7
  -4   0   0 15.0446 5.33140   1
   4   0   0 13.1810 2.02834   5
  -5   0   0 3.47608 4.75869   7
  -6   0   0 22.8587 7.41049   7
  -6   0   0 31.1000 6.94223   1
  -7   0   0 -0.7062 7.15190   8
  -7   0   0 7.58653 4.17378   6
  -7   0   0 -0.3803 6.43216   7
  -8   0   0 87.7781 15.6542   7
  -8   0   0 75.5318 8.37817   6
  -8   0   0 71.4583 10.9945   8
  -8   0   0 71.4792 7.48982   3
  -9   0   0 -4.1696 4.35276   3
  -9   0   0 6.21911 5.06799   6
  -9   0   0 13.2800 10.4522   7
  -9   0   0 7.91530 7.83874   8
 -10   0   0 22.6062 13.5134   7
 -10   0   0 6.86353 4.58838   3
 -10   0   0 37.1300 8.61488   8
 -10   0   0 12.8773 5.38659   6
 -11   0   0 1.51938 4.83485   6
 -11   0   0 6.19702 4.86056   3
 -12   0   0 6.23752 4.26666   6
 -12   0   0 -2.5800 4.08624   3
 -13   0   0 3.59398 3.38478   6
   0  -1   0 0.32046 0.56607   2
   0   1   0 0.25530 0.82804   5
  -1  -1   0 518.974 28.6288   2
  -1  -1   0 518.905 30.4307   1
  -1   1   0 485.963 29.4760   1
   1   1   0 548.846 28.6417   5
  -1   1   0 537.539 29.1450   7
  -1   1   0 545.413 28.3526   2
  -2  -1   0 2148.12 118.511   2
  -2  -1   0 2216.75 121.405   1
  -2  -1   0 2267.50 119.630   7
  -2   1   0 2337.94 119.788   7
   2   1   0 2200.93 118.505   5
  -2   1   0 2130.08 120.183   1
  -3  -1   0 1.06574 1.41304   2
  -3  -1   0 4.48996 3.87835   1
  -3  -1   0 -0.7577 3.70471   7
  -3   1   0 -2.0158 3.21067   7
   3   1   0 -1.0132 1.70894   5
  -3   1   0 4.59942 3.57716   1
  -4  -1   0 122.935 12.0666   1
   4  -1   0 121.232 7.30651   5
  -4  -1   0 131.094 11.1322   7
  -4   1   0 130.230 11.1555   7
   4   1   0 122.610 8.10995   5
  -4   1   0 121.736 10.9590   1
  -5  -1   0 452.765 31.2691   1
  -5  -1   0 480.504 30.1896   7
  -5   1   0 490.213 30.3827   7
  -5   1   0 424.872 30.7306   1
  -6  -1   0 153.020 14.5204   1
  -6  -1   0 148.715 14.5726   7
  -6   1   0 132.115 11.6820   1
  -6   1   0 150.125 14.8563   7
  -7  -1   0 16.6802 8.03032   7
  -7  -1   0 14.7266 5.22337   1
  -7  -1   0 11.1052 6.25058   1
  -7  -1   0 14.4451 7.14472   8
  -7  -1   0 11.7210 5.39524   6
  -7   1   0 9.41225 4.31941   3
  -7   1   0 8.03748 5.01407   6
  -7   1   0 14.0490 7.57839   8
  -7   1   0 13.1804 7.69333   7
  -8  -1   0 4.18460 4.08345   3
  -8  -1   0 3.34949 8.92863   7
  -8  -1   0 -2.3051 7.35706   8
  -8  -1   0 2.26755 4.55915   6
  -8   1   0 5.65124 7.08758   8
  -8   1   0 0.14647 4.00604   3
  -8   1   0 0.17791 4.51867   6
  -8   1   0 4.80484 8.59131   7
  -9  -1   0 196.719 14.0419   3
  -9  -1   0 203.539 14.7377   6
  -9  -1   0 199.076 17.9840   8
  -9  -1   0 185.222 24.5912   7
  -9   1   0 204.454 13.9977   3
  -9   1   0 221.399 26.0573   7
  -9   1   0 212.202 18.3851   8
  -9   1   0 209.807 15.1179   6
 -10  -1   0 -1.3249 4.58403   3
 -10  -1   0 3.90316 4.73747   6
 -10  -1   0 21.5283 7.91633   8
 -10  -1   0 16.9500 15.7798   7
 -10   1   0 -1.5544 4.57162   3
 -10   1   0 37.4638 8.81492   8
 -10   1   0 -9.5127 11.6745   7
 -10   1   0 0.58865 4.75322   6
 -11  -1   0 29.4726 5.82866   3
 -11  -1   0 34.0261 6.77331   6
 -11   1   0 32.9330 6.42383   6
 -11   1   0 32.1777 6.02151   3
 -12  -1   0 -1.5441 4.04413   3
 -12  -1   0 2.95597 4.23763   6
 -12   1   0 2.01131 4.65907   6
 -12   1   0 3.60132 4.14257   3
 -13  -1   0 6.90726 3.17629   6
 -13   1   0 9.66225 3.21516   6
   0  -2   0 5.54350 1.53080   2
   0   2   0 7.13343 2.00508   5
  -1  -2   0 798.873 44.1653   2
  -1  -2   0 828.778 47.0800   1
  -1   2   0 832.367 44.1010   5
   1   2   0 803.514 44.2596   5
  -1   2   0 807.614 46.0021   1
  -1   2   0 814.090 44.6036   7
  -2  -2   0 299.527 20.1621   1
  -2  -2   0 283.601 16.5501   2
  -2   2   0 288.620 18.3759   1
   2   2   0 286.408 16.6646   5
  -2   2   0 287.983 17.6572   7
  -3  -2   0 56.3126 6.98602   7
  -3  -2   0 41.2875 4.30605   2
  -3  -2   0 52.8558 8.93684   1
  -3   2   0 46.1241 6.72690   7
  -3   2   0 56.0693 7.29396   1
   3   2   0 46.4966 4.67729   5
  -4  -2   0 79.5346 8.72384   7
  -4  -2   0 74.5309 5.33772   2
  -4  -2   0 60.2147 10.4406   1
  -4   2   0 77.6269 9.60774   1
  -4   2   0 87.6778 9.09005   7
   4   2   0 62.3623 6.16726   5
  -5  -2   0 -2.2315 4.24011   7
  -5  -2   0 -3.2459 4.20222   1
  -5   2   0 4.16159 4.33114   1
   5   2   0 -2.2926 2.54195   5
  -5   2   0 -1.0407 4.99791   7
  -6  -2   0 34.6699 9.12727   1
  -6  -2   0 33.1097 9.04435   7
  -6  -2   0 36.0931 12.1900   1
  -6   2   0 34.0982 8.48473   7
  -7  -2   0 38.8764 6.34584   6
  -7  -2   0 66.5040 13.9337   1
  -7  -2   0 49.8911 9.49582   1
  -7  -2   0 46.6753 9.76075   8
  -7  -2   0 46.0484 10.6508   7
  -7   2   0 51.0857 6.36515   3
  -7   2   0 46.8250 9.70151   8
  -7   2   0 48.2198 10.5096   7
  -7   2   0 39.4688 6.32717   6
  -8  -2   0 284.229 18.9036   6
  -8  -2   0 299.747 26.2899   7
  -8  -2   0 274.738 18.0266   3
  -8  -2   0 282.652 21.5424   8
  -8   2   0 263.389 25.4226   7
  -8   2   0 309.660 19.0661   6
  -8   2   0 289.802 18.0408   3
  -8   2   0 300.756 21.8922   8
  -9  -2   0 12.4010 10.8969   7
  -9  -2   0 4.62562 7.54813   8
  -9  -2   0 4.03515 4.59388   6
  -9  -2   0 -1.0175 4.07350   3
  -9   2   0 -1.5987 9.55684   7
  -9   2   0 6.52980 7.45140   8
  -9   2   0 2.83390 4.66065   3
  -9   2   0 0.65644 4.90969   6
 -10  -2   0 33.5599 10.5620   8
 -10  -2   0 6.59841 4.62225   6
 -10  -2   0 -16.397 13.2399   7
 -10  -2   0 3.59528 4.61965   3
 -10   2   0 2.15574 4.84619   6
 -10   2   0 5.27135 4.97842   3
 -10   2   0 -0.7118 12.7709   7
 -11  -2   0 3.22594 4.18852   6
 -11  -2   0 -4.3240 4.44616   3
 -11   2   0 0.56590 4.43171   6
 -11   2   0 8.86704 4.87150   3
 -12  -2   0 30.5367 6.33451   6
 -12  -2   0 20.0550 5.10090   3
 -12   2   0 30.1692 6.28552   6
 -13  -2   0 11.9533 3.90335   6
 -13   2   0 8.67785 3.36341   6
   0  -3   0 1.90546 1.74878   2
   0  -3   0 -1.0077 3.13166   1
   0   3   0 -2.2453 2.30301   5
  -1  -3   0 214.279 16.4331   1
  -1   3   0 216.668 13.7426   7
  -1   3   0 222.124 15.8027   1
  -1   3   0 211.909 13.0130   5
   1   3   0 213.673 13.3329   5
  -2  -3   0 226.907 14.6363   2
  -2  -3   0 234.769 18.5909   1
   2   3   0 261.415 15.6688   5
  -2   3   0 237.734 14.4573   5
  -2   3   0 247.575 18.0962   1
  -2   3   0 263.559 15.8984   7
  -3  -3   0 247.282 15.8118   2
  -3  -3   0 278.273 20.9902   1
  -3   3   0 269.074 17.6568   7
  -3   3   0 276.788 18.6464   1
   3   3   0 271.862 16.2924   5
  -4  -3   0 44.0284 4.62436   2
  -4  -3   0 46.4693 10.1517   1
  -4  -3   0 48.4733 7.65214   7
  -4   3   0 46.2512 7.54087   1
   4   3   0 42.9030 5.25328   5
  -5  -3   0 57.9078 4.53854   2
  -5  -3   0 81.0707 13.3341   1
  -5  -3   0 60.4791 5.16783   2
  -5  -3   0 78.5616 10.4657   7
   5   3   0 71.2930 8.98854   5
  -5   3   0 77.7148 10.2446   1
  -5   3   0 77.1799 10.4915   7
  -6  -3   0 522.992 33.8248   7
  -6  -3   0 503.930 36.3479   1
  -6  -3   0 477.580 40.5091   1
  -6   3   0 505.827 34.3495   7
  -7  -3   0 83.2786 17.3734   1
  -7  -3   0 57.0972 12.2994   1
  -7  -3   0 60.7753 10.7531   8
  -7  -3   0 46.5490 10.3910   7
  -7  -3   0 66.3343 8.16899   6
  -7   3   0 65.4778 7.01248   3
  -7   3   0 61.8336 7.37219   6
  -7   3   0 65.3236 10.1403   8
  -8  -3   0 252.646 16.3758   3
  -8  -3   0 261.748 24.4955   7
  -8  -3   0 238.029 20.1374   8
  -8  -3   0 263.281 17.5006   6
  -8   3   0 256.680 16.5697   3
  -8   3   0 270.447 17.5601   6
  -8   3   0 256.150 24.7725   7
  -8   3   0 274.002 20.6043   8
  -9  -3   0 5.52505 10.9652   7
  -9  -3   0 -0.2981 4.40570   6
  -9  -3   0 6.60754 7.75342   8
  -9  -3   0 2.40077 4.10138   3
  -9   3   0 -0.1970 4.69572   6
  -9   3   0 -6.9226 8.15075   7
  -9   3   0 1.85688 4.47380   3
  -9   3   0 15.2224 8.45751   8
 -10  -3   0 93.7357 20.1429   7
 -10  -3   0 98.3421 11.0681   6
 -10   3   0 107.010 22.1215   7
 -10   3   0 114.027 10.7949   6
 -11  -3   0 41.6910 7.00351   6
 -11  -3   0 55.0090 6.66348   3
 -11   3   0 62.1569 7.84206   6
 -11   3   0 48.4591 7.11155   3
 -12  -3   0 -1.5442 5.21486   6
 -12  -3   0 -2.2647 4.46735   3
 -13  -3   0 5.41245 3.37396   6
 -13   3   0 5.50484 3.35534   6
   0  -4   0 212.265 13.7922   2
   0   4   0 223.316 14.0141   5
  -1  -4   0 9999.99 537.944   1
  -2  -4   0 124.394 9.18006   2
  -2  -4   0 133.742 16.3283   1
  -2   4   0 134.917 9.43206   5
  -2   4   0 143.847 12.5766   1
   2   4   0 141.058 9.98777   5
  -2   4   0 118.566 10.0214   7
  -3  -4   0 5.95609 2.80073   2
  -3  -4   0 4.47922 6.02426   1
   3   4   0 -0.6372 3.23636   5
  -3   4   0 6.36514 4.59980   1
  -3   4   0 3.35364 4.05619   7
  -4  -4   0 184.686 21.3747   1
  -4  -4   0 179.247 11.9467   2
  -4  -4   0 176.204 14.0950   7
   4   4   0 180.170 12.5624   5
  -4   4   0 181.347 14.6250   7
  -4   4   0 180.797 15.0710   1
  -5  -4   0 8.42936 2.85736   2
  -5  -4   0 13.4440 7.98819   1
  -5  -4   0 -0.8694 4.70837   7
   5   4   0 6.89845 4.14179   5
  -5   4   0 5.51021 5.18647   7
  -5   4   0 11.5226 4.91492   1
  -6  -4   0 12.0035 6.59059   7
  -6  -4   0 20.3433 8.64099   1
  -6  -4   0 3.92892 12.6657   1
  -6   4   0 12.0089 7.28513   7
  -7  -4   0 10.6840 4.33216   3
  -7  -4   0 10.2023 4.99452   6
  -7  -4   0 8.84676 8.24994   1
  -7  -4   0 2.38854 6.94863   7
  -7  -4   0 3.66146 8.43804   8
  -7  -4   0 31.8348 15.3888   1
  -7   4   0 3.91717 4.24898   3
  -7   4   0 8.30466 4.81555   6
  -7   4   0 3.98378 7.05335   7
  -7   4   0 5.55488 5.73658   8
  -8  -4   0 40.9723 12.3196   1
  -8  -4   0 40.1340 6.07442   3
  -8  -4   0 29.1685 10.1147   7
  -8  -4   0 36.9029 9.71157   8
  -8  -4   0 26.8124 8.57221   1
  -8   4   0 23.5620 11.0451   7
  -9  -4   0 43.1945 14.2785   7
  -9  -4   0 62.0675 7.01056   3
  -9  -4   0 58.4702 11.1473   8
  -9  -4   0 60.9783 8.16762   6
  -9   4   0 47.4752 14.6579   7
  -9   4   0 58.9135 7.83854   6
  -9   4   0 48.6773 7.01857   3
  -9   4   0 97.9340 12.3576   8
 -10  -4   0 5.56013 5.06142   3
 -10  -4   0 19.6358 16.3439   7
 -10   4   0 10.5262 6.32910   3
 -10   4   0 -3.2534 13.5477   7
 -11  -4   0 36.9041 6.68025   6
 -11  -4   0 31.9856 5.86537   3
 -11   4   0 24.4855 5.41749   3
 -11   4   0 39.1271 6.56900   6
 -12  -4   0 6.46838 5.23517   3
 -12  -4   0 0.10355 4.25053   6
 -12   4   0 2.50493 4.52855   6
 -13  -4   0 7.64758 3.35049   6
 -13   4   0 5.38919 3.21703   6
   0  -5   0 -4.1256 4.27748   1
   0  -5   0 0.03142 2.68794   2
   0   5   0 1.52508 3.75173   5
  -1  -5   0 283.592 17.4485   2
  -1  -5   0 263.209 22.3627   1
  -1   5   0 292.593 17.9223   5
  -1   5   0 275.236 24.0758   1
   1   5   0 298.534 18.1758   5
  -1   5   0 272.816 17.7747   7
  -2  -5   0 496.271 29.9811   2
  -2  -5   0 517.814 36.2918   1
  -2   5   0 528.611 34.7092   1
   2   5   0 535.303 30.5801   5
  -2   5   0 545.313 30.1417   5
  -2   5   0 505.525 30.7271   7
  -3  -5   0 683.789 43.9155   1
  -3  -5   0 605.012 36.2081   2
   3   5   0 637.260 36.6862   5
  -3   5   0 628.165 37.6336   7
  -3   5   0 662.331 40.7245   1
  -4  -5   0 831.994 48.4990   2
  -4  -5   0 862.451 51.5638   7
  -4  -5   0 871.412 56.9277   1
  -4   5   0 906.200 51.1087   7
  -4   5   0 882.420 52.7767   1
   4   5   0 854.831 48.9829   5
  -5  -5   0 336.472 29.4826   1
  -5  -5   0 377.841 25.0775   7
  -5  -5   0 392.162 43.8779   1
   5   5   0 341.997 22.2495   5
  -5   5   0 362.004 25.1740   7
  -6  -5   0 5.64097 6.38719   7
  -6  -5   0 12.9990 16.7918   1
  -6  -5   0 -0.4379 6.68273   1
  -6   5   0 -1.7094 5.90303   8
  -6   5   0 -1.9208 4.02346   3
   6   5   0 1.72423 4.67474   5
  -6   5   0 -1.5660 5.47474   7
  -6   5   0 1.28801 3.99902   6
  -7  -5   0 35.4142 16.3014   7
  -7  -5   0 42.3593 6.67052   6
  -7  -5   0 50.0757 14.1016   1
  -7  -5   0 48.4078 6.45852   3
  -7  -5   0 51.8991 9.56861   8
  -7   5   0 52.2484 11.3426   7
  -7   5   0 46.6045 6.28979   3
  -7   5   0 56.6651 7.32122   6
  -7   5   0 41.4326 9.34106   8
  -8  -5   0 6.06706 14.3160   1
  -8  -5   0 6.30253 7.47663   1
  -8  -5   0 4.28107 8.14385   8
  -8  -5   0 9.70202 9.75075   7
  -8  -5   0 2.34930 4.96915   6
  -8  -5   0 -4.2664 4.49885   3
  -8   5   0 3.27564 8.40821   7
  -8   5   0 3.82595 4.35228   6
  -8   5   0 0.98745 4.68189   3
  -8   5   0 10.2919 7.53630   8
  -9  -5   0 6.96991 4.92354   3
  -9  -5   0 3.83047 4.81335   6
  -9  -5   0 2.40310 8.27006   8
  -9  -5   0 -14.869 10.2348   7
  -9   5   0 8.79137 5.14051   3
  -9   5   0 26.1112 7.86426   8
  -9   5   0 3.98201 5.15869   6
 -10  -5   0 -1.6076 4.27100   6
 -10  -5   0 11.0243 16.8909   7
 -10  -5   0 -3.5836 4.92163   3
 -10   5   0 -0.3806 4.31239   3
 -10   5   0 7.54175 4.62718   6
 -10   5   0 5.13556 13.2804   7
 -11  -5   0 8.08006 4.93533   3
 -11  -5   0 0.29849 4.76695   6
 -11   5   0 5.88433 4.06014   3
 -11   5   0 3.88241 4.64914   6
 -12  -5   0 24.3534 6.16097   3
 -12  -5   0 30.1609 6.21530   6
 -12   5   0 33.0543 5.67313   6
 -13  -5   0 21.6651 5.19139   6
 -13   5   0 16.3147 5.16268   6
   0  -6   0 1791.02 99.6132   2
   0  -6   0 1739.97 106.241   1
   0   6   0 1931.76 100.180   5
  -1  -6   0 3.53187 3.61421   2
  -1  -6   0 -1.9152 6.24081   1
  -1   6   0 3.31894 4.00327   5
   1   6   0 3.10666 3.45555   5
  -1   6   0 3.38958 4.07066   7
  -2  -6   0 10.6288 7.93081   1
  -2  -6   0 20.8986 4.68503   2
  -2   6   0 13.1464 4.58966   7
   2   6   0 8.24686 4.65623   5
  -2   6   0 10.4179 4.43666   5
  -2   6   0 20.5033 8.05620   1
  -3  -6   0 33.0899 5.47550   2
  -3  -6   0 32.3193 10.5595   1
  -3   6   0 25.1992 5.18312   5
   3   6   0 27.3900 5.91169   5
  -3   6   0 24.0099 8.11425   1
  -3   6   0 39.0034 6.95745   7
  -4  -6   0 98.0434 23.4637   1
  -4  -6   0 83.5035 8.14637   2
  -4  -6   0 63.6662 14.2112   1
   4   6   0 78.4826 8.76474   5
  -4   6   0 86.2073 11.0300   7
  -5  -6   0 687.289 47.5646   1
  -5  -6   0 595.155 53.9242   1
  -5  -6   0 643.698 39.8383   7
  -5  -6   0 621.883 36.6522   2
  -5   6   0 658.390 40.4027   7
   5   6   0 614.064 37.2824   5
  -6  -6   0 3.80582 3.19956   2
  -6  -6   0 -10.549 19.9808   1
  -6  -6   0 2.40480 6.04775   7
  -6  -6   0 8.66341 8.54382   1
   6   6   0 4.59107 5.56458   5
  -6   6   0 14.3915 4.78756   6
  -6   6   0 3.81750 4.35453   3
  -6   6   0 0.26182 6.09702   7
  -6   6   0 6.09988 6.72221   8
  -7  -6   0 9.19178 4.53652   3
  -7  -6   0 15.1455 8.38516   8
  -7  -6   0 11.8664 7.53151   7
  -7  -6   0 8.08208 4.62982   6
  -7  -6   0 -1.4750 8.65436   1
  -7   6   0 22.3311 7.13800   8
   7   6   0 1.24204 8.06334   4
  -7   6   0 11.1620 4.09713   6
  -7   6   0 13.1374 8.02219   7
  -7   6   0 8.39576 4.27702   3
  -8  -6   0 14.5447 10.1209   7
  -8  -6   0 0.33022 19.2298   1
  -8  -6   0 15.5372 5.04177   6
  -8  -6   0 25.4965 9.68326   8
  -8  -6   0 0.04945 8.19694   1
  -8   6   0 13.1664 9.71224   7
  -8   6   0 11.5006 4.74320   3
  -8   6   0 22.9361 5.81782   6
  -8   6   0 32.1875 8.41684   8
   8   6   0 -2.6614 9.08684   4
  -9  -6   0 30.9272 9.11035   8
  -9  -6   0 40.1363 6.91388   6
  -9  -6   0 39.7573 6.64729   3
  -9  -6   0 52.3425 25.8940   7
  -9   6   0 29.5829 13.3117   7
  -9   6   0 40.9717 6.43057   3
   9   6   0 40.3318 9.06936   4
  -9   6   0 33.4281 6.35976   6
 -10  -6   0 10.6229 4.99499   6
 -10  -6   0 8.72090 4.89795   3
 -10  -6   0 16.1496 17.3694   7
 -10   6   0 15.4848 5.01222   6
 -10   6   0 3.77085 13.4997   7
  10   6   0 19.3412 10.4344   4
 -10   6   0 15.7177 5.01333   3
 -11  -6   0 45.7043 6.43742   3
 -11  -6   0 36.4395 6.59364   6
 -11   6   0 43.8086 6.67670   6
 -12  -6   0 47.1530 6.81343   6
 -12  -6   0 41.7040 7.18114   3
 -12   6   0 43.5790 6.24365   6
 -13  -6   0 -3.0678 3.34138   6
 -13   6   0 5.77068 3.85900   6
   0  -7   0 0.60195 3.22803   2
   0  -7   0 3.74721 6.48697   1
   0   7   0 -1.5803 4.16303   5
  -1  -7   0 97.3616 8.95739   2
   1  -7   0 143.449 20.0328   1
  -1  -7   0 109.649 18.0532   1
   1  -7   0 93.1509 8.54589   2
   1   7   0 106.021 9.90470   5
  -1   7   0 109.615 10.1176   5
  -2  -7   0 124.525 10.8887   2
  -2  -7   0 162.426 22.5903   1
  -2   7   0 136.141 11.7293   7
   2   7   0 141.324 11.8789   5
  -2   7   0 143.350 11.7577   5
  -3  -7   0 125.273 10.4423   2
  -3  -7   0 156.599 23.0488   1
  -3   7   0 117.947 10.4468   5
   3   7   0 126.584 11.2723   5
  -3   7   0 102.411 10.9476   7
  -4  -7   0 108.857 9.82868   2
  -4  -7   0 108.182 19.5963   1
   4   7   0 113.580 10.9641   5
  -4   7   0 109.899 11.7552   7
  -5  -7   0 1.16368 3.44880   2
  -5  -7   0 8.74107 8.40713   1
  -5  -7   0 2.12735 5.51493   7
   5   7   0 16.6185 5.55079   5
  -5   7   0 1.61823 5.73021   7
  -6  -7   0 0.33780 3.68060   2
  -6  -7   0 -9.1166 6.67937   1
  -6  -7   0 -4.0151 5.92393   7
  -6   7   0 1.47156 4.18673   3
  -6   7   0 -1.3378 4.81446   7
  -6   7   0 -2.1392 3.78976   6
   6   7   0 -1.5086 7.17375   5
  -7  -7   0 186.365 13.1095   3
  -7  -7   0 150.641 32.3094   1
  -7  -7   0 210.597 18.1055   8
  -7  -7   0 184.105 19.7144   7
  -7   7   0 183.938 13.5208   6
  -7   7   0 186.130 15.8406   8
  -7   7   0 186.545 19.4412   7
   7   7   0 199.547 15.9674   4
  -7   7   0 178.447 13.1317   3
  -8  -7   0 57.9234 14.0455   7
  -8  -7   0 80.4038 9.43892   6
  -8  -7   0 81.3154 17.6548   1
  -8  -7   0 61.6699 30.9170   1
  -8  -7   0 90.0761 8.37082   3
  -8   7   0 94.7437 11.8930   8
  -8   7   0 92.8685 17.5034   7
  -8   7   0 89.5701 9.15970   6
  -8   7   0 77.8783 8.57252   3
   8   7   0 75.4038 10.2946   4
  -9  -7   0 93.9621 9.38785   3
  -9  -7   0 58.2155 16.3400   7
  -9  -7   0 80.4141 11.6245   8
  -9  -7   0 99.1251 9.78619   6
  -9   7   0 94.4278 9.75555   6
  -9   7   0 68.4144 16.6469   7
   9   7   0 80.5891 9.97573   4
  -9   7   0 103.948 9.54045   3
 -10  -7   0 1.83655 20.0138   7
 -10  -7   0 7.45599 5.06150   3
 -10  -7   0 2.06623 4.78678   6
  10   7   0 7.62535 8.11312   4
 -10   7   0 24.4151 15.2187   7
 -10   7   0 6.30285 4.95184   6
 -10   7   0 10.6047 4.12966   3
 -11  -7   0 -5.0372 4.23793   6
 -11  -7   0 2.40955 5.28605   3
 -11   7   0 5.87338 4.39178   6
 -12  -7   0 0.58013 4.42172   6
 -12   7   0 4.97794 4.12648   6
 -13  -7   0 38.9151 4.84309   6
 -13   7   0 61.0253 5.73979   6
   0  -8   0 1497.22 96.6041   1
   0  -8   0 1562.31 87.7480   2
   0   8   0 1673.98 88.4603   5
   1  -8   0 51.6427 7.23227   2
  -1  -8   0 62.9869 16.4859   1
   1  -8   0 64.0131 15.4544   1
  -1  -8   0 68.2042 8.28925   2
  -1   8   0 69.3005 8.69311   5
   1   8   0 60.6121 8.10870   5
  -2  -8   0 254.196 27.0669   1
  -2  -8   0 286.032 19.6304   2
  -2   8   0 304.226 20.6576   7
   2   8   0 317.532 20.5479   5
  -2   8   0 310.104 20.4238   5
  -3  -8   0 2.62432 4.07187   2
  -3  -8   0 26.0708 11.1083   1
  -3   8   0 5.44242 5.10067   7
  -3   8   0 9.11766 4.80137   5
  -4  -8   0 875.723 59.6631   1
  -4  -8   0 767.620 46.7460   2
   4   8   0 805.928 47.3375   5
  -4   8   0 821.399 48.9916   7
  -5  -8   0 234.154 18.4713   7
  -5  -8   0 208.478 29.2034   1
  -5  -8   0 205.199 15.6634   2
  -5   8   0 217.594 18.8239   7
   5   8   0 213.258 17.0155   5
  -6  -8   0 281.433 18.3581   2
  -6  -8   0 273.509 17.5304   3
  -6  -8   0 280.617 22.7006   7
  -6  -8   0 273.467 36.0197   1
   6   8   0 269.737 18.1709   4
   6   8   0 248.511 20.1866   5
  -6   8   0 279.860 17.6704   6
  -6   8   0 254.790 19.5703   8
  -6   8   0 280.902 17.2098   3
  -7  -8   0 60.3899 12.0596   8
  -7  -8   0 44.7896 14.7355   1
  -7  -8   0 69.8532 7.83713   3
  -7  -8   0 47.1301 12.0725   7
  -7   8   0 58.0423 7.66400   6
  -7   8   0 56.4821 6.97901   3
  -7   8   0 53.9806 12.8159   7
  -7   8   0 64.3952 9.90178   8
   7   8   0 68.2563 8.50766   4
  -8  -8   0 9.61190 4.87470   3
  -8  -8   0 5.52256 10.3182   8
  -8  -8   0 5.46188 12.2726   1
  -8  -8   0 17.2978 5.14817   6
  -8  -8   0 -9.5662 10.1055   7
  -8   8   0 4.73127 4.88325   6
  -8   8   0 9.25040 4.78415   3
   8   8   0 8.27558 7.59455   4
  -8   8   0 17.0491 10.0684   7
  -9  -8   0 90.9061 15.2143   1
  -9  -8   0 102.750 20.4952   1
  -9  -8   0 126.980 10.2323   3
  -9  -8   0 89.1779 18.7247   7
  -9  -8   0 129.036 11.4455   6
  -9   8   0 118.797 11.0473   6
  -9   8   0 119.247 20.8342   7
   9   8   0 115.130 11.6537   4
  -9   8   0 132.158 10.2746   3
 -10  -8   0 2.79721 4.93487   3
 -10  -8   0 19.0576 21.4278   7
 -10  -8   0 0.66230 4.74198   6
  10   8   0 2.09203 7.40692   4
 -10   8   0 26.9113 16.6137   7
 -10   8   0 0.07877 4.66066   6
 -11  -8   0 44.3309 6.84884   3
 -11  -8   0 27.8418 6.17235   6
  11   8   0 40.4217 8.62089   4
 -11   8   0 39.1564 6.81606   6
 -12  -8   0 6.98746 4.72119   6
 -12   8   0 12.1963 4.32145   6
 -13  -8   0 -1.0642 2.99936   6
 -13   8   0 6.42472 3.19237   6
   0  -9   0 3.17410 4.14691   2
   0  -9   0 -4.3984 8.08922   1
   0   9   0 1.28796 5.06643   5
  -1  -9   0 25.4250 12.2050   1
   1  -9   0 4.95706 13.6474   1
   1  -9   0 20.7748 5.40973   2
  -1  -9   0 18.1006 5.58533   2
  -1   9   0 13.9507 6.26227   5
   1   9   0 17.6287 5.90654   5
   2  -9   0 31.5279 6.24968   2
  -2  -9   0 30.6479 13.3166   1
  -2  -9   0 28.1372 6.36127   2
  -2   9   0 25.5513 6.73042   5
  -2   9   0 33.8042 7.36579   7
   2   9   0 30.3542 7.07583   5
  -3  -9   0 666.634 50.2235   1
  -3  -9   0 607.406 38.0129   2
   3   9   0 644.059 38.7314   5
  -3   9   0 619.491 38.1118   5
  -3   9   0 652.398 39.4489   7
  -4  -9   0 660.500 39.4422   2
  -4  -9   0 692.337 52.3192   1
  -4   9   0 628.417 41.0535   7
   4   9   0 654.137 39.9337   5
  -5  -9   0 493.559 43.2317   1
  -5  -9   0 515.307 33.6941   7
  -5  -9   0 534.537 31.3185   2
  -5   9   0 469.235 29.0674   6
  -5   9   0 496.291 28.5894   3
  -5   9   0 469.194 33.6704   7
   5   9   0 495.986 32.0004   5
  -6  -9   0 147.861 17.7963   7
  -6  -9   0 169.063 29.0949   1
  -6  -9   0 134.014 12.1620   2
  -6   9   0 150.130 11.2969   6
  -6   9   0 118.936 13.8080   8
  -6   9   0 175.998 20.3769   7
  -6   9   0 140.666 10.6725   3
   6   9   0 104.428 13.4292   5
  -7  -9   0 167.939 30.2391   1
  -7  -9   0 144.129 19.3528   7
  -7  -9   0 147.779 12.5811   3
   7   9   0 161.624 13.0570   4
  -7   9   0 134.676 19.8686   7
  -8  -9   0 85.9825 9.81063   6
  -8  -9   0 95.5181 9.39327   3
  -8  -9   0 125.910 19.9714   7
  -8  -9   0 112.323 23.1298   1
  -8  -9   0 48.0275 13.1246   8
  -8   9   0 100.736 9.83600   6
  -8   9   0 86.8754 16.1335   7
   8   9   0 96.4471 10.0469   4
  -8   9   0 97.2940 9.17804   3
  -9  -9   0 16.2320 15.2590   7
  -9  -9   0 21.1809 6.50460   6
  -9  -9   0 -42.431 37.7205   1
  -9  -9   0 23.5324 6.09018   3
  -9  -9   0 2.99717 11.4727   1
   9   9   0 25.5290 7.43336   4
  -9   9   0 20.2415 6.42221   6
  -9   9   0 32.1393 14.7373   7
 -10  -9   0 -4.2889 4.30557   6
 -10  -9   0 3.39443 5.05977   3
 -10   9   0 6.24288 4.88090   6
 -10   9   0 -24.261 15.0080   7
  10   9   0 -2.5948 6.59521   4
 -11  -9   0 -1.5933 5.24707   3
 -11  -9   0 0.62912 4.51749   6
 -11   9   0 4.44587 4.93923   6
  11   9   0 -3.0175 6.76490   4
 -12  -9   0 25.7616 5.34796   6
 -12   9   0 24.5476 5.38312   6
 -13  -9   0 -4.2829 2.59850   6
 -13   9   0 3.62323 3.27115   6
   0 -10   0 16.2717 12.8669   1
   0 -10   0 36.5036 7.05557   2
   0  10   0 23.5943 6.68880   5
  -1 -10   0 241.758 31.7825   1
   1 -10   0 212.338 15.6658   2
  -1 -10   0 197.824 15.5536   2
   1 -10   0 218.524 31.5403   1
  -1  10   0 201.563 16.5091   5
   1  10   0 198.206 16.5865   5
  -2 -10   0 175.264 14.2476   2
   2 -10   0 164.502 14.1830   2
  -2 -10   0 219.666 30.9993   1
  -2  10   0 183.565 15.5019   5
   2  10   0 181.617 15.4147   5
  -3 -10   0 50.6802 8.57713   2
   3 -10   0 52.5421 7.99031   2
  -3  10   0 52.9836 9.89654   7
  -3  10   0 53.4673 8.84782   5
   3  10   0 44.0805 8.47343   5
  -4 -10   0 69.5466 9.88871   2
  -4 -10   0 80.8305 21.1029   1
   4  10   0 39.3505 8.79857   5
  -4  10   0 57.3856 10.9358   7
  -5 -10   0 25.4004 6.62170   2
  -5 -10   0 26.5889 13.5315   1
  -5  10   0 49.1871 11.1759   7
   5  10   0 36.2859 6.42673   4
  -5  10   0 38.1698 6.31717   6
   5  10   0 33.4805 8.46375   5
  -6 -10   0 82.8992 10.6754   2
  -6 -10   0 76.5536 13.6370   7
  -6 -10   0 87.2003 22.8923   1
  -6 -10   0 80.7612 8.26785   3
  -6  10   0 81.9524 7.98561   3
  -6  10   0 68.5866 8.44404   6
   6  10   0 81.9216 8.72324   4
   6  10   0 77.7698 11.9854   5
  -6  10   0 71.3133 14.5178   7
  -7 -10   0 17.7166 5.86835   3
  -7 -10   0 16.6760 10.7477   7
  -7 -10   0 14.5404 14.7829   1
  -7  10   0 39.3242 12.0382   7
   7  10   0 20.0797 5.97171   4
  -7  10   0 19.2413 5.53758   6
  -8 -10   0 4.91411 11.4231   7
  -8 -10   0 -1.9001 14.2606   1
  -8 -10   0 5.49162 5.30161   6
  -8 -10   0 6.70733 5.17455   3
  -8  10   0 8.17017 5.03171   6
   8  10   0 1.93222 6.39760   4
  -9 -10   0 -28.865 45.3736   1
  -9 -10   0 6.09325 12.2860   1
  -9 -10   0 1.99163 5.13276   3
  -9 -10   0 5.64474 10.4363   6
  -9 -10   0 3.20482 17.7418   7
  -9  10   0 5.26272 14.1623   7
  -9  10   0 4.16335 5.78982   6
   9  10   0 2.72518 6.38665   4
 -10 -10   0 -1.1459 4.56869   6
 -10 -10   0 21.5823 5.82636   3
 -10  10   0 2.65057 5.11194   6
  10  10   0 2.94633 6.28095   4
 -11 -10   0 36.2753 6.61875   6
 -11  10   0 37.8402 6.42195   6
  11  10   0 44.6867 6.93953   4
 -12 -10   0 13.5216 4.67281   6
 -12  10   0 20.6413 4.62082   6
 -13  10   0 2.13068 3.15840   6
   0 -11   0 -3.8722 4.18751   2
   0 -11   0 17.1593 15.0128   1
   0  11   0 -3.4965 5.40849   5
  -1 -11   0 8.14562 5.30951   2
   1 -11   0 -27.166 13.9829   1
  -1 -11   0 -4.1329 11.6671   1
   1 -11   0 4.85798 4.91397   2
   1  11   0 4.00037 5.48647   5
  -1  11   0 -3.5350 4.76133   5
  -2 -11   0 482.674 32.4867   2
   2 -11   0 505.993 32.5280   2
  -2 -11   0 532.230 45.6689   1
   2  11   0 521.194 33.4033   5
  -2  11   0 548.680 33.5180   5
   3 -11   0 97.7857 11.9371   2
  -3 -11   0 118.777 24.8391   1
  -3 -11   0 91.4909 11.5093   2
  -3  11   0 115.375 12.7403   5
   3  11   0 81.6120 11.8117   5
  -3  11   0 90.7938 12.8909   7
  -4 -11   0 182.132 15.5884   2
   4 -11   0 173.906 15.9819   2
  -4 -11   0 167.488 30.2179   1
   4  11   0 175.522 12.9971   4
  -4  11   0 181.166 17.0308   7
  -4  11   0 171.792 13.4444   6
   4  11   0 174.695 16.2507   5
   5 -11   0 578.381 38.2693   2
  -5 -11   0 631.185 37.4745   2
  -5 -11   0 556.583 33.7057   3
   5  11   0 590.597 33.8979   4
  -5  11   0 566.996 34.2431   6
   5  11   0 602.518 38.0907   5
  -5  11   0 584.999 41.1423   7
  -6 -11   0 352.495 47.7369   1
  -6 -11   0 362.858 29.8402   7
  -6 -11   0 354.496 22.2099   3
  -6 -11   0 356.682 24.9575   2
  -6  11   0 369.952 22.9834   6
   6  11   0 371.475 22.4038   4
  -6  11   0 350.777 29.3692   7
  -7 -11   0 45.2561 18.5563   1
  -7 -11   0 23.9879 11.5317   7
  -7 -11   0 36.1882 6.48665   3
  -7  11   0 22.5421 10.8211   7
   7  11   0 26.5179 6.35681   4
  -7  11   0 25.5819 6.20448   6
  -8 -11   0 260.617 17.7373   3
  -8 -11   0 278.477 29.8951   7
  -8 -11   0 313.961 42.2072   1
   8  11   0 275.529 18.4202   4
  -8  11   0 266.614 29.1751   7
  -8  11   0 293.962 19.1569   6
  -9 -11   0 -10.600 12.6756   1
  -9 -11   0 1.40046 5.40036   3
  -9 -11   0 -18.918 19.0642   7
  -9 -11   0 -2.8465 5.27046   6
   9  11   0 1.09193 5.58703   4
  -9  11   0 2.14693 5.13386   6
  -9  11   0 10.5122 14.0902   7
 -10 -11   0 6.86758 5.55206   6
 -10 -11   0 10.3935 6.75960   3
  10  11   0 -2.7261 5.96838   4
 -10  11   0 9.76854 5.10068   6
 -11 -11   0 1.88421 4.19150   6
  11  11   0 -12.104 7.28332   4
 -11  11   0 7.79051 5.26907   6
 -12 -11   0 21.2445 4.25826   6
 -12  11   0 31.9061 4.94271   6
   0 -12   0 863.274 51.0277   2
   0 -12   0 878.497 66.7230   1
   0  12   0 837.883 51.4825   5
   1 -12   0 1524.27 109.902   1
   1 -12   0 1699.35 92.5936   2
  -1 -12   0 1556.62 107.501   1
  -1 -12   0 1649.38 92.5638   2
  -1  12   0 1674.46 93.0787   5
   1  12   0 1606.60 92.9196   5
  -2 -12   0 108.866 13.1764   2
   2 -12   0 112.410 13.3749   2
  -2 -12   0 121.243 26.6901   1
   2  12   0 88.7026 12.5706   5
  -2  12   0 112.155 13.3176   5
  -3 -12   0 344.474 20.9242   4
  -3 -12   0 341.313 24.3250   2
  -3 -12   0 326.306 42.7608   1
   3 -12   0 338.177 24.6918   2
   3  12   0 322.767 20.7448   4
   3  12   0 381.012 25.5405   5
  -3  12   0 337.317 21.5825   6
  -3  12   0 363.414 24.9878   5
  -4 -12   0 2.16289 5.94845   2
  -4 -12   0 5.29346 5.07801   4
  -4 -12   0 1.68119 11.8125   1
   4 -12   0 -4.3849 6.77584   2
  -4  12   0 2.41469 6.23022   7
   4  12   0 6.49686 5.06203   4
  -4  12   0 4.22478 5.48255   6
   4  12   0 -2.4481 6.28866   5
  -5 -12   0 1.98276 5.27759   2
   5 -12   0 -4.5862 9.12556   2
  -5 -12   0 1.04421 5.88259   3
  -5 -12   0 11.9506 16.0057   1
  -5  12   0 2.52243 4.98884   6
   5  12   0 7.74883 8.01370   5
   5  12   0 -1.1475 4.87576   4
  -5  12   0 7.79448 7.62420   7
  -6 -12   0 157.504 32.3519   1
  -6 -12   0 192.422 14.2448   3
  -6 -12   0 137.559 19.2747   7
  -6 -12   0 200.982 16.9400   2
   6  12   0 159.082 19.2915   5
  -6  12   0 193.050 21.3508   7
  -6  12   0 175.919 13.9006   6
   6  12   0 179.383 13.6627   4
  -7 -12   0 11.8971 11.6053   7
  -7 -12   0 8.79837 16.0587   1
  -7 -12   0 15.7227 6.21307   3
  -7 -12   0 -2.1944 9.66650   2
  -7  12   0 23.4680 11.9137   7
  -7  12   0 17.6831 5.78215   6
   7  12   0 18.7901 6.21605   4
  -8 -12   0 -19.716 14.9200   7
  -8 -12   0 -0.9286 5.19209   3
   8  12   0 10.3211 6.18128   4
  -8  12   0 1.45797 12.2495   7
  -8  12   0 5.40618 5.59196   6
  -9 -12   0 10.4302 5.55896   3
  -9 -12   0 25.6587 25.2841   7
  -9 -12   0 14.5146 5.72774   6
  -9 -12   0 26.6492 15.8354   1
  -9  12   0 18.3907 6.02095   6
   9  12   0 18.3350 6.31441   4
  -9  12   0 -9.4334 16.0061   7
 -10 -12   0 83.4161 9.01696   6
 -10 -12   0 80.3487 8.86335   3
 -10  12   0 76.0002 9.30504   6
 -11 -12   0 23.2399 5.18794   6
 -11  12   0 24.1747 5.74640   6
  11  12   0 16.8969 7.75921   4
 -12 -12   0 7.52680 3.04576   6
 -12  12   0 14.5238 3.70730   6
   0 -13   0 -7.5597 20.6301   1
   0 -13   0 -0.9229 5.34047   2
   0  13   0 -2.9166 5.53147   5
  -1 -13   0 -0.8444 5.62247   2
  -1 -13   0 -14.293 14.3034   1
   1 -13   0 -0.3088 5.65756   2
   1 -13   0 20.9232 25.7927   1
   1  13   0 1.92961 5.51480   5
  -1  13   0 4.77958 6.37274   5
  -2 -13   0 13.8536 14.7664   1
  -2 -13   0 31.0943 8.17255   2
   2 -13   0 37.5217 8.31229   2
  -2 -13   0 28.7922 5.23097   4
  -2  13   0 34.0198 9.12387   5
  -2  13   0 34.8012 6.67748   6
   2  13   0 34.7864 5.62410   4
   2  13   0 33.5792 8.74631   5
  -3 -13   0 17.3467 8.18716   2
  -3 -13   0 26.5838 16.8285   1
   3 -13   0 20.9511 7.39773   2
   3  13   0 30.0477 5.60746   4
   3  13   0 9.90394 7.78331   5
  -3  13   0 16.0985 8.16426   5
  -3  13   0 27.1129 6.53845   6
  -4 -13   0 22.4915 5.54126   4
   4 -13   0 13.1084 8.08607   2
  -4 -13   0 16.2217 7.51129   2
   4 -13   0 21.5783 7.23501   4
  -4 -13   0 6.69918 18.1167   1
   4  13   0 11.4731 8.80333   5
   4  13   0 15.0984 5.22127   4
  -4  13   0 16.6626 6.31337   6
  -5 -13   0 0.66959 23.1240   1
  -5 -13   0 -8.0579 5.53183   3
   5 -13   0 -9.3394 11.1023   2
   5 -13   0 7.13617 7.47188   4
  -5 -13   0 3.02942 6.08411   2
  -5  13   0 -0.5734 5.06207   6
   5  13   0 -0.7677 5.25575   4
   5  13   0 3.64261 8.97015   5
  -6 -13   0 8.87313 16.4810   1
  -6 -13   0 8.98562 6.24936   3
  -6 -13   0 7.21287 10.9181   7
  -6 -13   0 10.4840 7.37561   2
   6  13   0 25.4715 11.8019   5
   6  13   0 17.6744 6.11599   4
  -6  13   0 15.3920 10.2331   7
  -6  13   0 19.6284 6.57205   6
  -7 -13   0 54.5658 16.2463   2
  -7 -13   0 61.8829 7.24153   3
  -7 -13   0 23.2867 13.0682   7
  -7 -13   0 65.7109 24.4288   1
   7  13   0 63.7685 8.02434   4
  -7  13   0 59.4268 8.43530   6
  -7  13   0 94.7060 23.3754   7
  -8 -13   0 -1.8351 16.4341   7
  -8 -13   0 22.6696 19.9968   1
  -8 -13   0 17.3133 5.62746   3
  -8  13   0 11.6498 14.8842   7
  -9 -13   0 9.34311 19.6445   1
  -9 -13   0 19.9787 6.36715   3
  -9 -13   0 7.15957 5.71688   6
   9  13   0 12.4105 5.47469   4
  -9  13   0 23.4230 6.50699   6
 -10 -13   0 -0.5403 5.22780   6
  10  13   0 6.60152 5.20334   4
 -10  13   0 8.75007 5.19722   6
 -11 -13   0 18.0372 4.96636   6
 -11  13   0 41.0654 5.98644   6
  11  13   0 16.0988 5.08401   4
 -12 -13   0 30.8894 4.20403   6
 -12  13   0 21.1884 3.84589   6
   0 -14   0 431.115 26.3595   4
   0 -14   0 487.016 58.5516   1
   0 -14   0 487.457 31.7917   2
   0  14   0 460.942 26.6331   4
   0  14   0 460.840 31.9925   5
  -1 -14   0 19.1190 19.2473   1
  -1 -14   0 -5.2177 5.49529   2
   1 -14   0 6.87401 6.38617   2
   1 -14   0 6.50560 4.70018   4
   1  14   0 4.04577 6.70018   5
  -1  14   0 -6.4334 6.62514   5
   1  14   0 5.06970 4.74364   4
   2 -14   0 49.6866 9.82850   2
  -2 -14   0 41.8103 9.28037   2
  -2 -14   0 32.4671 5.37249   4
   2 -14   0 47.2487 6.12867   4
  -2 -14   0 34.7429 19.3812   1
  -2  14   0 46.4019 7.58641   6
   2  14   0 46.2315 10.6227   5
   2  14   0 47.0324 6.26475   4
  -2  14   0 34.9359 9.84654   5
  -3 -14   0 104.631 28.7082   1
   3 -14   0 114.559 14.8058   2
  -3 -14   0 103.020 14.1706   2
  -3 -14   0 104.369 9.28208   4
   3  14   0 124.605 9.91307   4
   3  14   0 91.5738 15.9572   5
  -3  14   0 111.383 14.7203   5
  -3  14   0 109.273 10.7052   6
  -4 -14   0 4.53322 4.89418   4
  -4 -14   0 8.50122 7.07791   2
  -4 -14   0 -6.6866 17.6463   1
   4 -14   0 7.72103 5.74844   4
   4 -14   0 3.10219 8.99942   2
  -4  14   0 3.41235 5.39143   6
   4  14   0 -14.807 7.26654   5
   4  14   0 -3.0141 4.84423   4
   5 -14   0 21.5644 13.7666   2
  -5 -14   0 0.28435 16.2801   1
   5 -14   0 2.39879 7.13857   4
  -5 -14   0 10.4656 7.21952   2
  -5 -14   0 -5.2741 6.25376   3
   5  14   0 8.30534 9.98371   5
  -5  14   0 4.20661 5.56382   6
   5  14   0 4.22997 5.05921   4
  -6 -14   0 32.2172 9.67105   2
   6 -14   0 33.4779 9.32136   4
  -6 -14   0 26.8315 12.5144   7
  -6 -14   0 6.81656 17.0379   1
  -6 -14   0 18.1836 6.95664   3
   6  14   0 48.3892 13.7301   5
   6  14   0 34.4720 6.54071   4
  -6  14   0 36.7117 7.63702   6
  -7 -14   0 20.2280 6.36447   3
  -7 -14   0 15.4764 14.7935   7
  -7 -14   0 -15.370 16.4142   1
  -7  14   0 20.7458 6.56632   6
   7  14   0 13.3418 5.77138   4
  -8 -14   0 6.88643 5.88373   3
  -8 -14   0 50.2761 22.5367   1
  -8  14   0 9.85572 5.60589   6
   8  14   0 3.80174 5.44761   4
  -9 -14   0 4.18151 10.8882   3
  -9 -14   0 3.21203 5.44308   6
  -9 -14   0 -12.033 18.4829   1
   9  14   0 5.83135 5.02452   4
  -9  14   0 25.2847 5.60267   6
 -10  14   0 45.9699 10.2036   6
  10  14   0 32.0307 5.87352   4
 -11 -14   0 1.32634 3.11963   6
  11  14   0 -5.1786 4.58743   4
 -11  14   0 8.36915 3.72710   6
 -12 -14   0 2.14835 2.91658   6
   0 -15   0 -0.9973 25.8903   1
   0 -15   0 2.62528 4.05968   4
   0 -15   0 6.31926 7.36269   2
   0  15   0 3.49774 7.02849   5
   0  15   0 -0.1836 5.28190   4
  -1 -15   0 -6.0713 3.42341   4
   1 -15   0 -1.0440 4.30375   4
   1 -15   0 -4.2649 6.98996   2
  -1 -15   0 29.7814 28.6437   1
  -1 -15   0 -3.2607 10.1202   2
  -1  15   0 6.33152 4.95260   4
   1  15   0 -0.5365 6.44904   5
   1  15   0 -1.1861 4.65185   4
  -1  15   0 -0.5014 7.59281   5
   2 -15   0 9.68430 7.85594   2
   2 -15   0 9.39418 4.66547   4
  -2 -15   0 6.50469 7.42032   2
  -2 -15   0 -1.2715 18.5374   1
  -2 -15   0 13.9246 4.75703   4
   2  15   0 12.4817 4.61626   4
   2  15   0 8.27933 8.37255   5
  -2  15   0 5.86164 8.26134   5
   3 -15   0 250.361 22.5944   2
  -3 -15   0 270.975 16.7006   4
  -3 -15   0 176.453 36.4612   1
   3 -15   0 243.251 16.5329   4
  -3 -15   0 257.503 22.0059   2
  -3  15   0 256.372 17.7226   6
  -3  15   0 269.802 22.8811   5
   3  15   0 237.982 22.4548   5
   3  15   0 253.788 16.6187   4
  -4 -15   0 25.2904 5.59355   4
  -4 -15   0 51.5997 12.1250   2
   4 -15   0 18.0234 6.60352   4
   4  15   0 31.3643 10.7695   5
  -5 -15   0 719.561 46.1722   2
  -5  15   0 686.988 41.3256   6
   5  15   0 736.673 40.5093   4
   5  15   0 678.097 46.5002   5
  -6 -15   0 5.35335 21.2877   1
  -6 -15   0 -6.5727 8.49597   2
  -6 -15   0 4.37334 6.03372   3
  -6 -15   0 9.34663 13.2748   7
   6 -15   0 11.4827 7.14541   4
   6  15   0 -13.263 12.8768   5
   6  15   0 7.75784 5.31121   4
  -6  15   0 7.73351 6.25091   6
  -7 -15   0 52.5554 26.8077   1
  -7 -15   0 20.0515 17.2567   7
  -7  15   0 49.7276 7.96339   6
   7  15   0 43.5404 6.94530   4
  -8 -15   0 12.5981 6.71624   3
  -8 -15   0 3.96758 24.5983   1
  -8  15   0 26.0022 6.13632   6
   8  15   0 20.5772 5.75910   4
  -9 -15   0 1.43712 4.81697   6
   9  15   0 6.97625 5.55375   4
  -9  15   0 24.3840 5.84722   6
 -10 -15   0 -5.3353 4.44683   6
 -10  15   0 7.00608 4.92424   6
  10  15   0 -5.5528 4.06305   4
 -11 -15   0 36.6260 4.93556   6
  11  15   0 34.8037 6.67840   4
 -11  15   0 36.4579 4.98011   6
   0 -16   0 513.021 34.3444   2
   0 -16   0 455.404 27.9441   4
   0  16   0 513.866 35.2271   5
   0  16   0 479.489 28.1382   4
  -1 -16   0 20.4573 28.9896   1
  -1 -16   0 9.31371 3.99211   4
   1 -16   0 17.1525 8.89424   2
   1 -16   0 10.1873 4.56625   4
  -1 -16   0 12.2579 7.95318   2
  -1  16   0 0.94911 7.76736   5
   1  16   0 10.1493 9.01671   5
  -1  16   0 -0.2680 5.58009   4
   1  16   0 10.8676 5.49756   4
  -2 -16   0 171.380 38.4615   1
  -2 -16   0 226.269 20.6800   2
   2 -16   0 197.182 13.8210   4
   2 -16   0 201.785 20.4640   2
  -2 -16   0 205.939 13.8934   4
  -2  16   0 212.497 21.2858   5
   2  16   0 197.743 20.6673   5
   2  16   0 198.340 13.7993   4
   3 -16   0 298.332 19.2245   4
  -3 -16   0 322.874 25.9452   2
  -3 -16   0 235.624 47.0802   1
   3 -16   0 298.291 25.7904   2
  -3 -16   0 319.739 20.1451   4
   3  16   0 314.633 26.6179   5
  -4 -16   0 22.2374 24.7910   1
   4 -16   0 79.2055 11.7537   4
   4 -16   0 93.5034 17.3156   2
  -4 -16   0 69.4284 13.3734   2
  -4 -16   0 73.4313 8.09338   4
  -4  16   0 88.1936 10.2918   6
   4  16   0 87.2510 8.95228   4
   4  16   0 62.4004 13.4753   5
  -5 -16   0 281.370 23.8271   2
   5 -16   0 260.226 17.7172   4
  -5 -16   0 123.899 34.0116   1
  -5 -16   0 233.935 17.5315   3
   5  16   0 260.252 24.8558   5
   5  16   0 261.862 17.2466   4
  -5  16   0 261.782 18.2057   6
   6 -16   0 8.60322 6.99368   4
  -6 -16   0 17.8009 16.6011   7
  -6 -16   0 -0.9905 6.09176   3
  -6 -16   0 -16.479 9.04623   2
  -6 -16   0 -5.5492 21.1210   1
  -6  16   0 18.9848 6.43291   6
   6  16   0 0.21038 14.8608   5
   6  16   0 7.53659 4.79249   4
   7 -16   0 65.6366 9.55545   4
  -7 -16   0 63.7268 29.8749   1
  -7 -16   0 50.5943 32.7564   7
  -7 -16   0 66.7337 7.91413   3
   7  16   0 69.8013 8.12033   4
  -7  16   0 85.5652 9.87600   6
  -8  16   0 32.2937 6.69148   6
   8  16   0 20.8911 6.18123   4
  -9 -16   0 144.430 11.9994   6
  -9  16   0 134.681 11.7489   6
 -10 -16   0 44.5600 6.11997   6
  10  16   0 42.1078 5.13926   4
 -10  16   0 52.5971 6.76863   6
 -11 -16   0 53.8500 5.29486   6
   0 -17   0 -8.6106 3.87695   4
   0 -17   0 -3.2835 8.46736   2
   0  17   0 2.47416 8.51189   5
   0  17   0 2.21865 4.86630   4
  -1 -17   0 97.8325 16.0575   2
  -1 -17   0 -27.124 37.8411   1
   1 -17   0 59.4084 12.8431   2
   1 -17   0 91.1592 8.88068   4
   1  17   0 98.0791 15.5884   5
   1  17   0 77.4805 8.12294   4
  -1  17   0 64.2890 13.4747   5
  -1  17   0 65.8907 7.39920   4
  -2 -17   0 23.8493 30.6706   1
  -2 -17   0 37.0839 5.87552   4
   2 -17   0 40.9074 12.5300   2
  -2 -17   0 36.1475 10.7615   2
  -2  17   0 43.3943 11.5306   5
   2  17   0 35.8971 11.2030   5
   2  17   0 40.6078 6.39070   4
   3 -17   0 45.0103 6.82575   4
   3 -17   0 52.6480 14.6300   2
  -3 -17   0 44.4938 11.4300   2
  -3 -17   0 41.2204 6.08461   4
  -3 -17   0 60.1293 29.0844   1
   3  17   0 33.2087 6.16993   4
   3  17   0 29.7788 11.0139   5
   4 -17   0 115.182 10.4529   4
  -4 -17   0 70.2615 34.5231   1
  -4 -17   0 116.629 16.5361   2
   4 -17   0 93.2555 17.6946   2
   4  17   0 103.150 9.73091   4
   4  17   0 98.0099 16.4046   5
  -5 -17   0 6.70360 6.60745   3
  -5 -17   0 -1.2372 9.43543   2
   5 -17   0 4.03531 6.07815   4
  -5 -17   0 -2.8284 24.0836   1
  -5  17   0 3.92656 5.62024   6
   5  17   0 -4.1253 12.0760   5
   5  17   0 5.22266 4.78058   4
  -6 -17   0 83.7772 22.9413   7
  -6 -17   0 13.4647 6.95511   3
  -6 -17   0 38.1605 26.4024   1
  -6 -17   0 41.0481 12.7368   2
  -6  17   0 47.8725 9.90845   6
   6  17   0 18.0191 18.1710   5
   6  17   0 46.9292 8.32538   4
  -7 -17   0 12.0424 7.07810   3
  -7 -17   0 8.01775 29.9196   1
   7 -17   0 7.96280 7.52777   4
  -7  17   0 12.5018 5.88293   6
   7  17   0 6.53984 4.99077   4
  -8  17   0 7.65029 5.62702   6
   8  17   0 2.63981 5.19559   4
  -9 -17   0 1.40729 5.21167   6
   9  17   0 11.8583 4.57913   4
  -9  17   0 9.55855 5.27667   6
 -10 -17   0 5.28027 3.46043   6
  10  17   0 0.12559 4.94696   4
 -11 -17   0 5.39382 3.78910   6
   0 -18   0 24.3228 5.17142   4
   0 -18   0 2.26239 9.32555   2
   0  18   0 17.1915 5.66303   4
   0  18   0 21.7754 10.2226   5
   1 -18   0 23.5100 10.3418   2
  -1 -18   0 36.6955 10.9526   2
  -1 -18   0 22.3255 5.21941   4
   1 -18   0 24.4373 5.23390   4
   1  18   0 12.9924 9.86241   5
  -1  18   0 8.07061 9.48531   5
   1  18   0 31.3018 5.60739   4
   2 -18   0 -3.4340 4.34439   4
  -2 -18   0 -70.471 32.3327   1
  -2 -18   0 -0.0642 9.64574   2
   2 -18   0 2.22653 11.1897   2
  -2 -18   0 -1.5958 4.12418   4
   2  18   0 4.24273 9.28065   5
  -2  18   0 -0.7611 9.64203   5
   2  18   0 0.25711 4.69329   4
   3 -18   0 59.0973 15.3764   2
  -3 -18   0 55.4546 12.8918   2
   3 -18   0 37.9791 6.61147   4
  -3 -18   0 42.9392 6.59335   4
  -3 -18   0 29.5257 31.7915   1
   3  18   0 44.0459 6.59546   4
   3  18   0 35.4268 12.7586   5
   4 -18   0 0.68941 5.17671   4
  -4 -18   0 6.85005 9.62403   2
  -4 -18   0 32.6587 28.8453   1
   4 -18   0 4.55169 28.0304   2
  -4 -18   0 1.10436 5.98675   3
   4  18   0 8.05326 11.3365   5
   4  18   0 2.56176 4.76617   4
   5 -18   0 101.063 10.0098   4
  -5 -18   0 69.0956 9.28671   3
  -5 -18   0 66.8244 20.1514   7
  -5 -18   0 99.4441 16.7566   2
  -5 -18   0 87.5858 34.0635   1
   5  18   0 92.6443 9.20708   4
   5  18   0 72.6502 17.2288   5
  -6 -18   0 -33.470 27.5143   1
   6 -18   0 12.1742 5.97830   4
  -6 -18   0 1.94448 6.37221   3
   6  18   0 15.5525 5.16465   4
  -7 -18   0 11.4736 29.8502   1
   7 -18   0 9.19510 6.84857   4
   7  18   0 -2.4386 4.24954   4
  -7  18   0 -4.1985 5.63642   6
   8  18   0 2.41851 4.50840   4
  -9 -18   0 2.11437 4.32518   6
   9  18   0 6.63330 3.98993   4
  10  18   0 -7.4959 3.11311   4
   0 -19   0 8.56918 10.5727   2
   0 -19   0 -4.4054 4.54505   4
   0  19   0 3.30241 10.4400   5
   0  19   0 -1.9178 5.29558   4
  -1 -19   0 6.67231 10.4848   2
  -1 -19   0 1.59520 4.27350   4
   1 -19   0 4.67897 4.40412   4
   1 -19   0 0.81452 10.0103   2
   1  19   0 5.45538 10.0644   5
  -1  19   0 4.03322 9.16727   5
  -1  19   0 3.41257 5.56574   4
   1  19   0 -8.2657 4.51930   4
  -2 -19   0 81.0142 50.2944   1
  -2 -19   0 38.8501 6.40667   4
   2 -19   0 52.7115 7.13123   4
   2 -19   0 73.9126 17.2137   2
   2  19   0 54.8254 7.22813   4
  -3 -19   0 54.0981 41.6418   1
   3 -19   0 52.7189 16.8635   2
  -3 -19   0 28.8733 10.6414   2
  -3 -19   0 54.6333 7.19902   4
   3 -19   0 41.9014 6.60908   4
   3  19   0 55.9594 14.0791   5
   3  19   0 45.3627 6.65660   4
  -4 -19   0 274.363 20.1059   3
  -4 -19   0 315.099 27.3767   2
   4 -19   0 318.173 19.8424   4
   4 -19   0 320.498 35.4528   2
   4  19   0 317.561 19.4279   4
   4  19   0 327.612 30.2347   5
  -5 -19   0 24.7942 32.5685   1
   5 -19   0 0.64601 5.51105   4
  -5 -19   0 12.9367 6.26698   3
  -5 -19   0 13.0735 12.6700   2
   5  19   0 -22.918 17.3916   5
   5  19   0 5.33778 4.58810   4
   6 -19   0 56.5830 7.47923   4
  -6 -19   0 46.1541 45.8820   1
   6  19   0 59.0653 7.26299   4
   7 -19   0 7.88258 6.79606   4
   7  19   0 6.74950 4.50064   4
  -8 -19   0 1.30350 4.97658   6
   8  19   0 4.92069 3.88795   4
  -9 -19   0 2.73719 3.77948   6
   9  19   0 5.70834 3.79486   4
 -10 -19   0 4.15879 3.25651   6
  10  19   0 4.30304 3.33632   4
   0 -20   0 53.5771 13.6847   2
   0 -20   0 47.4661 6.59437   4
   0  20   0 44.7324 7.31201   4
   0  20   0 42.7832 13.7820   5
  -1 -20   0 23.7406 5.59636   4
   1 -20   0 23.2274 5.48219   4
   1 -20   0 30.1384 14.4717   2
  -1 -20   0 19.3405 11.6641   2
  -1  20   0 10.2455 6.17392   4
   1  20   0 34.6226 12.5024   5
   1  20   0 23.7796 5.70340   4
   2 -20   0 18.7897 4.95680   4
   2 -20   0 14.6536 13.5835   2
  -2 -20   0 14.0666 11.1874   2
  -2 -20   0 18.1904 4.97034   4
   2  20   0 28.6604 13.1509   5
   2  20   0 22.4849 5.64304   4
   3 -20   0 15.4917 5.54768   4
   3 -20   0 38.5075 19.3215   2
  -3 -20   0 30.9606 6.15597   4
  -3 -20   0 27.9773 13.1553   2
  -3 -20   0 -35.388 41.1438   1
   3  20   0 8.70047 14.0817   5
   3  20   0 16.4775 5.02532   4
  -4 -20   0 -0.7150 33.2942   1
   4 -20   0 56.0378 6.88257   4
  -4 -20   0 54.6235 15.5577   2
   4 -20   0 7.82695 28.9847   2
  -4 -20   0 34.1255 7.37801   3
   4  20   0 33.3773 16.6593   5
   4  20   0 46.8272 6.54760   4
  -5 -20   0 67.7383 52.2858   1
   5 -20   0 94.3745 9.39043   4
  -5 -20   0 98.5684 18.5875   2
  -5 -20   0 93.9656 15.1841   3
   5  20   0 89.1643 9.02143   4
   6 -20   0 26.5247 6.45019   4
   6  20   0 29.2138 5.46878   4
   7 -20   0 70.4788 7.96405   4
   7  20   0 57.9574 6.89576   4
  -8 -20   0 44.2553 6.43070   6
   8  20   0 32.4167 4.67386   4
   9  20   0 45.6216 5.27472   4
   0 -21   0 -24.120 12.0071   2
   0 -21   0 -0.5309 4.07395   4
   0  21   0 -1.4034 5.94633   4
   1 -21   0 22.9947 15.2601   2
  -1 -21   0 15.7652 13.3646   2
  -1 -21   0 2.01872 6.44018   4
   1  21   0 12.5704 14.2795   5
   2 -21   0 30.2053 17.8370   2
  -2 -21   0 33.7119 5.62807   4
  -2 -21   0 34.4443 13.5094   2
   2 -21   0 31.7233 6.30879   4
   2  21   0 22.3897 5.60507   4
   2  21   0 11.1608 14.3006   5
   3 -21   0 68.6821 7.84733   4
  -3 -21   0 78.5215 18.1639   2
   3 -21   0 14.1641 29.8044   2
   3  21   0 49.1125 20.6505   5
   3  21   0 49.2808 6.83670   4
   4 -21   0 -2.8127 4.49029   4
  -4 -21   0 -3.8559 12.7278   2
  -4 -21   0 -10.655 45.8082   1
  -4 -21   0 1.14581 6.90117   3
   4  21   0 5.06662 4.38641   4
   5 -21   0 40.4517 6.19658   4
   5  21   0 40.8960 5.93624   4
   6 -21   0 28.9814 6.12318   4
   6  21   0 20.5127 4.55885   4
   7 -21   0 5.34165 8.76918   4
   7  21   0 2.43660 3.74541   4
  -8 -21   0 -2.4842 3.57714   6
   8  21   0 0.35965 3.44620   4
  -9 -21   0 -3.4357 2.67989   6
   9  21   0 -3.8632 2.21964   4
   0 -22   0 49.8469 23.2145   2
   0 -22   0 24.6144 5.75246   4
   0  22   0 21.8600 6.24969   4
  -1 -22   0 43.5086 6.09289   4
   1 -22   0 39.0204 32.2599   2
   1 -22   0 37.0625 6.24516   4
   1  22   0 29.0447 5.78497   4
   2 -22   0 50.8094 21.6619   2
  -2 -22   0 46.7040 14.7144   2
   2 -22   0 61.5358 7.28169   4
  -2 -22   0 47.2613 6.41465   4
   2  22   0 56.9728 6.67321   4
   3 -22   0 9.38448 4.71567   4
  -3 -22   0 14.2984 6.73994   3
   3  22   0 13.7435 5.03256   4
   4 -22   0 -2.1318 4.17926   4
   4  22   0 8.61051 4.87675   4
   5 -22   0 110.519 13.1947   4
   5  22   0 111.941 9.47508   4
   6 -22   0 4.69310 5.04331   4
   6  22   0 8.78514 4.81849   4
   7 -22   0 25.1471 6.34102   4
   7  22   0 21.6224 3.96196   4
  -8 -22   0 2.60710 4.05472   6
   8  22   0 12.1903 4.01729   4
   9  22   0 2.37118 2.97531   4
   0 -23   0 -0.0821 4.10560   4
   0  23   0 9.14565 6.29497   4
   1 -23   0 -2.1125 3.88182   4
  -1 -23   0 5.32542 4.12360   4
   1  23   0 5.34823 4.74157   4
  -2 -23   0 3.82254 4.24737   4
   2 -23   0 -0.3016 3.65281   4
   2  23   0 5.83018 4.69546   4
   3 -23   0 69.2126 7.70130   4
   3  23   0 77.7049 7.88249   4
   4 -23   0 35.2988 5.75720   4
   4  23   0 36.3204 5.63044   4
   5 -23   0 14.8179 5.28569   4
   5  23   0 15.7661 6.07215   4
   6 -23   0 3.74855 5.92648   4
   6  23   0 0.27990 3.57960   4
   6  23   0 5.75865 7.79816   9
  -7 -23   0 15.0119 3.89844   6
   7  23   0 17.5656 3.28349   4
  -8 -23   0 0.30243 2.63944   6
   8  23   0 -1.7943 2.45973   4
   0 -24   0 24.0191 4.90784   4
  -1 -24   0 -1.2974 3.75713   4
   1 -24   0 3.63023 3.98975   4
   1  24   0 -4.4513 5.07732   4
   2 -24   0 6.67126 3.77692   4
   3 -24   0 15.6856 6.87682   4
   3  24   0 20.7918 7.22933   4
   4 -24   0 32.7723 5.53618   4
   4  24   0 24.8846 4.35508   4
   5 -24   0 8.21944 4.26091   4
   5  24   0 9.55514 3.32226   4
   6 -24   0 22.9436 4.85874   4
   6  24   0 18.9009 3.39284   4
  -7 -24   0 17.9235 3.37149   6
   7  24   0 26.9550 3.12308   4
   0 -25   0 -1.7795 3.86569   4
   1 -25   0 13.1546 6.29783   4
   2 -25   0 6.71671 4.21753   4
   2  25   0 -2.4675 4.29029   4
   3 -25   0 1.48557 4.10420   4
   3  25   0 -0.3530 3.56901   4
   4 -25   0 -4.7477 3.51083   4
   4  25   0 -0.3433 3.29264   4
   5 -25   0 2.58646 3.81976   4
   5  25   0 2.75685 3.66040   4
   6  25   0 11.2724 2.77403   4
   1 -26   0 4.63591 3.53117   4
   2 -26   0 2.98860 3.44892   4
   3 -26   0 9.46317 3.42099   4
   3  26   0 -5.9946 5.88487   4
   4 -26   0 4.64229 4.04368   4
   4  26   0 5.22895 3.80785   4
   5  26   0 -5.4548 4.59943   4
   4  27   0 12.3940 5.22649   9
 -13   0   1 107.306 8.53273   6
 -12   0   1 0.81025 4.19468   3
 -12   0   1 -2.6558 3.96553   6
 -11   0   1 0.56093 4.26503   3
 -11   0   1 7.37413 5.06057   6
 -10   0   1 -2.9796 4.12093   3
 -10   0   1 4.09675 12.7779   7
 -10   0   1 3.01868 7.70706   8
 -10   0   1 2.35449 5.22277   6
  -9   0   1 613.984 35.0107   3
  -9   0   1 617.085 36.0440   6
  -9   0   1 611.317 38.2936   8
  -9   0   1 594.526 44.5834   7
  -8   0   1 -2.7933 7.84170   7
  -8   0   1 1.68922 7.78232   8
  -8   0   1 -1.9105 3.91583   3
  -8   0   1 1.68928 4.34181   6
  -7   0   1 1.92266 6.49110   8
  -7   0   1 3.18529 4.62602   6
  -7   0   1 6.48058 6.92453   7
  -7   0   1 3.64269 4.01808   3
   6   0  -1 3.88500 3.66661   5
  -6   0   1 2.36916 5.46878   7
  -5   0   1 747.251 43.6020   7
   5   0  -1 703.146 40.1682   5
  -4   0   1 -1.9585 2.47013   1
   4   0  -1 -0.8277 2.22194   5
  -4   0   1 -2.5233 2.09192   1
  -4   0   1 3.15652 3.90744   7
  -3   0   1 10.4426 3.22177   1
  -3   0   1 5.83475 2.34591   1
  -3   0   1 9.40163 3.72013   7
   2   0  -1 0.42338 0.90707   2
  -2   0   1 -1.7344 1.56183   1
  -2   0   1 1.78690 2.55519   7
  -2   0   1 2.30486 1.73927   1
  -1   0   1 2943.49 155.936   7
  -1   0   1 2895.09 156.952   1
   0   0  -1 0.70242 0.99402   2
   0   0  -1 1.07690 1.67967   1
  -1   0  -1 3068.40 161.990   2
  -1   0  -1 2989.54 164.696   1
  -2   0  -1 -1.6025 1.73344   2
  -2   0  -1 2.03374 4.32157   1
  -2   0  -1 -4.1175 2.74483   7
  -3   0  -1 30.5623 7.61933   1
  -3   0  -1 27.2353 3.62021   2
  -3   0  -1 28.0555 5.67375   7
  -4   0  -1 -1.0185 4.11790   7
  -4   0  -1 -0.3524 1.92039   2
  -4   0  -1 -3.0353 4.66399   1
  -5   0  -1 65.2522 11.5755   1
  -5   0  -1 43.9851 8.50340   7
  -6   0  -1 -10.002 4.09571   1
  -6   0  -1 -1.7984 5.66024   7
  -7   0  -1 96.0198 14.9453   1
  -7   0  -1 97.8085 12.9860   8
  -7   0  -1 94.9339 9.57481   6
  -8   0  -1 5.65435 8.32953   8
  -8   0  -1 14.7743 8.95338   7
  -8   0  -1 6.16216 4.87660   6
  -8   0  -1 -0.8485 4.40838   3
  -9   0  -1 435.518 28.1137   8
  -9   0  -1 432.776 26.0819   6
  -9   0  -1 372.918 33.7504   7
  -9   0  -1 398.620 24.6261   3
 -10   0  -1 0.71383 13.4125   7
 -11   0  -1 29.8527 6.45012   6
 -11   0  -1 32.1882 6.44342   3
 -12   0  -1 1.09034 4.42213   6
 -13  -1   1 10.7109 3.46536   6
 -13   1   1 8.96158 3.37555   6
 -12  -1   1 19.0038 5.06895   6
 -12  -1   1 21.0556 4.65191   3
 -12   1   1 23.1144 5.66483   6
 -12   1   1 20.7747 5.36859   3
 -11  -1   1 91.7701 9.12699   3
 -11  -1   1 78.9964 9.57363   6
 -11   1   1 97.7109 10.1393   6
 -11   1   1 82.3162 8.62447   3
 -10  -1   1 40.6569 10.2885   8
 -10  -1   1 38.0281 7.14533   6
 -10  -1   1 28.7647 14.4404   7
 -10  -1   1 24.4888 5.46943   3
 -10   1   1 35.7706 7.15912   6
 -10   1   1 44.3187 6.59171   3
 -10   1   1 36.4835 15.5961   7
 -10   1   1 49.1268 9.79724   8
  -9  -1   1 397.887 25.4720   3
  -9  -1   1 426.113 35.6145   7
  -9  -1   1 444.080 26.8944   6
  -9  -1   1 425.777 28.9191   8
  -9   1   1 443.568 35.5918   7
  -9   1   1 447.265 29.3557   8
  -9   1   1 452.406 26.8730   6
  -9   1   1 436.985 25.8288   3
  -8  -1   1 188.544 20.3863   7
  -8  -1   1 175.348 13.2646   6
  -8  -1   1 172.741 12.3488   3
  -8  -1   1 182.039 16.1095   8
  -8   1   1 179.901 13.1136   6
  -8   1   1 170.769 16.3238   8
  -8   1   1 182.735 12.3792   3
  -8   1   1 177.763 19.7602   7
  -7  -1   1 57.4588 6.73189   3
  -7  -1   1 56.2549 11.2677   7
  -7  -1   1 59.9817 9.81536   8
  -7  -1   1 59.1702 7.58927   6
  -7   1   1 57.3346 6.30551   3
  -7   1   1 66.4877 12.6754   7
  -7   1   1 62.3057 7.51479   6
  -7   1   1 60.0825 8.86300   8
   6  -1  -1 3.01099 3.40935   5
  -6  -1   1 7.66095 6.10931   7
  -6   1   1 9.13305 6.51863   7
  -5  -1   1 203.924 15.1598   1
  -5  -1   1 204.892 16.4733   1
  -5  -1   1 228.785 16.7622   7
   5  -1  -1 202.828 13.4821   5
  -5   1   1 216.716 16.8723   7
   5   1  -1 226.916 13.9571   5
  -4  -1   1 241.221 16.5643   7
  -4  -1   1 239.131 16.5112   1
  -4  -1   1 261.147 18.0066   1
  -4   1   1 238.029 16.8158   7
   4   1  -1 224.706 14.5712   5
  -3  -1   1 2.89923 3.70995   1
  -3  -1   1 0.52605 2.65805   1
  -3  -1   1 3.07297 3.16581   7
  -3   1   1 1.22462 3.47703   7
   3   1  -1 -0.8552 2.20338   5
  -2  -1   1 1924.91 107.512   1
  -2  -1   1 2155.01 107.074   7
  -2  -1   1 1878.73 105.031   2
  -2  -1   1 2006.59 108.254   1
  -2  -1   1 1943.84 105.056   2
  -2   1   1 1971.83 106.696   7
   2   1  -1 1945.51 105.716   2
  -1  -1   1 1301.77 75.5149   2
  -1  -1   1 1415.74 75.5491   2
   1  -1  -1 1387.20 75.2173   2
  -1  -1   1 1399.89 77.7444   1
  -1  -1   1 1418.27 75.5837   7
  -1   1   1 1479.55 76.1466   7
  -1   1   1 1472.10 76.2300   1
   1   1  -1 1417.49 75.6256   2
   0  -1  -1 285.488 15.8873   2
   0  -1  -1 300.390 18.6956   1
   0   1  -1 297.776 18.2764   1
   0   1  -1 274.369 15.3917   7
   0   1  -1 282.847 15.9544   2
  -1  -1  -1 92.2614 8.89274   1
  -1  -1  -1 93.5565 6.43071   2
  -1   1  -1 104.736 8.96951   1
  -1   1  -1 101.949 6.71237   7
  -1   1  -1 94.1738 5.81620   5
  -1   1  -1 100.160 6.42538   2
  -2  -1  -1 2136.09 118.642   1
  -2  -1  -1 2160.09 114.595   2
  -2   1  -1 2119.57 118.080   1
  -2   1  -1 2215.56 115.384   7
  -2   1  -1 2026.44 114.324   2
  -3  -1  -1 5380.92 286.233   2
  -3  -1  -1 5505.50 287.788   7
  -3  -1  -1 5299.36 291.447   1
  -3   1  -1 5356.79 285.938   2
  -3   1  -1 5168.07 290.539   1
  -3   1  -1 5422.00 287.704   7
  -4  -1  -1 470.784 30.3722   7
  -4  -1  -1 439.708 26.2675   2
  -4  -1  -1 456.791 32.1605   1
  -4   1  -1 462.229 25.7937   2
  -4   1  -1 477.784 31.8605   1
  -4   1  -1 505.269 34.8910   7
  -5  -1  -1 244.606 18.2952   7
  -5  -1  -1 246.164 21.1351   1
  -5  -1  -1 238.293 13.8718   2
  -5  -1  -1 230.335 14.6463   2
  -5   1  -1 230.941 20.0567   1
  -5   1  -1 239.038 18.2771   7
  -6  -1  -1 195.936 17.0897   7
  -6  -1  -1 178.167 21.5978   1
  -6   1  -1 154.423 19.6411   1
  -6   1  -1 175.025 16.4140   7
  -7  -1  -1 8.14705 7.10558   8
  -7  -1  -1 -1.5328 5.54019   1
  -7  -1  -1 2.94634 5.02086   6
  -7   1  -1 1.10054 5.33919   1
  -7   1  -1 0.63334 3.92982   3
  -7   1  -1 0.08048 4.38928   6
  -7   1  -1 -0.7344 7.07389   8
  -8  -1  -1 425.269 26.1024   1
  -8  -1  -1 385.427 24.5919   6
  -8  -1  -1 393.959 23.3449   3
  -8  -1  -1 374.759 26.6579   8
  -8  -1  -1 383.652 31.5326   7
  -8  -1  -1 346.323 31.5634   1
  -8   1  -1 392.718 26.6447   8
  -8   1  -1 388.034 23.4526   3
  -8   1  -1 405.445 32.0357   7
  -8   1  -1 416.484 24.5974   6
  -9  -1  -1 29.5823 6.12870   3
  -9  -1  -1 20.9564 10.8534   7
  -9  -1  -1 36.9450 9.18936   8
  -9  -1  -1 25.6521 6.24550   6
  -9   1  -1 17.7522 5.77006   6
  -9   1  -1 50.5131 9.40723   8
  -9   1  -1 22.3198 5.32867   3
  -9   1  -1 18.9904 11.9366   7
 -10  -1  -1 98.7192 20.3459   7
 -10   1  -1 36.6860 15.8238   7
 -11  -1  -1 11.7972 4.76107   6
 -11  -1  -1 14.8336 5.31934   3
 -11   1  -1 10.4197 5.10110   3
 -11   1  -1 4.91191 4.77372   6
 -12  -1  -1 -0.4646 5.59043   6
 -12   1  -1 1.60979 4.53861   6
 -13  -1  -1 25.5655 4.03930   6
 -13   1  -1 12.6211 3.57988   6
 -13  -2   1 7.09350 3.59761   6
 -13   2   1 5.26886 3.30152   6
 -12  -2   1 6.22709 4.94248   6
 -12  -2   1 0.63245 4.06217   3
 -12   2   1 1.38737 4.29075   6
 -12   2   1 6.32796 5.54024   3
 -11  -2   1 13.3386 5.30806   6
 -11  -2   1 10.3168 4.41107   3
 -11   2   1 7.55688 5.09753   6
 -11   2   1 7.68844 4.71722   3
 -10  -2   1 -8.4661 13.2555   7
 -10  -2   1 0.35312 7.77134   8
 -10  -2   1 -1.9992 4.19250   3
 -10  -2   1 3.71202 5.26574   6
 -10   2   1 10.4752 8.56390   8
 -10   2   1 0.62976 4.07088   3
 -10   2   1 2.02109 12.7057   7
 -10   2   1 0.21892 5.04111   6
  -9  -2   1 3.25457 4.85664   6
  -9  -2   1 -3.4110 7.50489   8
  -9  -2   1 0.18438 9.87903   7
  -9  -2   1 4.58535 4.20421   3
  -9   2   1 3.80840 4.71668   6
  -9   2   1 -1.0512 10.4759   7
  -9   2   1 -4.3007 3.90715   3
  -9   2   1 3.98359 7.97253   8
  -8  -2   1 42.7421 11.7905   7
  -8  -2   1 31.8228 5.65391   3
  -8  -2   1 36.9900 9.60579   8
  -8  -2   1 29.2392 6.21780   6
  -8   2   1 27.8308 10.2884   7
  -8   2   1 36.2658 6.35639   6
  -8   2   1 37.2687 9.04036   8
  -8   2   1 35.4046 5.78579   3
  -7  -2   1 71.4575 12.5001   7
  -7  -2   1 60.2263 9.87352   8
  -7  -2   1 46.2109 6.03064   3
  -7  -2   1 56.3470 7.30949   6
  -7   2   1 54.2678 7.08986   6
  -7   2   1 43.8754 10.8087   7
  -7   2   1 54.4689 9.27282   8
  -7   2   1 55.0353 6.39833   3
   6  -2  -1 298.546 18.2080   5
  -6  -2   1 318.962 23.3275   7
  -6  -2   1 354.891 23.8196   1
  -6  -2   1 280.358 21.0985   1
  -6   2   1 344.349 23.7482   7
   6   2  -1 297.177 19.5895   5
  -5  -2   1 -0.9693 4.56505   7
  -5  -2   1 -1.1021 3.78247   1
  -5  -2   1 -0.4647 5.97915   1
   5   2  -1 5.42857 3.50403   5
  -5   2   1 5.18643 4.93972   7
  -4  -2   1 16.7021 5.55959   1
  -4  -2   1 16.8633 4.93868   7
  -4  -2   1 12.5237 6.44947   1
   4   2  -1 13.3686 3.40958   5
  -4   2   1 14.4569 5.12350   7
  -3  -2   1 169.661 10.5181   2
  -3  -2   1 186.909 12.6171   7
  -3  -2   1 183.398 15.7343   1
  -3  -2   1 181.233 14.3305   1
   3   2  -1 180.323 11.7137   5
  -3   2   1 189.677 13.3084   7
  -2  -2   1 8039.37 428.320   2
   1  -2  -1 5698.89 303.311   2
   0  -2  -1 410.781 27.2438   1
   0  -2  -1 437.146 24.6683   2
   0   2   1 446.467 24.7637   5
   0   2  -1 460.143 24.2579   7
   0   2  -1 445.565 24.7927   2
   0   2  -1 458.642 24.7849   5
  -1  -2  -1 142.254 9.12176   2
  -1  -2  -1 143.540 12.0563   1
   1   2   1 131.143 8.36545   5
  -1   2  -1 130.517 8.20767   5
  -1   2  -1 130.171 8.62788   7
  -1   2  -1 126.284 8.42970   2
  -1   2  -1 149.556 11.8864   1
  -2  -2  -1 36.0747 8.44961   1
  -2  -2  -1 26.5783 3.81748   2
  -2   2  -1 27.2925 3.51940   2
  -2   2  -1 29.3729 2.92784   5
  -2   2  -1 23.5349 4.50379   7
   2   2   1 28.3351 3.15134   5
  -3  -2  -1 261.947 17.2885   7
  -3  -2  -1 254.000 20.5546   1
  -3  -2  -1 260.177 15.8576   2
   3   2   1 261.778 14.7631   5
  -3   2  -1 249.018 17.2712   7
  -3   2  -1 236.843 19.3818   1
  -3   2  -1 270.392 15.3033   2
  -4  -2  -1 47.1889 5.23984   2
  -4  -2  -1 61.8250 11.8083   1
  -4   2  -1 40.8049 8.47791   7
  -4   2  -1 59.9947 10.6444   1
  -4   2  -1 50.2664 4.28424   2
  -5  -2  -1 240.511 22.0374   1
  -5  -2  -1 243.162 14.7837   2
  -5  -2  -1 233.390 18.6777   7
  -5   2  -1 265.315 20.8676   1
  -5   2  -1 236.598 18.6771   7
  -6  -2  -1 10.1374 5.66090   7
  -6  -2  -1 12.3947 7.30405   1
  -6   2  -1 10.6325 6.51856   7
  -6   2  -1 17.3881 6.71051   1
  -7  -2  -1 -5.4441 7.05487   8
  -7  -2  -1 3.26208 4.68689   6
  -7  -2  -1 -3.1022 6.53779   1
  -7  -2  -1 -6.3494 4.34091   3
  -7  -2  -1 4.63519 11.5561   7
  -7   2  -1 5.05405 5.32945   1
  -7   2  -1 -1.2886 4.26583   3
  -7   2  -1 -0.1252 4.67376   6
  -7   2  -1 -7.2587 6.53770   7
  -7   2  -1 4.01098 6.24726   8
  -8  -2  -1 109.809 18.3901   1
  -8  -2  -1 102.482 9.66308   3
  -8  -2  -1 126.357 14.8590   6
  -8  -2  -1 101.807 16.8877   7
  -8  -2  -1 105.601 13.7212   8
  -8  -2  -1 124.948 15.9132   1
  -8   2  -1 81.9899 15.3755   7
  -8   2  -1 118.206 16.8496   8
  -8   2  -1 98.9395 9.16162   3
  -9  -2  -1 82.2242 8.43951   3
  -9  -2  -1 54.2382 13.0680   7
  -9  -2  -1 53.3662 7.94141   6
  -9  -2  -1 75.6508 10.7305   8
  -9   2  -1 65.7093 8.50934   6
  -9   2  -1 73.5957 8.00329   3
  -9   2  -1 91.9560 16.9337   7
 -10  -2  -1 73.9766 17.8112   7
 -10  -2  -1 105.352 10.6250   3
 -10   2  -1 100.013 19.3412   7
 -10   2  -1 128.262 10.7862   3
 -11  -2  -1 3.42343 4.69896   6
 -11  -2  -1 4.20429 5.15837   3
 -11   2  -1 -6.4377 4.27880   3
 -11   2  -1 2.55397 4.56994   6
 -12  -2  -1 29.0763 5.37703   6
 -12   2  -1 30.8979 5.74548   6
 -13  -2  -1 28.7572 4.17539   6
 -13   2  -1 21.1009 4.25290   6
 -13  -3   1 26.8779 4.60349   6
 -13   3   1 17.4964 3.94742   6
 -12  -3   1 13.7666 9.35753   6
 -12  -3   1 2.21083 4.48550   3
 -12   3   1 10.5099 5.63289   6
 -12   3   1 7.87409 3.91048   3
 -11  -3   1 70.4693 8.44456   6
 -11  -3   1 64.5359 7.43814   3
 -11   3   1 84.9662 8.55827   3
 -11   3   1 64.9996 8.25851   6
 -10  -3   1 157.936 24.2277   7
 -10  -3   1 129.363 11.3785   6
 -10  -3   1 128.012 14.1332   8
 -10  -3   1 129.108 10.4916   3
 -10   3   1 106.908 10.4620   3
 -10   3   1 127.981 11.7148   6
 -10   3   1 109.949 21.4228   7
 -10   3   1 158.383 15.7926   8
  -9  -3   1 228.698 26.0994   7
  -9  -3   1 240.720 17.0616   6
  -9  -3   1 246.349 16.0397   3
  -9  -3   1 230.500 19.3819   8
  -9   3   1 253.859 26.0555   7
  -9   3   1 256.093 19.9811   8
  -9   3   1 251.158 17.2628   6
  -9   3   1 259.085 16.3273   3
  -8  -3   1 12.2814 5.03563   6
  -8  -3   1 22.9647 10.1458   7
  -8  -3   1 16.5946 8.05442   8
  -8  -3   1 4.28180 4.49936   3
  -8   3   1 24.9968 8.10909   8
  -8   3   1 12.9116 4.66170   3
  -8   3   1 19.7027 5.66791   6
  -8   3   1 7.78477 9.41877   7
  -7  -3   1 3.27883 4.10259   3
  -7  -3   1 -0.0325 6.64500   8
  -7  -3   1 3.18220 4.31270   1
  -7  -3   1 7.38659 7.12177   7
  -7  -3   1 1.37839 5.58952   1
  -7  -3   1 1.02526 4.39962   6
  -7   3   1 5.48253 4.01786   3
  -7   3   1 -0.7277 6.66957   7
  -7   3   1 4.59666 4.82738   6
  -7   3   1 1.43687 6.70084   8
  -6  -3   1 104.023 16.7257   1
  -6  -3   1 108.186 14.3273   1
  -6  -3   1 100.151 13.0186   7
   6   3  -1 93.1430 9.97494   5
  -6   3   1 104.207 13.8294   7
  -5  -3   1 831.920 54.0311   1
  -5  -3   1 909.949 52.1134   7
  -5  -3   1 853.894 56.6195   1
   5   3  -1 888.753 49.7475   5
  -5   3   1 910.291 52.6954   7
  -4  -3   1 256.946 14.9754   2
  -4  -3   1 252.482 20.5490   1
  -4  -3   1 265.018 18.2162   7
  -4  -3   1 271.332 14.8905   2
  -4  -3   1 288.285 23.5260   1
   4   3  -1 253.240 16.6669   5
  -4   3   1 266.523 19.8049   7
  -3  -3   1 64.1856 7.12307   7
  -3  -3   1 49.9056 4.68277   2
  -3  -3   1 50.2327 9.42934   1
  -3  -3   1 45.0769 10.8943   1
  -3   3   1 67.7878 7.94452   7
   3   3  -1 56.3330 6.10626   5
  -2  -3   1 1487.74 82.6761   2
  -2  -3   1 1472.35 86.9062   1
  -2  -3   1 1532.89 88.5499   1
   2   3  -1 1583.62 83.2095   5
  -2   3   1 1569.00 83.8970   7
   1  -3  -1 2177.78 120.075   2
  -1  -3   1 2190.15 120.421   2
   1   3  -1 2279.25 125.830   1
  -1   3   1 2280.07 121.039   7
   1   3  -1 2284.30 120.608   2
   1   3  -1 2359.78 120.694   5
  -1   3   1 2112.27 122.799   1
   0  -3  -1 99.1316 9.93818   1
   0  -3  -1 96.0794 6.85765   2
   0   3   1 97.2721 7.30493   5
   0   3  -1 110.585 7.40887   5
   0   3  -1 102.106 7.25266   2
   0   3  -1 95.2998 6.48707   7
   0   3  -1 110.273 13.2125   1
  -1  -3  -1 46.1387 9.14090   1
  -1  -3  -1 37.6753 4.57719   2
   1   3   1 37.3627 4.40524   5
  -1   3  -1 40.1605 4.37717   2
  -1   3  -1 31.3678 4.12524   7
  -1   3  -1 44.8382 8.33932   1
  -1   3  -1 33.3216 4.21587   5
  -2  -3  -1 3719.78 202.246   2
  -2  -3  -1 3943.99 210.474   1
  -2   3  -1 3880.62 202.796   7
  -2   3  -1 3737.39 201.822   2
   2   3   1 3857.44 201.811   5
  -2   3  -1 3675.16 201.583   5
  -2   3  -1 3617.28 206.233   1
  -3  -3  -1 632.830 43.9172   1
  -3  -3  -1 673.324 38.3860   2
   3   3   1 678.199 37.6824   5
  -3   3  -1 697.721 42.9391   1
  -3   3  -1 689.278 37.7343   2
  -3   3  -1 704.022 39.7598   7
  -4  -3  -1 94.9422 7.67820   2
  -4  -3  -1 69.8856 13.5516   1
  -4  -3  -1 87.8166 10.0274   7
   4   3   1 87.5075 6.53845   5
  -4   3  -1 118.115 14.5052   1
  -4   3  -1 81.5256 10.2602   7
  -5  -3  -1 99.9644 8.41528   2
  -5  -3  -1 119.535 12.4486   7
  -5  -3  -1 118.857 17.9555   1
  -5   3  -1 123.511 12.5342   7
  -5   3  -1 119.210 15.6661   1
  -6  -3  -1 180.958 24.1898   1
  -6  -3  -1 181.284 16.9590   7
  -6   3  -1 195.413 17.5220   7
  -6   3  -1 178.143 17.2003   1
  -7  -3  -1 709.869 39.6977   6
  -7  -3  -1 673.271 41.2714   8
  -7  -3  -1 697.419 45.6550   7
  -7  -3  -1 636.256 48.0593   1
  -7   3  -1 671.444 39.3786   6
  -7   3  -1 653.421 41.0809   8
  -7   3  -1 722.594 46.0985   7
  -7   3  -1 688.132 38.6535   3
  -7   3  -1 738.060 41.4757   1
  -8  -3  -1 21.8584 15.6019   1
  -8  -3  -1 17.9167 10.4167   7
  -8  -3  -1 21.2133 9.42624   8
  -8  -3  -1 16.2245 8.69022   1
  -8  -3  -1 21.1050 5.08708   3
  -8   3  -1 19.2694 4.69453   3
  -8   3  -1 5.98123 9.59821   7
  -8   3  -1 15.2743 5.98366   6
  -9  -3  -1 174.338 13.8186   6
  -9  -3  -1 177.341 16.5003   8
  -9  -3  -1 174.294 12.5814   3
  -9  -3  -1 196.994 25.8973   7
  -9   3  -1 173.931 13.6890   6
  -9   3  -1 178.164 12.9677   3
  -9   3  -1 158.558 22.7573   7
 -10  -3  -1 -1.4505 4.91392   3
 -10  -3  -1 15.1259 14.2658   7
 -10  -3  -1 3.88746 4.79865   6
 -10   3  -1 5.85620 5.13281   6
 -10   3  -1 1.40017 4.51318   3
 -10   3  -1 0.09960 13.3897   7
 -11  -3  -1 28.6028 6.29477   3
 -11  -3  -1 32.6205 6.35655   6
 -11   3  -1 38.4978 6.36953   6
 -12  -3  -1 6.68099 4.61570   6
 -12   3  -1 5.97047 4.55441   6
 -13  -3  -1 7.51220 3.27164   6
 -13   3  -1 14.1381 4.21943   6
 -13  -4   1 4.94846 3.33219   6
 -13   4   1 2.91570 3.38113   6
 -12  -4   1 142.680 10.8252   3
 -12  -4   1 142.866 11.8897   6
 -12   4   1 155.462 15.1853   6
 -11  -4   1 6.31930 4.92181   6
 -11  -4   1 2.11469 4.63912   3
 -11   4   1 1.24170 4.31860   6
 -11   4   1 6.42182 4.42849   3
 -10  -4   1 -1.4988 6.05733   6
 -10  -4   1 11.6708 17.1786   7
 -10   4   1 13.8681 8.86970   8
 -10   4   1 -3.8598 13.3882   7
  -9  -4   1 -6.5160 6.81121   8
  -9  -4   1 3.93078 12.0387   7
  -9  -4   1 2.79343 4.96053   6
  -9  -4   1 5.10113 4.16881   3
  -9   4   1 5.14602 5.05407   6
  -9   4   1 -1.7419 4.57005   3
  -9   4   1 2.96968 7.71828   8
  -9   4   1 2.43218 9.36989   7
  -8  -4   1 107.167 13.2850   8
  -8  -4   1 96.3254 10.1018   6
  -8  -4   1 88.7403 8.98822   3
  -8  -4   1 97.8930 16.9614   7
  -8   4   1 97.0145 10.7299   6
  -8   4   1 103.662 17.3488   7
  -8   4   1 101.447 13.5099   8
  -8   4   1 125.371 13.1449   3
  -7  -4   1 190.314 13.6544   6
  -7  -4   1 188.050 12.7885   3
  -7  -4   1 215.758 24.2994   1
  -7  -4   1 198.998 15.6660   8
  -7  -4   1 201.580 19.1376   7
  -7  -4   1 185.554 17.5282   1
  -7   4   1 169.159 13.3892   6
  -7   4   1 227.128 28.7293   7
  -7   4   1 190.094 15.9303   8
  -7   4   1 184.777 12.8281   3
  -6  -4   1 22.6629 8.28108   1
  -6  -4   1 19.3659 11.5630   1
  -6  -4   1 37.6597 8.05581   7
   6   4  -1 32.0943 6.41566   5
  -6   4   1 45.8587 9.54463   7
  -5  -4   1 500.442 32.6965   7
  -5  -4   1 555.877 36.9094   1
  -5  -4   1 547.141 40.2510   1
  -5   4   1 516.543 33.4330   7
   5   4  -1 507.274 30.9429   5
  -4  -4   1 267.575 24.8967   1
  -4  -4   1 258.956 16.0547   2
  -4  -4   1 280.346 22.5039   1
  -4  -4   1 271.373 18.6139   7
   4   4  -1 265.414 17.4664   5
  -4   4   1 293.644 19.4688   7
  -3  -4   1 669.085 37.6968   2
  -3  -4   1 646.708 45.5797   1
  -3  -4   1 696.187 38.7787   7
  -3  -4   1 705.263 43.8731   1
  -3   4   1 672.658 39.5596   7
   3   4  -1 658.930 38.3247   5
  -2  -4   1 1535.60 87.9545   1
  -2  -4   1 1522.50 82.4436   2
  -2   4   1 1517.43 83.4627   7
   2   4  -1 1502.35 82.8240   5
   1  -4  -1 218.083 13.9365   2
  -1  -4   1 224.308 14.3038   2
   1   4  -1 228.677 14.7940   5
   1   4  -1 226.609 14.6839   2
  -1   4   1 245.765 14.7474   5
  -1   4   1 258.337 15.3551   7
   0  -4  -1 5373.03 299.222   1
   0   4  -1 5691.83 294.584   5
   0   4  -1 5331.99 299.738   1
   0   4  -1 5609.35 294.508   2
  -1  -4  -1 750.214 43.8300   2
  -1  -4  -1 798.627 49.3790   1
   1   4   1 825.712 43.9581   5
  -1   4  -1 850.593 44.0402   5
  -1   4  -1 789.914 43.8703   7
  -1   4  -1 714.932 48.1851   1
  -1   4  -1 771.966 43.7235   2
  -2  -4  -1 1475.25 80.5647   2
  -2  -4  -1 1435.41 86.8120   1
   2   4   1 1501.10 80.3120   5
  -2   4  -1 1472.68 85.3783   1
  -2   4  -1 1471.76 80.1068   2
  -2   4  -1 1496.87 81.0581   7
  -2   4  -1 1456.64 80.7952   5
  -3  -4  -1 763.976 51.0393   1
  -3  -4  -1 802.872 44.3038   2
  -3   4  -1 798.962 49.2551   1
  -3   4  -1 766.724 45.2747   7
   3   4   1 773.814 43.6780   5
  -3   4  -1 790.359 43.4299   2
  -3   4  -1 793.253 43.2177   5
  -4  -4  -1 2860.81 159.855   7
  -4  -4  -1 3018.94 158.175   2
  -4  -4  -1 2963.19 166.603   1
  -4   4  -1 2848.13 159.940   7
   4   4   1 2894.30 157.213   5
  -4   4  -1 2991.51 163.900   1
  -5  -4  -1 789.739 53.1036   1
  -5  -4  -1 770.157 46.9118   7
  -5  -4  -1 765.830 43.7337   2
  -5   4  -1 782.302 47.1438   7
  -5   4  -1 764.009 49.6202   1
  -6  -4  -1 162.283 22.5896   1
  -6  -4  -1 152.908 15.7195   7
  -6   4  -1 174.486 16.5462   1
  -6   4  -1 164.463 16.0622   7
  -6   4  -1 147.698 13.6713   8
  -6   4  -1 160.301 11.8220   6
  -7  -4  -1 -9.4918 7.25681   8
  -7  -4  -1 4.74493 4.95044   6
  -7  -4  -1 4.89454 7.77987   1
  -7  -4  -1 4.79330 6.86443   7
  -7  -4  -1 20.7496 20.3303   1
  -7   4  -1 3.73994 6.37366   7
  -7   4  -1 13.9940 7.51535   8
  -7   4  -1 2.92312 4.05518   3
  -7   4  -1 10.4068 5.02308   6
  -8  -4  -1 -15.080 17.5383   1
  -8  -4  -1 10.8394 5.06308   3
  -8  -4  -1 7.34113 9.46475   1
  -8  -4  -1 18.2604 9.26570   8
  -8  -4  -1 15.7979 9.36880   7
  -8  -4  -1 11.1347 5.10314   6
  -8   4  -1 19.5190 7.07304   8
   8   4   1 6.73755 8.30461   4
  -8   4  -1 11.9680 8.77738   7
  -8   4  -1 8.29314 4.93898   6
  -9  -4  -1 36.1694 6.23899   3
  -9  -4  -1 40.7755 7.19821   6
  -9   4  -1 42.6977 6.36935   3
  -9   4  -1 37.2673 6.96242   6
   9   4   1 33.0834 8.92463   4
 -10  -4  -1 102.457 10.3318   6
 -10  -4  -1 123.712 23.3442   7
 -10  -4  -1 113.137 10.5467   3
 -10   4  -1 67.3278 17.6429   7
 -10   4  -1 107.162 10.5610   6
 -10   4  -1 96.0206 9.77910   3
 -11  -4  -1 12.2463 4.92821   6
 -11  -4  -1 19.6973 5.69447   3
 -11   4  -1 13.8757 5.34024   6
 -12  -4  -1 30.2371 5.50191   6
 -12   4  -1 31.4459 5.65304   6
 -13  -4  -1 0.84450 3.04565   6
 -13   4  -1 3.72124 6.11924   6
 -13  -5   1 0.80098 3.64012   6
 -13   5   1 2.06637 3.58592   6
 -12  -5   1 1.57416 4.25914   6
 -12  -5   1 3.24417 4.73432   3
 -12   5   1 5.27597 4.37539   6
 -11  -5   1 28.9081 5.67882   3
 -11  -5   1 33.0158 6.13630   6
 -11   5   1 29.1619 6.32916   6
 -11   5   1 26.9536 5.66397   3
 -10  -5   1 54.9019 7.29906   3
 -10  -5   1 48.9289 7.94821   6
 -10  -5   1 50.6015 9.75854   8
 -10  -5   1 24.7622 18.7431   7
 -10   5   1 48.5431 16.5699   7
 -10   5   1 109.481 13.7439   8
 -10   5   1 57.8148 7.31379   3
 -10   5   1 55.7181 11.2158   6
  -9  -5   1 41.2914 9.88429   8
  -9  -5   1 41.4418 7.43317   6
  -9  -5   1 42.8747 6.07556   3
  -9  -5   1 12.2796 13.1167   7
  -9   5   1 31.6500 6.98037   6
  -9   5   1 42.1180 15.6643   7
  -9   5   1 39.7736 6.09441   3
  -9   5   1 47.4694 9.87477   8
  -8  -5   1 554.748 33.7878   8
  -8  -5   1 508.147 34.6425   6
  -8  -5   1 534.821 30.7687   3
  -8  -5   1 534.232 38.4364   7
  -8   5   1 538.435 33.5109   8
  -8   5   1 534.190 39.2698   7
  -8   5   1 534.801 30.8844   3
  -8   5   1 518.605 31.7228   6
  -7  -5   1 256.889 16.7405   3
  -7  -5   1 259.414 17.4546   6
  -7  -5   1 283.758 32.9357   1
  -7  -5   1 280.954 24.3355   1
  -7  -5   1 277.303 20.0037   8
  -7  -5   1 271.150 22.6884   7
  -7   5   1 266.362 23.3947   7
  -7   5   1 267.167 16.7122   3
  -7   5   1 257.995 19.4807   8
  -7   5   1 267.218 17.4626   6
  -6  -5   1 9.12265 7.01568   1
  -6  -5   1 -2.8015 12.1826   1
  -6  -5   1 3.68224 5.71052   7
  -6   5   1 1.09927 7.38333   8
  -6   5   1 6.62418 6.58237   7
  -6   5   1 0.23801 3.67521   3
  -6   5   1 4.02256 4.37780   6
   6   5  -1 8.47031 5.64845   5
  -5  -5   1 10.8675 5.65127   7
  -5  -5   1 9.35938 11.3735   1
  -5  -5   1 16.5104 3.10141   2
  -5  -5   1 13.4568 7.75724   1
  -5  -5   1 10.9933 5.73373   2
  -5   5   1 13.8904 6.54286   7
   5   5  -1 19.3499 6.05926   5
  -4  -5   1 317.516 33.4267   1
  -4  -5   1 249.139 15.0745   2
  -4  -5   1 229.885 16.8252   7
  -4  -5   1 224.357 21.6262   1
  -4   5   1 219.050 17.4828   7
   4   5  -1 233.821 16.3707   5
  -3  -5   1 100.988 15.2241   1
  -3  -5   1 75.8370 7.03330   2
  -3  -5   1 57.8009 15.7821   1
   3   5  -1 82.7981 8.16535   5
  -3   5   1 79.4498 8.80888   7
  -2  -5   1 -0.3065 2.92017   2
   2  -5  -1 0.50291 2.33400   2
  -2  -5   1 -2.0906 4.36064   1
  -2   5   1 2.51493 3.65143   7
   2   5  -1 1.60944 3.61261   5
   1  -5  -1 0.30819 2.56255   2
  -1  -5   1 2.90728 2.74812   2
  -1   5   1 3.66561 3.69651   7
  -1   5   1 -0.5838 3.72449   5
   1   5  -1 3.65512 3.73618   5
   0  -5  -1 482.973 29.2780   2
   0   5  -1 478.227 35.2227   1
   0   5   1 522.244 29.7837   5
   0   5  -1 549.134 29.9437   5
   0   5  -1 507.529 29.6306   2
  -1  -5  -1 0.67815 5.78086   1
  -1  -5  -1 1.69867 3.10673   2
  -1   5  -1 -4.8842 4.91646   1
  -1   5  -1 2.08439 3.14236   2
  -1   5  -1 -0.3274 2.95304   7
   1   5   1 4.98943 3.73337   5
  -1   5  -1 0.13306 3.57978   5
  -2  -5  -1 38.2255 11.0909   1
  -2  -5  -1 39.9036 5.69428   2
  -2   5  -1 42.7001 9.92925   1
  -2   5  -1 52.4997 6.08468   5
  -2   5  -1 38.5885 5.08566   2
   2   5   1 44.1787 5.84652   5
  -2   5  -1 38.6704 6.12235   7
  -3  -5  -1 787.040 51.6258   1
  -3  -5  -1 758.494 43.5926   2
  -3   5  -1 783.702 42.8098   5
  -3   5  -1 810.073 49.6683   1
   3   5   1 742.663 43.1421   5
  -3   5  -1 742.574 44.5057   7
  -4  -5  -1 272.069 24.3436   1
  -4  -5  -1 254.008 16.4979   2
  -4   5  -1 236.792 18.0809   7
  -4   5  -1 238.022 21.3703   1
   4   5   1 245.306 15.9512   5
  -5  -5  -1 714.054 50.7746   1
  -5  -5  -1 753.882 44.2024   7
  -5  -5  -1 695.835 40.9154   2
  -5   5  -1 731.159 44.2290   7
  -5   5  -1 690.726 46.8292   1
   5   5   1 689.941 40.0152   5
  -6  -5  -1 31.2366 12.0632   1
  -6  -5  -1 20.9433 4.56455   2
  -6  -5  -1 16.4724 7.41239   7
  -6   5  -1 25.9076 8.36998   1
  -6   5  -1 28.5647 5.82014   6
  -6   5  -1 29.3411 5.29106   3
  -6   5  -1 27.2726 8.10252   8
  -6   5  -1 17.9900 7.75602   7
  -7  -5  -1 74.0045 8.26011   6
  -7  -5  -1 74.8983 7.79268   3
  -7  -5  -1 67.6610 10.9922   8
  -7  -5  -1 10.7198 27.8840   1
  -7  -5  -1 71.6431 17.4672   1
  -7  -5  -1 76.7162 13.6463   7
  -7   5  -1 73.3993 7.85453   3
   7   5   1 67.3157 8.60219   4
  -7   5  -1 51.8493 12.0730   7
  -7   5  -1 59.8289 9.92812   8
  -7   5  -1 72.7138 8.47881   6
  -8  -5  -1 -14.192 7.94668   8
  -8  -5  -1 -1.4784 9.43654   7
  -8  -5  -1 -0.2521 5.34948   3
  -8  -5  -1 9.45756 9.70497   1
  -8  -5  -1 4.05254 4.56804   6
  -8  -5  -1 25.9197 24.1035   1
  -8   5  -1 -0.5509 4.48340   3
  -8   5  -1 -4.8499 7.57426   7
   8   5   1 0.50366 7.38409   4
  -8   5  -1 0.89331 4.38550   6
  -9  -5  -1 180.030 27.4197   7
  -9  -5  -1 211.592 15.7637   6
  -9  -5  -1 204.619 14.9409   3
  -9   5  -1 197.666 15.0234   6
   9   5   1 213.674 16.2438   4
  -9   5  -1 216.325 14.8090   3
  -9   5  -1 237.986 28.0999   7
 -10  -5  -1 20.8694 5.49553   3
 -10  -5  -1 -17.712 15.1084   7
 -10  -5  -1 5.63645 5.04474   6
 -10   5  -1 -14.549 13.3931   7
 -10   5  -1 12.7415 5.48150   6
 -10   5  -1 6.31784 4.62223   3
  10   5   1 22.7773 8.16251   4
 -11  -5  -1 19.4994 5.49497   6
 -11  -5  -1 17.1911 9.76510   3
 -11   5  -1 21.6059 5.60720   6
 -12  -5  -1 10.0669 4.20111   6
 -12   5  -1 14.4138 4.91398   6
 -13  -5  -1 6.19360 3.04135   6
 -13   5  -1 3.14213 3.61281   6
 -13  -6   1 4.11564 2.83014   6
 -13   6   1 17.0069 6.39455   6
 -12  -6   1 5.36294 4.38219   6
 -12  -6   1 5.89963 4.50930   3
 -12   6   1 6.80876 4.74664   6
 -11  -6   1 7.84396 4.80768   3
 -11  -6   1 14.5694 5.01540   6
 -11   6   1 11.5525 5.22126   6
 -11   6   1 12.0562 4.40801   3
 -10  -6   1 17.4179 5.94846   6
 -10  -6   1 24.0957 8.52803   8
 -10  -6   1 11.4204 4.59771   3
 -10  -6   1 9.03352 18.8441   7
 -10   6   1 12.1266 4.94613   3
 -10   6   1 18.6301 6.07731   6
 -10   6   1 18.0863 14.5181   7
  -9  -6   1 34.4791 6.99355   6
  -9  -6   1 43.7390 9.63947   8
  -9  -6   1 35.8919 5.94392   3
  -9  -6   1 12.9740 14.3973   7
  -9   6   1 40.9684 9.82534   8
  -9   6   1 32.5174 5.76231   3
  -9   6   1 33.7743 13.5058   7
  -9   6   1 41.3904 7.28086   6
  -8  -6   1 105.799 10.4450   6
  -8  -6   1 61.1979 12.6703   1
  -8  -6   1 96.4027 12.9781   3
  -8  -6   1 113.912 13.7777   8
  -8  -6   1 130.068 18.9507   7
  -8   6   1 101.280 10.0592   6
  -8   6   1 100.613 9.50430   3
  -8   6   1 143.251 20.5173   7
  -8   6   1 128.268 13.2467   8
  -7  -6   1 97.5383 12.0882   8
  -7  -6   1 95.4184 17.2847   1
  -7  -6   1 71.8515 15.8747   7
  -7  -6   1 95.9275 8.48726   3
  -7  -6   1 83.4278 23.6857   1
  -7  -6   1 91.8867 8.81937   6
  -7   6   1 81.8966 7.87160   3
  -7   6   1 72.2514 13.8495   7
  -7   6   1 66.1935 8.33497   6
  -7   6   1 85.0843 11.4360   8
  -6  -6   1 6.20269 6.54410   7
  -6  -6   1 -1.1529 16.1199   1
  -6  -6   1 8.56303 7.60975   1
  -6   6   1 -2.2838 4.26452   6
  -6   6   1 -4.4981 5.28442   7
  -6   6   1 -2.2225 4.05485   3
  -6   6   1 12.5907 7.00480   8
  -5  -6   1 313.734 38.6119   1
  -5  -6   1 250.206 19.0148   7
  -5  -6   1 249.319 24.4654   1
  -5  -6   1 229.471 18.3497   2
   5   6  -1 225.608 17.6478   5
  -5   6   1 257.006 19.7939   7
  -4  -6   1 72.1846 7.91779   2
  -4  -6   1 67.9890 20.5199   1
  -4  -6   1 81.5677 9.18353   7
  -4   6   1 63.6877 9.33731   7
   4   6  -1 74.7763 8.96662   5
  -3  -6   1 172.180 12.2497   2
  -3  -6   1 185.291 22.5971   1
  -3   6   1 185.600 14.6527   7
   3   6  -1 160.057 13.3111   5
  -2  -6   1 236.741 21.3687   1
   2  -6  -1 220.664 14.7319   2
  -2  -6   1 225.556 15.2582   2
  -2   6   1 232.572 16.4163   7
  -2   6   1 237.794 15.7066   5
   2   6  -1 239.863 16.2160   5
   1  -6  -1 996.046 57.4997   2
  -1  -6   1 1082.61 65.9069   1
  -1  -6   1 1011.25 57.7847   2
   1   6  -1 1053.45 58.2607   5
  -1   6   1 1074.27 58.1850   5
   0  -6  -1 1821.54 102.008   2
   0  -6  -1 1897.07 109.574   1
   0   6   1 1920.57 102.442   5
   0   6  -1 1964.40 110.750   1
   0   6  -1 1808.85 102.312   5
  -1  -6  -1 886.913 49.4686   2
  -1  -6  -1 826.045 56.6604   1
  -1   6  -1 853.612 55.9976   1
  -1   6  -1 906.641 49.7103   5
   1   6   1 856.105 49.4937   5
  -1   6  -1 899.436 49.4982   7
  -2  -6  -1 503.366 29.6806   2
  -2  -6  -1 473.815 36.9057   1
   2   6   1 477.639 29.5595   5
  -2   6  -1 514.135 29.6073   5
  -2   6  -1 509.727 29.9781   7
  -2   6  -1 499.910 35.8968   1
  -3  -6  -1 40.5180 11.9207   1
  -3  -6  -1 31.8657 6.90366   2
   3   6   1 35.2831 5.67642   5
  -3   6  -1 38.6460 7.07135   7
  -3   6  -1 21.9424 9.02832   1
  -3   6  -1 32.5139 5.52204   5
  -4  -6  -1 1133.53 72.1649   1
  -4  -6  -1 1040.99 58.2689   2
   4   6   1 973.914 57.6547   5
  -4   6  -1 1035.32 60.0561   7
  -4   6  -1 1039.99 65.1232   1
  -5  -6  -1 -0.6087 4.61368   7
  -5  -6  -1 2.53144 7.90434   1
  -5  -6  -1 -4.2904 2.97214   2
   5   6   1 4.22107 4.32359   5
  -5   6  -1 0.96617 5.71183   1
  -5   6  -1 2.63023 5.23496   7
  -6  -6  -1 27.6942 8.43904   7
  -6  -6  -1 17.2873 4.66786   2
  -6  -6  -1 12.1147 10.1509   1
  -6   6  -1 12.1274 7.61471   1
  -6   6  -1 25.4740 8.29474   7
  -6   6  -1 25.4137 5.28066   3
  -7  -6  -1 48.9395 11.1220   8
  -7  -6  -1 49.1010 6.97247   3
  -7  -6  -1 65.5859 12.7721   7
  -7  -6  -1 47.8021 7.11394   6
  -7   6  -1 33.4853 10.2583   7
   7   6   1 49.7917 8.88494   4
  -7   6  -1 56.3785 9.40651   8
  -7   6  -1 57.1396 7.14301   6
  -7   6  -1 42.5844 6.22111   3
  -8  -6  -1 27.4971 9.10758   3
  -8  -6  -1 5.03141 14.3462   8
  -8  -6  -1 32.5575 30.8730   1
  -8  -6  -1 15.2888 10.5484   7
  -8  -6  -1 9.43035 10.2015   1
  -8  -6  -1 25.1385 5.87287   6
   8   6   1 15.9323 7.66222   4
  -8   6  -1 22.9676 5.87301   6
  -8   6  -1 19.4286 5.16729   3
  -8   6  -1 8.76863 8.55264   7
  -9  -6  -1 -4.9758 13.2462   1
  -9  -6  -1 4.48757 8.68398   1
  -9  -6  -1 -10.972 11.0603   7
  -9  -6  -1 5.85251 4.90614   3
  -9  -6  -1 -0.1062 4.40174   6
  -9   6  -1 10.4439 10.4689   7
   9   6   1 -0.4021 7.31505   4
  -9   6  -1 8.68439 4.47767   3
  -9   6  -1 -1.6575 5.00213   6
 -10  -6  -1 -3.7831 5.13026   6
 -10  -6  -1 7.90116 5.45000   3
 -10  -6  -1 22.2820 21.6611   7
  10   6   1 -8.2306 6.95104   4
 -10   6  -1 -9.8041 12.7102   7
 -10   6  -1 6.21077 4.86620   6
 -11  -6  -1 57.5520 7.44776   6
 -11  -6  -1 56.4056 8.00467   3
  11   6   1 61.2310 10.3436   4
 -11   6  -1 73.8808 8.47546   6
 -12  -6  -1 41.5703 6.03174   6
 -12   6  -1 68.7329 7.84872   6
 -13  -6  -1 1.11041 2.99595   6
 -13   6  -1 2.38455 3.22098   6
 -13  -7   1 -0.3619 3.14918   6
 -13   7   1 0.40733 3.38828   6
 -12  -7   1 30.0524 6.62798   3
 -12  -7   1 26.0067 5.65766   6
 -12   7   1 36.9699 6.34865   6
 -11  -7   1 29.3129 5.97816   3
 -11  -7   1 27.9290 5.98831   6
 -11   7   1 22.7461 5.84073   6
 -10  -7   1 55.5228 6.86266   3
 -10  -7   1 39.7624 9.82252   8
 -10  -7   1 49.8568 7.92600   6
 -10   7   1 52.4896 6.93032   3
 -10   7   1 58.7487 8.01412   6
 -10   7   1 34.8747 17.2408   7
  -9  -7   1 154.026 16.1414   8
  -9  -7   1 155.182 12.9966   6
  -9  -7   1 151.654 11.8340   3
  -9  -7   1 82.3162 18.7962   7
  -9   7   1 123.123 20.1188   7
  -9   7   1 182.116 15.7847   8
   9   7  -1 152.063 15.7112   4
  -9   7   1 163.925 12.8569   6
  -9   7   1 170.120 11.9292   3
  -8  -7   1 170.629 22.3084   7
  -8  -7   1 106.781 10.2484   3
  -8  -7   1 127.279 11.2333   6
  -8  -7   1 160.381 21.0781   1
  -8   7   1 79.9542 15.7322   7
   8   7  -1 131.212 12.5581   4
  -8   7   1 133.244 10.2056   3
  -8   7   1 130.013 14.0464   8
  -8   7   1 125.164 11.1070   6
  -7  -7   1 53.0087 9.55177   8
  -7  -7   1 48.0178 12.0402   7
  -7  -7   1 38.4717 5.95191   3
  -7  -7   1 -4.5407 21.5632   1
   7   7  -1 32.8273 9.60837   4
  -7   7   1 42.9995 9.72170   8
  -7   7   1 40.9924 5.99343   3
  -7   7   1 39.6265 11.3877   7
  -7   7   1 47.5993 7.12541   6
   7   7  -1 41.0118 13.8617   5
  -6  -7   1 139.312 14.7148   7
  -6  -7   1 132.570 10.1713   3
  -6  -7   1 124.763 29.8930   1
  -6  -7   1 96.3878 9.05424   2
  -6  -7   1 142.210 22.4488   1
  -6   7   1 144.131 12.8890   8
   6   7  -1 137.995 13.8538   5
  -6   7   1 143.132 10.1214   3
  -6   7   1 134.279 14.9746   7
  -6   7   1 104.235 12.2912   6
  -5  -7   1 530.558 32.7428   7
  -5  -7   1 599.854 42.3546   1
  -5  -7   1 445.506 52.3891   1
  -5  -7   1 536.580 29.7592   2
  -5   7   1 400.148 32.1397   7
   5   7  -1 494.896 31.5576   5
  -4  -7   1 202.741 14.7058   2
  -4  -7   1 207.459 34.5052   1
  -4  -7   1 215.305 26.9333   1
   4   7  -1 222.319 17.5357   5
  -4   7   1 212.633 17.1963   7
  -3  -7   1 331.055 20.0302   2
   3  -7  -1 236.340 19.9312   2
  -3  -7   1 302.445 27.6636   1
   3   7  -1 342.037 21.1143   5
  -3   7   1 344.490 21.9751   7
  -2  -7   1 12.4993 4.45445   2
  -2  -7   1 9.98697 8.41713   1
   2  -7  -1 12.2781 4.24577   2
  -2   7   1 8.31270 5.04120   7
   2   7  -1 8.80400 4.76801   5
  -2   7   1 5.53808 4.34884   5
   1  -7  -1 7.32340 3.70074   2
  -1  -7   1 8.36108 4.27956   2
  -1  -7   1 -0.2014 7.01028   1
   1   7  -1 2.19781 4.86195   5
  -1   7   1 7.89973 4.64089   5
   0  -7  -1 -1.3556 3.57424   2
   0  -7  -1 2.09193 7.30725   1
   0  -7   1 3.90894 3.40318   2
   0   7  -1 3.32947 4.55360   5
   0   7  -1 3.17595 7.37207   1
   0   7   1 4.69541 4.91010   5
  -1  -7  -1 10.3439 8.38512   1
  -1  -7  -1 11.0622 4.23811   2
  -1   7  -1 12.8336 8.02847   1
  -1   7  -1 10.7896 4.84202   5
   1   7   1 9.34540 4.69703   5
  -1   7  -1 11.0954 4.44173   7
  -2  -7  -1 197.595 14.3528   2
  -2  -7  -1 193.134 25.7593   1
  -2   7  -1 196.803 24.3744   1
  -2   7  -1 189.072 14.4305   7
   2   7   1 193.744 14.3301   5
  -2   7  -1 208.390 14.6618   5
  -3  -7  -1 53.2057 7.38833   2
  -3  -7  -1 72.0147 16.3314   1
  -3   7  -1 60.4209 13.2700   1
   3   7   1 51.7782 7.29893   5
  -3   7  -1 53.1392 8.42129   7
  -3   7  -1 56.4185 7.34953   5
  -4  -7  -1 3.14197 4.01781   2
  -4  -7  -1 3.40661 7.91776   1
  -4   7  -1 1.39904 5.12188   7
   4   7   1 -1.0126 3.91765   5
  -4   7  -1 -0.0617 5.13286   1
  -5  -7  -1 15.9070 5.15336   2
  -5  -7  -1 12.5929 10.8979   1
  -5  -7  -1 24.0400 7.72531   7
  -5   7  -1 26.5544 9.42195   1
  -5   7  -1 17.0710 7.14708   7
   5   7   1 11.4975 5.32853   5
  -6  -7  -1 89.3312 14.1564   7
  -6  -7  -1 66.5950 17.5820   1
  -6  -7  -1 80.2185 8.92076   2
  -6   7  -1 78.1308 8.66521   6
  -6   7  -1 71.6656 12.6580   7
  -6   7  -1 82.1418 10.8355   8
  -6   7  -1 79.3816 7.99621   3
  -7  -7  -1 22.5228 9.32434   7
  -7  -7  -1 -7.2992 9.80228   8
  -7  -7  -1 32.2772 6.15458   3
  -7  -7  -1 29.0184 15.3438   1
  -7   7  -1 26.9079 10.2477   7
  -7   7  -1 30.6653 6.17403   3
   7   7   1 33.0730 6.43062   4
  -7   7  -1 30.3621 6.18921   6
  -8  -7  -1 826.986 46.7594   6
  -8  -7  -1 772.760 54.1746   7
  -8  -7  -1 813.879 45.4095   3
  -8  -7  -1 809.606 59.8293   1
  -8   7  -1 811.443 46.5478   6
   8   7   1 794.621 46.0047   4
  -8   7  -1 818.662 54.8433   7
  -8   7  -1 824.977 45.7038   3
  -9  -7  -1 58.0340 14.5216   1
  -9  -7  -1 80.2397 17.5282   7
  -9  -7  -1 71.9630 9.04190   6
  -9  -7  -1 35.6592 22.7507   1
  -9  -7  -1 58.4733 7.56196   3
  -9   7  -1 62.1686 7.39910   3
  -9   7  -1 77.4737 8.98957   6
  -9   7  -1 64.9594 16.7503   7
   9   7   1 73.7253 8.71291   4
 -10  -7  -1 68.3228 8.49062   6
 -10  -7  -1 41.3723 20.7995   7
 -10  -7  -1 58.8292 7.38757   3
 -10   7  -1 87.3999 9.77303   6
  10   7   1 71.3361 8.94140   4
 -10   7  -1 55.7407 28.9882   7
 -11  -7  -1 -1.0918 6.93487   3
 -11  -7  -1 10.7903 4.95225   6
 -11   7  -1 12.2589 5.36131   6
  11   7   1 7.83393 7.10369   4
 -12  -7  -1 12.1917 4.46996   6
 -12   7  -1 14.6069 4.61043   6
 -13  -7  -1 3.86432 2.59627   6
 -13   7  -1 11.6930 3.63393   6
 -13  -8   1 53.0988 5.53387   6
 -13   8   1 65.2740 5.96132   6
 -12  -8   1 3.02677 4.93110   3
 -12  -8   1 12.7900 4.50934   6
 -12   8   1 11.3700 4.78881   6
 -11  -8   1 6.75289 6.66649   3
 -11  -8   1 4.78803 5.17891   6
 -11   8   1 11.3370 5.22601   6
 -10  -8   1 8.42903 5.17034   6
 -10  -8   1 -5.2946 21.6951   7
 -10  -8   1 -6.4953 4.42106   3
 -10   8   1 7.63006 27.0148   7
 -10   8   1 10.2971 4.01056   3
 -10   8   1 6.69546 4.85220   6
  10   8  -1 17.4372 8.55203   4
  -9  -8   1 11.7805 5.87979   6
  -9  -8   1 13.3415 9.26297   8
  -9  -8   1 6.48121 15.9456   7
  -9  -8   1 12.4413 5.08114   3
   9   8  -1 27.2972 7.70887   4
  -9   8   1 17.7776 5.83301   6
  -9   8   1 17.4649 4.89961   3
  -9   8   1 13.0359 13.0845   7
  -8  -8   1 7.96165 10.4302   1
  -8  -8   1 13.7522 9.52110   8
  -8  -8   1 8.90130 4.76882   3
  -8  -8   1 12.5462 5.08964   6
  -8  -8   1 -8.6057 10.8519   7
  -8   8   1 19.4519 5.47279   6
  -8   8   1 17.2981 8.34914   8
  -8   8   1 20.2175 12.3684   7
  -8   8   1 10.4746 4.44642   3
  -7  -8   1 186.678 20.0396   7
  -7  -8   1 178.908 17.1503   8
  -7  -8   1 159.195 12.9031   3
  -7  -8   1 206.674 29.0128   1
   7   8  -1 162.787 17.1819   5
  -7   8   1 182.905 12.4999   3
   7   8  -1 159.819 14.7886   4
  -7   8   1 184.180 13.2238   6
  -7   8   1 186.266 15.3247   8
  -7   8   1 194.740 20.6381   7
  -6  -8   1 245.552 16.5596   2
  -6  -8   1 308.884 29.9372   1
  -6  -8   1 245.923 21.6561   7
  -6   8   1 250.286 19.8038   8
  -6   8   1 295.399 16.7620   3
  -6   8   1 260.652 17.1481   6
   6   8  -1 233.790 20.3378   5
  -5  -8   1 810.080 57.1171   1
  -5  -8   1 728.784 43.4668   2
  -5  -8   1 765.007 46.2277   7
   5   8  -1 738.283 45.2112   5
  -5   8   1 756.006 47.2389   7
  -4  -8   1 217.631 15.6718   2
   4  -8  -1 210.027 15.7537   2
  -4  -8   1 223.785 28.7756   1
  -4   8   1 223.724 17.9816   7
   4   8  -1 209.022 16.9013   5
   3  -8  -1 65.3381 7.86211   2
  -3  -8   1 53.6726 7.47387   2
  -3  -8   1 44.6720 13.7788   1
  -3   8   1 53.6429 9.29703   7
   3   8  -1 63.8293 9.00070   5
  -2  -8   1 218.360 15.4517   2
  -2  -8   1 213.077 27.0036   1
   2  -8  -1 217.629 15.1389   2
  -2   8   1 217.431 16.6003   7
  -2   8   1 212.598 15.9532   5
  -1  -8   1 2.67488 7.97914   1
  -1  -8   1 1.82410 3.94723   2
   1  -8  -1 -14.073 8.96402   1
   1  -8  -1 0.70662 3.59798   2
   1   8  -1 3.96765 5.05408   5
  -1   8   1 2.76906 4.34931   5
   0  -8   1 490.659 30.3634   2
   0  -8  -1 509.194 39.4322   1
   0  -8  -1 494.395 30.4304   2
   0   8  -1 515.793 31.2685   5
   0   8   1 525.179 30.9866   5
  -1  -8  -1 22.5926 10.6788   1
  -1  -8  -1 11.9715 4.68117   2
  -1   8  -1 10.7985 4.96698   5
   1   8   1 15.3693 5.37530   5
  -1   8  -1 8.33564 9.69776   1
  -2  -8  -1 -12.369 7.32043   1
  -2  -8  -1 -5.1495 3.31964   2
  -2   8  -1 0.19774 4.21749   7
  -2   8  -1 -6.3645 4.97362   1
   2   8   1 -1.4453 3.89384   5
  -2   8  -1 4.20559 4.74501   5
  -3  -8  -1 1919.65 104.840   2
  -3   8  -1 1858.97 105.400   7
   3   8   1 2005.51 106.528   5
  -3   8  -1 1771.79 115.804   1
  -3   8  -1 1868.26 104.236   5
  -4  -8  -1 631.236 38.1829   2
  -4  -8  -1 639.327 49.6602   1
  -4   8  -1 653.695 39.8514   7
   4   8   1 626.178 37.8782   5
  -4   8  -1 605.255 45.5274   1
  -5  -8  -1 235.854 16.5531   2
  -5  -8  -1 222.465 31.9661   1
  -5   8  -1 223.876 14.6043   3
  -5   8  -1 240.503 23.7959   1
  -5   8  -1 215.616 14.8230   6
   5   8   1 207.806 16.6385   5
  -5   8  -1 215.752 19.3229   7
  -6  -8  -1 18.7267 13.8899   1
  -6  -8  -1 25.0218 6.20170   2
  -6  -8  -1 22.1373 9.28012   7
   6   8   1 21.6855 5.78031   4
  -6   8  -1 24.6106 6.00120   6
  -6   8  -1 34.9025 5.12247   3
  -6   8  -1 17.1316 8.61563   7
  -7  -8  -1 67.1355 7.66827   3
  -7  -8  -1 74.7913 21.6203   1
  -7  -8  -1 81.1383 10.3742   2
  -7  -8  -1 29.2631 14.6938   8
  -7  -8  -1 68.9843 14.4337   7
  -7   8  -1 71.8867 8.13162   6
  -7   8  -1 63.8958 7.33313   3
   7   8   1 72.7495 8.75573   4
  -7   8  -1 64.7392 13.0573   7
  -8  -8  -1 21.4423 14.4049   1
  -8  -8  -1 19.8525 6.19628   3
  -8  -8  -1 10.7082 5.28518   6
  -8  -8  -1 2.74793 11.0686   7
  -8   8  -1 20.4798 5.12133   3
   8   8   1 17.6496 6.81031   4
  -8   8  -1 -0.6491 8.98664   7
  -8   8  -1 11.5862 5.73031   6
  -9  -8  -1 2.33860 4.70027   6
  -9  -8  -1 5.28533 5.84534   3
  -9  -8  -1 -4.7286 12.2250   7
  -9   8  -1 -4.9784 11.8201   7
   9   8   1 10.8243 5.98490   4
  -9   8  -1 -5.2441 4.46907   6
 -10  -8  -1 29.7918 21.2845   7
 -10  -8  -1 7.89128 5.09777   6
 -10  -8  -1 2.12844 6.47243   3
  10   8   1 -2.4327 6.63296   4
 -10   8  -1 3.14715 16.5490   7
 -10   8  -1 3.39473 5.01137   6
 -11  -8  -1 6.08112 4.76582   6
  11   8   1 5.40824 6.51501   4
 -11   8  -1 6.32095 4.98424   6
 -12  -8  -1 2.44559 3.91883   6
 -12   8  -1 6.15158 4.62666   6
 -13  -8  -1 2.16462 2.55905   6
 -13   8  -1 10.3408 3.17927   6
 -13  -9   1 4.48809 3.21277   6
 -13   9   1 13.6606 3.34915   6
 -12  -9   1 27.5374 4.85884   6
 -12   9   1 23.2448 5.21698   6
 -11  -9   1 34.1355 5.73051   3
 -11  -9   1 34.2663 6.67372   6
 -11   9   1 30.6769 6.37088   6
 -10  -9   1 8.80630 5.20899   6
 -10  -9   1 9.23181 5.30566   3
  10   9  -1 8.72952 7.46419   4
 -10   9   1 -1.9740 16.1701   7
 -10   9   1 6.77228 4.69050   6
  -9  -9   1 47.1015 16.5167   7
  -9  -9   1 58.5110 7.09461   3
  -9  -9   1 33.0068 10.5309   8
  -9  -9   1 52.7793 7.94251   6
   9   9  -1 59.2383 8.91706   4
  -9   9   1 62.8160 8.74344   6
  -9   9   1 45.7777 6.25360   3
  -9   9   1 25.2349 14.4447   7
  -8  -9   1 57.7760 8.00186   6
  -8  -9   1 56.7740 7.54430   3
  -8  -9   1 49.3304 12.3056   8
  -8  -9   1 49.7549 13.5064   7
  -8  -9   1 57.4218 17.1108   1
  -8   9   1 50.8542 7.86916   6
  -8   9   1 60.2849 15.1567   7
  -8   9   1 70.9093 7.58504   3
   8   9  -1 70.0183 9.77843   4
  -8   9   1 92.8058 11.3408   8
  -7  -9   1 86.5185 9.21735   3
  -7  -9   1 61.1490 13.4017   7
  -7  -9   1 77.5282 18.8322   1
  -7  -9   1 97.6360 12.5831   8
  -7   9   1 89.4772 11.7267   8
  -7   9   1 78.1097 15.0867   7
   7   9  -1 80.5449 9.71126   4
   7   9  -1 73.2760 13.9744   5
  -6  -9   1 48.3537 6.76760   2
  -6  -9   1 47.5942 6.49865   3
  -6  -9   1 51.4032 11.9965   7
  -6  -9   1 58.6293 17.7343   1
   6   9  -1 40.0092 9.95389   5
  -6   9   1 38.5220 10.3204   7
   6   9  -1 49.9878 7.74112   4
  -6   9   1 47.7341 8.89035   8
  -6   9   1 51.7152 6.40226   3
  -6   9   1 49.8179 7.29354   6
  -5  -9   1 1.68562 4.05843   2
  -5  -9   1 4.53837 10.0259   1
  -5  -9   1 3.65364 5.81391   7
   5  -9  -1 -0.1391 7.39609   2
  -5   9   1 0.36045 4.09347   6
   5   9  -1 3.19870 6.07400   5
  -5   9   1 2.53554 6.14224   7
  -5   9   1 6.39588 4.60856   3
  -4  -9   1 66.1164 9.34083   2
  -4  -9   1 62.3733 15.8409   1
   4  -9  -1 60.5812 9.21173   2
   4   9  -1 62.5235 9.70121   5
  -4   9   1 69.8537 11.2422   7
  -3  -9   1 7.89451 8.70828   1
   3  -9  -1 1.07746 4.04913   2
  -3  -9   1 2.27833 4.25023   2
  -3   9   1 -1.1265 5.02171   7
   3   9  -1 1.73146 5.24062   5
   2  -9  -1 121.572 11.0325   2
  -2  -9   1 161.129 25.4044   1
  -2  -9   1 129.796 11.3633   2
  -2   9   1 111.910 11.8211   5
   2   9  -1 125.339 12.3087   5
   1  -9  -1 219.028 15.7950   2
  -1  -9   1 252.623 31.3077   1
  -1  -9   1 215.628 15.7637   2
   1  -9  -1 219.569 31.6091   1
   1   9  -1 211.111 16.9362   5
  -1   9   1 220.819 16.8045   5
   0  -9  -1 1224.52 83.9705   1
   0  -9   1 1281.77 73.2687   2
   0  -9   1 1290.72 84.4489   1
   0  -9  -1 1289.32 73.2323   2
   0   9   1 1362.86 73.8668   5
   0   9  -1 1334.21 73.9008   5
  -1  -9  -1 234.453 30.0334   1
  -1  -9  -1 182.343 14.3934   2
   1  -9   1 171.345 13.8272   2
  -1   9  -1 173.164 15.8124   5
   1   9   1 197.689 15.0768   5
  -2  -9  -1 20.6617 12.8962   1
  -2  -9  -1 9.42017 5.04032   2
   2   9   1 15.2701 5.68843   5
  -2   9  -1 5.53666 9.35567   1
  -2   9  -1 13.5675 5.25866   7
  -3  -9  -1 316.139 37.9746   1
  -3  -9  -1 311.040 21.5262   2
  -3   9  -1 321.165 22.5531   7
   3   9   1 301.754 21.7881   5
  -3   9  -1 323.664 30.0370   1
  -4  -9  -1 24.7863 6.52129   2
  -4  -9  -1 14.7315 10.7653   1
  -4   9  -1 27.6299 11.1381   1
  -4   9  -1 25.7603 7.90520   7
   4   9   1 16.2092 6.01500   5
  -5  -9  -1 11.3359 5.23730   2
  -5  -9  -1 -5.1102 11.3884   1
  -5   9  -1 14.0385 5.25950   6
   5   9   1 1.35628 5.83176   5
   5   9   1 12.0603 5.48785   4
  -5   9  -1 6.13363 6.88200   7
  -6  -9  -1 14.9421 5.59359   2
  -6  -9  -1 26.4491 15.6356   1
  -6  -9  -1 11.6526 8.56410   7
  -6  -9  -1 23.1818 6.72024   3
   6   9   1 13.5062 7.82399   5
   6   9   1 19.9661 6.02238   4
  -6   9  -1 18.1065 5.44101   6
  -6   9  -1 13.9577 4.89100   3
  -6   9  -1 15.1936 9.09922   7
  -7  -9  -1 2.39147 11.8060   1
  -7  -9  -1 1.84085 9.72692   7
  -7  -9  -1 7.93486 6.13126   3
  -7  -9  -1 4.32300 6.02879   2
  -7   9  -1 -0.5194 8.54317   7
  -7   9  -1 2.10956 4.71070   6
   7   9   1 7.68292 5.85396   4
  -8  -9  -1 20.9810 6.37591   3
  -8  -9  -1 19.3263 5.98368   6
  -8  -9  -1 28.9711 15.7710   1
  -8  -9  -1 -1.7964 10.4364   7
  -8   9  -1 22.6276 6.12443   6
  -8   9  -1 27.1878 13.1747   7
   8   9   1 35.9737 6.79540   4
  -9  -9  -1 19.0477 13.9549   1
  -9  -9  -1 45.1274 7.55415   6
  -9  -9  -1 55.5909 18.4726   7
  -9   9  -1 51.4998 7.94272   6
  -9   9  -1 42.7656 17.4413   7
 -10  -9  -1 -14.135 9.48714   3
 -10  -9  -1 5.03428 4.78961   6
  10   9   1 6.32089 5.71963   4
 -10   9  -1 4.68260 5.00451   6
 -11  -9  -1 10.8148 4.24942   6
  11   9   1 8.70945 6.34448   4
 -11   9  -1 14.0472 5.09443   6
 -12  -9  -1 6.91789 3.60413   6
 -12   9  -1 19.1194 4.72711   6
 -13  -9  -1 5.95448 2.41633   6
 -13   9  -1 6.67901 3.13018   6
 -13  10   1 6.55256 2.68109   6
 -12 -10   1 53.9919 6.41119   6
 -12  10   1 62.3347 7.19546   6
 -11 -10   1 22.4690 5.19664   6
 -11 -10   1 30.2320 5.13253   3
 -11  10   1 22.8236 5.81192   6
 -10 -10   1 4.22311 5.43014   6
 -10 -10   1 3.67739 4.71472   3
  10  10  -1 -2.3103 7.36554   4
 -10  10   1 9.17135 5.01756   6
  -9 -10   1 -20.212 10.2303   8
  -9 -10   1 36.3759 6.56984   3
  -9 -10   1 20.0704 12.9518   1
  -9 -10   1 16.7836 19.0567   7
   9  10  -1 24.6245 8.20877   4
  -9  10   1 60.2930 16.9363   7
  -8 -10   1 68.2659 7.86374   3
  -8 -10   1 98.7429 19.0182   7
  -8 -10   1 74.4617 19.8059   1
  -8 -10   1 52.9417 12.3340   8
  -8 -10   1 71.5652 9.08452   6
  -8  10   1 73.4807 8.76910   6
  -8  10   1 124.026 26.7797   7
  -8  10   1 68.4546 7.65757   3
   8  10  -1 78.9006 9.21502   4
  -7 -10   1 20.2166 15.3634   1
  -7 -10   1 50.5242 12.2751   7
  -7  10   1 35.9916 6.33646   6
  -7  10   1 32.7647 5.77185   3
   7  10  -1 33.1861 12.7346   5
  -7  10   1 26.8630 9.74470   7
   7  10  -1 36.8415 8.01096   4
  -6 -10   1 -1.6340 8.36142   7
  -6 -10   1 -6.5379 10.3956   1
  -6 -10   1 6.86172 5.12166   3
  -6 -10   1 3.52138 5.31509   2
  -6  10   1 8.76472 7.66600   7
  -6  10   1 3.18432 3.95079   6
  -6  10   1 11.3502 4.13390   3
   6  10  -1 -1.0247 7.69056   5
  -6  10   1 -5.2510 7.12641   8
   6  10  -1 2.92367 5.21891   4
  -5 -10   1 -3.1094 10.9637   1
  -5 -10   1 -1.3694 4.00817   2
   5 -10  -1 -3.3752 8.06084   2
  -5 -10   1 7.63834 6.66657   7
  -5 -10   1 0.01366 5.23704   3
  -5  10   1 5.80110 4.54610   3
   5  10  -1 5.60510 6.68996   5
  -5  10   1 2.77575 6.32086   7
  -5  10   1 7.77386 4.81126   6
   5  10  -1 9.94464 5.42813   4
  -4 -10   1 128.035 12.1629   2
  -4 -10   1 130.702 24.7291   1
   4 -10  -1 115.073 12.4957   2
  -4  10   1 127.202 14.3467   7
   4  10  -1 124.064 13.9306   5
   3 -10  -1 2.16680 4.31327   2
  -3 -10   1 4.88389 4.89789   2
  -3 -10   1 4.15044 9.70128   1
  -3  10   1 0.55648 5.39157   7
   3  10  -1 9.88660 5.67803   5
   2 -10  -1 112.527 10.9557   2
  -2 -10   1 126.331 23.5047   1
  -2 -10   1 106.873 10.6927   2
   2  10  -1 107.433 12.6471   5
  -2  10   1 86.0774 11.4669   5
   1 -10  -1 581.841 54.3012   1
  -1 -10   1 724.686 53.7902   1
   1 -10  -1 704.144 42.1827   2
  -1 -10   1 732.297 42.4494   2
   1  10  -1 748.592 43.3218   5
  -1  10   1 701.039 42.8151   5
   0 -10  -1 430.359 26.6653   2
   0 -10  -1 407.985 39.0719   1
   0 -10   1 417.564 26.5533   2
   0  10  -1 413.289 27.1895   5
   0  10   1 380.254 26.8951   5
   1 -10   1 58.2619 18.6309   1
  -1 -10  -1 38.9098 7.97335   2
   1 -10   1 39.4012 7.56785   2
  -1 -10  -1 35.2893 15.4843   1
  -1  10  -1 37.5300 7.82117   5
   1  10   1 40.8986 8.12462   5
  -2 -10  -1 42.4068 15.5882   1
  -2 -10  -1 30.8249 6.95510   2
  -2  10  -1 34.7103 7.38789   5
  -2  10  -1 33.6982 7.55936   7
   2  10   1 33.3390 7.46899   5
  -3 -10  -1 7.00537 10.8336   1
  -3 -10  -1 2.97983 4.95535   2
  -3  10  -1 6.56654 5.73182   5
   3  10   1 4.17750 5.01983   5
  -3  10  -1 16.2013 6.40306   7
  -4 -10  -1 610.132 52.8348   1
  -4 -10  -1 633.516 39.6507   2
  -4  10  -1 653.284 41.2899   7
   4  10   1 644.138 39.5986   5
  -5 -10  -1 84.9810 23.7119   1
  -5 -10  -1 79.7222 10.8554   2
  -5  10  -1 75.1345 9.05829   6
   5  10   1 76.1680 10.8675   5
  -5  10  -1 87.2365 13.5296   7
  -6 -10  -1 3.22344 8.39321   7
  -6 -10  -1 4.22021 5.34779   2
   6  10   1 -4.9111 8.48984   5
   6  10   1 -1.9520 5.10778   4
  -6  10  -1 1.37829 4.72167   6
  -6  10  -1 -1.5434 7.86237   7
  -7 -10  -1 168.743 13.5890   3
  -7 -10  -1 198.067 21.3104   7
  -7 -10  -1 153.078 14.4177   2
  -7 -10  -1 181.164 34.1161   1
  -7  10  -1 172.619 13.6051   6
   7  10   1 168.250 13.7173   4
  -7  10  -1 184.298 20.6317   7
  -8 -10  -1 59.8859 19.8961   1
  -8 -10  -1 29.2883 6.35244   6
  -8 -10  -1 33.7788 6.75226   3
  -8  10  -1 22.0763 13.3495   7
  -8  10  -1 41.1974 7.05137   6
   8  10   1 33.1738 7.15551   4
  -9 -10  -1 -2.6036 4.70562   6
  -9 -10  -1 4.86651 6.07640   3
  -9 -10  -1 -15.856 15.5962   7
  -9 -10  -1 -16.386 12.0469   1
   9  10   1 -4.0533 5.53237   4
  -9  10  -1 -2.5730 14.9870   7
  -9  10  -1 8.33169 4.76048   6
 -10 -10  -1 17.4779 5.31484   6
  10  10   1 8.66767 6.08953   4
 -10  10  -1 17.7791 5.75484   6
 -11 -10  -1 2.40684 6.34708   6
  11  10   1 3.42786 5.53728   4
 -11  10  -1 3.61730 5.38755   6
 -12 -10  -1 -6.2190 2.93880   6
 -12  10  -1 2.93380 4.04503   6
 -12 -11   1 4.52921 3.37122   6
 -12  11   1 10.1217 3.84171   6
 -11 -11   1 35.4966 6.05570   6
 -11 -11   1 50.3636 7.42590   3
 -11  11   1 37.0629 7.10803   6
  11  11  -1 21.9237 9.07573   4
 -10 -11   1 59.0446 7.20402   3
 -10 -11   1 43.8862 7.56951   6
 -10  11   1 59.1356 8.22297   6
  10  11  -1 49.1987 7.69790   4
  -9 -11   1 37.9620 21.8799   1
  -9 -11   1 20.4733 5.34779   3
  -9 -11   1 7.65421 11.4526   1
  -9 -11   1 0.29198 26.0284   7
  -9 -11   1 29.7847 6.70626   6
  -9  11   1 11.4305 14.0204   7
  -9  11   1 30.5329 6.49353   6
   9  11  -1 20.2531 7.39416   4
  -8 -11   1 20.3298 16.5028   1
  -8 -11   1 26.3115 6.19986   3
   8  11  -1 25.4428 7.10794   4
  -8  11   1 25.2651 13.7660   7
  -8  11   1 29.0912 6.55140   6
  -7 -11   1 194.256 22.5254   7
  -7 -11   1 202.264 14.8451   3
  -7 -11   1 145.395 30.0363   1
  -7  11   1 199.935 24.6060   7
   7  11  -1 211.609 15.0752   4
   7  11  -1 185.812 22.1513   5
  -7  11   1 227.314 15.2579   6
  -6 -11   1 288.725 18.9532   3
  -6 -11   1 299.331 26.2654   7
  -6 -11   1 308.070 22.8918   2
  -6 -11   1 246.045 37.7725   1
  -6  11   1 289.707 19.2416   6
   6  11  -1 291.168 19.7030   4
  -6  11   1 292.388 25.8992   7
   6  11  -1 327.857 25.6850   5
  -5 -11   1 142.133 13.8581   2
  -5 -11   1 170.615 16.8938   7
   5 -11  -1 170.263 17.7820   2
  -5 -11   1 143.056 28.1904   1
   5  11  -1 165.599 16.7358   5
   5  11  -1 166.000 12.6747   4
  -5  11   1 161.811 17.7650   7
  -5  11   1 148.676 12.4884   6
  -4 -11   1 -2.8243 5.08337   2
   4 -11  -1 -3.1480 6.78839   2
  -4 -11   1 2.75851 10.0132   1
   4  11  -1 0.45537 4.82202   4
   4  11  -1 -6.3910 6.18749   5
  -4  11   1 5.24803 5.13836   6
  -4  11   1 6.10253 6.78598   7
   3 -11  -1 43.0025 7.79455   2
  -3 -11   1 39.2708 7.80321   2
  -3 -11   1 19.7357 14.5437   1
   3  11  -1 55.5537 9.54849   5
  -2 -11   1 74.8717 10.4777   2
  -2 -11   1 76.5539 20.5410   1
   2 -11  -1 87.4172 12.0392   2
   2  11  -1 74.1190 10.7536   5
  -2  11   1 77.3856 10.9616   5
   1 -11  -1 -18.601 16.8633   1
   1 -11  -1 4.51161 4.52488   2
  -1 -11   1 -7.7055 9.87863   1
  -1 -11   1 11.2843 5.74364   2
   1  11  -1 11.0197 5.85314   5
  -1  11   1 2.57277 6.36503   5
   0 -11   1 3.35458 4.73035   2
   0 -11  -1 27.3104 16.1269   1
   0 -11   1 12.0270 12.8911   1
   0 -11  -1 1.75281 4.39791   2
   0  11   1 -0.9742 5.18612   5
   0  11  -1 4.86748 5.92953   5
   1 -11   1 14.9535 5.89295   2
  -1 -11  -1 17.0391 6.54662   2
   1 -11   1 9.82890 16.0329   1
  -1 -11  -1 18.3631 13.1068   1
  -1  11  -1 22.8903 6.97117   5
   1  11   1 13.8114 6.86584   5
   2 -11   1 39.4394 7.85014   2
  -2 -11  -1 19.2572 15.6447   1
  -2 -11  -1 39.4324 7.80656   2
  -2  11  -1 39.5655 8.42323   5
   2  11   1 26.3614 7.74251   5
  -3 -11  -1 598.680 37.3961   2
  -3 -11  -1 538.911 50.3229   1
  -3  11  -1 604.295 37.2869   5
  -3  11  -1 597.022 38.2843   7
   3  11   1 584.015 37.4051   5
  -4 -11  -1 109.531 23.7859   1
  -4 -11  -1 118.928 12.9314   2
   4  11   1 142.726 14.8012   5
  -4  11  -1 125.962 10.7677   6
   4  11   1 114.867 10.4236   4
  -4  11  -1 109.807 14.5994   7
  -5 -11  -1 53.7649 19.8028   1
   5  11   1 70.9085 7.91814   4
   5  11   1 53.4037 10.5200   5
  -5  11  -1 55.5394 12.1393   7
  -5  11  -1 69.1786 8.66301   6
  -6 -11  -1 0.87876 6.34985   3
  -6 -11  -1 5.88091 6.52531   2
  -6 -11  -1 4.92651 7.73617   7
  -6 -11  -1 0.26463 13.5431   1
  -6  11  -1 3.53859 4.89662   6
   6  11   1 -10.013 9.63914   5
   6  11   1 3.09908 5.29678   4
  -6  11  -1 -4.1755 7.77124   7
  -7 -11  -1 137.859 31.8018   1
  -7 -11  -1 136.941 19.8233   7
  -7 -11  -1 103.934 12.4149   2
  -7  11  -1 115.825 18.5827   7
  -7  11  -1 125.846 11.3704   6
   7  11   1 138.537 11.5606   4
  -8 -11  -1 13.1181 18.4131   1
  -8 -11  -1 14.0145 6.23577   3
  -8 -11  -1 14.8108 13.3832   7
  -8  11  -1 -5.4013 10.6148   7
  -8  11  -1 15.1378 5.73379   6
   8  11   1 9.09974 5.90808   4
  -9 -11  -1 40.3044 18.3256   1
  -9 -11  -1 36.8305 11.1072   3
  -9 -11  -1 15.4397 21.9414   7
  -9 -11  -1 53.9612 8.23623   6
  -9  11  -1 42.2375 7.52989   6
  -9  11  -1 30.0912 19.0374   7
   9  11   1 61.0396 7.81601   4
 -10 -11  -1 17.7532 5.22236   6
  10  11   1 17.7134 5.49364   4
 -10  11  -1 33.9928 6.72775   6
 -11 -11  -1 18.9067 4.78878   6
 -11  11  -1 23.3956 5.74100   6
  11  11   1 10.9674 5.26163   4
 -12 -11  -1 0.38160 4.50645   6
 -12  11  -1 5.61434 5.23819   6
 -12  12   1 39.1136 5.91872   6
 -11 -12   1 34.4788 9.29793   3
 -11 -12   1 43.3734 6.34372   6
  11  12  -1 31.8619 6.92116   4
 -11  12   1 52.6395 6.75583   6
 -10 -12   1 35.6910 6.62022   6
 -10 -12   1 32.0011 6.37700   3
 -10  12   1 39.0395 6.83408   6
  10  12  -1 20.6148 7.07391   4
  -9 -12   1 47.8408 6.17936   3
  -9 -12   1 38.0425 7.45742   6
  -9 -12   1 14.1673 14.2349   1
  -9  12   1 39.1570 6.94231   6
  -9  12   1 32.5065 31.0060   7
   9  12  -1 43.7218 7.34575   4
  -8 -12   1 5.07288 5.02470   3
  -8 -12   1 -28.223 17.1530   7
  -8  12   1 -7.2382 11.4801   7
   8  12  -1 -2.4827 6.04085   4
  -8  12   1 4.83096 5.19566   6
  -7 -12   1 240.011 27.1668   7
  -7 -12   1 250.365 39.0986   1
  -7 -12   1 251.762 17.2898   3
   7  12  -1 277.048 18.0946   4
  -7  12   1 275.450 18.2502   6
   7  12  -1 307.483 30.0699   5
  -7  12   1 254.167 27.1388   7
  -6 -12   1 209.276 36.8713   1
  -6 -12   1 214.517 15.5409   3
  -6 -12   1 208.486 17.7954   2
  -6 -12   1 240.657 23.0209   7
   6  12  -1 234.582 16.0736   4
  -6  12   1 227.870 23.0590   7
  -6  12   1 219.141 15.7420   6
   6  12  -1 223.395 23.3600   5
  -5 -12   1 76.4420 11.5527   2
  -5 -12   1 49.0145 11.1904   7
  -5 -12   1 84.8590 8.58916   3
   5 -12  -1 80.3894 14.1927   2
  -5 -12   1 75.7725 23.2485   1
  -5  12   1 86.7183 8.72890   6
   5  12  -1 82.9954 8.20976   4
  -5  12   1 92.6194 14.8916   7
   5  12  -1 74.2249 13.3869   5
  -4 -12   1 140.762 11.5949   4
  -4 -12   1 158.342 31.1237   1
  -4 -12   1 166.094 15.2410   2
   4 -12  -1 148.240 15.7728   2
   4  12  -1 166.599 11.8759   4
   4  12  -1 140.604 16.7208   5
  -4  12   1 149.112 12.3084   6
  -3 -12   1 691.212 40.6822   2
   3 -12  -1 647.826 40.1922   2
  -3 -12   1 647.399 54.9392   1
   3  12  -1 627.933 36.4871   4
   3  12  -1 677.020 41.4669   5
  -3  12   1 608.735 37.1134   6
   2 -12  -1 1079.31 60.6716   2
  -2 -12   1 1016.54 60.3651   2
  -2  12   1 1050.12 61.1681   5
   2  12  -1 969.133 60.9281   5
  -1 -12   1 185.716 33.4792   1
   1 -12  -1 143.035 30.9362   1
   1 -12  -1 143.532 13.9340   2
  -1 -12   1 157.657 14.1224   2
   1  12  -1 172.490 15.5272   5
  -1  12   1 168.567 15.8729   5
   0 -12   1 89.4087 22.9115   1
   0 -12  -1 60.0035 9.75182   2
   0 -12   1 83.0474 11.0856   2
   0 -12  -1 70.2218 22.9569   1
   0  12  -1 58.3619 10.3278   5
   0  12   1 59.4684 10.3302   5
   1 -12   1 181.653 15.3180   2
  -1 -12  -1 151.854 30.1667   1
  -1 -12  -1 172.190 15.6228   2
   1 -12   1 167.470 32.3969   1
  -1  12  -1 176.748 16.4350   5
   1  12   1 174.308 16.3753   5
  -2 -12  -1 155.362 29.2459   1
   2 -12   1 186.674 16.1732   2
  -2 -12  -1 202.477 16.9204   2
   2  12   1 188.743 17.3749   5
  -2  12  -1 203.956 17.3358   5
  -3 -12  -1 27.2339 7.79327   2
  -3 -12  -1 29.6283 18.7265   1
  -3 -12  -1 26.8477 5.38225   4
   3 -12   1 35.4836 8.69862   2
  -3  12  -1 38.3616 6.95858   6
   3  12   1 25.7605 8.50044   5
  -3  12  -1 30.9378 8.18233   5
   3  12   1 26.7380 5.64127   4
  -4 -12  -1 755.404 45.7292   2
   4 -12   1 737.644 45.6721   2
   4  12   1 707.582 40.7034   4
   4  12   1 722.245 45.2814   5
  -4  12  -1 718.361 41.5875   6
  -4  12  -1 710.322 46.6848   7
  -5 -12  -1 132.307 30.8783   1
  -5 -12  -1 146.566 14.0451   3
   5 -12   1 114.068 16.2616   2
  -5 -12  -1 126.996 14.3664   2
   5  12   1 118.227 14.7450   5
  -5  12  -1 141.549 12.0213   6
  -5  12  -1 158.999 19.0142   7
   5  12   1 124.668 10.7782   4
  -6 -12  -1 59.7607 8.52123   3
  -6 -12  -1 32.9090 8.62013   2
   6 -12   1 61.5688 9.49756   4
  -6 -12  -1 41.0267 12.6679   7
  -6 -12  -1 56.8778 21.9762   1
   6  12   1 37.2561 12.9416   5
  -6  12  -1 45.1934 12.5809   7
   6  12   1 56.8770 7.82267   4
  -6  12  -1 44.1996 7.42739   6
  -7 -12  -1 123.531 12.1233   3
  -7 -12  -1 59.9319 11.3063   2
  -7 -12  -1 107.669 30.2358   1
  -7 -12  -1 132.707 20.9459   7
  -7  12  -1 116.787 11.1356   6
   7  12   1 112.437 10.6686   4
  -7  12  -1 106.563 17.5880   7
  -8 -12  -1 -1.0670 14.7377   7
  -8 -12  -1 12.1277 20.9272   1
  -8 -12  -1 10.5029 6.86224   3
  -8  12  -1 10.5502 12.6074   7
   8  12   1 9.24296 5.69735   4
  -8  12  -1 10.3131 5.87660   6
  -9 -12  -1 50.4901 20.7683   1
  -9 -12  -1 48.9108 7.33961   6
  -9  12  -1 9.77713 17.8886   7
  -9  12  -1 46.0182 7.41751   6
   9  12   1 56.4307 7.56334   4
 -10 -12  -1 79.5879 9.48613   6
 -10  12  -1 100.991 10.3849   6
  10  12   1 97.2570 12.2016   4
 -11 -12  -1 1.36946 4.19510   6
  11  12   1 -0.0453 7.04734   4
 -11  12  -1 12.8195 5.07951   6
 -12 -12  -1 23.1009 3.99650   6
 -12  12  -1 24.2864 3.95050   6
 -12 -13   1 11.0182 3.36623   6
 -12  13   1 17.7960 3.56516   6
 -11 -13   1 7.62836 4.29984   6
 -11  13   1 16.5791 5.27266   6
  11  13  -1 5.76444 5.60198   4
 -10 -13   1 84.1016 9.82349   6
 -10 -13   1 92.1579 9.68586   3
  10  13  -1 93.8647 9.99605   4
 -10  13   1 101.358 9.93474   6
  -9 -13   1 25.7650 6.72036   6
  -9 -13   1 29.9386 5.99042   3
  -9 -13   1 -7.0947 17.4952   1
  -9  13   1 39.2139 6.96924   6
   9  13  -1 24.3055 6.69601   4
  -8 -13   1 16.8982 18.3462   1
  -8 -13   1 -11.739 21.1041   7
  -8  13   1 37.2288 9.12449   6
  -7 -13   1 103.481 28.0327   1
  -7 -13   1 104.255 19.1354   7
  -7 -13   1 103.891 10.0837   3
  -7  13   1 134.596 11.5154   6
   7  13  -1 106.298 10.9941   4
   7  13  -1 104.680 19.9286   5
  -6 -13   1 93.2462 17.7230   7
  -6 -13   1 66.7872 23.9519   1
  -6 -13   1 114.408 13.8481   2
  -6 -13   1 100.794 10.1308   3
   6  13  -1 106.467 10.8719   4
  -6  13   1 103.425 10.1065   6
   6  13  -1 107.336 16.5935   5
  -5 -13   1 167.997 16.3204   2
  -5 -13   1 100.193 31.7369   1
  -5 -13   1 162.976 12.5938   3
   5 -13  -1 118.672 17.8208   2
   5  13  -1 159.274 12.5182   4
   5  13  -1 165.919 18.9279   5
  -5  13   1 176.637 13.0583   6
  -4 -13   1 5.51659 4.88098   4
  -4 -13   1 11.4815 17.2387   1
   4 -13  -1 -5.3081 7.81561   2
  -4 -13   1 -1.4242 6.44577   2
   4  13  -1 -1.8742 4.79569   4
  -4  13   1 0.98415 4.97032   6
   3 -13  -1 71.7509 11.7972   2
  -3 -13   1 62.6785 10.8512   2
  -3 -13   1 90.7299 23.1256   1
  -3 -13   1 63.5274 8.76928   4
   3  13  -1 61.4453 7.59357   4
  -3  13   1 66.8659 8.13421   6
   3  13  -1 64.3061 11.4550   5
  -2 -13   1 435.810 28.8769   2
  -2 -13   1 393.841 24.3112   4
   2 -13  -1 441.983 29.2235   2
  -2 -13   1 399.042 50.2800   1
  -2  13   1 406.706 25.4602   6
  -2  13   1 462.558 30.1209   5
   2  13  -1 454.329 30.2484   5
   2  13  -1 396.473 24.5661   4
  -1 -13   1 1.52576 4.90299   2
  -1 -13   1 -13.355 15.5324   1
   1 -13  -1 5.17677 6.07355   2
  -1 -13   1 1.14185 3.56639   4
   1  13  -1 6.65918 6.65714   5
  -1  13   1 2.94343 6.60970   5
   0 -13  -1 289.492 21.7955   2
   0 -13   1 275.813 21.2802   2
   0 -13  -1 227.352 38.7614   1
   0 -13   1 279.411 42.1518   1
   0  13  -1 284.999 22.4872   5
   0  13   1 283.112 22.1804   5
  -1 -13  -1 116.982 14.6722   2
   1 -13   1 124.361 14.3357   2
  -1 -13  -1 65.2691 23.9947   1
   1 -13   1 98.4440 32.2005   1
  -1 -13  -1 113.897 9.51992   4
   1  13   1 122.771 14.4816   5
  -1  13  -1 125.311 14.6476   5
  -2 -13  -1 31.0959 5.46279   4
  -2 -13  -1 34.5602 8.29116   2
   2 -13   1 22.7439 7.54884   2
  -2  13  -1 26.1904 8.33576   5
   2  13   1 17.8036 5.47129   4
   2  13   1 32.7018 8.78229   5
  -2  13  -1 27.2213 6.29074   6
  -3 -13  -1 328.637 20.2808   4
   3 -13   1 311.150 20.4656   4
   3 -13   1 330.574 25.4597   2
  -3 -13  -1 351.952 25.4376   2
  -3 -13  -1 273.242 41.0405   1
   3  13   1 327.982 20.5709   4
   3  13   1 342.514 25.8426   5
  -3  13  -1 385.051 26.1939   5
  -3  13  -1 342.956 21.4744   6
  -4 -13  -1 123.792 15.8473   2
  -4 -13  -1 53.6327 21.7100   1
   4 -13   1 161.053 19.1472   2
   4  13   1 146.074 16.4168   5
   4  13   1 135.323 10.8123   4
  -4  13  -1 137.703 11.8129   6
   5 -13   1 25.6752 12.8110   2
   5 -13   1 22.8888 6.74575   4
  -5 -13  -1 20.8370 8.96830   2
  -5 -13  -1 -4.1004 19.3712   1
  -5 -13  -1 22.1813 7.95276   3
   5  13   1 24.7505 5.68621   4
  -5  13  -1 13.4748 9.73799   7
   5  13   1 20.9430 10.0154   5
  -5  13  -1 30.9143 6.88957   6
  -6 -13  -1 32.8906 20.4299   1
   6 -13   1 44.7049 8.37151   4
  -6 -13  -1 36.4967 10.8575   2
  -6 -13  -1 52.1758 13.9582   7
  -6 -13  -1 35.7550 7.88202   3
  -6  13  -1 34.8771 7.55121   6
   6  13   1 39.4099 14.1686   5
   6  13   1 36.0646 6.57826   4
  -6  13  -1 42.7965 14.2497   7
  -7 -13  -1 39.4938 10.6459   2
   7 -13   1 49.9521 9.29225   4
  -7 -13  -1 76.1071 24.3803   7
  -7 -13  -1 37.0470 8.23010   3
  -7 -13  -1 42.9688 23.1838   1
   7  13   1 52.8322 7.02364   4
  -7  13  -1 44.2866 7.93370   6
  -7  13  -1 38.6151 13.8420   7
  -8 -13  -1 2.89707 21.4728   1
  -8 -13  -1 -8.3084 16.2410   7
  -8  13  -1 6.19282 5.64782   6
  -8  13  -1 20.6515 16.1222   7
   8  13   1 1.23208 5.41436   4
  -9 -13  -1 44.7941 7.66990   6
  -9  13  -1 52.6928 7.79174   6
   9  13   1 54.1716 7.11759   4
 -10 -13  -1 13.6918 5.07448   6
  10  13   1 11.1776 4.97190   4
 -10  13  -1 16.5705 5.71455   6
 -11 -13  -1 -1.7363 3.74673   6
  11  13   1 2.67416 4.37473   4
 -11  13  -1 16.3666 4.71097   6
 -12 -13  -1 -1.3103 2.92178   6
 -12  13  -1 -1.4082 3.26430   6
 -12 -14   1 21.5008 3.36329   6
 -11 -14   1 0.23853 3.63095   6
 -11  14   1 4.20633 4.05427   6
  11  14  -1 -7.6872 5.40207   4
 -10 -14   1 5.88256 7.46217   6
 -10 -14   1 0.40255 6.42361   3
  10  14  -1 6.83824 4.80466   4
 -10  14   1 19.9302 5.38540   6
  -9 -14   1 0.28546 4.79857   6
  -9 -14   1 9.95517 18.3696   1
  -9 -14   1 0.02089 5.53365   3
   9  14  -1 2.49468 4.95805   4
  -9  14   1 11.4033 5.61897   6
  -8 -14   1 34.9426 6.08119   3
  -8 -14   1 2.64800 20.1647   1
  -8  14   1 44.2329 7.49594   6
   8  14  -1 33.3070 6.66609   4
  -7 -14   1 71.2282 19.3181   7
  -7 -14   1 88.8745 9.60166   3
  -7 -14   1 73.4796 25.8278   1
   7  14  -1 93.0482 9.55579   4
  -7  14   1 88.0749 10.2969   6
  -6 -14   1 4.99709 12.2314   7
  -6 -14   1 20.1056 18.5232   1
  -6 -14   1 12.5936 5.64237   3
  -6 -14   1 -0.5071 7.88731   2
  -6  14   1 16.8646 6.09900   6
   6  14  -1 13.6780 5.85792   4
   6  14  -1 8.05538 12.3694   5
  -5 -14   1 6.40682 5.02242   3
   5 -14  -1 3.83476 7.94915   4
  -5 -14   1 3.00091 7.48379   2
  -5 -14   1 13.3393 10.5087   7
  -5 -14   1 0.98628 18.2003   1
   5  14  -1 3.02020 8.69514   4
   5  14  -1 -1.2952 9.49719   5
  -5  14   1 18.5651 6.57164   6
  -4 -14   1 7.28956 5.25024   4
   4 -14  -1 -4.5195 9.31154   2
   4 -14  -1 6.62777 6.75065   4
  -4 -14   1 4.82581 6.84951   2
  -4 -14   1 7.22312 15.4346   1
   4  14  -1 6.84306 8.52155   5
   4  14  -1 10.6836 5.13632   4
  -4  14   1 6.55095 5.15573   6
  -3 -14   1 24.6049 4.77373   4
   3 -14  -1 20.6216 8.80922   2
  -3 -14   1 34.1734 8.97947   2
  -3 -14   1 39.6619 22.5860   1
   3 -14  -1 24.5734 5.84525   4
   3  14  -1 25.8544 9.23753   5
  -3  14   1 38.9573 6.63422   6
   3  14  -1 30.5962 6.18370   4
  -2 -14   1 206.136 14.1586   4
  -2 -14   1 245.245 40.5567   1
   2 -14  -1 229.670 19.5238   2
   2 -14  -1 220.746 14.8516   4
  -2 -14   1 202.478 18.2195   2
   2  14  -1 219.368 14.7058   4
   2  14  -1 223.780 20.1006   5
  -2  14   1 242.966 20.5763   5
  -1 -14   1 27.9921 8.43187   2
   1 -14  -1 24.1338 7.91990   2
  -1 -14   1 14.5946 18.7122   1
   1 -14  -1 20.0590 5.09266   4
  -1 -14   1 25.0468 6.51981   4
  -1  14   1 17.8719 8.45232   5
   1  14  -1 15.9198 7.41520   5
   0 -14  -1 252.246 16.0321   4
   0 -14   1 254.128 20.2662   2
   0 -14   1 237.185 16.2557   4
   0 -14   1 230.065 43.8529   1
   0 -14  -1 311.252 49.6471   1
   0 -14  -1 276.845 21.1379   2
   0  14  -1 251.990 15.8710   4
   0  14   1 225.935 16.0286   4
   0  14   1 279.279 21.8507   5
   0  14  -1 257.125 21.5197   5
  -1 -14  -1 1056.12 58.0305   4
   1 -14   1 1033.84 62.8888   2
  -1 -14  -1 1063.15 63.2377   2
   1 -14   1 988.965 58.6699   4
  -1  14  -1 1150.72 63.9521   5
   1  14   1 1075.13 63.6257   5
   1  14   1 1102.17 58.6077   4
  -1  14  -1 999.725 57.9177   4
   2 -14   1 78.9003 12.6245   2
  -2 -14  -1 90.2279 13.1943   2
  -2 -14  -1 81.8222 8.59756   4
  -2 -14  -1 64.6492 24.6990   1
   2  14   1 91.9803 8.82299   4
  -2  14  -1 80.6392 9.70532   6
   2  14   1 82.2892 13.2532   5
  -2  14  -1 84.4868 12.8365   5
   3 -14   1 157.814 17.1021   2
   3 -14   1 141.820 11.4951   4
  -3 -14  -1 155.012 31.9510   1
  -3 -14  -1 162.675 16.5773   2
  -3 -14  -1 163.049 11.3884   4
  -3  14  -1 157.611 17.5263   5
  -3  14  -1 146.030 12.3587   6
   3  14   1 150.682 11.1833   4
   3  14   1 155.401 17.8623   5
   4 -14   1 124.008 10.9563   4
   4 -14   1 157.918 19.1365   2
  -4 -14  -1 106.495 14.7886   2
  -4 -14  -1 88.8664 28.8561   1
   4  14   1 146.586 17.7078   5
  -4  14  -1 140.101 11.9631   6
   4  14   1 116.867 10.5188   4
   5 -14   1 198.924 28.1890   2
  -5 -14  -1 197.030 18.9369   2
   5 -14   1 186.377 14.4421   4
  -5 -14  -1 183.790 15.6773   3
  -5 -14  -1 151.395 35.5734   1
  -5  14  -1 175.104 14.3231   6
   5  14   1 172.674 20.2526   5
   5  14   1 192.493 13.6342   4
  -6 -14  -1 -11.574 10.3382   7
   6 -14   1 0.68303 6.82727   4
  -6 -14  -1 4.88358 8.46354   2
  -6 -14  -1 3.74543 17.6972   1
   6  14   1 4.16378 5.15036   4
  -6  14  -1 12.4071 6.18621   6
  -7 -14  -1 113.213 16.1032   2
  -7 -14  -1 121.686 22.0562   7
  -7 -14  -1 247.215 69.8197   1
   7 -14   1 150.789 14.6627   4
   7  14   1 164.504 12.6546   4
  -7  14  -1 164.883 13.4768   6
  -8 -14  -1 54.1740 26.9157   1
   8  14   1 68.0021 7.79362   4
  -8  14  -1 61.0492 9.15439   6
  -9 -14  -1 9.71690 4.86796   6
  -9 -14  -1 9.54111 26.0824   1
  -9  14  -1 16.4272 5.86244   6
   9  14   1 2.32525 5.59660   4
 -10 -14  -1 -0.3615 4.90759   6
 -10  14  -1 9.86625 5.29143   6
  10  14   1 0.42612 4.70720   4
 -11 -14  -1 1.12033 3.62990   6
  11  14   1 -0.4285 4.19609   4
 -11  14  -1 8.72652 4.02824   6
 -12 -14  -1 5.04424 2.81201   6
 -11 -15   1 -8.2999 2.99956   6
  11  15  -1 6.96669 5.32693   4
 -11  15   1 1.79459 3.30603   6
 -10 -15   1 105.014 10.2684   6
  10  15  -1 118.848 9.90081   4
 -10  15   1 138.719 10.4738   6
  -9 -15   1 -1.9787 5.19231   6
  -9 -15   1 -6.6918 5.45686   3
   9  15  -1 0.36834 4.91425   4
  -9  15   1 5.52793 5.12337   6
  -8 -15   1 -4.0037 23.2030   1
  -8 -15   1 42.7166 6.40813   3
   8  15  -1 47.8231 7.07161   4
  -8  15   1 59.8919 8.17610   6
  -7 -15   1 -16.687 20.6157   1
  -7 -15   1 0.04340 5.39643   3
   7  15  -1 1.02304 4.79628   4
  -7  15   1 15.3889 6.19507   6
  -6 -15   1 7.23824 5.32189   3
   6 -15  -1 12.6400 8.00810   4
  -6 -15   1 -3.5290 9.02229   2
  -6 -15   1 24.3384 15.6242   7
  -6 -15   1 10.0390 19.0075   1
   6  15  -1 13.5702 5.91100   4
   6  15  -1 10.0557 13.3650   5
  -6  15   1 10.2796 5.63591   6
  -5 -15   1 81.0489 15.2147   7
  -5 -15   1 119.075 10.8094   3
   5 -15  -1 122.920 12.7461   4
  -5 -15   1 59.7996 25.9294   1
  -5 -15   1 99.6418 14.3870   2
  -5  15   1 127.735 11.4582   6
   5  15  -1 117.077 17.1257   5
   5  15  -1 114.467 10.3110   4
  -4 -15   1 242.929 16.2074   4
  -4 -15   1 243.451 21.4712   2
   4 -15  -1 252.754 17.1647   4
  -4 -15   1 175.400 36.6896   1
   4 -15  -1 270.575 25.7249   2
   4  15  -1 263.971 23.8197   5
   3 -15  -1 89.0509 8.98208   4
   3 -15  -1 76.6804 13.9307   2
  -3 -15   1 73.9298 8.41575   4
  -3 -15   1 86.1645 13.3500   2
  -3 -15   1 41.5350 23.0988   1
   3  15  -1 94.4438 9.33513   4
   3  15  -1 97.3178 14.6790   5
  -3  15   1 95.9552 9.37475   6
  -2 -15   1 53.8247 24.0272   1
   2 -15  -1 84.0455 8.47677   4
  -2 -15   1 99.7719 14.1993   2
   2 -15  -1 108.780 15.4108   2
  -2 -15   1 73.0841 7.80175   4
   2  15  -1 84.1202 8.10890   4
   2  15  -1 75.5618 13.8429   5
  -2  15   1 104.591 15.3481   5
   1 -15  -1 6.06762 4.47711   4
  -1 -15   1 2.70318 20.8137   1
  -1 -15   1 2.62452 5.42231   2
  -1 -15   1 7.12509 3.67344   4
   1 -15  -1 3.36807 6.53609   2
   1  15  -1 13.0810 7.50328   5
   1  15  -1 3.01508 4.34734   4
  -1  15   1 -3.4603 5.67356   4
  -1  15   1 -7.6145 6.37347   5
   0 -15  -1 8.07535 4.48037   4
   0 -15  -1 11.7741 7.97117   2
   0 -15   1 16.4948 10.6839   2
   0 -15   1 11.9561 4.52267   4
   0 -15   1 55.2255 32.0076   1
   0  15  -1 15.6985 8.55334   5
   0  15  -1 12.4490 5.13196   4
   0  15   1 3.88546 7.61484   5
   0  15   1 2.14011 5.03289   4
   1 -15   1 54.1884 6.40708   4
   1 -15   1 54.2478 10.8941   2
  -1 -15  -1 64.2566 11.5465   2
  -1 -15  -1 59.6602 6.94832   4
  -1 -15  -1 49.4290 28.9255   1
  -1  15  -1 81.2759 13.4197   5
  -1  15  -1 61.2781 6.97478   4
   1  15   1 61.2811 12.5692   5
   1  15   1 52.6424 6.59313   4
   2 -15   1 26.1862 8.79552   2
  -2 -15  -1 40.8672 9.84754   2
  -2 -15  -1 16.0676 4.83202   4
   2 -15   1 16.1370 5.14679   4
  -2 -15  -1 34.0314 24.7789   1
   2  15   1 16.0495 8.96283   5
  -2  15  -1 12.8534 9.60278   5
  -2  15  -1 14.6189 6.23903   4
   2  15   1 14.0727 4.51169   4
   3 -15   1 7.28176 4.62142   4
  -3 -15  -1 13.1947 4.88069   4
  -3 -15  -1 15.4951 7.97501   2
  -3 -15  -1 25.6921 22.2489   1
   3  15   1 24.7877 9.64280   5
  -3  15  -1 -3.3235 8.02529   5
  -3  15  -1 14.8463 5.46581   6
   3  15   1 9.85029 5.03237   4
  -4 -15  -1 276.637 19.8680   3
   4 -15   1 288.727 25.8891   2
  -4 -15  -1 284.089 24.2199   2
   4 -15   1 282.611 18.1403   4
  -4 -15  -1 101.900 33.5836   1
   4  15   1 269.604 24.2943   5
   4  15   1 276.592 17.9276   4
  -4  15  -1 297.053 20.1401   6
  -5 -15  -1 11.5205 20.1919   1
  -5 -15  -1 4.94538 8.26622   2
   5 -15   1 1.70019 14.2040   2
   5 -15   1 13.8139 6.14010   4
   5  15   1 9.07357 10.2613   5
  -5  15  -1 19.7511 6.32144   6
   5  15   1 7.37673 5.23382   4
  -6 -15  -1 346.513 56.1612   1
   6 -15   1 334.287 22.0455   4
   6  15   1 350.922 21.7951   4
  -6  15  -1 351.887 23.0979   6
  -7 -15  -1 28.2963 17.3807   7
  -7 -15  -1 9.68493 13.2353   2
  -7 -15  -1 11.5605 24.1856   1
  -8 -15  -1 118.115 33.3060   1
  -8  15  -1 110.645 11.6613   6
   8  15   1 115.845 10.5492   4
  -9 -15  -1 3.55850 4.67559   6
   9  15   1 2.58511 4.72547   4
  -9  15  -1 11.7452 5.57463   6
 -10 -15  -1 8.85236 4.91050   6
  10  15   1 23.5708 4.67238   4
 -10  15  -1 23.8725 5.65357   6
  11  15   1 -0.4160 4.86099   4
 -11 -16   1 -4.5814 3.33098   6
 -10 -16   1 22.8296 5.58236   6
 -10  16   1 25.8932 5.77584   6
  10  16  -1 12.1126 4.35804   4
  -9 -16   1 4.12889 5.81071   3
  -9 -16   1 -3.6575 4.83080   6
  -9  16   1 13.8032 5.17216   6
  -8 -16   1 4.09332 5.37305   3
  -8  16   1 6.89912 5.04512   6
   8  16  -1 7.49669 5.07704   4
  -7 -16   1 2.09063 5.34210   3
  -7 -16   1 31.7521 23.4763   1
   7  16  -1 -0.5460 5.09902   4
  -7  16   1 15.4723 5.96269   6
  -6 -16   1 -0.4845 20.2872   1
   6 -16  -1 9.27799 7.21169   4
  -6 -16   1 27.1034 6.31906   3
  -6 -16   1 16.1045 20.7345   7
  -6 -16   1 8.32475 9.91968   2
   6  16  -1 -20.248 14.8950   5
   6  16  -1 22.1093 6.09388   4
  -6  16   1 19.4143 6.19374   6
  -5 -16   1 158.612 19.5551   2
  -5 -16   1 190.945 13.9108   3
   5 -16  -1 203.029 14.7903   4
  -5 -16   1 144.898 20.5722   7
  -5 -16   1 192.674 42.4233   1
  -5  16   1 201.869 15.0996   6
   5  16  -1 201.835 13.9876   4
   5  16  -1 184.128 22.3281   5
   4 -16  -1 150.299 20.2579   2
  -4 -16   1 136.851 33.4339   1
  -4 -16   1 181.681 17.4057   2
  -4 -16   1 159.498 11.8137   4
   4  16  -1 137.965 11.7951   4
  -4  16   1 154.651 13.1050   6
   4  16  -1 127.490 18.7569   5
   3 -16  -1 7.42601 5.20163   4
  -3 -16   1 -13.087 20.1188   1
   3 -16  -1 15.9978 9.95611   2
  -3 -16   1 7.98096 4.76891   4
  -3 -16   1 6.21562 8.49758   2
   3  16  -1 11.0562 8.84969   5
  -2 -16   1 413.199 58.1621   1
  -2 -16   1 427.212 31.2900   2
  -2 -16   1 428.715 25.0653   4
   2 -16  -1 418.259 25.2010   4
   2 -16  -1 443.485 32.3511   2
   2  16  -1 411.749 32.2121   5
   2  16  -1 423.893 25.2750   4
  -1 -16   1 39.5411 10.2439   2
  -1 -16   1 43.1227 5.61445   4
   1 -16  -1 37.4974 6.15086   4
  -1 -16   1 43.6167 28.3402   1
   1 -16  -1 45.1620 11.6424   2
   1  16  -1 50.8106 11.6165   5
  -1  16   1 26.1985 6.39903   4
  -1  16   1 47.6500 11.7511   5
   1  16  -1 44.8250 6.51347   4
   0 -16   1 0.69824 7.73952   2
   0 -16   1 10.6567 4.53328   4
   0 -16  -1 7.50702 4.43647   4
   0 -16  -1 1.71468 7.36421   2
   0  16  -1 7.14617 8.72929   5
   0  16   1 -4.9856 4.74375   4
   0  16   1 -2.7959 8.74520   5
   0  16  -1 2.92640 4.63733   4
   1 -16   1 34.7662 5.69767   4
  -1 -16  -1 29.5391 9.77063   2
  -1 -16  -1 6.94725 27.5504   1
   1 -16   1 40.5962 10.8759   2
  -1 -16  -1 21.9049 5.45222   4
   1  16   1 24.2523 5.38848   4
   1  16   1 29.8863 10.3909   5
  -1  16  -1 40.0063 11.1667   5
  -1  16  -1 33.1977 6.11707   4
   2 -16   1 46.4801 6.52956   4
  -2 -16  -1 36.3804 28.4528   1
  -2 -16  -1 51.0283 11.7892   2
   2 -16   1 52.6455 11.6141   2
  -2 -16  -1 57.9587 6.79063   4
  -2  16  -1 48.7743 12.3337   5
   2  16   1 46.3226 12.2074   5
   2  16   1 55.5072 6.97610   4
  -2  16  -1 65.4035 7.61809   4
  -3 -16  -1 394.280 29.6210   2
   3 -16   1 366.223 22.9339   4
   3 -16   1 437.291 31.0709   2
  -3 -16  -1 262.952 49.9134   1
   3  16   1 357.990 29.7964   5
   3  16   1 381.210 23.2538   4
  -3  16  -1 379.006 29.8552   5
  -4 -16  -1 243.736 21.5942   2
  -4 -16  -1 131.879 36.4673   1
  -4 -16  -1 222.903 18.7466   3
   4 -16   1 246.875 16.6709   4
   4 -16   1 239.050 25.3259   2
   4  16   1 210.154 22.9213   5
   4  16   1 246.550 16.2562   4
  -4  16  -1 249.524 17.7385   6
  -5 -16  -1 212.775 21.0916   2
   5 -16   1 212.485 15.0439   4
  -5 -16  -1 127.358 34.0670   1
   5 -16   1 151.499 23.5967   2
  -5  16  -1 200.815 15.3596   6
   5  16   1 194.900 13.8038   4
   5  16   1 187.944 22.3661   5
  -6 -16  -1 74.0496 17.3087   7
   6 -16   1 89.7516 9.64842   4
  -6 -16  -1 66.0396 15.0497   2
  -6  16  -1 118.880 11.4358   6
   6  16   1 109.944 10.2749   4
  -7 -16  -1 8.17600 18.9993   7
   7 -16   1 28.1275 7.49151   4
  -7 -16  -1 44.6867 28.2468   1
  -7  16  -1 37.1054 7.54642   6
   7  16   1 27.6357 6.27924   4
  -8 -16  -1 56.1789 30.7780   1
   8 -16   1 19.4635 8.36587   4
  -8  16  -1 39.3183 7.27651   6
   8  16   1 36.2058 6.48682   4
  -9 -16  -1 46.8130 7.00184   6
   9  16   1 51.7215 8.41016   4
  -9  16  -1 60.3363 7.95705   6
 -10 -16  -1 4.95162 4.23735   6
 -10  16  -1 12.2883 4.88900   6
  10  16   1 -0.0238 3.81119   4
 -11 -17   1 15.0968 5.15470   6
 -10 -17   1 5.42660 3.82874   6
  -9 -17   1 41.6704 6.58280   6
  -9  17   1 53.4012 10.6722   6
   9  17  -1 48.3858 6.14778   4
  -8 -17   1 20.0507 6.17823   3
   8  17  -1 27.0592 5.96201   4
  -8  17   1 26.8015 5.80598   6
  -7 -17   1 35.7707 6.12934   3
  -7 -17   1 28.4818 29.2327   1
  -7  17   1 56.6290 7.79199   6
   7  17  -1 50.9368 7.01049   4
  -6 -17   1 9.58362 23.7531   1
  -6 -17   1 1.46650 11.0446   2
  -6  17   1 -0.7705 6.56617   6
   6  17  -1 -2.3319 17.0204   5
   6  17  -1 1.44864 5.78667   4
  -5 -17   1 -22.965 17.6166   7
  -5 -17   1 -0.2578 9.67523   2
  -5 -17   1 2.08489 19.9283   1
   5 -17  -1 4.87533 6.10317   4
  -5 -17   1 -8.0148 5.29507   3
  -5  17   1 1.44333 6.29917   6
   5  17  -1 4.22843 4.98516   4
   5  17  -1 7.24353 13.3397   5
   4 -17  -1 49.2372 15.1160   2
  -4 -17   1 26.8465 5.83821   4
  -4 -17   1 17.9731 8.74523   2
  -4 -17   1 5.90872 27.0164   1
   4 -17  -1 39.1961 7.13208   4
   4  17  -1 14.7213 10.9555   5
   4  17  -1 29.0105 6.41341   4
   3 -17  -1 196.797 23.9917   2
  -3 -17   1 167.114 18.5455   2
  -3 -17   1 167.434 12.0058   4
   3 -17  -1 141.828 12.5896   4
  -3 -17   1 96.6221 33.4691   1
   3  17  -1 175.732 12.7151   4
   3  17  -1 174.414 20.9888   5
  -2 -17   1 22.0982 9.65037   2
  -2 -17   1 17.6239 5.03003   4
  -2 -17   1 24.4615 33.0805   1
   2 -17  -1 24.9321 12.0280   2
   2  17  -1 31.1718 10.0661   5
   2  17  -1 15.3071 5.02307   4
   1 -17  -1 243.156 23.4805   2
  -1 -17   1 220.618 21.9489   2
   1 -17  -1 253.562 16.0357   4
  -1 -17   1 302.895 56.7409   1
   1  17  -1 258.901 23.3875   5
  -1  17   1 226.214 15.8948   4
  -1  17   1 261.045 23.8251   5
   1  17  -1 232.985 16.3207   4
   0 -17  -1 129.157 13.1573   4
   0 -17   1 113.520 16.3656   2
   0 -17  -1 158.446 19.3584   2
   0  17  -1 115.038 10.7300   4
   0  17   1 123.125 17.6290   5
   0  17  -1 167.786 20.3997   5
   0  17   1 119.364 10.4422   4
   1 -17   1 13.5649 9.27327   2
  -1 -17  -1 18.6117 5.90769   4
  -1 -17  -1 -76.643 40.6252   1
  -1 -17  -1 16.3884 8.77297   2
  -1  17  -1 15.5256 5.87696   4
   1  17   1 14.1406 9.65670   5
   1  17   1 13.7285 5.00846   4
  -1  17  -1 22.2351 10.6384   5
   2 -17   1 8.02393 9.99100   2
  -2 -17  -1 41.1880 33.0825   1
  -2 -17  -1 13.9117 9.25491   2
  -2 -17  -1 20.3748 5.22558   4
   2 -17   1 11.4957 4.83283   4
   2  17   1 5.94521 9.41204   5
  -2  17  -1 -2.2524 6.06273   4
  -2  17  -1 6.76217 9.47298   5
   2  17   1 14.0755 4.68409   4
   3 -17   1 169.923 12.4913   4
  -3 -17  -1 182.697 18.7758   2
  -3 -17  -1 171.340 12.5440   4
   3 -17   1 152.163 20.2330   2
  -3 -17  -1 87.7416 37.2695   1
   3  17   1 156.092 12.4182   4
  -3  17  -1 178.753 21.4279   5
   3  17   1 180.106 21.0993   5
  -4 -17  -1 41.9593 34.6460   1
   4 -17   1 59.3715 17.4248   2
   4 -17   1 93.6764 9.10335   4
  -4 -17  -1 73.1558 14.6087   2
   4  17   1 71.9570 8.12443   4
   4  17   1 88.6543 15.6382   5
   5 -17   1 12.1193 5.59315   4
   5 -17   1 0.65638 21.4093   2
  -5 -17  -1 10.7859 11.5629   2
  -5 -17  -1 38.9821 27.9838   1
  -5  17  -1 19.6414 7.19078   6
   5  17   1 14.1209 5.33327   4
  -6 -17  -1 17.3703 12.5442   2
  -6 -17  -1 -32.269 23.4676   1
   6 -17   1 19.9003 6.26029   4
  -6 -17  -1 17.5341 16.7239   7
   6  17   1 14.5056 6.86979   4
  -6  17  -1 17.0934 7.97874   6
  -7 -17  -1 91.4802 33.1995   1
   7 -17   1 64.3032 8.89512   4
  -7  17  -1 94.9554 10.4697   6
   7  17   1 88.7597 9.23477   4
   8 -17   1 -9.2916 7.01252   4
  -8  17  -1 8.71016 6.03724   6
   8  17   1 6.66234 4.81097   4
  -9 -17  -1 30.2512 5.64881   6
   9  17   1 37.4879 5.96954   4
  -9  17  -1 35.4719 7.13037   6
 -10 -17  -1 3.43282 3.44651   6
  10  17   1 2.57206 4.20726   4
 -11 -17  -1 -0.3670 2.40320   6
 -10 -18   1 9.19590 4.14414   6
  10  18  -1 8.17793 3.25728   4
  -9 -18   1 26.5134 5.56023   6
   9  18  -1 26.8576 4.60286   4
  -8 -18   1 9.08234 5.21519   6
  -8 -18   1 17.5110 9.00732   3
   8  18  -1 11.4426 5.15644   4
  -7 -18   1 3.91791 56.6437   1
   7 -18  -1 16.0449 9.48541   4
  -7 -18   1 17.9448 6.24719   3
  -7  18   1 22.1051 6.52692   6
   7  18  -1 28.9511 5.38866   4
  -6 -18   1 8.19334 5.23720   3
  -6 -18   1 27.7340 15.8426   2
   6 -18  -1 23.1947 6.80424   4
  -6 -18   1 8.68993 26.6626   1
   6  18  -1 16.3321 5.68451   4
   6  18  -1 16.2484 21.0579   5
  -5 -18   1 -8.2700 25.4648   1
  -5 -18   1 -14.603 10.7207   2
   5 -18  -1 4.70464 6.13235   4
  -5 -18   1 7.12928 5.78063   3
   5  18  -1 9.49584 5.37082   4
   5  18  -1 8.38976 13.5767   5
   4 -18  -1 200.157 13.6174   4
   4 -18  -1 191.740 28.5787   2
  -4 -18   1 171.226 43.2830   1
  -4 -18   1 177.623 13.5238   4
  -4 -18   1 203.328 21.3605   2
   4  18  -1 185.612 13.7559   4
   4  18  -1 161.376 22.8202   5
  -3 -18   1 49.0492 33.0730   1
   3 -18  -1 63.2390 7.42925   4
  -3 -18   1 74.4442 14.5358   2
  -3 -18   1 64.7596 7.27733   4
   3 -18  -1 51.3759 17.2063   2
   3  18  -1 72.4700 15.1369   5
   3  18  -1 60.5416 7.87812   4
   2 -18  -1 1.75438 4.35175   4
  -2 -18   1 -1.3624 4.23826   4
  -2 -18   1 2.16982 8.97582   2
   2 -18  -1 -6.2174 10.8012   2
  -2 -18   1 -65.360 31.1634   1
   2  18  -1 4.22929 5.14851   4
   2  18  -1 0.25185 9.18064   5
  -1 -18   1 -4.2986 8.43162   2
   1 -18  -1 6.02892 4.28709   4
   1 -18  -1 4.17893 9.53296   2
  -1 -18   1 73.9311 48.1718   1
  -1 -18   1 4.73385 4.32459   4
   1  18  -1 17.3576 10.2350   5
  -1  18   1 2.70446 5.96327   4
   1  18  -1 3.33523 5.04750   4
   0 -18  -1 43.9821 11.2669   2
   0 -18   1 24.8832 10.6296   2
   0 -18  -1 34.8562 5.89407   4
   0 -18   1 45.4524 6.25955   4
   0  18   1 46.0334 12.4480   5
   0  18  -1 36.3898 11.9410   5
   0  18   1 42.6019 6.51680   4
   0  18  -1 40.1309 6.49727   4
  -1 -18  -1 31.1709 12.1142   2
   1 -18   1 22.4524 5.07642   4
   1 -18   1 11.5744 10.7555   2
  -1 -18  -1 20.1961 5.25168   4
   1  18   1 22.1981 11.7066   5
   1  18   1 21.1092 5.16284   4
  -1  18  -1 17.7207 5.57728   4
  -1  18  -1 15.2511 10.7784   5
  -2 -18  -1 187.916 57.9995   1
  -2 -18  -1 228.427 22.7786   2
   2 -18   1 215.371 15.1423   4
  -2 -18  -1 218.884 14.8946   4
   2 -18   1 259.205 24.5978   2
  -2  18  -1 198.049 16.5283   4
   2  18   1 224.036 22.7173   5
   2  18   1 229.774 15.2497   4
  -2  18  -1 233.800 25.1551   5
  -3 -18  -1 18.2433 5.38136   4
  -3 -18  -1 21.8777 9.72575   2
   3 -18   1 30.7658 12.7548   2
   3 -18   1 14.3829 5.10246   4
  -3 -18  -1 -25.751 35.6077   1
   3  18   1 4.18781 5.11028   4
   3  18   1 19.7743 10.6860   5
   4 -18   1 77.9837 22.2858   2
  -4 -18  -1 49.0436 30.8760   1
  -4 -18  -1 43.2903 12.7238   2
   4 -18   1 63.7295 7.26772   4
   4  18   1 33.2339 13.5014   5
   4  18   1 55.1510 7.03281   4
  -5 -18  -1 144.954 41.1110   1
   5 -18   1 165.208 16.5807   4
  -5 -18  -1 195.426 23.3643   2
   5  18   1 191.196 13.4043   4
   6 -18   1 5.67878 5.90609   4
  -6 -18  -1 -42.401 29.5293   1
  -6 -18  -1 49.3713 22.3355   7
  -6 -18  -1 -4.6281 17.1312   2
   6  18   1 0.37554 4.37747   4
   7 -18   1 101.986 10.9120   4
  -7 -18  -1 123.959 41.6125   1
   7  18   1 111.557 9.92083   4
   8 -18   1 -19.902 7.49348   4
   8  18   1 3.15758 3.79560   4
  -9 -18  -1 2.29023 4.28157   6
   9  18   1 4.59630 3.84212   4
 -10 -18  -1 -2.7423 2.47080   6
  10  18   1 5.29763 3.46934   4
 -10 -19   1 -1.0019 2.74030   6
  10  19  -1 0.73313 3.68651   4
  -9 -19   1 38.9715 5.15403   6
   9  19  -1 41.1102 4.55975   4
  -8 -19   1 2.53152 4.35592   6
   8  19  -1 6.16085 4.59614   4
   7 -19  -1 7.17151 7.85045   4
  -7 -19   1 8.48408 6.10233   3
   7  19  -1 5.64637 4.83337   4
  -6 -19   1 37.6160 6.41459   3
  -6 -19   1 20.3422 39.1358   1
   6 -19  -1 34.7180 6.88211   4
   6  19  -1 42.3921 6.04456   4
  -5 -19   1 48.2823 6.83946   3
  -5 -19   1 58.5427 32.8608   1
  -5 -19   1 27.3164 15.3738   2
   5 -19  -1 39.4288 7.02945   4
   5  19  -1 51.3030 6.76510   4
   5  19  -1 59.4598 19.1014   5
   4 -19  -1 69.1055 23.0898   2
  -4 -19   1 31.0942 36.6076   1
   4 -19  -1 72.4692 8.33753   4
  -4 -19   1 46.8832 13.0264   2
   4  19  -1 87.7766 17.5363   5
   4  19  -1 60.2194 7.52418   4
  -3 -19   1 239.968 15.8601   4
  -3 -19   1 185.244 49.0227   1
   3 -19  -1 247.948 16.3855   4
  -3 -19   1 276.488 24.7212   2
   3 -19  -1 178.283 25.4910   2
   3  19  -1 252.846 16.2380   4
   3  19  -1 211.816 25.8861   5
   2 -19  -1 10.6100 5.26638   4
   2 -19  -1 16.6644 13.3931   2
  -2 -19   1 2.95506 42.8427   1
  -2 -19   1 8.01453 4.70343   4
   2  19  -1 12.3132 5.13916   4
  -1 -19   1 24.6828 10.8033   2
   1 -19  -1 33.3090 12.2092   2
  -1 -19   1 14.5187 4.83963   4
   1 -19  -1 17.4090 5.05278   4
   1  19  -1 2.69552 9.37876   5
  -1  19   1 20.2111 6.58163   4
   1  19  -1 12.0347 4.94149   4
   0 -19  -1 24.4534 5.41297   4
   0 -19  -1 20.9279 11.7531   2
   0 -19   1 39.1182 13.0242   2
   0 -19   1 28.4052 5.71633   4
   0  19  -1 34.6623 6.06364   4
   0  19  -1 37.2799 12.3690   5
   0  19   1 41.8123 12.2036   5
   0  19   1 25.7984 6.19441   4
   1 -19   1 193.851 23.7229   2
   1 -19   1 164.903 12.1164   4
  -1 -19  -1 163.407 11.8949   4
  -1 -19  -1 134.391 19.2881   2
   1  19   1 150.603 12.0739   4
  -1  19  -1 154.374 12.1790   4
   1  19   1 135.491 19.6304   5
  -1  19  -1 141.402 19.5099   5
   2 -19   1 28.2851 5.78277   4
  -2 -19  -1 48.8685 13.5695   2
  -2 -19  -1 48.2625 6.60072   4
   2 -19   1 64.8737 22.0747   2
   2  19   1 66.8412 18.7251   5
   2  19   1 42.2412 6.80242   4
   3 -19   1 -3.2688 4.40891   4
  -3 -19  -1 11.3207 10.7978   2
  -3 -19  -1 7.52368 4.63581   4
   3 -19   1 -6.0090 14.8570   2
  -3 -19  -1 -0.8594 37.4551   1
   3  19   1 -2.9026 4.50445   4
   3  19   1 6.94335 11.8396   5
   4 -19   1 7.72868 4.92206   4
  -4 -19  -1 27.3861 11.4304   2
   4 -19   1 -25.389 20.4389   2
  -4 -19  -1 111.779 41.0294   1
   4  19   1 7.78064 5.23539   4
  -5 -19  -1 162.902 21.6651   2
  -5 -19  -1 99.9622 40.9243   1
   5 -19   1 152.705 12.3364   4
   5  19   1 148.649 11.5615   4
  -6 -19  -1 -10.383 39.1996   1
   6 -19   1 18.3538 5.41664   4
   6  19   1 13.5082 5.00957   4
   7 -19   1 90.9353 9.71957   4
   7  19   1 73.8855 8.00159   4
  -8 -19  -1 9.77991 4.84402   6
   8 -19   1 9.68333 6.80244   4
   8  19   1 16.7887 4.66531   4
  -9 -19  -1 39.8687 5.21926   6
   9  19   1 33.9415 4.23452   4
 -10 -19  -1 -0.0112 2.45588   6
  10  19   1 -4.3522 3.57564   4
   9  20  -1 46.7045 5.66961   4
  -8 -20   1 7.10423 4.42755   6
   8  20  -1 1.96103 4.15565   4
   7 -20  -1 66.9217 8.70424   4
   7  20  -1 78.1393 8.01793   4
   6 -20  -1 73.2409 8.90406   4
  -6 -20   1 89.9078 11.2047   3
   6  20  -1 83.5694 8.22771   4
  -5 -20   1 203.603 14.4730   3
  -5 -20   1 139.811 51.0903   1
   5 -20  -1 201.001 14.4225   4
   5  20  -1 203.383 13.9566   4
   4 -20  -1 6.27393 5.19965   4
  -4 -20   1 -0.2277 5.53341   3
  -4 -20   1 43.7637 41.1475   1
  -4 -20   1 9.68101 12.4137   2
   4  20  -1 3.39254 4.30014   4
   4  20  -1 15.9458 16.3467   5
  -3 -20   1 210.271 59.9814   1
  -3 -20   1 386.438 23.8128   4
  -3 -20   1 426.198 33.2577   2
   3 -20  -1 442.813 40.4246   2
   3 -20  -1 371.936 25.2130   4
   3  20  -1 419.272 35.8879   5
   3  20  -1 420.464 24.3092   4
  -2 -20   1 213.426 13.8763   4
  -2 -20   1 185.275 84.4065   1
  -2 -20   1 194.598 21.7663   2
   2 -20  -1 206.150 14.0119   4
   2 -20  -1 122.490 21.6691   2
   2  20  -1 203.327 24.8547   5
   2  20  -1 189.883 13.7964   4
   1 -20  -1 36.0116 14.6263   2
  -1 -20   1 37.0626 11.7697   2
  -1 -20   1 39.9727 5.85110   4
   1 -20  -1 35.3477 6.24826   4
   1  20  -1 40.7743 13.2173   5
   1  20  -1 35.8484 6.16421   4
  -1  20   1 29.2568 8.93337   4
   0 -20   1 17.3845 5.22079   4
   0 -20   1 15.4960 11.4747   2
   0 -20  -1 17.1899 5.04153   4
   0 -20  -1 7.97531 11.7875   2
   0  20  -1 15.9743 12.0967   5
   0  20  -1 19.1842 5.75229   4
   0  20   1 11.3344 5.22373   4
   1 -20   1 26.2532 12.6059   2
  -1 -20  -1 19.4131 5.23647   4
   1 -20   1 7.06921 4.25540   4
  -1 -20  -1 15.3334 12.0691   2
  -1  20  -1 16.0363 12.8124   5
   1  20   1 18.0376 5.47420   4
  -1  20  -1 3.33812 5.71903   4
   2 -20   1 72.3037 7.75765   4
  -2 -20  -1 84.4513 17.2303   2
   2 -20   1 47.4328 17.3672   2
  -2 -20  -1 69.4976 7.90561   4
   2  20   1 54.0622 7.12341   4
   3 -20   1 11.3558 18.2082   2
  -3 -20  -1 4.12222 10.7634   2
  -3 -20  -1 -128.22 44.8203   1
   3  20   1 0.28959 6.40477   4
   4 -20   1 -0.5613 4.60986   4
   4 -20   1 -33.925 44.9609   2
  -4 -20  -1 -25.631 11.6844   2
  -4 -20  -1 -4.1176 43.5562   1
   4  20   1 1.31281 4.54566   4
  -5 -20  -1 -45.714 37.0346   1
   5 -20   1 5.47425 4.92886   4
  -5 -20  -1 -11.985 17.9304   2
   5  20   1 10.8785 4.47082   4
   6 -20   1 8.06345 4.64076   4
   6  20   1 6.36569 3.85791   4
   7 -20   1 -6.6692 5.21095   4
   7  20   1 1.49507 4.05507   4
  -8 -20  -1 10.9690 4.72871   6
   8  20   1 13.3390 3.95716   4
   9  20   1 -1.2613 3.92417   4
  -9 -21   1 3.66568 3.20089   6
   9  21  -1 2.33976 2.78888   4
  -8 -21   1 -5.0340 3.24217   6
   8  21  -1 1.76053 3.05519   4
   7 -21  -1 13.0528 6.61551   4
   7  21  -1 11.8692 4.37140   4
  -6 -21   1 35.4622 9.68067   3
   6 -21  -1 48.0468 7.00932   4
   6  21  -1 45.4826 5.91436   4
  -5 -21   1 26.2785 11.3203   3
   5 -21  -1 23.0686 5.72402   4
   5  21  -1 30.9503 5.63007   4
  -4 -21   1 0.25065 5.26260   3
  -4 -21   1 -4.6038 14.3118   2
   4 -21  -1 -1.6544 4.67192   4
  -4 -21   1 -59.372 48.9554   1
   4  21  -1 -17.167 18.0016   5
   4  21  -1 -0.6204 4.08003   4
  -3 -21   1 10.6133 4.56373   4
   3 -21  -1 15.2787 25.6353   2
  -3 -21   1 105.141 66.1005   1
  -3 -21   1 32.0746 12.7311   2
   3 -21  -1 9.54234 4.74492   4
   3  21  -1 8.25538 4.66250   4
   3  21  -1 -5.3186 14.7057   5
  -2 -21   1 104.080 9.92046   4
  -2 -21   1 107.062 18.8327   2
   2 -21  -1 57.3095 20.8254   2
   2 -21  -1 146.151 11.2220   4
   2  21  -1 127.111 10.6101   4
   2  21  -1 101.119 20.0000   5
   1 -21  -1 15.4683 16.3174   2
  -1 -21   1 15.8525 6.69353   4
  -1 -21   1 -8.3146 12.0437   2
   1  21  -1 2.79774 13.4066   5
   0 -21  -1 156.056 23.8493   2
   0 -21  -1 156.875 13.2244   4
   0 -21   1 145.830 12.3789   4
   0 -21   1 149.387 22.0920   2
   0  21  -1 145.288 21.5073   5
  -1 -21  -1 13.0643 14.3242   2
   1 -21   1 15.2146 15.4232   2
  -1  21  -1 13.0753 14.4345   5
   2 -21   1 44.3697 6.42983   4
   2 -21   1 36.7436 17.8272   2
  -2 -21  -1 28.0481 13.3397   2
  -2 -21  -1 34.1678 5.80998   4
   2  21   1 33.7759 6.04625   4
   3 -21   1 -21.992 20.2449   2
   3 -21   1 -2.0656 4.61071   4
  -3 -21  -1 4.99429 15.9020   2
   3  21   1 1.97425 4.90305   4
  -4 -21  -1 -7.4973 13.1831   2
   4 -21   1 28.4820 5.95505   4
  -4 -21  -1 78.5769 55.4711   1
   4  21   1 27.7939 5.40615   4
   5 -21   1 8.75334 4.80705   4
   5  21   1 5.01093 4.21942   4
   6 -21   1 34.8674 5.81346   4
   6  21   1 30.0331 5.10933   4
   7 -21   1 7.54146 6.28275   4
   7  21   1 -3.0075 3.13132   4
  -8 -21  -1 13.1603 3.94076   6
   8  21   1 11.9555 3.26814   4
  -9 -21  -1 -1.8786 2.68955   6
   9  21   1 -1.1567 2.38589   4
   9  22  -1 1.81493 2.84446   4
  -8 -22   1 -0.7591 3.40480   6
   8  22  -1 2.89760 3.86976   4
   7 -22  -1 29.0355 9.39148   4
   7  22  -1 24.4894 4.50059   4
   6 -22  -1 1.75622 5.05497   4
   6  22  -1 2.58552 6.60034   4
  -5 -22   1 33.8633 6.44245   3
   5 -22  -1 16.9010 7.78521   4
   5  22  -1 6.53366 4.42395   4
   4 -22  -1 -4.0187 4.68412   4
   4  22  -1 8.75994 4.89902   4
  -3 -22   1 5.66489 19.2817   2
   3 -22  -1 5.85851 4.59646   4
   3  22  -1 7.05245 4.57088   4
  -2 -22   1 18.1996 14.0154   2
   2 -22  -1 52.8496 7.07388   4
  -2 -22   1 56.1877 6.55785   4
   2 -22  -1 65.1764 32.7108   2
   2  22  -1 51.2105 6.44597   4
   2  22  -1 62.8923 18.5847   5
   1 -22  -1 1.97067 4.47189   4
  -1 -22   1 -0.0404 4.05913   4
  -1 -22   1 2.33674 23.1395   2
   1 -22  -1 3.88462 17.9625   2
   1  22  -1 1.46706 4.94574   4
   0 -22  -1 6.80443 19.6287   2
   0 -22  -1 14.7187 4.96349   4
   0 -22   1 23.3836 5.02763   4
   0  22  -1 11.2423 5.46382   4
   0  22  -1 34.3765 21.2892   5
   0  22   1 30.8132 6.14661   4
  -1 -22  -1 20.0119 25.7997   2
   1 -22   1 16.8165 17.5353   2
   1 -22   1 4.08335 4.86879   4
  -1 -22  -1 9.82992 4.31183   4
   1  22   1 -4.1526 5.12809   4
  -2 -22  -1 -1.8027 3.90764   4
  -2 -22  -1 12.7120 13.6814   2
   2 -22   1 2.51733 4.32018   4
   2 -22   1 -19.236 20.8461   2
   2  22   1 3.35148 4.96695   4
   3 -22   1 40.5010 6.40241   4
   3  22   1 41.1146 6.18865   4
   4 -22   1 5.76214 4.22517   4
   4  22   1 1.39943 4.41930   4
   5  22   1 6.59833 4.07270   4
   6 -22   1 55.1867 6.33477   4
   6  22   1 50.2342 9.09621   9
   6  22   1 59.6115 6.21990   4
   7 -22   1 8.81577 5.29921   4
   7  22   1 1.85320 3.33141   4
  -8 -22  -1 11.2858 3.38167   6
   8  22   1 9.53945 3.19818   4
  -8 -23   1 13.2118 3.20637   6
   8  23  -1 15.8188 2.79303   4
  -7 -23   1 5.65321 3.62826   6
   7  23  -1 2.81628 3.07050   4
   6 -23  -1 2.87198 6.44848   4
   6  23  -1 -0.1456 3.57574   4
   5 -23  -1 33.9433 5.89057   4
   5  23  -1 32.1976 5.96090   4
   4 -23  -1 20.1962 5.94734   4
  -4 -23   1 17.2955 6.02181   3
   4  23  -1 27.7329 5.28121   4
  -3 -23   1 25.9940 7.01799   3
   3 -23  -1 25.6919 5.78882   4
   3  23  -1 30.2961 5.26507   4
  -2 -23   1 30.3049 5.28168   4
   2 -23  -1 44.1455 6.28541   4
   2  23  -1 36.3975 5.74817   4
  -1 -23   1 177.363 12.5593   4
   1 -23  -1 180.804 12.7415   4
   1  23  -1 164.085 12.2263   4
   0 -23  -1 49.5592 6.29329   4
   0 -23   1 45.2325 5.86292   4
   0  23  -1 33.3831 6.37186   4
  -1 -23  -1 13.7123 4.73868   4
   1 -23   1 17.4306 4.95107   4
   1  23   1 19.2398 5.45480   4
   2 -23   1 2.72270 4.39828   4
   2  23   1 -2.8716 4.37438   4
   3 -23   1 -1.0850 4.54857   4
   3  23   1 1.57165 4.06900   4
   4 -23   1 0.49638 4.36408   4
   4  23   1 5.26051 4.17924   4
   5 -23   1 7.90960 4.38087   4
   5  23   1 0.29217 4.02944   4
   6 -23   1 75.3995 7.30881   4
   6  23   1 51.4586 5.59405   4
   6  23   1 39.2158 7.68872   9
  -7 -23  -1 -3.0745 3.44587   6
   7  23   1 -0.8478 2.66085   4
   8  23   1 33.5994 3.64425   4
   6  24  -1 58.6883 5.54146   4
   5 -24  -1 11.2238 4.48654   4
   5  24  -1 9.87217 3.79353   4
   4 -24  -1 56.9873 6.63450   4
   4  24  -1 66.2898 6.92965   4
  -3 -24   1 19.8680 5.96218   3
   3 -24  -1 11.8187 6.48751   4
   3  24  -1 1.45194 4.73639   4
   2 -24  -1 3.58275 4.49876   4
   2  24  -1 -3.7119 6.57115   4
  -1 -24   1 4.64442 4.22067   4
   1 -24  -1 0.26039 3.66783   4
   1  24  -1 13.2909 7.70786   4
   0 -24  -1 11.5436 4.60353   4
   0 -24   1 11.1434 4.31610   4
   1 -24   1 43.1206 5.69933   4
   1  24   1 34.5777 6.36447   4
   2 -24   1 19.5155 4.69004   4
   2  24   1 21.8283 4.85263   4
   3 -24   1 -2.2871 6.10310   4
   3  24   1 2.08553 4.33901   4
   4 -24   1 22.1151 5.39743   4
   4  24   1 29.3964 4.70919   4
   5 -24   1 -0.7196 3.61981   4
   5  24   1 -2.0073 3.19130   4
   6 -24   1 15.7923 4.47372   4
   6  24   1 25.4738 3.76823   4
  -7 -24  -1 0.59329 2.60172   6
   7  24   1 7.66088 2.51417   4
  -6 -25   1 4.58497 2.98244   6
   6  25  -1 1.40672 2.31787   4
   5 -25  -1 6.23882 3.90211   4
   5  25  -1 6.19209 3.13229   4
   4 -25  -1 4.31594 3.32366   4
   4  25  -1 2.79438 3.46126   4
   3 -25  -1 -3.0290 3.69472   4
   3  25  -1 -6.1359 3.80457   4
   2 -25  -1 9.77104 4.53718   4
  -2 -25   1 9.04140 7.63351   3
   2  25  -1 8.44390 4.18200   4
   1 -25  -1 3.84498 4.69712   4
  -1 -25   1 -2.0427 6.46199   4
   0 -25   1 -3.2226 4.09667   4
   1 -25   1 21.4231 7.11863   4
   2 -25   1 -1.9625 3.81292   4
   2  25   1 0.12243 5.39352   4
   3 -25   1 7.60965 3.56332   4
   3  25   1 -1.6629 3.64234   4
   4 -25   1 -2.9993 3.51093   4
   4  25   1 -0.9730 3.48541   4
   5 -25   1 -1.8230 3.41815   4
   5  25   1 -14.338 4.61719   9
   5  25   1 -2.6631 3.41270   4
   6  25   1 8.28023 2.88863   4
   5  26  -1 8.85069 3.42888   4
   4  26  -1 -0.1776 3.14625   4
   3 -26  -1 18.2026 4.39636   4
   3  26  -1 20.8130 3.92777   4
   2 -26  -1 2.32588 3.44648   4
   0 -26   1 6.36040 4.33801   4
   1 -26   1 13.4179 3.72472   4
   2 -26   1 5.34745 3.84101   4
   3 -26   1 7.57359 3.40455   4
   4 -26   1 27.2204 4.21666   4
   4  26   1 25.3305 4.44070   9
   5 -26   1 23.4698 5.48423   4
   1 -27   1 2.91538 2.68409   4
   2 -27   1 1.27082 2.90290   4
   3 -27   1 6.42063 2.98929   4
   4  27   1 2.64866 4.94978   9
   2  28   1 6.50838 3.32711   9
 -13   0   2 5.20757 3.41674   6
 -12   0   2 185.427 13.4664   6
 -11   0   2 2.52635 4.18304   3
 -11   0   2 12.8884 7.89528   8
 -11   0   2 1.49212 4.72305   6
 -10   0   2 142.230 12.1530   6
 -10   0   2 143.675 15.9583   8
 -10   0   2 142.507 10.8887   3
 -10   0   2 68.5536 18.7607   7
  -9   0   2 -1.3660 7.27764   8
  -9   0   2 2.87581 9.93283   7
  -9   0   2 -1.7289 4.01783   3
  -9   0   2 4.49220 4.90498   6
  -8   0   2 493.522 28.5720   3
  -8   0   2 494.993 31.3029   8
  -8   0   2 506.304 36.9987   7
  -8   0   2 488.039 29.6453   6
  -7   0   2 -1.6444 4.51953   6
  -7   0   2 -4.1844 5.83733   8
  -7   0   2 0.33171 6.08358   7
  -7   0   2 -1.7308 3.89192   3
  -6   0   2 33.6529 8.27750   7
   6   0  -2 23.9708 5.16347   5
  -5   0   2 2.43201 4.94961   7
   5   0  -2 -2.8584 2.91525   5
  -4   0   2 1861.24 102.479   7
  -3   0   2 -1.5233 3.04818   7
  -3   0   2 1.39137 1.60932   1
   3   0  -2 -0.5218 1.54758   2
  -3   0   2 1.46341 1.47182   1
  -2   0   2 270.000 16.8965   1
   2   0  -2 266.556 15.1539   2
  -1   0   2 0.19377 1.69974   7
  -1   0   2 2.68784 2.87096   1
   1   0  -2 0.98091 1.67159   2
   0   0  -2 236.073 14.0260   2
   0   0  -2 233.193 17.3914   1
  -1   0  -2 -1.2443 3.43368   1
  -1   0  -2 -0.1484 2.17045   2
  -2   0  -2 1135.29 61.6734   2
  -2   0  -2 1134.18 62.1867   7
  -2   0  -2 1088.57 66.8269   1
  -3   0  -2 3.17209 2.78024   2
  -3   0  -2 5.54171 4.42545   7
  -3   0  -2 7.26674 5.97928   1
  -4   0  -2 464.251 33.0971   1
  -4   0  -2 451.955 25.7980   2
  -4   0  -2 404.396 27.7709   7
  -5   0  -2 -1.4682 4.82377   7
  -5   0  -2 0.71078 2.80957   2
  -5   0  -2 -1.2420 5.25031   1
  -6   0  -2 402.827 32.1547   1
  -6   0  -2 365.880 27.4186   7
  -7   0  -2 2.08033 7.11866   1
  -7   0  -2 -1.8488 4.34865   6
  -7   0  -2 1.86079 5.26119   3
  -7   0  -2 6.03911 7.05303   7
  -7   0  -2 -1.9845 7.43531   8
  -8   0  -2 958.621 55.2176   6
  -8   0  -2 1011.81 62.6948   1
  -8   0  -2 974.438 62.8215   7
  -8   0  -2 985.228 54.1950   3
  -9   0  -2 -8.6114 11.9152   7
  -9   0  -2 -3.0146 4.45846   3
  -9   0  -2 1.40631 4.84838   6
 -10   0  -2 29.8324 6.12456   3
 -10   0  -2 39.0269 6.75544   6
 -10   0  -2 30.0404 14.7502   7
 -11   0  -2 0.83662 4.77084   6
 -12   0  -2 1.57682 4.18374   6
 -13   0  -2 0.11899 3.06260   6
 -13  -1   2 7.21744 3.71101   6
 -13  -1   2 14.3156 5.82006   3
 -13   1   2 -1.9476 3.42427   6
 -12  -1   2 28.3854 9.36344   3
 -12  -1   2 24.4490 6.03964   6
 -12   1   2 28.8059 5.96954   6
 -12   1   2 27.8970 7.01258   3
 -11  -1   2 37.6040 8.84897   8
 -11  -1   2 33.0488 6.22607   3
 -11  -1   2 30.7873 6.66548   6
 -11   1   2 26.5899 6.66856   6
 -11   1   2 32.7327 5.99803   3
 -11   1   2 42.2802 9.22718   8
 -10  -1   2 137.368 14.9234   8
 -10  -1   2 139.465 23.4890   7
 -10  -1   2 139.475 10.7357   3
 -10  -1   2 134.914 12.0479   6
 -10   1   2 142.420 15.3565   8
 -10   1   2 124.782 11.2115   3
 -10   1   2 142.094 12.2619   6
 -10   1   2 162.653 25.6421   7
  -9  -1   2 155.517 12.5595   6
  -9  -1   2 182.484 23.8132   7
  -9  -1   2 163.652 11.5582   3
  -9  -1   2 152.684 15.2508   8
  -9   1   2 167.505 11.6970   3
  -9   1   2 157.303 12.8244   6
  -9   1   2 131.433 15.1990   8
  -9   1   2 150.656 21.5973   7
  -8  -1   2 48.3991 9.28812   8
  -8  -1   2 34.9112 11.9946   7
  -8  -1   2 43.2600 5.92867   3
  -8  -1   2 43.9758 7.19598   6
  -8   1   2 38.0611 8.98712   8
  -8   1   2 42.1359 7.07309   6
  -8   1   2 57.6133 13.7727   7
  -8   1   2 35.9657 6.05276   3
  -7  -1   2 45.8760 8.62242   8
  -7  -1   2 38.9171 6.65737   6
  -7  -1   2 45.5116 11.2613   7
  -7  -1   2 50.6281 6.01991   3
  -7   1   2 52.5616 6.26096   3
  -7   1   2 44.9892 6.72776   6
  -7   1   2 42.4891 8.28180   8
  -7   1   2 34.6332 9.22464   7
   7   1  -2 31.6882 10.7906   5
   6  -1  -2 163.149 12.7787   5
  -6  -1   2 199.195 16.5215   7
   6   1  -2 172.078 13.3800   5
  -6   1   2 173.833 16.0875   7
  -5  -1   2 35.5916 7.41149   7
   5   1  -2 28.5554 5.17747   5
  -5   1   2 26.7738 6.61992   7
  -4  -1   2 223.296 15.0634   1
  -4  -1   2 251.169 15.5758   1
  -4  -1   2 249.772 16.6294   7
  -4   1   2 247.316 16.8568   7
   4   1  -2 223.086 15.3603   5
  -3  -1   2 647.510 35.8434   1
  -3  -1   2 615.513 35.4012   1
  -3  -1   2 592.594 34.5899   7
  -3   1   2 607.701 35.1158   7
   3   1  -2 576.261 33.4468   2
  -2  -1   2 441.015 25.5312   1
  -2  -1   2 390.711 21.7099   2
   2  -1  -2 386.831 21.8695   2
  -2  -1   2 395.160 21.7721   2
  -2  -1   2 415.530 22.8444   7
   2   1  -2 394.471 22.4120   2
  -2   1   2 385.980 23.1394   1
  -2   1   2 405.284 23.3759   7
  -1  -1   2 16.6438 2.12651   7
   1  -1  -2 13.4342 2.41895   2
  -1  -1   2 9.89581 4.72756   1
   1   1  -2 15.0937 2.70022   2
  -1   1   2 16.6432 3.09810   7
  -1   1   2 18.5885 4.47879   1
  -1   1   2 14.7591 2.13132   2
   0  -1  -2 116.438 7.84732   2
   0  -1  -2 126.666 11.2159   1
   0   1  -2 110.105 7.88361   2
   0   1  -2 134.773 11.7517   1
  -1  -1  -2 73.7683 6.37895   2
  -1  -1  -2 76.0667 11.7467   1
  -1   1  -2 81.2112 6.24268   7
  -1   1  -2 79.5528 6.40204   2
  -1   1  -2 98.6855 12.5917   1
  -2  -1  -2 3149.24 171.435   2
  -2   1  -2 3055.59 170.131   5
  -2   1  -2 3283.32 171.865   7
  -2   1  -2 3147.51 171.307   2
  -2   1  -2 3354.92 177.277   1
  -3  -1  -2 1568.31 92.1054   1
  -3  -1  -2 1557.72 85.5253   2
  -3  -1  -2 1569.08 86.7190   7
  -3   1  -2 1548.05 85.3363   2
  -3   1  -2 1602.96 91.9935   1
  -3   1  -2 1566.17 86.6265   7
  -4  -1  -2 1384.64 76.0840   2
  -4  -1  -2 1408.29 78.2247   7
  -4  -1  -2 1345.27 83.5094   1
  -4   1  -2 1386.70 75.7843   2
  -4   1  -2 1390.78 78.0610   7
  -4   1  -2 1365.64 83.4023   1
  -5  -1  -2 225.384 22.3612   1
  -5  -1  -2 206.808 15.3132   2
  -5  -1  -2 254.760 19.0697   7
  -5   1  -2 243.486 22.4326   1
  -5   1  -2 246.591 18.8669   7
  -5   1  -2 240.844 14.7293   2
  -6  -1  -2 19.5600 4.21732   2
  -6  -1  -2 11.0681 8.40914   1
  -6  -1  -2 35.7482 9.36418   7
  -6  -1  -2 38.5097 7.17313   6
  -6   1  -2 22.1413 7.83173   7
  -6   1  -2 21.9648 8.59607   8
  -6   1  -2 30.5613 10.4656   1
  -7  -1  -2 144.735 14.8955   8
  -7  -1  -2 153.698 12.2232   6
  -7  -1  -2 162.060 17.0651   7
  -7  -1  -2 121.637 20.0913   1
  -7   1  -2 146.429 11.1186   3
  -7   1  -2 169.910 17.4621   7
  -7   1  -2 154.829 21.5016   1
  -7   1  -2 156.698 14.7984   8
  -7   1  -2 165.500 12.1582   6
  -8  -1  -2 20.4420 5.96656   6
  -8  -1  -2 17.6929 9.75219   7
  -8  -1  -2 3.77762 8.30912   1
  -8  -1  -2 15.8399 5.78911   3
  -8   1  -2 8.48440 5.46345   6
  -8   1  -2 24.2270 5.44937   3
   8   1   2 27.6606 8.54803   4
  -8   1  -2 15.5054 8.19647   1
  -8   1  -2 25.9550 9.44794   7
  -9  -1  -2 224.111 32.2937   7
  -9  -1  -2 185.099 13.5034   3
  -9  -1  -2 176.760 14.0714   6
   9   1   2 202.703 16.0562   4
  -9   1  -2 165.206 13.4961   3
  -9   1  -2 192.216 14.3523   6
 -10  -1  -2 58.9652 7.87316   6
 -10  -1  -2 44.9224 6.86428   3
 -10  -1  -2 42.5452 16.3175   7
 -10   1  -2 21.6644 14.3531   7
 -10   1  -2 61.0605 8.03150   6
 -10   1  -2 49.4086 7.16952   3
 -11  -1  -2 41.1546 6.60176   6
 -11   1  -2 34.1547 6.92792   6
 -12  -1  -2 22.1765 5.21966   6
 -12   1  -2 22.5666 5.39722   6
 -13  -1  -2 12.7437 3.90162   6
 -13   1  -2 16.8843 3.97064   6
 -13  -2   2 -0.8888 3.85696   3
 -13  -2   2 2.24492 3.40327   6
 -13   2   2 -0.0564 3.23131   6
 -12  -2   2 3.45795 4.34778   3
 -12  -2   2 -2.9513 5.39069   6
 -12   2   2 6.79683 7.31428   3
 -12   2   2 6.86255 5.58531   6
 -11  -2   2 34.5397 6.21848   3
 -11  -2   2 34.8369 8.61579   8
 -11  -2   2 26.0161 6.15697   6
 -11   2   2 45.1046 6.99405   6
 -11   2   2 52.3258 9.13955   8
 -11   2   2 26.0077 5.70900   3
 -10  -2   2 110.922 10.6943   6
 -10  -2   2 109.395 13.9462   8
 -10  -2   2 114.956 9.88795   3
 -10  -2   2 138.924 22.4268   7
 -10   2   2 64.3375 17.6182   7
 -10   2   2 104.517 10.6384   6
 -10   2   2 107.656 10.0943   3
 -10   2   2 110.194 14.1453   8
  -9  -2   2 37.9337 5.37689   3
  -9  -2   2 26.0104 12.8125   7
  -9  -2   2 34.1392 6.52483   6
  -9  -2   2 18.2723 8.33770   8
  -9   2   2 27.0744 8.70709   8
  -9   2   2 28.9624 6.35515   6
  -9   2   2 41.6239 14.6830   7
  -9   2   2 28.2580 5.63305   3
  -8  -2   2 17.2368 6.02869   6
  -8  -2   2 14.9893 9.89931   7
  -8  -2   2 17.1320 4.60216   3
  -8  -2   2 20.6278 7.51409   8
  -8   2   2 12.1703 5.28185   6
  -8   2   2 14.5972 9.28475   7
  -8   2   2 16.4680 4.63279   3
  -8   2   2 11.8427 6.62949   8
  -7  -2   2 20.8880 5.24663   6
  -7  -2   2 19.0263 4.88670   3
  -7  -2   2 6.95377 7.20148   8
  -7  -2   2 18.6417 8.45733   7
  -7   2   2 21.0682 6.62749   8
  -7   2   2 24.0780 5.65216   6
  -7   2   2 20.1063 4.39416   3
   7   2  -2 23.2444 7.64804   5
  -7   2   2 33.9701 9.96361   7
   6  -2  -2 -2.8824 3.61523   5
  -6  -2   2 -0.3758 5.85175   7
   6   2  -2 -0.9314 4.58639   5
  -6   2   2 0.32534 5.54344   7
  -5  -2   2 45.2836 7.56277   1
  -5  -2   2 36.5705 7.38741   7
  -5  -2   2 36.2598 7.03101   1
   5   2  -2 48.0593 6.66381   5
  -5   2   2 35.4670 7.63341   7
  -4  -2   2 111.689 12.8087   1
  -4  -2   2 101.346 9.87532   1
  -4  -2   2 85.8065 9.00976   7
  -4   2   2 96.2797 9.54629   7
   4   2  -2 89.5569 8.06052   5
  -3  -2   2 21.2829 6.42122   1
  -3  -2   2 12.2864 3.51150   7
  -3  -2   2 17.6052 5.44741   1
  -3   2   2 13.4108 4.42274   7
   3   2  -2 14.7085 3.38991   2
   3   2  -2 12.0307 3.75720   5
  -2  -2   2 620.547 34.3714   2
  -2  -2   2 623.969 34.6642   7
  -2  -2   2 627.581 38.8577   1
  -2   2   2 650.880 35.7888   7
   2   2  -2 615.341 35.3831   5
  -2   2   2 637.066 35.4345   1
   2   2  -2 614.794 34.8426   2
  -1  -2   2 16.1448 1.45443   7
   1  -2  -2 13.9539 2.51794   2
   1   2  -2 15.7616 3.38187   5
  -1   2   2 21.1616 5.07326   1
   1   2  -2 18.5097 3.34535   2
  -1   2   2 14.1484 2.33435   2
   0  -2  -2 130.203 8.68277   2
   0  -2  -2 116.334 11.7091   1
   0   2  -2 128.808 8.82522   5
   0   2  -2 126.992 9.01342   2
   0   2  -2 125.442 12.4220   1
   0   2  -2 131.329 7.46811   7
  -1  -2  -2 293.674 21.8193   1
  -1  -2  -2 262.274 16.7622   2
  -1   2  -2 289.244 16.8185   2
  -1   2  -2 275.022 16.2291   5
  -1   2  -2 291.058 21.5618   1
  -1   2  -2 281.227 16.4184   7
  -2  -2  -2 327.413 26.0007   1
  -2  -2  -2 307.771 18.9275   2
  -2   2  -2 314.428 23.9883   1
  -2   2  -2 299.044 18.6900   2
  -2   2  -2 314.021 19.1825   7
  -2   2  -2 317.745 17.7441   5
  -3  -2  -2 1504.94 81.5109   2
  -3  -2  -2 1480.43 88.4860   1
  -3   2  -2 1511.23 81.1616   2
  -3   2  -2 1483.40 87.6273   1
  -3   2  -2 1445.43 82.2941   7
  -4  -2  -2 3888.75 210.650   2
  -4  -2  -2 3970.21 212.641   7
  -4  -2  -2 3729.87 218.528   1
  -4   2  -2 3979.81 212.566   7
  -4   2  -2 3943.66 210.095   2
  -4   2  -2 3945.74 218.360   1
  -5  -2  -2 670.791 42.1809   7
  -5  -2  -2 668.034 47.7608   1
  -5  -2  -2 692.557 38.9789   2
  -5   2  -2 642.157 41.7341   7
  -5   2  -2 701.982 38.0005   2
  -5   2  -2 679.268 46.9579   1
  -6  -2  -2 13.9782 3.66897   2
  -6  -2  -2 13.7518 8.88908   1
  -6  -2  -2 10.3257 6.47139   7
  -6  -2  -2 12.0499 5.33154   6
  -6   2  -2 10.3802 6.78604   8
  -6   2  -2 14.2789 7.13960   7
  -6   2  -2 8.26795 7.33494   1
  -6   2  -2 11.2850 5.36350   6
  -7  -2  -2 40.1388 6.48246   3
  -7  -2  -2 42.9084 13.3838   1
  -7  -2  -2 33.4978 6.41430   6
  -7  -2  -2 19.7451 8.51865   8
  -7  -2  -2 31.5075 10.2310   7
  -7   2  -2 24.8341 10.1777   1
  -7   2  -2 35.5218 5.60880   3
  -7   2  -2 48.4995 9.29385   8
  -7   2  -2 29.5062 5.96094   6
  -7   2  -2 31.8353 10.4441   7
  -8  -2  -2 181.713 13.4177   6
  -8  -2  -2 164.672 12.7062   3
  -8  -2  -2 177.719 22.3459   7
  -8  -2  -2 162.439 23.6276   1
  -8   2  -2 190.012 13.5877   6
  -8   2  -2 174.366 16.2715   1
   8   2   2 173.199 15.1104   4
  -8   2  -2 182.698 20.5895   7
  -8   2  -2 149.683 13.0527   3
  -9  -2  -2 91.3621 9.23053   3
  -9  -2  -2 85.4202 9.74616   6
  -9  -2  -2 97.3221 21.3636   7
  -9   2  -2 98.0734 20.9862   7
  -9   2  -2 87.1166 9.10281   3
   9   2   2 83.3986 10.0606   4
  -9   2  -2 80.4458 9.56761   6
 -10  -2  -2 52.6688 16.6570   7
 -10  -2  -2 38.1185 7.10970   6
 -10  -2  -2 42.1637 6.38616   3
  10   2   2 24.2219 8.75860   4
 -10   2  -2 44.0314 16.4253   7
 -10   2  -2 37.1156 6.72253   6
 -10   2  -2 39.0814 6.11076   3
 -11  -2  -2 41.8830 6.90263   6
 -11   2  -2 47.9789 7.45738   6
 -12  -2  -2 6.21314 4.24303   6
 -12   2  -2 -1.8712 4.20787   6
 -13  -2  -2 8.50400 3.27761   6
 -13   2  -2 10.4235 3.77085   6
 -13  -3   2 22.4692 4.33935   6
 -13  -3   2 15.9340 3.37427   3
 -13   3   2 15.3556 3.88297   6
 -12  -3   2 -8.3237 3.85105   3
 -12  -3   2 -5.1222 6.46449   6
 -11  -3   2 5.69744 7.41573   8
 -11  -3   2 -1.1841 4.76113   6
 -11  -3   2 -1.4396 4.34347   3
 -11   3   2 6.30268 4.86252   6
 -11   3   2 -0.6049 4.35154   3
 -11   3   2 32.8000 8.54359   8
 -10  -3   2 6.67100 4.76296   6
 -10  -3   2 5.34175 15.3061   7
 -10  -3   2 10.9947 5.12018   3
 -10  -3   2 5.13244 8.95272   8
 -10   3   2 9.45092 7.90250   8
 -10   3   2 9.77276 4.90692   6
 -10   3   2 10.2635 13.4564   7
 -10   3   2 10.6227 4.68647   3
  -9  -3   2 168.907 11.8265   3
  -9  -3   2 197.620 25.6951   7
  -9  -3   2 172.229 16.4428   8
  -9  -3   2 157.702 12.9773   6
  -9   3   2 192.124 25.1363   7
  -9   3   2 153.938 12.2208   3
  -9   3   2 160.454 13.1289   6
  -9   3   2 143.061 15.4538   8
  -8  -3   2 385.070 22.4888   3
  -8  -3   2 359.792 25.0088   8
  -8  -3   2 402.960 30.7897   7
  -8  -3   2 364.107 23.3589   6
  -8   3   2 358.083 30.1342   7
  -8   3   2 370.243 24.9125   8
  -8   3   2 383.854 22.5122   3
  -8   3   2 363.252 23.3805   6
  -7  -3   2 11.7447 8.07747   7
  -7  -3   2 5.57442 3.81389   3
  -7  -3   2 6.99247 4.60717   6
  -7  -3   2 7.23519 6.99969   8
  -7   3   2 -1.7458 3.57720   3
  -7   3   2 8.20204 6.14214   8
  -7   3   2 -1.0177 4.39677   6
   7   3  -2 -1.5564 7.21215   5
  -7   3   2 -1.9616 6.83285   7
  -6  -3   2 14.1014 6.54312   7
  -6  -3   2 10.6178 4.82920   1
  -6   3   2 8.78861 6.47096   7
   6   3  -2 14.2474 5.13004   5
  -5  -3   2 10.7224 5.38020   1
  -5  -3   2 8.00141 5.03082   7
  -5  -3   2 10.0914 6.87150   1
  -5   3   2 10.7515 5.78443   7
   5   3  -2 12.4792 4.65026   5
  -4  -3   2 482.678 32.8938   1
  -4  -3   2 498.159 34.6200   1
  -4  -3   2 520.672 30.4946   7
   4   3  -2 474.569 29.6120   5
  -4   3   2 564.390 37.5009   7
  -3  -3   2 9.02768 5.23920   1
  -3  -3   2 12.7468 6.57165   1
  -3  -3   2 9.47815 2.53800   2
   3  -3  -2 10.2375 2.00858   2
  -3  -3   2 12.1480 3.38423   7
  -3  -3   2 10.9025 2.31821   2
   3   3  -2 14.3722 4.10047   5
  -3   3   2 13.7365 4.54801   7
  -2  -3   2 364.544 21.9101   2
   2  -3  -2 378.869 21.4663   2
  -2  -3   2 374.511 27.5581   1
  -2  -3   2 392.628 21.8011   7
  -2   3   2 374.886 23.4769   1
  -2   3   2 404.691 23.4416   7
   2   3  -2 397.631 22.8774   5
   2   3  -2 372.601 22.4338   2
  -1  -3   2 2137.31 112.324   7
   1  -3  -2 2056.12 113.332   2
   1   3  -2 2281.02 114.154   5
   1   3  -2 1970.07 114.915   2
   1   3  -2 2116.50 119.840   1
  -1   3   2 2083.91 116.842   1
   0  -3  -2 1509.85 89.8221   1
   0   3  -2 1569.98 85.1327   2
   0   3  -2 1612.03 85.1004   5
   0   3  -2 1480.49 90.2257   1
   0   3  -2 1618.14 83.9837   7
  -1  -3  -2 1260.00 70.0760   2
  -1  -3  -2 1290.00 75.9078   1
  -1   3  -2 1248.21 75.3672   1
  -1   3  -2 1246.45 69.9164   2
  -1   3  -2 1319.06 69.6531   7
  -1   3  -2 1307.59 69.6278   5
  -2  -3  -2 297.446 24.6020   1
  -2  -3  -2 299.362 18.5310   2
  -2   3  -2 295.680 18.2953   2
  -2   3  -2 278.933 23.1760   1
  -2   3  -2 310.846 17.7555   5
  -2   3  -2 308.995 18.8068   7
  -3  -3  -2 20.1842 4.54374   2
  -3  -3  -2 15.0706 7.93223   1
  -3   3  -2 31.4399 6.28973   7
  -3   3  -2 22.9911 7.97050   1
  -3   3  -2 20.4506 4.07271   2
  -3   3  -2 37.9351 3.49636   5
  -4  -3  -2 958.677 64.3829   1
  -4  -3  -2 1015.58 58.2016   7
  -4  -3  -2 986.885 56.3391   2
  -4   3  -2 1015.02 57.9610   7
  -4   3  -2 1004.47 55.5301   2
  -4   3  -2 1027.86 63.6154   1
  -5  -3  -2 -1.6624 5.02195   7
  -5  -3  -2 2.66810 7.38305   1
  -5  -3  -2 3.79816 3.67627   2
  -5   3  -2 0.70365 2.67593   2
  -5   3  -2 -1.1147 5.34162   1
  -5   3  -2 2.15006 5.15263   7
  -6  -3  -2 104.492 14.0646   7
  -6  -3  -2 67.6394 16.0865   1
  -6  -3  -2 69.3045 8.14913   6
  -6  -3  -2 77.6689 7.65336   2
  -6   3  -2 78.7689 10.4634   8
  -6   3  -2 60.2946 13.6631   1
  -6   3  -2 102.866 13.8599   7
  -6   3  -2 76.7007 8.49683   6
  -7  -3  -2 340.647 27.0838   7
  -7  -3  -2 322.641 20.3943   3
  -7  -3  -2 341.833 31.6665   1
  -7  -3  -2 363.840 21.1969   6
  -7  -3  -2 276.066 23.1747   8
   7   3   2 308.225 21.1827   4
  -7   3  -2 330.125 20.7258   6
  -7   3  -2 339.465 28.4293   1
  -7   3  -2 341.595 20.1965   3
  -7   3  -2 341.762 27.4022   7
  -8  -3  -2 207.776 15.1350   3
  -8  -3  -2 263.870 43.1437   1
  -8  -3  -2 211.072 22.0016   7
  -8  -3  -2 222.241 15.5371   6
  -8  -3  -2 139.170 23.8478   1
  -8   3  -2 235.659 15.2841   3
  -8   3  -2 212.685 15.4154   6
  -8   3  -2 211.268 21.8401   7
   8   3   2 197.158 16.1408   4
  -9  -3  -2 16.8247 5.70896   6
  -9  -3  -2 0.95452 10.5961   7
  -9  -3  -2 18.5138 11.3799   1
  -9  -3  -2 13.1122 6.29737   3
  -9   3  -2 16.2218 5.08290   3
  -9   3  -2 16.0902 12.1895   7
  -9   3  -2 20.0458 6.09323   6
   9   3   2 17.0429 7.53245   4
 -10  -3  -2 3.58290 4.64066   6
 -10  -3  -2 5.99113 5.91918   3
 -10  -3  -2 -27.618 12.8797   7
 -10   3  -2 5.73906 4.51999   3
 -10   3  -2 3.33815 5.50723   6
  10   3   2 0.71923 7.20180   4
 -10   3  -2 4.91257 13.3832   7
 -11  -3  -2 15.6070 5.31634   6
 -11   3  -2 11.4235 5.32528   6
 -12  -3  -2 45.5940 6.43534   6
 -12   3  -2 47.1396 6.48461   6
 -13  -3  -2 19.9552 3.45846   6
 -13   3  -2 18.0471 4.27856   6
 -13  -4   2 101.790 8.66202   6
 -13  -4   2 75.9164 7.32281   3
 -12  -4   2 6.23980 4.32978   3
 -12  -4   2 -6.0511 4.03204   6
 -12   4   2 4.19471 5.35847   3
 -12   4   2 8.16887 6.12244   6
 -11  -4   2 91.7298 9.82002   6
 -11  -4   2 103.787 9.37917   3
 -11  -4   2 122.779 14.0077   8
 -11   4   2 127.603 12.8958   8
 -11   4   2 79.5753 8.95009   3
 -11   4   2 85.4904 9.56571   6
 -10  -4   2 -5.9553 17.5792   7
 -10   4   2 13.2629 16.4618   7
  -9  -4   2 287.210 28.6965   7
  -9  -4   2 261.409 20.3155   8
  -9  -4   2 263.073 18.3344   6
  -9  -4   2 257.347 16.8968   3
  -9   4   2 297.117 32.1145   7
  -9   4   2 264.144 17.9432   6
  -9   4   2 253.328 20.6620   8
  -9   4   2 257.986 17.0502   3
  -8  -4   2 7.82402 9.72021   7
  -8  -4   2 12.0993 5.07802   3
  -8  -4   2 10.2968 5.34967   6
  -8  -4   2 -3.6540 6.83390   8
  -8   4   2 6.06583 7.69163   6
  -8   4   2 12.2593 8.47221   7
  -7  -4   2 148.367 16.8231   7
  -7  -4   2 139.611 10.5623   3
  -7  -4   2 138.401 11.3379   6
  -7  -4   2 124.301 13.3039   8
  -7   4   2 182.113 30.7321   7
  -7   4   2 135.980 13.7146   8
  -7   4   2 137.528 9.97433   3
  -7   4   2 143.481 11.4147   6
  -6  -4   2 130.165 13.8660   7
  -6  -4   2 133.387 16.0120   1
  -6  -4   2 127.125 18.0045   1
  -6   4   2 126.993 9.81354   3
  -6   4   2 123.218 14.2638   7
  -5  -4   2 371.745 24.1702   7
  -5  -4   2 368.659 27.3983   1
  -5  -4   2 337.821 29.0535   1
   5   4  -2 347.547 22.9233   5
  -5   4   2 356.491 25.1077   7
  -4  -4   2 291.453 18.6914   7
  -4  -4   2 311.593 23.3442   1
  -4  -4   2 274.348 16.1040   2
  -4  -4   2 319.200 25.6446   1
  -4  -4   2 263.256 16.4945   2
  -4   4   2 287.730 19.8791   7
   4   4  -2 276.866 18.4232   5
  -3  -4   2 1549.70 91.2346   1
  -3  -4   2 1494.00 93.1210   1
  -3  -4   2 1562.32 85.8040   7
  -3  -4   2 1566.41 85.1232   2
  -3   4   2 1608.41 87.2447   7
   3   4  -2 1609.00 86.2989   5
  -2  -4   2 91.8480 7.14149   2
   2  -4  -2 76.9125 6.16437   2
  -2  -4   2 82.5101 6.27606   7
   2   4  -2 72.9195 7.24881   2
   2   4  -2 88.3140 7.78751   5
  -2   4   2 87.5079 8.37666   7
   1  -4  -2 16.3912 3.45213   2
   1   4  -2 18.7888 4.14250   2
  -1   4   2 20.9100 6.25588   1
   1   4  -2 22.6404 8.39458   1
   1   4  -2 17.8053 4.33272   5
   0  -4  -2 1502.70 85.8204   1
   0  -4  -2 1415.99 79.5537   2
   0   4  -2 1463.43 78.6454   7
   0   4  -2 1464.27 79.6955   5
   0   4  -2 1473.42 86.3814   1
   0   4  -2 1462.89 79.7503   2
  -1  -4  -2 714.415 45.3197   1
  -1  -4  -2 665.925 38.0826   2
  -1   4  -2 656.640 37.5712   7
  -1   4  -2 657.030 37.9616   2
  -1   4  -2 684.119 37.8054   5
   1   4   2 665.486 37.7737   5
  -1   4  -2 704.800 44.7181   1
  -2  -4  -2 13.0512 3.87237   2
  -2  -4  -2 17.9312 8.28973   1
  -2   4  -2 8.41256 3.87047   7
   2   4   2 9.80956 3.28878   5
  -2   4  -2 5.37046 3.18913   5
  -2   4  -2 5.97618 3.49545   2
  -2   4  -2 15.1663 7.56779   1
  -3  -4  -2 1942.93 106.061   2
  -3  -4  -2 2003.17 114.741   1
  -3   4  -2 1993.82 105.560   2
  -3   4  -2 1914.26 104.648   5
  -3   4  -2 1859.62 106.606   7
  -3   4  -2 1960.07 113.140   1
  -4  -4  -2 178.987 13.1994   2
  -4  -4  -2 186.743 25.0194   1
  -4   4  -2 181.565 12.2494   2
  -4   4  -2 177.709 14.8975   7
  -5  -4  -2 169.924 24.4374   1
  -5  -4  -2 175.379 15.7341   7
  -5  -4  -2 158.019 12.6387   2
  -5   4  -2 195.981 23.7835   1
  -5   4  -2 162.271 14.9531   7
  -6  -4  -2 3.14987 3.80795   2
  -6  -4  -2 3.50449 6.82143   7
  -6  -4  -2 1.14575 8.59239   1
  -6  -4  -2 1.63659 4.46753   6
  -6   4  -2 -3.0462 4.54841   6
  -6   4  -2 -3.8688 5.12184   7
  -6   4  -2 -1.7184 4.25678   3
  -6   4  -2 -0.4514 5.34110   1
  -7  -4  -2 174.415 18.3951   7
  -7  -4  -2 177.712 26.6397   1
  -7  -4  -2 166.929 12.9986   6
  -7  -4  -2 213.938 13.7797   3
  -7  -4  -2 111.605 15.4984   8
  -7   4  -2 169.412 12.8189   6
  -7   4  -2 152.428 20.8278   1
  -7   4  -2 177.003 12.1314   3
  -7   4  -2 175.837 19.1249   7
  -8  -4  -2 7.73833 4.80159   6
  -8  -4  -2 9.74842 8.55768   7
  -8  -4  -2 26.0391 34.7382   1
  -8  -4  -2 8.78160 10.9415   1
  -8  -4  -2 10.3445 5.73625   3
  -8   4  -2 6.65524 5.19361   6
  -8   4  -2 4.57542 4.63445   3
  -8   4  -2 11.3325 9.88816   7
   8   4   2 14.5389 7.07334   4
  -9  -4  -2 312.324 26.6898   1
  -9  -4  -2 298.070 29.4162   7
  -9  -4  -2 323.406 20.9542   6
  -9  -4  -2 321.539 19.9943   3
  -9  -4  -2 361.583 36.6614   1
   9   4   2 284.355 20.6264   4
  -9   4  -2 307.030 29.1377   7
  -9   4  -2 321.079 20.6497   6
 -10  -4  -2 33.1953 6.51266   6
 -10  -4  -2 23.2129 6.55941   3
 -10  -4  -2 12.6955 15.3658   7
 -10   4  -2 26.7621 15.6546   7
  10   4   2 24.2624 7.26589   4
 -10   4  -2 28.0680 6.12536   6
 -11  -4  -2 15.5141 5.29977   6
  11   4   2 12.4243 7.47337   4
 -11   4  -2 15.2891 5.59843   6
 -12  -4  -2 7.19574 4.64260   6
 -12   4  -2 4.91866 4.64297   6
 -13  -4  -2 17.6369 3.29882   6
 -13   4  -2 14.0226 3.53279   6
 -13  -5   2 25.1050 5.09233   3
 -13  -5   2 31.3177 4.63877   6
 -13   5   2 39.8509 6.34689   6
 -12  -5   2 6.42020 4.32393   3
 -12  -5   2 -3.2862 3.90696   6
 -12   5   2 3.30335 4.15064   6
 -11  -5   2 23.1486 5.89926   6
 -11  -5   2 33.6198 5.52865   3
 -11  -5   2 20.4180 7.22061   8
 -11   5   2 23.3561 5.42435   3
 -11   5   2 24.4516 6.09852   6
 -10  -5   2 113.261 9.26829   3
 -10  -5   2 90.7050 12.2152   8
 -10  -5   2 93.0471 23.7262   7
 -10  -5   2 94.8991 10.1919   6
 -10   5   2 110.980 13.1892   8
 -10   5   2 96.3657 10.5618   6
 -10   5   2 116.545 22.5404   7
 -10   5   2 93.6201 10.4109   3
  -9  -5   2 48.1684 9.90162   8
  -9  -5   2 43.0392 6.40520   3
  -9  -5   2 54.0570 7.95833   6
  -9  -5   2 60.3920 16.5624   7
  -9   5   2 57.8708 10.8837   8
  -9   5   2 55.7963 8.12630   6
  -9   5   2 60.5752 21.9085   7
  -9   5   2 52.0514 6.83371   3
  -8  -5   2 227.265 18.4851   8
  -8  -5   2 211.002 23.0170   7
  -8  -5   2 219.538 18.9787   6
  -8   5   2 194.774 15.4544   6
  -8   5   2 207.917 24.7926   7
  -8   5   2 221.945 14.2395   3
  -8   5   2 196.290 16.6760   8
  -7  -5   2 151.090 17.7972   7
  -7  -5   2 143.149 18.5824   1
  -7  -5   2 142.738 16.3046   1
  -7  -5   2 123.336 10.8314   6
  -7  -5   2 116.235 10.0555   3
  -7  -5   2 126.628 12.9068   8
  -7   5   2 123.527 12.4155   8
  -7   5   2 128.103 9.47182   3
   7   5  -2 108.672 13.2441   5
  -7   5   2 108.817 15.9451   7
  -7   5   2 119.402 10.5236   6
  -6  -5   2 86.2353 14.2653   1
  -6  -5   2 44.4721 9.32035   7
  -6  -5   2 48.0610 14.5461   1
  -6  -5   2 68.2907 7.20499   3
   6   5  -2 61.4168 9.05648   5
  -6   5   2 64.1073 6.56845   3
  -6   5   2 66.6523 9.32423   8
  -6   5   2 56.6907 7.57870   6
  -6   5   2 65.4336 11.8398   7
  -5  -5   2 -1.1406 6.00608   1
  -5  -5   2 17.6703 11.2402   1
  -5  -5   2 1.91960 4.08388   7
   5   5  -2 2.78070 4.12451   5
  -5   5   2 2.00769 5.44934   7
  -4  -5   2 4.64652 10.5343   1
  -4  -5   2 6.55933 4.34545   7
  -4  -5   2 -1.2067 5.75571   1
  -4  -5   2 9.41398 2.89597   2
   4  -5  -2 4.83448 3.36611   2
  -4   5   2 3.19598 4.95828   7
   4   5  -2 1.52990 4.37379   5
  -3  -5   2 148.878 10.6753   2
  -3  -5   2 157.681 22.7454   1
  -3  -5   2 157.940 11.1650   7
  -3  -5   2 169.245 19.9478   1
   3  -5  -2 142.777 10.1325   2
  -3   5   2 160.343 12.8030   7
   3   5  -2 158.235 11.9205   5
  -2  -5   2 205.486 13.6736   2
   2  -5  -2 207.585 13.1391   2
  -2   5   2 214.800 15.0952   7
   2   5  -2 203.494 14.3414   5
   2   5  -2 203.200 14.2928   2
   1  -5  -2 2.85446 3.23635   2
   1   5  -2 2.38258 7.05583   1
   1   5  -2 0.53770 3.17141   2
  -1   5   2 0.96609 5.42856   1
   1   5  -2 2.80675 3.44733   5
   0  -5  -2 386.757 28.9519   1
   0  -5  -2 309.511 19.4134   2
   0   5  -2 320.348 19.7696   5
   0   5  -2 301.798 19.5364   2
   0   5  -2 314.271 25.9155   1
   0   5   2 320.656 19.7764   5
  -1  -5  -2 7464.13 410.647   2
  -1  -5  -2 7681.02 418.817   1
  -1   5  -2 7672.89 418.352   1
  -1   5  -2 7740.81 410.605   2
  -1   5  -2 8054.75 410.533   5
   1   5   2 7626.87 410.387   5
  -1   5  -2 7543.69 410.121   7
  -2  -5  -2 2928.67 159.986   2
  -2  -5  -2 3000.45 168.908   1
  -2   5  -2 2877.39 159.543   2
  -2   5  -2 2918.54 167.097   1
   2   5   2 2951.51 159.337   5
  -2   5  -2 2991.50 159.986   7
  -2   5  -2 3028.29 159.446   5
  -3  -5  -2 2472.28 133.876   2
  -3  -5  -2 2448.67 139.205   1
   3   5   2 2299.38 128.213   5
  -3   5  -2 2265.90 128.047   5
  -3   5  -2 2327.45 129.865   7
  -3   5  -2 2434.77 128.720   2
  -3   5  -2 2418.23 137.091   1
  -4  -5  -2 953.470 54.9782   2
  -4  -5  -2 1084.64 66.5551   1
  -4   5  -2 961.208 62.6570   1
  -4   5  -2 920.031 56.3155   7
  -4   5  -2 977.253 53.9089   2
  -5  -5  -2 1292.65 74.2800   7
  -5  -5  -2 1268.56 71.5649   2
  -5  -5  -2 1276.99 83.0042   1
  -5   5  -2 1286.24 80.1845   1
  -5   5  -2 1251.29 74.0712   7
  -6  -5  -2 64.0245 16.8650   1
  -6  -5  -2 59.7601 11.2853   7
  -6  -5  -2 40.6568 6.38260   2
  -6   5  -2 36.7320 11.3509   1
  -6   5  -2 41.7993 5.88065   3
  -6   5  -2 50.7889 8.26940   6
  -6   5  -2 47.7776 10.4895   7
  -7  -5  -2 0.16219 8.36247   7
  -7  -5  -2 5.68315 17.2627   1
  -7  -5  -2 -2.1331 4.86053   6
  -7   5  -2 -2.8448 7.42014   7
  -7   5  -2 1.77193 5.47481   6
  -7   5  -2 -3.5759 4.55159   3
   7   5   2 6.25524 5.74279   4
  -7   5  -2 2.15022 12.0434   1
  -8  -5  -2 3.77475 5.96465   3
  -8  -5  -2 9.23621 11.3113   1
  -8  -5  -2 -2.5954 4.78653   6
  -8  -5  -2 -12.671 7.80423   7
  -8   5  -2 8.16090 4.50589   3
  -8   5  -2 1.39475 8.51783   7
  -8   5  -2 8.23192 4.84919   6
  -9  -5  -2 3.56491 5.60947   3
  -9  -5  -2 3.39778 24.5616   1
  -9  -5  -2 3.61789 5.31323   6
  -9  -5  -2 6.88619 11.0478   1
  -9  -5  -2 2.77577 10.3814   7
  -9   5  -2 5.48677 12.2764   7
  -9   5  -2 7.68961 4.42892   3
  -9   5  -2 4.13119 4.93222   6
   9   5   2 -2.2018 6.40751   4
 -10  -5  -2 52.9239 7.66577   3
 -10  -5  -2 65.4437 8.07410   6
 -10  -5  -2 14.4362 26.0869   7
 -10   5  -2 55.3070 7.76627   6
  10   5   2 48.2366 8.02018   4
 -10   5  -2 51.8192 26.3229   7
 -11  -5  -2 -0.9393 4.39038   6
  11   5   2 -11.923 6.99911   4
 -11   5  -2 -0.3260 5.34658   6
 -12  -5  -2 24.7203 5.08635   6
 -12   5  -2 23.0514 5.36825   6
 -13  -5  -2 14.3304 3.27086   6
 -13   5  -2 19.8021 4.34786   6
 -13  -6   2 -0.4507 3.28285   6
 -13   6   2 3.29301 3.19579   6
 -12  -6   2 8.92351 4.20760   3
 -12  -6   2 4.85675 4.78221   6
 -12   6   2 4.32538 4.42217   6
 -11  -6   2 31.6934 8.37495   8
 -11  -6   2 27.8147 5.53333   3
 -11  -6   2 29.9987 6.47495   6
 -11   6   2 27.9788 5.41767   3
 -11   6   2 34.0265 6.52883   6
 -10  -6   2 8.72720 4.67502   3
 -10  -6   2 14.2054 5.47601   6
 -10  -6   2 14.9039 8.10531   8
 -10  -6   2 -0.0218 20.6175   7
 -10   6   2 35.5344 8.61915   8
 -10   6   2 13.8633 4.69043   3
 -10   6   2 -11.886 15.0518   7
 -10   6   2 10.0278 5.78052   6
  -9  -6   2 69.6636 11.2261   8
  -9  -6   2 41.2792 16.2156   7
  -9  -6   2 64.5793 8.98011   6
  -9  -6   2 69.8204 7.80693   3
  -9   6   2 61.8139 16.9370   7
  -9   6   2 67.8932 7.75492   3
  -9   6   2 75.0713 8.94449   6
  -9   6   2 70.4524 11.6229   8
  -8  -6   2 19.3964 6.10020   6
  -8  -6   2 26.4634 5.68061   3
  -8  -6   2 27.6869 10.8646   7
  -8   6   2 33.7837 8.29924   8
  -8   6   2 32.0298 6.42454   6
  -8   6   2 29.9439 11.3324   7
  -8   6   2 32.9023 5.62553   3
  -7  -6   2 41.0595 15.7318   1
  -7  -6   2 38.3435 5.80721   3
  -7  -6   2 40.5736 6.58200   6
  -7  -6   2 29.2506 10.2721   1
  -7  -6   2 34.5575 8.47047   8
  -7  -6   2 28.1855 9.24614   7
  -7   6   2 28.0376 10.0228   7
   7   6  -2 34.1012 10.4711   5
  -7   6   2 45.3747 5.80174   3
  -7   6   2 28.8333 6.07423   6
  -7   6   2 29.8398 8.13686   8
  -6  -6   2 126.000 23.2871   1
  -6  -6   2 84.9606 11.9681   7
  -6  -6   2 81.7764 8.08029   3
  -6  -6   2 58.5286 13.6673   1
  -6   6   2 72.7302 7.84410   3
  -6   6   2 88.9500 13.0668   7
  -6   6   2 84.8963 8.25471   6
   6   6  -2 98.7625 11.3962   5
  -6   6   2 78.3147 10.7645   8
  -5  -6   2 51.5682 6.75554   2
  -5  -6   2 62.2263 5.54282   2
  -5  -6   2 66.1390 14.1408   1
  -5  -6   2 78.3842 10.3204   7
  -5  -6   2 61.9676 20.8308   1
  -5   6   2 62.8566 10.5352   7
   5   6  -2 55.7593 8.82931   5
  -4  -6   2 11.4898 12.6327   1
  -4  -6   2 10.3369 4.80657   7
  -4  -6   2 10.0043 7.48754   1
   4  -6  -2 15.0243 4.20275   2
  -4  -6   2 7.10227 3.32306   2
   4   6  -2 6.03155 4.62900   5
  -4   6   2 10.4454 5.94530   7
   3  -6  -2 70.2536 6.88927   2
  -3  -6   2 97.2872 16.0879   1
  -3  -6   2 82.9009 7.62656   7
  -3  -6   2 65.5489 7.21501   2
   3   6  -2 81.7665 9.03653   5
  -3   6   2 87.7966 10.5422   7
   2  -6  -2 0.55750 2.66775   2
  -2  -6   2 1.81819 3.51688   2
   2   6  -2 -0.2476 3.94161   5
  -2   6   2 1.89306 4.21943   7
   1  -6  -2 72.5336 7.13887   2
  -1  -6   2 69.0703 7.33106   2
   1   6  -2 63.9597 15.3418   1
  -1   6   2 74.3615 14.2203   1
   1   6  -2 76.3458 8.02688   2
   1   6  -2 79.0757 8.34863   5
   0  -6  -2 512.097 30.1995   2
   0  -6  -2 507.237 37.9900   1
   0   6   2 528.100 30.5168   5
   0   6  -2 504.426 30.4854   5
   0   6  -2 523.843 30.4977   2
   0   6  -2 494.055 37.9081   1
  -1  -6  -2 21.7898 5.06517   2
  -1  -6  -2 17.7779 9.40912   1
  -1   6  -2 21.4108 5.01481   2
  -1   6  -2 21.3555 9.00254   1
  -1   6  -2 26.9510 4.78664   7
   1   6   2 32.8248 5.55876   5
  -1   6  -2 27.4728 5.68981   5
  -2  -6  -2 563.453 33.3166   2
  -2  -6  -2 574.107 42.1691   1
  -2   6  -2 583.482 33.0943   5
  -2   6  -2 577.337 32.9140   2
  -2   6  -2 514.912 33.0091   7
   2   6   2 559.545 32.9254   5
  -2   6  -2 570.002 40.9938   1
  -3  -6  -2 1290.52 80.3489   1
  -3  -6  -2 1238.49 69.6273   2
  -3   6  -2 1235.84 68.6849   5
  -3   6  -2 1226.15 68.8718   2
  -3   6  -2 1254.35 70.2452   7
  -3   6  -2 1231.29 77.9569   1
   3   6   2 1235.10 68.7925   5
  -4  -6  -2 40.4886 6.68637   2
  -4  -6  -2 43.1444 13.1824   1
  -4   6  -2 54.9903 12.7186   1
  -4   6  -2 41.8614 8.32466   7
  -5  -6  -2 8.09220 5.65270   7
  -5  -6  -2 13.8145 4.96055   2
  -5  -6  -2 19.0359 11.2963   1
  -5   6  -2 12.5626 8.49162   1
  -5   6  -2 19.5094 7.11409   7
  -6  -6  -2 22.7267 5.94222   2
  -6  -6  -2 11.7920 11.7108   1
  -6  -6  -2 10.8993 8.18036   7
  -6   6  -2 22.8917 5.75715   6
  -6   6  -2 22.2746 8.75176   7
  -6   6  -2 22.6364 5.44475   3
   6   6   2 12.6965 6.01707   4
  -6   6  -2 11.4426 9.60169   1
  -7  -6  -2 34.1554 16.0309   1
  -7  -6  -2 59.8570 12.9700   7
  -7  -6  -2 28.3673 8.14203   3
  -7  -6  -2 21.9494 5.64541   2
  -7  -6  -2 45.5400 6.91195   6
  -7   6  -2 50.5027 6.31804   3
  -7   6  -2 57.3513 7.56648   6
   7   6   2 43.2500 6.70387   4
  -7   6  -2 42.6129 12.3060   1
  -7   6  -2 42.6927 11.7212   7
  -8  -6  -2 11.7812 10.1983   7
  -8  -6  -2 15.4807 12.6667   1
  -8  -6  -2 13.9635 5.63258   6
   8   6   2 18.8356 6.66979   4
  -8   6  -2 11.5510 5.28417   3
  -8   6  -2 14.7601 10.0776   7
  -8   6  -2 14.3550 5.51314   6
  -9  -6  -2 162.025 13.3277   3
  -9  -6  -2 155.618 35.3724   1
  -9  -6  -2 118.586 20.2855   7
  -9  -6  -2 187.631 13.9429   6
  -9  -6  -2 124.754 41.9367   1
   9   6   2 188.634 13.7975   4
  -9   6  -2 185.043 24.7248   7
  -9   6  -2 179.975 13.8519   6
 -10  -6  -2 10.3492 5.19555   6
 -10  -6  -2 36.7422 16.2165   7
 -10  -6  -2 -15.095 6.65487   3
  10   6   2 0.76315 5.86446   4
 -10   6  -2 10.7434 4.83152   6
 -10   6  -2 6.32979 15.1828   7
 -11  -6  -2 32.8214 6.43882   6
 -11   6  -2 32.7748 6.12978   6
  11   6   2 45.2244 7.52219   4
 -12  -6  -2 3.10395 3.93084   6
 -12   6  -2 4.63276 4.75960   6
 -13  -6  -2 5.54216 2.78232   6
 -13   6  -2 2.53196 3.70346   6
 -13  -7   2 24.7652 3.83260   6
 -13   7   2 39.3010 4.58644   6
 -12  -7   2 -1.3148 4.44347   6
 -12  -7   2 11.5474 3.91549   3
 -12   7   2 2.41948 4.39245   6
 -11  -7   2 11.7557 4.38741   3
 -11  -7   2 13.1213 5.33569   6
 -11   7   2 21.7548 4.63433   3
 -11   7   2 14.8132 5.55341   6
 -10  -7   2 46.8207 31.2877   7
 -10  -7   2 -1.3546 5.11655   6
 -10  -7   2 -1.6693 4.00280   3
 -10  -7   2 4.11291 7.60716   8
 -10   7   2 5.32800 4.69782   3
 -10   7   2 2.39001 4.65515   6
 -10   7   2 15.9898 17.5098   7
 -10   7   2 19.7862 7.41228   8
  -9  -7   2 165.304 14.0334   6
  -9  -7   2 175.642 12.5415   3
  -9  -7   2 180.199 16.7150   8
  -9  -7   2 171.001 30.6181   7
  -9   7   2 182.899 16.5891   8
  -9   7   2 175.216 12.7773   3
  -9   7   2 165.624 13.5691   6
  -9   7   2 141.030 21.5264   7
  -8  -7   2 16.6091 10.2842   7
  -8  -7   2 7.07263 7.56516   8
  -8  -7   2 -7.9469 5.74720   1
  -8  -7   2 -2.3563 4.02850   3
  -8  -7   2 1.03082 5.08536   6
  -8  -7   2 6.21942 8.41368   1
  -8   7   2 4.27334 7.21161   8
  -8   7   2 -4.8588 3.59182   3
  -8   7   2 11.6570 9.73974   7
  -8   7   2 -2.3441 4.24680   6
  -7  -7   2 409.620 22.9138   3
  -7  -7   2 387.392 29.4297   7
  -7  -7   2 372.485 25.1422   8
  -7  -7   2 388.233 43.8956   1
  -7   7   2 350.932 29.5702   7
   7   7  -2 378.951 28.1790   5
  -7   7   2 384.224 25.0775   8
  -7   7   2 360.828 23.2092   6
  -7   7   2 369.874 22.5350   3
  -6  -7   2 -4.7862 5.52850   7
  -6  -7   2 0.51750 7.23647   1
  -6  -7   2 5.91257 18.0007   1
  -6   7   2 4.57223 6.05903   7
   6   7  -2 -3.5262 5.80045   5
  -6   7   2 -3.4036 4.13779   3
  -6   7   2 2.48873 5.62113   6
  -6   7   2 2.34820 6.92442   8
  -5  -7   2 390.702 26.5110   7
  -5  -7   2 401.210 46.4312   1
  -5  -7   2 411.491 34.0279   1
  -5  -7   2 374.793 23.3034   2
  -5   7   2 403.805 27.9500   7
   5   7  -2 395.252 26.1624   5
  -4  -7   2 65.9509 15.6279   1
   4  -7  -2 44.6242 6.97531   2
  -4  -7   2 56.3060 8.29941   7
  -4  -7   2 45.9548 6.67410   2
  -4   7   2 49.4761 9.35845   7
   4   7  -2 47.0127 8.15268   5
   3  -7  -2 22.2074 5.04567   2
  -3  -7   2 27.3434 5.10049   2
  -3  -7   2 29.8495 10.2635   1
   3   7  -2 36.4010 6.70068   5
  -3   7   2 31.4359 7.43012   7
  -2  -7   2 674.012 38.0567   2
   2  -7  -2 645.084 37.5785   2
  -2  -7   2 675.189 46.8891   1
   2   7  -2 623.204 38.4429   5
   1  -7  -2 5.13738 3.70107   2
  -1  -7   2 6.73062 3.92163   2
   1   7  -2 12.7280 5.25676   5
   1   7  -2 14.7436 11.6522   1
  -1   7   2 10.5559 5.01442   5
   0  -7  -2 175.321 23.8834   1
   0  -7  -2 133.500 11.1877   2
   0   7  -2 137.328 11.5270   2
   0   7  -2 140.264 22.3229   1
   0   7  -2 145.858 12.1541   5
   0   7   2 143.960 11.7125   5
  -1  -7  -2 192.757 25.8202   1
  -1  -7  -2 180.894 13.8904   2
   1   7   2 202.471 14.5049   5
  -1   7  -2 192.071 14.3863   5
  -1   7  -2 197.613 13.6142   7
  -1   7  -2 226.222 27.2275   1
  -1   7  -2 189.183 13.9567   2
  -2  -7  -2 129.992 10.6903   2
  -2  -7  -2 148.955 22.7396   1
  -2   7  -2 120.653 10.6649   5
   2   7   2 108.841 10.5319   5
  -2   7  -2 105.243 10.1771   7
  -2   7  -2 123.815 10.2042   2
  -2   7  -2 132.993 19.9842   1
  -3  -7  -2 -1.6041 7.50863   1
  -3  -7  -2 1.64745 3.92920   2
  -3   7  -2 -6.2235 6.18737   1
   3   7   2 -1.5444 4.09591   5
  -3   7  -2 6.86872 4.83836   7
  -3   7  -2 0.93995 3.75960   2
  -3   7  -2 8.18197 4.79619   5
  -4  -7  -2 31.1308 12.9312   1
  -4  -7  -2 27.8101 6.38790   2
  -4   7  -2 25.7039 7.37228   7
  -4   7  -2 29.9428 10.3929   1
  -4   7  -2 29.5361 5.04831   5
   4   7   2 22.1776 5.41027   5
  -5  -7  -2 6.96340 4.55639   2
  -5  -7  -2 26.4936 12.6648   1
  -5   7  -2 10.3128 6.43303   7
  -5   7  -2 16.4457 8.75520   1
  -6  -7  -2 75.4011 19.7239   7
  -6  -7  -2 49.0165 17.4374   1
  -6  -7  -2 55.7109 8.10527   2
  -6   7  -2 68.7958 15.7141   1
  -6   7  -2 68.3315 7.89860   6
  -6   7  -2 56.9405 7.14332   3
  -7  -7  -2 96.8006 16.4329   7
  -7  -7  -2 79.8281 9.34027   2
  -7  -7  -2 90.6127 9.51968   3
  -7  -7  -2 99.5739 22.9149   1
  -7   7  -2 103.302 16.9359   7
  -7   7  -2 91.5528 9.06950   6
   7   7   2 90.5787 9.88908   4
  -7   7  -2 90.0235 8.73715   3
  -8  -7  -2 220.917 24.5956   7
  -8  -7  -2 237.418 16.7398   6
  -8  -7  -2 239.619 16.3338   3
  -8  -7  -2 156.556 27.4346   1
   8   7   2 219.975 16.3530   4
  -8   7  -2 225.874 24.4992   7
  -8   7  -2 238.390 16.2624   6
  -9  -7  -2 34.5893 15.8141   1
  -9  -7  -2 43.1750 7.56739   6
  -9  -7  -2 17.5043 14.0712   7
  -9  -7  -2 43.8092 7.36097   3
   9   7   2 57.7675 7.93973   4
  -9   7  -2 26.6576 15.0979   7
  -9   7  -2 55.7715 7.89614   6
 -10  -7  -2 3.72920 5.34640   6
 -10  -7  -2 -1.7710 17.8745   7
 -10   7  -2 12.5114 16.2882   7
 -10   7  -2 3.32891 5.30456   6
  10   7   2 -5.4095 5.78753   4
 -11  -7  -2 91.4014 9.54635   6
 -11   7  -2 97.4006 9.93242   6
  11   7   2 95.6445 9.28976   4
 -12  -7  -2 9.16092 4.23817   6
 -12   7  -2 11.1117 4.87600   6
 -13  -7  -2 5.40718 3.09407   6
 -13   7  -2 4.70898 3.81873   6
 -13  -8   2 -0.1120 3.17576   6
 -13   8   2 2.05570 3.42436   6
 -12  -8   2 134.026 9.72031   3
 -12  -8   2 130.610 10.7084   6
 -12   8   2 134.511 10.6457   6
 -11  -8   2 -1.9116 4.07628   3
 -11  -8   2 4.11852 4.95305   6
 -11   8   2 4.23916 5.40484   6
 -10  -8   2 176.264 17.5349   8
 -10  -8   2 206.566 14.1434   3
 -10  -8   2 220.784 15.4051   6
 -10   8   2 198.074 14.2493   3
 -10   8   2 216.421 15.3423   6
 -10   8   2 144.464 29.8265   7
  -9  -8   2 -1.0513 5.21164   6
  -9  -8   2 2.38256 4.06436   3
  -9  -8   2 -30.138 16.5627   7
  -9  -8   2 7.88126 8.04320   8
   9   8  -2 -10.578 8.65722   4
  -9   8   2 9.84311 4.50675   3
  -9   8   2 21.1135 8.61762   8
  -9   8   2 -3.1555 4.65425   6
  -9   8   2 -14.284 10.2799   7
  -8  -8   2 98.1257 17.0862   7
  -8  -8   2 92.3667 8.97023   3
  -8  -8   2 85.4125 15.1219   1
  -8  -8   2 81.8753 9.86422   6
  -8  -8   2 99.2250 13.3511   8
  -8  -8   2 88.6200 19.4961   1
  -8   8   2 85.8229 9.06900   6
   8   8  -2 80.4323 14.3673   4
  -8   8   2 93.3745 11.3410   8
  -8   8   2 100.108 18.6831   7
  -8   8   2 81.2910 8.71204   3
  -7  -8   2 205.915 38.6243   1
  -7  -8   2 273.917 32.9964   1
  -7  -8   2 273.025 16.7948   3
  -7  -8   2 260.826 19.4469   8
  -7  -8   2 250.534 28.4501   7
  -7   8   2 262.649 18.9582   8
  -7   8   2 245.887 16.3382   3
   7   8  -2 227.248 23.3407   5
  -7   8   2 244.817 24.3784   7
  -7   8   2 261.991 17.1890   6
   7   8  -2 250.836 18.7301   4
  -6  -8   2 158.015 16.8094   7
  -6  -8   2 170.868 12.2469   3
  -6  -8   2 128.600 22.7338   1
  -6  -8   2 139.835 34.4645   1
  -6   8   2 177.776 21.5102   8
  -6   8   2 207.958 30.7197   7
   6   8  -2 172.224 16.9203   5
  -6   8   2 167.864 12.6965   6
  -6   8   2 174.256 11.8664   3
  -5  -8   2 212.700 15.1648   2
  -5  -8   2 202.904 28.9064   1
  -5  -8   2 230.389 18.0250   7
  -5   8   2 199.049 18.7029   7
   5   8  -2 211.970 17.5399   5
   4  -8  -2 826.440 48.6226   2
  -4  -8   2 849.291 48.6900   2
  -4  -8   2 814.085 59.2320   1
  -4  -8   2 860.805 49.4436   7
  -4   8   2 859.049 51.4475   7
   4   8  -2 847.046 50.1472   5
  -3  -8   2 109.243 9.87962   2
   3  -8  -2 94.2328 9.45653   2
  -3  -8   2 113.754 19.8846   1
  -3   8   2 118.389 13.5795   7
   3   8  -2 95.3763 11.4281   5
  -2  -8   2 -2.4705 3.53836   2
  -2  -8   2 -2.2108 7.54614   1
   2  -8  -2 2.54937 3.75591   2
   2   8  -2 -1.8677 4.64555   5
   1  -8  -2 252.450 17.2053   2
   1   8  -2 247.365 19.3667   5
   1   8  -2 262.764 32.9630   1
   0  -8  -2 26.9075 6.23189   2
   0  -8  -2 19.2058 12.3166   1
   0   8  -2 33.6301 11.7836   1
   0   8   2 27.3587 5.85193   5
   0   8  -2 25.6106 6.37394   5
  -1  -8  -2 2.87103 4.05802   2
  -1  -8  -2 0.89856 9.22840   1
  -1   8  -2 12.4153 8.44248   1
  -1   8  -2 1.38205 4.69990   5
   1   8   2 6.05014 4.53029   5
  -1   8  -2 3.60387 3.93748   7
  -2  -8  -2 647.493 50.4096   1
  -2  -8  -2 659.830 39.4049   2
  -2   8  -2 637.689 39.1127   7
  -2   8  -2 732.551 49.8934   1
  -2   8  -2 655.114 38.9745   5
  -3  -8  -2 220.269 17.3824   2
  -3  -8  -2 268.822 34.6267   1
  -3   8  -2 272.575 17.6257   5
   3   8   2 212.740 17.7325   5
  -3   8  -2 220.271 28.1833   1
  -3   8  -2 258.013 18.3907   7
  -4  -8  -2 787.875 57.4145   1
  -4  -8  -2 756.205 43.7381   2
   4   8   2 674.173 42.5619   5
  -4   8  -2 719.128 52.9628   1
  -4   8  -2 740.833 44.8200   7
  -5  -8  -2 23.7587 13.7544   1
  -5  -8  -2 36.3960 7.34971   2
  -5   8  -2 29.9198 11.9223   1
   5   8   2 28.0731 6.62264   4
  -5   8  -2 49.9364 10.1512   7
  -5   8  -2 51.5162 6.83022   6
  -6  -8  -2 14.3876 13.9286   1
  -6  -8  -2 24.7413 8.84208   7
  -6  -8  -2 16.3034 6.69703   2
  -6   8  -2 20.3149 9.34630   7
  -6   8  -2 21.9990 10.4448   1
   6   8   2 33.4823 5.84293   4
  -6   8  -2 30.6671 5.59511   6
  -7  -8  -2 40.5316 18.5547   1
  -7  -8  -2 22.6089 11.9442   7
  -7  -8  -2 27.8808 7.10031   2
   7   8   2 57.7683 7.52648   4
  -7   8  -2 36.0544 11.2148   6
  -7   8  -2 45.9894 12.6243   7
  -8  -8  -2 19.4276 11.9147   7
  -8  -8  -2 31.2647 16.3239   1
  -8  -8  -2 5.94059 4.68259   6
  -8   8  -2 14.2461 5.01892   6
  -8   8  -2 4.00387 10.7450   7
   8   8   2 13.2720 5.62824   4
  -9  -8  -2 0.07596 5.23782   6
  -9  -8  -2 -6.2529 13.1952   1
  -9  -8  -2 18.0988 15.5048   7
  -9   8  -2 5.80597 13.2080   7
  -9   8  -2 1.77356 5.98780   6
   9   8   2 -0.0857 7.09039   4
 -10  -8  -2 48.3230 7.63063   6
  10   8   2 53.0625 7.47384   4
 -10   8  -2 55.4558 7.73625   6
 -11  -8  -2 45.0116 6.54481   6
  11   8   2 33.3651 6.50012   4
 -11   8  -2 33.9279 7.29450   6
 -12  -8  -2 7.35317 4.00692   6
 -12   8  -2 6.37664 4.63987   6
 -13  -8  -2 4.17703 4.08405   6
 -13  -9   2 11.0032 4.11898   6
 -13   9   2 10.0222 3.27499   6
 -12  -9   2 -4.4557 3.74804   6
 -12  -9   2 4.04716 4.14380   3
 -12   9   2 6.70745 4.24380   6
 -11  -9   2 2.20355 5.34739   3
 -11  -9   2 -7.5762 4.46305   6
 -11   9   2 -2.4876 4.99038   6
 -10  -9   2 69.9161 7.17088   3
 -10  -9   2 47.3677 9.99446   8
 -10  -9   2 57.8101 8.71227   6
  10   9  -2 55.9741 9.86749   4
 -10   9   2 7.18822 16.8358   7
 -10   9   2 58.6704 8.35941   6
 -10   9   2 77.5760 7.65335   3
  -9  -9   2 356.049 22.5646   6
  -9  -9   2 347.849 21.0405   3
  -9  -9   2 189.416 31.1941   7
  -9  -9   2 361.395 24.0435   8
  -9   9   2 338.105 33.0502   7
  -9   9   2 341.175 21.1519   3
  -9   9   2 340.844 23.5883   8
   9   9  -2 314.186 22.2715   4
  -9   9   2 360.875 22.6027   6
  -8  -9   2 19.8110 9.83407   8
  -8  -9   2 2.47115 21.4341   1
  -8  -9   2 1.07734 5.05474   6
  -8  -9   2 3.13138 4.26216   3
  -8  -9   2 -3.4534 13.6913   7
  -8  -9   2 3.94031 9.35240   1
  -8   9   2 3.30321 4.66897   3
   8   9  -2 3.99460 8.07447   4
  -8   9   2 -1.4507 10.6229   7
  -8   9   2 8.76791 6.92143   8
  -8   9   2 2.79547 5.05339   6
  -7  -9   2 19.6160 10.4753   7
  -7  -9   2 19.2542 9.49566   8
  -7  -9   2 8.96517 11.7051   1
  -7  -9   2 4.71517 5.05791   3
  -7   9   2 15.5504 7.76993   8
   7   9  -2 14.0421 7.79337   4
  -7   9   2 14.3748 9.93077   7
   7   9  -2 -7.4529 10.8994   5
  -6  -9   2 12.3644 4.55370   3
  -6  -9   2 9.12246 11.1729   1
  -6  -9   2 15.6524 7.73789   7
  -6  -9   2 -0.8793 4.13449   2
  -6  -9   2 12.8370 9.94182   8
   6   9  -2 8.70370 7.19708   4
  -6   9   2 9.93359 7.76369   8
  -6   9   2 1.29500 4.19062   3
  -6   9   2 -1.1983 4.12966   6
  -6   9   2 0.97267 7.39439   7
   6   9  -2 14.1295 7.85569   5
  -5  -9   2 87.2537 8.24479   3
  -5  -9   2 73.3838 18.4326   1
  -5  -9   2 83.2380 8.95264   2
  -5  -9   2 68.2066 11.1391   7
  -5   9   2 73.5615 8.05614   3
   5   9  -2 73.9312 11.7606   5
  -5   9   2 69.1308 8.54510   6
  -5   9   2 92.0562 14.1485   7
  -4  -9   2 407.240 24.2222   2
   4  -9  -2 361.156 23.9921   2
  -4  -9   2 396.850 35.2762   1
  -4  -9   2 384.278 24.5513   7
   4   9  -2 365.918 25.3076   5
  -4   9   2 278.131 24.8092   7
   3  -9  -2 479.647 29.3462   2
  -3  -9   2 437.983 39.2935   1
  -3  -9   2 468.071 29.3768   2
   3   9  -2 493.027 30.8987   5
  -3   9   2 458.456 31.2007   7
  -2  -9   2 69.9486 8.84368   2
   2  -9  -2 62.4298 8.75639   2
  -2  -9   2 57.3781 15.5160   1
   2   9  -2 45.6007 8.80813   5
   1  -9  -2 793.881 46.0921   2
  -1  -9   2 792.610 46.2173   2
   1   9  -2 766.365 46.6955   5
  -1   9   2 801.945 46.6811   5
   0  -9   2 1980.68 108.243   2
   0  -9  -2 1954.98 108.299   2
   0   9  -2 1945.82 108.587   5
   0   9  -2 1825.79 120.466   1
   0   9   2 2025.19 108.611   5
  -1  -9  -2 45.0230 7.87187   2
  -1  -9  -2 46.7232 15.7787   1
  -1   9  -2 49.4435 8.17788   5
   1   9   2 46.0697 7.81937   5
  -1   9  -2 44.7964 14.0044   1
  -2  -9  -2 95.8092 10.4337   2
  -2  -9  -2 78.6516 18.8452   1
  -2   9  -2 107.917 11.3088   5
  -2   9  -2 70.2466 17.0451   1
   2   9   2 91.5900 10.6911   5
  -3  -9  -2 32.8817 13.8707   1
  -3  -9  -2 32.9325 7.25925   2
  -3   9  -2 31.7083 13.2749   1
  -3   9  -2 35.6644 7.83123   5
   3   9   2 24.3065 6.61408   5
  -3   9  -2 34.9171 7.50310   7
  -4  -9  -2 38.4045 16.5193   1
  -4  -9  -2 28.2780 7.04455   2
  -4   9  -2 27.7797 11.6580   1
  -4   9  -2 26.8059 6.90913   5
   4   9   2 34.3644 7.48811   5
  -4   9  -2 33.1795 8.14974   7
  -5  -9  -2 57.4912 20.3564   1
  -5  -9  -2 44.7756 8.38389   2
   5   9   2 50.2829 7.17667   4
  -5   9  -2 27.3800 11.8826   1
  -5   9  -2 55.9394 11.0831   7
  -6  -9  -2 455.453 33.3525   7
  -6  -9  -2 452.277 53.1295   1
  -6  -9  -2 441.543 29.3370   2
   6  -9   2 413.830 27.0326   4
  -6   9  -2 451.284 26.7969   6
  -6   9  -2 446.543 32.8448   7
   6   9   2 445.165 26.3988   4
  -7  -9  -2 115.393 26.1888   1
  -7  -9  -2 89.4029 11.9234   2
  -7  -9  -2 141.877 20.2896   7
   7   9   2 147.172 11.0968   4
  -7   9  -2 116.945 17.9263   7
  -7   9  -2 129.699 11.1140   6
  -8  -9  -2 31.0050 6.54064   6
  -8  -9  -2 64.6744 21.9388   1
   8   9   2 26.9896 6.20602   4
  -8   9  -2 51.9948 16.9484   7
  -8   9  -2 26.4906 6.16022   6
  -9  -9  -2 35.4790 15.9180   7
  -9  -9  -2 15.3113 5.65809   6
  -9  -9  -2 15.6236 15.2997   1
  -9   9  -2 20.3747 6.50959   6
   9   9   2 19.3293 6.04976   4
  -9   9  -2 26.7836 16.1160   7
 -10  -9  -2 1.54850 5.32481   6
 -10   9  -2 12.3460 5.34014   6
  10   9   2 9.38581 5.60676   4
 -11  -9  -2 4.47822 5.00889   6
  11   9   2 7.94867 5.05841   4
 -11   9  -2 5.54538 5.07915   6
 -12  -9  -2 6.34846 4.04300   6
 -12   9  -2 16.1578 4.39202   6
 -13  10   2 15.1666 4.36193   6
 -12 -10   2 26.8094 6.15873   3
 -12 -10   2 28.3843 4.91652   6
 -12  10   2 58.6681 6.31548   6
 -11 -10   2 15.5200 4.55209   3
 -11  10   2 9.55145 5.20297   6
 -10 -10   2 4.14328 4.33530   3
 -10 -10   2 -1.9875 4.91669   6
  10  10  -2 -7.9961 7.62181   4
 -10  10   2 -1.4212 4.69154   6
  -9 -10   2 -1.7440 8.91730   8
  -9 -10   2 8.60331 4.53707   3
   9  10  -2 2.33044 7.46058   4
  -9  10   2 -9.9308 12.0888   7
  -8 -10   2 89.9278 17.3982   7
  -8 -10   2 46.9874 11.1034   8
  -8 -10   2 30.1907 53.5430   1
  -8 -10   2 37.6736 5.99172   3
  -8 -10   2 36.3526 7.34255   6
  -8 -10   2 28.8230 14.3772   1
  -8  10   2 37.8259 6.50959   3
   8  10  -2 37.1087 7.90806   4
  -8  10   2 43.5004 7.81806   6
  -8  10   2 46.1616 9.21350   8
  -7 -10   2 44.5741 16.7864   1
  -7 -10   2 31.1934 12.9588   7
  -7 -10   2 40.8775 6.50702   3
  -7 -10   2 38.2736 11.0822   8
  -7  10   2 45.9309 6.89007   6
  -7  10   2 36.8889 11.7061   7
   7  10  -2 47.8477 8.30943   4
  -7  10   2 47.0550 6.34210   3
   7  10  -2 20.0286 12.4674   5
  -6 -10   2 230.024 19.9576   8
  -6 -10   2 193.054 13.6036   3
  -6 -10   2 179.360 13.9351   2
  -6 -10   2 200.757 19.0194   7
   6  10  -2 189.659 14.8776   4
  -6  10   2 189.831 13.3252   3
  -6  10   2 183.369 20.1184   7
   6  10  -2 217.049 19.3565   5
  -6  10   2 182.262 13.9113   6
  -6  10   2 179.924 16.7123   8
  -5 -10   2 -7.6961 5.78081   7
  -5 -10   2 -1.5105 4.53266   2
  -5 -10   2 -11.881 8.90349   1
  -5  10   2 -2.1376 4.53208   3
   5  10  -2 1.54283 6.65120   5
   5  10  -2 0.62009 5.54693   4
  -5  10   2 -0.8129 5.95765   7
  -5  10   2 -0.8961 4.43352   6
  -4 -10   2 246.786 19.0289   7
   4 -10  -2 228.036 18.7427   2
  -4 -10   2 235.971 18.1345   2
  -4 -10   2 276.086 35.8893   1
   4  10  -2 266.539 20.4536   5
  -4  10   2 240.418 20.4201   7
  -3 -10   2 24.7121 12.7253   1
   3 -10  -2 11.1543 5.48604   2
  -3 -10   2 13.1024 5.39724   2
   3  10  -2 9.38317 5.85682   5
  -2 -10   2 264.946 34.2368   1
   2 -10  -2 240.924 18.1230   2
  -2 -10   2 245.915 17.8259   2
   2  10  -2 246.382 19.2782   5
  -1 -10   2 85.0341 20.4110   1
   1 -10  -2 44.5002 21.9319   1
   1 -10  -2 88.4343 9.49164   2
  -1 -10   2 69.0599 9.46494   2
   1  10  -2 80.1729 10.8590   5
  -1  10   2 73.3634 10.3882   5
   0 -10  -2 107.430 24.1247   1
   0 -10  -2 143.910 12.8247   2
   0 -10   2 126.424 12.2100   2
   0  10  -2 139.036 13.8235   5
   0  10   2 149.589 13.6247   5
  -1 -10  -2 230.939 17.4650   2
  -1 -10  -2 183.814 29.1400   1
  -1  10  -2 242.855 18.0454   5
   1  10   2 228.276 17.7925   5
  -1  10  -2 216.116 30.6172   1
  -2 -10  -2 441.947 28.4292   2
  -2  10  -2 428.595 39.0055   1
   2  10   2 402.769 27.8714   5
  -2  10  -2 444.759 28.2958   5
  -2  10  -2 421.813 28.0010   7
  -3 -10  -2 -0.0929 4.37651   2
  -3  10  -2 -2.3777 8.83366   1
  -3  10  -2 0.36183 5.24841   7
   3  10   2 -1.2566 5.01571   5
  -3  10  -2 2.01510 5.30889   5
  -4 -10  -2 206.457 35.2445   1
  -4 -10  -2 209.470 17.3953   2
  -4  10  -2 222.498 18.8724   7
   4  10   2 210.400 14.5409   4
  -4  10  -2 258.536 33.8375   1
  -4  10  -2 203.828 15.1674   6
   4  10   2 227.528 17.8718   5
  -4  10  -2 215.170 17.1134   5
  -5 -10  -2 35.4590 8.55087   2
  -5 -10  -2 17.0678 14.4108   1
  -5  10  -2 23.0592 12.9468   1
  -5  10  -2 31.3338 6.29143   6
  -5  10  -2 18.3817 8.22901   7
   5  10   2 26.7433 5.96310   4
   6 -10   2 23.2114 7.22707   4
  -6 -10  -2 17.3900 9.14147   7
  -6 -10  -2 12.8860 7.09784   2
  -6 -10  -2 12.5493 16.6484   1
  -6  10  -2 15.9335 10.0728   7
  -6  10  -2 13.8973 5.68876   6
   6  10   2 22.6400 5.38787   4
   7 -10   2 30.9531 7.97943   4
  -7 -10  -2 3.05353 7.00130   2
  -7 -10  -2 30.0336 21.4057   1
  -7 -10  -2 5.46590 9.87951   7
   7  10   2 17.1457 5.89779   4
  -7  10  -2 10.6447 9.51590   7
  -7  10  -2 11.7487 5.77037   6
  -8 -10  -2 10.2223 5.57703   6
  -8 -10  -2 2.54473 11.7376   7
  -8 -10  -2 30.6751 20.4370   1
   8  10   2 14.4131 5.64667   4
  -8  10  -2 14.1176 5.04658   6
  -8  10  -2 19.2411 13.4429   7
  -9 -10  -2 5.82278 5.12555   6
  -9 -10  -2 35.4054 19.6223   7
  -9 -10  -2 4.53764 16.2262   1
  -9  10  -2 0.35329 17.9439   7
  -9  10  -2 10.1534 5.46379   6
   9  10   2 -2.5881 5.48313   4
 -10 -10  -2 100.019 10.6587   6
 -10  10  -2 106.223 10.5363   6
  10  10   2 98.6459 9.94350   4
 -11 -10  -2 -2.0318 4.06450   6
  11  10   2 12.6999 5.31192   4
 -11  10  -2 4.56838 5.12556   6
 -12 -10  -2 -4.6696 4.98223   6
 -12  10  -2 3.51449 4.18022   6
 -12 -11   2 -5.7099 4.86251   6
 -12  11   2 3.89677 3.66328   6
 -11 -11   2 17.8825 5.08409   6
 -11 -11   2 21.8485 4.67781   3
 -11  11   2 25.7403 6.18671   6
 -10 -11   2 55.8444 8.36377   6
 -10 -11   2 97.4045 8.23451   3
 -10  11   2 90.5312 10.1131   6
  10  11  -2 57.1213 10.6831   4
  -9 -11   2 11.7514 6.42238   6
  -9 -11   2 16.5964 5.11928   3
  -9  11   2 19.3568 5.94470   6
  -9  11   2 20.2589 15.0149   7
   9  11  -2 22.0453 7.29670   4
  -8 -11   2 647.481 38.3761   6
  -8 -11   2 629.792 37.0411   3
  -8 -11   2 634.331 51.1240   1
  -8 -11   2 707.566 43.0478   8
   8  11  -2 612.115 37.4317   4
  -8  11   2 639.120 47.1646   7
  -8  11   2 653.154 38.2133   6
  -7 -11   2 0.08662 4.37243   3
  -7 -11   2 1.17117 13.4095   1
  -7 -11   2 0.76072 12.7355   7
  -7  11   2 5.76497 4.57626   6
   7  11  -2 6.55108 7.04799   4
   7  11  -2 33.7579 13.4919   5
  -7  11   2 -3.7416 9.69200   7
  -7  11   2 7.77516 7.80340   8
  -7  11   2 7.24521 4.26206   3
  -6 -11   2 117.447 10.1831   3
  -6 -11   2 109.935 15.8523   7
  -6 -11   2 82.0965 23.3423   1
  -6 -11   2 96.8586 10.8773   2
   6  11  -2 120.230 10.8960   4
  -6  11   2 105.346 9.78578   3
   6  11  -2 96.8828 14.5092   5
  -6  11   2 100.022 10.0368   6
  -6  11   2 122.007 17.7357   7
  -6  11   2 92.6285 11.7488   8
  -5 -11   2 -0.8945 4.78906   3
  -5 -11   2 3.49952 5.69659   2
  -5 -11   2 7.95110 13.4492   1
  -5 -11   2 5.87967 7.02120   7
  -5  11   2 -18.176 8.60507   8
  -5  11   2 3.20671 7.23624   7
   5  11  -2 -3.2173 7.08268   5
  -5  11   2 6.71334 5.01478   6
  -5  11   2 -2.2820 4.41362   3
   5  11  -2 -7.0678 5.04911   4
   4 -11  -2 686.259 42.9902   2
  -4 -11   2 733.115 42.8457   2
  -4 -11   2 701.754 56.4624   1
   4  11  -2 684.219 39.4312   4
  -4  11   2 675.942 39.8548   6
   4  11  -2 712.530 44.5589   5
   3 -11  -2 22.8099 7.45294   2
  -3 -11   2 25.0380 13.1354   1
  -3 -11   2 17.7560 6.27488   2
   3  11  -2 13.0474 7.34215   5
  -2 -11   2 445.366 41.7022   1
  -2 -11   2 468.807 30.3702   2
   2 -11  -2 477.877 31.8381   2
   2  11  -2 473.242 31.7566   5
  -1 -11   2 23.7368 6.76143   2
   1 -11  -2 20.8970 6.47466   2
  -1 -11   2 32.7835 15.4629   1
   1 -11  -2 16.4589 23.2944   1
   1  11  -2 26.9555 7.66115   5
  -1  11   2 21.6262 6.99025   5
   0 -11  -2 18.5697 6.26249   2
   0 -11  -2 31.1322 18.8828   1
   0 -11   2 30.5693 17.0873   1
   0 -11   2 17.4540 6.38723   2
   0  11   2 26.4023 7.13224   5
   0  11  -2 22.3799 7.06979   5
   1 -11   2 212.959 16.8048   2
  -1 -11  -2 214.614 17.0495   2
  -1 -11  -2 153.800 28.8266   1
  -1  11  -2 207.796 17.4296   5
   1  11   2 208.924 17.4480   5
  -2 -11  -2 455.967 31.0785   2
  -2  11  -2 486.140 31.2107   5
  -2  11  -2 445.600 42.1164   1
   2  11   2 483.701 31.2960   5
  -3 -11  -2 66.1968 10.4367   2
  -3 -11  -2 46.4066 18.5484   1
   3  11   2 58.7867 9.99461   5
  -3  11  -2 64.5621 10.6278   5
  -3  11  -2 80.7398 11.9012   7
   3  11   2 83.1839 7.93129   4
  -3  11  -2 51.5923 16.2224   1
  -4 -11  -2 225.854 18.6384   2
  -4 -11  -2 254.351 38.3291   1
  -4  11  -2 176.593 29.3332   1
  -4  11  -2 233.570 18.4062   5
  -4  11  -2 234.460 20.0460   7
   4  11   2 213.956 18.4905   5
   4  11   2 227.758 14.8475   4
  -5 -11  -2 64.1022 23.1523   1
  -5 -11  -2 85.9269 12.5493   2
  -5  11  -2 90.6212 15.2847   7
   5  11   2 87.9510 8.81098   4
  -5  11  -2 77.0774 9.27818   6
  -6 -11  -2 -0.2013 15.6266   1
   6 -11   2 0.41583 6.85947   4
  -6 -11  -2 1.68055 6.35371   2
  -6 -11  -2 -7.3430 7.74310   7
   6  11   2 9.67249 6.13640   4
  -6  11  -2 0.48824 8.88744   7
   7 -11   2 -2.3814 7.67296   4
  -7 -11  -2 -7.5194 9.63902   7
  -7 -11  -2 -4.9741 7.59105   2
  -7 -11  -2 23.0562 17.9289   1
   7  11   2 5.33630 5.77953   4
  -7  11  -2 7.66638 5.24549   6
  -7  11  -2 2.71310 11.0503   7
   8 -11   2 228.567 18.1412   4
  -8 -11  -2 198.869 27.2998   7
  -8 -11  -2 238.177 17.4876   6
   8  11   2 252.227 16.9718   4
  -8  11  -2 247.064 17.2877   6
  -8  11  -2 264.910 30.5728   7
  -9 -11  -2 2.52461 17.6575   1
  -9 -11  -2 60.4260 21.4233   7
  -9 -11  -2 12.6010 5.64978   6
  -9  11  -2 25.2285 6.10746   6
   9  11   2 15.5417 5.73533   4
  -9  11  -2 51.5756 19.4542   7
 -10 -11  -2 42.4247 6.72555   6
 -10  11  -2 62.6841 8.19457   6
  10  11   2 42.8444 8.00970   4
 -11 -11  -2 0.62708 4.36560   6
  11  11   2 7.27300 4.65073   4
 -11  11  -2 9.09534 4.96422   6
 -12 -11  -2 46.8968 5.59365   6
 -12  11  -2 50.5751 5.32236   6
 -12 -12   2 9.02968 3.66576   6
 -12  12   2 13.2773 4.54854   6
 -11 -12   2 119.353 10.8540   3
 -11 -12   2 111.660 9.81947   6
 -11  12   2 136.663 11.0873   6
 -10 -12   2 3.64375 4.93273   3
 -10 -12   2 2.00244 4.71310   6
  10  12  -2 16.9429 6.50820   4
 -10  12   2 11.1351 5.70868   6
  -9 -12   2 57.7385 6.85782   3
  -9 -12   2 50.7818 7.71604   6
  -9  12   2 46.8334 7.97382   6
   9  12  -2 50.2874 8.01374   4
  -8 -12   2 114.719 10.6923   3
  -8 -12   2 131.716 11.7092   6
  -8  12   2 117.995 11.3924   6
   8  12  -2 124.403 11.6314   4
  -7 -12   2 23.3909 16.2656   1
  -7 -12   2 -5.6976 14.3762   7
  -7 -12   2 4.75264 5.15287   3
  -7  12   2 9.25032 4.95970   6
   7  12  -2 3.54663 5.85746   4
  -7  12   2 21.5501 10.1431   7
   7  12  -2 -1.9727 13.6468   5
  -6 -12   2 56.1326 22.1437   1
  -6 -12   2 46.9202 7.61432   3
  -6 -12   2 21.8764 12.7715   7
  -6 -12   2 47.4081 8.67384   2
  -6  12   2 49.4945 7.33377   6
   6  12  -2 38.0525 12.2194   5
   6  12  -2 49.2467 7.60084   4
  -5 -12   2 106.868 12.8932   2
  -5 -12   2 135.277 28.4933   1
  -5 -12   2 102.345 9.58847   3
  -5 -12   2 97.6482 14.2341   7
   5  12  -2 120.683 15.7022   5
  -5  12   2 95.7755 10.0899   6
   5  12  -2 103.915 10.1825   4
   4 -12  -2 2.28361 7.83198   2
  -4 -12   2 6.75332 6.01792   2
  -4 -12   2 5.82490 5.55324   4
  -4 -12   2 4.82520 15.4059   1
   4  12  -2 1.38826 4.68810   4
   4  12  -2 4.30318 7.22847   5
  -4  12   2 5.30930 5.12504   6
  -3 -12   2 109.449 24.5985   1
  -3 -12   2 76.9292 11.1374   2
   3 -12  -2 63.1534 11.0009   2
  -3  12   2 79.3283 8.65706   6
   3  12  -2 74.2601 11.8977   5
   3  12  -2 64.1194 7.26095   4
  -2 -12   2 28.7633 7.02367   2
   2 -12  -2 30.7726 7.34142   2
  -2 -12   2 25.9270 15.1909   1
   2  12  -2 17.0928 8.25343   5
  -1 -12   2 308.744 41.5133   1
  -1 -12   2 290.070 20.3672   2
   1 -12  -2 292.267 20.5541   2
  -1  12   2 270.550 20.9643   5
   1  12  -2 198.623 19.8614   5
   0 -12   2 10.6529 15.5823   1
   0 -12  -2 1.06699 5.03253   2
   0 -12  -2 -11.619 19.9225   1
   0 -12   2 6.48406 5.50609   2
   0  12  -2 5.12620 6.71239   5
   0  12   2 1.46180 5.79542   5
  -1 -12  -2 190.777 16.1294   2
   1 -12   2 166.770 15.4678   2
  -1 -12  -2 106.043 28.5189   1
   1 -12   2 167.386 35.1818   1
   1  12   2 165.618 16.0713   5
  -1  12  -2 195.174 16.7095   5
  -2 -12  -2 205.207 33.8509   1
  -2 -12  -2 243.908 15.5980   4
   2 -12   2 265.438 19.9355   2
  -2 -12  -2 255.639 20.0794   2
   2  12   2 255.189 20.1381   5
  -2  12  -2 250.353 20.2354   5
   2  12   2 232.603 15.7301   4
  -3 -12  -2 155.729 10.6997   4
  -3 -12  -2 144.229 14.2892   2
  -3 -12  -2 92.4630 24.9641   1
   3  12   2 127.032 15.1057   5
  -3  12  -2 145.957 14.7897   5
  -3  12  -2 142.355 12.1495   6
  -4 -12  -2 4.63730 6.69570   2
   4 -12   2 6.53718 6.30884   4
  -4 -12  -2 -1.9009 15.7753   1
  -4  12  -2 9.20183 6.03055   6
  -4  12  -2 11.4329 6.85067   5
   4  12   2 7.00605 7.66845   5
   4  12   2 1.21314 4.74165   4
  -4  12  -2 12.3688 8.72400   7
  -5 -12  -2 229.895 19.0236   2
  -5 -12  -2 237.590 40.3441   1
   5 -12   2 176.992 14.6965   4
  -5  12  -2 207.602 15.2928   6
   5  12   2 200.109 14.0870   4
  -5  12  -2 207.047 20.9603   7
  -6 -12  -2 59.8766 24.9514   1
  -6 -12  -2 66.4030 14.4195   7
  -6 -12  -2 49.4241 9.87016   2
   6 -12   2 54.5267 8.86330   4
   6  12   2 70.8654 8.36211   4
  -6  12  -2 59.6995 8.58044   6
  -6  12  -2 70.5187 14.5631   7
   7 -12   2 -0.3488 6.96461   4
  -7 -12  -2 10.2857 8.50743   2
  -7 -12  -2 28.7409 22.4430   1
  -7  12  -2 -1.0412 5.42928   6
   7  12   2 -1.3874 4.99269   4
  -8 -12  -2 4.12146 16.6805   7
   8 -12   2 18.2802 7.76846   4
  -8 -12  -2 55.5392 23.7246   1
  -8  12  -2 33.1194 17.1690   7
  -9 -12  -2 5.86675 20.3070   1
  -9 -12  -2 24.1023 6.35262   6
   9  12   2 25.0319 6.07804   4
  -9  12  -2 23.6293 6.31649   6
 -10 -12  -2 -5.0485 4.55283   6
  10  12   2 1.64302 4.57993   4
 -10  12  -2 3.91662 4.92249   6
 -11 -12  -2 -2.4847 4.03909   6
 -11  12  -2 7.16408 5.10686   6
  11  12   2 5.24527 5.70341   4
 -12 -12  -2 2.84892 3.10111   6
 -12  12  -2 2.94870 4.97635   6
 -12 -13   2 6.54513 3.53521   6
 -12  13   2 11.9753 3.25064   6
 -11 -13   2 0.40565 4.85723   3
 -11 -13   2 -2.5513 3.81932   6
  11  13  -2 -11.781 6.99399   4
 -11  13   2 4.33945 4.54160   6
 -10 -13   2 -3.9193 4.40410   6
 -10 -13   2 -2.1604 4.04203   3
 -10  13   2 7.56368 5.11679   6
  10  13  -2 0.95463 6.07354   4
  -9 -13   2 12.2101 5.06572   3
  -9 -13   2 14.3883 5.73686   6
  -9  13   2 19.4319 6.31662   6
   9  13  -2 15.5698 6.29530   4
  -8 -13   2 28.6685 19.8424   1
  -7 -13   2 7.27301 4.76142   3
  -7 -13   2 -12.315 16.3772   1
  -7 -13   2 -20.649 27.6057   7
   7  13  -2 6.75805 6.55633   4
   7  13  -2 -17.331 13.5842   5
  -7  13   2 20.5660 6.19873   6
  -6 -13   2 15.7979 5.24699   3
  -6 -13   2 22.5179 17.7825   1
  -6 -13   2 18.2739 7.65298   2
  -6 -13   2 15.6280 12.7117   7
   6  13  -2 13.1248 5.63856   4
   6  13  -2 19.0922 10.8568   5
  -6  13   2 23.3341 6.00013   6
  -5 -13   2 2.05677 10.0785   7
  -5 -13   2 5.91611 15.9560   1
  -5 -13   2 16.3448 7.45966   2
   5  13  -2 13.9906 9.28989   5
  -5  13   2 9.46964 5.12322   6
   5  13  -2 9.69179 5.06949   4
   4 -13  -2 331.562 25.5875   2
  -4 -13   2 285.634 19.3069   4
  -4 -13   2 317.076 23.8889   2
  -4 -13   2 353.863 46.7778   1
  -4  13   2 314.105 20.2996   6
   4  13  -2 334.494 19.8501   4
   4  13  -2 312.435 25.6790   5
  -3 -13   2 14.3645 7.51955   2
   3 -13  -2 9.38147 7.41697   2
  -3 -13   2 3.66929 13.8794   1
   3  13  -2 6.03292 7.16955   5
   3  13  -2 9.07480 5.21146   4
  -3  13   2 7.77072 6.07310   6
  -2 -13   2 138.254 13.7777   2
  -2 -13   2 116.719 9.24364   4
   2 -13  -2 139.343 14.3149   2
  -2 -13   2 147.310 31.4918   1
   2  13  -2 113.323 15.0133   5
   2  13  -2 108.158 9.69127   4
  -2  13   2 110.526 11.0438   6
  -1 -13   2 244.401 19.6633   2
   1 -13  -2 255.010 20.0036   2
  -1 -13   2 326.558 45.5537   1
  -1 -13   2 234.995 15.3017   4
  -1  13   2 257.737 20.9207   5
   1  13  -2 240.005 20.6306   5
   1  13  -2 242.031 15.8212   4
   0 -13   2 1.93395 3.97102   4
   0 -13  -2 1.67334 5.60923   2
   0 -13   2 1.47463 5.45920   2
   0 -13   2 0.15820 17.5487   1
   0  13  -2 -4.4258 4.26657   4
   0  13   2 -12.884 5.57438   5
   0  13  -2 9.37962 6.42022   5
   1 -13   2 305.150 22.8499   2
  -1 -13  -2 299.940 18.4247   4
   1 -13   2 325.130 49.5091   1
   1 -13   2 292.687 18.1958   4
  -1 -13  -2 317.430 23.1814   2
  -1  13  -2 297.428 23.1422   5
   1  13   2 274.460 18.1418   4
   1  13   2 324.572 23.5730   5
  -2 -13  -2 5.84076 4.13486   4
   2 -13   2 -1.2459 3.84093   4
   2 -13   2 1.77375 5.35504   2
  -2 -13  -2 -2.3244 5.13359   2
  -2  13  -2 13.5698 6.95834   5
   2  13   2 -2.9230 6.39236   5
  -2  13  -2 2.05555 6.02173   6
   3 -13   2 40.5709 6.47675   4
  -3 -13  -2 44.3906 5.87391   4
  -3 -13  -2 36.9784 8.91712   2
   3 -13   2 50.9868 10.9525   2
  -3 -13  -2 20.1937 17.5576   1
   3  13   2 26.3955 9.08370   5
  -3  13  -2 48.9081 7.93520   6
   3  13   2 34.3164 5.54998   4
  -3  13  -2 46.0909 10.0712   5
  -4 -13  -2 4.12368 6.64709   2
  -4 -13  -2 -12.346 15.9574   1
   4 -13   2 3.10140 4.78463   4
   4 -13   2 4.72353 8.26133   2
  -4  13  -2 17.9805 8.34705   5
   4  13   2 8.84931 4.76469   4
  -4  13  -2 2.32897 5.50912   6
  -5 -13  -2 290.961 48.3486   1
   5 -13   2 261.357 18.1689   4
  -5 -13  -2 261.077 22.4475   2
  -5  13  -2 314.420 23.5344   6
  -5  13  -2 271.514 24.9067   7
  -6 -13  -2 -11.274 9.95609   7
   6 -13   2 -11.020 6.47244   4
  -6 -13  -2 6.56005 8.51969   2
  -6 -13  -2 43.9919 25.5914   1
   6 -13   2 -8.5315 19.3310   2
  -6  13  -2 11.8008 10.2951   7
   6  13   2 0.63857 4.83779   4
  -6  13  -2 11.6708 5.89383   6
  -7 -13  -2 389.169 56.4622   1
  -7 -13  -2 259.811 23.5048   2
  -7 -13  -2 265.639 29.3039   7
   7 -13   2 307.601 20.1971   4
  -7  13  -2 316.640 20.3419   6
   7  13   2 292.114 19.2659   4
  -7  13  -2 296.640 28.2817   7
  -8 -13  -2 51.1722 26.0922   1
   8 -13   2 8.38402 7.45497   4
  -8 -13  -2 33.8382 17.6541   7
  -8  13  -2 15.7230 6.31662   6
   8  13   2 15.7172 5.89263   4
  -8  13  -2 -30.784 15.0570   7
  -9 -13  -2 20.9328 20.4617   1
  -9 -13  -2 9.50792 5.02696   6
   9  13   2 5.15702 5.31250   4
  -9  13  -2 12.1402 5.97368   6
 -10  13  -2 6.68930 5.49048   6
  10  13   2 -3.1833 4.69179   4
 -11 -13  -2 -5.6614 3.58766   6
 -11  13  -2 10.8376 4.33371   6
  11  13   2 9.77033 4.09578   4
 -12 -13  -2 -0.2525 2.44988   6
 -11 -14   2 11.1778 4.60011   6
  11  14  -2 7.18795 6.31403   4
 -11  14   2 20.1158 4.39152   6
 -10 -14   2 2.95915 4.66655   3
 -10 -14   2 -0.9498 5.76967   6
 -10  14   2 8.83037 5.65742   6
  10  14  -2 -1.1217 5.29312   4
  -9 -14   2 3.51612 5.33732   6
  -9 -14   2 12.1399 4.80751   3
   9  14  -2 2.09322 5.72927   4
  -9  14   2 8.97569 5.51504   6
  -8 -14   2 127.804 10.7752   3
  -8 -14   2 148.758 31.1681   1
   8  14  -2 103.149 11.0668   4
  -8  14   2 124.073 11.9830   6
  -7 -14   2 110.363 28.8004   1
  -7 -14   2 133.484 11.7726   3
   7  14  -2 125.503 21.6133   5
  -7  14   2 134.969 12.9909   6
   7  14  -2 146.839 12.3053   4
  -6 -14   2 -16.634 14.3679   7
  -6 -14   2 3.83465 4.97778   3
  -6 -14   2 7.22244 8.03699   2
  -6 -14   2 9.03342 17.1461   1
   6  14  -2 8.76125 11.0925   5
   6  14  -2 0.82913 6.00318   4
  -6  14   2 -0.2518 5.05774   6
  -5 -14   2 445.493 31.4685   2
  -5  14   2 428.323 27.4223   6
   5  14  -2 473.325 26.9897   4
   5  14  -2 425.253 33.9296   5
   4 -14  -2 73.8040 9.40294   4
   4 -14  -2 87.2072 15.6206   2
  -4 -14   2 138.630 32.3795   1
  -4 -14   2 72.2595 11.9690   2
  -4 -14   2 83.5002 8.19611   4
  -4  14   2 82.3013 9.01095   6
   4  14  -2 82.8412 8.86424   4
   4  14  -2 90.3746 15.0041   5
  -3 -14   2 50.3952 6.33574   4
   3 -14  -2 53.5971 11.6391   2
  -3 -14   2 41.8594 19.4716   1
  -3 -14   2 52.3666 10.7406   2
  -3  14   2 49.4865 7.20507   6
   3  14  -2 54.5989 11.4745   5
   3  14  -2 44.4943 6.62490   4
   2 -14  -2 18.6828 5.64743   4
   2 -14  -2 28.4199 8.94912   2
  -2 -14   2 36.7580 5.39661   4
  -2 -14   2 42.9296 18.8548   1
   2  14  -2 26.6127 5.54089   4
   1 -14  -2 36.3717 5.84695   4
  -1 -14   2 45.4383 5.50114   4
  -1 -14   2 38.6153 21.5958   1
  -1 -14   2 53.8543 10.0355   2
   1 -14  -2 46.8353 10.1234   2
  -1  14   2 36.9211 10.4113   5
   1  14  -2 44.0536 10.2530   5
   1  14  -2 28.9853 5.71907   4
   0 -14   2 19.9774 6.98742   2
   0 -14  -2 22.8920 8.44549   2
   0 -14   2 11.4546 4.25438   4
   0 -14   2 27.8400 24.6530   1
   0 -14  -2 31.4438 48.2594   1
   0  14   2 3.02959 6.87296   5
   0  14  -2 18.4664 8.71724   5
   0  14   2 20.3122 5.15572   4
  -1 -14  -2 -6.3123 5.20343   2
  -1 -14  -2 7.89152 4.41461   4
   1 -14   2 0.78072 5.95691   2
   1 -14   2 2.57845 3.90588   4
   1 -14   2 1.10773 27.7461   1
  -1 -14  -2 3.63811 24.7401   1
   1  14   2 7.49205 4.39243   4
   1  14   2 -4.1455 5.65394   5
  -1  14  -2 4.25393 7.22183   5
  -1  14  -2 -0.3906 5.04373   4
   2 -14   2 7.64784 4.51760   4
   2 -14   2 7.09699 6.83111   2
  -2 -14  -2 7.14152 3.99880   4
  -2 -14  -2 0.73760 5.81358   2
  -2 -14  -2 6.36215 23.0074   1
  -2  14  -2 7.36204 7.71317   5
   2  14   2 4.63868 4.53607   4
  -2  14  -2 3.27081 5.95261   4
  -3 -14  -2 176.780 17.8325   2
  -3 -14  -2 134.578 31.3579   1
   3 -14   2 204.244 19.3782   2
  -3 -14  -2 174.691 12.7451   4
   3 -14   2 174.755 12.7730   4
  -3  14  -2 213.577 19.1751   5
   3  14   2 194.918 18.9942   5
  -3  14  -2 181.081 14.2470   6
   3  14   2 199.035 12.8699   4
  -4 -14  -2 52.7377 10.8599   2
  -4 -14  -2 45.6489 24.2213   1
   4 -14   2 71.4087 8.07948   4
   4 -14   2 54.7269 13.8234   2
   4  14   2 72.9825 7.90670   4
  -4  14  -2 57.8961 8.27543   6
   4  14   2 52.1781 11.3714   5
  -4  14  -2 35.9273 13.1490   5
  -5 -14  -2 84.5528 30.2201   1
  -5 -14  -2 38.7065 9.90308   2
   5 -14   2 48.9445 15.8160   2
   5  14   2 39.6237 7.05244   4
  -5  14  -2 54.6837 8.45296   6
  -6 -14  -2 6.53546 12.3875   7
  -6 -14  -2 18.6441 23.3692   1
  -6 -14  -2 8.29408 8.82538   2
   6 -14   2 23.2417 6.97523   4
  -6  14  -2 21.5600 6.74696   6
   6  14   2 10.6715 5.53614   4
  -7 -14  -2 58.6342 27.7383   1
   7 -14   2 46.8159 8.33274   4
  -7 -14  -2 10.1535 11.3403   2
  -7 -14  -2 13.7272 14.8298   7
   7  14   2 53.5323 6.93232   4
  -7  14  -2 53.5910 7.99416   6
  -8 -14  -2 -35.710 26.0869   1
  -8 -14  -2 -7.7506 17.1893   7
   8 -14   2 15.6826 7.73339   4
   8  14   2 7.83218 5.05478   4
  -8  14  -2 16.4864 6.44018   6
  -9 -14  -2 64.9135 8.59978   6
  -9  14  -2 81.7400 9.39047   6
   9  14   2 66.1359 7.75863   4
 -10 -14  -2 30.1228 6.15263   6
 -10  14  -2 30.7290 6.14592   6
  10  14   2 31.4948 5.51837   4
 -11 -14  -2 5.61377 3.57476   6
  11  14   2 -1.4102 3.92879   4
 -11  14  -2 2.40056 4.50451   6
 -11 -15   2 -0.2233 3.55245   6
 -11  15   2 8.75717 3.63474   6
 -10 -15   2 -2.3278 4.44816   6
 -10 -15   2 2.47956 8.21912   3
  10  15  -2 6.02658 4.54601   4
 -10  15   2 17.6284 5.28555   6
  -9 -15   2 39.1589 7.79544   3
  -9 -15   2 34.6468 6.69792   6
  -9  15   2 44.4281 7.15485   6
   9  15  -2 40.7876 6.91775   4
  -8 -15   2 25.5560 5.99612   3
  -8 -15   2 42.1964 24.4331   1
   8  15  -2 37.7824 6.35371   4
  -8  15   2 39.7506 7.68482   6
  -7 -15   2 153.803 13.8267   3
  -7 -15   2 211.417 39.3356   1
   7  15  -2 197.796 13.9134   4
   7  15  -2 185.322 26.7721   5
  -7  15   2 191.911 15.2897   6
  -6 -15   2 102.067 30.4495   1
  -6 -15   2 124.499 15.8395   2
  -6 -15   2 154.313 12.6785   3
  -6  15   2 177.718 13.9691   6
   6  15  -2 172.375 12.9733   4
   6  15  -2 143.130 28.2499   5
   5 -15  -2 251.306 19.8850   4
  -5 -15   2 273.244 18.2773   3
  -5 -15   2 281.327 45.6434   1
  -5 -15   2 273.909 28.0798   7
  -5 -15   2 282.190 23.6294   2
   5  15  -2 289.347 18.3493   4
  -5  15   2 285.396 19.1801   6
   5  15  -2 309.205 26.2200   5
   4 -15  -2 2.74399 7.05131   4
  -4 -15   2 4.82854 5.34223   4
   4 -15  -2 -3.1521 11.2213   2
  -4 -15   2 8.45593 7.55738   2
  -4 -15   2 11.3843 20.1932   1
   4  15  -2 3.04019 5.73397   4
  -4  15   2 14.6765 6.07729   6
   4  15  -2 0.49559 8.82616   5
   3 -15  -2 99.9381 15.8259   2
  -3 -15   2 109.008 15.0991   2
   3 -15  -2 105.750 10.5502   4
  -3 -15   2 97.9470 29.3168   1
  -3 -15   2 97.9780 9.04904   4
   3  15  -2 95.9582 15.4791   5
   3  15  -2 111.761 10.0661   4
   2 -15  -2 13.3508 4.98091   4
  -2 -15   2 8.99151 4.22165   4
   2 -15  -2 -0.1642 8.70196   2
  -2 -15   2 -0.7249 20.3058   1
  -2 -15   2 11.0276 6.83575   2
   2  15  -2 2.76738 7.95777   5
   2  15  -2 6.74374 4.42644   4
   1 -15  -2 -2.1574 4.34394   4
   1 -15  -2 -4.3976 6.58426   2
  -1 -15   2 -21.262 19.4137   1
  -1 -15   2 3.33570 3.79961   4
  -1 -15   2 4.54620 7.18663   2
   1  15  -2 1.91415 4.24599   4
  -1  15   2 4.89226 6.02868   4
   1  15  -2 5.19487 7.49205   5
   0 -15   2 45.0522 10.1340   2
   0 -15  -2 42.3602 6.28277   4
   0 -15   2 52.0298 6.20895   4
   0 -15  -2 49.3173 17.0231   2
   0  15  -2 42.8969 6.30048   4
   0  15   2 48.2580 6.73841   4
   0  15   2 51.6547 11.3796   5
   0  15  -2 39.6282 11.0795   5
  -1 -15  -2 4.52622 7.43037   2
  -1 -15  -2 14.2773 29.6299   1
   1 -15   2 2.19183 4.03499   4
   1 -15   2 -2.9840 7.02033   2
  -1 -15  -2 -0.5818 3.94274   4
  -1  15  -2 -2.7540 4.90413   4
  -1  15  -2 3.88263 8.20805   5
   1  15   2 1.41071 7.55329   5
   1  15   2 -3.6005 4.74399   4
   2 -15   2 144.684 17.6043   2
  -2 -15  -2 113.781 9.27246   4
  -2 -15  -2 128.722 35.1172   1
  -2 -15  -2 125.894 17.0003   2
   2 -15   2 116.899 9.55814   4
   2  15   2 109.795 15.8696   5
  -2  15  -2 100.183 10.3501   4
  -2  15  -2 120.883 16.0526   5
   2  15   2 107.627 9.20126   4
  -3 -15  -2 261.658 22.2846   2
  -3 -15  -2 234.966 15.8057   4
   3 -15   2 242.817 16.2979   4
   3 -15   2 255.532 23.2571   2
  -3 -15  -2 150.474 38.9023   1
   3  15   2 241.423 22.9995   5
  -3  15  -2 248.630 22.6251   5
   3  15   2 252.973 15.9477   4
  -3  15  -2 236.929 17.3230   6
  -4 -15  -2 20.7284 24.7862   1
   4 -15   2 84.5979 15.8827   2
  -4 -15  -2 56.9491 12.4395   2
   4  15   2 52.8665 6.87725   4
  -4  15  -2 57.3490 8.44528   6
   5 -15   2 56.1280 7.62253   4
  -5 -15  -2 25.1820 23.6406   1
   5 -15   2 53.9494 16.7375   2
  -5 -15  -2 46.9915 11.6747   2
  -5  15  -2 64.1609 8.72896   6
   5  15   2 58.6037 7.37485   4
  -6 -15  -2 25.0266 27.1919   1
  -6 -15  -2 19.8381 10.0734   2
   6 -15   2 11.5845 5.95369   4
  -6 -15  -2 -3.1251 13.1697   7
   6  15   2 6.91971 5.59737   4
  -6  15  -2 11.1605 6.21073   6
  -7 -15  -2 32.4112 27.1334   1
  -7 -15  -2 32.4117 17.7531   7
   7 -15   2 10.8692 6.61489   4
  -7 -15  -2 25.8783 12.8955   2
  -7  15  -2 11.9051 6.25036   6
   7  15   2 4.93021 4.82543   4
   8 -15   2 8.49921 6.71641   4
  -8  15  -2 27.7023 6.82015   6
   8  15   2 11.4461 5.24077   4
  -9 -15  -2 12.2126 5.03573   6
   9  15   2 18.9589 5.54327   4
  -9  15  -2 18.8339 6.20808   6
 -10 -15  -2 4.28292 4.37119   6
  10  15   2 7.19730 3.96462   4
 -10  15  -2 11.1786 5.33230   6
 -11 -15  -2 58.5579 5.75661   6
  11  15   2 49.9421 5.29151   4
 -11 -16   2 4.25539 3.49870   6
 -10 -16   2 60.4467 7.46147   6
  10  16  -2 66.1492 6.63346   4
 -10  16   2 81.7604 8.64579   6
  -9 -16   2 2.92595 4.41486   3
  -9 -16   2 5.61441 5.23471   6
  -9  16   2 11.5616 5.67415   6
   9  16  -2 -7.0608 5.14940   4
  -8 -16   2 63.9857 7.34359   3
   8  16  -2 63.6050 7.88681   4
  -8  16   2 88.3969 9.80128   6
  -7 -16   2 73.0084 29.2727   1
  -7 -16   2 72.5597 8.71727   3
   7  16  -2 71.8717 8.71100   4
  -7  16   2 85.1118 9.71680   6
  -6 -16   2 12.9731 10.9968   2
  -6 -16   2 9.02626 5.11161   3
  -6 -16   2 25.7496 26.4122   1
   6 -16  -2 16.0256 8.09756   4
  -6  16   2 22.9625 6.69446   6
   6  16  -2 5.37515 5.03589   4
   6  16  -2 21.2341 15.4524   5
  -5 -16   2 53.8839 7.33149   3
  -5 -16   2 63.4514 14.3067   2
   5 -16  -2 49.8093 8.63066   4
  -5 -16   2 42.9574 24.7314   1
   5  16  -2 71.1376 14.4638   5
   5  16  -2 72.4116 8.01252   4
  -5  16   2 70.3442 9.17165   6
   4 -16  -2 32.0148 14.9529   2
  -4 -16   2 11.5523 5.51112   4
  -4 -16   2 -7.8914 20.4607   1
  -4 -16   2 40.0908 14.2784   7
  -4 -16   2 14.4527 8.45854   2
  -4  16   2 10.9481 6.29688   6
   4  16  -2 21.0337 11.7777   5
   4  16  -2 25.8761 5.53665   4
   3 -16  -2 518.408 37.5132   2
  -3 -16   2 520.173 35.8603   2
  -3 -16   2 391.821 65.8857   1
   3 -16  -2 507.166 29.8128   4
   3  16  -2 485.841 37.3643   5
   3  16  -2 510.155 29.7492   4
  -2 -16   2 192.346 12.9768   4
   2 -16  -2 191.296 20.3034   2
  -2 -16   2 261.525 47.1250   1
  -2 -16   2 181.639 18.8060   2
   2 -16  -2 187.671 13.7628   4
   2  16  -2 191.226 13.2650   4
   2  16  -2 198.706 20.6744   5
  -1 -16   2 507.566 64.4608   1
  -1 -16   2 403.441 31.7455   2
  -1 -16   2 423.323 25.7656   4
   1 -16  -2 449.465 26.1752   4
   1 -16  -2 538.935 33.9069   2
  -1  16   2 405.834 26.0944   4
   1  16  -2 455.717 33.6179   5
   1  16  -2 462.909 26.3625   4
   0 -16   2 40.2793 35.7129   1
   0 -16  -2 89.8941 14.8850   2
   0 -16   2 67.6790 7.63361   4
   0 -16  -2 77.2682 8.27965   4
   0 -16   2 75.7113 13.7726   2
   0  16   2 88.5184 14.3941   5
   0  16  -2 85.8827 15.0010   5
   0  16   2 82.5626 8.92581   4
   0  16  -2 75.2810 8.07670   4
   1 -16   2 173.489 17.9920   2
   1 -16   2 159.724 11.7134   4
  -1 -16  -2 154.027 11.8985   4
  -1 -16  -2 173.450 18.5954   2
  -1 -16  -2 22.7599 43.3668   1
   1  16   2 164.792 11.6851   4
  -1  16  -2 155.976 12.2931   4
   1  16   2 136.411 18.1800   5
  -1  16  -2 159.680 19.4031   5
  -2 -16  -2 26.6612 37.4633   1
   2 -16   2 29.1171 5.73279   4
  -2 -16  -2 30.8387 11.0116   2
   2 -16   2 28.3757 10.7487   2
  -2 -16  -2 35.9885 6.11507   4
   2  16   2 35.4157 10.2846   5
  -2  16  -2 20.2218 10.1498   5
  -2  16  -2 19.4621 5.84747   4
   2  16   2 31.5143 6.15169   4
  -3 -16  -2 14.2381 31.0772   1
   3 -16   2 26.4169 11.2495   2
   3 -16   2 21.6600 5.48229   4
  -3 -16  -2 18.6090 8.43965   2
  -3  16  -2 11.1395 9.32056   5
   3  16   2 11.4241 4.94181   4
   3  16   2 30.9126 11.5002   5
  -4 -16  -2 173.860 42.2590   1
   4 -16   2 264.712 26.3889   2
   4 -16   2 244.083 16.8742   4
  -4 -16  -2 276.006 23.7933   2
   4  16   2 261.430 16.9891   4
  -4  16  -2 268.845 18.6380   6
  -5 -16  -2 -1.1176 14.2209   2
   5 -16   2 -4.3653 15.6398   2
   5 -16   2 3.38794 5.07653   4
  -5 -16  -2 -17.246 23.4879   1
  -5  16  -2 7.23722 6.24702   6
   5  16   2 2.03036 4.69892   4
  -6 -16  -2 17.0884 10.8045   2
  -6 -16  -2 -16.512 14.0313   7
  -6 -16  -2 0.96788 24.7333   1
   6 -16   2 -4.3502 5.85573   4
  -6  16  -2 6.69398 6.19928   6
   6  16   2 2.09481 4.78524   4
  -7 -16  -2 192.370 45.1265   1
  -7 -16  -2 262.972 31.5471   7
   7 -16   2 239.607 17.2851   4
  -7 -16  -2 242.732 35.7702   2
   7  16   2 266.225 17.0347   4
  -7  16  -2 259.483 17.8644   6
   8 -16   2 17.1713 7.25893   4
  -8  16  -2 14.6874 5.72788   6
   8  16   2 15.5039 5.14069   4
  -9 -16  -2 64.0770 9.41142   6
   9  16   2 86.2464 8.50788   4
  -9  16  -2 82.1887 8.98375   6
 -10 -16  -2 3.74663 3.58979   6
  10  16   2 2.59832 3.79861   4
 -11 -16  -2 6.63767 3.10808   6
 -10 -17   2 14.6358 4.01925   6
  10  17  -2 14.7615 4.49717   4
  -9 -17   2 4.56363 5.15463   3
  -9 -17   2 2.57083 4.78284   6
   9  17  -2 -0.9874 5.15206   4
  -9  17   2 1.16963 5.34884   6
  -8 -17   2 0.33348 5.27300   6
  -8 -17   2 1.94084 5.51183   3
  -8  17   2 6.96331 5.63041   6
   8  17  -2 6.02431 5.14108   4
  -7 -17   2 -17.946 28.1591   1
  -7 -17   2 -3.5827 4.29802   3
   7  17  -2 4.88748 4.94513   4
  -7  17   2 2.50052 5.71609   6
  -6 -17   2 73.3125 28.9437   1
  -6 -17   2 17.4396 6.56400   3
  -6 -17   2 12.5938 12.8706   2
   6 -17  -2 5.63889 7.69626   4
   6  17  -2 24.1626 16.9763   5
  -5 -17   2 76.1486 15.9438   2
   5 -17  -2 87.3435 9.71684   4
  -5 -17   2 87.9146 33.3160   1
  -5 -17   2 83.2187 9.20903   3
   5  17  -2 91.9487 9.53336   4
  -5  17   2 81.9051 10.3241   6
   5  17  -2 79.4079 17.4903   5
  -4 -17   2 30.1416 5.93977   4
   4 -17  -2 29.3472 6.67342   4
   4 -17  -2 -23.505 15.9366   2
  -4 -17   2 -35.774 18.2758   1
  -4 -17   2 49.4394 12.4241   2
   4  17  -2 40.0539 6.48908   4
   4  17  -2 3.55453 10.8294   5
   3 -17  -2 25.5537 12.2990   2
  -3 -17   2 -1.9095 7.75028   2
   3 -17  -2 3.47616 5.29691   4
  -3 -17   2 5.73480 28.3164   1
  -3 -17   2 -4.3513 4.14725   4
   3  17  -2 9.07257 9.71025   5
   3  17  -2 0.87450 4.54816   4
  -2 -17   2 191.820 19.7682   2
  -2 -17   2 189.405 13.5278   4
   2 -17  -2 205.808 21.4984   2
   2 -17  -2 195.730 14.0726   4
   2  17  -2 214.247 21.6665   5
   2  17  -2 197.137 13.8527   4
   1 -17  -2 187.463 21.9495   2
  -1 -17   2 165.894 19.5399   2
   1 -17  -2 154.678 12.1493   4
  -1 -17   2 149.803 44.5612   1
  -1 -17   2 138.924 11.0746   4
  -1  17   2 139.702 12.0164   4
   1  17  -2 150.065 19.6715   5
   1  17  -2 149.076 11.7146   4
   0 -17  -2 7.44478 4.59434   4
   0 -17  -2 10.9105 9.89627   2
   0 -17   2 3.83424 3.97818   4
   0 -17   2 9.53291 8.38684   2
   0  17   2 4.00960 5.31284   4
   0  17  -2 9.85471 10.1131   5
  -1 -17  -2 38.0634 6.52942   4
  -1 -17  -2 32.2604 11.7308   2
   1 -17   2 45.9147 12.8631   2
   1 -17   2 38.2321 5.92722   4
  -1  17  -2 37.6915 6.28604   4
  -1  17  -2 36.1094 11.2057   5
   1  17   2 35.7531 11.3556   5
   2 -17   2 133.961 10.7815   4
  -2 -17  -2 121.403 17.7082   2
   2 -17   2 108.806 17.0016   2
  -2 -17  -2 139.558 10.6079   4
  -2 -17  -2 8.71349 37.2260   1
  -2  17  -2 135.825 18.3182   5
   2  17   2 126.415 10.8806   4
  -2  17  -2 130.384 11.4516   4
   2  17   2 123.098 17.7015   5
  -3 -17  -2 51.8310 38.2057   1
  -3 -17  -2 8.76152 8.98296   2
   3 -17   2 2.47530 10.9001   2
   3 -17   2 10.8345 5.00694   4
  -3  17  -2 0.28586 10.0353   5
   3  17   2 14.9687 4.89368   4
  -4 -17  -2 79.1878 36.1483   1
  -4 -17  -2 213.299 32.4018   2
   4 -17   2 203.519 14.0595   4
   4 -17   2 139.114 21.4607   2
   4  17   2 207.574 13.9667   4
   5 -17   2 109.690 23.9867   2
   5 -17   2 112.357 11.0743   4
  -5 -17  -2 121.528 48.4205   1
  -5 -17  -2 71.7705 14.4545   2
  -5  17  -2 116.152 12.0981   6
   5  17   2 124.467 10.6363   4
   6 -17   2 118.389 10.8886   4
  -6 -17  -2 72.0299 34.5336   1
  -6 -17  -2 77.4476 16.5507   2
  -6 -17  -2 90.6716 21.3001   7
   6  17   2 131.860 10.9453   4
  -6  17  -2 122.283 12.2957   6
   7 -17   2 -2.8134 5.27434   4
   7  17   2 5.23778 4.71093   4
  -7  17  -2 2.06167 5.71769   6
   8 -17   2 21.6555 6.68479   4
  -8 -17  -2 19.4691 5.43778   6
  -8  17  -2 20.0823 6.38139   6
   8  17   2 19.7345 5.19728   4
  -9 -17  -2 49.2001 6.52041   6
   9  17   2 46.7470 5.88461   4
 -10 -17  -2 -1.0184 3.05929   6
  10  17   2 3.56060 3.44757   4
 -10 -18   2 10.4263 3.60143   6
  10  18  -2 4.81838 3.47902   4
  -9 -18   2 -5.2790 4.22052   6
   9  18  -2 1.91752 4.16128   4
  -8 -18   2 33.9182 6.41220   6
  -8 -18   2 41.4308 5.85829   3
   8  18  -2 31.2410 6.09934   4
  -7 -18   2 43.1232 33.1688   1
  -7 -18   2 2.25512 4.42773   3
   7  18  -2 8.82513 5.21844   4
  -6 -18   2 94.7794 9.99178   3
  -6 -18   2 58.4699 17.2754   2
   6 -18  -2 80.5599 9.30203   4
  -6 -18   2 40.4337 31.6541   1
   6  18  -2 121.660 26.2601   5
   6  18  -2 95.2565 9.71365   4
  -5 -18   2 -19.913 27.0656   1
   5 -18  -2 0.58628 7.03966   4
  -5 -18   2 -9.8544 4.80182   3
  -5 -18   2 4.33148 10.8825   2
   5  18  -2 10.5054 13.7945   5
   5  18  -2 0.28604 4.50137   4
  -4 -18   2 95.8425 31.9383   1
  -4 -18   2 127.055 10.7513   4
  -4 -18   2 109.725 16.3047   2
   4 -18  -2 121.760 11.3436   4
   4  18  -2 130.991 10.6083   4
   4  18  -2 114.545 19.5636   5
   3 -18  -2 90.5097 18.3265   2
   3 -18  -2 123.999 11.2987   4
  -3 -18   2 133.141 10.5469   4
  -3 -18   2 141.567 19.2773   2
  -3 -18   2 100.952 40.1485   1
   3  18  -2 93.2860 17.6094   5
   3  18  -2 139.040 10.9241   4
  -2 -18   2 3.75835 4.31733   4
  -2 -18   2 -11.720 37.4873   1
   2 -18  -2 10.8854 4.75500   4
   2 -18  -2 0.86599 11.0493   2
  -2 -18   2 3.94782 8.94495   2
   2  18  -2 12.2386 10.8921   5
   2  18  -2 10.1483 4.64669   4
  -1 -18   2 -2.0568 3.89701   4
   1 -18  -2 -3.1823 9.34679   2
   1 -18  -2 -6.4449 4.33767   4
  -1 -18   2 -8.7417 7.70865   2
   1  18  -2 0.31408 4.72124   4
   1  18  -2 2.11431 9.11002   5
  -1  18   2 -0.4443 6.82463   4
   0 -18   2 49.2604 6.54331   4
   0 -18   2 66.1256 13.5370   2
   0 -18  -2 46.0892 13.6767   2
   0 -18  -2 61.5405 7.31663   4
   0  18   2 46.3236 6.60294   4
   0  18  -2 58.7254 7.24289   4
   0  18  -2 53.9875 12.9074   5
   1 -18   2 16.2862 4.96577   4
  -1 -18  -2 19.4353 11.0112   2
  -1 -18  -2 19.7460 5.37834   4
   1 -18   2 9.35070 9.39133   2
   1  18   2 13.3609 5.39433   4
  -1  18  -2 10.3976 5.85529   4
  -1  18  -2 1.27392 11.0354   5
   2 -18   2 149.960 20.8567   2
  -2 -18  -2 189.002 20.5014   2
  -2 -18  -2 166.962 11.8925   4
   2 -18   2 162.747 12.1065   4
  -2  18  -2 125.314 12.4889   4
   2  18   2 156.934 11.7678   4
  -2  18  -2 170.272 20.7885   5
  -3 -18  -2 17.0840 35.9238   1
   3 -18   2 20.0669 13.5943   2
  -3 -18  -2 13.9693 16.6023   2
   3 -18   2 4.43044 4.90504   4
  -3  18  -2 23.8460 13.6203   5
   3  18   2 10.6657 5.17123   4
   4 -18   2 -16.119 14.7493   2
  -4 -18  -2 31.9516 10.9137   2
   4 -18   2 7.51183 5.27009   4
  -4 -18  -2 31.3917 34.6544   1
   4  18   2 22.0112 5.59195   4
   5 -18   2 8.92999 5.63964   4
   5 -18   2 28.3591 24.3701   2
  -5 -18  -2 -1.0462 10.7521   2
  -5 -18  -2 -40.508 29.3586   1
   5  18   2 11.8458 5.77775   4
  -6 -18  -2 -6.3455 28.8318   7
  -6 -18  -2 -19.166 29.6408   1
   6 -18   2 5.80604 5.17147   4
  -6 -18  -2 11.5761 14.5432   2
   6  18   2 9.37070 4.82132   4
   7 -18   2 3.67394 5.23142   4
   7  18   2 6.26902 4.78304   4
  -8 -18  -2 41.8321 7.86000   6
   8 -18   2 30.7491 6.51484   4
   8  18   2 39.3792 8.94440   4
  -9 -18  -2 8.42210 4.06045   6
   9  18   2 14.5899 3.93557   4
 -10 -18  -2 15.4280 3.27828   6
  10  18   2 22.8696 3.57009   4
 -10 -19   2 24.8919 4.35582   6
  10  19  -2 21.2155 4.26050   4
  -9 -19   2 27.2939 5.33235   6
   9  19  -2 21.4069 4.20925   4
  -8 -19   2 22.5356 5.60795   6
  -8 -19   2 29.3005 7.40580   3
   8  19  -2 28.2441 5.44939   4
  -7 -19   2 11.5740 6.13655   3
   7  19  -2 4.51485 4.53081   4
   6 -19  -2 101.399 10.6386   4
  -6 -19   2 105.091 9.97315   3
   6  19  -2 139.368 10.6542   4
  -5 -19   2 28.3802 33.1893   1
  -5 -19   2 3.54751 5.79538   3
   5 -19  -2 16.0993 5.94656   4
  -5 -19   2 -10.618 13.3465   2
   5  19  -2 5.82557 4.92444   4
   5  19  -2 -4.3468 16.7438   5
   4 -19  -2 141.720 12.9199   4
  -4 -19   2 151.262 11.5326   4
  -4 -19   2 29.0450 40.8303   1
  -4 -19   2 144.661 20.0883   2
   4  19  -2 150.148 11.9814   4
   4  19  -2 148.932 22.8745   5
   3 -19  -2 -3.5999 16.9407   2
  -3 -19   2 26.6283 34.3815   1
  -3 -19   2 30.6686 11.7759   2
  -3 -19   2 31.8817 5.78622   4
   3 -19  -2 23.8834 5.44137   4
   3  19  -2 16.7904 12.4525   5
   3  19  -2 23.3684 5.55130   4
  -2 -19   2 39.4366 11.3767   2
  -2 -19   2 43.0417 6.29087   4
   2 -19  -2 40.4174 21.8825   2
   2 -19  -2 38.8520 6.35028   4
  -2 -19   2 31.3801 40.3979   1
   2  19  -2 37.0015 6.19973   4
   2  19  -2 38.0085 14.4010   5
  -1 -19   2 25.5146 15.3512   2
  -1 -19   2 17.4478 5.37881   4
   1 -19  -2 6.39676 11.4699   2
   1 -19  -2 23.7785 5.81030   4
   1  19  -2 11.6116 5.27224   4
   0 -19   2 7.68618 11.6103   2
   0 -19   2 17.5447 4.65085   4
   0 -19  -2 13.6261 5.03455   4
   0 -19  -2 21.0069 12.1819   2
   0  19  -2 -6.8158 10.2172   5
   0  19  -2 2.98829 4.89379   4
   0  19   2 20.9530 5.79652   4
  -1 -19  -2 226.037 15.2484   4
  -1 -19  -2 157.951 32.4644   2
   1 -19   2 229.135 15.0621   4
  -1  19  -2 252.475 30.1028   5
   1  19   2 222.141 15.3240   4
  -1  19  -2 219.017 15.4299   4
   2 -19   2 1.33943 4.51554   4
  -2 -19  -2 5.89996 10.4405   2
   2 -19   2 -2.5063 11.1960   2
  -2 -19  -2 6.34355 4.68239   4
  -2  19  -2 6.58528 6.46061   4
   2  19   2 2.65753 4.67057   4
  -2  19  -2 17.5258 11.7848   5
   3 -19   2 44.2806 15.5982   2
  -3 -19  -2 36.2008 51.6974   1
   3 -19   2 27.2503 5.56177   4
  -3 -19  -2 13.7727 10.3475   2
   3  19   2 24.6256 5.56194   4
  -4 -19  -2 -31.844 32.9782   1
  -4 -19  -2 4.12191 10.8192   2
   4 -19   2 6.35383 18.8158   2
   5 -19   2 1.38147 4.56915   4
  -5 -19  -2 -11.205 17.6698   7
  -5 -19  -2 -34.691 33.0019   1
   5  19   2 0.24146 4.00723   4
   6 -19   2 49.3367 6.71988   4
  -6 -19  -2 74.2356 47.8569   1
   6  19   2 59.0818 6.90874   4
   7 -19   2 7.14812 5.33574   4
   7  19   2 1.22399 11.6721   9
   7  19   2 10.4050 4.35959   4
  -8 -19  -2 10.9630 4.45401   6
   8 -19   2 3.96572 5.72083   4
   8  19   2 3.35415 3.57649   4
  -9 -19  -2 -1.4025 3.13460   6
   9  19   2 0.55162 2.76703   4
 -10 -19  -2 10.8192 2.97796   6
  10  19   2 14.2940 2.83173   4
  -9 -20   2 0.48719 3.66993   6
   9  20  -2 -0.0889 3.11963   4
  -8 -20   2 4.76499 4.30073   6
   8  20  -2 4.93570 4.19581   4
  -7 -20   2 -3.4481 4.72807   3
   7  20  -2 7.95752 4.50925   4
  -6 -20   2 18.1335 5.71040   3
   6  20  -2 18.8289 5.04389   4
   5 -20  -2 78.9608 8.38318   4
  -5 -20   2 69.0052 7.67073   3
  -5 -20   2 113.120 71.4348   1
   5  20  -2 85.6399 8.79468   4
   4 -20  -2 307.924 19.5754   4
  -4 -20   2 192.353 54.8409   1
  -4 -20   2 293.556 28.6838   2
   4  20  -2 298.433 19.0867   4
   3 -20  -2 125.656 24.9484   2
  -3 -20   2 196.630 53.3703   1
  -3 -20   2 205.755 23.9841   2
   3  20  -2 168.636 24.2446   5
  -2 -20   2 376.721 23.2157   4
   2 -20  -2 406.351 23.7946   4
   2 -20  -2 410.050 36.7239   2
   2  20  -2 362.796 23.2377   4
   2  20  -2 365.960 32.5829   5
  -1 -20   2 542.246 41.9738   2
  -1 -20   2 607.297 33.6918   4
   1 -20  -2 597.854 33.9735   4
   1 -20  -2 547.960 43.5770   2
   1  20  -2 574.555 33.6031   4
   1  20  -2 563.487 42.9668   5
   0 -20  -2 287.603 18.2156   4
   0 -20   2 302.751 27.8806   2
   0 -20   2 282.104 18.1205   4
   0 -20  -2 290.082 27.2766   2
   0  20   2 268.035 18.2396   4
   0  20  -2 281.379 18.3486   4
   0  20  -2 301.500 28.0049   5
  -1 -20  -2 15.5101 12.7895   2
   1 -20   2 15.2637 5.27455   4
  -1 -20  -2 10.4728 4.85555   4
   1 -20   2 10.6427 11.6377   2
  -1  20  -2 -0.3669 12.7764   5
  -1  20  -2 6.55984 5.67809   4
   1  20   2 16.6484 5.87338   4
  -2 -20  -2 8.40689 11.8275   2
  -2 -20  -2 -0.0307 4.62201   4
   2 -20   2 -0.7754 3.94892   4
   2 -20   2 17.9584 13.9969   2
  -2  20  -2 -1.8656 14.2785   5
   2  20   2 -3.9966 4.63518   4
   3 -20   2 65.7094 7.88534   4
   3 -20   2 32.8915 20.9131   2
  -3 -20  -2 47.4143 15.2390   2
   3  20   2 66.8242 8.07019   4
   4 -20   2 1.84151 4.19822   4
  -4 -20  -2 -12.187 49.9443   1
   4 -20   2 -31.552 24.1627   2
  -4 -20  -2 21.1066 15.1045   2
   4  20   2 3.30108 4.80897   4
   5 -20   2 10.0827 5.11061   4
   5  20   2 11.4856 4.66772   4
   6 -20   2 5.39816 5.41185   4
   6  20   2 17.3391 4.75556   4
   6  20   2 19.0165 8.12347   9
   7 -20   2 22.0072 5.56674   4
   7  20   2 37.3913 13.7495   9
   7  20   2 16.4970 5.81803   4
   8 -20   2 111.430 10.6039   4
  -8 -20  -2 127.671 9.72887   6
  -9 -20  -2 -2.2862 2.79350   6
   9  20   2 -3.1374 2.73076   4
  -9 -21   2 2.78034 5.54670   6
   9  21  -2 -1.6423 2.79282   4
  -8 -21   2 0.97505 4.18960   6
   8  21  -2 -0.3564 3.47400   4
  -7 -21   2 13.1378 5.86611   3
   7  21  -2 5.75268 3.97625   4
  -6 -21   2 20.6496 5.45714   3
   6 -21  -2 19.2959 6.16096   4
   6  21  -2 18.6038 4.92103   4
   5 -21  -2 -1.1859 5.22522   4
  -5 -21   2 9.56443 4.84405   3
   5  21  -2 -0.7630 3.92002   4
  -4 -21   2 102.516 53.6987   1
  -4 -21   2 77.3458 24.7275   2
   4 -21  -2 59.5281 7.37904   4
  -4 -21   2 44.3831 6.60845   3
   4  21  -2 58.5150 7.16063   4
  -3 -21   2 4.88811 4.27356   4
  -3 -21   2 -6.0828 15.0056   2
   3 -21  -2 -2.9055 4.76399   4
   3 -21  -2 -33.212 25.2117   2
  -3 -21   2 63.5977 57.9739   1
   3  21  -2 5.18933 4.81407   4
  -2 -21   2 128.545 21.4518   2
  -2 -21   2 132.865 10.6440   4
   2 -21  -2 127.673 11.3623   4
   2 -21  -2 92.3472 24.8804   2
   2  21  -2 136.736 10.8831   4
   2  21  -2 132.113 22.1702   5
  -1 -21   2 6.96803 4.40954   4
   1 -21  -2 2.17916 4.65133   4
  -1 -21   2 11.9350 13.0790   2
   1 -21  -2 23.0964 16.1522   2
   1  21  -2 -4.0547 13.5883   5
   1  21  -2 3.17358 4.19298   4
   0 -21  -2 221.899 14.9382   4
   0 -21   2 178.127 24.2948   2
   0 -21   2 193.599 17.5462   4
   0 -21  -2 195.216 26.9022   2
   0  21   2 175.694 14.5155   4
   0  21  -2 202.557 24.4351   5
   0  21  -2 225.599 14.7123   4
  -1 -21  -2 -8.5040 12.9759   2
   1 -21   2 30.3109 15.7434   2
  -1 -21  -2 5.73100 4.94223   4
   1 -21   2 -0.9053 4.38727   4
   1  21   2 12.2272 5.94449   4
  -1  21  -2 -4.3659 14.2248   5
  -1  21  -2 -4.4829 5.65943   4
   2 -21   2 46.2241 19.3994   2
   2 -21   2 53.6501 6.95318   4
  -2 -21  -2 45.3827 15.3685   2
   2  21   2 50.7199 6.69203   4
   3 -21   2 3.98872 4.52617   4
  -3 -21  -2 -0.2634 12.5934   2
   3 -21   2 -15.779 20.9283   2
   3  21   2 4.03758 4.55595   4
   4 -21   2 1.88840 4.18462   4
   4  21   2 2.50292 4.26830   4
   5 -21   2 66.5899 7.24812   4
   5  21   2 54.0342 6.75408   4
   6 -21   2 27.1799 5.47103   4
   6  21   2 25.0282 4.99377   4
   6  21   2 10.6425 7.18858   9
   7 -21   2 4.45162 6.63687   4
   7  21   2 16.7550 4.15106   4
  -8 -21  -2 6.75312 3.37165   6
   8  21   2 3.11571 3.08989   4
  -9 -21  -2 0.84235 3.48595   6
   9  21   2 5.03520 2.74130   4
  -8 -22   2 2.94215 3.51979   6
   8  22  -2 4.57033 3.72980   4
  -7 -22   2 10.2121 4.34149   6
   7  22  -2 23.1449 4.46585   4
   6 -22  -2 -16.586 5.47124   4
  -6 -22   2 9.28858 6.36182   3
   6  22  -2 3.25431 3.68882   4
  -5 -22   2 5.72509 4.82873   3
   5 -22  -2 1.55406 4.87909   4
   5  22  -2 -0.3701 4.13568   4
   4 -22  -2 65.5852 7.54123   4
  -4 -22   2 61.0127 6.91691   3
   4  22  -2 51.6461 6.59345   4
   3 -22  -2 4.77926 5.05496   4
  -3 -22   2 4.69968 4.76505   4
   3  22  -2 11.0840 4.54885   4
  -2 -22   2 59.8695 7.17004   4
  -2 -22   2 75.2237 16.3731   2
   2 -22  -2 60.4461 6.94514   4
   2  22  -2 49.0292 6.58630   4
   2  22  -2 36.4400 17.4175   5
  -1 -22   2 2.24165 4.43556   4
   1 -22  -2 -21.198 15.3832   2
  -1 -22   2 -19.122 13.4516   2
   1 -22  -2 -1.1176 4.13050   4
   1  22  -2 -3.3889 14.9001   5
   1  22  -2 6.05072 4.88233   4
   0 -22   2 9.63340 16.8461   2
   0 -22  -2 2.06702 4.78037   4
   0 -22  -2 -29.679 15.2175   2
   0 -22   2 5.49253 3.96854   4
   0  22  -2 1.14233 5.27374   4
   0  22  -2 1.34456 16.1070   5
  -1 -22  -2 20.8764 18.4772   2
   1 -22   2 16.4837 19.1049   2
  -1 -22  -2 30.6683 5.76604   4
   1 -22   2 24.1825 4.78490   4
  -1  22  -2 19.6763 6.64907   4
   1  22   2 12.1192 5.65897   4
  -1  22  -2 69.7270 17.9790   5
  -2 -22  -2 14.3595 15.2880   2
   2 -22   2 8.18725 4.52675   4
   2  22   2 5.80517 5.14574   4
   3 -22   2 4.47039 4.75099   4
   3  22   2 10.5680 4.42303   4
   4 -22   2 3.57289 4.58313   4
   4  22   2 8.41355 4.57033   4
   5 -22   2 0.60744 3.78105   4
   5  22   2 2.34430 3.91844   4
   6 -22   2 1.17310 3.87278   4
   6  22   2 5.13251 3.52103   4
   7 -22   2 6.65881 4.90056   4
   7  22   2 4.22827 3.12087   4
  -8 -22  -2 2.94733 2.89564   6
   8  22   2 4.46481 2.22756   4
   8  23  -2 13.2448 2.83761   4
  -7 -23   2 17.3458 4.15181   6
   7  23  -2 22.3999 3.30185   4
   6  23  -2 6.05174 3.46680   4
   5 -23  -2 6.34374 4.77908   4
  -5 -23   2 16.8185 7.31935   3
   5  23  -2 18.1019 4.93340   4
   4 -23  -2 8.34089 5.18613   4
  -4 -23   2 -2.3486 5.03168   3
   4  23  -2 0.16046 4.39859   4
   3 -23  -2 29.6429 5.83127   4
   3  23  -2 23.7005 5.40008   4
  -2 -23   2 51.5677 6.39479   4
   2 -23  -2 62.3008 7.30972   4
   2  23  -2 64.2914 6.97926   4
  -1 -23   2 42.4387 6.42695   4
   1 -23  -2 45.8656 6.62040   4
   1  23  -2 51.5870 6.32851   4
   0 -23  -2 37.7726 6.15523   4
   0 -23   2 34.9360 5.63058   4
   0  23  -2 38.7026 6.12170   4
   1 -23   2 25.6279 4.92979   4
   1  23   2 32.9932 8.86572   4
   2 -23   2 31.4328 5.21293   4
   2  23   2 37.0758 5.60955   4
   3 -23   2 7.56617 3.93682   4
   3  23   2 1.66916 4.35448   4
   4 -23   2 15.5625 6.91450   4
   5 -23   2 24.7641 4.90248   4
   5  23   2 28.6390 4.64767   4
   6 -23   2 10.0146 4.83898   4
   6  23   2 4.68533 2.96196   4
   6  23   2 -8.7994 6.04357   9
  -7 -23  -2 9.33405 4.10000   6
   7  23   2 4.19879 2.72022   4
  -8 -23  -2 0.53204 2.41196   6
   8  23   2 4.34994 3.00108   4
  -7 -24   2 -1.6476 4.30841   6
   7  24  -2 0.70661 2.26529   4
   6  24  -2 9.61966 3.08604   4
   5 -24  -2 32.7251 5.30760   4
   5  24  -2 45.4139 5.25073   4
  -4 -24   2 59.2177 7.38321   3
   4 -24  -2 81.5373 8.23028   4
   4  24  -2 78.1430 7.11571   4
   3 -24  -2 71.5274 7.75571   4
  -3 -24   2 86.7402 8.49367   3
   3  24  -2 48.6043 8.31674   4
   2 -24  -2 19.3273 4.97368   4
  -2 -24   2 14.6029 4.35393   4
   2  24  -2 23.1757 5.80444   4
   1 -24  -2 145.554 11.0668   4
  -1 -24   2 158.335 10.7168   4
   1  24  -2 117.570 11.2831   4
   0 -24   2 6.34772 4.09149   4
   1 -24   2 28.0853 4.85167   4
   2 -24   2 18.0775 4.76126   4
   2  24   2 16.9951 4.96455   4
   3 -24   2 2.31484 5.36684   4
   3  24   2 2.12717 4.04443   4
   4 -24   2 -0.7341 4.30568   4
   4  24   2 -4.2493 3.56560   4
   5 -24   2 -7.0511 3.38654   4
   5  24   2 9.07405 10.3578   9
   5  24   2 0.70853 3.26247   4
   6 -24   2 5.46794 3.85248   4
   6  24   2 1.60512 2.89118   4
  -7 -24  -2 5.52721 2.93276   6
   7  24   2 6.86808 2.87923   4
  -6 -25   2 6.89932 4.72047   6
   6  25  -2 9.56058 2.44341   4
   5  25  -2 12.6101 3.39300   4
   4  25  -2 0.61183 3.25555   4
   3 -25  -2 8.19366 4.03340   4
  -3 -25   2 7.77148 4.97941   3
   3  25  -2 11.0289 3.91470   4
   2 -25  -2 2.07521 3.82483   4
  -2 -25   2 1.87105 4.54354   3
   2  25  -2 -2.1074 3.98765   4
  -1 -25   2 2.16941 3.74601   4
   1  25  -2 3.99435 5.39766   4
   0 -25   2 73.3622 8.83414   4
   1 -25   2 7.43831 4.19615   4
   2 -25   2 32.2845 5.14716   4
   3 -25   2 0.14064 3.37117   4
   3  25   2 6.55261 4.99353   4
   4 -25   2 23.3173 4.39948   4
   4  25   2 11.8516 3.71870   4
   4  25   2 27.7644 4.76334   9
   5 -25   2 21.7605 3.93914   4
   5  25   2 19.6098 3.56800   4
   5  25   2 15.1362 5.27162   9
  -6 -25  -2 36.6765 4.33973   6
   5  26  -2 -1.0241 2.92214   4
   4  26  -2 7.03556 3.28680   4
  -3  26   2 -2.6219 3.00977   9
   3  26  -2 -3.2405 3.42017   4
  -2 -26   2 -2.0470 5.84684   3
   0 -26   2 4.98618 3.34528   4
   1 -26   2 -2.1056 3.18696   4
   2 -26   2 1.56094 3.18599   4
   3 -26   2 -1.1530 2.72034   4
   4 -26   2 0.25888 2.60210   4
   4  26   2 3.61865 3.64749   9
   5 -26   2 3.03619 3.64806   4
  -2  27   2 0.77914 2.81621   9
   1 -27   2 17.7462 3.61720   4
   2 -27   2 -3.8786 2.78793   4
   3 -27   2 21.0009 3.23049   4
   3  27   2 23.7837 3.94918   9
   4 -27   2 0.38491 3.22927   4
  -1  28   2 -1.3867 3.10491   9
   0  28   2 17.8664 2.98267   9
   1  28   2 1.29184 2.81562   9
   2  28   2 9.99679 3.32501   9
 -13   0   3 101.670 9.84616   6
 -13   0   3 107.263 7.70338   3
 -12   0   3 3.93666 5.80305   6
 -11   0   3 115.796 13.1745   8
 -11   0   3 94.7693 10.2537   6
 -11   0   3 89.4666 8.95245   3
 -10   0   3 -2.0548 7.21344   8
 -10   0   3 -4.7779 4.27201   3
 -10   0   3 -1.0086 5.00229   6
 -10   0   3 26.5541 14.9682   7
  -9   0   3 393.559 23.6433   3
  -9   0   3 386.062 24.4841   6
  -9   0   3 391.561 33.5502   7
  -9   0   3 400.227 26.7831   8
  -8   0   3 15.6912 10.4335   7
  -8   0   3 -2.0710 3.57394   3
  -8   0   3 -1.9963 6.32564   8
  -8   0   3 0.11837 4.51637   6
  -7   0   3 411.539 25.2947   3
  -7   0   3 439.433 31.2450   7
  -7   0   3 440.368 26.2169   6
  -7   0   3 455.031 27.9459   8
   7   0  -3 429.428 28.3401   5
  -6   0   3 3.18134 6.25871   7
   6   0  -3 -8.4477 4.03571   5
  -5   0   3 2174.05 120.322   7
   4   0  -3 1.24916 2.71077   2
  -4   0   3 2.43271 4.02472   7
   3   0  -3 2371.26 126.883   2
  -3   0   3 2475.25 128.199   7
  -3   0   3 2226.48 129.100   1
  -2   0   3 -0.1036 4.15016   1
   2   0  -3 0.81426 2.14732   2
  -2   0   3 3.51284 2.69154   7
  -1   0   3 192.126 15.8756   1
   1   0  -3 184.275 11.9443   2
   0   0  -3 16.9760 3.84372   2
  -1   0  -3 101.247 15.1924   1
  -1   0  -3 74.8868 7.06808   2
  -2   0  -3 7.67377 6.31661   1
  -2   0  -3 -0.0589 2.94938   2
  -3   0  -3 1357.75 73.4957   7
  -3   0  -3 1336.79 72.5494   2
  -3   0  -3 1215.08 70.1728   5
  -3   0  -3 1365.17 80.9604   1
  -4   0  -3 -1.0289 4.73928   7
  -4   0  -3 0.31022 3.49847   2
  -4   0  -3 -2.3870 6.45796   1
  -5   0  -3 1400.96 80.5264   7
  -5   0  -3 1389.91 88.6737   1
  -6   0  -3 2.82610 6.28438   7
  -6   0  -3 15.5326 5.40033   6
  -6   0  -3 -6.0356 3.61834   2
  -6   0  -3 -1.7282 7.01527   1
  -7   0  -3 10.5635 8.30439   7
  -7   0  -3 4.49408 5.95138   3
  -7   0  -3 10.8125 5.36298   6
  -8   0  -3 6.75019 10.4392   1
  -8   0  -3 9.29425 5.37882   6
   8   0   3 3.58401 7.20165   4
  -8   0  -3 4.35738 8.40220   7
  -9   0  -3 50.5805 7.67724   6
  -9   0  -3 51.0230 7.54122   3
   9   0   3 44.6283 8.24412   4
  -9   0  -3 49.4145 13.8067   7
 -10   0  -3 -26.732 18.1374   7
 -10   0  -3 2.75303 5.27809   6
  10   0   3 6.36959 6.89709   4
 -11   0  -3 9.41974 4.99915   6
 -12   0  -3 -1.9626 4.51919   6
 -13   0  -3 16.7117 4.34644   6
 -13  -1   3 4.36262 2.95670   3
 -13  -1   3 -0.0033 4.02872   6
 -13   1   3 2.76994 2.71069   3
 -13   1   3 2.69034 4.65101   6
 -12  -1   3 39.1143 12.8679   8
 -12  -1   3 3.43504 4.18613   6
 -12   1   3 1.25727 4.40503   6
 -12   1   3 -0.5588 4.94390   3
 -11  -1   3 89.8005 9.66428   6
 -11  -1   3 87.2980 11.8282   8
 -11  -1   3 81.1336 8.49966   3
 -11   1   3 85.9503 12.1082   8
 -11   1   3 82.0488 9.34724   6
 -11   1   3 83.2320 8.47134   3
 -10  -1   3 34.0201 7.10073   6
 -10  -1   3 44.2185 6.45898   3
 -10  -1   3 41.7935 9.80742   8
 -10  -1   3 24.2298 16.5067   7
 -10   1   3 35.6262 9.22054   8
 -10   1   3 40.3386 6.27932   3
 -10   1   3 29.1298 6.40460   6
 -10   1   3 54.9195 17.6457   7
  -9  -1   3 179.536 13.6516   6
  -9  -1   3 179.191 12.4603   3
  -9  -1   3 119.966 19.2716   7
  -9  -1   3 174.280 16.4416   8
  -9   1   3 185.954 13.7121   6
  -9   1   3 178.455 12.5573   3
  -9   1   3 173.099 16.1792   8
  -9   1   3 141.444 20.9293   7
  -8  -1   3 85.7839 9.08101   6
  -8  -1   3 95.9294 11.7356   8
  -8  -1   3 83.7251 15.6040   7
  -8  -1   3 76.5877 7.83868   3
  -8   1   3 91.6946 12.1325   8
  -8   1   3 99.0732 16.4263   7
  -8   1   3 76.0650 8.35529   3
  -8   1   3 78.2642 8.77015   6
  -7  -1   3 41.6733 8.31806   8
  -7  -1   3 39.1551 9.60960   7
   7  -1  -3 39.8057 7.79456   5
  -7  -1   3 39.0498 6.95321   6
  -7  -1   3 38.6672 5.30949   3
  -7   1   3 43.8949 6.89004   6
  -7   1   3 36.8952 5.17448   3
  -7   1   3 33.6324 7.40930   8
   7   1  -3 33.2631 8.89719   5
  -7   1   3 46.5233 10.1106   7
   6  -1  -3 2.11464 4.39352   5
  -6  -1   3 1.96872 5.60463   7
  -6   1   3 1.03881 5.06678   7
   6   1  -3 4.51416 4.44404   5
  -5  -1   3 232.420 17.3440   7
   5   1  -3 226.064 16.2887   5
  -5   1   3 230.820 17.5075   7
  -4  -1   3 1222.61 66.4494   1
  -4  -1   3 1181.57 67.0695   7
  -4  -1   3 1189.17 66.3848   1
  -4   1   3 1237.05 67.6986   7
   4   1  -3 1163.25 65.6238   2
  -3  -1   3 0.76646 2.63282   7
   3  -1  -3 3.83135 1.89608   2
  -3  -1   3 0.66031 3.93925   1
  -3   1   3 1.21301 2.29228   1
  -3   1   3 0.09954 3.11231   7
   3   1  -3 -0.8104 2.37163   2
  -2  -1   3 435.442 28.7071   1
  -2  -1   3 446.811 24.5430   7
   2  -1  -3 431.818 24.4332   2
  -2  -1   3 410.505 24.1085   2
  -2   1   3 434.117 25.3287   7
   2   1  -3 447.393 24.7723   2
  -2   1   3 423.497 27.3337   1
  -2   1   3 419.559 23.2388   2
   1  -1  -3 388.063 22.2560   2
  -1   1   3 371.550 26.4828   1
   0  -1  -3 1929.67 111.239   1
   0  -1  -3 1914.03 105.362   2
   0   1  -3 1990.11 111.810   1
   0   1  -3 1958.34 105.483   2
  -1  -1  -3 368.353 27.0530   1
  -1  -1  -3 345.566 20.8682   2
  -1   1  -3 338.286 20.7329   2
  -1   1  -3 326.601 26.4802   1
  -2  -1  -3 293.980 18.2461   2
  -2  -1  -3 259.636 23.7280   1
  -2   1  -3 279.277 17.1836   5
  -2   1  -3 296.106 18.0330   2
  -2   1  -3 274.681 18.0137   7
  -2   1  -3 299.715 25.0363   1
  -3  -1  -3 1421.57 77.7213   2
  -3  -1  -3 1419.11 78.6116   7
  -3  -1  -3 1462.60 86.2242   1
  -3   1  -3 1317.38 85.2710   1
  -3   1  -3 1403.12 77.5584   2
  -3   1  -3 1356.52 75.3679   5
  -3   1  -3 1450.45 78.5437   7
  -4  -1  -3 113.965 11.5467   7
  -4  -1  -3 118.128 19.4132   1
  -4  -1  -3 106.422 9.67820   2
  -4   1  -3 118.875 21.5731   1
  -4   1  -3 110.950 11.2172   7
  -4   1  -3 116.360 9.74625   2
  -5  -1  -3 37.7710 12.0471   1
  -5  -1  -3 65.9869 10.7218   7
  -5  -1  -3 63.6867 7.96735   2
  -5   1  -3 60.4218 10.0595   7
  -5   1  -3 79.2500 16.8471   1
  -5   1  -3 49.0530 6.78440   2
  -6  -1  -3 30.1490 5.64666   2
  -6  -1  -3 48.7145 6.98716   6
  -6  -1  -3 33.5717 12.4695   1
  -6  -1  -3 51.8279 10.5079   7
  -6   1  -3 49.3689 7.00413   6
  -6   1  -3 43.5109 9.95585   7
  -6   1  -3 38.0013 5.45381   2
  -6   1  -3 38.2632 12.9501   1
  -7  -1  -3 8.69256 5.08602   6
  -7  -1  -3 -4.3210 6.85201   7
  -7   1  -3 5.09527 7.73299   7
  -7   1  -3 3.14237 5.13403   6
   7   1   3 -3.1964 6.04603   4
  -7   1  -3 3.51627 5.34133   3
  -8  -1  -3 26.2674 6.17791   6
  -8  -1  -3 22.2964 12.1387   1
  -8  -1  -3 19.7532 6.48107   3
   8  -1   3 25.5778 7.35660   4
  -8  -1  -3 15.8672 9.81131   7
  -8   1  -3 6.10521 9.53717   7
  -8   1  -3 12.3270 10.6124   1
  -8   1  -3 23.0034 6.09165   6
   8   1   3 19.8181 6.94561   4
  -9  -1  -3 14.6767 10.2051   1
  -9  -1  -3 -1.0179 10.8955   7
   9  -1   3 5.08930 6.30327   4
  -9  -1  -3 4.66054 6.07460   3
  -9  -1  -3 0.23753 4.67508   6
  -9  -1  -3 3.68356 14.3796   1
   9   1   3 0.95169 6.75669   4
  -9   1  -3 3.55612 5.15299   6
  -9   1  -3 1.15160 5.35472   3
  -9   1  -3 -12.775 10.0810   7
 -10  -1  -3 -4.1581 14.5090   7
 -10  -1  -3 -0.7692 5.00831   6
  10  -1   3 9.26077 7.38359   4
 -10   1  -3 6.17806 4.95024   6
 -10   1  -3 -13.394 31.1400   7
  10   1   3 -3.8490 6.70494   4
 -11  -1  -3 45.3848 7.24173   6
  11   1   3 24.7291 8.09026   4
 -11   1  -3 43.3194 7.16554   6
 -12  -1  -3 36.4766 6.11315   6
 -12   1  -3 48.1519 6.39454   6
 -13  -1  -3 8.05364 3.62455   6
 -13   1  -3 4.46618 3.76670   6
 -13  -2   3 4.91338 4.38954   3
 -13  -2   3 3.00438 3.81258   6
 -13   2   3 3.83234 5.27772   6
 -12  -2   3 0.31058 3.75171   3
 -12  -2   3 -0.7583 4.57223   6
 -12   2   3 1.15524 4.50244   6
 -11  -2   3 56.0598 6.85507   3
 -11  -2   3 49.1230 7.22787   6
 -11  -2   3 59.7464 10.5120   8
 -11   2   3 50.8581 6.93075   3
 -11   2   3 52.0347 9.75035   8
 -11   2   3 53.4360 7.99871   6
 -10  -2   3 7.54780 17.4146   7
 -10  -2   3 63.6881 15.3835   8
 -10  -2   3 58.7394 9.44143   6
 -10   2   3 16.3632 15.3189   7
 -10   2   3 78.9697 12.8702   8
 -10   2   3 68.6026 8.89741   6
  -9  -2   3 1.67145 5.09801   6
  -9  -2   3 3.43918 4.20387   3
  -9  -2   3 15.0884 12.7975   7
  -9  -2   3 6.87484 7.10357   8
  -9   2   3 0.75711 7.25028   8
  -9   2   3 9.36965 4.35690   3
  -9   2   3 6.61968 11.1376   7
  -9   2   3 5.90502 4.74928   6
  -8  -2   3 122.260 12.6342   8
  -8  -2   3 125.724 11.1302   6
  -8  -2   3 128.373 10.9236   3
  -8  -2   3 121.113 17.0635   7
  -8   2   3 120.198 10.7883   6
  -8   2   3 111.619 17.5144   7
  -7  -2   3 86.6086 8.12721   3
  -7  -2   3 91.8355 10.8203   8
  -7  -2   3 82.9932 9.70896   6
  -7  -2   3 77.2497 12.9332   7
   7  -2  -3 85.2882 10.7496   5
   7   2  -3 70.3783 10.5794   5
  -7   2   3 120.396 15.6568   7
  -7   2   3 90.5253 7.75767   3
  -7   2   3 77.0650 8.88277   6
  -7   2   3 78.9496 10.5233   8
  -6  -2   3 197.014 13.3018   3
  -6  -2   3 195.761 17.6106   7
  -6   2   3 196.863 17.5711   7
   6   2  -3 205.476 15.5897   5
  -6   2   3 200.335 15.3264   8
  -5  -2   3 169.556 11.8108   1
  -5  -2   3 190.645 12.0622   1
  -5  -2   3 151.807 14.9858   7
  -5   2   3 164.439 14.7977   7
   5   2  -3 177.819 14.5261   5
  -4  -2   3 107.118 9.75895   7
  -4  -2   3 122.007 11.5060   1
  -4  -2   3 111.158 10.9845   1
  -4   2   3 102.516 10.3050   7
   4   2  -3 112.056 9.83600   5
   4   2  -3 115.117 9.30824   2
  -3  -2   3 2.55085 0.98126   2
  -3  -2   3 6.17078 5.31321   1
  -3  -2   3 3.30185 2.89283   7
  -3   2   3 2.41705 1.76412   1
  -3   2   3 3.41088 3.88356   7
   3   2  -3 0.81122 3.28504   5
   3   2  -3 4.06647 2.90511   2
  -2  -2   3 313.203 17.4029   7
   2  -2  -3 291.294 17.6445   2
  -2  -2   3 291.425 22.9312   1
   2   2  -3 284.789 18.2473   2
  -2   2   3 330.868 19.2318   7
  -2   2   3 304.354 20.8353   1
   1  -2  -3 5647.74 294.338   2
  -1   2   3 5316.49 299.140   1
   1   2  -3 5535.23 294.560   2
   0  -2  -3 1585.12 93.4670   1
   0  -2  -3 1557.20 87.2499   2
   0   2  -3 1589.65 87.4153   2
   0   2  -3 1731.79 94.7848   1
   0   2  -3 1599.65 85.9712   7
  -1  -2  -3 1317.78 74.3514   2
  -1  -2  -3 1359.71 81.8489   1
  -1   2  -3 1362.99 73.6874   7
  -1   2  -3 1355.79 74.4018   2
  -1   2  -3 1371.28 81.5790   1
  -1   2  -3 1364.98 73.8160   5
  -2  -2  -3 1114.60 60.7969   2
  -2  -2  -3 1089.00 68.3029   1
  -2   2  -3 1122.78 68.1797   1
  -2   2  -3 1128.54 60.6417   2
  -2   2  -3 1064.03 59.4099   5
  -2   2  -3 1035.47 60.4532   7
  -3  -2  -3 1876.36 106.255   2
  -3  -2  -3 1923.14 114.151   1
  -3   2  -3 1937.16 105.947   7
  -3   2  -3 1929.57 105.197   2
  -3   2  -3 1961.30 113.775   1
  -3   2  -3 1929.41 103.288   5
  -4  -2  -3 2083.72 111.083   2
  -4  -2  -3 1943.37 120.445   1
  -4  -2  -3 2081.56 112.805   7
  -4   2  -3 1873.10 123.167   1
  -4   2  -3 2056.40 112.499   7
  -4   2  -3 2006.92 110.596   2
  -5  -2  -3 687.678 43.4364   7
  -5  -2  -3 686.554 40.7360   2
  -5  -2  -3 708.262 51.4963   1
  -5   2  -3 713.467 43.5043   7
  -5   2  -3 684.707 50.4302   1
  -6  -2  -3 322.825 24.4221   7
  -6  -2  -3 307.592 19.6147   6
  -6  -2  -3 301.128 30.5000   1
  -6  -2  -3 307.329 20.1148   2
  -6   2  -3 209.292 29.4381   1
  -6   2  -3 304.653 18.8295   2
  -6   2  -3 322.272 19.8226   6
  -6   2  -3 340.965 24.8883   7
  -7  -2  -3 131.565 11.4120   6
  -7  -2  -3 138.094 16.0526   3
  -7  -2  -3 158.241 17.1518   7
  -7  -2  -3 108.100 22.6959   1
  -7   2  -3 133.414 11.5006   3
  -7   2  -3 131.849 11.0754   6
  -7   2  -3 88.4418 19.5746   1
  -7   2  -3 149.936 19.4251   7
   7   2   3 138.186 11.7452   4
  -8  -2  -3 6.10984 8.79151   7
  -8  -2  -3 -12.586 6.08325   3
  -8  -2  -3 -5.3474 5.13236   6
  -8  -2  -3 -5.4657 8.76302   1
   8  -2   3 10.5222 7.16916   4
  -8   2  -3 -2.6587 4.90618   6
  -8   2  -3 0.86917 5.20385   3
  -8   2  -3 -19.502 7.86035   7
  -8   2  -3 4.37256 9.10580   1
  -9  -2  -3 4.87203 5.36658   6
  -9  -2  -3 2.00131 6.56870   3
  -9  -2  -3 0.57895 10.3313   1
  -9  -2  -3 -23.989 20.6064   1
  -9  -2  -3 3.34672 11.6188   7
   9  -2   3 3.94862 6.74308   4
  -9   2  -3 0.78955 5.29369   6
   9   2   3 -0.1916 6.22304   4
  -9   2  -3 -1.5695 11.6434   7
 -10  -2  -3 9.98024 4.87462   6
  10  -2   3 -2.7745 7.62276   4
 -10  -2  -3 16.4620 15.7606   7
  10   2   3 4.99783 6.60505   4
 -10   2  -3 -10.263 18.3715   7
 -10   2  -3 5.64350 4.90995   6
 -11  -2  -3 26.4186 5.88380   6
 -11   2  -3 24.7269 6.26659   6
  11   2   3 31.3457 7.35517   4
 -12  -2  -3 15.5486 4.76400   6
 -12   2  -3 17.0537 5.09419   6
 -13  -2  -3 33.7856 5.10476   6
 -13   2  -3 30.0408 4.84507   6
 -13  -3   3 59.3235 6.26114   3
 -13  -3   3 20.4422 4.41349   6
 -13   3   3 32.3565 5.57594   6
 -12  -3   3 30.3300 5.38080   3
 -12  -3   3 26.5357 5.65281   6
 -12   3   3 39.7551 7.69226   3
 -12   3   3 40.0694 5.98574   6
 -11  -3   3 6.44680 5.05633   6
 -11  -3   3 14.3598 4.33351   3
 -11  -3   3 17.6167 8.22563   8
 -11   3   3 27.6072 8.21526   8
 -11   3   3 4.39754 4.67236   3
 -11   3   3 19.8784 5.80087   6
 -10  -3   3 -14.580 18.2116   7
 -10   3   3 23.9042 16.9023   7
  -9  -3   3 0.67754 5.10081   6
  -9  -3   3 -2.3747 3.73274   3
  -9  -3   3 -4.3243 7.01456   8
  -9  -3   3 19.3163 12.6551   7
  -9   3   3 6.00706 11.2545   7
  -9   3   3 2.48786 6.72928   8
  -9   3   3 -3.1518 4.69573   6
  -9   3   3 -3.2340 3.72326   3
  -8  -3   3 36.0935 12.5526   7
  -8  -3   3 26.4370 6.10493   6
  -8   3   3 38.4559 5.89196   3
  -8   3   3 32.5235 11.1123   7
  -8   3   3 36.4485 6.69683   6
  -7  -3   3 301.096 20.6881   8
  -7  -3   3 278.317 17.8999   3
   7  -3  -3 269.055 21.0826   5
  -7  -3   3 294.019 23.8438   7
  -7  -3   3 299.021 18.9970   6
   7   3  -3 297.645 22.0057   5
  -7   3   3 279.278 18.6790   6
  -7   3   3 289.839 25.2837   7
  -7   3   3 285.540 17.6620   3
  -7   3   3 279.739 20.1308   8
  -6  -3   3 38.1622 8.98475   7
  -6  -3   3 39.2733 5.29322   3
  -6   3   3 32.1653 5.14138   3
  -6   3   3 32.5018 8.37686   7
  -6   3   3 37.5709 7.74419   8
   6   3  -3 36.3818 7.20905   5
  -5  -3   3 872.773 52.0040   1
  -5   3   3 866.297 51.3710   7
   5   3  -3 840.098 49.5684   5
  -4  -3   3 171.744 16.2948   1
  -4  -3   3 200.168 13.8077   7
  -4  -3   3 178.184 17.5939   1
  -4   3   3 185.507 15.7123   7
   4   3  -3 192.430 14.0708   5
  -3  -3   3 580.369 32.8401   7
  -3  -3   3 533.540 38.4433   1
  -3  -3   3 591.594 33.5327   2
   3  -3  -3 577.493 32.1500   2
  -3  -3   3 563.331 31.9734   2
   3   3  -3 591.869 34.1245   5
  -3   3   3 592.442 34.6122   7
   2  -3  -3 -0.1569 2.22880   2
  -2  -3   3 4.56340 7.57226   1
  -2  -3   3 -0.0559 2.34362   2
  -2  -3   3 0.57935 1.55694   7
   2   3  -3 0.05475 2.86288   2
  -2   3   3 0.69330 3.52158   7
  -2   3   3 1.31775 3.91206   1
   2   3  -3 -1.7169 3.10466   5
   1  -3  -3 9850.05 522.384   2
   1   3  -3 9892.06 530.361   1
  -1   3   3 9648.71 527.736   1
   0  -3  -3 5393.56 302.680   1
   0  -3  -3 5580.37 295.934   2
   0   3  -3 5719.83 294.306   7
   0   3  -3 5354.72 295.956   2
   0   3  -3 5575.28 295.919   5
   0   3  -3 5519.49 303.544   1
  -1  -3  -3 355.971 27.6377   1
  -1  -3  -3 346.345 21.0138   2
  -1   3  -3 347.011 20.0777   7
  -1   3  -3 332.515 20.4419   5
  -1   3  -3 341.574 20.9582   2
  -1   3  -3 323.713 27.0393   1
  -2  -3  -3 597.242 34.3631   2
  -2  -3  -3 595.343 41.9980   1
  -2   3  -3 566.695 33.9809   7
  -2   3  -3 598.182 41.6903   1
  -2   3  -3 579.673 33.1768   5
  -2   3  -3 604.175 34.2139   2
  -3  -3  -3 1225.48 74.4173   1
  -3  -3  -3 1127.30 64.3203   2
  -3   3  -3 1125.64 64.7587   7
  -3   3  -3 1162.04 62.5353   5
  -3   3  -3 1158.34 64.1330   2
  -3   3  -3 1110.38 72.3259   1
  -4  -3  -3 5.59070 4.01164   2
  -4  -3  -3 2.41075 12.1318   1
  -4  -3  -3 1.60815 4.87561   7
  -4   3  -3 9.27889 8.23705   1
  -4   3  -3 2.15744 3.58513   2
  -4   3  -3 4.36026 4.48632   7
  -5  -3  -3 10.1971 9.76554   1
  -5  -3  -3 9.88209 4.46071   2
  -5  -3  -3 6.70494 6.83524   7
  -5   3  -3 7.76956 7.19652   1
  -5   3  -3 3.23761 3.75050   2
  -5   3  -3 9.40246 6.30774   7
  -6  -3  -3 9.64965 7.37657   7
  -6  -3  -3 12.4016 10.4027   1
  -6  -3  -3 8.11762 4.44496   2
  -6  -3  -3 8.05223 5.66393   6
  -6   3  -3 3.43807 7.62860   1
  -6   3  -3 11.4426 7.48308   7
  -6   3  -3 11.0629 5.63059   3
  -6   3  -3 8.04142 5.49940   6
  -7  -3  -3 12.4235 4.70840   2
  -7  -3  -3 22.0718 8.95687   7
  -7  -3  -3 14.4246 7.61685   3
  -7  -3  -3 17.5240 6.08127   6
  -7  -3  -3 19.3427 12.1318   1
   7   3   3 22.8631 5.70504   4
  -7   3  -3 15.7808 10.4442   1
  -7   3  -3 12.7790 9.08487   7
  -7   3  -3 24.8109 5.33181   3
  -7   3  -3 27.2352 5.78256   6
  -8  -3  -3 141.095 20.0943   7
  -8  -3  -3 142.196 14.3079   3
  -8  -3  -3 192.580 13.9676   6
  -8  -3  -3 161.833 27.5205   1
   8  -3   3 191.046 15.0907   4
  -8   3  -3 163.999 22.9168   1
  -8   3  -3 190.165 13.5181   6
   8   3   3 171.957 14.9598   4
  -8   3  -3 182.972 13.0979   3
  -8   3  -3 140.246 19.7571   7
  -9  -3  -3 43.2881 15.2970   7
  -9  -3  -3 51.8643 8.17519   6
  -9  -3  -3 11.1865 30.4774   1
  -9  -3  -3 34.0411 14.3795   1
  -9  -3  -3 40.7965 7.50013   3
   9  -3   3 66.9259 9.24549   4
  -9   3  -3 46.6523 7.51537   6
   9   3   3 43.6885 7.44844   4
  -9   3  -3 24.7111 12.3939   7
 -10  -3  -3 5.77025 16.4637   7
  10  -3   3 4.40647 8.35023   4
 -10  -3  -3 -4.8107 4.81969   6
  10   3   3 -1.3580 6.21856   4
 -10   3  -3 14.9229 22.2870   7
 -10   3  -3 3.23529 4.87163   6
 -11  -3  -3 31.2886 5.83348   6
  11   3   3 44.0929 6.88963   4
 -11   3  -3 28.2227 6.22362   6
 -12  -3  -3 9.35353 4.62344   6
 -12   3  -3 10.4520 4.73255   6
 -13  -3  -3 -4.1151 3.53060   6
 -13   3  -3 1.25268 4.28188   6
 -13  -4   3 -0.1494 3.53596   6
 -13  -4   3 4.88365 2.99695   3
 -13   4   3 2.05532 3.98329   6
 -12  -4   3 24.9642 4.87659   3
 -12  -4   3 29.4697 5.50445   6
 -12   4   3 23.5569 4.82252   3
 -12   4   3 21.0657 5.54223   6
 -11  -4   3 25.9626 5.21773   3
 -11  -4   3 23.4851 8.21542   8
 -11  -4   3 28.9609 6.40854   6
 -11   4   3 28.4543 6.51637   6
 -11   4   3 19.2771 5.05741   3
 -11   4   3 37.6087 8.36070   8
 -10  -4   3 387.819 26.1276   8
 -10  -4   3 221.922 32.9697   7
 -10  -4   3 327.524 23.4773   6
 -10  -4   3 357.892 21.9523   3
 -10   4   3 384.772 25.5583   8
 -10   4   3 377.095 22.2455   3
 -10   4   3 367.450 23.1445   6
  -9  -4   3 34.1789 5.62744   3
  -9  -4   3 34.0750 6.91366   6
  -9  -4   3 42.3770 9.27938   8
  -9  -4   3 14.3588 15.2783   7
  -9   4   3 34.2339 5.91838   3
  -9   4   3 28.6006 14.2324   7
  -9   4   3 28.8704 6.57811   6
  -9   4   3 31.8577 9.51003   8
  -8  -4   3 445.536 25.5563   3
  -8  -4   3 420.697 33.5175   7
  -8   4   3 411.952 25.3444   3
  -8   4   3 422.839 27.9500   8
  -8   4   3 456.408 33.7941   7
  -7  -4   3 52.9347 11.5100   7
  -7  -4   3 45.5350 8.72620   8
  -7  -4   3 43.9915 7.07757   6
  -7  -4   3 43.2480 5.79026   3
  -7   4   3 39.1745 5.52816   3
   7   4  -3 31.0396 9.14857   5
  -7   4   3 40.6677 6.69639   6
  -7   4   3 52.6626 8.69279   8
  -7   4   3 48.8402 10.7126   7
  -6  -4   3 246.586 15.7913   3
  -6  -4   3 259.418 19.7946   7
  -6  -4   3 269.446 20.2235   1
  -6  -4   3 240.559 18.7495   8
  -6  -4   3 267.256 19.3190   1
   6   4  -3 240.124 18.7699   5
  -6   4   3 260.055 18.0249   8
  -6   4   3 243.178 15.5639   3
  -6   4   3 245.918 21.1104   7
  -5  -4   3 25.8637 9.65843   1
  -5  -4   3 28.2306 7.87459   7
  -5  -4   3 23.6447 8.27801   1
   5   4  -3 26.8913 6.43959   5
  -5   4   3 23.8694 7.47630   7
  -4  -4   3 241.732 16.8370   7
  -4  -4   3 255.555 14.1812   2
  -4  -4   3 256.021 22.9425   1
  -4  -4   3 247.306 14.1751   2
   4   4  -3 277.384 18.8372   5
  -4   4   3 261.065 18.6629   7
  -3  -4   3 206.389 20.5292   1
  -3  -4   3 198.410 12.3172   2
  -3  -4   3 195.334 12.4908   7
   3  -4  -3 185.222 12.1077   2
   3   4  -3 190.527 13.5284   2
   3   4  -3 182.766 13.8751   5
  -3   4   3 191.021 14.4811   7
  -2  -4   3 1722.39 90.9328   7
   2  -4  -3 1714.21 92.1850   2
  -2  -4   3 1717.89 92.5147   2
   2   4  -3 1650.01 92.8943   2
   2   4  -3 1710.11 93.2972   5
  -2   4   3 1661.03 95.9297   1
   1  -4  -3 5.98579 3.07958   2
   1   4  -3 3.88671 3.66675   5
   1   4  -3 3.19521 3.38419   2
  -1   4   3 5.74516 6.77999   1
   0  -4  -3 1532.68 80.9377   2
   0  -4  -3 1416.62 87.8901   1
   0   4  -3 1498.29 80.8338   5
   0   4  -3 1499.38 79.0222   7
   0   4  -3 1434.62 88.6653   1
   0   4  -3 1414.38 80.7929   2
  -1  -4  -3 215.546 20.8896   1
  -1  -4  -3 210.403 14.4067   2
  -1   4  -3 224.947 21.1068   1
  -1   4  -3 217.749 14.1084   5
  -1   4  -3 203.600 13.3865   7
  -1   4  -3 215.833 14.4716   2
  -2  -4  -3 498.122 37.5010   1
  -2  -4  -3 485.781 29.3774   2
  -2   4  -3 484.135 36.5984   1
  -2   4  -3 490.116 28.9927   7
  -2   4  -3 485.885 28.3738   5
  -2   4  -3 495.800 29.1529   2
  -3  -4  -3 61.4060 7.85345   2
  -3  -4  -3 58.7666 14.3828   1
  -3   4  -3 51.5550 6.00217   5
  -3   4  -3 48.9224 7.50566   7
  -3   4  -3 49.2066 12.7487   1
  -3   4  -3 71.0710 7.81490   2
  -4  -4  -3 1088.74 76.4504   1
  -4  -4  -3 1093.06 62.7837   2
  -4   4  -3 1127.87 62.1024   2
  -4   4  -3 1085.42 63.7959   7
  -4   4  -3 1135.83 72.3345   1
  -5  -4  -3 364.755 24.1737   2
  -5  -4  -3 366.241 26.7632   7
  -5  -4  -3 328.641 33.0159   1
  -5   4  -3 391.765 26.6547   7
  -5   4  -3 358.683 32.6088   1
  -5   4  -3 386.562 23.2013   2
  -6  -4  -3 6.23635 4.60133   2
  -6  -4  -3 1.41598 6.43826   7
  -6  -4  -3 2.57515 10.0706   1
  -6  -4  -3 0.31556 4.80368   6
  -6   4  -3 -1.7758 7.53441   1
  -6   4  -3 5.40801 6.80082   7
   6   4   3 5.29458 5.17621   4
  -6   4  -3 3.85067 4.84206   3
  -7  -4  -3 189.207 14.3132   2
  -7  -4  -3 214.873 20.9133   7
  -7  -4  -3 189.823 29.8478   1
  -7  -4  -3 216.117 15.1114   6
   7  -4   3 197.389 15.4879   4
  -7   4  -3 214.563 14.8188   6
  -7   4  -3 204.769 14.3643   3
  -7   4  -3 220.987 21.8949   7
   7   4   3 207.090 14.7599   4
  -7   4  -3 159.808 25.0671   1
  -8  -4  -3 12.2607 9.71358   7
  -8  -4  -3 24.5510 10.9592   3
  -8  -4  -3 16.3864 12.2176   1
  -8  -4  -3 10.1183 4.79397   6
   8   4   3 8.94949 6.12108   4
  -8   4  -3 6.32757 9.67752   1
  -8   4  -3 13.7442 9.75760   7
  -8   4  -3 8.27341 5.02845   6
   9  -4   3 16.2433 8.09848   4
  -9  -4  -3 24.3401 12.5332   7
  -9  -4  -3 12.0870 5.32983   6
   9   4   3 9.61416 5.69611   4
  -9   4  -3 4.21710 12.0665   7
  -9   4  -3 12.5995 5.18924   6
 -10  -4  -3 4.80354 4.57460   6
 -10  -4  -3 13.4458 16.0533   7
  10   4   3 8.69965 5.91588   4
 -10   4  -3 22.8161 17.4427   7
 -10   4  -3 1.68719 5.30477   6
 -11  -4  -3 11.9836 5.30321   6
 -11   4  -3 14.5871 5.70137   6
  11   4   3 24.3294 6.81956   4
 -12  -4  -3 0.40935 4.25104   6
 -12   4  -3 2.43112 4.08946   6
 -13  -4  -3 23.1316 4.50891   6
 -13   4  -3 20.2128 4.99234   6
 -13  -5   3 4.73141 3.11620   3
 -13  -5   3 1.76401 3.60740   6
 -13   5   3 0.73376 3.84726   6
 -12  -5   3 89.4123 8.53038   3
 -12  -5   3 86.4647 8.77795   6
 -12   5   3 99.1538 9.16260   6
 -12   5   3 89.6575 8.07849   3
 -11  -5   3 41.7049 7.48645   6
 -11  -5   3 40.9074 9.14342   8
 -11  -5   3 41.4618 5.87010   3
 -11   5   3 96.6705 12.0358   8
 -11   5   3 37.2153 6.73992   6
 -11   5   3 43.7005 5.96118   3
 -10  -5   3 109.892 11.0676   6
 -10  -5   3 106.000 9.68042   3
 -10  -5   3 124.436 13.5027   8
 -10  -5   3 110.569 29.0730   7
 -10   5   3 119.159 11.3672   6
 -10   5   3 98.8882 19.6236   7
 -10   5   3 112.787 10.0257   3
 -10   5   3 108.376 13.4975   8
  -9  -5   3 594.509 33.2745   3
  -9  -5   3 564.421 35.6266   8
  -9  -5   3 594.495 34.3394   6
  -9  -5   3 593.042 44.4938   7
  -9   5   3 398.525 51.7186   7
  -9   5   3 552.268 34.1182   6
  -9   5   3 567.133 36.0780   8
  -9   5   3 610.211 33.4279   3
  -8  -5   3 134.181 19.3102   7
  -8  -5   3 199.414 13.2279   3
  -8  -5   3 183.964 16.0886   8
  -8  -5   3 177.672 15.3285   6
  -8   5   3 178.462 15.7703   8
  -8   5   3 186.699 12.9641   3
  -8   5   3 194.059 13.9033   6
  -8   5   3 184.792 23.0833   7
  -7  -5   3 32.8026 9.82360   7
  -7  -5   3 27.7882 8.05296   8
  -7  -5   3 45.1047 6.12012   3
  -7  -5   3 36.1195 6.81758   6
  -7   5   3 55.9812 12.0446   7
  -7   5   3 38.9901 8.22115   8
  -7   5   3 40.1136 6.52053   6
  -7   5   3 34.1763 5.01648   3
   7   5  -3 26.0422 8.94919   5
  -6  -5   3 0.04578 5.70708   7
  -6  -5   3 0.90748 6.11342   1
  -6  -5   3 -2.0932 3.97071   3
  -6  -5   3 5.00129 6.60986   8
  -6   5   3 -3.4440 6.42004   7
   6   5  -3 5.67208 5.81968   5
  -6   5   3 -3.9606 5.80766   8
  -6   5   3 1.42063 4.79578   6
  -6   5   3 3.51192 3.99905   3
  -5  -5   3 49.2008 11.6673   1
  -5  -5   3 65.8413 14.4971   1
  -5  -5   3 59.2919 9.00298   7
   5   5  -3 69.3825 9.51307   5
  -5   5   3 54.0097 9.87145   7
  -4  -5   3 21.8535 11.4772   1
  -4  -5   3 6.65200 2.91222   2
   4  -5  -3 11.5780 3.82475   2
  -4  -5   3 14.4220 4.14208   7
  -4  -5   3 15.8707 7.37222   1
   4   5  -3 9.10074 4.91808   5
  -4   5   3 11.8054 6.16364   7
  -3  -5   3 48.1427 5.43180   7
  -3  -5   3 52.8699 5.99779   2
   3  -5  -3 44.3036 5.65224   2
   3   5  -3 49.5944 7.23959   2
   3   5  -3 47.4359 6.90104   5
  -2  -5   3 33.5699 3.37872   7
  -2  -5   3 37.5506 5.42823   2
   2  -5  -3 41.6902 5.42971   2
   2   5  -3 32.8161 5.99816   5
   2   5  -3 43.2024 6.33584   2
   2   5  -3 34.3513 14.1359   1
  -2   5   3 37.1876 8.59398   1
   1  -5  -3 249.566 16.0303   2
  -1   5   3 225.257 21.6304   1
   1   5  -3 251.100 24.3456   1
   1   5  -3 242.664 16.5151   2
   1   5  -3 263.620 16.8610   5
   0  -5  -3 3246.43 174.209   2
   0   5  -3 3244.12 174.339   2
   0   5  -3 3227.84 174.187   5
   0   5  -3 3168.89 183.532   1
  -1  -5  -3 713.412 43.1001   2
  -1  -5  -3 712.331 51.0997   1
  -1   5  -3 760.454 43.1883   2
  -1   5  -3 782.634 42.2353   7
  -1   5  -3 780.298 42.9782   5
  -1   5  -3 726.755 51.1663   1
  -2  -5  -3 392.579 24.9803   2
  -2  -5  -3 415.694 33.8511   1
  -2   5  -3 406.132 32.8835   1
  -2   5  -3 407.722 24.7398   2
  -2   5  -3 404.650 24.2290   5
  -2   5  -3 394.739 24.5416   7
  -3  -5  -3 129.484 10.9651   2
  -3  -5  -3 141.233 22.8033   1
  -3   5  -3 121.585 11.3420   7
  -3   5  -3 145.793 21.5250   1
  -3   5  -3 115.638 10.0474   5
  -3   5  -3 132.317 10.5969   2
  -4  -5  -3 27.8439 11.6317   1
  -4  -5  -3 39.1226 6.95446   2
  -4   5  -3 30.0966 7.27607   7
  -4   5  -3 37.4950 12.4197   1
  -4   5  -3 24.2832 5.25952   2
  -4   5  -3 29.9426 4.04153   5
  -5  -5  -3 38.1194 7.27568   2
  -5  -5  -3 35.4792 13.9796   1
  -5  -5  -3 31.3182 8.37873   7
  -5   5  -3 32.2313 8.50952   7
  -5   5  -3 46.4008 6.83376   2
  -5   5  -3 43.8783 13.0114   1
  -6  -5  -3 88.3537 16.5450   7
  -6  -5  -3 101.763 22.1488   1
  -6  -5  -3 87.6993 10.5671   2
  -6   5  -3 84.3873 9.04330   6
  -6   5  -3 76.9589 13.0881   7
   6   5   3 87.0567 8.32180   4
  -6   5  -3 65.6435 11.7148   3
  -6   5  -3 69.2506 16.3332   1
  -7  -5  -3 58.9425 18.1141   1
  -7  -5  -3 102.577 16.5613   7
   7  -5   3 102.318 9.83528   4
  -7  -5  -3 70.3847 8.60613   2
  -7  -5  -3 86.4576 9.68788   6
  -7   5  -3 101.377 16.4439   7
  -7   5  -3 83.4363 8.89761   6
   7   5   3 87.4943 9.28691   4
  -7   5  -3 92.7005 18.9733   1
  -8  -5  -3 53.9476 13.3973   7
   8  -5   3 71.9552 9.50559   4
  -8  -5  -3 37.7225 16.3400   1
  -8  -5  -3 78.0753 9.22959   6
  -8   5  -3 85.7746 16.1062   1
  -8   5  -3 96.0671 17.5188   7
   8   5   3 75.7277 8.49505   4
  -8   5  -3 74.2738 8.75619   6
  -9  -5  -3 55.5105 17.2141   1
   9  -5   3 39.7784 8.42933   4
  -9  -5  -3 43.3243 7.30539   6
  -9  -5  -3 44.1009 14.2292   7
  -9   5  -3 60.4807 8.14631   6
   9   5   3 54.4523 7.60866   4
  -9   5  -3 47.5029 16.2871   7
 -10  -5  -3 42.4958 17.1056   7
 -10  -5  -3 26.6998 6.11685   6
 -10   5  -3 31.6398 6.43470   6
 -10   5  -3 17.7123 16.9055   7
  10   5   3 42.4120 6.61193   4
 -11  -5  -3 36.6167 6.60529   6
 -11   5  -3 46.6480 6.95563   6
  11   5   3 43.0525 6.69760   4
 -12  -5  -3 37.3809 5.56942   6
 -12   5  -3 32.4591 5.40195   6
 -13  -6   3 -0.1909 3.55455   6
 -13  -6   3 4.57350 4.10973   3
 -13   6   3 0.62551 3.36412   6
 -12  -6   3 37.7677 5.86524   6
 -12  -6   3 39.9605 5.34749   3
 -12   6   3 31.1589 5.78179   6
 -11  -6   3 26.5573 5.93091   6
 -11  -6   3 39.0454 5.88524   3
 -11  -6   3 45.6078 9.32874   8
 -11   6   3 43.4425 7.01111   6
 -11   6   3 43.6175 5.82679   3
 -10  -6   3 34.5453 7.05478   6
 -10  -6   3 39.8631 6.25346   3
 -10  -6   3 39.1243 9.52212   8
 -10   6   3 44.6845 9.78023   8
 -10   6   3 41.3536 16.6936   7
 -10   6   3 35.4595 7.08042   6
 -10   6   3 38.4784 6.47239   3
  -9  -6   3 0.31407 4.04291   3
  -9  -6   3 1.53614 5.31319   6
  -9  -6   3 -1.7273 7.64723   8
  -9  -6   3 5.47058 26.0966   7
  -9   6   3 -11.105 11.5706   7
  -9   6   3 6.55446 4.99485   6
  -9   6   3 -4.0339 4.03498   3
  -9   6   3 -2.1449 7.41541   8
  -8  -6   3 2.04838 7.22823   8
  -8  -6   3 -2.0152 3.79311   3
  -8  -6   3 -5.8694 11.3246   7
  -8  -6   3 2.94021 4.92651   6
  -8   6   3 -5.5185 6.10439   8
  -8   6   3 6.67741 5.12927   6
  -8   6   3 -6.8320 8.93195   7
  -8   6   3 3.95325 4.71239   3
  -7  -6   3 92.0986 13.4153   1
  -7  -6   3 87.6050 9.88936   6
  -7  -6   3 86.8921 11.9768   8
  -7  -6   3 115.619 15.4717   7
  -7  -6   3 83.4739 13.7648   1
  -7  -6   3 89.6472 8.82942   3
   7   6  -3 88.0721 13.0790   5
  -7   6   3 98.5537 8.51350   3
  -7   6   3 88.6556 9.10498   6
  -7   6   3 110.583 16.7928   7
  -7   6   3 87.9930 11.0384   8
  -6  -6   3 43.8312 6.17152   3
  -6  -6   3 30.5805 10.3399   1
  -6  -6   3 45.9872 9.79052   7
  -6  -6   3 42.2288 15.5651   1
  -6  -6   3 42.7069 9.05739   8
   6   6  -3 26.7466 7.96272   5
  -6   6   3 44.4056 7.91956   8
  -6   6   3 39.5137 10.1417   7
  -6   6   3 34.1588 6.71518   6
  -5  -6   3 346.349 29.3372   1
  -5  -6   3 357.611 33.8189   1
   5   6  -3 346.791 23.5684   5
  -5   6   3 323.115 24.7688   7
   4  -6  -3 2.46709 4.02953   2
  -4  -6   3 -0.5215 6.48397   1
  -4  -6   3 -0.3864 3.87084   7
  -4  -6   3 -5.0804 13.2080   1
  -4  -6   3 3.14562 3.28865   2
  -4   6   3 -1.2394 5.23290   7
   4   6  -3 5.13454 4.97410   5
   3  -6  -3 332.530 20.7924   2
  -3  -6   3 315.866 31.9713   1
  -3  -6   3 351.138 20.3515   7
  -3  -6   3 340.316 21.1753   2
  -3  -6   3 329.649 28.8468   1
   3   6  -3 339.114 22.6563   5
  -3   6   3 336.855 23.2779   7
  -2  -6   3 106.245 9.62777   2
   2  -6  -3 118.801 9.37060   2
  -2  -6   3 114.336 7.53460   7
   2   6  -3 114.673 10.1402   2
  -2   6   3 120.482 16.7363   1
   2   6  -3 160.949 25.1365   1
   2   6  -3 117.673 10.6732   5
   1  -6  -3 13.7427 4.43710   2
   1   6  -3 13.5559 4.75007   2
   1   6  -3 12.4586 4.54013   5
  -1   6   3 24.1395 9.74630   1
   1   6  -3 24.3381 12.5806   1
   0  -6  -3 264.799 17.7489   2
   0  -6  -3 265.560 25.3580   1
   0   6  -3 286.362 32.7327   1
   0   6  -3 278.693 17.9918   5
   0   6  -3 257.588 17.7372   2
  -1  -6  -3 1819.22 101.219   2
  -1  -6  -3 1783.79 111.132   1
  -1   6  -3 1812.21 101.103   2
  -1   6  -3 1860.57 111.416   1
  -1   6  -3 1845.96 100.080   7
  -1   6  -3 1901.97 100.978   5
  -2  -6  -3 522.588 32.7088   2
  -2  -6  -3 496.619 41.5704   1
  -2   6  -3 537.747 32.1280   5
  -2   6  -3 557.071 32.5860   2
  -2   6  -3 532.233 41.1457   1
  -2   6  -3 567.963 32.3483   7
  -3  -6  -3 1420.97 91.5085   1
  -3  -6  -3 1392.98 79.9537   2
  -3   6  -3 1463.54 90.2305   1
  -3   6  -3 1459.45 85.9004   7
  -3   6  -3 1457.61 79.5457   2
  -3   6  -3 1389.49 78.6675   5
  -4  -6  -3 341.284 33.4468   1
  -4  -6  -3 358.964 23.1804   2
  -4   6  -3 351.259 24.1079   7
  -4   6  -3 367.605 32.1514   1
  -4   6  -3 318.602 20.4989   5
  -5  -6  -3 6.34992 4.52912   2
  -5  -6  -3 2.73305 9.16010   1
  -5  -6  -3 -0.0979 5.64895   7
  -5   6  -3 4.04107 7.77276   1
  -5   6  -3 -2.9723 5.33776   7
  -6  -6  -3 6.26989 8.05438   7
  -6  -6  -3 20.2487 6.32714   2
  -6  -6  -3 32.4724 14.1536   1
  -6   6  -3 27.0954 6.19767   6
  -6   6  -3 37.1728 12.4231   7
   6   6   3 28.2338 5.65055   4
  -6   6  -3 23.5111 10.8385   1
  -7  -6  -3 91.4394 16.1460   7
  -7  -6  -3 128.558 12.5267   6
  -7  -6  -3 112.265 12.9165   2
   7  -6   3 108.050 10.4657   4
  -7  -6  -3 128.987 26.6785   1
  -7   6  -3 123.562 18.0971   7
  -7   6  -3 121.332 10.4958   6
   7   6   3 117.109 10.9227   4
  -7   6  -3 136.620 23.5758   1
  -8  -6  -3 220.774 34.2138   1
  -8  -6  -3 259.794 26.4557   7
   8  -6   3 264.566 19.0868   4
  -8  -6  -3 279.835 18.5408   6
   8   6   3 273.259 17.8998   4
  -8   6  -3 276.563 18.3819   6
  -8   6  -3 254.822 27.2064   7
  -9  -6  -3 -0.7172 4.45099   6
  -9  -6  -3 11.9978 12.6916   1
  -9  -6  -3 2.21506 13.4288   7
   9   6   3 2.87200 6.67819   4
  -9   6  -3 4.55113 5.04857   6
  -9   6  -3 -2.1675 13.4576   7
 -10  -6  -3 -1.2392 5.15859   6
 -10  -6  -3 -21.668 25.1087   7
  10   6   3 7.88080 5.73714   4
 -10   6  -3 3.03696 5.38078   6
 -11  -6  -3 4.15136 4.50148   6
  11   6   3 13.8159 5.35446   4
 -11   6  -3 -1.7294 7.75497   6
 -12  -6  -3 1.91929 4.00604   6
 -12   6  -3 7.99325 4.45507   6
 -13   7   3 9.75696 3.88560   6
 -12  -7   3 7.31279 3.86359   3
 -12  -7   3 8.91937 4.73287   6
 -12   7   3 8.77677 4.66736   6
 -11  -7   3 13.0502 5.15537   6
 -11  -7   3 21.6785 7.39850   8
 -11  -7   3 22.7992 5.26242   3
 -11   7   3 16.4156 5.86685   6
 -11   7   3 11.0564 4.10041   3
 -10  -7   3 41.9113 7.08996   6
 -10  -7   3 44.8190 6.15384   3
 -10  -7   3 36.7108 9.31734   8
 -10   7   3 59.1128 8.40957   6
 -10   7   3 65.4633 10.1759   8
 -10   7   3 45.3512 6.27039   3
  -9  -7   3 47.6179 21.0989   7
  -9  -7   3 0.98127 5.44343   6
  -9  -7   3 3.06661 4.46169   3
  -9  -7   3 0.97301 7.06541   8
  -9   7   3 8.56771 8.01985   8
  -9   7   3 1.50445 5.55720   6
  -9   7   3 6.69193 4.62366   3
  -9   7   3 -8.5278 12.6531   7
  -8  -7   3 204.090 17.2577   8
  -8  -7   3 227.078 25.2635   7
  -8  -7   3 212.164 14.6391   3
  -8  -7   3 210.755 15.5937   6
  -8   7   3 201.612 17.5737   8
  -8   7   3 218.349 14.3203   3
  -8   7   3 227.724 23.9275   7
  -8   7   3 216.571 15.3572   6
  -7  -7   3 109.810 15.0043   7
  -7  -7   3 84.4613 8.28498   3
  -7  -7   3 93.4395 11.8733   8
  -7  -7   3 54.9261 16.7278   1
  -7  -7   3 82.3712 9.66687   6
  -7  -7   3 70.9639 14.6883   1
  -7   7   3 78.0953 8.04286   3
  -7   7   3 82.7808 10.9450   8
   7   7  -3 72.2323 13.1076   5
  -7   7   3 71.8598 14.0189   7
  -7   7   3 87.1998 9.40104   6
  -6  -7   3 268.110 19.1458   8
  -6  -7   3 259.888 16.2506   3
  -6  -7   3 260.153 20.6708   7
  -6  -7   3 202.107 31.1716   1
   6   7  -3 263.696 21.3685   5
  -6   7   3 276.471 22.5614   7
  -6   7   3 242.471 16.0480   3
  -6   7   3 241.460 16.8392   6
  -5  -7   3 34.1755 11.6567   1
  -5  -7   3 33.3916 7.99190   7
  -5   7   3 27.0127 8.75048   7
   5   7  -3 19.9618 6.76025   5
  -4  -7   3 577.150 43.3773   1
  -4  -7   3 584.939 33.8624   7
   4  -7  -3 530.767 33.4858   2
  -4  -7   3 438.848 47.6806   1
  -4  -7   3 593.713 33.5001   2
  -4   7   3 606.573 36.9612   7
   4   7  -3 574.313 35.4511   5
  -3  -7   3 222.445 15.2435   2
  -3  -7   3 206.767 13.9796   7
  -3  -7   3 216.200 26.9113   1
  -3   7   3 221.489 17.3230   7
   3   7  -3 213.160 16.5635   5
  -2  -7   3 360.255 23.1609   2
   2  -7  -3 365.336 22.9020   2
   2   7  -3 400.056 37.4019   1
   2   7  -3 376.792 24.0957   5
   2   7  -3 354.831 23.8272   2
   1  -7  -3 112.655 9.72555   2
  -1   7   3 114.836 21.6983   1
   1   7  -3 102.051 10.0855   2
   1   7  -3 128.885 22.7385   1
   0  -7  -3 298.279 28.5807   1
   0  -7  -3 293.215 19.2595   2
   0   7  -3 275.949 28.0608   1
   0   7  -3 280.545 19.1181   2
   0   7  -3 276.630 19.1958   5
  -1  -7  -3 466.984 40.1362   1
  -1  -7  -3 510.715 30.3002   2
  -1   7  -3 480.694 28.8226   7
  -1   7  -3 496.447 39.5583   1
  -1   7  -3 481.933 29.9097   2
  -1   7  -3 488.316 30.0295   5
  -2  -7  -3 348.074 38.6417   1
  -2  -7  -3 282.730 20.1547   2
  -2   7  -3 307.419 29.3613   1
  -2   7  -3 297.371 19.8445   5
  -2   7  -3 291.501 19.6200   7
  -2   7  -3 302.630 19.9905   2
  -3  -7  -3 1301.22 72.5966   2
  -3  -7  -3 1287.25 85.1189   1
  -3   7  -3 1171.10 82.3384   1
  -3   7  -3 1270.07 72.5214   7
  -3   7  -3 1317.81 71.9838   2
  -3   7  -3 1270.39 71.3008   5
  -4  -7  -3 22.4942 6.30432   2
  -4  -7  -3 36.5059 13.9110   1
  -4   7  -3 20.5969 5.46517   2
  -4   7  -3 31.6360 7.17597   7
  -4   7  -3 18.5615 9.65069   1
  -4   7  -3 27.4034 5.68946   5
  -5  -7  -3 20.3900 6.36566   2
  -5  -7  -3 18.4302 12.7674   1
   5   7   3 25.7788 5.53414   4
  -5   7  -3 20.6474 8.14114   7
  -5   7  -3 16.1133 5.77047   6
  -5   7  -3 25.7974 12.0937   1
   6  -7   3 28.5751 6.81196   4
  -6  -7  -3 28.4324 10.3478   7
  -6  -7  -3 22.3937 14.2654   1
  -6   7  -3 43.3829 15.4927   1
   6   7   3 33.8792 5.83189   4
  -6   7  -3 33.2233 6.19110   6
  -6   7  -3 17.6958 8.30216   7
  -7  -7  -3 2.72832 8.86741   7
  -7  -7  -3 4.73978 6.39742   2
  -7  -7  -3 1.69714 4.74519   6
   7  -7   3 4.91425 6.39461   4
  -7  -7  -3 11.7723 15.3141   1
  -7   7  -3 13.4273 10.0986   7
  -7   7  -3 6.69474 5.65960   6
   7   7   3 3.06049 6.03876   4
  -7   7  -3 1.49471 10.0260   1
  -8  -7  -3 1.73746 4.60955   6
   8  -7   3 17.9392 7.71643   4
  -8  -7  -3 -1.9959 14.7603   7
  -8  -7  -3 1.43824 12.6864   1
  -8   7  -3 -1.4502 12.5890   7
  -8   7  -3 6.70629 5.08217   6
   8   7   3 4.63019 5.36670   4
  -9  -7  -3 -2.1738 13.6034   7
  -9  -7  -3 -4.4110 14.1751   1
   9  -7   3 7.04063 7.70634   4
  -9  -7  -3 5.68595 5.97925   6
  -9   7  -3 12.0065 13.5751   7
  -9   7  -3 10.6312 5.50046   6
   9   7   3 4.75018 5.69784   4
 -10  -7  -3 7.30340 5.59238   6
 -10   7  -3 14.4571 5.42430   6
  10   7   3 9.12402 5.37779   4
 -11  -7  -3 2.38023 6.72068   6
  11   7   3 1.95371 5.03492   4
 -11   7  -3 3.28886 5.29900   6
 -12  -7  -3 -1.8136 3.31156   6
 -12   7  -3 -1.9982 4.50593   6
 -13   8   3 0.94735 3.75600   6
 -12  -8   3 11.8648 3.83058   3
 -12  -8   3 6.47967 4.80169   6
 -12   8   3 11.8979 4.45185   6
 -11  -8   3 23.9865 5.84377   6
 -11  -8   3 25.0368 5.34981   3
 -11  -8   3 17.0295 8.05688   8
 -11   8   3 23.3986 4.46151   3
 -11   8   3 22.4516 6.34170   6
 -10  -8   3 -4.2859 3.99513   3
 -10  -8   3 9.43294 7.13187   8
 -10  -8   3 0.41008 4.78430   6
 -10   8   3 2.60357 5.34115   6
 -10   8   3 -8.8832 16.5139   7
 -10   8   3 18.8129 7.66311   8
 -10   8   3 0.51500 4.04730   3
  -9  -8   3 707.224 40.1306   3
  -9  -8   3 732.494 41.2855   6
  -9  -8   3 717.416 42.4539   8
  -9   8   3 680.976 42.5541   8
  -9   8   3 695.806 40.2638   3
  -9   8   3 703.979 41.3210   6
  -9   8   3 688.605 51.3391   7
  -8  -8   3 16.2904 4.42364   3
  -8  -8   3 16.5597 6.03833   6
  -8  -8   3 -39.431 13.2189   7
  -8  -8   3 -3.4994 3.60034   1
  -8  -8   3 10.8227 7.91190   8
  -8   8   3 16.7117 7.54100   8
  -8   8   3 20.4932 5.14297   3
  -8   8   3 12.4837 5.38664   6
  -8   8   3 23.4217 11.0203   7
  -7  -8   3 391.849 24.1654   3
  -7  -8   3 351.598 42.4119   1
  -7  -8   3 391.606 34.1098   1
  -7  -8   3 427.687 30.7345   7
  -7  -8   3 408.152 24.9967   6
  -7  -8   3 416.836 27.0404   8
  -7   8   3 402.176 24.8684   6
  -7   8   3 430.170 32.8172   7
   7   8  -3 390.728 33.5481   5
  -7   8   3 415.127 26.7640   8
   7   8  -3 369.052 26.3821   4
  -7   8   3 397.529 24.0070   3
  -6  -8   3 48.3552 15.5576   1
  -6  -8   3 91.9300 12.1277   8
  -6  -8   3 85.5515 13.1430   7
  -6  -8   3 79.2083 8.33424   3
  -6  -8   3 96.8518 27.7832   1
  -6   8   3 93.8361 15.1996   7
   6   8  -3 85.3431 12.7265   5
  -6   8   3 87.8041 8.56288   6
  -6   8   3 90.8742 11.0459   8
  -6   8   3 82.0841 8.03148   3
  -5  -8   3 31.5271 13.0854   1
  -5  -8   3 40.4574 5.65899   3
  -5  -8   3 56.7476 9.32310   7
  -5  -8   3 46.3458 6.39437   2
  -5  -8   3 66.7509 27.1157   1
  -5   8   3 58.0818 7.51245   6
   5   8  -3 40.6582 9.14216   5
  -5   8   3 29.9959 8.93679   7
  -5   8   3 54.6034 7.81446   3
  -4  -8   3 54.3156 7.42729   2
  -4  -8   3 61.0733 8.15036   7
   4  -8  -3 49.9851 8.20209   2
  -4  -8   3 47.8403 14.6876   1
   4   8  -3 63.6044 9.62098   5
  -4   8   3 59.8058 10.4900   7
  -3  -8   3 707.155 41.4100   2
  -3  -8   3 685.302 40.0421   7
  -3  -8   3 704.193 51.5386   1
   3  -8  -3 705.543 41.3357   2
   3   8  -3 728.209 42.7860   5
   2  -8  -3 788.441 45.7315   2
  -2  -8   3 789.416 45.8779   2
   2   8  -3 783.570 46.6295   5
   1  -8  -3 884.607 51.3413   2
  -1  -8   3 877.578 51.3482   2
   1   8  -3 971.664 66.0683   1
   1   8  -3 913.571 52.0603   2
   1   8  -3 859.681 51.7109   5
   0  -8  -3 0.92701 3.92207   2
   0  -8  -3 -10.221 11.0423   1
   0   8  -3 -1.4445 4.64320   5
   0   8  -3 10.5045 9.60166   1
   0   8  -3 0.22275 4.05261   2
  -1  -8  -3 232.707 17.4741   2
  -1  -8  -3 264.842 33.0220   1
  -1   8  -3 234.585 17.2125   2
  -1   8  -3 244.826 18.7439   5
  -1   8  -3 227.352 30.7508   1
  -1   8  -3 252.954 16.5109   7
  -2  -8  -3 342.080 22.6157   2
  -2  -8  -3 340.684 33.2883   1
  -2   8  -3 315.607 31.2642   1
  -2   8  -3 342.490 22.1927   2
  -2   8  -3 303.149 21.6252   7
  -2   8  -3 330.314 22.0243   5
  -3  -8  -3 102.308 10.9135   2
  -3  -8  -3 97.8513 21.6832   1
  -3   8  -3 81.2370 18.1366   1
  -3   8  -3 127.419 11.3827   5
  -3   8  -3 101.023 10.5212   2
  -3   8  -3 111.821 11.5360   7
  -4  -8  -3 166.130 14.0614   2
  -4  -8  -3 186.540 30.5082   1
  -4   8  -3 143.018 14.3409   7
  -4   8  -3 143.313 24.9045   1
  -4   8  -3 145.289 12.9730   5
  -5  -8  -3 45.3404 17.7192   1
  -5  -8  -3 38.2450 7.79701   2
  -5   8  -3 42.0635 7.09855   6
  -5   8  -3 54.3263 15.9678   1
  -5   8  -3 56.9367 11.0422   7
  -6  -8  -3 19.2643 6.43394   4
  -6  -8  -3 36.7833 8.46742   2
  -6  -8  -3 28.6805 10.3741   7
  -6  -8  -3 30.7738 17.7122   1
   6  -8   3 14.5680 6.23156   4
  -6   8  -3 7.94574 8.42729   7
  -6   8  -3 20.1212 5.63932   6
  -6   8  -3 16.6788 13.2396   1
   6   8   3 17.7899 5.53908   4
  -7  -8  -3 29.0296 7.71785   2
  -7  -8  -3 5.44772 17.5474   1
   7  -8   3 30.9406 7.67173   4
  -7  -8  -3 42.2719 12.4499   7
   7   8   3 24.2412 6.12125   4
  -7   8  -3 33.2929 13.6458   1
  -7   8  -3 10.7096 10.1740   7
  -7   8  -3 32.7780 6.94976   6
  -8  -8  -3 13.8227 6.00926   6
  -8  -8  -3 -3.0770 9.87493   7
  -8  -8  -3 4.25995 14.2445   1
   8  -8   3 14.9079 6.84666   4
  -8   8  -3 4.40453 4.90435   6
  -8   8  -3 -6.7311 10.7935   7
   8   8   3 -4.6602 4.92762   4
  -9  -8  -3 18.5542 6.09838   6
   9  -8   3 9.39215 8.03010   4
  -9  -8  -3 12.6543 16.0283   1
  -9  -8  -3 28.0847 16.5497   7
   9   8   3 6.29579 6.27804   4
  -9   8  -3 -0.0424 15.4078   7
  -9   8  -3 9.34742 5.43655   6
 -10  -8  -3 30.8298 6.55422   6
 -10   8  -3 34.3417 6.68083   6
  10   8   3 18.8025 5.73800   4
 -11  -8  -3 1.48929 4.75668   6
  11   8   3 -0.9682 5.12663   4
 -11   8  -3 6.67840 4.97137   6
 -12  -8  -3 14.0913 4.65327   6
 -12   8  -3 14.4008 4.76032   6
 -13   9   3 7.01126 3.66485   6
 -12  -9   3 3.09171 4.13549   3
 -12  -9   3 -2.7365 4.47062   6
 -12   9   3 2.06643 4.21212   6
 -11  -9   3 123.241 13.0100   3
 -11  -9   3 140.668 13.9347   6
 -11   9   3 142.504 11.5436   6
 -10  -9   3 2.60267 5.36057   6
 -10  -9   3 -0.0010 4.25525   3
 -10  -9   3 -6.2918 7.28513   8
 -10   9   3 2.03306 4.32683   3
 -10   9   3 -1.7209 29.8411   7
 -10   9   3 1.11873 4.77615   6
  -9  -9   3 338.740 20.2534   3
  -9  -9   3 309.020 21.9384   6
  -9   9   3 303.527 19.9256   3
  -9   9   3 314.476 21.5987   6
  -9   9   3 328.438 24.3073   8
  -9   9   3 329.084 35.6630   7
  -8  -9   3 98.0172 12.5590   8
  -8  -9   3 91.4027 10.4511   6
  -8  -9   3 86.7863 17.0654   1
  -8  -9   3 76.1156 19.8305   7
  -8  -9   3 121.085 16.6073   1
  -8  -9   3 85.3747 8.68203   3
  -8   9   3 99.5927 9.22504   3
   8   9  -3 98.1466 11.0843   4
  -8   9   3 85.9235 10.2679   6
  -8   9   3 76.2405 15.9294   7
  -8   9   3 88.8110 12.1515   8
  -7  -9   3 257.839 43.7540   1
  -7  -9   3 351.236 33.3478   1
  -7  -9   3 345.085 23.8227   8
  -7  -9   3 346.591 21.0649   3
   7   9  -3 299.775 28.4357   5
  -7   9   3 359.231 20.9288   3
  -7   9   3 336.056 22.2675   6
  -7   9   3 313.819 28.8432   7
   7   9  -3 328.271 22.8303   4
  -7   9   3 336.254 24.1670   8
  -6  -9   3 258.960 16.8876   3
  -6  -9   3 241.581 21.3686   7
  -6  -9   3 222.262 31.5457   1
  -6  -9   3 257.482 20.7487   8
   6   9  -3 246.950 22.4852   5
  -6   9   3 252.947 17.1009   6
  -6   9   3 280.606 23.6538   7
  -6   9   3 263.947 19.8329   8
  -6   9   3 262.035 16.4175   3
  -5  -9   3 -3.6452 9.40652   1
  -5  -9   3 6.80829 6.02779   7
  -5  -9   3 -5.4710 3.72174   2
  -5   9   3 8.51014 4.62458   3
  -5   9   3 0.93014 6.61600   7
   5   9  -3 0.20650 6.78348   5
  -5   9   3 -5.2795 4.81737   6
  -4  -9   3 48.6714 7.33103   2
  -4  -9   3 48.7260 7.68660   7
  -4  -9   3 72.1539 19.1553   1
   4  -9  -3 40.1607 8.29671   2
   4   9  -3 40.0667 8.86612   5
   3  -9  -3 138.034 12.4411   2
  -3  -9   3 162.061 25.8364   1
  -3  -9   3 133.691 11.8769   2
  -3  -9   3 121.585 10.4010   7
   3   9  -3 110.608 13.3756   5
  -2  -9   3 406.574 25.3544   2
  -2  -9   3 405.018 36.0354   1
   2  -9  -3 377.525 25.1138   2
   2   9  -3 369.784 25.9794   5
   1  -9  -3 161.452 13.8060   2
  -1  -9   3 164.903 13.7445   2
   1   9  -3 206.017 32.3784   1
   1   9  -3 176.382 15.0871   5
   0  -9  -3 4.34420 13.6076   1
   0  -9  -3 7.41864 5.18253   2
   0   9  -3 14.6578 5.55758   2
   0   9  -3 7.96544 5.74901   5
   0   9  -3 5.65075 11.2804   1
  -1  -9  -3 25.2097 6.46850   2
  -1  -9  -3 5.54152 13.5238   1
  -1   9  -3 15.0040 5.64836   2
  -1   9  -3 18.1206 6.52174   5
  -1   9  -3 17.9728 11.3971   1
  -2  -9  -3 114.805 11.9111   2
  -2  -9  -3 124.694 25.4891   1
  -2   9  -3 123.349 12.2692   5
  -2   9  -3 124.179 11.9615   2
  -2   9  -3 168.107 26.8673   1
  -2   9  -3 128.471 11.6600   7
  -3  -9  -3 21.2693 6.11443   2
  -3  -9  -3 30.6843 14.9383   1
  -3   9  -3 27.9693 13.0866   1
  -3   9  -3 24.7146 6.69151   5
  -3   9  -3 26.0651 6.84417   7
  -4  -9  -3 28.5362 7.61002   2
  -4  -9  -3 17.3183 13.7137   1
  -4   9  -3 37.9743 9.08317   5
   4   9   3 30.7883 5.35169   4
  -4   9  -3 29.3245 12.3967   1
  -4   9  -3 22.6814 7.44992   7
  -5  -9  -3 503.078 46.1419   1
   5  -9   3 406.864 25.7876   4
  -5   9  -3 439.218 31.4829   7
   5   9   3 440.946 25.8298   4
  -5   9  -3 429.252 40.3767   1
  -5   9  -3 450.905 26.6014   6
   6  -9   3 26.9186 6.36938   4
  -6  -9  -3 9.20483 5.98349   4
  -6  -9  -3 29.8428 9.95832   7
  -6  -9  -3 40.4110 9.24691   2
  -6  -9  -3 33.4774 18.0894   1
  -6   9  -3 26.4777 13.8658   1
   6   9   3 31.5388 6.15406   4
  -6   9  -3 32.6001 11.6990   7
  -6   9  -3 34.8191 6.78952   6
  -7  -9  -3 28.3777 18.9988   1
  -7  -9  -3 8.54541 7.75630   2
  -7  -9  -3 15.1777 9.16175   7
  -7   9  -3 18.1976 6.02590   6
   7   9   3 14.9913 5.59208   4
  -7   9  -3 16.6065 10.2328   7
  -8  -9  -3 31.9115 7.26315   6
  -8  -9  -3 27.5019 16.2669   1
  -8  -9  -3 11.6693 11.6247   7
   8  -9   3 34.3408 7.14909   4
  -8   9  -3 31.7774 6.65816   6
  -8   9  -3 13.2068 12.0756   7
   8   9   3 28.1830 6.08885   4
  -9  -9  -3 25.7537 20.2045   7
  -9  -9  -3 50.2416 7.97940   6
  -9  -9  -3 13.1585 18.4056   1
   9  -9   3 39.6479 8.46884   4
  -9   9  -3 49.4074 7.70831   6
  -9   9  -3 47.3504 22.4646   7
   9   9   3 50.8536 6.77755   4
 -10  -9  -3 8.39303 5.08332   6
 -10   9  -3 6.77665 5.66875   6
  10   9   3 4.27310 5.29873   4
 -11  -9  -3 19.5314 5.32684   6
  11   9   3 9.90451 4.93211   4
 -11   9  -3 16.7550 5.69550   6
 -12  -9  -3 7.06922 3.49765   6
 -12   9  -3 9.87416 3.98466   6
 -12 -10   3 25.6622 4.00884   3
 -12 -10   3 25.3818 7.68374   6
 -12  10   3 33.8822 5.51247   6
 -11 -10   3 3.43803 4.58028   6
 -11 -10   3 -1.5980 4.01397   3
 -11  10   3 12.6010 7.17164   6
 -10 -10   3 12.8071 4.66527   3
 -10 -10   3 0.84678 9.87414   8
 -10 -10   3 14.7042 6.26117   6
 -10  10   3 16.8629 6.03937   6
  10  10  -3 25.4797 11.3866   4
  -9 -10   3 45.3850 6.52934   3
  -9 -10   3 40.0819 7.63312   6
  -9 -10   3 38.9328 9.76584   8
  -9  10   3 41.9537 7.71928   6
  -9  10   3 27.4808 15.1995   7
   9  10  -3 29.6023 8.20574   4
  -9  10   3 55.0974 9.68170   8
  -9  10   3 43.8290 6.20521   3
  -8 -10   3 106.269 11.2047   6
  -8 -10   3 98.4457 9.91421   3
  -8 -10   3 124.831 14.0404   8
  -8 -10   3 114.532 19.4698   1
  -8 -10   3 42.7546 22.6671   1
   8  10  -3 139.775 13.1800   4
  -8  10   3 107.797 11.1677   6
  -8  10   3 103.310 13.9076   8
  -8  10   3 131.521 21.3061   7
  -8  10   3 105.201 9.85326   3
  -7 -10   3 67.7464 7.65356   3
  -7 -10   3 69.4078 11.7681   8
  -7 -10   3 45.5656 14.6066   7
  -7 -10   3 53.1764 17.9814   1
  -7  10   3 67.7951 10.3728   8
  -7  10   3 69.3706 8.80559   6
  -7  10   3 51.5126 7.22988   3
   7  10  -3 48.3300 9.17459   4
  -7  10   3 44.3208 13.0410   7
   7  10  -3 66.0968 15.4810   5
  -6 -10   3 23.1778 14.6332   1
  -6 -10   3 -7.8179 9.54081   7
  -6 -10   3 0.76171 4.32473   3
  -6 -10   3 7.07399 10.0085   8
   6  10  -3 2.54615 5.79808   4
  -6  10   3 -5.1413 4.83235   6
  -6  10   3 -5.9098 7.51220   7
  -6  10   3 14.5911 7.78618   8
  -6  10   3 2.03287 4.46000   3
   6  10  -3 1.22332 8.58166   5
  -5 -10   3 69.3138 19.9913   1
  -5 -10   3 77.8911 11.0679   7
  -5 -10   3 77.6784 9.61139   2
  -5  10   3 75.2988 7.77953   3
   5  10  -3 88.1571 12.9366   5
   5  10  -3 64.5388 8.06030   4
  -5  10   3 75.1409 8.79008   6
  -5  10   3 71.4611 13.4552   7
  -4 -10   3 4.33961 4.75728   2
   4 -10  -3 -3.2505 6.65875   2
  -4 -10   3 -11.978 6.90008   1
  -4 -10   3 -0.1018 5.72038   7
  -4  10   3 7.50110 5.40213   6
   4  10  -3 2.27152 6.95634   5
  -3 -10   3 95.0797 21.2599   1
  -3 -10   3 114.958 11.5156   2
   3 -10  -3 112.598 11.8559   2
  -3 -10   3 103.441 10.2734   7
   3  10  -3 121.026 14.0072   5
  -2 -10   3 47.7456 8.34242   2
   2 -10  -3 41.0220 8.03913   2
   2  10  -3 47.2370 8.80660   5
   1 -10  -3 251.935 18.6175   2
  -1 -10   3 239.586 18.1250   2
   1  10  -3 255.002 19.4013   5
   1  10  -3 219.868 34.5706   1
   0 -10  -3 -0.8529 18.1334   1
   0 -10  -3 18.1459 6.31205   2
   0  10  -3 10.1000 6.89020   5
   0  10  -3 22.8383 14.1862   1
  -1 -10  -3 3.18579 4.85401   2
  -1 -10  -3 2.80808 13.8887   1
  -1  10  -3 1.98865 5.83710   5
  -1  10  -3 -3.1022 7.62039   1
  -2 -10  -3 0.28637 4.84685   2
  -2 -10  -3 20.5565 15.0267   1
  -2  10  -3 8.61998 5.29085   7
  -2  10  -3 -0.8969 5.33686   5
  -2  10  -3 5.98496 10.2225   1
  -3 -10  -3 182.970 34.1177   1
  -3 -10  -3 192.877 16.6456   2
  -3  10  -3 192.901 16.6491   7
   3  10   3 167.883 17.0888   4
  -3  10  -3 218.930 33.3491   1
  -3  10  -3 211.054 16.7957   5
   4 -10   3 18.5708 5.58526   4
  -4 -10  -3 2.55409 12.3938   1
  -4 -10  -3 6.92665 5.58763   2
  -4  10  -3 10.1148 6.15709   6
  -4  10  -3 8.54826 11.2950   1
  -4  10  -3 7.42863 6.87463   7
   4  10   3 17.8140 5.16820   4
  -4  10  -3 2.79205 6.37981   5
  -5 -10  -3 9.61062 16.6057   1
  -5 -10  -3 1.29447 6.33290   2
   5 -10   3 0.89211 4.85677   4
  -5  10  -3 6.80175 10.9530   7
   5  10   3 -5.0476 4.48690   4
  -5  10  -3 7.84244 10.6642   1
  -5  10  -3 -2.8549 5.43370   6
  -6 -10  -3 -6.8700 15.9852   1
   6 -10   3 0.84955 6.20943   4
  -6 -10  -3 -5.3121 7.83329   7
  -6 -10  -3 0.91709 6.78786   2
  -6  10  -3 1.98251 5.62014   6
  -6  10  -3 -1.5597 9.80017   1
   6  10   3 1.65400 8.80008   4
  -6  10  -3 8.21666 8.83271   7
  -7 -10  -3 68.2386 14.2388   7
   7 -10   3 93.8680 9.61165   4
  -7 -10  -3 89.3575 12.6545   2
  -7 -10  -3 154.600 31.7773   1
  -7  10  -3 95.6408 17.9493   7
  -7  10  -3 89.6344 9.64645   6
   7  10   3 89.0400 9.22179   4
   8 -10   3 29.0773 7.53235   4
  -8 -10  -3 42.8345 7.55124   6
  -8 -10  -3 32.5237 14.9693   7
  -8 -10  -3 1.04071 19.6362   1
  -8  10  -3 43.0211 7.42379   6
  -8  10  -3 31.3103 13.4452   7
   8  10   3 51.6812 7.18691   4
  -9 -10  -3 -0.8827 4.20896   6
  -9 -10  -3 -11.624 15.9812   1
  -9 -10  -3 27.4765 17.4422   7
   9 -10   3 -5.9488 7.91041   4
  -9  10  -3 22.0805 20.3441   7
   9  10   3 1.42929 4.84712   4
  -9  10  -3 6.03793 5.38246   6
 -10 -10  -3 0.94791 4.46744   6
  10  10   3 10.9152 5.50485   4
 -10  10  -3 10.6802 6.02365   6
 -11 -10  -3 5.06377 4.38595   6
  11  10   3 2.40048 4.25125   4
 -11  10  -3 10.3439 4.83941   6
 -12 -10  -3 1.21179 3.31759   6
 -12  10  -3 -2.3224 4.04047   6
 -12 -11   3 4.98313 4.32332   3
 -12 -11   3 1.99053 3.70164   6
 -12  11   3 5.38997 6.46318   6
 -11 -11   3 -3.5923 3.84437   3
 -11 -11   3 -2.6800 4.25944   6
 -11  11   3 7.93392 5.16626   6
 -10 -11   3 0.67099 4.39526   3
 -10 -11   3 -0.8892 4.46814   6
 -10  11   3 -2.0472 5.12684   6
  10  11  -3 6.61783 7.55283   4
  -9 -11   3 7.66702 8.58394   8
  -9 -11   3 0.73280 4.20107   3
  -9 -11   3 -1.2111 5.64192   6
  -9  11   3 9.62400 5.56959   6
   9  11  -3 -7.3850 6.71292   4
  -8 -11   3 8.81384 9.44105   8
  -8 -11   3 -28.767 44.4296   1
  -8 -11   3 13.4823 5.01312   3
  -8 -11   3 -5.5423 12.8058   1
  -8 -11   3 19.0602 6.82100   6
   8  11  -3 12.5069 6.68790   4
  -8  11   3 10.1162 5.77706   6
  -8  11   3 13.8241 8.01408   8
  -8  11   3 19.9366 5.04692   3
  -7 -11   3 132.467 17.4539   8
  -7 -11   3 151.838 11.2349   3
  -7 -11   3 107.206 24.2131   1
  -7  11   3 137.182 11.0145   3
   7  11  -3 122.092 12.6549   4
  -7  11   3 161.143 12.7728   6
   7  11  -3 137.319 19.0118   5
  -7  11   3 115.671 14.7383   8
  -6 -11   3 8.87763 5.50951   2
  -6 -11   3 15.9042 5.11727   3
  -6 -11   3 -2.1472 10.6987   7
  -6 -11   3 21.4293 10.8187   8
  -6 -11   3 21.0016 15.4976   1
   6  11  -3 14.4478 6.59255   4
  -6  11   3 13.4092 6.13485   6
  -6  11   3 6.08402 7.98982   8
  -6  11   3 12.2178 4.22117   3
   6  11  -3 4.25246 9.64884   5
  -5 -11   3 39.7066 8.11042   2
  -5 -11   3 38.8449 9.16256   7
  -5 -11   3 38.2354 15.9572   1
  -5  11   3 41.9303 6.12753   3
   5  11  -3 29.8419 6.45922   4
  -5  11   3 40.2956 6.94031   6
  -5  11   3 33.8293 9.99792   8
  -4 -11   3 52.7164 9.02277   7
  -4 -11   3 44.7750 8.20528   2
  -4 -11   3 76.6939 21.4398   1
   4 -11  -3 38.0403 9.54268   2
   4  11  -3 52.6549 10.9173   5
   4  11  -3 46.8419 6.50419   4
  -3 -11   3 44.2891 16.4721   1
   3 -11  -3 45.7063 8.67140   2
  -3 -11   3 50.1924 8.94644   2
   3  11  -3 41.5035 9.71866   5
  -2 -11   3 1692.78 108.333   2
  -2 -11   3 1990.03 124.151   1
   2 -11  -3 2136.90 109.738   2
   2  11  -3 2019.17 110.480   5
  -1 -11   3 295.108 21.5108   2
   1 -11  -3 303.318 21.8319   2
   1  11  -3 297.388 22.6860   5
   0 -11   3 -6.7242 3.95790   2
   0 -11  -3 -32.047 17.8690   1
   0 -11  -3 1.03228 5.36155   2
   0  11  -3 13.8306 13.2260   1
   0  11  -3 -5.8552 5.04960   5
  -1 -11  -3 36.2602 8.34636   2
  -1 -11  -3 16.1853 17.3095   1
  -1  11  -3 20.9897 13.0423   1
  -1  11  -3 21.4566 7.95073   5
  -2 -11  -3 132.361 13.4912   2
  -2 -11  -3 121.837 29.6341   1
  -2  11  -3 105.133 23.6346   1
  -2  11  -3 125.534 13.4005   5
  -3 -11  -3 47.0577 9.71008   2
   3 -11   3 38.1470 5.98958   4
  -3 -11  -3 42.3980 19.1153   1
   3  11   3 53.6382 6.62036   4
  -3  11  -3 31.7077 8.23288   7
  -3  11  -3 59.0845 18.0919   1
  -3  11  -3 40.5168 8.57647   5
  -4 -11  -3 36.9189 9.62755   2
  -4 -11  -3 31.2519 18.1221   1
  -4  11  -3 22.4904 8.21234   5
   4  11   3 41.6650 6.01893   4
  -4  11  -3 23.5395 13.7871   1
  -4  11  -3 27.2957 6.99827   6
  -4  11  -3 30.8297 8.80725   7
   5 -11   3 1.22430 5.08716   4
  -5 -11  -3 17.1059 18.7324   1
  -5 -11  -3 1.57836 6.65038   2
  -5  11  -3 9.43943 6.26861   6
   5  11   3 6.36189 4.65825   4
  -5  11  -3 5.78592 12.1620   1
  -5  11  -3 -6.1477 7.89734   7
  -6 -11  -3 1.75835 20.0299   1
  -6 -11  -3 0.19716 7.05466   2
  -6 -11  -3 0.89233 8.88755   7
   6 -11   3 5.69338 5.99409   4
   6  11   3 -4.6330 4.72854   4
  -6  11  -3 4.79923 5.98337   6
  -6  11  -3 5.80109 9.83595   7
  -7 -11  -3 -8.9549 16.9769   1
   7 -11   3 14.4542 5.89407   4
  -7 -11  -3 0.85572 13.2962   7
  -7 -11  -3 6.31913 8.47051   2
   7  11   3 2.65406 5.09255   4
  -7  11  -3 1.16737 5.40269   6
  -7  11  -3 22.9340 16.6738   7
  -8 -11  -3 2.17929 13.5873   7
   8 -11   3 -3.6229 7.38896   4
  -8 -11  -3 -13.059 18.5672   1
  -8  11  -3 -1.1194 16.4289   7
   9 -11   3 4.94038 8.08749   4
  -9 -11  -3 12.3451 19.1963   1
  -9 -11  -3 2.97911 5.04367   6
  -9  11  -3 5.42037 5.32020   6
   9  11   3 10.8792 5.14828   4
 -10 -11  -3 3.32564 4.92914   6
 -10  11  -3 7.17196 6.75064   6
  10  11   3 2.05800 4.82044   4
 -11 -11  -3 0.93173 4.21466   6
  11  11   3 1.96311 4.41777   4
 -11  11  -3 -0.8092 4.12167   6
 -12 -11  -3 3.39308 2.98700   6
 -12 -12   3 -4.5735 3.75013   6
 -12  12   3 4.59732 3.53495   6
 -11 -12   3 2.53787 4.26830   6
 -11 -12   3 -5.1954 3.77190   3
 -11  12   3 9.14648 4.73019   6
 -10 -12   3 289.370 19.0524   6
 -10 -12   3 277.199 17.7913   3
  10  12  -3 278.853 19.0902   4
 -10  12   3 292.514 19.0407   6
  -9 -12   3 23.9435 6.54257   6
  -9 -12   3 33.8376 5.86907   3
   9  12  -3 27.7939 6.66688   4
  -9  12   3 51.2052 7.67901   6
  -8 -12   3 248.016 17.2229   6
  -8 -12   3 220.946 15.9970   3
  -8  12   3 251.204 17.6057   6
   8  12  -3 226.089 16.8865   4
  -7 -12   3 60.2732 7.19107   3
  -7 -12   3 46.8684 20.0071   1
   7  12  -3 23.2682 15.8855   5
  -7  12   3 60.0064 8.55520   6
   7  12  -3 44.9897 7.16545   4
  -7  12   3 40.1818 9.30042   8
  -6 -12   3 98.0698 25.1986   1
  -6 -12   3 163.330 11.9735   3
  -6 -12   3 136.470 13.4709   2
  -6  12   3 138.895 12.5761   6
   6  12  -3 163.531 20.2778   5
  -6  12   3 130.144 14.6280   8
  -5 -12   3 52.0196 9.87463   2
  -5 -12   3 44.4838 11.0516   7
  -5 -12   3 40.2284 19.6393   1
  -5  12   3 46.5660 7.41644   6
   5  12  -3 46.8706 11.1243   5
   5  12  -3 49.5654 6.89121   4
  -5  12   3 16.2622 12.0551   8
  -4 -12   3 132.994 15.4025   7
   4 -12  -3 142.746 16.6544   2
  -4 -12   3 156.008 14.6279   2
  -4 -12   3 201.749 33.5055   1
  -4 -12   3 145.402 12.0810   4
   4  12  -3 145.294 12.0327   4
  -4  12   3 152.296 12.2148   6
  -3 -12   3 18.0353 13.7332   1
  -3 -12   3 2.46472 5.68985   2
  -3 -12   3 3.69906 4.54830   4
   3 -12  -3 3.71859 6.70749   2
   3  12  -3 8.81340 7.29271   5
  -3  12   3 4.70852 5.38315   6
  -2 -12   3 94.0752 8.41798   4
  -2 -12   3 121.007 26.8661   1
  -2 -12   3 110.823 11.9811   2
   2 -12  -3 90.9858 12.9723   2
  -2  12   3 109.443 10.8609   6
   2  12  -3 118.861 14.7523   5
   2  12  -3 104.144 9.08079   4
   1 -12  -3 40.8788 8.56559   2
  -1 -12   3 32.9071 7.87453   2
   1  12  -3 30.7658 8.83044   5
   1  12  -3 25.3068 8.49542   4
   0 -12  -3 191.187 16.9966   2
   0 -12  -3 124.352 33.4923   1
   0 -12   3 185.095 16.0943   2
   0  12  -3 172.016 17.6572   5
  -1 -12  -3 21.6170 21.2457   1
  -1 -12  -3 -1.8647 4.06371   4
   1 -12   3 -0.9392 5.18307   2
  -1 -12  -3 -2.1700 5.01333   2
   1 -12   3 -5.4498 3.85701   4
  -1  12  -3 15.3434 13.4698   1
  -1  12  -3 2.55374 6.08974   5
  -2 -12  -3 277.570 44.0372   1
  -2 -12  -3 323.955 23.5699   2
   2 -12   3 279.774 18.5577   4
  -2 -12  -3 307.478 18.6003   4
  -2  12  -3 331.796 23.6753   5
   2  12   3 312.342 18.7543   4
  -2  12  -3 289.057 40.8232   1
  -3 -12  -3 -18.535 15.2191   1
   3  12   3 4.18342 4.34994   4
  -3  12  -3 9.75533 6.06421   6
  -3  12  -3 10.9074 12.0563   1
  -3  12  -3 19.0280 7.21905   5
   4 -12   3 95.7013 9.10398   4
  -4 -12  -3 86.1645 13.6169   2
  -4 -12  -3 78.1057 24.6759   1
   4  12   3 99.1921 9.43929   4
  -4  12  -3 79.6767 9.99310   6
  -4  12  -3 95.2987 12.8030   5
  -4  12  -3 88.2257 22.6743   1
  -4  12  -3 113.991 15.7355   7
   5 -12   3 75.8916 8.13108   4
  -5 -12  -3 69.5376 25.2937   1
  -5 -12  -3 68.0677 12.4990   2
  -5  12  -3 51.3019 11.7243   7
  -5  12  -3 72.2513 9.05584   6
  -6 -12  -3 -0.3648 7.72754   2
  -6 -12  -3 -19.002 8.51639   7
   6 -12   3 -0.0834 5.85363   4
  -6 -12  -3 11.0592 18.4555   1
  -6  12  -3 3.65796 6.09664   6
  -6  12  -3 5.38554 9.47408   7
   6  12   3 5.87386 17.5871   9
   6  12   3 0.51481 4.71727   4
  -7 -12  -3 2.45285 9.49041   2
  -7 -12  -3 -9.1141 19.5734   1
   7 -12   3 -1.9818 5.84577   4
  -7 -12  -3 10.7552 12.7298   7
   7  12   3 8.21980 4.98476   4
  -7  12  -3 5.01309 5.35906   6
  -7  12  -3 -3.6675 12.1329   7
  -8 -12  -3 70.3142 28.5423   1
   8 -12   3 58.9338 8.46111   4
  -8 -12  -3 55.4550 8.58334   6
  -8 -12  -3 60.0126 18.7376   7
  -8  12  -3 61.4488 8.52458   6
  -8  12  -3 17.7631 18.4853   7
   8  12   3 67.9392 7.89712   4
  -9 -12  -3 24.5360 6.74348   6
   9 -12   3 33.3129 9.90011   4
  -9 -12  -3 -32.251 18.0992   1
  -9  12  -3 20.4022 6.66263   6
   9  12   3 15.2843 5.56081   4
 -10 -12  -3 11.0842 8.95770   6
 -10  12  -3 11.3992 5.68190   6
  10  12   3 4.00943 4.66035   4
 -11 -12  -3 59.6259 6.50218   6
  11  12   3 46.0674 5.44803   4
 -11  12  -3 68.7461 7.21887   6
 -11 -13   3 12.6777 5.80846   3
 -11 -13   3 5.80274 4.51442   6
 -11  13   3 6.87244 4.57498   6
 -10 -13   3 26.1712 8.35502   6
 -10 -13   3 31.4980 5.34239   3
  10  13  -3 22.9589 6.60805   4
 -10  13   3 42.1991 6.93856   6
  -9 -13   3 82.1761 8.83101   3
  -9 -13   3 60.6000 8.70139   6
  -9  13   3 86.4560 9.88218   6
   9  13  -3 87.5563 9.31834   4
  -8 -13   3 133.781 11.5524   3
  -8 -13   3 149.400 13.4193   6
  -8 -13   3 126.425 26.9677   1
   8  13  -3 139.828 12.0248   4
  -8  13   3 153.053 13.1497   6
  -7 -13   3 108.634 10.2095   3
  -7 -13   3 120.334 27.5742   1
   7  13  -3 116.491 11.1957   4
  -7  13   3 126.093 11.9756   6
  -6 -13   3 115.050 10.4614   3
  -6 -13   3 98.8809 28.1014   1
  -6 -13   3 107.130 12.4187   2
   6  13  -3 114.059 11.1483   4
  -6  13   3 117.807 11.4202   6
   6  13  -3 117.652 17.3019   5
  -5 -13   3 783.022 46.6333   2
  -5 -13   3 830.750 67.1995   1
   5  13  -3 759.211 42.7398   4
  -5  13   3 706.344 44.1571   6
   5  13  -3 752.265 49.6891   5
  -4 -13   3 9.29423 6.60586   2
  -4 -13   3 11.3456 13.8473   1
   4 -13  -3 -9.2123 9.14406   2
  -4 -13   3 21.1403 5.73893   4
  -4 -13   3 5.78965 9.19066   7
  -4  13   3 0.98588 5.75172   6
   4  13  -3 0.54051 8.76401   5
   4  13  -3 5.93414 4.67962   4
   3 -13  -3 5.30652 7.89547   2
  -3 -13   3 2.72698 6.02724   2
  -3 -13   3 7.05236 15.7604   1
  -3 -13   3 9.64250 4.68257   4
   3  13  -3 11.3850 8.26065   5
   3  13  -3 6.69134 4.49897   4
  -3  13   3 8.45219 5.67277   6
   2 -13  -3 51.2138 10.6360   2
  -2 -13   3 36.1852 17.1988   1
  -2 -13   3 38.5779 8.80771   2
  -2 -13   3 40.2620 7.22684   4
   2  13  -3 40.7500 10.1426   5
   2  13  -3 29.9396 5.64463   4
  -1 -13   3 -2.6561 5.21495   2
  -1 -13   3 10.8462 15.2123   1
   1 -13  -3 6.26108 4.80613   4
   1 -13  -3 -0.5204 6.07840   2
   1  13  -3 -0.8421 6.33757   5
   0 -13   3 1.04457 5.42372   2
   0 -13   3 -14.044 17.1490   1
   0 -13  -3 3.79407 4.72129   4
   0 -13  -3 3.16010 6.60718   2
   0  13  -3 1.67214 4.26059   4
   0  13  -3 7.87242 7.73538   5
   1 -13   3 21.4728 4.97183   4
  -1 -13  -3 23.0455 26.2854   1
  -1 -13  -3 20.2590 5.23616   4
   1 -13   3 24.4702 8.15682   2
  -1 -13  -3 22.4484 8.28348   2
  -1  13  -3 12.0173 4.70591   4
  -1  13  -3 26.1292 8.42465   5
   1  13   3 25.6769 5.41009   4
  -2 -13  -3 240.931 20.3054   2
  -2 -13  -3 232.414 15.0070   4
  -2 -13  -3 172.491 37.2141   1
   2 -13   3 231.836 15.0600   4
   2 -13   3 252.000 20.7108   2
  -2  13  -3 244.675 15.6583   4
  -2  13  -3 223.549 19.8582   5
  -2  13  -3 195.270 16.1778   6
   2  13   3 243.765 15.0101   4
  -3 -13  -3 10.3044 18.8992   1
   3 -13   3 5.55071 4.48234   4
  -3 -13  -3 6.32688 6.48344   2
   3  13   3 -4.0158 4.09452   4
  -3  13  -3 2.85451 6.36548   4
  -3  13  -3 7.53550 7.79274   5
  -3  13  -3 -5.9613 5.75656   6
  -4 -13  -3 211.818 19.6398   2
  -4 -13  -3 176.541 37.0494   1
   4 -13   3 177.435 13.6570   4
   4  13   3 204.440 13.5387   4
  -4  13  -3 214.844 19.3607   5
  -4  13  -3 176.864 14.9051   6
  -5 -13  -3 -17.456 18.1451   1
  -5 -13  -3 4.06471 6.60349   2
  -5  13  -3 9.29864 10.3242   7
   5  13   3 2.21741 4.89346   4
  -5  13  -3 3.64125 6.07340   6
  -6 -13  -3 163.729 36.6318   1
  -6 -13  -3 196.646 19.7921   2
   6 -13   3 194.058 14.4371   4
  -6 -13  -3 165.113 23.5105   7
   6  13   3 186.363 13.7380   4
  -6  13  -3 183.138 14.8316   6
   6  13   3 200.520 19.0913   9
  -6  13  -3 223.837 23.9188   7
   7 -13   3 6.73268 5.62642   4
  -7 -13  -3 5.79659 13.3651   7
  -7 -13  -3 -18.521 10.2025   2
  -7 -13  -3 -59.350 20.7875   1
   7  13   3 3.54452 5.36747   4
  -7  13  -3 10.5480 6.38395   6
  -7  13  -3 21.5685 13.7422   7
  -8 -13  -3 36.0960 17.9529   7
  -8 -13  -3 96.9881 10.2019   6
   8 -13   3 70.7548 8.81573   4
  -8 -13  -3 77.0152 30.8355   1
  -8  13  -3 23.6222 18.4694   7
   8  13   3 97.1783 9.75162   4
  -8  13  -3 96.0318 10.1724   6
  -9 -13  -3 28.6882 6.78461   6
   9 -13   3 43.9275 8.43627   4
  -9  13  -3 36.2933 7.18314   6
   9  13   3 31.8348 6.23453   4
 -10 -13  -3 25.3430 6.01726   6
  10  13   3 38.5483 5.79362   4
 -10  13  -3 41.2874 6.57338   6
 -11 -13  -3 27.4668 5.61472   6
 -11  13  -3 18.0597 4.41866   6
  11  13   3 28.5742 4.24520   4
 -11 -14   3 6.12107 4.42189   3
 -11 -14   3 11.1623 6.76573   6
 -11  14   3 12.2089 4.19987   6
 -10 -14   3 6.52860 4.14608   3
 -10 -14   3 -3.9698 4.21417   6
  10  14  -3 5.06993 5.47896   4
 -10  14   3 9.45192 5.54670   6
  -9 -14   3 7.10607 4.78723   3
  -9 -14   3 9.24029 5.48185   6
  -9  14   3 20.6086 6.28652   6
   9  14  -3 21.2435 5.75449   4
  -8 -14   3 124.805 29.2334   1
  -8 -14   3 101.969 10.6842   3
  -8 -14   3 122.712 12.0141   6
   8  14  -3 135.170 11.7705   4
  -8  14   3 137.566 12.2292   6
  -7 -14   3 78.2095 8.47739   3
   7  14  -3 72.7985 19.4389   5
   7  14  -3 72.5481 8.35089   4
  -7  14   3 72.7583 9.43197   6
  -6 -14   3 9.95212 5.21860   3
  -6 -14   3 14.6180 8.54824   2
  -6 -14   3 18.0594 20.5408   1
   6  14  -3 8.20643 5.65822   4
   6  14  -3 8.55467 11.4905   5
  -6  14   3 5.54529 6.26773   6
  -5 -14   3 9.60390 8.04932   2
  -5 -14   3 -4.6336 18.1657   1
   5  14  -3 11.2385 10.6981   5
   5  14  -3 8.72193 5.59680   4
  -5  14   3 7.67533 5.85346   6
  -4 -14   3 112.991 10.2778   4
  -4 -14   3 105.457 14.3425   2
  -4 -14   3 98.2819 29.9386   1
   4 -14  -3 106.131 16.9993   2
   4 -14  -3 102.875 10.9661   4
   4  14  -3 137.883 10.6775   4
   4  14  -3 117.519 18.0932   5
  -4  14   3 128.805 11.4752   6
  -3 -14   3 -1.5179 4.54135   4
  -3 -14   3 8.58013 14.8226   1
  -3 -14   3 0.31757 6.74244   2
   3 -14  -3 12.1513 8.95006   2
   3 -14  -3 7.99818 6.37990   4
   3  14  -3 -5.3510 4.54752   4
  -3  14   3 -3.3538 5.82901   6
   3  14  -3 3.92160 7.83864   5
  -2 -14   3 66.0293 7.00273   4
  -2 -14   3 60.6745 10.6972   2
   2 -14  -3 59.4143 11.8549   2
  -2 -14   3 67.5880 23.2070   1
   2 -14  -3 52.9792 7.61414   4
   2  14  -3 48.7893 11.5255   5
   2  14  -3 42.8146 6.39597   4
  -1 -14   3 158.375 15.9828   2
  -1 -14   3 153.932 11.0337   4
   1 -14  -3 153.816 11.9376   4
   1 -14  -3 170.563 17.1610   2
  -1 -14   3 154.027 34.1342   1
   1  14  -3 142.590 11.5791   4
   1  14  -3 168.122 17.5341   5
   0 -14   3 250.242 16.7443   4
   0 -14   3 309.065 80.3783   1
   0 -14  -3 282.600 17.2551   4
   0 -14  -3 292.116 23.1718   2
   0  14  -3 283.011 17.3131   4
   0  14   3 247.935 17.0933   4
   1 -14   3 95.9243 8.44441   4
   1 -14   3 43.5625 32.8662   1
  -1 -14  -3 37.8158 28.6078   1
  -1 -14  -3 85.8433 8.31311   4
   1  14   3 87.1445 8.82529   4
  -1  14  -3 109.246 16.0373   5
  -1  14  -3 87.9610 8.84289   4
   2 -14   3 247.559 16.0926   4
  -2 -14  -3 247.316 16.1305   4
   2 -14   3 245.293 24.2610   2
  -2 -14  -3 195.252 40.8048   1
  -2 -14  -3 274.301 22.5235   2
  -2  14  -3 248.644 16.6546   4
   2  14   3 259.164 16.4071   4
  -3 -14  -3 -2.4390 6.12131   2
  -3 -14  -3 -13.116 23.8051   1
   3 -14   3 -5.3987 7.00612   2
   3 -14   3 4.35075 4.32497   4
  -3  14  -3 5.50833 6.29494   6
  -3  14  -3 -0.4968 6.30982   4
  -3  14  -3 -2.4930 8.36729   5
   3  14   3 2.20756 4.62602   4
   4 -14   3 238.903 24.0950   2
  -4 -14  -3 278.061 23.7408   2
   4 -14   3 257.091 16.8021   4
  -4  14  -3 276.392 23.0983   5
   4  14   3 267.296 17.2061   4
  -4  14  -3 251.476 21.6922   6
   5 -14   3 26.8246 6.05340   4
  -5 -14  -3 20.9970 8.30736   2
   5 -14   3 0.02108 13.8064   2
  -5 -14  -3 30.6100 26.0344   1
   5  14   3 12.4710 5.48728   4
  -5  14  -3 18.3813 6.87347   6
  -6 -14  -3 59.3376 27.2360   1
   6 -14   3 94.1896 9.88909   4
   6 -14   3 81.4564 22.6314   2
  -6 -14  -3 102.241 16.5968   2
  -6 -14  -3 64.8991 16.1604   7
   6  14   3 109.332 13.0984   9
   6  14   3 110.565 10.3916   4
  -6  14  -3 110.933 10.7596   6
  -7 -14  -3 54.3416 14.0995   2
   7 -14   3 63.8859 8.02617   4
  -7 -14  -3 75.5639 19.3836   7
  -7 -14  -3 -28.323 24.9385   1
  -7  14  -3 67.7904 9.13758   6
   7  14   3 58.5982 7.83506   4
   8 -14   3 13.6566 6.14527   4
  -8 -14  -3 20.4540 5.87082   6
  -8 -14  -3 10.2619 32.2226   1
  -8  14  -3 17.9901 6.42281   6
   8  14   3 19.7060 5.29089   4
   9 -14   3 31.8560 7.16741   4
  -9 -14  -3 12.7858 5.53200   6
  -9  14  -3 28.5824 6.33658   6
   9  14   3 24.4678 5.41678   4
 -10 -14  -3 -3.3962 4.51809   6
 -10  14  -3 -6.0605 4.69353   6
  10  14   3 8.05089 3.68148   4
 -11 -14  -3 5.31167 3.62362   6
  11  14   3 -1.8591 3.57233   4
 -11 -15   3 -2.1825 3.67986   6
 -10 -15   3 2.10361 5.05776   6
 -10 -15   3 9.08214 3.66177   3
 -10  15   3 3.30046 4.61258   6
  10  15  -3 -3.2388 5.25596   4
  -9 -15   3 13.7130 4.83275   3
  -9 -15   3 7.95159 5.62605   6
  -9  15   3 16.3971 6.10033   6
   9  15  -3 12.2074 9.80943   4
  -8 -15   3 42.6115 7.65890   6
  -8 -15   3 24.2411 23.2235   1
  -8 -15   3 27.2142 5.77144   3
   8  15  -3 46.1577 7.11920   4
  -8  15   3 41.7950 7.19713   6
  -7 -15   3 7.61431 22.6505   1
  -7 -15   3 1.31342 5.02193   3
   7  15  -3 0.87611 8.10556   4
   7  15  -3 -28.249 18.4602   5
  -6 -15   3 9.73734 12.0256   2
  -6 -15   3 9.17314 5.14528   3
  -6 -15   3 -19.600 18.9460   1
   6  15  -3 13.0338 12.8805   5
  -6  15   3 26.3305 6.79746   6
   6  15  -3 14.9307 5.37551   4
  -5 -15   3 12.3510 9.32326   2
  -5 -15   3 -8.0287 17.8623   1
   5  15  -3 -2.6693 9.93322   5
  -5  15   3 11.5564 5.75015   6
   5  15  -3 -1.5049 4.98182   4
  -4 -15   3 487.183 29.2341   4
   4 -15  -3 549.843 40.0683   2
   4 -15  -3 510.164 30.7152   4
  -4 -15   3 448.986 59.3623   1
  -4 -15   3 512.247 35.3146   2
   4  15  -3 492.972 29.8772   4
   4  15  -3 503.872 37.1439   5
  -4  15   3 522.659 30.8650   6
  -3 -15   3 13.5484 5.26821   4
  -3 -15   3 7.81382 7.10435   2
   3 -15  -3 18.3265 6.00670   4
  -3 -15   3 19.4788 21.9926   1
   3 -15  -3 14.7200 10.3838   2
   3  15  -3 4.61399 9.89353   5
   3  15  -3 18.5471 5.45098   4
  -2 -15   3 81.8147 13.3652   2
  -2 -15   3 72.5365 7.40937   4
   2 -15  -3 65.1373 7.84436   4
   2 -15  -3 60.2178 12.4413   2
  -2 -15   3 66.5008 26.9829   1
   2  15  -3 67.1729 7.66036   4
   2  15  -3 42.1446 11.8537   5
  -1 -15   3 41.9619 27.8415   1
  -1 -15   3 33.7014 5.39618   4
   1 -15  -3 43.9549 6.51656   4
  -1 -15   3 36.7932 9.98209   2
  -1  15   3 46.0534 7.52291   4
   1  15  -3 38.8848 6.01077   4
   1  15  -3 35.6928 10.3726   5
   0 -15  -3 292.512 18.4363   4
   0 -15   3 268.786 49.3400   1
   0 -15   3 284.515 17.8846   4
   0 -15   3 285.182 23.8766   2
   0 -15  -3 312.058 25.0393   2
   0  15  -3 302.804 25.4129   5
   0  15  -3 288.190 18.3698   4
   0  15   3 285.778 18.4614   4
   1 -15   3 182.814 12.6590   4
   1 -15   3 186.287 18.8036   2
  -1 -15  -3 175.011 12.7577   4
  -1 -15  -3 189.558 19.5206   2
  -1 -15  -3 33.3854 37.7004   1
  -1  15  -3 159.404 19.6311   5
   1  15   3 192.139 12.8741   4
  -1  15  -3 174.712 12.9937   4
  -2 -15  -3 265.250 23.2490   2
   2 -15   3 284.057 23.7032   2
  -2 -15  -3 220.057 48.1113   1
  -2 -15  -3 249.444 16.3609   4
   2 -15   3 246.617 16.1263   4
  -2  15  -3 240.273 16.2440   4
  -2  15  -3 237.990 23.0754   5
   2  15   3 251.099 16.4045   4
   3 -15   3 41.0928 12.2049   2
  -3 -15  -3 50.6421 28.9878   1
  -3 -15  -3 55.1070 12.2440   2
  -3  15  -3 59.7024 13.3609   5
  -3  15  -3 33.2400 7.61960   4
   3  15   3 66.0528 7.29446   4
   4 -15   3 56.5103 7.08585   4
   4 -15   3 57.7019 13.0681   2
  -4 -15  -3 67.8773 14.1809   2
  -4 -15  -3 71.6900 33.1968   1
  -4  15  -3 36.4702 11.7649   5
   4  15   3 52.3987 7.30032   4
  -4  15  -3 63.9992 8.61186   6
   5 -15   3 79.1081 8.30592   4
  -5 -15  -3 65.7261 13.5445   2
  -5 -15  -3 78.2946 30.0207   1
   5 -15   3 60.8123 16.0111   2
   5  15   3 91.9301 9.23781   4
  -5  15  -3 69.8722 9.35517   6
  -6 -15  -3 48.4639 37.2342   1
  -6 -15  -3 19.1915 14.7589   7
   6 -15   3 48.2567 6.55139   4
  -6 -15  -3 34.5522 12.0032   2
   6  15   3 28.4333 9.53919   9
  -6  15  -3 36.0733 7.79122   6
   6  15   3 33.5896 6.20084   4
  -7 -15  -3 35.1283 23.4361   2
  -7 -15  -3 43.8552 33.0786   1
   7 -15   3 41.6877 7.67243   4
  -7 -15  -3 38.6248 29.3120   7
   7  15   3 30.8594 6.13484   4
  -7  15  -3 40.7588 7.40325   6
  -8 -15  -3 4.67341 5.17563   6
  -8 -15  -3 45.9626 33.1017   1
   8 -15   3 5.88468 7.05391   4
   8  15   3 3.24938 4.40475   4
  -8  15  -3 11.7398 6.86762   6
   9 -15   3 14.4738 11.1337   4
  -9 -15  -3 6.16370 6.82739   6
   9  15   3 5.68902 5.31792   4
  -9  15  -3 10.2473 6.26051   6
 -10 -15  -3 -8.0190 3.56086   6
  10  15   3 -3.3053 3.70272   4
 -11 -15  -3 -3.4036 2.98109   6
  11  15   3 12.2707 5.13316   4
 -10 -16   3 -0.9135 4.17860   3
 -10 -16   3 2.56981 4.35544   6
  10  16  -3 0.95039 5.05931   4
  -9 -16   3 40.7579 5.58442   3
  -9 -16   3 42.5539 7.36818   6
   9  16  -3 38.3914 6.01132   4
  -9  16   3 53.6838 7.62170   6
  -8 -16   3 -0.1386 4.01070   3
  -8 -16   3 8.98178 5.25039   6
  -8  16   3 6.02804 5.40783   6
   8  16  -3 0.85474 4.96969   4
  -7 -16   3 5.50585 22.7669   1
  -7 -16   3 9.67844 4.73561   3
  -7  16   3 15.8505 6.18026   6
   7  16  -3 23.8648 5.73521   4
   7  16  -3 -4.5774 23.5883   5
  -6 -16   3 13.6627 5.27673   3
  -6 -16   3 -1.5621 25.0505   1
  -6 -16   3 17.3385 12.0066   2
   6  16  -3 5.57809 5.11212   4
  -6  16   3 10.5835 5.40810   6
   6  16  -3 10.0315 14.6778   5
  -5 -16   3 4.78838 19.4143   1
   5 -16  -3 16.9862 7.37770   4
  -5 -16   3 3.81536 10.2507   2
  -5  16   3 6.67436 6.41849   6
   5  16  -3 3.98477 5.55573   4
  -4 -16   3 20.7555 5.32257   4
  -4 -16   3 15.9693 9.14882   2
   4 -16  -3 -10.620 15.8251   2
   4 -16  -3 15.9032 7.30842   4
  -4 -16   3 5.87501 22.1845   1
   4  16  -3 24.3343 6.17012   4
   4  16  -3 23.3595 11.8748   5
   3 -16  -3 34.5707 7.03935   4
  -3 -16   3 31.1346 5.93772   4
  -3 -16   3 41.2336 11.0056   2
  -3 -16   3 60.0331 29.0170   1
   3 -16  -3 32.7262 13.3633   2
   3  16  -3 30.5533 6.07958   4
   3  16  -3 50.8899 12.1581   5
  -2 -16   3 10.4742 6.10521   4
  -2 -16   3 47.5657 29.2168   1
   2 -16  -3 9.79882 5.06412   4
   2 -16  -3 13.4946 9.21015   2
  -2 -16   3 8.57383 8.10934   2
   2  16  -3 28.0697 10.0690   5
   2  16  -3 17.0136 5.60019   4
  -1 -16   3 209.677 19.8397   2
   1 -16  -3 208.583 21.2151   2
  -1 -16   3 200.325 13.6997   4
  -1 -16   3 257.182 54.0178   1
   1 -16  -3 199.271 14.2239   4
   1  16  -3 203.356 23.0560   5
   1  16  -3 208.626 13.8780   4
  -1  16   3 184.463 15.2323   4
   0 -16  -3 89.3002 14.9284   2
   0 -16   3 90.7760 8.66953   4
   0 -16  -3 90.4971 9.16343   4
   0 -16   3 108.061 16.0895   2
   0 -16   3 81.9075 38.0056   1
   0  16  -3 88.1481 15.7270   5
   0  16  -3 101.726 9.49939   4
   0  16   3 99.8920 9.48790   4
   1 -16   3 90.3783 14.7032   2
  -1 -16  -3 98.1544 15.8836   2
   1 -16   3 97.4103 10.2472   4
  -1  16  -3 100.646 16.1510   5
  -1  16  -3 94.4777 9.22404   4
   1  16   3 94.8638 9.06035   4
   2 -16   3 -11.914 7.78634   2
  -2 -16  -3 -0.3852 4.24049   4
  -2 -16  -3 1.67431 8.51722   2
  -2 -16  -3 7.91612 39.9416   1
   2 -16   3 0.81809 4.28070   4
  -2  16  -3 6.32342 9.35022   5
  -2  16  -3 1.15458 5.01805   4
   2  16   3 -4.8664 4.90608   4
  -3 -16  -3 181.124 19.7176   2
   3 -16   3 151.560 20.6393   2
  -3 -16  -3 190.746 46.3000   1
   3 -16   3 180.156 12.6989   4
   3  16   3 172.052 12.4474   4
  -3  16  -3 178.649 20.2769   5
  -3  16  -3 167.916 14.5146   4
   4 -16   3 23.8919 13.7794   2
   4 -16   3 5.62204 4.64437   4
  -4 -16  -3 14.2024 9.65119   2
  -4 -16  -3 9.96555 27.0682   1
   4  16   3 15.6292 5.43222   4
  -4  16  -3 13.1732 12.3289   5
  -5 -16  -3 29.4761 27.9326   1
  -5 -16  -3 -0.9055 8.42416   2
   5 -16   3 8.42922 4.89162   4
   5 -16   3 26.7033 18.5824   2
  -5  16  -3 1.56521 5.99470   6
   5  16   3 -1.4844 4.38871   4
  -6 -16  -3 26.9427 31.7235   1
   6 -16   3 7.25273 5.58070   4
  -6 -16  -3 52.0063 14.2862   2
  -6 -16  -3 22.7351 15.4256   7
  -6  16  -3 14.8273 6.73248   6
   6  16   3 17.7160 8.86427   9
   6  16   3 13.9276 5.25003   4
   7 -16   3 7.39891 5.36422   4
  -7 -16  -3 15.7880 31.6442   7
  -7 -16  -3 -16.927 36.5479   1
  -7  16  -3 6.24181 5.99952   6
   7  16   3 3.63700 4.54601   4
   7  16   3 12.0450 10.8785   9
   8 -16   3 12.9858 5.69978   4
  -8 -16  -3 5.93647 5.54568   6
   8  16   3 5.93953 4.69627   4
  -8  16  -3 16.3223 6.17215   6
   9 -16   3 22.0598 6.97680   4
  -9 -16  -3 10.7909 5.23557   6
  -9  16  -3 11.1132 5.64791   6
   9  16   3 11.2448 4.37133   4
 -10 -16  -3 34.6988 4.93638   6
  10  16   3 31.9889 4.93425   4
 -10 -17   3 8.46872 3.70972   6
  10  17  -3 6.03560 4.15923   4
  -9 -17   3 9.27414 5.27582   6
  -9 -17   3 4.63149 4.24201   3
   9  17  -3 -9.1257 4.46300   4
  -8 -17   3 -0.5363 5.48517   6
  -8 -17   3 5.01725 4.56935   3
   8  17  -3 -1.0452 4.72177   4
  -8  17   3 0.45992 5.37415   6
  -7 -17   3 84.9802 32.2025   1
  -7 -17   3 55.5035 7.04831   3
   7  17  -3 57.7354 7.22942   4
  -7  17   3 51.0795 8.10447   6
   6 -17  -3 117.093 14.8280   4
  -6 -17   3 129.321 11.2126   3
  -6 -17   3 69.6350 30.3838   1
   6  17  -3 138.588 11.3272   4
   6  17  -3 141.586 23.8225   5
  -5 -17   3 1.65630 24.8463   1
  -5 -17   3 17.7641 5.03728   3
  -5 -17   3 7.27324 10.7309   2
   5 -17  -3 13.9518 7.42608   4
   5  17  -3 26.0301 5.86570   4
   5  17  -3 21.6929 13.0302   5
  -4 -17   3 -13.660 22.4040   1
   4 -17  -3 13.4987 5.82178   4
  -4 -17   3 5.05727 10.7076   2
  -4 -17   3 -1.1209 5.17113   4
   4  17  -3 -8.1922 4.47947   4
   4  17  -3 2.20311 13.7112   5
  -3 -17   3 26.6970 10.6281   2
   3 -17  -3 24.8639 6.73794   4
  -3 -17   3 0.59826 25.7782   1
  -3 -17   3 19.2639 5.07010   4
   3 -17  -3 -8.6994 13.3416   2
   3  17  -3 22.0604 5.33283   4
   3  17  -3 27.7464 12.0913   5
  -2 -17   3 109.386 38.2969   1
   2 -17  -3 33.0635 6.33904   4
   2 -17  -3 33.6544 13.4606   2
  -2 -17   3 60.2518 12.1023   2
  -2 -17   3 36.2913 6.01618   4
   2  17  -3 30.5194 11.6257   5
   2  17  -3 36.1140 5.92710   4
   1 -17  -3 2.80522 9.07318   2
  -1 -17   3 -0.0183 7.76832   2
  -1 -17   3 3.25898 4.11508   4
   1 -17  -3 -4.4988 4.89365   4
  -1 -17   3 68.2528 40.1321   1
   1  17  -3 21.2092 10.8163   5
   1  17  -3 1.84268 4.41161   4
   0 -17   3 287.130 62.8872   1
   0 -17  -3 153.090 20.2238   2
   0 -17  -3 165.409 12.0712   4
   0 -17   3 130.870 18.3275   2
   0 -17   3 163.196 11.7673   4
   0  17  -3 161.906 12.2815   4
   0  17   3 162.456 12.4434   4
   0  17  -3 189.417 21.6323   5
  -1 -17  -3 97.1039 16.0510   2
   1 -17   3 97.4063 16.0515   2
  -1 -17  -3 89.1943 8.97650   4
   1 -17   3 99.1548 8.69901   4
  -1  17  -3 88.2563 8.80052   4
   1  17   3 85.2683 9.44686   4
  -1  17  -3 77.6042 14.9807   5
   2 -17   3 225.150 24.5417   2
  -2 -17  -3 182.247 12.7989   4
  -2 -17  -3 200.255 20.6408   2
   2 -17   3 175.536 12.7354   4
  -2  17  -3 155.354 20.0158   5
  -2  17  -3 166.390 13.3152   4
   2  17   3 188.760 13.0733   4
  -3 -17  -3 154.766 20.1221   2
  -3 -17  -3 195.532 50.0183   1
   3 -17   3 154.063 21.0316   2
   3 -17   3 179.206 12.8217   4
  -3  17  -3 170.205 20.8295   5
   3  17   3 185.157 13.1119   4
   4 -17   3 25.2928 16.1359   2
  -4 -17  -3 16.8204 30.5460   1
  -4 -17  -3 8.06924 11.5953   2
   4 -17   3 3.55003 4.16067   4
   4  17   3 8.22894 4.88308   4
   5 -17   3 1.58233 19.8099   2
  -5 -17  -3 14.9115 12.3574   2
  -5 -17  -3 0.90173 29.0504   1
   5 -17   3 1.49600 4.45324   4
   5  17   3 3.44734 5.06987   4
  -6 -17  -3 11.9068 23.5434   2
  -6 -17  -3 61.4412 39.0268   1
  -6 -17  -3 5.41503 32.8890   7
   6 -17   3 21.1053 6.00099   4
   6  17   3 30.8133 5.95614   4
   6  17   3 25.9830 8.82063   9
  -7 -17  -3 141.715 50.7841   1
   7 -17   3 183.533 12.4283   4
   7  17   3 107.105 14.6972   9
   7  17   3 171.885 12.2387   4
   8 -17   3 16.2115 5.67967   4
  -8 -17  -3 11.0375 5.49533   6
   8  17   3 7.65986 4.42722   4
  -9 -17  -3 185.331 12.6985   6
   9  17   3 173.813 11.8415   4
  10  17   3 45.8397 4.53961   4
 -10 -18   3 3.28151 4.03359   6
  10  18  -3 -1.7927 3.93980   4
  -9 -18   3 4.90424 4.70512   6
  -9 -18   3 5.72908 4.50011   3
   9  18  -3 13.3964 3.94541   4
  -8 -18   3 8.25950 4.77540   3
  -8 -18   3 8.22253 5.65882   6
   8  18  -3 22.9152 7.87424   4
  -7 -18   3 30.7939 5.70172   3
  -7 -18   3 52.4682 31.1030   1
   7  18  -3 33.7025 6.25980   4
  -6 -18   3 9.20702 4.82725   3
  -6 -18   3 36.3875 28.9036   1
   6 -18  -3 -0.8950 8.48836   4
   6  18  -3 -37.834 18.1965   5
   6  18  -3 -1.0306 4.82892   4
  -5 -18   3 30.8370 30.4737   1
  -5 -18   3 64.7980 10.9027   3
   5 -18  -3 54.0955 8.38277   4
  -5 -18   3 86.1723 16.1478   2
   5  18  -3 49.1732 18.2165   5
  -4 -18   3 57.5329 13.6156   2
  -4 -18   3 54.6968 33.3570   1
  -4 -18   3 57.1955 7.31827   4
   4 -18  -3 68.4419 8.40273   4
   4  18  -3 76.7984 8.42889   4
   4  18  -3 77.9385 17.3616   5
  -3 -18   3 194.438 26.9613   2
  -3 -18   3 176.936 43.2908   1
   3 -18  -3 227.334 27.8130   2
  -3 -18   3 220.194 14.1713   4
   3 -18  -3 194.548 15.1509   4
   3  18  -3 181.615 23.4835   5
   3  18  -3 196.534 14.3816   4
   2 -18  -3 6.75114 12.5651   2
  -2 -18   3 19.0933 32.8870   1
  -2 -18   3 9.32767 9.36044   2
   2 -18  -3 12.0559 5.59100   4
  -2 -18   3 15.5481 5.44414   4
   2  18  -3 10.2982 10.6994   5
   2  18  -3 12.5897 5.32673   4
   1 -18  -3 22.9377 6.32692   4
  -1 -18   3 52.2867 46.3933   1
   1 -18  -3 23.4689 12.0787   2
  -1 -18   3 25.0900 10.5921   2
  -1 -18   3 22.6085 4.85490   4
   1  18  -3 21.9336 11.4246   5
   1  18  -3 23.6524 5.59151   4
   0 -18   3 9.06508 4.51756   4
   0 -18   3 22.3998 10.4985   2
   0 -18  -3 1.04021 4.30365   4
   0 -18  -3 16.5449 10.8338   2
   0  18  -3 9.12875 4.64487   4
   0  18   3 4.90074 5.54167   4
   0  18  -3 7.35292 9.78825   5
   1 -18   3 37.1985 6.06430   4
  -1 -18  -3 46.8384 14.0843   2
   1 -18   3 62.6351 14.7378   2
  -1 -18  -3 41.9382 6.80180   4
  -1  18  -3 34.8118 6.61065   4
  -1  18  -3 60.8361 12.9356   5
   1  18   3 44.3844 6.63660   4
   2 -18   3 10.8733 4.59992   4
  -2 -18  -3 16.3443 11.1999   2
   2 -18   3 8.48052 10.6948   2
  -2  18  -3 21.9384 12.6879   5
   2  18   3 9.16663 5.05802   4
  -2  18  -3 19.2826 5.91469   4
   3 -18   3 17.7218 12.4209   2
   3 -18   3 2.94768 4.42206   4
  -3 -18  -3 0.92153 8.94834   2
  -3 -18  -3 35.1358 40.0642   1
   3  18   3 11.8690 5.23660   4
  -3  18  -3 17.8933 13.0854   5
   4 -18   3 34.6493 17.2788   2
   4 -18   3 42.0285 6.09474   4
  -4 -18  -3 19.3950 12.6878   2
  -4 -18  -3 50.1942 42.1180   1
   4  18   3 40.8265 6.49395   4
   5 -18   3 -67.138 34.1647   2
   5 -18   3 3.31365 4.79624   4
  -5 -18  -3 -4.1441 11.7279   2
  -5 -18  -3 -38.129 34.1390   1
   5  18   3 13.9054 4.42576   4
   6 -18   3 0.34388 4.54015   4
  -6 -18  -3 -61.405 35.8453   1
   6  18   3 -6.4534 7.51021   9
   6  18   3 -0.6330 4.35851   4
   7  18   3 9.60961 4.47805   4
   7  18   3 -2.0682 10.1750   9
  -8 -18  -3 -1.3171 4.88070   6
   8 -18   3 -4.9991 5.15047   4
   8  18   3 1.56059 3.72313   4
  -9 -18  -3 12.1807 3.75859   6
   9  18   3 3.48657 3.34921   4
 -10 -18  -3 6.91082 3.38994   6
  10  18   3 13.8777 3.61482   4
  -9 -19   3 -1.6236 4.55757   6
   9  19  -3 4.57954 3.19550   4
  -8 -19   3 2.45480 4.04030   3
  -8 -19   3 -0.4598 5.23510   6
   8  19  -3 8.86307 4.65626   4
  -7 -19   3 25.2011 8.76844   3
   7  19  -3 10.2554 4.44871   4
  -6 -19   3 -14.993 37.5232   1
  -6 -19   3 5.58353 4.73282   3
   6 -19  -3 4.95473 7.51623   4
   6  19  -3 12.1961 5.14815   4
  -5 -19   3 120.823 10.6764   3
   5 -19  -3 126.334 12.2784   4
  -5 -19   3 109.580 31.1079   2
  -5 -19   3 118.631 42.6001   1
   5  19  -3 116.456 29.4421   5
   5  19  -3 144.332 10.9984   4
   4 -19  -3 50.7615 7.32394   4
  -4 -19   3 -1.1568 28.0558   1
  -4 -19   3 49.8236 13.9588   2
  -4 -19   3 66.1467 11.3529   4
   4  19  -3 30.6120 16.3931   5
  -3 -19   3 200.809 14.7169   4
   3 -19  -3 241.732 28.3314   2
   3 -19  -3 231.596 15.7633   4
  -3 -19   3 235.182 23.1535   2
   3  19  -3 219.425 15.2282   4
   3  19  -3 200.205 25.5939   5
   2 -19  -3 -3.2784 4.55520   4
   2 -19  -3 -2.3016 13.7542   2
  -2 -19   3 -1.9259 4.41227   4
  -2 -19   3 -10.512 8.84521   2
  -2 -19   3 -31.555 38.9538   1
   2  19  -3 6.53392 10.0747   5
   2  19  -3 4.70955 4.82337   4
   1 -19  -3 285.141 29.1886   2
  -1 -19   3 238.072 25.2244   2
   1 -19  -3 267.673 17.3298   4
  -1 -19   3 253.069 16.6570   4
  -1 -19   3 319.469 81.7276   1
   1  19  -3 242.880 17.0753   4
   1  19  -3 262.682 29.3687   5
   0 -19   3 4.87162 4.32253   4
   0 -19  -3 2.39298 4.61370   4
   0 -19   3 10.4728 10.5577   2
   0 -19  -3 14.9726 10.3444   2
   0  19  -3 7.89971 5.04549   4
   0  19   3 0.58428 5.93351   4
   0  19  -3 1.71171 11.4180   5
   1 -19   3 163.175 21.2527   2
   1 -19   3 152.183 11.5979   4
  -1 -19  -3 158.338 11.8236   4
  -1 -19  -3 162.129 22.8087   2
  -1  19  -3 154.484 12.2629   4
  -1  19  -3 138.999 20.6113   5
   1  19   3 134.604 11.7427   4
   2 -19   3 454.073 34.6127   2
  -2 -19  -3 445.169 34.8036   2
   2 -19   3 433.437 24.7398   4
  -2  19  -3 397.072 34.7147   5
  -2  19  -3 353.995 24.3835   4
   2  19   3 405.363 24.3794   4
   3 -19   3 35.1367 15.8493   2
  -3 -19  -3 40.9942 13.2781   2
   3 -19   3 51.5956 6.87325   4
  -3  19  -3 35.5863 16.0340   5
   3  19   3 55.9475 7.22750   4
   4 -19   3 400.738 42.2094   2
  -4 -19  -3 297.662 69.9459   1
   4 -19   3 363.562 22.3396   4
   4  19   3 350.904 22.1158   4
  -5 -19  -3 39.7009 15.2396   2
   5 -19   3 46.3494 6.58677   4
  -5 -19  -3 30.5355 55.3541   1
   5  19   3 40.1229 6.36898   4
   6 -19   3 11.8405 5.29275   4
   6  19   3 29.5086 10.8987   9
   6  19   3 12.6966 4.32174   4
   7 -19   3 37.8246 5.69407   4
   7  19   3 20.8996 4.56405   4
   7  19   3 7.67730 10.0547   9
   8 -19   3 19.4441 5.12051   4
  -8 -19  -3 12.1634 5.05321   6
   8  19   3 12.9813 4.16985   4
  -9 -19  -3 14.5174 4.22814   6
   9  19   3 11.9153 4.48260   4
  -9 -20   3 1.96281 3.76241   6
   9  20  -3 5.42056 3.05717   4
  -8 -20   3 30.1161 4.94449   3
  -8 -20   3 29.5089 5.15066   6
   8  20  -3 19.9397 4.72497   4
  -7 -20   3 -4.1325 4.20822   3
   7  20  -3 -1.0984 6.20909   4
   6 -20  -3 1.21458 6.82846   4
  -6 -20   3 -0.6743 4.64778   3
   6  20  -3 -3.3164 4.07213   4
  -5 -20   3 21.9779 5.61935   3
   5 -20  -3 19.1587 6.13910   4
  -5 -20   3 -24.109 55.6722   1
   5  20  -3 21.9726 5.49327   4
   4 -20  -3 25.7353 6.03402   4
  -4 -20   3 25.1785 16.2292   2
  -4 -20   3 -35.882 38.8162   1
   4  20  -3 -5.5872 21.7087   5
   4  20  -3 24.3421 5.90769   4
   3 -20  -3 -30.325 23.3950   2
  -3 -20   3 83.1970 8.69052   4
  -3 -20   3 82.9338 16.4491   2
   3 -20  -3 72.2871 8.25372   4
  -3 -20   3 165.948 49.8400   1
   3  20  -3 67.9850 8.23299   4
   3  20  -3 42.0666 15.6115   5
   2 -20  -3 34.1585 19.8927   2
   2 -20  -3 39.3618 8.08739   4
  -2 -20   3 120.190 55.8136   1
  -2 -20   3 53.5342 7.06685   4
  -2 -20   3 66.5403 15.0512   2
   2  20  -3 43.4406 16.7016   5
   2  20  -3 70.3298 7.83887   4
  -1 -20   3 0.17690 4.41384   4
   1 -20  -3 -0.2713 4.56160   4
  -1 -20   3 -12.492 11.0082   2
   1 -20  -3 38.1443 16.0895   2
   1  20  -3 -23.445 13.0879   5
   1  20  -3 6.17084 5.16299   4
   0 -20   3 57.1562 6.92002   4
   0 -20  -3 51.8111 15.7200   2
   0 -20  -3 64.6267 7.70346   4
   0 -20   3 75.5258 16.7480   2
   0  20  -3 60.5169 7.37552   4
   0  20   3 27.3903 7.04110   4
   0  20  -3 65.7112 16.1946   5
   1 -20   3 24.6152 5.07511   4
  -1 -20  -3 23.2314 12.2691   2
   1 -20   3 14.9736 12.6271   2
  -1 -20  -3 22.6255 5.93674   4
  -1  20  -3 22.9229 6.16264   4
   1  20   3 16.9155 6.02760   4
  -1  20  -3 31.5921 15.1769   5
   2 -20   3 37.3670 16.0156   2
  -2 -20  -3 48.8287 17.1967   2
   2 -20   3 53.3571 9.83601   4
  -2  20  -3 23.7537 7.74091   4
  -2  20  -3 40.8579 16.9268   5
   2  20   3 56.7565 11.0958   4
   3 -20   3 -14.014 16.6186   2
   3 -20   3 -2.0064 4.27681   4
  -3 -20  -3 2.29387 13.1314   2
   3  20   3 5.15785 4.82075   4
  -4 -20  -3 1.72465 13.0073   2
   4 -20   3 -3.2078 4.65370   4
   4  20   3 6.62854 4.60162   4
   5 -20   3 5.15403 4.26252   4
   5  20   3 -0.0471 4.31066   4
   6 -20   3 2.83384 5.39458   4
   6  20   3 -7.3987 6.63089   9
   6  20   3 2.27975 4.01919   4
   7 -20   3 21.4839 4.74047   4
   7  20   3 13.2305 4.11689   4
   7  20   3 19.8801 8.90581   9
   8 -20   3 33.2597 8.04956   4
  -8 -20  -3 25.4438 4.71144   6
   8  20   3 27.3972 4.04279   4
  -9 -20  -3 18.6049 3.43236   6
   9  20   3 17.7656 2.98695   4
   9  21  -3 38.6965 4.06652   4
  -8 -21   3 4.73696 4.02818   6
   8  21  -3 4.82625 2.88383   4
  -7 -21   3 10.6109 4.27419   3
  -7 -21   3 6.41419 5.02735   6
   7  21  -3 6.37891 3.58874   4
   6 -21  -3 17.0528 6.73282   4
  -6 -21   3 0.30509 4.06423   3
   6  21  -3 4.49291 4.28994   4
  -5 -21   3 21.2757 5.39903   3
   5 -21  -3 31.5808 8.91624   4
   5  21  -3 10.3418 4.19498   4
  -4 -21   3 1.38086 55.2777   1
   4 -21  -3 55.6307 7.50905   4
   4  21  -3 55.0977 6.99511   4
  -3 -21   3 -6.6292 14.3392   2
   3 -21  -3 0.54384 5.00061   4
  -3 -21   3 4.96895 4.80581   4
   3  21  -3 4.57582 16.3166   5
   3  21  -3 -1.4917 4.87575   4
  -2 -21   3 12.5967 5.12191   4
   2 -21  -3 50.9030 23.1446   2
   2 -21  -3 10.7126 5.48083   4
  -2 -21   3 24.0292 14.6002   2
   2  21  -3 -8.4118 14.0862   5
   2  21  -3 12.5622 5.42788   4
  -1 -21   3 243.286 27.1075   2
   1 -21  -3 249.414 16.1739   4
   1 -21  -3 176.437 27.9114   2
  -1 -21   3 234.131 15.7196   4
   1  21  -3 237.405 29.0422   5
   1  21  -3 223.561 15.8198   4
   0 -21   3 -2.0686 4.08710   4
   0 -21  -3 26.8698 15.0854   2
   0 -21   3 -7.4256 13.7881   2
   0 -21  -3 11.8795 4.62655   4
   0  21  -3 -3.2677 5.03520   4
   0  21  -3 18.0150 16.2323   5
   1 -21   3 19.1750 16.9854   2
   1 -21   3 14.8464 4.95151   4
  -1 -21  -3 4.47830 14.7331   2
  -1  21  -3 -6.0690 15.1568   5
   1  21   3 6.72916 5.51076   4
  -1  21  -3 15.5586 5.80940   4
   2 -21   3 -2.9568 4.07181   4
   2 -21   3 -2.0986 18.2462   2
  -2 -21  -3 20.0737 25.2974   2
   2  21   3 3.10092 4.80631   4
  -2  21  -3 -26.156 17.6002   5
   3 -21   3 36.5293 6.11249   4
  -3 -21  -3 61.1193 16.1778   2
   3  21   3 29.8225 5.64545   4
   4 -21   3 23.4744 5.54672   4
   4  21   3 7.46124 4.89029   4
   5 -21   3 12.4761 4.71785   4
   5  21   3 10.9044 4.63827   4
   6 -21   3 85.6605 8.07616   4
   6  21   3 61.9351 8.19757   9
   6  21   3 68.1815 7.49356   4
   7  21   3 -1.7885 3.13456   4
   7  21   3 -14.611 9.65816   9
  -8 -21  -3 27.3340 4.33960   6
   8  21   3 46.0448 4.43129   4
   8  22  -3 17.3016 3.16735   4
  -7 -22   3 28.9217 7.87575   3
   7  22  -3 17.7133 3.82399   4
  -6 -22   3 30.6924 5.52816   3
   6  22  -3 46.9608 5.53595   4
   5 -22  -3 -0.9601 5.66943   4
  -5 -22   3 0.77676 4.44206   3
   5  22  -3 6.01323 4.02776   4
  -4 -22   3 43.3613 6.07748   3
   4 -22  -3 49.5170 7.00424   4
   4  22  -3 59.6695 6.55635   4
   3 -22  -3 30.8129 6.30645   4
  -3 -22   3 34.0563 5.56059   4
   3  22  -3 42.2015 6.03871   4
  -2 -22   3 84.4191 8.59748   4
   2 -22  -3 91.0909 9.15520   4
   2  22  -3 102.801 9.10396   4
  -1 -22   3 16.6629 15.1917   2
  -1 -22   3 4.27824 4.18298   4
   1 -22  -3 8.97961 4.48337   4
   1  22  -3 -5.7267 16.1493   5
   1  22  -3 7.51433 4.46805   4
   0 -22  -3 4.68334 4.61977   4
   0 -22   3 -35.217 14.9474   2
   0 -22   3 7.71400 4.21073   4
   0 -22  -3 3.89068 33.2863   2
   0  22  -3 3.90147 16.6533   5
   0  22  -3 7.25274 5.30177   4
   1 -22   3 8.49885 4.04808   4
   1  22   3 8.33055 5.83578   4
  -1  22  -3 10.5471 6.11033   4
   2 -22   3 5.64976 4.08681   4
   2  22   3 0.94409 4.85516   4
   3 -22   3 0.42922 3.89907   4
   3  22   3 0.30084 4.07851   4
   4 -22   3 12.0782 4.66161   4
   4  22   3 12.3860 4.68388   4
   5 -22   3 15.3428 4.59038   4
   5  22   3 12.1524 5.91869   9
   5  22   3 16.3895 4.48736   4
   6 -22   3 9.97965 3.86049   4
   6  22   3 5.92074 3.21023   4
   6  22   3 13.7336 5.84261   9
  -7 -22  -3 -0.8651 3.54095   6
   7 -22   3 2.13462 3.89560   4
   7  22   3 -2.9484 2.72340   4
  -8 -22  -3 -0.9870 2.69075   6
   8  22   3 4.40419 2.50456   4
   8  23  -3 6.64447 2.84767   4
  -7 -23   3 3.55108 5.22785   6
   7  23  -3 1.24951 2.91387   4
  -6 -23   3 46.8497 5.54849   3
   6  23  -3 32.8736 4.60216   4
  -5 -23   3 14.0891 4.17020   3
   5  23  -3 17.5502 4.46221   4
   4 -23  -3 7.71975 4.53674   4
  -4 -23   3 10.7782 4.73633   3
   4  23  -3 6.33487 3.87554   4
   3 -23  -3 4.35080 4.72292   4
   3  23  -3 1.74868 4.04026   4
   2 -23  -3 127.131 10.8986   4
  -2 -23   3 130.769 10.0033   4
   2  23  -3 121.026 10.0266   4
   1 -23  -3 2.82969 4.44496   4
  -1 -23   3 -0.2635 3.81414   4
   1  23  -3 -4.0322 4.38404   4
   0 -23   3 6.60640 4.07092   4
   0  23  -3 3.50165 4.85694   4
   1 -23   3 17.5497 4.43521   4
   2 -23   3 0.37911 3.84993   4
   2  23   3 9.88727 6.53336   4
   3 -23   3 15.8802 4.51974   4
   3  23   3 19.0642 4.92420   4
   4 -23   3 2.25570 3.78555   4
   4  23   3 8.02786 4.07923   4
   5 -23   3 61.2780 6.26051   4
   5  23   3 32.7206 6.15962   9
   5  23   3 60.5332 5.80645   4
   6 -23   3 26.2715 4.90875   4
   6  23   3 18.2242 3.85932   4
   6  23   3 7.00908 5.75972   9
  -7 -23  -3 5.67426 3.07695   6
   7  23   3 6.01985 2.75260   4
   7  24  -3 6.30848 2.43954   4
  -6 -24   3 31.3216 4.75973   6
   6  24  -3 61.4983 5.26837   4
  -5 -24   3 8.24810 4.47909   3
   5  24  -3 8.14160 3.55696   4
  -4 -24   3 -3.3609 3.91595   3
   4  24  -3 2.12058 3.71970   4
  -3 -24   3 -5.2142 4.32901   3
   3  24  -3 4.89370 3.69230   4
  -2 -24   3 19.8621 6.85720   4
   2  24  -3 27.9839 6.29587   4
  -1 -24   3 110.684 8.86624   4
   1  24  -3 97.1562 9.02246   4
   0 -24   3 69.3877 7.30990   4
   0  24  -3 54.6814 6.60282   4
   1 -24   3 7.30307 4.18079   4
   2 -24   3 41.8142 6.06549   4
   3 -24   3 0.14631 3.94696   4
   3  24   3 2.17191 4.33861   4
   4 -24   3 5.70712 3.55247   4
   4  24   3 5.15249 3.73258   4
   4  24   3 8.28061 4.36369   9
   5 -24   3 4.15334 3.67842   4
   5  24   3 -3.9852 4.19849   9
   5  24   3 1.90244 4.13011   4
   6 -24   3 2.44164 3.83505   4
   6  24   3 6.73801 2.89094   4
   6  25  -3 1.32424 2.54049   4
   5  25  -3 31.1430 4.53319   4
  -4 -25   3 2.47705 4.47970   3
   4  25  -3 3.62944 3.22462   4
  -3 -25   3 16.9028 5.11118   3
   3  25  -3 20.8012 4.16969   4
  -3  25   3 11.8278 3.26651   9
   2  25  -3 64.0363 6.71624   4
  -1 -25   3 3.54865 3.68649   4
   1  25  -3 -4.2301 6.37338   4
   0 -25   3 63.7156 6.49286   4
   1 -25   3 1.96597 3.45229   4
   2 -25   3 58.9900 6.46375   4
   3 -25   3 24.6597 4.61351   4
   3  25   3 16.1581 4.67662   9
   4 -25   3 16.4361 3.42912   4
   5 -25   3 4.44054 3.04683   4
   5  25   3 7.90410 5.01278   9
  -6 -25  -3 8.85492 2.90447   6
   5  26  -3 13.1468 3.41310   4
   4  26  -3 -2.5342 3.28960   4
   3  26  -3 44.0110 4.45555   4
  -2 -26   3 0.15948 3.95447   3
  -2  26   3 11.2438 3.41418   9
   2  26  -3 -17.049 7.60779   4
   0 -26   3 -1.0159 2.89771   4
   1 -26   3 -1.3987 2.85722   4
   2 -26   3 10.4173 3.34195   4
   2  26   3 9.93955 3.70817   9
   3 -26   3 -0.9118 2.44007   4
   3  26   3 -3.3998 6.92841   9
   4 -26   3 -1.9753 2.51141   4
   4  26   3 -2.6179 3.50081   9
  -5 -26  -3 13.0544 3.16593   6
  -1  27   3 6.48355 3.07836   9
   0  27   3 5.31768 3.02231   9
   1 -27   3 1.11445 3.24947   4
   1  27   3 4.28964 5.06305   9
   2 -27   3 -2.8477 2.44326   4
   2  27   3 0.54430 3.12333   9
   3 -27   3 -0.8724 2.68646   4
   3  27   3 1.74088 3.12660   9
   0  28   3 3.51837 2.36150   9
   1  28   3 76.5378 5.71461   9
   2  28   3 -0.1789 2.68484   9
 -13   0   4 2.78252 2.85204   3
 -13   0   4 1.46230 3.99304   6
 -12   0   4 15.6271 4.49735   3
 -12   0   4 29.3324 6.71349   8
 -12   0   4 14.7230 5.18472   6
 -11   0   4 0.22197 3.98317   3
 -11   0   4 0.64735 7.49355   8
 -11   0   4 2.74454 4.61655   6
 -10   0   4 10.1966 8.07864   6
 -10   0   4 1.41547 10.7908   8
 -10   0   4 7.89611 4.31469   3
 -10   0   4 -6.1972 18.9669   7
  -9   0   4 -9.3929 5.50621   6
  -9   0   4 1.57888 6.42218   8
  -9   0   4 -1.2184 4.11334   3
  -9   0   4 0.97323 11.9258   7
  -8   0   4 -0.6674 3.23942   3
  -8   0   4 -1.5188 6.44879   8
  -8   0   4 -6.5903 9.35553   7
  -8   0   4 0.50644 5.06906   6
  -7   0   4 -0.2560 3.48801   3
  -7   0   4 2.26849 5.64387   6
  -7   0   4 -0.8445 7.01165   7
  -7   0   4 -1.7170 5.46944   8
   7   0  -4 -5.0869 5.82453   5
   6   0  -4 1885.21 104.051   5
  -6   0   4 1810.42 100.726   3
  -6   0   4 1877.21 102.579   8
  -6   0   4 1887.40 105.259   7
  -5   0   4 7.25540 4.73669   7
   4   0  -4 81.5762 7.41627   2
  -4   0   4 90.9059 9.86442   7
  -4   0   4 78.0939 6.74945   1
  -4   0   4 70.0159 6.67571   1
  -3   0   4 0.52881 2.93318   7
   3   0  -4 -1.7908 2.51536   2
  -2   0   4 290.378 23.0510   1
   1   0  -4 22.2101 4.64138   2
   0   0  -4 2645.16 148.773   1
   0   0  -4 2541.90 139.977   2
  -1   0  -4 4.64165 3.69707   2
  -1   0  -4 0.45531 7.46773   1
  -2   0  -4 56.8555 14.0855   1
  -2   0  -4 49.8452 6.93893   2
  -3   0  -4 5.82444 5.14651   7
  -3   0  -4 -4.0869 6.07118   1
  -3   0  -4 0.21265 2.65549   5
  -3   0  -4 1.24109 3.96171   2
  -4   0  -4 443.986 38.2161   1
  -4   0  -4 436.643 29.4722   7
  -4   0  -4 462.309 28.2994   2
  -5   0  -4 9.62111 6.35860   7
  -5   0  -4 9.65909 10.4305   1
  -5   0  -4 4.83326 4.45333   2
  -6   0  -4 1334.22 91.0575   1
   6   0   4 1302.32 74.1633   4
  -6   0  -4 1436.07 76.4300   2
  -7   0  -4 -3.7134 7.40511   3
   7   0   4 -1.2844 5.43425   4
  -7   0  -4 -2.2084 5.02245   6
  -7   0  -4 -1.4495 9.68326   1
  -7   0  -4 -6.9595 7.70254   7
  -8   0  -4 84.8412 16.5490   7
   8   0   4 97.5267 10.4452   4
  -8   0  -4 99.1356 9.95836   6
  -8   0  -4 76.6135 21.3448   1
  -9   0  -4 1.64712 11.8055   1
   9   0   4 0.89135 5.53591   4
  -9   0  -4 -0.1150 4.82753   6
  -9   0  -4 -6.5897 12.9305   7
 -10   0  -4 14.8834 17.1688   7
  10   0   4 9.38017 5.92130   4
 -10   0  -4 24.8879 6.01562   6
  11   0   4 -1.9903 5.95427   4
 -12   0  -4 1.06029 3.82043   6
 -13  -1   4 -1.6236 3.04250   3
 -13  -1   4 -2.5153 3.91805   6
 -13   1   4 -5.8378 3.95765   6
 -13   1   4 6.41156 2.55251   3
 -12  -1   4 14.6104 4.78274   6
 -12  -1   4 15.4485 4.32750   3
 -12  -1   4 28.4290 7.16280   8
 -12   1   4 10.9925 5.05711   6
 -12   1   4 16.9511 5.91307   3
 -12   1   4 27.8233 7.60798   8
 -11  -1   4 33.3882 5.74477   3
 -11  -1   4 33.1653 6.39515   6
 -11  -1   4 23.8752 8.80640   8
 -11   1   4 29.2740 8.97729   8
 -11   1   4 31.4520 5.61381   3
 -11   1   4 22.5098 5.49193   6
 -10  -1   4 25.1574 8.76945   8
 -10  -1   4 10.6561 20.4187   7
 -10  -1   4 21.9269 7.04121   6
 -10  -1   4 10.2252 4.55537   3
 -10   1   4 18.7908 9.20094   8
 -10   1   4 19.8422 6.05567   3
 -10   1   4 31.1844 8.05447   6
 -10   1   4 13.2551 18.8019   7
  -9  -1   4 33.8427 9.15357   8
  -9  -1   4 39.4856 5.95523   3
  -9  -1   4 23.7662 14.6648   7
  -9  -1   4 43.9133 7.84104   6
  -9   1   4 38.0768 8.89571   8
  -9   1   4 36.4165 14.5505   7
  -9   1   4 41.2257 7.34266   6
  -9   1   4 34.0373 5.70126   3
  -8  -1   4 105.693 12.7563   8
  -8  -1   4 104.048 9.04731   3
  -8  -1   4 108.646 10.2237   6
  -8  -1   4 91.3091 15.8736   7
  -8   1   4 103.310 16.8635   7
  -8   1   4 120.553 12.2526   8
  -8   1   4 91.4795 10.2514   6
  -8   1   4 120.550 9.33410   3
  -7  -1   4 25.1164 6.59502   6
  -7  -1   4 20.7584 4.37806   3
  -7  -1   4 28.0334 8.84702   7
  -7  -1   4 31.2858 7.46371   8
   7  -1  -4 15.4635 7.06860   5
  -7   1   4 19.7098 6.47606   6
  -7   1   4 23.9589 7.34506   8
   7   1  -4 6.76826 7.22930   5
  -7   1   4 19.6918 9.28879   7
  -7   1   4 18.4991 4.76911   3
  -6  -1   4 997.530 54.5498   3
  -6  -1   4 978.396 58.6334   7
  -6  -1   4 979.766 56.3835   8
  -6   1   4 982.324 56.4030   8
  -6   1   4 1019.31 59.2518   7
  -6   1   4 954.677 54.3940   3
   6   1  -4 1037.65 57.9578   5
  -5  -1   4 9.04964 5.37005   7
  -5   1   4 7.69236 5.42845   7
   5   1  -4 4.88395 4.99257   5
  -4  -1   4 1226.54 67.7089   7
   4  -1  -4 1212.18 66.2827   2
  -4  -1   4 1241.17 69.1115   1
  -4  -1   4 1226.74 68.9323   1
   4   1  -4 1133.44 66.6879   2
  -4   1   4 1226.55 68.4163   7
   3  -1  -4 543.381 31.4900   2
  -3  -1   4 549.037 36.1966   1
  -3  -1   4 534.240 31.7901   7
  -3   1   4 538.196 34.5278   1
   3   1  -4 582.376 32.0120   2
  -3   1   4 556.560 32.6795   7
   2  -1  -4 714.849 38.7059   2
  -2  -1   4 649.692 44.3867   1
  -2   1   4 710.591 43.9117   1
  -2   1   4 639.814 37.6297   2
   2   1  -4 699.537 38.9270   2
   1  -1  -4 265.976 16.9752   2
   1   1  -4 268.473 17.1159   2
   0  -1  -4 564.491 38.7433   1
   0  -1  -4 517.760 30.6640   2
   0   1  -4 536.435 38.4732   1
   0   1  -4 506.629 30.6836   2
  -1  -1  -4 7.50202 4.00761   2
  -1  -1  -4 13.3911 8.73721   1
  -1   1  -4 9.89598 4.09530   2
  -1   1  -4 12.2707 8.91984   1
  -2  -1  -4 80.2714 8.38142   2
  -2  -1  -4 118.661 19.7307   1
  -2   1  -4 83.6398 17.1988   1
  -2   1  -4 86.2014 8.51575   7
  -2   1  -4 83.2279 8.37156   2
  -3  -1  -4 14.3219 8.47492   1
  -3  -1  -4 10.7797 4.45186   2
  -3  -1  -4 6.84546 5.00432   7
  -3   1  -4 7.90732 4.31631   2
  -3   1  -4 15.2734 3.21658   5
  -3   1  -4 14.3062 8.49906   7
  -3   1  -4 9.68192 9.38308   1
  -4  -1  -4 134.337 11.8504   2
  -4  -1  -4 140.325 22.5782   1
  -4  -1  -4 141.958 13.5149   7
  -4   1  -4 132.726 13.1113   7
  -4   1  -4 139.554 22.9569   1
  -4   1  -4 145.348 12.0143   2
  -5  -1  -4 5.65415 6.42920   7
  -5  -1  -4 -2.7327 3.92226   2
  -5  -1  -4 1.55267 7.92411   1
  -5   1  -4 1.71731 4.08944   2
  -5   1  -4 -0.7073 4.56150   7
  -5   1  -4 1.86792 6.78854   1
  -6  -1  -4 174.483 28.1589   1
  -6  -1  -4 140.774 12.4059   2
  -6  -1  -4 117.615 16.5659   7
  -6  -1  -4 131.575 11.2004   6
   6  -1   4 132.378 10.7020   4
  -6   1  -4 177.297 28.4428   1
  -6   1  -4 147.253 12.1029   2
  -6   1  -4 124.480 15.2464   6
   6   1   4 134.498 11.1654   4
   7  -1   4 75.6515 7.84107   4
  -7  -1  -4 57.8629 12.7739   7
  -7  -1  -4 57.7373 18.4867   1
  -7  -1  -4 63.5820 7.93333   2
  -7  -1  -4 68.6095 8.49463   6
   7   1   4 62.8882 8.04433   4
  -7   1  -4 93.9986 21.3079   1
  -7   1  -4 77.4777 8.71670   6
  -7   1  -4 61.4492 13.2687   7
  -8  -1  -4 21.2276 11.2661   7
  -8  -1  -4 11.8877 5.65245   6
   8  -1   4 6.76979 5.91376   4
  -8  -1  -4 3.24739 10.7886   1
  -8   1  -4 7.92716 11.6083   1
   8   1   4 7.87863 5.47098   4
  -8   1  -4 12.0990 5.33690   6
  -8   1  -4 -0.3812 9.45188   7
  -9  -1  -4 30.2195 13.9124   1
  -9  -1  -4 0.55933 4.65038   6
   9  -1   4 14.1289 6.09015   4
  -9  -1  -4 10.4554 13.3480   7
  -9   1  -4 -14.282 12.3021   7
  -9   1  -4 3.55187 5.44345   6
   9   1   4 -3.5717 5.42306   4
  -9   1  -4 -7.1479 11.2137   1
 -10  -1  -4 63.3654 8.49936   6
 -10  -1  -4 13.8573 18.6147   7
  10  -1   4 51.3134 7.88610   4
  10   1   4 75.5875 7.74943   4
 -10   1  -4 58.9383 7.70125   6
 -10   1  -4 14.6973 21.2614   7
  11  -1   4 30.3000 6.92737   4
  11   1   4 9.41910 6.37851   4
 -11   1  -4 31.2081 10.6050   6
 -12  -1  -4 74.4358 7.50966   6
 -12   1  -4 60.0174 7.18120   6
 -13  -2   4 -0.5837 3.49728   3
 -13  -2   4 5.36937 4.12674   6
 -13   2   4 -1.8994 3.77468   6
 -13   2   4 9.10077 3.11927   3
 -12  -2   4 60.3172 6.65554   3
 -12  -2   4 62.9307 7.30882   6
 -12  -2   4 62.9097 9.08966   8
 -12   2   4 44.9529 6.56688   6
 -12   2   4 46.7047 5.83079   3
 -12   2   4 86.4330 9.91163   8
 -11  -2   4 49.3747 9.78946   8
 -11  -2   4 67.0083 8.07559   6
 -11  -2   4 49.4692 6.58528   3
 -11   2   4 54.5832 9.12152   8
 -11   2   4 38.2498 6.98853   6
 -11   2   4 62.9528 6.84595   3
 -10  -2   4 235.996 33.9206   7
 -10  -2   4 313.140 20.9214   6
 -10  -2   4 293.589 22.6938   8
 -10  -2   4 327.222 19.6725   3
 -10   2   4 323.753 20.6198   6
 -10   2   4 317.270 19.8864   3
 -10   2   4 329.222 23.0714   8
 -10   2   4 253.366 31.4640   7
  -9  -2   4 155.274 11.8242   3
  -9  -2   4 159.396 15.5639   8
  -9  -2   4 145.056 22.5341   7
  -9  -2   4 173.913 13.5538   6
  -9   2   4 132.559 22.3827   7
  -9   2   4 157.753 11.6627   3
  -9   2   4 170.736 13.2143   6
  -9   2   4 151.602 15.0749   8
  -8  -2   4 19.2629 4.73395   3
  -8  -2   4 14.7917 5.99120   6
  -8  -2   4 23.8132 10.9865   7
  -8  -2   4 -0.5829 6.94190   8
  -8   2   4 19.5326 7.33544   6
  -8   2   4 14.0540 4.45572   3
  -8   2   4 28.5662 11.6764   7
  -8   2   4 15.7151 7.23247   8
  -7  -2   4 -1.1633 5.71975   6
   7  -2  -4 8.13537 7.12650   5
  -7  -2   4 -3.0513 7.30952   7
  -7  -2   4 1.05063 6.93201   8
  -7  -2   4 -1.6989 4.09154   3
  -7   2   4 -0.8559 7.04608   7
  -7   2   4 0.64755 5.53583   6
   7   2  -4 -11.998 6.73324   5
  -7   2   4 0.17208 6.19360   8
  -7   2   4 -6.9252 3.27362   3
  -6  -2   4 211.374 18.2638   7
  -6  -2   4 209.930 16.4456   8
  -6  -2   4 220.713 14.2112   3
  -6   2   4 203.497 16.1914   8
  -6   2   4 232.586 18.7396   7
   6   2  -4 222.505 17.4661   5
  -6   2   4 221.071 14.1193   3
  -5  -2   4 726.151 42.9363   7
  -5   2   4 751.067 44.1409   7
   5   2  -4 689.852 42.9095   5
  -4  -2   4 4.18809 3.73935   7
  -4  -2   4 2.33505 4.91572   1
  -4  -2   4 10.7791 6.19744   1
   4   2  -4 8.40824 4.22005   2
   4   2  -4 9.32181 4.81545   5
  -4   2   4 0.67459 4.07983   7
  -3  -2   4 123.409 16.4405   1
  -3  -2   4 96.5822 7.54983   7
   3  -2  -4 87.9226 7.68584   2
  -3  -2   4 87.0683 6.07343   2
  -3  -2   4 89.4578 6.34995   2
  -3   2   4 101.756 9.98877   1
  -3   2   4 83.3865 9.11391   7
   3   2  -4 88.7528 8.20842   2
   2  -2  -4 322.277 19.4406   2
  -2   2   4 322.084 24.2485   1
   2   2  -4 314.660 19.8783   2
   1  -2  -4 1181.30 65.1329   2
   1   2  -4 1143.28 73.8120   1
   1   2  -4 1202.60 65.3730   2
  -1   2   4 1151.10 72.1245   1
   0  -2  -4 196.717 12.9231   2
   0  -2  -4 217.732 25.3989   1
   0   2  -4 225.221 25.9859   1
   0   2  -4 173.337 10.8360   7
   0   2  -4 165.449 12.6412   2
  -1  -2  -4 14.8127 4.38590   2
  -1  -2  -4 23.8903 9.84838   1
  -1   2  -4 11.1832 3.29362   7
  -1   2  -4 18.1198 4.80905   2
  -1   2  -4 11.4638 9.90672   1
  -1   2  -4 13.3058 3.76190   5
  -2  -2  -4 58.9270 14.7974   1
  -2   2  -4 41.9578 6.25478   7
  -2   2  -4 56.8403 13.7744   1
  -2   2  -4 43.0718 5.38301   5
  -3  -2  -4 172.906 25.3292   1
  -3  -2  -4 156.876 12.4097   2
  -3   2  -4 156.061 12.3297   2
  -3   2  -4 180.526 25.1875   1
  -3   2  -4 146.600 10.3880   5
  -4  -2  -4 68.3298 9.16803   2
  -4  -2  -4 44.5518 4.40080   5
  -4  -2  -4 69.1968 10.2982   7
  -4  -2  -4 50.9555 14.4380   1
  -4   2  -4 47.5028 8.33090   7
  -4   2  -4 68.3670 16.3319   1
  -4   2  -4 74.3878 9.09996   2
  -5  -2  -4 299.338 22.7373   7
  -5  -2  -4 279.823 35.0586   1
  -5  -2  -4 278.829 19.9601   2
  -5   2  -4 232.197 32.7093   1
  -5   2  -4 282.055 22.1878   7
  -5   2  -4 292.893 19.5416   2
  -6  -2  -4 124.416 16.0323   7
   6  -2   4 85.7766 9.28641   4
  -6  -2  -4 112.660 10.9511   2
  -6  -2  -4 90.6438 9.97329   6
  -6  -2  -4 110.089 23.0946   1
  -6   2  -4 90.0767 20.5746   1
  -6   2  -4 97.7490 9.55975   6
  -6   2  -4 95.1272 10.0946   2
   7  -2   4 124.999 11.1064   4
  -7  -2  -4 118.490 10.9699   6
  -7  -2  -4 114.376 11.4285   2
  -7  -2  -4 121.939 17.7841   7
  -7  -2  -4 54.9527 17.4538   1
   7   2   4 136.076 10.6390   4
  -7   2  -4 138.631 11.3051   6
  -7   2  -4 155.296 20.3289   7
  -7   2  -4 146.278 25.8974   1
  -8  -2  -4 11.2837 5.55006   6
  -8  -2  -4 15.1452 9.94346   7
  -8  -2  -4 13.6834 12.4119   1
   8  -2   4 19.6607 6.17022   4
  -8   2  -4 16.1968 5.75973   6
  -8   2  -4 3.20851 10.2622   1
  -8   2  -4 11.8363 11.1776   7
   8   2   4 14.6322 5.54607   4
  -9  -2  -4 -1.4416 4.79713   6
  -9  -2  -4 -7.2502 12.7987   1
   9  -2   4 2.24839 6.46950   4
  -9  -2  -4 -11.958 10.9596   7
  -9   2  -4 1.81957 4.86595   6
   9   2   4 -0.8130 5.91580   4
  -9   2  -4 -8.2073 12.7329   7
  -9   2  -4 -1.1447 9.41314   1
 -10  -2  -4 23.8266 22.6860   7
  10  -2   4 14.7710 6.99634   4
 -10  -2  -4 36.2417 6.59286   6
  10   2   4 50.8903 6.91963   4
 -10   2  -4 29.0222 6.02301   6
  11  -2   4 14.6965 12.6616   4
 -11  -2  -4 25.7965 8.43637   6
 -11   2  -4 13.7614 5.81880   6
  11   2   4 23.1364 6.08725   4
 -12  -2  -4 10.6379 4.32413   6
 -12   2  -4 2.43255 3.90180   6
 -13  -3   4 4.29605 4.03156   6
 -13  -3   4 -3.3401 3.17150   3
 -13   3   4 -3.0498 4.00787   6
 -12  -3   4 5.72862 4.46287   6
 -12  -3   4 12.0100 6.11127   8
 -12  -3   4 2.37990 3.99885   3
 -12   3   4 30.0643 6.52582   8
 -12   3   4 3.22974 4.61069   6
 -12   3   4 0.56137 3.39924   3
 -11  -3   4 101.805 9.97451   6
 -11  -3   4 94.1000 8.76087   3
 -11  -3   4 95.1834 12.1973   8
 -11   3   4 133.776 13.2750   8
 -11   3   4 87.6632 9.72360   6
 -11   3   4 89.6948 8.98434   3
 -10  -3   4 121.006 11.4368   6
 -10  -3   4 111.968 14.4544   8
 -10  -3   4 128.270 10.2551   3
 -10   3   4 132.410 10.4884   3
 -10   3   4 136.235 11.4842   6
 -10   3   4 133.476 14.1474   8
 -10   3   4 51.6253 18.6400   7
  -9  -3   4 0.18787 6.57312   8
  -9  -3   4 -0.2705 5.45866   6
  -9  -3   4 -2.4965 3.79317   3
  -9  -3   4 3.22909 14.6352   7
  -9   3   4 -4.0655 3.70104   3
  -9   3   4 6.26692 14.8250   7
  -9   3   4 -3.2657 6.79838   8
  -9   3   4 -1.1701 4.93421   6
  -8  -3   4 80.5396 10.7891   8
  -8  -3   4 72.6032 7.71911   3
  -8  -3   4 109.303 16.4944   7
  -8   3   4 80.0400 11.2390   8
  -8   3   4 73.3807 7.69465   3
   8   3  -4 61.3920 18.9678   5
  -8   3   4 67.4132 14.2209   7
  -7  -3   4 11.4279 6.75332   8
  -7  -3   4 9.77965 4.15826   3
  -7  -3   4 15.6461 8.14831   7
  -7  -3   4 12.1511 6.41660   6
   7  -3  -4 4.87364 7.18173   5
   7   3  -4 14.7446 7.72210   5
  -7   3   4 11.5184 4.32490   3
  -7   3   4 7.86450 5.79862   8
  -7   3   4 2.45791 5.69344   6
  -7   3   4 7.53246 13.4898   7
  -6  -3   4 336.461 19.8945   3
  -6  -3   4 325.951 23.3494   7
  -6  -3   4 338.076 21.7157   8
  -6   3   4 303.450 24.0989   7
  -6   3   4 299.518 19.2875   3
  -6   3   4 302.621 21.0936   8
   6   3  -4 337.460 23.1709   5
  -5  -3   4 1365.11 76.8696   7
  -5  -3   4 1343.01 78.8843   1
  -5  -3   4 1391.19 78.7725   1
   5   3  -4 1360.28 77.4480   5
  -5   3   4 1374.94 78.5747   7
   4  -3  -4 12.6486 4.28266   2
  -4  -3   4 10.9758 4.30518   7
  -4  -3   4 19.4084 8.83279   1
  -4  -3   4 13.0172 6.88356   1
  -4   3   4 14.4817 5.57918   7
   4   3  -4 13.8060 4.87495   2
   4   3  -4 14.5802 5.34712   5
  -3  -3   4 60.9206 5.28644   2
  -3  -3   4 73.9709 14.6749   1
   3  -3  -4 55.5136 5.99205   2
  -3  -3   4 49.8439 7.74473   2
  -3  -3   4 49.8132 5.36469   7
  -3   3   4 56.4438 8.04653   7
  -3   3   4 76.6497 9.84137   1
   3   3  -4 62.6182 7.37885   2
   3   3  -4 48.6344 7.52693   5
  -2  -3   4 13.6870 10.1082   1
   2  -3  -4 0.40221 3.09768   2
   2   3  -4 3.84600 4.09499   5
   2   3  -4 5.53542 3.66418   2
  -2   3   4 5.11759 6.71073   1
   1  -3  -4 2357.81 128.723   2
   1   3  -4 2386.74 129.254   5
   1   3  -4 2361.10 129.051   2
   1   3  -4 2450.57 139.039   1
  -1   3   4 2323.12 136.358   1
   0  -3  -4 1546.87 89.8463   1
   0  -3  -4 1483.99 80.6306   2
   0   3  -4 1415.76 78.3052   7
   0   3  -4 1510.26 90.3692   1
   0   3  -4 1465.02 80.7328   2
   0   3  -4 1406.39 80.3520   5
  -1  -3  -4 110.245 19.3043   1
  -1  -3  -4 88.8525 8.29575   2
  -1   3  -4 69.1528 7.51450   5
  -1   3  -4 82.8004 17.1480   1
  -1   3  -4 79.4045 8.11062   2
  -1   3  -4 68.2462 6.49769   7
  -2  -3  -4 55.3827 7.80021   2
  -2  -3  -4 95.0925 18.3212   1
  -2   3  -4 78.9149 16.5458   1
  -2   3  -4 65.6624 6.92172   5
  -2   3  -4 65.2479 7.06365   7
  -2   3  -4 62.0049 7.99394   2
  -3  -3  -4 -5.3932 7.32306   1
  -3  -3  -4 1.98032 3.69620   2
  -3   3  -4 3.21329 4.05753   2
  -3   3  -4 8.56648 3.21235   5
  -3   3  -4 6.96631 8.01977   1
  -4  -3  -4 58.3365 16.9350   1
  -4  -3  -4 49.6694 9.25674   7
  -4  -3  -4 65.4915 8.91906   2
  -4   3  -4 57.9404 8.51937   2
  -4   3  -4 42.6180 13.5062   1
  -4   3  -4 42.9336 8.43135   7
  -5  -3  -4 8.46547 4.72979   2
  -5  -3  -4 7.89335 6.74888   7
  -5  -3  -4 2.52574 8.99857   1
  -5   3  -4 9.08437 10.2444   1
  -5   3  -4 8.08522 5.90689   7
  -5   3  -4 17.1286 5.18732   2
   6  -3   4 47.2417 6.93918   4
  -6  -3  -4 53.1432 7.32837   6
  -6  -3  -4 47.6481 17.0523   1
  -6  -3  -4 33.9070 7.07433   2
  -6  -3  -4 47.9560 12.0971   7
  -6   3  -4 25.0900 12.6590   1
  -6   3  -4 38.5424 10.5331   7
   6   3   4 49.0706 6.68856   4
  -6   3  -4 49.6595 7.40735   6
  -6   3  -4 36.6057 6.57718   2
  -7  -3  -4 144.090 19.7564   7
  -7  -3  -4 111.813 24.2860   1
  -7  -3  -4 157.716 12.8184   6
   7  -3   4 171.723 12.5088   4
  -7   3  -4 135.867 24.8698   1
  -7   3  -4 169.954 13.0812   6
  -7   3  -4 184.019 21.8702   7
   7   3   4 165.278 12.5988   4
  -8  -3  -4 136.829 11.7815   6
   8  -3   4 140.837 12.1144   4
  -8  -3  -4 97.1385 17.5057   7
  -8  -3  -4 82.7661 21.0309   1
  -8   3  -4 152.035 11.8684   6
  -8   3  -4 106.664 18.2082   7
[truncated: 712,633 more chars]
