# Supplementary material for: Planting the Seeds of a Decision Tree for Ionic Liquids: Steric and Electronic Impacts on Melting Points of Triarylphosponium Ionic Liquids
Source: J Phys Chem B. 2024 Jun 7;128(24):5895–907. doi: 10.1021/acs.jpcb.4c02196 (PMC11194809; doi:10.1021/acs.jpcb.4c02196)
Supplement: Supplementary file 1 — jp4c02196_si_001.zip [file jp4c02196_si_001.zip › TFPI Finalized.cif]

data_global

_publ_section_references
;
Bruker (2022). Apex4 2022.10-RC10, SAINT V8.40B, Bruker Nano 
Inc.: Madison (WI), USA, 2022.

Groom, C. R. and Allen, F. H. (2014). Angew. Chem. Int. Ed., 53, 662--671.

H\"ubschle, C. B., Sheldrick, G. M. and Dittrich, B. (2011). J. Appl. Cryst., 
44, 1281--1284.

Sheldrick, G.M. (2008). Acta Cryst., A64, 112--122.

Sheldrick, G. M. (2018). SHELXL2018. University of G\"ottingen, Germany.

Sheldrick G. M. (2015). Crystal structure refinement with SHELXL, Acta Cryst., 
C71, 3-8.

Sheldrick, G. M. (2015). SHELXT--Integrated space-group and
crystal-structure determination, Acta Cryst. A71, 3-8.
;

_publ_section_acknowledgements
;
This material is based upon work supported by the National Science Foundation 
through the Major Research Instrumentation Program under Grant No. CHE 1625543.
(Funding for the single crystal X-ray diffractometer).
;

data_C4TFPI_0m
 
_audit_creation_method            'SHELXL-2018/3'
_shelx_SHELXL_version_number      '2018/3'
_chemical_name_systematic         ?
_chemical_name_common             ?
_chemical_melting_point           ?
_chemical_formula_moiety          ?
_chemical_formula_sum
 'C16 H18 I O3 P' 
_chemical_formula_weight          416.17

loop_
 _atom_type_symbol
 _atom_type_description
 _atom_type_scat_dispersion_real
 _atom_type_scat_dispersion_imag
 _atom_type_scat_source
 'C'  'C'   0.0033   0.0016
 'International Tables Vol C Tables 4.2.6.8 and 6.1.1.4'
 'H'  'H'   0.0000   0.0000
 'International Tables Vol C Tables 4.2.6.8 and 6.1.1.4'
 'O'  'O'   0.0106   0.0060
 'International Tables Vol C Tables 4.2.6.8 and 6.1.1.4'
 'P'  'P'   0.1023   0.0942
 'International Tables Vol C Tables 4.2.6.8 and 6.1.1.4'
 'I'  'I'  -0.4742   1.8119
 'International Tables Vol C Tables 4.2.6.8 and 6.1.1.4'
 
_space_group_crystal_system       monoclinic
_space_group_IT_number            4
_space_group_name_H-M_alt         'P 21'
_space_group_name_Hall            'P 2yb'
 
_shelx_space_group_comment
;
The symmetry employed for this shelxl refinement is uniquely defined
by the following loop, which should always be used as a source of
symmetry information in preference to the above space-group names.
They are only intended as comments.
;
 
loop_
 _space_group_symop_operation_xyz
 'x, y, z'
 '-x, y+1/2, -z'
 
_cell_length_a                    8.834(3)
_cell_length_b                    46.773(14)
_cell_length_c                    9.6236(18)
_cell_angle_alpha                 90
_cell_angle_beta                  117.224(14)
_cell_angle_gamma                 90
_cell_volume                      3535.9(18)
_cell_formula_units_Z             8
_cell_measurement_temperature     150(2)
_cell_measurement_reflns_used     9830    
_cell_measurement_theta_min       2.6293   
_cell_measurement_theta_max       28.2196
 
_exptl_crystal_description        fragment
_exptl_crystal_colour             colourless
_exptl_crystal_density_meas       ?
_exptl_crystal_density_method     ?
_exptl_crystal_density_diffrn     1.564          
_exptl_crystal_F_000              1648
_exptl_transmission_factor_min    ?
_exptl_transmission_factor_max    ?
_exptl_crystal_size_max           0.130
_exptl_crystal_size_mid           0.120
_exptl_crystal_size_min           0.090
_exptl_absorpt_coefficient_mu     1.908
_shelx_estimated_absorpt_T_min    0.790
_shelx_estimated_absorpt_T_max    0.847
_exptl_absorpt_correction_type    multi-scan
_exptl_absorpt_correction_T_min   0.6203
_exptl_absorpt_correction_T_max   0.7457
_exptl_absorpt_process_details
;
 SADABS 2016/2: Krause, L., Herbst-Irmer, R., Sheldrick G.M. & Stalke D.,
 J. Appl. Cryst. 48 (2015) 3-10
;
_exptl_absorpt_special_details    ?
_diffrn_ambient_temperature       150(2)
_diffrn_radiation_wavelength      0.71073
_diffrn_radiation_type            MoK\a
_diffrn_source                    'fine focus sealed tube X-ray source'
_diffrn_source_current            '30 mA'
_diffrn_source_voltage            '50 kV'
_diffrn_radiation_monochromator   'Triumph curved graphite crystal'
_diffrn_measurement_device_type   
;
Bruker AXS D8 Quest diffractometer with PhotonII charge-integrating pixel 
array detector (CPAD)
;
_diffrn_measurement_method        'omega and phi scans'
_diffrn_detector_area_resol_mean  7.4074
_diffrn_reflns_number             30438
_diffrn_reflns_av_unetI/netI      0.0572
_diffrn_reflns_av_R_equivalents   0.0411
_diffrn_reflns_limit_h_min        -11
_diffrn_reflns_limit_h_max        11
_diffrn_reflns_limit_k_min        -62
_diffrn_reflns_limit_k_max        62
_diffrn_reflns_limit_l_min        -12
_diffrn_reflns_limit_l_max        12
_diffrn_reflns_theta_min          2.420
_diffrn_reflns_theta_max          28.258
_diffrn_reflns_theta_full         25.242
_diffrn_measured_fraction_theta_max   0.978
_diffrn_measured_fraction_theta_full  0.992
_diffrn_reflns_Laue_measured_fraction_max    0.978
_diffrn_reflns_Laue_measured_fraction_full   0.992
_diffrn_reflns_point_group_measured_fraction_max   0.943
_diffrn_reflns_point_group_measured_fraction_full  0.974
_reflns_number_total              16517
_reflns_number_gt                 14645
_reflns_threshold_expression      'I > 2\s(I)'
_reflns_Friedel_coverage          0.907
_reflns_Friedel_fraction_max      0.908
_reflns_Friedel_fraction_full     0.955
 
_reflns_special_details
;
 Reflections were merged by SHELXL according to the crystal
 class for the calculation of statistics and refinement.
 
 _reflns_Friedel_fraction is defined as the number of unique
 Friedel pairs measured divided by the number that would be
 possible theoretically, ignoring centric projections and
 systematic absences.
;
 
_computing_data_collection        'Apex4 v2022.10-RC10 (Bruker, 2022)' 
_computing_cell_refinement        'SAINT V8.40B (Bruker, 2020)' 
_computing_data_reduction         'SAINT V8.40B (Bruker, 2020)'
_computing_structure_solution     'SHELXT (Sheldrick, 2015)' 
_computing_structure_refinement   
;  
SHELXL-2018/3 (Sheldrick, 2015, 2018), 
SHELXLE Rev1275 (H\"ubschle et al., 2011)
;  
_computing_molecular_graphics      'Olex2 1.5 (Dolomanov et al., 2009)'
_computing_publication_material    'Olex2 1.5 (Dolomanov et al., 2009)'
_refine_special_details           
;
The unit cell emulates a larger volume centered cell, but this symmetry 
is not realized and the crystal used for data collection is not twinned 
by the emulated symmetry. 
 
Two of four independent molecules show disorder with the butyl chain 
disordered with one of the THF substituents. For molecule 3, the disorder 
includes the phosphorous atom. For molecule 4, the disorder was expanded 
to the entire molecule. For both, disordered moieties were restrained to 
have similar geometries as not disordered segments of molecule 1. 
The minor THF substituent of molecule 3 was restrained to be close to 
flat and coplanar with the phosphorous atom. Uij components of ADPs for 
disordered atoms closer to each other than 2.0 Angstrom were restrained 
to be similar. Subject to these conditions the occupancy ratio refined 
to 0.787(9) to 0.213(9) for molecule 3, and to 0.800(5) to 0.200(5) for 
molecule 4. 
;
_refine_ls_structure_factor_coef  Fsqd
_refine_ls_matrix_type            full
_refine_ls_weighting_scheme       calc
_refine_ls_weighting_details
'w=1/[\s^2^(Fo^2^)+(0.0339P)^2^+3.9062P] where P=(Fo^2^+2Fc^2^)/3'
_atom_sites_solution_primary      dual 
_atom_sites_solution_secondary    difmap
_atom_sites_solution_hydrogens    geom
_refine_ls_hydrogen_treatment     constr
_refine_ls_extinction_method      none
_refine_ls_extinction_coef        .
_refine_ls_abs_structure_details
;
 Flack x determined using 6204 quotients [(I+)-(I-)]/[(I+)+(I-)]
 (Parsons, Flack and Wagner, Acta Cryst. B69 (2013) 249-259).
;
_refine_ls_abs_structure_Flack    0.014(8)
_chemical_absolute_configuration  ad
_refine_ls_number_reflns          16517
_refine_ls_number_parameters      1035
_refine_ls_number_restraints      1597
_refine_ls_R_factor_all           0.0469
_refine_ls_R_factor_gt            0.0400
_refine_ls_wR_factor_ref          0.0985
_refine_ls_wR_factor_gt           0.0955
_refine_ls_goodness_of_fit_ref    1.043
_refine_ls_restrained_S_all       1.023
_refine_ls_shift/su_max           0.002
_refine_ls_shift/su_mean          0.000
 
loop_
 _atom_site_label
 _atom_site_type_symbol
 _atom_site_fract_x
 _atom_site_fract_y
 _atom_site_fract_z
 _atom_site_U_iso_or_equiv
 _atom_site_adp_type
 _atom_site_occupancy
 _atom_site_site_symmetry_order  
 _atom_site_calc_flag
 _atom_site_refinement_flags_posn
 _atom_site_refinement_flags_adp
 _atom_site_refinement_flags_occupancy
 _atom_site_disorder_assembly
 _atom_site_disorder_group
I1_1 I 0.57820(6) 0.59529(2) 0.49217(5) 0.03862(12) Uani 1 1 d . . . . .
P1_1 P 0.1367(2) 0.54727(4) 0.76362(19) 0.0276(3) Uani 1 1 d D U . . .
O1_1 O 0.4440(7) 0.52544(14) 0.9472(7) 0.0488(15) Uani 1 1 d D U . . .
O2_1 O 0.0975(8) 0.51545(12) 0.9768(6) 0.0419(13) Uani 1 1 d D U . . .
O3_1 O 0.2857(7) 0.58376(12) 1.0024(6) 0.0412(12) Uani 1 1 d D U . . .
C1_1 C 0.0103(11) 0.55252(16) 0.5583(8) 0.0379(16) Uani 1 1 d D U . . .
H1A_1 H 0.023980 0.535712 0.502526 0.045 Uiso 1 1 calc R U . . .
H1B_1 H -0.110984 0.553504 0.535067 0.045 Uiso 1 1 calc R U . . .
C2_1 C 0.0550(13) 0.57960(16) 0.4946(9) 0.0445(19) Uani 1 1 d D U . . .
H2A_1 H 0.020527 0.596634 0.534334 0.053 Uiso 1 1 calc R U . . .
H2B_1 H 0.179819 0.580474 0.533457 0.053 Uiso 1 1 calc R U . . .
C3_1 C -0.0324(12) 0.58033(18) 0.3168(9) 0.0440(19) Uani 1 1 d D U . . .
H3A_1 H -0.154973 0.576163 0.278260 0.053 Uiso 1 1 calc R U . . .
H3B_1 H -0.022733 0.599865 0.282073 0.053 Uiso 1 1 calc R U . . .
C4_1 C 0.0408(15) 0.5592(2) 0.2439(11) 0.057(3) Uani 1 1 d D U . . .
H4A_1 H -0.022692 0.560479 0.129754 0.086 Uiso 1 1 calc R U . . .
H4B_1 H 0.031580 0.539806 0.277426 0.086 Uiso 1 1 calc R U . . .
H4C_1 H 0.160790 0.563773 0.277273 0.086 Uiso 1 1 calc R U . . .
C5_1 C 0.3536(9) 0.54032(15) 0.8133(8) 0.0307(14) Uani 1 1 d D U . . .
C6_1 C 0.4560(11) 0.54884(18) 0.7535(10) 0.0432(18) Uani 1 1 d D U . . .
H6_1 H 0.424585 0.559772 0.661105 0.052 Uiso 1 1 calc R U . . .
C7_1 C 0.6206(11) 0.53840(18) 0.8546(11) 0.0448(18) Uani 1 1 d D U . . .
H7_1 H 0.721134 0.540862 0.843349 0.054 Uiso 1 1 calc R U . . .
C8_1 C 0.6066(11) 0.5246(2) 0.9678(12) 0.051(2) Uani 1 1 d D U . . .
H8_1 H 0.698053 0.515219 1.052223 0.062 Uiso 1 1 calc R U . . .
C9_1 C 0.0507(10) 0.51813(15) 0.8198(8) 0.0327(14) Uani 1 1 d D U . . .
C10_1 C -0.0611(11) 0.49696(18) 0.7383(10) 0.0439(18) Uani 1 1 d D U . . .
H10_1 H -0.113309 0.493938 0.628515 0.053 Uiso 1 1 calc R U . . .
C11_1 C -0.0830(12) 0.48061(18) 0.8497(11) 0.0472(19) Uani 1 1 d D U . . .
H11_1 H -0.153161 0.464171 0.829582 0.057 Uiso 1 1 calc R U . . .
C12_1 C 0.0131(12) 0.49239(18) 0.9898(11) 0.0473(19) Uani 1 1 d D U . . .
H12_1 H 0.020694 0.485435 1.085576 0.057 Uiso 1 1 calc R U . . .
C13_1 C 0.1362(9) 0.57747(14) 0.8734(8) 0.0303(14) Uani 1 1 d D U . . .
C14_1 C 0.0125(9) 0.59606(18) 0.8602(8) 0.0397(16) Uani 1 1 d D U . . .
H14_1 H -0.102073 0.596489 0.780559 0.048 Uiso 1 1 calc R U . . .
C15_1 C 0.0899(10) 0.61474(18) 0.9902(9) 0.0410(17) Uani 1 1 d D U . . .
H15_1 H 0.036440 0.630146 1.015004 0.049 Uiso 1 1 calc R U . . .
C16_1 C 0.2509(10) 0.60665(17) 1.0704(9) 0.0400(17) Uani 1 1 d D U . . .
H16_1 H 0.331608 0.615665 1.163329 0.048 Uiso 1 1 calc R U . . .
I1_2 I 0.90516(6) 0.47556(2) 0.33416(5) 0.03632(11) Uani 1 1 d . . . . .
P1_2 P 0.4018(3) 0.43139(4) 0.5146(2) 0.0365(4) Uani 1 1 d . U . . .
O1_2 O 0.5809(9) 0.38275(14) 0.5757(9) 0.0606(17) Uani 1 1 d . U . . .
O2_2 O 0.5577(8) 0.44292(14) 0.8229(7) 0.0487(14) Uani 1 1 d . U . . .
O3_2 O 0.4356(9) 0.46729(13) 0.3086(8) 0.0539(15) Uani 1 1 d . U . . .
C1_2 C 0.2097(12) 0.41374(17) 0.3901(10) 0.0437(18) Uani 1 1 d . U . . .
H1A_2 H 0.211597 0.394045 0.428477 0.052 Uiso 1 1 calc R U . . .
H1B_2 H 0.112431 0.423969 0.391827 0.052 Uiso 1 1 calc R U . . .
C2_2 C 0.1860(15) 0.4127(2) 0.2213(11) 0.060(2) Uani 1 1 d . U . . .
H2A_2 H 0.187857 0.432276 0.183482 0.072 Uiso 1 1 calc R U . . .
H2B_2 H 0.280203 0.401687 0.218052 0.072 Uiso 1 1 calc R U . . .
C3_2 C 0.0219(18) 0.3989(3) 0.1202(15) 0.082(3) Uani 1 1 d . U . . .
H3A_2 H -0.071785 0.409981 0.123503 0.098 Uiso 1 1 calc R U . . .
H3B_2 H 0.020019 0.379393 0.159678 0.098 Uiso 1 1 calc R U . . .
C4_2 C -0.006(2) 0.3970(3) -0.0501(13) 0.092(5) Uani 1 1 d . U . . .
H4A_2 H -0.081413 0.380884 -0.102774 0.138 Uiso 1 1 calc R U . . .
H4B_2 H 0.103616 0.394210 -0.050515 0.138 Uiso 1 1 calc R U . . .
H4C_2 H -0.058316 0.414788 -0.105131 0.138 Uiso 1 1 calc R U . . .
C5_2 C 0.5774(12) 0.41044(19) 0.5331(11) 0.0456(18) Uani 1 1 d . U . . .
C6_2 C 0.7100(12) 0.4166(2) 0.5097(11) 0.0486(19) Uani 1 1 d . U . . .
H6_2 H 0.735720 0.434506 0.479364 0.058 Uiso 1 1 calc R U . . .
C7_2 C 0.8059(14) 0.3911(2) 0.5389(12) 0.058(2) Uani 1 1 d . U . . .
H7_2 H 0.909782 0.388702 0.533321 0.070 Uiso 1 1 calc R U . . .
C8_2 C 0.7245(14) 0.3716(2) 0.5750(13) 0.061(2) Uani 1 1 d . U . . .
H8_2 H 0.759737 0.352200 0.597683 0.073 Uiso 1 1 calc R U . . .
C9_2 C 0.4014(10) 0.43768(17) 0.6967(8) 0.0353(15) Uani 1 1 d . U . . .
C10_2 C 0.2796(13) 0.4403(2) 0.7404(11) 0.053(2) Uani 1 1 d . U . . .
H10_2 H 0.161243 0.437644 0.674729 0.064 Uiso 1 1 calc R U . . .
C11_2 C 0.3537(13) 0.4474(2) 0.8980(11) 0.055(2) Uani 1 1 d . U . . .
H11_2 H 0.297112 0.450778 0.959901 0.066 Uiso 1 1 calc R U . . .
C12_2 C 0.5223(13) 0.4484(2) 0.9446(11) 0.053(2) Uani 1 1 d . U . . .
H12_2 H 0.605782 0.452508 1.048265 0.063 Uiso 1 1 calc R U . . .
C13_2 C 0.4284(11) 0.46557(17) 0.4463(10) 0.0409(17) Uani 1 1 d . U . . .
C14_2 C 0.4461(13) 0.49123(19) 0.5135(12) 0.054(2) Uani 1 1 d . U . . .
H14_2 H 0.447110 0.495426 0.610537 0.065 Uiso 1 1 calc R U . . .
C15_2 C 0.4630(13) 0.51081(19) 0.4091(13) 0.056(2) Uani 1 1 d . U . . .
H15_2 H 0.476979 0.530928 0.422510 0.067 Uiso 1 1 calc R U . . .
C16_2 C 0.4556(13) 0.4960(2) 0.2908(12) 0.055(2) Uani 1 1 d . U . . .
H16_2 H 0.463154 0.504115 0.203589 0.066 Uiso 1 1 calc R U . . .
I1_3 I 0.15725(8) 0.33980(2) 0.57394(8) 0.05896(18) Uani 1 1 d . . . . .
O1_3 O 0.8151(13) 0.26759(18) -0.1553(10) 0.088(3) Uani 1 1 d . U . . .
O3_3 O 0.6345(11) 0.35036(15) -0.0840(8) 0.0674(19) Uani 1 1 d . U . . .
P1_3 P 0.8516(7) 0.30684(11) 0.0543(7) 0.0419(10) Uani 0.787(9) 1 d D U P A 1
C1_3 C 0.8726(17) 0.2853(3) 0.2144(17) 0.061(3) Uani 0.787(9) 1 d D U P A 1
H1A_3 H 0.941242 0.268131 0.221681 0.073 Uiso 0.787(9) 1 calc R U P A 1
H1B_3 H 0.931647 0.296228 0.312978 0.073 Uiso 0.787(9) 1 calc R U P A 1
C2_3 C 0.692(2) 0.2762(4) 0.190(2) 0.084(3) Uani 0.787(9) 1 d D U P A 1
H2A_3 H 0.619796 0.293363 0.171108 0.101 Uiso 0.787(9) 1 calc R U P A 1
H2B_3 H 0.638140 0.263654 0.097173 0.101 Uiso 0.787(9) 1 calc R U P A 1
C3_3 C 0.705(2) 0.2604(4) 0.333(2) 0.090(4) Uani 0.787(9) 1 d D U P A 1
H3A_3 H 0.784919 0.270503 0.428716 0.108 Uiso 0.787(9) 1 calc R U P A 1
H3B_3 H 0.591597 0.260025 0.330798 0.108 Uiso 0.787(9) 1 calc R U P A 1
C4_3 C 0.765(3) 0.2306(4) 0.334(3) 0.105(5) Uani 0.787(9) 1 d D U P A 1
H4A_3 H 0.741221 0.225151 0.227432 0.158 Uiso 0.787(9) 1 calc R U P A 1
H4B_3 H 0.705554 0.217598 0.372010 0.158 Uiso 0.787(9) 1 calc R U P A 1
H4C_3 H 0.887760 0.229611 0.402439 0.158 Uiso 0.787(9) 1 calc R U P A 1
O2_3 O 1.0747(12) 0.3227(2) -0.0492(10) 0.056(2) Uani 0.787(9) 1 d D U P A 1
C9_3 C 1.0574(13) 0.3150(2) 0.0789(13) 0.044(2) Uani 0.787(9) 1 d D U P A 1
C10_3 C 1.2119(15) 0.3157(3) 0.2079(15) 0.060(3) Uani 0.787(9) 1 d D U P A 1
H10_3 H 1.236193 0.310767 0.311756 0.071 Uiso 0.787(9) 1 calc R U P A 1
C11_3 C 1.3282(18) 0.3252(4) 0.1557(18) 0.065(3) Uani 0.787(9) 1 d D U P A 1
H11_3 H 1.446550 0.328408 0.218387 0.078 Uiso 0.787(9) 1 calc R U P A 1
C12_3 C 1.2412(16) 0.3289(3) 0.0025(16) 0.063(3) Uani 0.787(9) 1 d D U P A 1
H12_3 H 1.289636 0.335028 -0.062490 0.076 Uiso 0.787(9) 1 calc R U P A 1
P1B_3 P 0.825(3) 0.3015(5) 0.066(3) 0.051(4) Uani 0.213(9) 1 d D U P A 2
C1B_3 C 1.048(3) 0.3027(9) 0.144(5) 0.051(5) Uani 0.213(9) 1 d D U P A 2
H1C_3 H 1.097115 0.312274 0.246952 0.061 Uiso 0.213(9) 1 calc R U P A 2
H1D_3 H 1.093476 0.282992 0.159363 0.061 Uiso 0.213(9) 1 calc R U P A 2
C2B_3 C 1.104(4) 0.3190(11) 0.035(5) 0.058(4) Uani 0.213(9) 1 d D U P A 2
H2C_3 H 1.053056 0.309895 -0.069161 0.070 Uiso 0.213(9) 1 calc R U P A 2
H2D_3 H 1.064234 0.338988 0.023187 0.070 Uiso 0.213(9) 1 calc R U P A 2
C3B_3 C 1.298(5) 0.3185(13) 0.104(6) 0.059(5) Uani 0.213(9) 1 d D U P A 2
H3C_3 H 1.337414 0.298370 0.114646 0.071 Uiso 0.213(9) 1 calc R U P A 2
H3D_3 H 1.332171 0.328222 0.031339 0.071 Uiso 0.213(9) 1 calc R U P A 2
C4B_3 C 1.386(6) 0.3329(12) 0.262(6) 0.067(8) Uani 0.213(9) 1 d D U P A 2
H4D_3 H 1.331603 0.326844 0.326571 0.100 Uiso 0.213(9) 1 calc R U P A 2
H4E_3 H 1.376271 0.353672 0.248776 0.100 Uiso 0.213(9) 1 calc R U P A 2
H4F_3 H 1.506361 0.327441 0.314540 0.100 Uiso 0.213(9) 1 calc R U P A 2
O2B_3 O 0.883(4) 0.2623(8) 0.297(4) 0.086(5) Uani 0.213(9) 1 d D U P A 2
C9B_3 C 0.770(4) 0.2756(5) 0.168(4) 0.068(5) Uani 0.213(9) 1 d D U P A 2
C10B_3 C 0.608(4) 0.2669(11) 0.129(6) 0.082(6) Uani 0.213(9) 1 d D U P A 2
H10B_3 H 0.503954 0.273845 0.048250 0.098 Uiso 0.213(9) 1 calc R U P A 2
C11B_3 C 0.631(5) 0.2450(11) 0.239(7) 0.090(6) Uani 0.213(9) 1 d D U P A 2
H11B_3 H 0.546142 0.232277 0.236215 0.108 Uiso 0.213(9) 1 calc R U P A 2
C12B_3 C 0.793(6) 0.2454(11) 0.345(6) 0.089(6) Uani 0.213(9) 1 d D U P A 2
H12B_3 H 0.838836 0.235288 0.441714 0.107 Uiso 0.213(9) 1 calc R U P A 2
C5_3 C 0.7372(14) 0.2902(2) -0.1272(13) 0.059(2) Uani 1 1 d . U . . .
C6_3 C 0.5824(18) 0.2947(3) -0.2476(16) 0.091(4) Uani 1 1 d . U . . .
H6_3 H 0.501617 0.308807 -0.255676 0.109 Uiso 1 1 calc R U . . .
C7_3 C 0.566(2) 0.2734(3) -0.3617(18) 0.104(5) Uani 1 1 d . U . . .
H7_3 H 0.471321 0.271062 -0.461897 0.125 Uiso 1 1 calc R U . . .
C8_3 C 0.700(2) 0.2583(3) -0.3049(17) 0.097(4) Uani 1 1 d . U . . .
H8_3 H 0.719118 0.242638 -0.357344 0.116 Uiso 1 1 calc R U . . .
C13_3 C 0.7329(12) 0.3371(2) 0.0525(11) 0.0492(18) Uani 1 1 d . U . . .
C14_3 C 0.7352(13) 0.3522(2) 0.1717(12) 0.055(2) Uani 1 1 d . U . . .
H14_3 H 0.799273 0.348024 0.279806 0.066 Uiso 1 1 calc R U . . .
C15_3 C 0.6236(13) 0.3756(2) 0.1051(13) 0.056(2) Uani 1 1 d . U . . .
H15_3 H 0.594814 0.389803 0.159271 0.067 Uiso 1 1 calc R U . . .
C16_3 C 0.5671(15) 0.3736(2) -0.0483(13) 0.064(3) Uani 1 1 d . U . . .
H16_3 H 0.490186 0.386665 -0.122768 0.077 Uiso 1 1 calc R U . . .
I1_4 I 0.24601(9) 0.22690(2) 0.29007(6) 0.04963(15) Uani 1 1 d . . . . .
P1_4 P 0.3665(3) 0.18331(5) 0.7731(3) 0.0277(5) Uani 0.800(5) 1 d D U P B 1
O1_4 O 0.3824(12) 0.13252(17) 0.9008(10) 0.043(2) Uani 0.800(5) 1 d D U P B 1
O2_4 O 0.2974(13) 0.22524(18) 0.9293(9) 0.0579(19) Uani 0.800(5) 1 d D U P B 1
O3_4 O 0.6969(9) 0.19684(17) 0.9401(8) 0.0457(17) Uani 0.800(5) 1 d D U P B 1
C1_4 C 0.2467(11) 0.16981(19) 0.5801(9) 0.0326(17) Uani 0.800(5) 1 d D U P B 1
H1A_4 H 0.259020 0.183130 0.505931 0.039 Uiso 0.800(5) 1 calc R U P B 1
H1B_4 H 0.295548 0.151199 0.572156 0.039 Uiso 0.800(5) 1 calc R U P B 1
C2_4 C 0.0567(14) 0.1657(4) 0.5303(12) 0.037(2) Uani 0.800(5) 1 d D U P B 1
H2A_4 H 0.041992 0.150748 0.595953 0.045 Uiso 0.800(5) 1 calc R U P B 1
H2B_4 H 0.008359 0.183754 0.546594 0.045 Uiso 0.800(5) 1 calc R U P B 1
C3_4 C -0.0382(16) 0.1571(3) 0.3596(13) 0.047(3) Uani 0.800(5) 1 d D U P B 1
H3A_4 H -0.023780 0.172239 0.294854 0.057 Uiso 0.800(5) 1 calc R U P B 1
H3B_4 H 0.013279 0.139334 0.343841 0.057 Uiso 0.800(5) 1 calc R U P B 1
C4_4 C -0.2263(17) 0.1521(5) 0.3039(18) 0.065(4) Uani 0.800(5) 1 d D U P B 1
H4A_4 H -0.277070 0.169182 0.324362 0.097 Uiso 0.800(5) 1 calc R U P B 1
H4B_4 H -0.241900 0.135748 0.359733 0.097 Uiso 0.800(5) 1 calc R U P B 1
H4C_4 H -0.281679 0.148120 0.191427 0.097 Uiso 0.800(5) 1 calc R U P B 1
C5_4 C 0.3533(13) 0.16103(19) 0.9159(11) 0.0329(19) Uani 0.800(5) 1 d D U P B 1
C6_4 C 0.3298(15) 0.1650(2) 1.0428(12) 0.038(2) Uani 0.800(5) 1 d D U P B 1
H6_4 H 0.307941 0.182625 1.079243 0.046 Uiso 0.800(5) 1 calc R U P B 1
C7_4 C 0.344(2) 0.1379(2) 1.1113(14) 0.042(3) Uani 0.800(5) 1 d D U P B 1
H7_4 H 0.333635 0.133772 1.203319 0.051 Uiso 0.800(5) 1 calc R U P B 1
C8_4 C 0.374(3) 0.1192(2) 1.0235(14) 0.046(3) Uani 0.800(5) 1 d D U P B 1
H8_4 H 0.388322 0.099269 1.043305 0.056 Uiso 0.800(5) 1 calc R U P B 1
C9_4 C 0.2905(14) 0.21738(19) 0.7915(11) 0.0360(19) Uani 0.800(5) 1 d D U P B 1
C10_4 C 0.2174(18) 0.2389(2) 0.6836(13) 0.050(2) Uani 0.800(5) 1 d D U P B 1
H10_4 H 0.192738 0.238685 0.576615 0.060 Uiso 0.800(5) 1 calc R U P B 1
C11_4 C 0.1866(18) 0.2615(2) 0.7655(17) 0.050(3) Uani 0.800(5) 1 d D U P B 1
H11_4 H 0.139569 0.279701 0.724838 0.060 Uiso 0.800(5) 1 calc R U P B 1
C12_4 C 0.236(2) 0.2522(2) 0.9095(15) 0.057(3) Uani 0.800(5) 1 d D U P B 1
H12_4 H 0.229274 0.263193 0.989534 0.068 Uiso 0.800(5) 1 calc R U P B 1
C13_4 C 0.5793(13) 0.1850(4) 0.8044(12) 0.036(2) Uani 0.800(5) 1 d D U P B 1
C14_4 C 0.6540(14) 0.1763(3) 0.7153(14) 0.046(2) Uani 0.800(5) 1 d D U P B 1
H14_4 H 0.600831 0.167285 0.615997 0.055 Uiso 0.800(5) 1 calc R U P B 1
C15_4 C 0.8312(16) 0.1839(3) 0.8041(15) 0.053(3) Uani 0.800(5) 1 d D U P B 1
H15_4 H 0.918812 0.180902 0.774412 0.063 Uiso 0.800(5) 1 calc R U P B 1
C16_4 C 0.8477(14) 0.1957(3) 0.9349(14) 0.052(3) Uani 0.800(5) 1 d D U P B 1
H16_4 H 0.952200 0.202633 1.015384 0.062 Uiso 0.800(5) 1 calc R U P B 1
P1B_4 P 0.2432(12) 0.17627(19) 0.7046(11) 0.033(2) Uani 0.200(5) 1 d D U P B 2
O1B_4 O 0.341(5) 0.1288(6) 0.858(4) 0.040(5) Uani 0.200(5) 1 d D U P B 2
O2B_4 O 0.183(4) 0.2187(5) 0.859(3) 0.042(4) Uani 0.200(5) 1 d D U P B 2
O3B_4 O -0.074(3) 0.1541(6) 0.581(3) 0.043(5) Uani 0.200(5) 1 d D U P B 2
C1B_4 C 0.407(3) 0.1740(7) 0.646(4) 0.037(4) Uani 0.200(5) 1 d D U P B 2
H1C_4 H 0.421625 0.153819 0.623537 0.045 Uiso 0.200(5) 1 calc R U P B 2
H1D_4 H 0.372926 0.185100 0.548384 0.045 Uiso 0.200(5) 1 calc R U P B 2
C2B_4 C 0.578(4) 0.1856(18) 0.773(6) 0.039(5) Uani 0.200(5) 1 d D U P B 2
H2C_4 H 0.567389 0.206409 0.786573 0.047 Uiso 0.200(5) 1 calc R U P B 2
H2D_4 H 0.605527 0.176160 0.873911 0.047 Uiso 0.200(5) 1 calc R U P B 2
C3B_4 C 0.723(4) 0.1806(11) 0.732(5) 0.045(5) Uani 0.200(5) 1 d D U P B 2
H3C_4 H 0.742690 0.159810 0.731001 0.054 Uiso 0.200(5) 1 calc R U P B 2
H3D_4 H 0.689896 0.188084 0.625899 0.054 Uiso 0.200(5) 1 calc R U P B 2
C4B_4 C 0.887(5) 0.1946(13) 0.844(7) 0.064(10) Uani 0.200(5) 1 d D U P B 2
H4D_4 H 0.944059 0.182633 0.937456 0.096 Uiso 0.200(5) 1 calc R U P B 2
H4E_4 H 0.862036 0.213394 0.874389 0.096 Uiso 0.200(5) 1 calc R U P B 2
H4F_4 H 0.960505 0.196975 0.793982 0.096 Uiso 0.200(5) 1 calc R U P B 2
C5B_4 C 0.299(5) 0.1562(6) 0.877(3) 0.036(4) Uani 0.200(5) 1 d D U P B 2
C6B_4 C 0.298(7) 0.1588(8) 1.015(4) 0.039(5) Uani 0.200(5) 1 d D U P B 2
H6B_4 H 0.272137 0.175549 1.056477 0.046 Uiso 0.200(5) 1 calc R U P B 2
C7B_4 C 0.342(11) 0.1316(10) 1.088(5) 0.039(5) Uani 0.200(5) 1 d D U P B 2
H7B_4 H 0.349644 0.126421 1.186697 0.047 Uiso 0.200(5) 1 calc R U P B 2
C8B_4 C 0.372(11) 0.1148(9) 0.993(6) 0.041(5) Uani 0.200(5) 1 d D U P B 2
H8B_4 H 0.409599 0.095551 1.015096 0.049 Uiso 0.200(5) 1 calc R U P B 2
C9B_4 C 0.227(6) 0.2127(4) 0.746(4) 0.042(4) Uani 0.200(5) 1 d D U P B 2
C10B_4 C 0.288(6) 0.2376(6) 0.713(6) 0.046(5) Uani 0.200(5) 1 d D U P B 2
H10B_4 H 0.353896 0.239479 0.658951 0.055 Uiso 0.200(5) 1 calc R U P B 2
C11B_4 C 0.232(8) 0.2599(6) 0.779(7) 0.050(5) Uani 0.200(5) 1 d D U P B 2
H11B_4 H 0.252576 0.279786 0.777468 0.060 Uiso 0.200(5) 1 calc R U P B 2
C12B_4 C 0.144(7) 0.2470(6) 0.841(6) 0.050(4) Uani 0.200(5) 1 d D U P B 2
H12B_4 H 0.065495 0.256190 0.869480 0.060 Uiso 0.200(5) 1 calc R U P B 2
C13B_4 C 0.053(4) 0.1639(14) 0.549(3) 0.040(5) Uani 0.200(5) 1 d D U P B 2
C14B_4 C -0.001(5) 0.1626(13) 0.392(4) 0.046(5) Uani 0.200(5) 1 d D U P B 2
H14B_4 H 0.064420 0.167021 0.338525 0.055 Uiso 0.200(5) 1 calc R U P B 2
C15B_4 C -0.174(6) 0.1534(17) 0.323(4) 0.049(6) Uani 0.200(5) 1 d D U P B 2
H15B_4 H -0.248820 0.151284 0.214614 0.059 Uiso 0.200(5) 1 calc R U P B 2
C16B_4 C -0.209(4) 0.1482(10) 0.440(4) 0.049(6) Uani 0.200(5) 1 d D U P B 2
H16B_4 H -0.315104 0.141223 0.428280 0.059 Uiso 0.200(5) 1 calc R U P B 2
 
loop_
 _atom_site_aniso_label
 _atom_site_aniso_U_11
 _atom_site_aniso_U_22
 _atom_site_aniso_U_33
 _atom_site_aniso_U_23
 _atom_site_aniso_U_13
 _atom_site_aniso_U_12
I1_1 0.0388(2) 0.0416(3) 0.0279(2) 0.0035(2) 0.00878(19) -0.0079(2)
P1_1 0.0342(9) 0.0268(8) 0.0229(7) 0.0028(6) 0.0141(7) 0.0026(7)
O1_1 0.038(3) 0.058(3) 0.053(3) 0.032(3) 0.023(3) 0.013(3)
O2_1 0.058(3) 0.041(3) 0.030(2) 0.009(2) 0.023(2) -0.001(2)
O3_1 0.036(3) 0.043(3) 0.035(3) -0.006(2) 0.007(2) 0.007(2)
C1_1 0.050(4) 0.033(3) 0.028(3) 0.000(3) 0.015(3) 0.001(3)
C2_1 0.073(5) 0.029(4) 0.031(3) 0.007(3) 0.023(4) 0.003(3)
C3_1 0.059(5) 0.044(4) 0.028(3) 0.011(3) 0.019(4) 0.010(4)
C4_1 0.096(8) 0.045(5) 0.047(5) -0.002(4) 0.045(5) -0.011(5)
C5_1 0.038(3) 0.028(3) 0.030(3) 0.005(3) 0.019(3) 0.006(3)
C6_1 0.046(4) 0.047(4) 0.047(4) 0.012(3) 0.030(4) 0.012(3)
C7_1 0.043(4) 0.042(4) 0.058(5) 0.003(4) 0.031(4) 0.003(3)
C8_1 0.041(4) 0.050(4) 0.062(5) 0.022(4) 0.024(4) 0.013(4)
C9_1 0.047(4) 0.030(3) 0.027(3) 0.005(3) 0.022(3) 0.002(3)
C10_1 0.052(5) 0.046(4) 0.041(4) -0.005(3) 0.028(4) -0.011(3)
C11_1 0.051(4) 0.040(4) 0.062(5) 0.005(4) 0.036(4) -0.004(3)
C12_1 0.052(5) 0.045(4) 0.055(4) 0.019(4) 0.034(4) 0.007(4)
C13_1 0.031(3) 0.033(3) 0.023(3) 0.002(3) 0.009(3) 0.000(3)
C14_1 0.035(3) 0.045(4) 0.032(3) -0.011(3) 0.009(3) 0.005(3)
C15_1 0.044(4) 0.042(4) 0.035(4) -0.009(3) 0.016(3) 0.002(3)
C16_1 0.039(4) 0.043(4) 0.031(3) -0.009(3) 0.010(3) -0.002(3)
I1_2 0.0424(3) 0.0358(2) 0.0297(2) 0.00479(19) 0.01557(19) 0.0048(2)
P1_2 0.0403(11) 0.0312(9) 0.0363(10) 0.0044(8) 0.0162(9) 0.0036(8)
O1_2 0.059(4) 0.044(3) 0.076(4) 0.021(3) 0.029(3) 0.015(3)
O2_2 0.047(3) 0.052(3) 0.042(3) -0.004(3) 0.016(3) -0.009(3)
O3_2 0.070(4) 0.041(3) 0.052(3) 0.005(3) 0.029(3) -0.001(3)
C1_2 0.049(4) 0.032(4) 0.041(4) 0.004(3) 0.012(3) 0.003(3)
C2_2 0.076(6) 0.045(5) 0.041(4) -0.004(4) 0.011(4) -0.007(4)
C3_2 0.085(8) 0.074(7) 0.066(6) -0.012(6) 0.018(6) -0.022(6)
C4_2 0.131(11) 0.061(7) 0.045(6) -0.010(5) 0.005(7) -0.023(7)
C5_2 0.048(4) 0.039(4) 0.050(4) 0.006(3) 0.023(4) 0.013(3)
C6_2 0.049(5) 0.045(4) 0.055(5) 0.002(4) 0.027(4) 0.009(4)
C7_2 0.056(5) 0.057(5) 0.060(5) -0.002(4) 0.025(4) 0.019(4)
C8_2 0.061(5) 0.050(5) 0.065(5) 0.005(4) 0.023(4) 0.022(4)
C9_2 0.042(4) 0.036(3) 0.028(3) 0.001(3) 0.015(3) 0.000(3)
C10_2 0.043(4) 0.063(5) 0.047(4) -0.006(4) 0.015(4) 0.006(4)
C11_2 0.051(5) 0.068(5) 0.045(4) -0.003(4) 0.021(4) 0.005(4)
C12_2 0.058(5) 0.052(5) 0.041(4) -0.010(4) 0.016(4) -0.005(4)
C13_2 0.043(4) 0.036(3) 0.046(4) 0.009(3) 0.022(3) 0.003(3)
C14_2 0.069(5) 0.038(4) 0.060(5) 0.006(4) 0.034(4) 0.001(4)
C15_2 0.066(5) 0.029(4) 0.075(6) 0.011(4) 0.035(5) 0.002(4)
C16_2 0.058(5) 0.049(5) 0.060(5) 0.017(4) 0.028(4) -0.006(4)
I1_3 0.0522(3) 0.0513(3) 0.0683(4) 0.0215(3) 0.0232(3) 0.0187(3)
O1_3 0.113(6) 0.059(4) 0.071(5) -0.013(4) 0.025(4) 0.026(4)
O3_3 0.087(5) 0.052(4) 0.053(4) 0.008(3) 0.024(4) 0.023(3)
P1_3 0.044(2) 0.034(2) 0.0529(18) 0.0105(15) 0.0264(15) 0.0096(14)
C1_3 0.061(6) 0.051(5) 0.082(6) 0.022(5) 0.042(5) 0.016(4)
C2_3 0.080(7) 0.075(7) 0.111(7) 0.024(6) 0.055(6) 0.010(6)
C3_3 0.081(7) 0.088(8) 0.117(8) 0.018(7) 0.059(7) 0.006(6)
C4_3 0.094(10) 0.104(11) 0.139(12) 0.004(11) 0.071(9) 0.003(9)
O2_3 0.064(5) 0.059(4) 0.060(5) -0.003(4) 0.041(4) -0.010(4)
C9_3 0.051(5) 0.043(5) 0.055(5) 0.003(4) 0.038(4) 0.002(4)
C10_3 0.053(5) 0.069(6) 0.068(5) 0.000(5) 0.038(4) 0.002(5)
C11_3 0.052(6) 0.079(7) 0.076(7) -0.004(6) 0.039(5) -0.005(5)
C12_3 0.061(6) 0.070(6) 0.073(6) -0.001(5) 0.044(5) -0.009(5)
P1B_3 0.050(6) 0.047(6) 0.064(5) 0.008(5) 0.034(5) 0.013(5)
C1B_3 0.049(7) 0.048(7) 0.063(7) 0.003(7) 0.033(6) 0.004(7)
C2B_3 0.056(6) 0.061(6) 0.068(7) -0.002(6) 0.037(6) -0.002(6)
C3B_3 0.055(7) 0.067(7) 0.070(8) -0.005(7) 0.041(7) -0.003(7)
C4B_3 0.057(14) 0.076(16) 0.083(15) -0.009(15) 0.046(13) -0.008(14)
O2B_3 0.079(8) 0.078(8) 0.110(8) 0.019(7) 0.051(7) 0.010(7)
C9B_3 0.065(8) 0.062(8) 0.095(8) 0.018(7) 0.051(8) 0.012(7)
C10B_3 0.074(9) 0.076(9) 0.111(10) 0.016(9) 0.056(9) 0.004(9)
C11B_3 0.084(9) 0.081(9) 0.116(10) 0.017(9) 0.054(9) 0.004(9)
C12B_3 0.082(9) 0.080(9) 0.117(9) 0.018(9) 0.056(9) 0.008(8)
C5_3 0.059(5) 0.043(4) 0.069(5) -0.007(4) 0.025(4) 0.011(4)
C6_3 0.076(7) 0.070(6) 0.085(7) -0.016(6) 0.000(6) 0.012(5)
C7_3 0.101(8) 0.067(6) 0.087(7) -0.029(6) -0.006(7) -0.008(6)
C8_3 0.118(9) 0.061(6) 0.077(7) -0.030(6) 0.015(7) 0.005(6)
C13_3 0.049(4) 0.043(4) 0.058(4) 0.012(4) 0.027(3) 0.017(3)
C14_3 0.049(5) 0.057(5) 0.056(5) 0.013(4) 0.023(4) 0.025(4)
C15_3 0.057(5) 0.051(5) 0.063(5) 0.005(4) 0.031(4) 0.019(4)
C16_3 0.076(6) 0.045(5) 0.061(5) 0.010(4) 0.023(5) 0.025(4)
I1_4 0.0689(4) 0.0457(3) 0.0375(3) -0.0021(2) 0.0271(3) -0.0096(3)
P1_4 0.0304(12) 0.0264(10) 0.0247(10) 0.0024(8) 0.0112(9) 0.0004(8)
O1_4 0.055(5) 0.030(3) 0.039(4) 0.004(3) 0.016(3) -0.001(3)
O2_4 0.089(5) 0.048(4) 0.043(4) 0.005(3) 0.036(4) 0.017(4)
O3_4 0.037(3) 0.054(4) 0.035(3) -0.004(3) 0.006(3) -0.008(3)
C1_4 0.035(4) 0.032(4) 0.027(3) -0.004(3) 0.011(3) 0.001(3)
C2_4 0.037(4) 0.037(4) 0.034(4) -0.001(4) 0.013(3) 0.000(3)
C3_4 0.045(6) 0.045(6) 0.039(5) -0.005(4) 0.008(4) -0.010(4)
C4_4 0.047(8) 0.062(7) 0.061(7) -0.004(6) 0.004(6) -0.016(7)
C5_4 0.036(4) 0.029(4) 0.031(4) 0.003(3) 0.013(3) 0.000(3)
C6_4 0.042(5) 0.035(5) 0.036(4) 0.005(4) 0.017(4) -0.004(4)
C7_4 0.040(4) 0.045(6) 0.038(5) 0.007(4) 0.014(4) -0.010(5)
C8_4 0.049(4) 0.037(5) 0.043(5) 0.011(4) 0.012(5) -0.006(4)
C9_4 0.050(5) 0.033(4) 0.032(4) 0.001(3) 0.025(4) 0.006(3)
C10_4 0.071(6) 0.040(4) 0.043(4) 0.013(4) 0.030(4) 0.018(4)
C11_4 0.069(6) 0.037(4) 0.052(5) 0.009(4) 0.035(5) 0.018(4)
C12_4 0.082(6) 0.043(5) 0.050(5) 0.004(4) 0.034(5) 0.018(5)
C13_4 0.030(4) 0.037(4) 0.035(4) 0.005(4) 0.011(3) -0.004(3)
C14_4 0.035(5) 0.052(5) 0.047(5) 0.000(4) 0.015(4) -0.005(4)
C15_4 0.040(5) 0.059(6) 0.054(6) 0.002(5) 0.016(5) 0.000(5)
C16_4 0.037(5) 0.058(5) 0.049(5) 0.006(5) 0.009(4) -0.008(4)
P1B_4 0.035(4) 0.032(4) 0.032(3) 0.002(3) 0.016(3) 0.001(3)
O1B_4 0.046(7) 0.029(7) 0.037(7) 0.006(6) 0.012(6) -0.006(6)
O2B_4 0.063(7) 0.039(6) 0.042(6) 0.003(6) 0.039(6) 0.010(6)
O3B_4 0.043(8) 0.050(8) 0.035(8) -0.001(8) 0.016(7) 0.001(7)
C1B_4 0.033(6) 0.038(6) 0.037(6) 0.000(6) 0.013(6) 0.000(6)
C2B_4 0.033(6) 0.043(6) 0.036(6) -0.001(6) 0.011(6) -0.003(6)
C3B_4 0.036(7) 0.051(7) 0.043(7) 0.000(6) 0.013(7) -0.005(7)
C4B_4 0.041(15) 0.068(16) 0.061(16) -0.002(15) 0.004(14) -0.001(14)
C5B_4 0.041(6) 0.031(6) 0.034(6) 0.005(6) 0.015(5) -0.003(6)
C6B_4 0.042(6) 0.035(7) 0.037(6) 0.002(6) 0.016(6) -0.004(6)
C7B_4 0.045(6) 0.035(7) 0.036(7) 0.004(6) 0.017(6) -0.005(6)
C8B_4 0.046(7) 0.035(7) 0.036(7) 0.002(7) 0.016(7) -0.005(7)
C9B_4 0.058(6) 0.038(6) 0.037(6) 0.004(5) 0.029(6) 0.010(6)
C10B_4 0.063(8) 0.039(7) 0.045(7) 0.007(6) 0.032(7) 0.016(7)
C11B_4 0.070(8) 0.038(7) 0.050(7) 0.009(7) 0.034(7) 0.018(7)
C12B_4 0.071(7) 0.040(6) 0.048(6) 0.006(6) 0.036(6) 0.017(6)
C13B_4 0.038(6) 0.040(6) 0.037(6) -0.002(6) 0.012(6) -0.003(6)
C14B_4 0.041(8) 0.045(8) 0.041(8) -0.004(7) 0.010(7) -0.007(7)
C15B_4 0.043(10) 0.048(9) 0.044(9) -0.003(9) 0.009(9) -0.008(9)
C16B_4 0.042(10) 0.051(10) 0.045(10) -0.005(10) 0.013(9) -0.006(10)
 
_geom_special_details
;
 All esds (except the esd in the dihedral angle between two l.s. planes)
 are estimated using the full covariance matrix.  The cell esds are taken
 into account individually in the estimation of esds in distances, angles
 and torsion angles; correlations between esds in cell parameters are only
 used when they are defined by crystal symmetry.  An approximate (isotropic)
 treatment of cell esds is used for estimating esds involving l.s. planes.
;
 
loop_
 _geom_bond_atom_site_label_1
 _geom_bond_atom_site_label_2
 _geom_bond_distance
 _geom_bond_site_symmetry_2
 _geom_bond_publ_flag
P1_1 C9_1 1.762(7) . ?
P1_1 C13_1 1.765(7) . ?
P1_1 C5_1 1.779(7) . ?
P1_1 C1_1 1.787(7) . ?
O1_1 C5_1 1.357(8) . ?
O1_1 C8_1 1.359(10) . ?
O2_1 C12_1 1.350(10) . ?
O2_1 C9_1 1.377(8) . ?
O3_1 C16_1 1.361(9) . ?
O3_1 C13_1 1.369(8) . ?
C1_1 C2_1 1.536(10) . ?
C1_1 H1A_1 0.9900 . ?
C1_1 H1B_1 0.9900 . ?
C2_1 C3_1 1.521(10) . ?
C2_1 H2A_1 0.9900 . ?
C2_1 H2B_1 0.9900 . ?
C3_1 C4_1 1.517(12) . ?
C3_1 H3A_1 0.9900 . ?
C3_1 H3B_1 0.9900 . ?
C4_1 H4A_1 0.9800 . ?
C4_1 H4B_1 0.9800 . ?
C4_1 H4C_1 0.9800 . ?
C5_1 C6_1 1.336(10) . ?
C6_1 C7_1 1.416(11) . ?
C6_1 H6_1 0.9500 . ?
C7_1 C8_1 1.320(12) . ?
C7_1 H7_1 0.9500 . ?
C8_1 H8_1 0.9500 . ?
C9_1 C10_1 1.365(10) . ?
C10_1 C11_1 1.401(11) . ?
C10_1 H10_1 0.9500 . ?
C11_1 C12_1 1.340(12) . ?
C11_1 H11_1 0.9500 . ?
C12_1 H12_1 0.9500 . ?
C13_1 C14_1 1.356(10) . ?
C14_1 C15_1 1.419(10) . ?
C14_1 H14_1 0.9500 . ?
C15_1 C16_1 1.326(11) . ?
C15_1 H15_1 0.9500 . ?
C16_1 H16_1 0.9500 . ?
P1_2 C1_2 1.771(9) . ?
P1_2 C5_2 1.774(9) . ?
P1_2 C9_2 1.779(8) . ?
P1_2 C13_2 1.784(8) . ?
O1_2 C5_2 1.355(11) . ?
O1_2 C8_2 1.375(12) . ?
O2_2 C12_2 1.368(11) . ?
O2_2 C9_2 1.381(10) . ?
O3_2 C13_2 1.358(11) . ?
O3_2 C16_2 1.377(11) . ?
C1_2 C2_2 1.541(13) . ?
C1_2 H1A_2 0.9900 . ?
C1_2 H1B_2 0.9900 . ?
C2_2 C3_2 1.474(16) . ?
C2_2 H2A_2 0.9900 . ?
C2_2 H2B_2 0.9900 . ?
C3_2 C4_2 1.544(18) . ?
C3_2 H3A_2 0.9900 . ?
C3_2 H3B_2 0.9900 . ?
C4_2 H4A_2 0.9800 . ?
C4_2 H4B_2 0.9800 . ?
C4_2 H4C_2 0.9800 . ?
C5_2 C6_2 1.321(13) . ?
C6_2 C7_2 1.413(13) . ?
C6_2 H6_2 0.9500 . ?
C7_2 C8_2 1.305(16) . ?
C7_2 H7_2 0.9500 . ?
C8_2 H8_2 0.9500 . ?
C9_2 C10_2 1.328(13) . ?
C10_2 C11_2 1.390(13) . ?
C10_2 H10_2 0.9500 . ?
C11_2 C12_2 1.346(14) . ?
C11_2 H11_2 0.9500 . ?
C12_2 H12_2 0.9500 . ?
C13_2 C14_2 1.338(13) . ?
C14_2 C15_2 1.417(13) . ?
C14_2 H14_2 0.9500 . ?
C15_2 C16_2 1.308(15) . ?
C15_2 H15_2 0.9500 . ?
C16_2 H16_2 0.9500 . ?
O1_3 C5_3 1.354(12) . ?
O1_3 C8_3 1.399(16) . ?
O3_3 C13_3 1.349(11) . ?
O3_3 C16_3 1.357(12) . ?
P1_3 C5_3 1.751(13) . ?
P1_3 C13_3 1.758(10) . ?
P1_3 C9_3 1.764(11) . ?
P1_3 C1_3 1.777(12) . ?
C1_3 C2_3 1.561(17) . ?
C1_3 H1A_3 0.9900 . ?
C1_3 H1B_3 0.9900 . ?
C2_3 C3_3 1.517(18) . ?
C2_3 H2A_3 0.9900 . ?
C2_3 H2B_3 0.9900 . ?
C3_3 C4_3 1.490(19) . ?
C3_3 H3A_3 0.9900 . ?
C3_3 H3B_3 0.9900 . ?
C4_3 H4A_3 0.9800 . ?
C4_3 H4B_3 0.9800 . ?
C4_3 H4C_3 0.9800 . ?
O2_3 C12_3 1.351(13) . ?
O2_3 C9_3 1.359(12) . ?
C9_3 C10_3 1.362(15) . ?
C10_3 C11_3 1.406(16) . ?
C10_3 H10_3 0.9500 . ?
C11_3 C12_3 1.326(17) . ?
C11_3 H11_3 0.9500 . ?
C12_3 H12_3 0.9500 . ?
P1B_3 C5_3 1.74(3) . ?
P1B_3 C9B_3 1.754(19) . ?
P1B_3 C1B_3 1.76(2) . ?
P1B_3 C13_3 1.83(3) . ?
C1B_3 C2B_3 1.54(2) . ?
C1B_3 H1C_3 0.9900 . ?
C1B_3 H1D_3 0.9900 . ?
C2B_3 C3B_3 1.53(2) . ?
C2B_3 H2C_3 0.9900 . ?
C2B_3 H2D_3 0.9900 . ?
C3B_3 C4B_3 1.51(2) . ?
C3B_3 H3C_3 0.9900 . ?
C3B_3 H3D_3 0.9900 . ?
C4B_3 H4D_3 0.9800 . ?
C4B_3 H4E_3 0.9800 . ?
C4B_3 H4F_3 0.9800 . ?
O2B_3 C9B_3 1.34(2) . ?
O2B_3 C12B_3 1.35(2) . ?
C9B_3 C10B_3 1.37(2) . ?
C10B_3 C11B_3 1.41(2) . ?
C10B_3 H10B_3 0.9500 . ?
C11B_3 C12B_3 1.33(2) . ?
C11B_3 H11B_3 0.9500 . ?
C12B_3 H12B_3 0.9500 . ?
C5_3 C6_3 1.344(16) . ?
C6_3 C7_3 1.439(19) . ?
C6_3 H6_3 0.9500 . ?
C7_3 C8_3 1.26(2) . ?
C7_3 H7_3 0.9500 . ?
C8_3 H8_3 0.9500 . ?
C13_3 C14_3 1.338(14) . ?
C14_3 C15_3 1.413(12) . ?
C14_3 H14_3 0.9500 . ?
C15_3 C16_3 1.328(15) . ?
C15_3 H15_3 0.9500 . ?
C16_3 H16_3 0.9500 . ?
P1_4 C13_4 1.764(10) . ?
P1_4 C9_4 1.769(9) . ?
P1_4 C5_4 1.770(9) . ?
P1_4 C1_4 1.781(8) . ?
O1_4 C8_4 1.366(12) . ?
O1_4 C5_4 1.378(11) . ?
O2_4 C9_4 1.351(10) . ?
O2_4 C12_4 1.352(12) . ?
O3_4 C16_4 1.357(13) . ?
O3_4 C13_4 1.360(12) . ?
C1_4 C2_4 1.532(13) . ?
C1_4 H1A_4 0.9900 . ?
C1_4 H1B_4 0.9900 . ?
C2_4 C3_4 1.519(13) . ?
C2_4 H2A_4 0.9900 . ?
C2_4 H2B_4 0.9900 . ?
C3_4 C4_4 1.512(15) . ?
C3_4 H3A_4 0.9900 . ?
C3_4 H3B_4 0.9900 . ?
C4_4 H4A_4 0.9800 . ?
C4_4 H4B_4 0.9800 . ?
C4_4 H4C_4 0.9800 . ?
C5_4 C6_4 1.342(13) . ?
C6_4 C7_4 1.408(13) . ?
C6_4 H6_4 0.9500 . ?
C7_4 C8_4 1.325(15) . ?
C7_4 H7_4 0.9500 . ?
C8_4 H8_4 0.9500 . ?
C9_4 C10_4 1.377(12) . ?
C10_4 C11_4 1.416(14) . ?
C10_4 H10_4 0.9500 . ?
C11_4 C12_4 1.321(15) . ?
C11_4 H11_4 0.9500 . ?
C12_4 H12_4 0.9500 . ?
C13_4 C14_4 1.362(15) . ?
C14_4 C15_4 1.443(15) . ?
C14_4 H14_4 0.9500 . ?
C15_4 C16_4 1.321(16) . ?
C15_4 H15_4 0.9500 . ?
C16_4 H16_4 0.9500 . ?
P1B_4 C13B_4 1.76(2) . ?
P1B_4 C9B_4 1.769(17) . ?
P1B_4 C5B_4 1.772(18) . ?
P1B_4 C1B_4 1.783(19) . ?
O1B_4 C8B_4 1.36(2) . ?
O1B_4 C5B_4 1.37(2) . ?
O2B_4 C9B_4 1.34(2) . ?
O2B_4 C12B_4 1.36(2) . ?
O3B_4 C16B_4 1.36(2) . ?
O3B_4 C13B_4 1.36(2) . ?
C1B_4 C2B_4 1.55(2) . ?
C1B_4 H1C_4 0.9900 . ?
C1B_4 H1D_4 0.9900 . ?
C2B_4 C3B_4 1.52(2) . ?
C2B_4 H2C_4 0.9900 . ?
C2B_4 H2D_4 0.9900 . ?
C3B_4 C4B_4 1.50(2) . ?
C3B_4 H3C_4 0.9900 . ?
C3B_4 H3D_4 0.9900 . ?
C4B_4 H4D_4 0.9800 . ?
C4B_4 H4E_4 0.9800 . ?
C4B_4 H4F_4 0.9800 . ?
C5B_4 C6B_4 1.34(2) . ?
C6B_4 C7B_4 1.42(2) . ?
C6B_4 H6B_4 0.9500 . ?
C7B_4 C8B_4 1.32(2) . ?
C7B_4 H7B_4 0.9500 . ?
C8B_4 H8B_4 0.9500 . ?
C9B_4 C10B_4 1.38(2) . ?
C10B_4 C11B_4 1.42(2) . ?
C10B_4 H10B_4 0.9500 . ?
C11B_4 C12B_4 1.33(2) . ?
C11B_4 H11B_4 0.9500 . ?
C12B_4 H12B_4 0.9500 . ?
C13B_4 C14B_4 1.37(2) . ?
C14B_4 C15B_4 1.43(2) . ?
C14B_4 H14B_4 0.9500 . ?
C15B_4 C16B_4 1.32(3) . ?
C15B_4 H15B_4 0.9500 . ?
C16B_4 H16B_4 0.9500 . ?
 
loop_
 _geom_angle_atom_site_label_1
 _geom_angle_atom_site_label_2
 _geom_angle_atom_site_label_3
 _geom_angle
 _geom_angle_site_symmetry_1
 _geom_angle_site_symmetry_3
 _geom_angle_publ_flag
C9_1 P1_1 C13_1 108.4(3) . . ?
C9_1 P1_1 C5_1 109.8(3) . . ?
C13_1 P1_1 C5_1 106.4(3) . . ?
C9_1 P1_1 C1_1 107.8(4) . . ?
C13_1 P1_1 C1_1 112.3(3) . . ?
C5_1 P1_1 C1_1 112.0(4) . . ?
C5_1 O1_1 C8_1 106.1(6) . . ?
C12_1 O2_1 C9_1 105.9(6) . . ?
C16_1 O3_1 C13_1 105.6(6) . . ?
C2_1 C1_1 P1_1 114.2(6) . . ?
C2_1 C1_1 H1A_1 108.7 . . ?
P1_1 C1_1 H1A_1 108.7 . . ?
C2_1 C1_1 H1B_1 108.7 . . ?
P1_1 C1_1 H1B_1 108.7 . . ?
H1A_1 C1_1 H1B_1 107.6 . . ?
C3_1 C2_1 C1_1 112.1(7) . . ?
C3_1 C2_1 H2A_1 109.2 . . ?
C1_1 C2_1 H2A_1 109.2 . . ?
C3_1 C2_1 H2B_1 109.2 . . ?
C1_1 C2_1 H2B_1 109.2 . . ?
H2A_1 C2_1 H2B_1 107.9 . . ?
C4_1 C3_1 C2_1 113.7(7) . . ?
C4_1 C3_1 H3A_1 108.8 . . ?
C2_1 C3_1 H3A_1 108.8 . . ?
C4_1 C3_1 H3B_1 108.8 . . ?
C2_1 C3_1 H3B_1 108.8 . . ?
H3A_1 C3_1 H3B_1 107.7 . . ?
C3_1 C4_1 H4A_1 109.5 . . ?
C3_1 C4_1 H4B_1 109.5 . . ?
H4A_1 C4_1 H4B_1 109.5 . . ?
C3_1 C4_1 H4C_1 109.5 . . ?
H4A_1 C4_1 H4C_1 109.5 . . ?
H4B_1 C4_1 H4C_1 109.5 . . ?
C6_1 C5_1 O1_1 110.0(7) . . ?
C6_1 C5_1 P1_1 133.4(6) . . ?
O1_1 C5_1 P1_1 116.2(5) . . ?
C5_1 C6_1 C7_1 106.6(7) . . ?
C5_1 C6_1 H6_1 126.7 . . ?
C7_1 C6_1 H6_1 126.7 . . ?
C8_1 C7_1 C6_1 106.4(7) . . ?
C8_1 C7_1 H7_1 126.8 . . ?
C6_1 C7_1 H7_1 126.8 . . ?
C7_1 C8_1 O1_1 110.9(7) . . ?
C7_1 C8_1 H8_1 124.6 . . ?
O1_1 C8_1 H8_1 124.6 . . ?
C10_1 C9_1 O2_1 109.9(6) . . ?
C10_1 C9_1 P1_1 133.2(6) . . ?
O2_1 C9_1 P1_1 116.9(5) . . ?
C9_1 C10_1 C11_1 105.8(7) . . ?
C9_1 C10_1 H10_1 127.1 . . ?
C11_1 C10_1 H10_1 127.1 . . ?
C12_1 C11_1 C10_1 107.5(7) . . ?
C12_1 C11_1 H11_1 126.3 . . ?
C10_1 C11_1 H11_1 126.3 . . ?
C11_1 C12_1 O2_1 111.0(7) . . ?
C11_1 C12_1 H12_1 124.5 . . ?
O2_1 C12_1 H12_1 124.5 . . ?
C14_1 C13_1 O3_1 110.4(6) . . ?
C14_1 C13_1 P1_1 132.8(6) . . ?
O3_1 C13_1 P1_1 116.7(5) . . ?
C13_1 C14_1 C15_1 105.7(6) . . ?
C13_1 C14_1 H14_1 127.2 . . ?
C15_1 C14_1 H14_1 127.2 . . ?
C16_1 C15_1 C14_1 107.1(7) . . ?
C16_1 C15_1 H15_1 126.5 . . ?
C14_1 C15_1 H15_1 126.5 . . ?
C15_1 C16_1 O3_1 111.3(7) . . ?
C15_1 C16_1 H16_1 124.4 . . ?
O3_1 C16_1 H16_1 124.4 . . ?
C1_2 P1_2 C5_2 109.5(4) . . ?
C1_2 P1_2 C9_2 108.1(4) . . ?
C5_2 P1_2 C9_2 112.8(4) . . ?
C1_2 P1_2 C13_2 114.5(4) . . ?
C5_2 P1_2 C13_2 106.0(4) . . ?
C9_2 P1_2 C13_2 105.9(4) . . ?
C5_2 O1_2 C8_2 104.8(8) . . ?
C12_2 O2_2 C9_2 105.0(7) . . ?
C13_2 O3_2 C16_2 104.2(7) . . ?
C2_2 C1_2 P1_2 110.8(7) . . ?
C2_2 C1_2 H1A_2 109.5 . . ?
P1_2 C1_2 H1A_2 109.5 . . ?
C2_2 C1_2 H1B_2 109.5 . . ?
P1_2 C1_2 H1B_2 109.5 . . ?
H1A_2 C1_2 H1B_2 108.1 . . ?
C3_2 C2_2 C1_2 109.2(10) . . ?
C3_2 C2_2 H2A_2 109.8 . . ?
C1_2 C2_2 H2A_2 109.8 . . ?
C3_2 C2_2 H2B_2 109.8 . . ?
C1_2 C2_2 H2B_2 109.8 . . ?
H2A_2 C2_2 H2B_2 108.3 . . ?
C2_2 C3_2 C4_2 110.9(12) . . ?
C2_2 C3_2 H3A_2 109.5 . . ?
C4_2 C3_2 H3A_2 109.5 . . ?
C2_2 C3_2 H3B_2 109.5 . . ?
C4_2 C3_2 H3B_2 109.5 . . ?
H3A_2 C3_2 H3B_2 108.1 . . ?
C3_2 C4_2 H4A_2 109.5 . . ?
C3_2 C4_2 H4B_2 109.5 . . ?
H4A_2 C4_2 H4B_2 109.5 . . ?
C3_2 C4_2 H4C_2 109.5 . . ?
H4A_2 C4_2 H4C_2 109.5 . . ?
H4B_2 C4_2 H4C_2 109.5 . . ?
C6_2 C5_2 O1_2 111.1(8) . . ?
C6_2 C5_2 P1_2 131.8(7) . . ?
O1_2 C5_2 P1_2 117.2(7) . . ?
C5_2 C6_2 C7_2 106.4(9) . . ?
C5_2 C6_2 H6_2 126.8 . . ?
C7_2 C6_2 H6_2 126.8 . . ?
C8_2 C7_2 C6_2 106.8(9) . . ?
C8_2 C7_2 H7_2 126.6 . . ?
C6_2 C7_2 H7_2 126.6 . . ?
C7_2 C8_2 O1_2 110.9(9) . . ?
C7_2 C8_2 H8_2 124.6 . . ?
O1_2 C8_2 H8_2 124.6 . . ?
C10_2 C9_2 O2_2 109.5(7) . . ?
C10_2 C9_2 P1_2 133.9(7) . . ?
O2_2 C9_2 P1_2 116.4(6) . . ?
C9_2 C10_2 C11_2 108.8(9) . . ?
C9_2 C10_2 H10_2 125.6 . . ?
C11_2 C10_2 H10_2 125.6 . . ?
C12_2 C11_2 C10_2 105.6(9) . . ?
C12_2 C11_2 H11_2 127.2 . . ?
C10_2 C11_2 H11_2 127.2 . . ?
C11_2 C12_2 O2_2 111.1(8) . . ?
C11_2 C12_2 H12_2 124.5 . . ?
O2_2 C12_2 H12_2 124.5 . . ?
C14_2 C13_2 O3_2 111.8(7) . . ?
C14_2 C13_2 P1_2 129.1(7) . . ?
O3_2 C13_2 P1_2 119.0(6) . . ?
C13_2 C14_2 C15_2 105.3(9) . . ?
C13_2 C14_2 H14_2 127.4 . . ?
C15_2 C14_2 H14_2 127.4 . . ?
C16_2 C15_2 C14_2 107.2(8) . . ?
C16_2 C15_2 H15_2 126.4 . . ?
C14_2 C15_2 H15_2 126.4 . . ?
C15_2 C16_2 O3_2 111.5(8) . . ?
C15_2 C16_2 H16_2 124.3 . . ?
O3_2 C16_2 H16_2 124.3 . . ?
C5_3 O1_3 C8_3 104.4(10) . . ?
C13_3 O3_3 C16_3 106.4(8) . . ?
C5_3 P1_3 C13_3 106.2(5) . . ?
C5_3 P1_3 C9_3 108.6(6) . . ?
C13_3 P1_3 C9_3 113.6(6) . . ?
C5_3 P1_3 C1_3 113.4(7) . . ?
C13_3 P1_3 C1_3 106.9(6) . . ?
C9_3 P1_3 C1_3 108.3(6) . . ?
C2_3 C1_3 P1_3 109.3(10) . . ?
C2_3 C1_3 H1A_3 109.8 . . ?
P1_3 C1_3 H1A_3 109.8 . . ?
C2_3 C1_3 H1B_3 109.8 . . ?
P1_3 C1_3 H1B_3 109.8 . . ?
H1A_3 C1_3 H1B_3 108.3 . . ?
C3_3 C2_3 C1_3 110.5(13) . . ?
C3_3 C2_3 H2A_3 109.5 . . ?
C1_3 C2_3 H2A_3 109.5 . . ?
C3_3 C2_3 H2B_3 109.5 . . ?
C1_3 C2_3 H2B_3 109.5 . . ?
H2A_3 C2_3 H2B_3 108.1 . . ?
C4_3 C3_3 C2_3 109.8(16) . . ?
C4_3 C3_3 H3A_3 109.7 . . ?
C2_3 C3_3 H3A_3 109.7 . . ?
C4_3 C3_3 H3B_3 109.7 . . ?
C2_3 C3_3 H3B_3 109.7 . . ?
H3A_3 C3_3 H3B_3 108.2 . . ?
C3_3 C4_3 H4A_3 109.5 . . ?
C3_3 C4_3 H4B_3 109.5 . . ?
H4A_3 C4_3 H4B_3 109.5 . . ?
C3_3 C4_3 H4C_3 109.5 . . ?
H4A_3 C4_3 H4C_3 109.5 . . ?
H4B_3 C4_3 H4C_3 109.5 . . ?
C12_3 O2_3 C9_3 106.1(10) . . ?
O2_3 C9_3 C10_3 109.8(9) . . ?
O2_3 C9_3 P1_3 118.2(8) . . ?
C10_3 C9_3 P1_3 132.0(9) . . ?
C9_3 C10_3 C11_3 105.9(11) . . ?
C9_3 C10_3 H10_3 127.0 . . ?
C11_3 C10_3 H10_3 127.0 . . ?
C12_3 C11_3 C10_3 106.9(12) . . ?
C12_3 C11_3 H11_3 126.5 . . ?
C10_3 C11_3 H11_3 126.5 . . ?
C11_3 C12_3 O2_3 111.2(11) . . ?
C11_3 C12_3 H12_3 124.4 . . ?
O2_3 C12_3 H12_3 124.4 . . ?
C5_3 P1B_3 C9B_3 106.6(15) . . ?
C5_3 P1B_3 C1B_3 109(2) . . ?
C9B_3 P1B_3 C1B_3 109.2(17) . . ?
C5_3 P1B_3 C13_3 103.4(13) . . ?
C9B_3 P1B_3 C13_3 116.2(14) . . ?
C1B_3 P1B_3 C13_3 112.0(19) . . ?
C2B_3 C1B_3 P1B_3 112(2) . . ?
C2B_3 C1B_3 H1C_3 109.2 . . ?
P1B_3 C1B_3 H1C_3 109.2 . . ?
C2B_3 C1B_3 H1D_3 109.2 . . ?
P1B_3 C1B_3 H1D_3 109.2 . . ?
H1C_3 C1B_3 H1D_3 107.9 . . ?
C3B_3 C2B_3 C1B_3 110(3) . . ?
C3B_3 C2B_3 H2C_3 109.6 . . ?
C1B_3 C2B_3 H2C_3 109.6 . . ?
C3B_3 C2B_3 H2D_3 109.6 . . ?
C1B_3 C2B_3 H2D_3 109.6 . . ?
H2C_3 C2B_3 H2D_3 108.2 . . ?
C4B_3 C3B_3 C2B_3 113(3) . . ?
C4B_3 C3B_3 H3C_3 109.1 . . ?
C2B_3 C3B_3 H3C_3 109.1 . . ?
C4B_3 C3B_3 H3D_3 109.1 . . ?
C2B_3 C3B_3 H3D_3 109.1 . . ?
H3C_3 C3B_3 H3D_3 107.8 . . ?
C3B_3 C4B_3 H4D_3 109.5 . . ?
C3B_3 C4B_3 H4E_3 109.5 . . ?
H4D_3 C4B_3 H4E_3 109.5 . . ?
C3B_3 C4B_3 H4F_3 109.5 . . ?
H4D_3 C4B_3 H4F_3 109.5 . . ?
H4E_3 C4B_3 H4F_3 109.5 . . ?
C9B_3 O2B_3 C12B_3 107(2) . . ?
O2B_3 C9B_3 C10B_3 110.9(19) . . ?
O2B_3 C9B_3 P1B_3 124(2) . . ?
C10B_3 C9B_3 P1B_3 125(2) . . ?
C9B_3 C10B_3 C11B_3 104(2) . . ?
C9B_3 C10B_3 H10B_3 128.1 . . ?
C11B_3 C10B_3 H10B_3 128.1 . . ?
C12B_3 C11B_3 C10B_3 108(2) . . ?
C12B_3 C11B_3 H11B_3 126.1 . . ?
C10B_3 C11B_3 H11B_3 126.1 . . ?
C11B_3 C12B_3 O2B_3 110(2) . . ?
C11B_3 C12B_3 H12B_3 125.1 . . ?
O2B_3 C12B_3 H12B_3 125.1 . . ?
C6_3 C5_3 O1_3 111.1(10) . . ?
C6_3 C5_3 P1B_3 130.9(13) . . ?
O1_3 C5_3 P1B_3 115.6(12) . . ?
C6_3 C5_3 P1_3 133.3(9) . . ?
O1_3 C5_3 P1_3 115.6(8) . . ?
C5_3 C6_3 C7_3 104.9(12) . . ?
C5_3 C6_3 H6_3 127.5 . . ?
C7_3 C6_3 H6_3 127.5 . . ?
C8_3 C7_3 C6_3 107.9(13) . . ?
C8_3 C7_3 H7_3 126.1 . . ?
C6_3 C7_3 H7_3 126.1 . . ?
C7_3 C8_3 O1_3 111.7(12) . . ?
C7_3 C8_3 H8_3 124.2 . . ?
O1_3 C8_3 H8_3 124.2 . . ?
C14_3 C13_3 O3_3 110.1(8) . . ?
C14_3 C13_3 P1_3 129.9(8) . . ?
O3_3 C13_3 P1_3 119.7(7) . . ?
C14_3 C13_3 P1B_3 125.7(11) . . ?
O3_3 C13_3 P1B_3 123.7(11) . . ?
C13_3 C14_3 C15_3 106.5(9) . . ?
C13_3 C14_3 H14_3 126.7 . . ?
C15_3 C14_3 H14_3 126.7 . . ?
C16_3 C15_3 C14_3 106.3(9) . . ?
C16_3 C15_3 H15_3 126.8 . . ?
C14_3 C15_3 H15_3 126.8 . . ?
C15_3 C16_3 O3_3 110.5(9) . . ?
C15_3 C16_3 H16_3 124.7 . . ?
O3_3 C16_3 H16_3 124.7 . . ?
C13_4 P1_4 C9_4 111.4(7) . . ?
C13_4 P1_4 C5_4 109.7(6) . . ?
C9_4 P1_4 C5_4 106.9(4) . . ?
C13_4 P1_4 C1_4 105.8(5) . . ?
C9_4 P1_4 C1_4 110.6(4) . . ?
C5_4 P1_4 C1_4 112.5(5) . . ?
C8_4 O1_4 C5_4 105.2(8) . . ?
C9_4 O2_4 C12_4 106.3(8) . . ?
C16_4 O3_4 C13_4 106.3(8) . . ?
C2_4 C1_4 P1_4 114.4(7) . . ?
C2_4 C1_4 H1A_4 108.7 . . ?
P1_4 C1_4 H1A_4 108.7 . . ?
C2_4 C1_4 H1B_4 108.7 . . ?
P1_4 C1_4 H1B_4 108.7 . . ?
H1A_4 C1_4 H1B_4 107.6 . . ?
C3_4 C2_4 C1_4 110.8(10) . . ?
C3_4 C2_4 H2A_4 109.5 . . ?
C1_4 C2_4 H2A_4 109.5 . . ?
C3_4 C2_4 H2B_4 109.5 . . ?
C1_4 C2_4 H2B_4 109.5 . . ?
H2A_4 C2_4 H2B_4 108.1 . . ?
C4_4 C3_4 C2_4 113.4(11) . . ?
C4_4 C3_4 H3A_4 108.9 . . ?
C2_4 C3_4 H3A_4 108.9 . . ?
C4_4 C3_4 H3B_4 108.9 . . ?
C2_4 C3_4 H3B_4 108.9 . . ?
H3A_4 C3_4 H3B_4 107.7 . . ?
C3_4 C4_4 H4A_4 109.5 . . ?
C3_4 C4_4 H4B_4 109.5 . . ?
H4A_4 C4_4 H4B_4 109.5 . . ?
C3_4 C4_4 H4C_4 109.5 . . ?
H4A_4 C4_4 H4C_4 109.5 . . ?
H4B_4 C4_4 H4C_4 109.5 . . ?
C6_4 C5_4 O1_4 110.1(8) . . ?
C6_4 C5_4 P1_4 135.9(8) . . ?
O1_4 C5_4 P1_4 114.0(7) . . ?
C5_4 C6_4 C7_4 106.6(10) . . ?
C5_4 C6_4 H6_4 126.7 . . ?
C7_4 C6_4 H6_4 126.7 . . ?
C8_4 C7_4 C6_4 107.1(9) . . ?
C8_4 C7_4 H7_4 126.4 . . ?
C6_4 C7_4 H7_4 126.4 . . ?
C7_4 C8_4 O1_4 111.0(9) . . ?
C7_4 C8_4 H8_4 124.5 . . ?
O1_4 C8_4 H8_4 124.5 . . ?
O2_4 C9_4 C10_4 109.6(8) . . ?
O2_4 C9_4 P1_4 119.6(7) . . ?
C10_4 C9_4 P1_4 130.7(8) . . ?
C9_4 C10_4 C11_4 105.6(9) . . ?
C9_4 C10_4 H10_4 127.2 . . ?
C11_4 C10_4 H10_4 127.2 . . ?
C12_4 C11_4 C10_4 106.5(9) . . ?
C12_4 C11_4 H11_4 126.8 . . ?
C10_4 C11_4 H11_4 126.8 . . ?
C11_4 C12_4 O2_4 111.9(10) . . ?
C11_4 C12_4 H12_4 124.0 . . ?
O2_4 C12_4 H12_4 124.0 . . ?
O3_4 C13_4 C14_4 110.4(9) . . ?
O3_4 C13_4 P1_4 118.0(8) . . ?
C14_4 C13_4 P1_4 131.6(9) . . ?
C13_4 C14_4 C15_4 105.1(10) . . ?
C13_4 C14_4 H14_4 127.4 . . ?
C15_4 C14_4 H14_4 127.4 . . ?
C16_4 C15_4 C14_4 106.5(11) . . ?
C16_4 C15_4 H15_4 126.8 . . ?
C14_4 C15_4 H15_4 126.8 . . ?
C15_4 C16_4 O3_4 111.7(10) . . ?
C15_4 C16_4 H16_4 124.2 . . ?
O3_4 C16_4 H16_4 124.2 . . ?
C13B_4 P1B_4 C9B_4 111(2) . . ?
C13B_4 P1B_4 C5B_4 111.7(19) . . ?
C9B_4 P1B_4 C5B_4 108.4(14) . . ?
C13B_4 P1B_4 C1B_4 108.1(16) . . ?
C9B_4 P1B_4 C1B_4 106.9(14) . . ?
C5B_4 P1B_4 C1B_4 110.5(16) . . ?
C8B_4 O1B_4 C5B_4 106(2) . . ?
C9B_4 O2B_4 C12B_4 105(2) . . ?
C16B_4 O3B_4 C13B_4 106.3(19) . . ?
C2B_4 C1B_4 P1B_4 112(2) . . ?
C2B_4 C1B_4 H1C_4 109.3 . . ?
P1B_4 C1B_4 H1C_4 109.3 . . ?
C2B_4 C1B_4 H1D_4 109.3 . . ?
P1B_4 C1B_4 H1D_4 109.3 . . ?
H1C_4 C1B_4 H1D_4 107.9 . . ?
C3B_4 C2B_4 C1B_4 112(3) . . ?
C3B_4 C2B_4 H2C_4 109.2 . . ?
C1B_4 C2B_4 H2C_4 109.2 . . ?
C3B_4 C2B_4 H2D_4 109.2 . . ?
C1B_4 C2B_4 H2D_4 109.2 . . ?
H2C_4 C2B_4 H2D_4 107.9 . . ?
C4B_4 C3B_4 C2B_4 113(3) . . ?
C4B_4 C3B_4 H3C_4 108.9 . . ?
C2B_4 C3B_4 H3C_4 108.9 . . ?
C4B_4 C3B_4 H3D_4 108.9 . . ?
C2B_4 C3B_4 H3D_4 108.9 . . ?
H3C_4 C3B_4 H3D_4 107.8 . . ?
C3B_4 C4B_4 H4D_4 109.5 . . ?
C3B_4 C4B_4 H4E_4 109.5 . . ?
H4D_4 C4B_4 H4E_4 109.5 . . ?
C3B_4 C4B_4 H4F_4 109.5 . . ?
H4D_4 C4B_4 H4F_4 109.5 . . ?
H4E_4 C4B_4 H4F_4 109.5 . . ?
C6B_4 C5B_4 O1B_4 110.0(19) . . ?
C6B_4 C5B_4 P1B_4 139(2) . . ?
O1B_4 C5B_4 P1B_4 110.3(19) . . ?
C5B_4 C6B_4 C7B_4 106(2) . . ?
C5B_4 C6B_4 H6B_4 126.8 . . ?
C7B_4 C6B_4 H6B_4 126.8 . . ?
C8B_4 C7B_4 C6B_4 107(2) . . ?
C8B_4 C7B_4 H7B_4 126.6 . . ?
C6B_4 C7B_4 H7B_4 126.6 . . ?
C7B_4 C8B_4 O1B_4 111(2) . . ?
C7B_4 C8B_4 H8B_4 124.6 . . ?
O1B_4 C8B_4 H8B_4 124.6 . . ?
O2B_4 C9B_4 C10B_4 107(2) . . ?
O2B_4 C9B_4 P1B_4 118.0(18) . . ?
C10B_4 C9B_4 P1B_4 133(2) . . ?
C9B_4 C10B_4 C11B_4 106(2) . . ?
C9B_4 C10B_4 H10B_4 127.2 . . ?
C11B_4 C10B_4 H10B_4 127.2 . . ?
C12B_4 C11B_4 C10B_4 105(2) . . ?
C12B_4 C11B_4 H11B_4 127.3 . . ?
C10B_4 C11B_4 H11B_4 127.3 . . ?
C11B_4 C12B_4 O2B_4 109(2) . . ?
C11B_4 C12B_4 H12B_4 125.4 . . ?
O2B_4 C12B_4 H12B_4 125.4 . . ?
O3B_4 C13B_4 C14B_4 109.4(19) . . ?
O3B_4 C13B_4 P1B_4 119(2) . . ?
C14B_4 C13B_4 P1B_4 132(2) . . ?
C13B_4 C14B_4 C15B_4 106(2) . . ?
C13B_4 C14B_4 H14B_4 126.9 . . ?
C15B_4 C14B_4 H14B_4 126.9 . . ?
C16B_4 C15B_4 C14B_4 106(2) . . ?
C16B_4 C15B_4 H15B_4 126.9 . . ?
C14B_4 C15B_4 H15B_4 126.9 . . ?
C15B_4 C16B_4 O3B_4 112(2) . . ?
C15B_4 C16B_4 H16B_4 124.1 . . ?
O3B_4 C16B_4 H16B_4 124.1 . . ?
 
loop_
 _geom_torsion_atom_site_label_1
 _geom_torsion_atom_site_label_2
 _geom_torsion_atom_site_label_3
 _geom_torsion_atom_site_label_4
 _geom_torsion
 _geom_torsion_site_symmetry_1
 _geom_torsion_site_symmetry_2
 _geom_torsion_site_symmetry_3
 _geom_torsion_site_symmetry_4
 _geom_torsion_publ_flag
C9_1 P1_1 C1_1 C2_1 172.6(6) . . . . ?
C13_1 P1_1 C1_1 C2_1 53.2(7) . . . . ?
C5_1 P1_1 C1_1 C2_1 -66.5(7) . . . . ?
P1_1 C1_1 C2_1 C3_1 169.5(6) . . . . ?
C1_1 C2_1 C3_1 C4_1 -72.1(10) . . . . ?
C8_1 O1_1 C5_1 C6_1 -1.0(10) . . . . ?
C8_1 O1_1 C5_1 P1_1 -175.5(6) . . . . ?
C9_1 P1_1 C5_1 C6_1 151.8(8) . . . . ?
C13_1 P1_1 C5_1 C6_1 -91.0(9) . . . . ?
C1_1 P1_1 C5_1 C6_1 32.1(10) . . . . ?
C9_1 P1_1 C5_1 O1_1 -35.2(7) . . . . ?
C13_1 P1_1 C5_1 O1_1 81.9(6) . . . . ?
C1_1 P1_1 C5_1 O1_1 -155.0(6) . . . . ?
O1_1 C5_1 C6_1 C7_1 0.8(10) . . . . ?
P1_1 C5_1 C6_1 C7_1 174.0(7) . . . . ?
C5_1 C6_1 C7_1 C8_1 -0.3(11) . . . . ?
C6_1 C7_1 C8_1 O1_1 -0.3(12) . . . . ?
C5_1 O1_1 C8_1 C7_1 0.8(11) . . . . ?
C12_1 O2_1 C9_1 C10_1 0.1(9) . . . . ?
C12_1 O2_1 C9_1 P1_1 178.4(6) . . . . ?
C13_1 P1_1 C9_1 C10_1 137.4(9) . . . . ?
C5_1 P1_1 C9_1 C10_1 -106.7(9) . . . . ?
C1_1 P1_1 C9_1 C10_1 15.6(10) . . . . ?
C13_1 P1_1 C9_1 O2_1 -40.4(7) . . . . ?
C5_1 P1_1 C9_1 O2_1 75.5(7) . . . . ?
C1_1 P1_1 C9_1 O2_1 -162.3(6) . . . . ?
O2_1 C9_1 C10_1 C11_1 -0.3(10) . . . . ?
P1_1 C9_1 C10_1 C11_1 -178.2(7) . . . . ?
C9_1 C10_1 C11_1 C12_1 0.4(10) . . . . ?
C10_1 C11_1 C12_1 O2_1 -0.3(11) . . . . ?
C9_1 O2_1 C12_1 C11_1 0.2(10) . . . . ?
C16_1 O3_1 C13_1 C14_1 0.7(9) . . . . ?
C16_1 O3_1 C13_1 P1_1 -177.0(5) . . . . ?
C9_1 P1_1 C13_1 C14_1 -79.0(9) . . . . ?
C5_1 P1_1 C13_1 C14_1 162.9(8) . . . . ?
C1_1 P1_1 C13_1 C14_1 40.0(9) . . . . ?
C9_1 P1_1 C13_1 O3_1 98.1(6) . . . . ?
C5_1 P1_1 C13_1 O3_1 -20.0(6) . . . . ?
C1_1 P1_1 C13_1 O3_1 -142.9(6) . . . . ?
O3_1 C13_1 C14_1 C15_1 -0.8(9) . . . . ?
P1_1 C13_1 C14_1 C15_1 176.5(6) . . . . ?
C13_1 C14_1 C15_1 C16_1 0.5(10) . . . . ?
C14_1 C15_1 C16_1 O3_1 -0.1(10) . . . . ?
C13_1 O3_1 C16_1 C15_1 -0.4(9) . . . . ?
C5_2 P1_2 C1_2 C2_2 -67.3(7) . . . . ?
C9_2 P1_2 C1_2 C2_2 169.4(6) . . . . ?
C13_2 P1_2 C1_2 C2_2 51.6(8) . . . . ?
P1_2 C1_2 C2_2 C3_2 -177.8(8) . . . . ?
C1_2 C2_2 C3_2 C4_2 -179.4(10) . . . . ?
C8_2 O1_2 C5_2 C6_2 -1.0(11) . . . . ?
C8_2 O1_2 C5_2 P1_2 177.7(7) . . . . ?
C1_2 P1_2 C5_2 C6_2 126.0(10) . . . . ?
C9_2 P1_2 C5_2 C6_2 -113.6(10) . . . . ?
C13_2 P1_2 C5_2 C6_2 1.9(11) . . . . ?
C1_2 P1_2 C5_2 O1_2 -52.4(9) . . . . ?
C9_2 P1_2 C5_2 O1_2 68.0(8) . . . . ?
C13_2 P1_2 C5_2 O1_2 -176.5(7) . . . . ?
O1_2 C5_2 C6_2 C7_2 0.1(12) . . . . ?
P1_2 C5_2 C6_2 C7_2 -178.4(8) . . . . ?
C5_2 C6_2 C7_2 C8_2 0.9(12) . . . . ?
C6_2 C7_2 C8_2 O1_2 -1.6(13) . . . . ?
C5_2 O1_2 C8_2 C7_2 1.7(12) . . . . ?
C12_2 O2_2 C9_2 C10_2 0.6(10) . . . . ?
C12_2 O2_2 C9_2 P1_2 177.0(6) . . . . ?
C1_2 P1_2 C9_2 C10_2 -24.3(11) . . . . ?
C5_2 P1_2 C9_2 C10_2 -145.5(10) . . . . ?
C13_2 P1_2 C9_2 C10_2 98.9(10) . . . . ?
C1_2 P1_2 C9_2 O2_2 160.5(6) . . . . ?
C5_2 P1_2 C9_2 O2_2 39.2(7) . . . . ?
C13_2 P1_2 C9_2 O2_2 -76.3(7) . . . . ?
O2_2 C9_2 C10_2 C11_2 0.1(11) . . . . ?
P1_2 C9_2 C10_2 C11_2 -175.3(8) . . . . ?
C9_2 C10_2 C11_2 C12_2 -0.9(12) . . . . ?
C10_2 C11_2 C12_2 O2_2 1.3(12) . . . . ?
C9_2 O2_2 C12_2 C11_2 -1.2(10) . . . . ?
C16_2 O3_2 C13_2 C14_2 -1.2(11) . . . . ?
C16_2 O3_2 C13_2 P1_2 179.8(7) . . . . ?
C1_2 P1_2 C13_2 C14_2 119.4(10) . . . . ?
C5_2 P1_2 C13_2 C14_2 -119.7(10) . . . . ?
C9_2 P1_2 C13_2 C14_2 0.4(11) . . . . ?
C1_2 P1_2 C13_2 O3_2 -61.8(8) . . . . ?
C5_2 P1_2 C13_2 O3_2 59.1(8) . . . . ?
C9_2 P1_2 C13_2 O3_2 179.2(7) . . . . ?
O3_2 C13_2 C14_2 C15_2 1.0(11) . . . . ?
P1_2 C13_2 C14_2 C15_2 179.9(7) . . . . ?
C13_2 C14_2 C15_2 C16_2 -0.4(12) . . . . ?
C14_2 C15_2 C16_2 O3_2 -0.4(13) . . . . ?
C13_2 O3_2 C16_2 C15_2 0.9(11) . . . . ?
C5_3 P1_3 C1_3 C2_3 -55.9(12) . . . . ?
C13_3 P1_3 C1_3 C2_3 60.8(12) . . . . ?
C9_3 P1_3 C1_3 C2_3 -176.4(11) . . . . ?
P1_3 C1_3 C2_3 C3_3 -174.0(12) . . . . ?
C1_3 C2_3 C3_3 C4_3 -77(2) . . . . ?
C12_3 O2_3 C9_3 C10_3 -1.5(14) . . . . ?
C12_3 O2_3 C9_3 P1_3 177.4(9) . . . . ?
C5_3 P1_3 C9_3 O2_3 34.9(11) . . . . ?
C13_3 P1_3 C9_3 O2_3 -83.1(10) . . . . ?
C1_3 P1_3 C9_3 O2_3 158.4(9) . . . . ?
C5_3 P1_3 C9_3 C10_3 -146.5(13) . . . . ?
C13_3 P1_3 C9_3 C10_3 95.5(14) . . . . ?
C1_3 P1_3 C9_3 C10_3 -23.1(15) . . . . ?
O2_3 C9_3 C10_3 C11_3 1.9(15) . . . . ?
P1_3 C9_3 C10_3 C11_3 -176.7(11) . . . . ?
C9_3 C10_3 C11_3 C12_3 -1.6(18) . . . . ?
C10_3 C11_3 C12_3 O2_3 0.7(19) . . . . ?
C9_3 O2_3 C12_3 C11_3 0.5(17) . . . . ?
C5_3 P1B_3 C1B_3 C2B_3 49(4) . . . . ?
C9B_3 P1B_3 C1B_3 C2B_3 165(3) . . . . ?
C13_3 P1B_3 C1B_3 C2B_3 -65(4) . . . . ?
P1B_3 C1B_3 C2B_3 C3B_3 -178(3) . . . . ?
C1B_3 C2B_3 C3B_3 C4B_3 -61(6) . . . . ?
C12B_3 O2B_3 C9B_3 C10B_3 -2(4) . . . . ?
C12B_3 O2B_3 C9B_3 P1B_3 177(3) . . . . ?
C5_3 P1B_3 C9B_3 O2B_3 126(3) . . . . ?
C1B_3 P1B_3 C9B_3 O2B_3 9(3) . . . . ?
C13_3 P1B_3 C9B_3 O2B_3 -119(3) . . . . ?
C5_3 P1B_3 C9B_3 C10B_3 -55(3) . . . . ?
C1B_3 P1B_3 C9B_3 C10B_3 -173(4) . . . . ?
C13_3 P1B_3 C9B_3 C10B_3 59(3) . . . . ?
O2B_3 C9B_3 C10B_3 C11B_3 -5(4) . . . . ?
P1B_3 C9B_3 C10B_3 C11B_3 177(3) . . . . ?
C9B_3 C10B_3 C11B_3 C12B_3 10(6) . . . . ?
C10B_3 C11B_3 C12B_3 O2B_3 -12(6) . . . . ?
C9B_3 O2B_3 C12B_3 C11B_3 9(5) . . . . ?
C8_3 O1_3 C5_3 C6_3 1.3(16) . . . . ?
C8_3 O1_3 C5_3 P1B_3 165.6(12) . . . . ?
C8_3 O1_3 C5_3 P1_3 180.0(10) . . . . ?
C9B_3 P1B_3 C5_3 C6_3 87.6(19) . . . . ?
C1B_3 P1B_3 C5_3 C6_3 -154.6(19) . . . . ?
C13_3 P1B_3 C5_3 C6_3 -35.4(19) . . . . ?
C9B_3 P1B_3 C5_3 O1_3 -72.9(17) . . . . ?
C1B_3 P1B_3 C5_3 O1_3 45(2) . . . . ?
C13_3 P1B_3 C5_3 O1_3 164.2(10) . . . . ?
C13_3 P1_3 C5_3 C6_3 -7.4(16) . . . . ?
C9_3 P1_3 C5_3 C6_3 -129.9(15) . . . . ?
C1_3 P1_3 C5_3 C6_3 109.7(15) . . . . ?
C13_3 P1_3 C5_3 O1_3 174.3(9) . . . . ?
C9_3 P1_3 C5_3 O1_3 51.7(11) . . . . ?
C1_3 P1_3 C5_3 O1_3 -68.6(11) . . . . ?
O1_3 C5_3 C6_3 C7_3 -1.7(17) . . . . ?
P1B_3 C5_3 C6_3 C7_3 -162.8(14) . . . . ?
P1_3 C5_3 C6_3 C7_3 179.9(12) . . . . ?
C5_3 C6_3 C7_3 C8_3 1(2) . . . . ?
C6_3 C7_3 C8_3 O1_3 -1(2) . . . . ?
C5_3 O1_3 C8_3 C7_3 0(2) . . . . ?
C16_3 O3_3 C13_3 C14_3 -3.1(12) . . . . ?
C16_3 O3_3 C13_3 P1_3 -176.6(8) . . . . ?
C16_3 O3_3 C13_3 P1B_3 169.6(11) . . . . ?
C5_3 P1_3 C13_3 C14_3 158.5(10) . . . . ?
C9_3 P1_3 C13_3 C14_3 -82.2(12) . . . . ?
C1_3 P1_3 C13_3 C14_3 37.2(12) . . . . ?
C5_3 P1_3 C13_3 O3_3 -29.4(10) . . . . ?
C9_3 P1_3 C13_3 O3_3 89.9(10) . . . . ?
C1_3 P1_3 C13_3 O3_3 -150.7(9) . . . . ?
C5_3 P1B_3 C13_3 C14_3 166.0(10) . . . . ?
C9B_3 P1B_3 C13_3 C14_3 50(2) . . . . ?
C1B_3 P1B_3 C13_3 C14_3 -77(2) . . . . ?
C5_3 P1B_3 C13_3 O3_3 -5.5(16) . . . . ?
C9B_3 P1B_3 C13_3 O3_3 -121.8(17) . . . . ?
C1B_3 P1B_3 C13_3 O3_3 112(2) . . . . ?
O3_3 C13_3 C14_3 C15_3 3.3(12) . . . . ?
P1_3 C13_3 C14_3 C15_3 176.0(9) . . . . ?
P1B_3 C13_3 C14_3 C15_3 -169.1(11) . . . . ?
C13_3 C14_3 C15_3 C16_3 -2.3(13) . . . . ?
C14_3 C15_3 C16_3 O3_3 0.5(14) . . . . ?
C13_3 O3_3 C16_3 C15_3 1.5(14) . . . . ?
C13_4 P1_4 C1_4 C2_4 178.2(10) . . . . ?
C9_4 P1_4 C1_4 C2_4 -61.0(10) . . . . ?
C5_4 P1_4 C1_4 C2_4 58.4(10) . . . . ?
P1_4 C1_4 C2_4 C3_4 174.3(10) . . . . ?
C1_4 C2_4 C3_4 C4_4 178.8(13) . . . . ?
C8_4 O1_4 C5_4 C6_4 0.5(13) . . . . ?
C8_4 O1_4 C5_4 P1_4 177.4(10) . . . . ?
C13_4 P1_4 C5_4 C6_4 107.1(12) . . . . ?
C9_4 P1_4 C5_4 C6_4 -13.9(13) . . . . ?
C1_4 P1_4 C5_4 C6_4 -135.4(11) . . . . ?
C13_4 P1_4 C5_4 O1_4 -68.8(9) . . . . ?
C9_4 P1_4 C5_4 O1_4 170.2(7) . . . . ?
C1_4 P1_4 C5_4 O1_4 48.7(9) . . . . ?
O1_4 C5_4 C6_4 C7_4 -0.2(13) . . . . ?
P1_4 C5_4 C6_4 C7_4 -176.2(11) . . . . ?
C5_4 C6_4 C7_4 C8_4 -0.2(16) . . . . ?
C6_4 C7_4 C8_4 O1_4 0.5(18) . . . . ?
C5_4 O1_4 C8_4 C7_4 -0.6(16) . . . . ?
C12_4 O2_4 C9_4 C10_4 -2.9(15) . . . . ?
C12_4 O2_4 C9_4 P1_4 178.3(10) . . . . ?
C13_4 P1_4 C9_4 O2_4 -95.2(10) . . . . ?
C5_4 P1_4 C9_4 O2_4 24.6(11) . . . . ?
C1_4 P1_4 C9_4 O2_4 147.4(9) . . . . ?
C13_4 P1_4 C9_4 C10_4 86.2(13) . . . . ?
C5_4 P1_4 C9_4 C10_4 -154.0(12) . . . . ?
C1_4 P1_4 C9_4 C10_4 -31.2(14) . . . . ?
O2_4 C9_4 C10_4 C11_4 2.9(15) . . . . ?
P1_4 C9_4 C10_4 C11_4 -178.4(10) . . . . ?
C9_4 C10_4 C11_4 C12_4 -1.8(17) . . . . ?
C10_4 C11_4 C12_4 O2_4 0.1(18) . . . . ?
C9_4 O2_4 C12_4 C11_4 1.7(17) . . . . ?
C16_4 O3_4 C13_4 C14_4 0.5(15) . . . . ?
C16_4 O3_4 C13_4 P1_4 -179.7(10) . . . . ?
C9_4 P1_4 C13_4 O3_4 54.7(13) . . . . ?
C5_4 P1_4 C13_4 O3_4 -63.4(13) . . . . ?
C1_4 P1_4 C13_4 O3_4 175.0(10) . . . . ?
C9_4 P1_4 C13_4 C14_4 -125.5(15) . . . . ?
C5_4 P1_4 C13_4 C14_4 116.3(15) . . . . ?
C1_4 P1_4 C13_4 C14_4 -5.3(17) . . . . ?
O3_4 C13_4 C14_4 C15_4 -0.7(16) . . . . ?
P1_4 C13_4 C14_4 C15_4 179.5(13) . . . . ?
C13_4 C14_4 C15_4 C16_4 0.6(15) . . . . ?
C14_4 C15_4 C16_4 O3_4 -0.3(15) . . . . ?
C13_4 O3_4 C16_4 C15_4 -0.1(15) . . . . ?
C13B_4 P1B_4 C1B_4 C2B_4 178(4) . . . . ?
C9B_4 P1B_4 C1B_4 C2B_4 58(4) . . . . ?
C5B_4 P1B_4 C1B_4 C2B_4 -60(4) . . . . ?
P1B_4 C1B_4 C2B_4 C3B_4 173(4) . . . . ?
C1B_4 C2B_4 C3B_4 C4B_4 173(5) . . . . ?
C8B_4 O1B_4 C5B_4 C6B_4 -2(6) . . . . ?
C8B_4 O1B_4 C5B_4 P1B_4 -177(4) . . . . ?
C13B_4 P1B_4 C5B_4 C6B_4 -105(6) . . . . ?
C9B_4 P1B_4 C5B_4 C6B_4 18(6) . . . . ?
C1B_4 P1B_4 C5B_4 C6B_4 135(5) . . . . ?
C13B_4 P1B_4 C5B_4 O1B_4 67(4) . . . . ?
C9B_4 P1B_4 C5B_4 O1B_4 -170(3) . . . . ?
C1B_4 P1B_4 C5B_4 O1B_4 -53(3) . . . . ?
O1B_4 C5B_4 C6B_4 C7B_4 0(6) . . . . ?
P1B_4 C5B_4 C6B_4 C7B_4 172(5) . . . . ?
C5B_4 C6B_4 C7B_4 C8B_4 2(7) . . . . ?
C6B_4 C7B_4 C8B_4 O1B_4 -3(8) . . . . ?
C5B_4 O1B_4 C8B_4 C7B_4 3(7) . . . . ?
C12B_4 O2B_4 C9B_4 C10B_4 27(5) . . . . ?
C12B_4 O2B_4 C9B_4 P1B_4 -167(4) . . . . ?
C13B_4 P1B_4 C9B_4 O2B_4 95(4) . . . . ?
C5B_4 P1B_4 C9B_4 O2B_4 -28(4) . . . . ?
C1B_4 P1B_4 C9B_4 O2B_4 -147(3) . . . . ?
C13B_4 P1B_4 C9B_4 C10B_4 -104(5) . . . . ?
C5B_4 P1B_4 C9B_4 C10B_4 133(5) . . . . ?
C1B_4 P1B_4 C9B_4 C10B_4 14(6) . . . . ?
O2B_4 C9B_4 C10B_4 C11B_4 -17(6) . . . . ?
P1B_4 C9B_4 C10B_4 C11B_4 -180(4) . . . . ?
C9B_4 C10B_4 C11B_4 C12B_4 0(6) . . . . ?
C10B_4 C11B_4 C12B_4 O2B_4 17(7) . . . . ?
C9B_4 O2B_4 C12B_4 C11B_4 -28(6) . . . . ?
C16B_4 O3B_4 C13B_4 C14B_4 -3(7) . . . . ?
C16B_4 O3B_4 C13B_4 P1B_4 175(4) . . . . ?
C9B_4 P1B_4 C13B_4 O3B_4 -86(5) . . . . ?
C5B_4 P1B_4 C13B_4 O3B_4 35(6) . . . . ?
C1B_4 P1B_4 C13B_4 O3B_4 157(5) . . . . ?
C9B_4 P1B_4 C13B_4 C14B_4 92(7) . . . . ?
C5B_4 P1B_4 C13B_4 C14B_4 -146(7) . . . . ?
C1B_4 P1B_4 C13B_4 C14B_4 -25(8) . . . . ?
O3B_4 C13B_4 C14B_4 C15B_4 4(8) . . . . ?
P1B_4 C13B_4 C14B_4 C15B_4 -174(6) . . . . ?
C13B_4 C14B_4 C15B_4 C16B_4 -4(8) . . . . ?
C14B_4 C15B_4 C16B_4 O3B_4 2(8) . . . . ?
C13B_4 O3B_4 C16B_4 C15B_4 1(7) . . . . ?
 
_refine_diff_density_max    1.195
_refine_diff_density_min   -0.922
_refine_diff_density_rms    0.105

_shelx_res_file
;
TITL Primitive_a.res in P2(1)
    C4TFPI_0m.res
    created by SHELXL-2018/3 at 08:18:10 on 20-May-2022
REM Old TITL Primitive in P2
REM SHELXT solution in P2(1)
REM R1 0.099,  Rweak 0.048,  Alpha 0.009,  Orientation as input
REM Flack x =  0.068 ( 0.014 ) from Parsons' quotients
REM Formula found by SHELXT:  C66 O9 P4 I4
CELL  0.71073   8.8340   46.7733    9.6236   90.0000  117.2238   90.0000
ZERR    8.000   0.0031    0.0137    0.0018    0.0000    0.0144    0.0000
LATT -1
SYMM -X, 1/2+Y, -Z
SFAC C H O P I
UNIT 128 144 24 8 8
OMIT 0 0 1
TEMP -123.150
SIZE 0.09 0.12 0.13
L.S. 5
BOND $H
ACTA
CONF
LIST 4
FMAP 2
PLAN 50
SIMU_3 0.01 P1 > C12B
SIMU_4 0.01 $P $O $C
SADI_3 P1 C1 P1 C1B
FLAT_3 P1B O2B > C12B
REM TWIN
REM BASF -0.00556
WGHT    0.033900    3.906200
FVAR       0.26152   0.80022   0.78708
RESI 1
I1    5    0.578201    0.595295    0.492171    11.00000    0.03881    0.04165 =
         0.02790    0.00351    0.00878   -0.00792
P1    4    0.136743    0.547271    0.763620    11.00000    0.03424    0.02684 =
         0.02290    0.00280    0.01408    0.00264
O1    3    0.443967    0.525444    0.947195    11.00000    0.03774    0.05844 =
         0.05287    0.03175    0.02306    0.01256
O2    3    0.097513    0.515447    0.976795    11.00000    0.05806    0.04088 =
         0.02980    0.00851    0.02285   -0.00118
O3    3    0.285723    0.583764    1.002426    11.00000    0.03557    0.04297 =
         0.03495   -0.00608    0.00738    0.00718
C1    1    0.010253    0.552517    0.558297    11.00000    0.04954    0.03275 =
         0.02815   -0.00003    0.01500    0.00103
AFIX  23
H1A   2    0.023980    0.535712    0.502526    11.00000   -1.20000
H1B   2   -0.110984    0.553504    0.535067    11.00000   -1.20000
AFIX   0
C2    1    0.054997    0.579603    0.494588    11.00000    0.07264    0.02944 =
         0.03082    0.00701    0.02318    0.00318
AFIX  23
H2A   2    0.020527    0.596634    0.534334    11.00000   -1.20000
H2B   2    0.179819    0.580474    0.533457    11.00000   -1.20000
AFIX   0
C3    1   -0.032428    0.580334    0.316843    11.00000    0.05914    0.04387 =
         0.02824    0.01051    0.01939    0.01009
AFIX  23
H3A   2   -0.154973    0.576163    0.278260    11.00000   -1.20000
H3B   2   -0.022733    0.599865    0.282073    11.00000   -1.20000
AFIX   0
C4    1    0.040793    0.559230    0.243865    11.00000    0.09573    0.04485 =
         0.04659   -0.00184    0.04542   -0.01064
AFIX 137
H4A   2   -0.022692    0.560479    0.129754    11.00000   -1.50000
H4B   2    0.031580    0.539806    0.277426    11.00000   -1.50000
H4C   2    0.160790    0.563773    0.277273    11.00000   -1.50000
AFIX   0
C5    1    0.353604    0.540324    0.813308    11.00000    0.03772    0.02812 =
         0.03019    0.00548    0.01888    0.00640
C6    1    0.456025    0.548844    0.753461    11.00000    0.04611    0.04660 =
         0.04668    0.01210    0.02965    0.01150
AFIX  43
H6    2    0.424585    0.559772    0.661105    11.00000   -1.20000
AFIX   0
C7    1    0.620585    0.538396    0.854649    11.00000    0.04299    0.04154 =
         0.05847    0.00284    0.03051    0.00347
AFIX  43
H7    2    0.721134    0.540862    0.843349    11.00000   -1.20000
AFIX   0
C8    1    0.606647    0.524550    0.967785    11.00000    0.04144    0.05018 =
         0.06220    0.02177    0.02351    0.01278
AFIX  43
H8    2    0.698053    0.515219    1.052223    11.00000   -1.20000
AFIX   0
C9    1    0.050684    0.518126    0.819825    11.00000    0.04709    0.03014 =
         0.02696    0.00454    0.02216    0.00191
C10   1   -0.061102    0.496960    0.738262    11.00000    0.05194    0.04637 =
         0.04062   -0.00479    0.02754   -0.01129
AFIX  43
H10   2   -0.113309    0.493938    0.628515    11.00000   -1.20000
AFIX   0
C11   1   -0.083024    0.480605    0.849690    11.00000    0.05138    0.03995 =
         0.06182    0.00506    0.03597   -0.00364
AFIX  43
H11   2   -0.153161    0.464171    0.829582    11.00000   -1.20000
AFIX   0
C12   1    0.013052    0.492387    0.989824    11.00000    0.05243    0.04540 =
         0.05524    0.01893    0.03435    0.00658
AFIX  43
H12   2    0.020694    0.485435    1.085576    11.00000   -1.20000
AFIX   0
C13   1    0.136175    0.577472    0.873367    11.00000    0.03065    0.03296 =
         0.02303    0.00239    0.00858   -0.00012
C14   1    0.012501    0.596064    0.860200    11.00000    0.03484    0.04476 =
         0.03224   -0.01128    0.00917    0.00538
AFIX  43
H14   2   -0.102073    0.596489    0.780559    11.00000   -1.20000
AFIX   0
C15   1    0.089897    0.614744    0.990155    11.00000    0.04355    0.04250 =
         0.03513   -0.00936    0.01644    0.00206
AFIX  43
H15   2    0.036440    0.630146    1.015004    11.00000   -1.20000
AFIX   0
C16   1    0.250928    0.606650    1.070388    11.00000    0.03865    0.04271 =
         0.03114   -0.00886    0.00960   -0.00155
AFIX  43
H16   2    0.331608    0.615665    1.163329    11.00000   -1.20000
AFIX   0
RESI 0
RESI 2
I1    5    0.905157    0.475558    0.334160    11.00000    0.04240    0.03578 =
         0.02972    0.00479    0.01557    0.00483
P1    4    0.401785    0.431393    0.514581    11.00000    0.04035    0.03118 =
         0.03630    0.00436    0.01618    0.00361
O1    3    0.580906    0.382747    0.575683    11.00000    0.05945    0.04398 =
         0.07635    0.02053    0.02922    0.01472
O2    3    0.557739    0.442918    0.822902    11.00000    0.04710    0.05193 =
         0.04178   -0.00366    0.01581   -0.00856
O3    3    0.435604    0.467292    0.308554    11.00000    0.06995    0.04140 =
         0.05201    0.00475    0.02939   -0.00136
C1    1    0.209665    0.413744    0.390072    11.00000    0.04903    0.03180 =
         0.04058    0.00447    0.01203    0.00340
AFIX  23
H1A   2    0.211597    0.394045    0.428477    11.00000   -1.20000
H1B   2    0.112431    0.423969    0.391827    11.00000   -1.20000
AFIX   0
C2    1    0.186016    0.412656    0.221273    11.00000    0.07573    0.04527 =
         0.04067   -0.00359    0.01078   -0.00718
AFIX  23
H2A   2    0.187857    0.432276    0.183482    11.00000   -1.20000
H2B   2    0.280203    0.401687    0.218052    11.00000   -1.20000
AFIX   0
C3    1    0.021883    0.398867    0.120190    11.00000    0.08454    0.07447 =
         0.06631   -0.01248    0.01783   -0.02221
AFIX  23
H3A   2   -0.071785    0.409981    0.123503    11.00000   -1.20000
H3B   2    0.020019    0.379393    0.159678    11.00000   -1.20000
AFIX   0
C4    1   -0.006114    0.397019   -0.050108    11.00000    0.13103    0.06068 =
         0.04473   -0.01043    0.00537   -0.02322
AFIX 137
H4A   2   -0.081413    0.380884   -0.102774    11.00000   -1.50000
H4B   2    0.103616    0.394210   -0.050515    11.00000   -1.50000
H4C   2   -0.058316    0.414788   -0.105131    11.00000   -1.50000
AFIX   0
C5    1    0.577418    0.410442    0.533119    11.00000    0.04803    0.03930 =
         0.04968    0.00570    0.02255    0.01267
C6    1    0.709996    0.416560    0.509745    11.00000    0.04948    0.04540 =
         0.05501    0.00250    0.02733    0.00939
AFIX  43
H6    2    0.735720    0.434506    0.479364    11.00000   -1.20000
AFIX   0
C7    1    0.805923    0.391114    0.538904    11.00000    0.05561    0.05737 =
         0.06034   -0.00224    0.02471    0.01948
AFIX  43
H7    2    0.909782    0.388702    0.533321    11.00000   -1.20000
AFIX   0
C8    1    0.724527    0.371562    0.574967    11.00000    0.06106    0.04977 =
         0.06477    0.00532    0.02268    0.02168
AFIX  43
H8    2    0.759737    0.352200    0.597683    11.00000   -1.20000
AFIX   0
C9    1    0.401421    0.437685    0.696691    11.00000    0.04182    0.03582 =
         0.02757    0.00090    0.01516    0.00034
C10   1    0.279571    0.440250    0.740392    11.00000    0.04346    0.06272 =
         0.04669   -0.00591    0.01538    0.00589
AFIX  43
H10   2    0.161243    0.437644    0.674729    11.00000   -1.20000
AFIX   0
C11   1    0.353664    0.447375    0.897974    11.00000    0.05093    0.06785 =
         0.04520   -0.00292    0.02090    0.00454
AFIX  43
H11   2    0.297112    0.450778    0.959901    11.00000   -1.20000
AFIX   0
C12   1    0.522342    0.448446    0.944552    11.00000    0.05766    0.05206 =
         0.04087   -0.00952    0.01635   -0.00509
AFIX  43
H12   2    0.605782    0.452508    1.048265    11.00000   -1.20000
AFIX   0
C13   1    0.428434    0.465567    0.446305    11.00000    0.04259    0.03570 =
         0.04619    0.00894    0.02180    0.00269
C14   1    0.446096    0.491232    0.513526    11.00000    0.06900    0.03823 =
         0.06032    0.00600    0.03437    0.00105
AFIX  43
H14   2    0.447110    0.495426    0.610537    11.00000   -1.20000
AFIX   0
C15   1    0.462958    0.510813    0.409092    11.00000    0.06556    0.02910 =
         0.07498    0.01135    0.03478    0.00197
AFIX  43
H15   2    0.476979    0.530928    0.422510    11.00000   -1.20000
AFIX   0
C16   1    0.455621    0.496035    0.290784    11.00000    0.05816    0.04883 =
         0.05979    0.01693    0.02813   -0.00564
AFIX  43
H16   2    0.463154    0.504115    0.203589    11.00000   -1.20000
AFIX   0
RESI 0
RESI 3
I1    5    0.157249    0.339801    0.573942    11.00000    0.05220    0.05129 =
         0.06831    0.02153    0.02318    0.01873
O1    3    0.815133    0.267592   -0.155300    11.00000    0.11330    0.05924 =
         0.07065   -0.01286    0.02536    0.02592
O3    3    0.634497    0.350357   -0.084018    11.00000    0.08712    0.05178 =
         0.05338    0.00772    0.02365    0.02269
PART 1 31
SAME_1 P1 C1 > C4 O2 C9 > C12
P1    4    0.851602    0.306837    0.054329    31.00000    0.04360    0.03412 =
         0.05290    0.01048    0.02644    0.00962
C1    1    0.872578    0.285318    0.214374    31.00000    0.06134    0.05076 =
         0.08204    0.02216    0.04216    0.01575
AFIX  23
H1A   2    0.941242    0.268131    0.221681    31.00000   -1.20000
H1B   2    0.931647    0.296228    0.312978    31.00000   -1.20000
AFIX   0
C2    1    0.692121    0.276190    0.190046    31.00000    0.07989    0.07463 =
         0.11131    0.02379    0.05488    0.00998
AFIX  23
H2A   2    0.619796    0.293363    0.171108    31.00000   -1.20000
H2B   2    0.638140    0.263654    0.097173    31.00000   -1.20000
AFIX   0
C3    1    0.704567    0.260423    0.332681    31.00000    0.08127    0.08837 =
         0.11729    0.01756    0.05940    0.00594
AFIX  23
H3A   2    0.784919    0.270503    0.428716    31.00000   -1.20000
H3B   2    0.591597    0.260025    0.330798    31.00000   -1.20000
AFIX   0
C4    1    0.764939    0.230649    0.333730    31.00000    0.09362    0.10418 =
         0.13883    0.00414    0.07067    0.00254
AFIX 137
H4A   2    0.741221    0.225151    0.227432    31.00000   -1.50000
H4B   2    0.705554    0.217598    0.372010    31.00000   -1.50000
H4C   2    0.887760    0.229611    0.402439    31.00000   -1.50000
AFIX   0
O2    3    1.074733    0.322661   -0.049236    31.00000    0.06387    0.05856 =
         0.05977   -0.00294    0.04120   -0.01018
C9    1    1.057414    0.314964    0.078930    31.00000    0.05108    0.04327 =
         0.05505    0.00325    0.03844    0.00172
C10   1    1.211935    0.315687    0.207863    31.00000    0.05342    0.06858 =
         0.06801   -0.00040    0.03757    0.00187
AFIX  43
H10   2    1.236193    0.310767    0.311756    31.00000   -1.20000
AFIX   0
C11   1    1.328186    0.325203    0.155740    31.00000    0.05190    0.07943 =
         0.07564   -0.00440    0.03895   -0.00490
AFIX  43
H11   2    1.446550    0.328408    0.218387    31.00000   -1.20000
AFIX   0
C12   1    1.241187    0.328856    0.002492    31.00000    0.06114    0.06993 =
         0.07321   -0.00112    0.04359   -0.00903
AFIX  43
H12   2    1.289636    0.335028   -0.062490    31.00000   -1.20000
AFIX   0
PART 2 -31
SAME_1 P1 C1 > C4 O2 C9 > C12
P1B   4    0.825086    0.301467    0.066491   -31.00000    0.05007    0.04658 =
         0.06433    0.00811    0.03403    0.01305
C1B   1    1.048232    0.302735    0.143713   -31.00000    0.04919    0.04795 =
         0.06298    0.00308    0.03306    0.00353
AFIX  23
H1C   2    1.097115    0.312274    0.246952   -31.00000   -1.20000
H1D   2    1.093476    0.282992    0.159363   -31.00000   -1.20000
AFIX   0
C2B   1    1.104483    0.318954    0.035392   -31.00000    0.05585    0.06059 =
         0.06794   -0.00193    0.03703   -0.00245
AFIX  23
H2C   2    1.053056    0.309895   -0.069161   -31.00000   -1.20000
H2D   2    1.064234    0.338988    0.023187   -31.00000   -1.20000
AFIX   0
C3B   1    1.298463    0.318463    0.104223   -31.00000    0.05505    0.06714 =
         0.06993   -0.00541    0.04055   -0.00349
AFIX  23
H3C   2    1.337414    0.298370    0.114646   -31.00000   -1.20000
H3D   2    1.332171    0.328222    0.031339   -31.00000   -1.20000
AFIX   0
C4B   1    1.385892    0.332877    0.262498   -31.00000    0.05737    0.07621 =
         0.08274   -0.00864    0.04574   -0.00769
AFIX 137
H4D   2    1.331603    0.326844    0.326571   -31.00000   -1.50000
H4E   2    1.376271    0.353672    0.248776   -31.00000   -1.50000
H4F   2    1.506361    0.327441    0.314540   -31.00000   -1.50000
AFIX   0
O2B   3    0.883279    0.262331    0.296740   -31.00000    0.07913    0.07829 =
         0.11035    0.01903    0.05114    0.00993
C9B   1    0.770280    0.275644    0.167858   -31.00000    0.06491    0.06160 =
         0.09478    0.01771    0.05092    0.01232
C10B  1    0.607833    0.266869    0.129357   -31.00000    0.07402    0.07605 =
         0.11065    0.01587    0.05560    0.00365
AFIX  43
H10B  2    0.503954    0.273845    0.048250   -31.00000   -1.20000
AFIX   0
C11B  1    0.631233    0.244991    0.238748   -31.00000    0.08428    0.08053 =
         0.11570    0.01743    0.05404    0.00438
AFIX  43
H11B  2    0.546142    0.232277    0.236215   -31.00000   -1.20000
AFIX   0
C12B  1    0.793110    0.245394    0.345446   -31.00000    0.08232    0.08036 =
         0.11715    0.01846    0.05630    0.00812
AFIX  43
H12B  2    0.838836    0.235288    0.441714   -31.00000   -1.20000
AFIX   0
PART 0
C5    1    0.737245    0.290175   -0.127213    11.00000    0.05918    0.04298 =
         0.06871   -0.00681    0.02465    0.01057
C6    1    0.582434    0.294668   -0.247640    11.00000    0.07556    0.06963 =
         0.08453   -0.01568   -0.00002    0.01214
AFIX  43
H6    2    0.501617    0.308807   -0.255676    11.00000   -1.20000
AFIX   0
C7    1    0.565889    0.273385   -0.361698    11.00000    0.10150    0.06691 =
         0.08680   -0.02903   -0.00577   -0.00839
AFIX  43
H7    2    0.471321    0.271062   -0.461897    11.00000   -1.20000
AFIX   0
C8    1    0.699558    0.258322   -0.304899    11.00000    0.11785    0.06142 =
         0.07681   -0.02954    0.01477    0.00534
AFIX  43
H8    2    0.719118    0.242638   -0.357344    11.00000   -1.20000
AFIX   0
C13   1    0.732949    0.337135    0.052515    11.00000    0.04865    0.04339 =
         0.05818    0.01219    0.02662    0.01671
C14   1    0.735222    0.352203    0.171677    11.00000    0.04923    0.05701 =
         0.05618    0.01334    0.02262    0.02480
AFIX  43
H14   2    0.799273    0.348024    0.279806    11.00000   -1.20000
AFIX   0
C15   1    0.623630    0.375554    0.105075    11.00000    0.05748    0.05131 =
         0.06308    0.00506    0.03067    0.01938
AFIX  43
H15   2    0.594814    0.389803    0.159271    11.00000   -1.20000
AFIX   0
C16   1    0.567096    0.373606   -0.048344    11.00000    0.07597    0.04531 =
         0.06054    0.00999    0.02265    0.02479
AFIX  43
H16   2    0.490186    0.386665   -0.122768    11.00000   -1.20000
AFIX   0
RESI 0
RESI 4
I1    5    0.246008    0.226900    0.290070    11.00000    0.06892    0.04570 =
         0.03746   -0.00212    0.02708   -0.00955
PART 1 21
SAME_1 P1 > C16
P1    4    0.366472    0.183308    0.773137    21.00000    0.03039    0.02640 =
         0.02473    0.00237    0.01124    0.00038
O1    3    0.382401    0.132522    0.900766    21.00000    0.05515    0.03000 =
         0.03860    0.00399    0.01588   -0.00096
O2    3    0.297405    0.225242    0.929311    21.00000    0.08933    0.04826 =
         0.04322    0.00460    0.03636    0.01732
O3    3    0.696899    0.196844    0.940140    21.00000    0.03682    0.05430 =
         0.03463   -0.00410    0.00647   -0.00766
C1    1    0.246664    0.169810    0.580053    21.00000    0.03504    0.03230 =
         0.02675   -0.00365    0.01103    0.00116
AFIX  23
H1A   2    0.259020    0.183130    0.505931    21.00000   -1.20000
H1B   2    0.295548    0.151199    0.572156    21.00000   -1.20000
AFIX   0
C2    1    0.056667    0.165708    0.530338    21.00000    0.03722    0.03743 =
         0.03388   -0.00109    0.01288    0.00025
AFIX  23
H2A   2    0.041992    0.150748    0.595953    21.00000   -1.20000
H2B   2    0.008359    0.183754    0.546594    21.00000   -1.20000
AFIX   0
C3    1   -0.038172    0.157064    0.359556    21.00000    0.04481    0.04546 =
         0.03919   -0.00485    0.00827   -0.00955
AFIX  23
H3A   2   -0.023780    0.172239    0.294854    21.00000   -1.20000
H3B   2    0.013279    0.139334    0.343841    21.00000   -1.20000
AFIX   0
C4    1   -0.226258    0.152091    0.303869    21.00000    0.04689    0.06225 =
         0.06101   -0.00418    0.00432   -0.01556
AFIX 137
H4A   2   -0.277070    0.169182    0.324362    21.00000   -1.50000
H4B   2   -0.241900    0.135748    0.359733    21.00000   -1.50000
H4C   2   -0.281679    0.148120    0.191427    21.00000   -1.50000
AFIX   0
C5    1    0.353308    0.161033    0.915853    21.00000    0.03592    0.02884 =
         0.03109    0.00306    0.01279    0.00029
C6    1    0.329807    0.164992    1.042801    21.00000    0.04212    0.03497 =
         0.03641    0.00483    0.01655   -0.00367
AFIX  43
H6    2    0.307941    0.182625    1.079243    21.00000   -1.20000
AFIX   0
C7    1    0.343908    0.137899    1.111341    21.00000    0.04050    0.04482 =
         0.03772    0.00677    0.01434   -0.01031
AFIX  43
H7    2    0.333635    0.133772    1.203319    21.00000   -1.20000
AFIX   0
C8    1    0.374190    0.119239    1.023527    21.00000    0.04882    0.03690 =
         0.04290    0.01114    0.01205   -0.00589
AFIX  43
H8    2    0.388322    0.099269    1.043305    21.00000   -1.20000
AFIX   0
C9    1    0.290519    0.217385    0.791474    21.00000    0.04987    0.03304 =
         0.03233    0.00146    0.02501    0.00552
C10   1    0.217375    0.238919    0.683600    21.00000    0.07063    0.03995 =
         0.04310    0.01305    0.02991    0.01773
AFIX  43
H10   2    0.192738    0.238685    0.576615    21.00000   -1.20000
AFIX   0
C11   1    0.186555    0.261486    0.765463    21.00000    0.06932    0.03699 =
         0.05228    0.00936    0.03498    0.01811
AFIX  43
H11   2    0.139569    0.279701    0.724838    21.00000   -1.20000
AFIX   0
C12   1    0.236027    0.252217    0.909495    21.00000    0.08155    0.04308 =
         0.05031    0.00403    0.03395    0.01785
AFIX  43
H12   2    0.229274    0.263193    0.989534    21.00000   -1.20000
AFIX   0
C13   1    0.579270    0.185034    0.804410    21.00000    0.03035    0.03719 =
         0.03524    0.00481    0.01101   -0.00434
C14   1    0.653961    0.176349    0.715272    21.00000    0.03550    0.05189 =
         0.04687   -0.00009    0.01506   -0.00473
AFIX  43
H14   2    0.600831    0.167285    0.615997    21.00000   -1.20000
AFIX   0
C15   1    0.831202    0.183880    0.804114    21.00000    0.03965    0.05925 =
         0.05364    0.00181    0.01614   -0.00024
AFIX  43
H15   2    0.918812    0.180902    0.774412    21.00000   -1.20000
AFIX   0
C16   1    0.847654    0.195734    0.934902    21.00000    0.03708    0.05766 =
         0.04889    0.00565    0.00947   -0.00772
AFIX  43
H16   2    0.952200    0.202633    1.015384    21.00000   -1.20000
AFIX   0
PART 2 -21
SAME_1 P1 > C16
P1B   4    0.243152    0.176269    0.704640   -21.00000    0.03537    0.03220 =
         0.03247    0.00168    0.01610    0.00066
O1B   3    0.340596    0.128800    0.858458   -21.00000    0.04607    0.02930 =
         0.03669    0.00607    0.01240   -0.00564
O2B   3    0.182631    0.218742    0.858915   -21.00000    0.06276    0.03874 =
         0.04179    0.00263    0.03898    0.00991
O3B   3   -0.073622    0.154143    0.580992   -21.00000    0.04268    0.04976 =
         0.03469   -0.00138    0.01554    0.00109
C1B   1    0.407041    0.174015    0.645804   -21.00000    0.03259    0.03848 =
         0.03725   -0.00040    0.01309   -0.00027
AFIX  23
H1C   2    0.421625    0.153819    0.623537   -21.00000   -1.20000
H1D   2    0.372926    0.185100    0.548384   -21.00000   -1.20000
AFIX   0
C2B   1    0.578423    0.185650    0.773278   -21.00000    0.03308    0.04291 =
         0.03590   -0.00077    0.01106   -0.00328
AFIX  23
H2C   2    0.567389    0.206409    0.786573   -21.00000   -1.20000
H2D   2    0.605527    0.176160    0.873911   -21.00000   -1.20000
AFIX   0
C3B   1    0.723479    0.180640    0.732317   -21.00000    0.03570    0.05106 =
         0.04287   -0.00014    0.01287   -0.00514
AFIX  23
H3C   2    0.742690    0.159810    0.731001   -21.00000   -1.20000
H3D   2    0.689896    0.188084    0.625899   -21.00000   -1.20000
AFIX   0
C4B   1    0.886625    0.194619    0.844210   -21.00000    0.04113    0.06775 =
         0.06104   -0.00237    0.00419   -0.00091
AFIX 137
H4D   2    0.944059    0.182633    0.937456   -21.00000   -1.50000
H4E   2    0.862036    0.213394    0.874389   -21.00000   -1.50000
H4F   2    0.960505    0.196975    0.793982   -21.00000   -1.50000
AFIX   0
C5B   1    0.298632    0.156178    0.877321   -21.00000    0.04131    0.03071 =
         0.03432    0.00538    0.01457   -0.00285
C6B   1    0.297658    0.158797    1.015402   -21.00000    0.04181    0.03497 =
         0.03663    0.00246    0.01562   -0.00379
AFIX  43
H6B   2    0.272137    0.175549    1.056477   -21.00000   -1.20000
AFIX   0
C7B   1    0.342334    0.131574    1.088328   -21.00000    0.04483    0.03469 =
         0.03630    0.00433    0.01676   -0.00473
AFIX  43
H7B   2    0.349644    0.126421    1.186697   -21.00000   -1.20000
AFIX   0
C8B   1    0.371766    0.114799    0.992884   -21.00000    0.04642    0.03544 =
         0.03629    0.00228    0.01575   -0.00505
AFIX  43
H8B   2    0.409599    0.095551    1.015096   -21.00000   -1.20000
AFIX   0
C9B   1    0.226757    0.212662    0.745982   -21.00000    0.05847    0.03824 =
         0.03712    0.00443    0.02919    0.01045
C10B  1    0.287925    0.237622    0.713488   -21.00000    0.06344    0.03891 =
         0.04468    0.00681    0.03238    0.01627
AFIX  43
H10B  2    0.353896    0.239479    0.658951   -21.00000   -1.20000
AFIX   0
C11B  1    0.231655    0.259884    0.778549   -21.00000    0.06991    0.03764 =
         0.05003    0.00943    0.03384    0.01773
AFIX  43
H11B  2    0.252576    0.279786    0.777468   -21.00000   -1.20000
AFIX   0
C12B  1    0.143527    0.247045    0.841320   -21.00000    0.07125    0.04048 =
         0.04813    0.00623    0.03573    0.01695
AFIX  43
H12B  2    0.065495    0.256190    0.869480   -21.00000   -1.20000
AFIX   0
C13B  1    0.052542    0.163939    0.549224   -21.00000    0.03846    0.03985 =
         0.03665   -0.00217    0.01210   -0.00276
C14B  1   -0.000704    0.162633    0.391578   -21.00000    0.04074    0.04519 =
         0.04091   -0.00388    0.00980   -0.00716
AFIX  43
H14B  2    0.064420    0.167021    0.338525   -21.00000   -1.20000
AFIX   0
C15B  1   -0.173810    0.153351    0.322892   -21.00000    0.04333    0.04820 =
         0.04354   -0.00277    0.00871   -0.00803
AFIX  43
H15B  2   -0.248820    0.151284    0.214614   -21.00000   -1.20000
AFIX   0
C16B  1   -0.208736    0.148206    0.440474   -21.00000    0.04236    0.05136 =
         0.04540   -0.00512    0.01334   -0.00611
AFIX  43
H16B  2   -0.315104    0.141223    0.428280   -21.00000   -1.20000
PART 0
RESI 0
AFIX   0
HKLF 4


REM  Primitive_a.res in P2(1)
REM wR2 = 0.0985, GooF = S = 1.043, Restrained GooF = 1.023 for all data
REM R1 = 0.0400 for 14645 Fo > 4sig(Fo) and 0.0469 for all 16517 data
REM 1035 parameters refined using 1597 restraints

END

WGHT      0.0339      3.9065

REM Highest difference peak  1.195,  deepest hole -0.922,  1-sigma level  0.105
Q1    1   0.2118  0.3509  0.6542  11.00000  0.05    1.19
Q2    1   0.3398  0.2262  0.2832  11.00000  0.05    1.19
Q3    1   0.3499  0.4273  0.3908  11.00000  0.05    0.91
Q4    1   0.7725  0.4769  0.3264  11.00000  0.05    0.82
Q5    1   0.8016  0.4720  0.2634  11.00000  0.05    0.77
Q6    1   0.4541  0.5963  0.4836  11.00000  0.05    0.74
Q7    1   0.8678  0.4598  0.2422  11.00000  0.05    0.73
Q8    1   0.1389  0.2226  0.2157  11.00000  0.05    0.70
Q9    1   0.9798  0.4803  0.2987  11.00000  0.05    0.68
Q10   1   0.1188  0.3313  0.6171  11.00000  0.05    0.65
Q11   1   0.6988  0.5959  0.5570  11.00000  0.05    0.65
Q12   1   1.0763  0.4759  0.3554  11.00000  0.05    0.62
Q13   1   0.6621  0.5840  0.4420  11.00000  0.05    0.62
Q14   1   0.0889  0.2280  0.2757  11.00000  0.05    0.58
Q15   1   0.7907  0.4624  0.3901  11.00000  0.05    0.57
Q16   1   0.9365  0.4935  0.4400  11.00000  0.05    0.57
Q17   1   0.5396  0.5804  0.4164  11.00000  0.05    0.56
Q18   1   0.0299  0.3386  0.4859  11.00000  0.05    0.55
Q19   1   0.2138  0.2113  0.1967  11.00000  0.05    0.54
Q20   1   1.0276  0.4763  0.3914  11.00000  0.05    0.53
Q21   1   0.6028  0.5808  0.5782  11.00000  0.05    0.53
Q22   1  -0.0853  0.5095  0.5204  11.00000  0.05    0.51
Q23   1   0.2953  0.2393  0.3619  11.00000  0.05    0.51
Q24   1   0.2913  0.3382  0.5875  11.00000  0.05    0.51
Q25   1   0.6847  0.6100  0.4246  11.00000  0.05    0.50
Q26   1   0.2912  0.2102  0.3735  11.00000  0.05    0.50
Q27   1   0.6117  0.6105  0.5843  11.00000  0.05    0.50
Q28   1   0.6482  0.4864  0.2178  11.00000  0.05    0.50
Q29   1   0.2751  0.4045  0.1177  11.00000  0.05    0.49
Q30   1   0.5456  0.6133  0.3955  11.00000  0.05    0.49
Q31   1   0.7281  0.4889  0.3638  11.00000  0.05    0.48
Q32   1   0.9312  0.4599  0.4268  11.00000  0.05    0.48
Q33   1   0.1220  0.2369  0.3196  11.00000  0.05    0.48
Q34   1  -0.0103  0.3435  0.5501  11.00000  0.05    0.48
Q35   1   0.9989  0.4631  0.2786  11.00000  0.05    0.47
Q36   1   0.7113  0.2428  0.2576  11.00000  0.05    0.47
Q37   1   0.1409  0.2168  0.3229  11.00000  0.05    0.47
Q38   1   0.3627  0.3358  0.5959  11.00000  0.05    0.46
Q39   1   0.8648  0.4923  0.2427  11.00000  0.05    0.46
Q40   1   0.2185  0.2421  0.2052  11.00000  0.05    0.46
Q41   1   0.1152  0.3220  0.4623  11.00000  0.05    0.44
Q42   1  -0.3236  0.1087  0.4774  11.00000  0.05    0.44
Q43   1   0.0683  0.3516  0.6169  11.00000  0.05    0.44
Q44   1  -0.1637  0.4425  0.1412  11.00000  0.05    0.43
Q45   1   0.2001  0.3957  0.1393  11.00000  0.05    0.43
Q46   1   0.1960  0.3933  0.2669  11.00000  0.05    0.42
Q47   1   0.3694  0.4481  0.4202  11.00000  0.05    0.41
Q48   1   0.7637  0.4533  1.1793  11.00000  0.05    0.41
Q49   1   0.6077  0.4760  0.2925  11.00000  0.05    0.40
Q50   1   0.3819  0.4930  0.1381  11.00000  0.05    0.40
;
_shelx_res_checksum   68827

_shelx_hkl_file
;
   1   0   0 9.27651 5.55408   1
   1   0   0 2.04091 0.60751   2
  -1   0   0 0.63772 5.52486   1
  -1   0   0 2.47861 0.76434   3
   2   0   0 227.612 20.5907   1
   2   0   0 238.756 12.4797   2
  -2   0   0 212.905 21.3566   1
  -3   0   0 88.5281 16.2016   1
   3   0   0 62.9214 14.8355   1
   3   0   0 75.3707 4.67451   2
   4   0   0 500.949 40.3986   1
   4   0   0 483.089 26.3498   2
  -4   0   0 493.881 40.1176   1
   5   0   0 97.5682 6.04571   2
  -5   0   0 100.009 20.2788   1
   5   0   0 87.4180 20.2973   1
  -6   0   0 508.598 49.9381   1
   6   0   0 564.199 47.5719   1
   6   0   0 558.504 29.6921   2
   7   0   0 288.277 42.2024   1
  -7   0   0 269.171 47.8755   1
   7   0   0 204.254 12.6244   2
   8   0   0 -1.2640 2.69919   2
   9   0   0 4.70437 3.39750   2
  10   0   0 1.49998 4.38782   2
  -1  -1   0 985.659 49.4456   3
   1  -1   0 964.309 49.3908   2
   1  -1   0 926.060 52.4261   1
   1   1   0 967.942 52.6379   1
   1   1   0 820.119 49.3837   2
  -2  -1   0 537.733 28.1356   3
  -2  -1   0 543.607 35.1329   1
   2  -1   0 541.728 35.1625   1
   2  -1   0 524.897 28.0057   2
  -2   1   0 490.874 35.7918   1
   2   1   0 529.593 28.0211   2
   2   1   0 503.774 34.7804   1
  -3  -1   0 500.631 36.5550   1
   3  -1   0 508.712 26.3622   2
   3  -1   0 495.392 36.3653   1
   3   1   0 465.872 36.1766   1
   3   1   0 503.928 26.3639   2
  -3   1   0 459.178 36.2051   1
  -4  -1   0 245.608 28.5486   1
   4  -1   0 246.307 26.9161   1
   4  -1   0 221.177 13.2935   2
   4   1   0 277.472 27.8008   1
  -4   1   0 265.561 27.7669   1
   4   1   0 246.408 13.3781   2
  -5  -1   0 167.853 24.6596   1
   5  -1   0 135.058 8.24014   2
   5  -1   0 168.843 24.3090   1
   5   1   0 168.974 27.4268   1
   5   1   0 138.571 8.31267   2
  -5   1   0 142.130 23.5168   1
   6  -1   0 79.8281 5.60002   2
   6  -1   0 110.011 24.2069   1
  -6  -1   0 101.648 22.9708   1
   6   1   0 103.886 24.2836   1
   6   1   0 76.1152 5.65539   2
  -6   1   0 81.7194 21.6113   1
  -7  -1   0 144.423 33.7150   1
   7  -1   0 199.150 11.6324   2
   7  -1   0 219.511 32.0070   1
   7   1   0 196.858 11.6180   2
   7   1   0 204.311 32.0452   1
  -7   1   0 203.228 33.6524   1
   8  -1   0 46.5797 5.30347   2
   8   1   0 52.1604 5.23232   2
   9  -1   0 76.0468 6.98518   2
   9   1   0 77.2669 7.12213   2
  10  -1   0 2.70695 4.29105   2
  10   1   0 1.23493 3.82092   2
   1  -2   0 437.730 22.0182   2
  -1  -2   0 448.906 22.0860   3
   1  -2   0 439.848 26.2295   1
   1   2   0 390.642 25.4579   1
   1   2   0 356.453 22.0125   2
  -2  -2   0 8231.50 427.551   1
   2  -2   0 7792.76 427.363   1
  -2   2   0 8066.12 427.515   1
   2   2   0 7804.56 427.243   1
  -3  -2   0 1011.63 52.3006   3
   3  -2   0 960.617 61.2654   1
   3  -2   0 931.116 52.1188   2
  -3  -2   0 968.377 61.3563   1
   3   2   0 974.712 61.4163   1
  -3   2   0 985.185 61.7132   1
   3   2   0 1024.39 52.1595   2
   4  -2   0 709.720 49.7050   1
  -4  -2   0 729.454 50.1316   1
   4  -2   0 652.674 37.2975   2
   4   2   0 677.304 37.3311   2
  -4   2   0 741.181 50.0782   1
   4   2   0 720.886 50.0705   1
   5  -2   0 101.437 6.67763   2
   5  -2   0 109.337 20.7810   1
  -5  -2   0 137.909 25.2748   1
   5   2   0 124.254 23.4750   1
   5   2   0 114.290 6.76347   2
  -5   2   0 120.506 22.5917   1
   6  -2   0 309.396 16.8254   2
  -6  -2   0 342.581 36.1306   1
   6  -2   0 322.751 34.8645   1
  -6   2   0 267.168 38.1771   1
   6   2   0 317.307 35.1797   1
   6   2   0 286.014 16.7779   2
   7  -2   0 3.89709 2.49671   2
   7  -2   0 19.0310 19.4640   1
  -7  -2   0 15.0363 19.4148   1
   7   2   0 2.20143 2.41915   2
  -7   2   0 28.3983 18.6188   1
   7   2   0 5.50091 18.2033   1
   8  -2   0 25.5230 3.66156   2
   8   2   0 25.4671 3.62479   2
   9  -2   0 40.0098 5.07234   2
   9   2   0 47.2412 4.86605   2
  10  -2   0 36.3724 4.80939   2
  10   2   0 32.6026 4.70038   2
  -1  -3   0 474.076 21.4822   3
   1  -3   0 458.402 21.3967   2
   1  -3   0 429.174 25.4486   1
  -1  -3   0 341.201 24.9788   1
  -1   3   0 333.531 25.0856   1
   1   3   0 378.646 25.7052   1
   1   3   0 373.355 21.3962   2
  -2  -3   0 6774.99 349.665   1
   2  -3   0 6337.10 349.199   1
  -2   3   0 6620.41 349.500   1
   2   3   0 6251.20 349.089   1
   3  -3   0 819.522 48.2903   2
  -3  -3   0 926.589 48.4990   3
  -3  -3   0 878.275 57.4761   1
   3  -3   0 842.788 57.0176   1
   3   3   0 969.078 58.1878   1
  -3   3   0 956.455 58.2717   1
   3   3   0 971.369 48.3527   2
   4  -3   0 670.816 37.5407   2
   4  -3   0 714.519 50.5068   1
  -4  -3   0 683.440 49.7239   1
  -4  -3   0 733.640 37.8072   3
   4   3   0 730.207 50.6299   1
   4   3   0 684.746 37.5799   2
  -4   3   0 717.911 51.4541   1
   5  -3   0 324.634 32.9640   1
   5  -3   0 270.804 16.0748   2
  -5  -3   0 290.683 33.0950   1
  -5   3   0 292.091 33.3590   1
   5   3   0 301.008 16.1671   2
   5   3   0 317.487 34.1575   1
   6  -3   0 29.8970 3.67845   2
  -6   3   0 39.9446 19.7197   1
   6   3   0 56.1547 21.8988   1
   6   3   0 37.8357 3.85050   2
   7  -3   0 25.1363 3.14807   2
   7  -3   0 69.4186 28.5556   1
  -7  -3   0 73.2050 29.4009   1
  -7   3   0 34.3033 27.3020   1
   7   3   0 22.3057 3.17103   2
   7   3   0 33.9607 32.0059   1
   8  -3   0 103.324 7.64260   2
   8   3   0 110.135 7.83016   2
   9  -3   0 89.6295 7.37599   2
   9   3   0 72.7484 6.90329   2
  10  -3   0 12.9066 4.69336   2
  10   3   0 18.3830 4.53013   2
  -1  -4   0 772.672 42.0376   3
  -1  -4   0 693.054 45.4944   1
   1  -4   0 739.175 45.6049   1
   1  -4   0 749.587 41.9667   2
   1   4   0 886.326 42.0121   2
  -1   4   0 842.114 45.9862   1
   1   4   0 856.233 46.1448   1
   2  -4   0 336.771 27.1121   1
  -2  -4   0 322.070 26.2227   1
   2  -4   0 329.011 17.7058   2
   2   4   0 294.877 25.1847   1
   2   4   0 360.282 17.7572   2
  -2   4   0 312.806 27.5944   1
  -3  -4   0 698.547 33.1699   3
  -3  -4   0 607.295 42.7981   1
   3  -4   0 610.634 32.9231   2
   3  -4   0 638.058 42.9222   1
   3   4   0 595.235 32.9476   2
  -3   4   0 584.967 42.8083   1
   3   4   0 559.197 42.0691   1
  -4  -4   0 279.098 30.5324   1
   4  -4   0 291.761 15.9158   2
   4  -4   0 292.048 28.9164   1
  -4  -4   0 309.851 16.2267   3
   4   4   0 277.835 15.9272   2
   4   4   0 311.361 31.6187   1
  -4   4   0 277.296 31.0771   1
   5  -4   0 614.925 48.9205   1
   5  -4   0 583.861 33.0566   2
  -5  -4   0 610.654 49.1059   1
  -5   4   0 640.180 48.2961   1
   5   4   0 662.194 48.8915   1
   5   4   0 614.029 33.1239   2
   6  -4   0 307.525 33.6229   1
   6  -4   0 237.272 15.0316   2
  -6  -4   0 292.058 34.3480   1
  -6   4   0 295.213 33.9563   1
   6   4   0 272.978 15.1919   2
   6   4   0 312.872 34.1022   1
   7  -4   0 388.511 47.1217   1
  -7  -4   0 417.625 51.6492   1
   7  -4   0 380.498 21.3558   2
   7   4   0 341.187 67.0027   1
   7   4   0 389.835 21.4548   2
   8  -4   0 31.5167 3.83311   2
   8   4   0 34.1442 3.91987   2
   9  -4   0 31.4691 4.48182   2
   9   4   0 21.2230 3.95599   2
  10  -4   0 12.3293 4.40874   2
  10   4   0 14.4187 4.73394   2
   0  -5   0 -1.3389 0.50618   2
   0  -5   0 -0.5616 4.65661   1
   0   5   0 -0.5690 4.52131   1
   0   5   0 -0.3478 0.45033   2
  -1  -5   0 623.997 39.7829   1
   1  -5   0 686.090 35.2258   2
  -1  -5   0 627.220 35.2994   3
   1   5   0 655.779 39.9932   1
  -1   5   0 775.984 40.6057   1
   1   5   0 628.319 35.2465   2
  -2  -5   0 3825.39 192.823   3
   2  -5   0 3629.35 198.682   1
  -2  -5   0 3546.67 198.695   1
  -2   5   0 3712.25 199.015   1
   2   5   0 3478.09 198.550   1
  -3  -5   0 2238.42 129.245   1
   3  -5   0 2220.51 120.306   2
  -3  -5   0 2351.85 120.483   3
   3  -5   0 2320.25 129.404   1
   3   5   0 2210.99 129.202   1
   3   5   0 2351.86 120.360   2
  -3   5   0 2181.91 128.920   1
  -4  -5   0 1026.85 51.4115   3
   4  -5   0 986.606 63.4331   1
  -4  -5   0 953.548 63.4035   1
   4  -5   0 956.265 51.1273   2
  -4   5   0 959.692 64.4330   1
   4   5   0 891.055 51.1415   2
   4   5   0 946.169 64.5145   1
  -5  -5   0 461.249 39.6460   1
   5  -5   0 417.694 23.6727   2
   5  -5   0 443.954 40.0229   1
   5   5   0 471.031 40.5537   1
   5   5   0 417.953 23.7048   2
  -5   5   0 471.078 39.7065   1
   6  -5   0 244.815 32.1041   1
   6  -5   0 130.057 8.62563   2
  -6  -5   0 249.142 34.4653   1
   6   5   0 136.840 8.68277   2
   6   5   0 199.614 35.3088   1
  -6   5   0 146.582 30.1897   1
  -7  -5   0 229.411 34.0968   1
   7  -5   0 182.067 11.3891   2
   7   5   0 231.931 34.2685   1
   7   5   0 193.078 11.6259   2
   8  -5   0 80.3339 6.49254   2
   8   5   0 79.6666 6.63682   2
   9  -5   0 27.1583 4.00592   2
   9   5   0 21.2802 4.29075   2
  10  -5   0 30.7002 4.88953   2
  10   5   0 26.7838 5.41239   2
   0  -6   0 4.84026 5.66659   1
   0  -6   0 24.3737 1.61238   2
   0   6   0 27.4683 7.23854   1
  -1  -6   0 1553.99 78.5119   3
  -1  -6   0 1428.60 82.6021   1
  -1   6   0 1455.62 82.7878   1
   1   6   0 1477.56 82.8296   1
  -2  -6   0 1170.44 70.0190   1
   2  -6   0 1100.04 69.5761   1
  -2  -6   0 1287.13 63.1796   3
   2  -6   0 1210.84 63.0314   2
   2   6   0 1124.28 69.9222   1
   2   6   0 1277.06 63.0716   2
  -2   6   0 1108.39 69.8503   1
   3  -6   0 122.802 8.03384   2
   3  -6   0 144.432 20.3248   1
  -3  -6   0 148.174 8.40704   3
  -3  -6   0 206.416 22.1435   1
   3   6   0 175.235 20.4179   1
   3   6   0 146.786 8.16706   2
  -3   6   0 121.264 22.8889   1
  -4  -6   0 1055.59 56.4981   3
  -4  -6   0 1037.99 68.5721   1
   4  -6   0 1001.86 56.2438   2
   4  -6   0 1093.86 69.6058   1
   4   6   0 1122.27 70.3301   1
   4   6   0 1016.66 56.2820   2
  -4   6   0 1109.46 69.2355   1
  -5  -6   0 449.442 39.4859   1
   5  -6   0 421.741 39.6228   1
  -5  -6   0 452.585 23.6518   3
   5  -6   0 421.075 23.2758   2
  -5   6   0 409.477 40.3055   1
   5   6   0 404.120 41.8057   1
   5   6   0 429.571 23.3573   2
  -6  -6   0 408.739 40.4686   1
   6  -6   0 384.843 21.3887   2
   6  -6   0 374.113 39.1373   1
   6   6   0 394.202 39.8914   1
  -6   6   0 385.107 39.1184   1
   6   6   0 397.769 21.4541   2
  -7  -6   0 104.645 32.6822   1
   7  -6   0 94.2985 6.59297   2
   7   6   0 86.3580 26.6738   1
   7   6   0 84.7036 6.48367   2
   8  -6   0 39.7950 4.94964   2
   8   6   0 38.9675 4.31899   2
   9  -6   0 19.2370 3.95069   2
   9   6   0 17.7558 3.97430   2
  10  -6   0 33.2114 5.35330   2
  10   6   0 27.3791 5.39439   2
   0  -7   0 5.61737 7.28392   1
   0  -7   0 0.26533 0.80349   2
   0   7   0 -2.0411 6.55652   1
   1  -7   0 472.312 24.1536   2
  -1  -7   0 465.082 30.8129   1
  -1  -7   0 485.188 24.2586   3
   1   7   0 408.936 29.4900   1
   1   7   0 471.705 24.1956   2
  -1   7   0 439.857 29.7161   1
  -1   7   0 403.329 29.8124   1
  -1   7   0 455.214 24.1457   2
  -2  -7   0 318.203 16.3316   3
  -2  -7   0 296.663 25.3919   1
   2  -7   0 309.379 25.5773   1
   2  -7   0 294.541 16.1258   2
  -2   7   0 278.735 27.0109   1
   2   7   0 272.783 24.5703   1
   2   7   0 307.150 16.1838   2
   3  -7   0 665.135 46.9358   1
  -3  -7   0 677.042 48.1217   1
   3  -7   0 670.448 37.1018   2
  -3  -7   0 741.689 37.3357   3
   3   7   0 688.376 47.0895   1
  -3   7   0 687.559 47.5731   1
   3   7   0 720.359 37.1748   2
  -4  -7   0 802.742 42.9063   3
   4  -7   0 793.945 54.7906   1
  -4  -7   0 824.183 56.4238   1
   4  -7   0 758.390 42.6174   2
  -4   7   0 825.324 55.6831   1
   4   7   0 788.755 42.6782   2
   4   7   0 824.189 56.4312   1
  -5  -7   0 376.568 20.0988   3
  -5  -7   0 404.038 36.1704   1
   5  -7   0 387.845 36.6850   1
   5  -7   0 352.269 19.6980   2
   5   7   0 329.512 19.7082   2
   5   7   0 353.595 35.4154   1
  -5   7   0 381.418 35.7099   1
   6  -7   0 107.545 7.07553   2
   6  -7   0 137.535 25.4609   1
  -6  -7   0 251.301 35.2485   1
  -6   7   0 135.820 30.4783   1
   6   7   0 99.7011 7.05729   2
   6   7   0 141.591 31.9876   1
  -7  -7   0 104.697 31.1628   1
   7  -7   0 97.0504 7.14847   2
   7   7   0 114.154 7.27741   2
   7   7   0 90.1672 32.1694   1
   8  -7   0 57.9708 5.44035   2
   8   7   0 51.0418 5.60245   2
   9  -7   0 40.4357 4.59126   2
   9   7   0 39.7575 4.63556   2
  10  -7   0 22.8410 4.98200   2
  10   7   0 22.0094 4.82959   2
   0  -8   0 4137.58 214.957   1
   0   8   0 3819.85 214.613   1
  -1  -8   0 97.2543 15.6353   1
   1  -8   0 122.646 6.33468   2
  -1  -8   0 125.817 6.50786   3
   1   8   0 97.5670 15.2590   1
   1   8   0 112.151 6.35826   2
  -1   8   0 105.839 6.29595   2
  -1   8   0 92.4809 15.0206   1
   2  -8   0 133.978 20.7047   1
  -2  -8   0 140.717 7.89888   3
  -2  -8   0 150.318 20.5456   1
   2  -8   0 136.410 7.63376   2
   2   8   0 135.522 7.72907   2
   2   8   0 126.215 17.5055   1
  -2   8   0 134.984 20.6803   1
   3  -8   0 422.698 23.5625   2
  -3  -8   0 419.135 23.7929   3
   3  -8   0 446.058 34.8451   1
  -3  -8   0 478.028 36.4902   1
   3   8   0 449.930 34.6181   1
   3   8   0 439.252 23.6333   2
  -3   8   0 457.056 36.9066   1
   4  -8   0 222.393 12.4733   2
  -4  -8   0 243.178 12.8868   3
  -4  -8   0 264.482 29.0782   1
   4  -8   0 227.302 26.0231   1
  -4   8   0 188.177 25.7046   1
   4   8   0 208.703 12.5684   2
   4   8   0 251.564 28.2137   1
   5  -8   0 35.5169 3.44548   2
   5  -8   0 51.6630 16.9668   1
  -5  -8   0 46.7572 18.0543   1
  -5  -8   0 41.3168 4.35089   3
  -5   8   0 62.4381 18.6455   1
   5   8   0 36.6269 3.57098   2
   5   8   0 40.1577 18.7695   1
   6  -8   0 465.778 45.6270   1
  -6  -8   0 460.325 43.6436   1
   6  -8   0 468.386 25.4628   2
  -6   8   0 486.505 45.1518   1
   6   8   0 454.601 45.4183   1
   6   8   0 469.382 25.5138   2
   7  -8   0 166.023 10.0956   2
  -7  -8   0 197.670 33.0317   1
   7   8   0 180.923 43.5037   1
   7   8   0 162.102 10.3569   2
   8  -8   0 8.52417 3.04765   2
   8   8   0 9.69631 3.24954   2
   9  -8   0 12.9377 3.85766   2
   9   8   0 19.3189 3.84889   2
  10  -8   0 4.95887 4.42465   2
  10   8   0 4.69457 4.21762   2
   0  -9   0 18.0938 9.67951   1
   0   9   0 22.7126 9.59266   1
   1  -9   0 6315.78 329.915   1
  -1  -9   0 6189.13 329.746   1
   1   9   0 6137.98 329.829   1
  -1   9   0 5870.02 329.154   1
  -2  -9   0 72.7996 14.9868   1
   2  -9   0 81.6137 4.23829   2
   2  -9   0 78.6516 14.3983   1
  -2  -9   0 70.8549 4.59386   3
  -2   9   0 65.6600 15.3708   1
   2   9   0 45.6306 13.7645   1
   2   9   0 55.8896 4.30512   2
   3  -9   0 1660.40 86.3252   2
  -3  -9   0 1570.39 96.0649   1
  -3  -9   0 1528.80 86.4931   3
   3  -9   0 1567.73 95.9305   1
   3   9   0 1728.32 86.3957   2
   3   9   0 1666.00 97.0450   1
  -3   9   0 1658.06 96.6649   1
  -4  -9   0 492.682 41.0334   1
   4  -9   0 466.751 26.7014   2
   4  -9   0 451.029 40.4754   1
  -4  -9   0 525.444 27.0612   3
  -4   9   0 541.621 42.5059   1
   4   9   0 533.896 26.8254   2
   4   9   0 439.516 40.6036   1
  -5  -9   0 212.652 30.0522   1
  -5  -9   0 213.522 11.5713   3
   5  -9   0 185.912 10.9988   2
   5  -9   0 161.329 25.4885   1
  -5   9   0 220.763 30.4708   1
   5   9   0 187.145 11.1399   2
   5   9   0 206.961 27.9245   1
  -6  -9   0 17.7915 3.31048   3
   6  -9   0 21.3607 2.71064   2
   6  -9   0 21.3506 17.5034   1
   6   9   0 21.6279 2.83989   2
  -6   9   0 45.9585 19.4496   1
   6   9   0 40.4400 18.7901   1
   7  -9   0 167.164 10.1816   2
  -7  -9   0 167.397 49.0604   1
   7   9   0 170.484 10.3316   2
   7   9   0 153.921 49.8529   1
   8  -9   0 132.873 8.77708   2
   8   9   0 130.947 8.92968   2
   9  -9   0 51.7123 5.95410   2
   9   9   0 54.7216 5.63422   2
  10  -9   0 6.52338 4.26427   2
  10   9   0 10.3440 4.72745   2
   0 -10   0 1.20223 1.18359   2
   0 -10   0 6.97109 9.23901   1
   0  10   0 2.86768 8.84614   1
   0  10   0 2.88521 1.15824   2
  -1 -10   0 167.886 10.3763   3
   1 -10   0 162.641 10.2248   2
   1 -10   0 149.248 18.1182   1
  -1 -10   0 153.983 18.1535   1
   1  10   0 228.263 20.6477   1
  -1  10   0 212.584 10.2528   2
   1  10   0 214.751 10.3152   2
  -1  10   0 211.981 20.0518   1
  -2 -10   0 2804.50 144.305   3
  -2 -10   0 2683.57 151.692   1
  -2  10   0 2688.71 151.721   1
   2  10   0 2701.07 151.932   1
   3 -10   0 140.529 7.68484   2
  -3 -10   0 169.329 23.5625   1
  -3 -10   0 130.636 8.04317   3
   3 -10   0 130.576 22.9991   1
   3  10   0 131.471 7.77784   2
   3  10   0 133.203 22.1142   1
  -3  10   0 118.026 19.9057   1
  -4 -10   0 229.098 12.8285   3
  -4 -10   0 270.129 28.1019   1
   4 -10   0 246.464 29.1561   1
   4 -10   0 207.908 12.4028   2
   4  10   0 226.583 25.9391   1
   4  10   0 222.934 12.5070   2
  -4  10   0 217.941 29.6676   1
  -5 -10   0 121.660 7.80772   3
  -5 -10   0 116.901 23.3211   1
   5 -10   0 129.577 23.8445   1
   5 -10   0 115.424 7.18814   2
   5  10   0 119.933 22.8442   1
  -5  10   0 134.425 24.1488   1
   5  10   0 117.164 7.31636   2
   6 -10   0 270.685 15.3757   2
   6 -10   0 236.525 35.5822   1
  -6 -10   0 272.013 15.8448   3
  -6 -10   0 286.198 34.7627   1
  -6  10   0 273.798 42.6179   1
   6  10   0 288.052 43.1227   1
   6  10   0 286.283 15.6075   2
   7 -10   0 44.4882 4.79548   2
  -7 -10   0 33.1425 27.2402   1
   7  10   0 50.4792 23.9269   1
   7  10   0 40.0306 4.94572   2
   8 -10   0 62.5852 5.83499   2
   8  10   0 64.1939 5.92239   2
   9 -10   0 25.6868 4.24384   2
   9  10   0 26.2312 4.42642   2
  10 -10   0 27.7135 5.49779   2
  10  10   0 27.5586 5.32838   2
   0 -11   0 1.25225 1.29805   2
   0 -11   0 -2.9081 10.5052   1
   0  11   0 1.08844 1.19257   2
   0  11   0 -1.7200 9.94186   1
   1 -11   0 3887.75 200.335   1
  -1 -11   0 3754.34 200.129   1
  -1  11   0 3527.34 199.670   1
   1  11   0 3457.74 199.890   1
  -2 -11   0 2646.97 135.306   3
  -2 -11   0 2408.22 142.963   1
   2 -11   0 2518.85 135.122   2
  -2  11   0 2507.73 143.582   1
   2  11   0 2532.20 143.651   1
  -2  11   0 2671.74 135.133   2
   3 -11   0 1595.36 93.3657   1
  -3 -11   0 1592.54 83.2929   3
   3 -11   0 1600.93 83.0735   2
  -3 -11   0 1541.10 93.5407   1
   3  11   0 1540.72 93.9399   1
   3  11   0 1560.48 83.1351   2
  -3  11   0 1509.48 94.0063   1
  -4 -11   0 271.095 28.0049   1
   4 -11   0 200.139 12.2132   2
  -4 -11   0 232.146 12.6840   3
   4 -11   0 222.040 28.5127   1
   4  11   0 218.876 12.3345   2
  -4  11   0 212.534 27.0584   1
   4  11   0 232.938 26.2423   1
  -5 -11   0 227.521 28.6186   1
  -5 -11   0 186.048 11.5989   3
   5 -11   0 197.431 29.6133   1
   5 -11   0 192.138 11.1114   2
   5  11   0 197.645 11.2911   2
  -5  11   0 209.933 32.1443   1
   5  11   0 207.686 27.4462   1
   6 -11   0 28.6827 18.5202   1
  -6 -11   0 31.4803 21.7368   1
  -6 -11   0 18.5414 3.43205   3
   6 -11   0 21.7175 2.75260   2
   6  11   0 36.3772 22.1370   1
  -6  11   0 40.9159 19.1426   1
   6  11   0 26.6419 3.06158   2
   7 -11   0 18.0140 3.01864   2
  -7 -11   0 11.3091 20.5572   1
   7  11   0 33.9247 22.0700   1
   7  11   0 24.3619 3.32474   2
   8 -11   0 42.4575 5.00197   2
   8  11   0 39.3097 4.51909   2
   9 -11   0 22.6955 4.34411   2
   9  11   0 19.2197 4.24815   2
  10 -11   0 15.2385 4.91103   2
  10  11   0 10.9039 4.93752   2
   0 -12   0 1485.18 87.6072   1
   0 -12   0 1558.40 80.9950   2
   0  12   0 1548.31 87.5138   1
   0  12   0 1512.46 80.9620   2
   1 -12   0 3734.61 199.399   1
  -1 -12   0 3712.28 199.066   1
   1  12   0 3439.18 198.815   1
  -1  12   0 3627.73 198.547   1
   2 -12   0 148.212 8.99046   2
  -2 -12   0 174.361 22.6470   1
  -2 -12   0 152.094 9.25703   3
   2  12   0 169.992 21.5618   1
  -2  12   0 172.999 9.02293   2
   2  12   0 177.956 9.15957   2
  -2  12   0 158.116 20.6816   1
  -2  12   0 139.523 21.1943   1
  -3 -12   0 72.7448 17.4381   1
  -3 -12   0 39.3917 3.70284   3
   3 -12   0 44.2302 15.9239   1
   3 -12   0 39.3732 3.12315   2
   3  12   0 37.3169 3.29293   2
  -3  12   0 25.0479 16.0553   1
   3  12   0 44.7773 16.5577   1
  -4 -12   0 228.357 27.2638   1
   4 -12   0 224.193 27.5307   1
  -4 -12   0 235.844 13.3407   3
   4 -12   0 203.017 12.9044   2
  -4  12   0 276.954 28.6308   1
   4  12   0 262.001 32.0272   1
   4  12   0 251.386 13.0657   2
  -5 -12   0 620.467 33.5860   3
  -5 -12   0 636.777 49.5364   1
   5 -12   0 648.172 33.2464   2
   5 -12   0 588.207 50.1494   1
   5  12   0 608.379 33.3493   2
   5  12   0 541.830 54.5658   1
  -5  12   0 643.738 49.9888   1
  -6 -12   0 30.6680 19.6406   1
   6 -12   0 48.6854 19.7518   1
   6 -12   0 38.6661 4.09280   2
  -6 -12   0 40.3635 4.29306   3
   6  12   0 48.2729 4.48891   2
   6  12   0 49.7558 20.3281   1
  -6  12   0 53.4645 21.4080   1
   7 -12   0 176.175 10.8029   2
  -7 -12   0 176.740 46.2976   1
   7  12   0 219.872 39.5057   1
   7  12   0 178.665 10.9235   2
   8 -12   0 58.7225 5.74654   2
   8  12   0 44.7193 5.79395   2
   9 -12   0 36.9895 4.51205   2
   9  12   0 37.6910 4.78050   2
  10 -12   0 3.52764 4.34751   2
  10  12   0 -1.3435 3.90319   2
   0 -13   0 15.8856 12.0710   1
   0 -13   0 23.0024 2.48199   2
   0  13   0 16.6630 12.1955   1
   0  13   0 23.7658 2.26348   2
   1 -13   0 196.433 20.3976   1
   1 -13   0 201.383 10.5805   2
  -1 -13   0 217.965 10.8359   3
  -1 -13   0 166.091 21.4115   1
   1  13   0 153.750 21.7221   1
  -1  13   0 160.230 19.4777   1
   1  13   0 191.626 10.6029   2
  -1  13   0 188.793 10.5655   2
  -2 -13   0 815.664 42.2576   3
  -2 -13   0 780.611 51.5979   1
   2 -13   0 818.205 42.0624   2
  -2  13   0 806.629 51.9907   1
  -2  13   0 721.686 50.7203   1
  -2  13   0 786.620 42.0424   2
   2  13   0 795.275 42.1285   2
   2  13   0 771.168 52.6879   1
   3 -13   0 649.161 48.6124   1
  -3 -13   0 751.280 38.1141   3
  -3 -13   0 705.416 49.6227   1
   3 -13   0 701.733 37.8180   2
   3  13   0 742.177 37.9315   2
   3  13   0 669.626 50.9127   1
  -3  13   0 701.906 50.0915   1
   4 -13   0 1177.44 68.3211   2
  -4 -13   0 1288.25 81.9355   1
   4 -13   0 1284.63 81.5050   1
  -4 -13   0 1277.28 68.6582   3
  -4  13   0 1317.57 85.6291   1
   4  13   0 1320.85 82.4805   1
   4  13   0 1347.68 68.4704   2
   5 -13   0 483.099 42.4108   1
  -5 -13   0 501.331 44.0777   1
   5 -13   0 432.445 24.1964   2
  -5 -13   0 442.445 24.6036   3
  -5  13   0 415.055 43.4951   1
   5  13   0 454.999 40.9221   1
   5  13   0 437.374 24.2911   2
  -6 -13   0 1.30805 2.94602   3
   6 -13   0 68.0027 23.6155   1
  -6 -13   0 44.6210 21.8468   1
   6 -13   0 4.14803 2.25535   2
   6  13   0 2.71589 2.39553   2
  -6  13   0 0.76594 16.8575   1
   6  13   0 17.2984 19.0035   1
  -7 -13   0 54.5560 6.23664   3
  -7 -13   0 79.6491 32.3956   1
   7 -13   0 56.5360 5.25923   2
   7  13   0 56.4467 25.2949   1
   7  13   0 62.5383 5.70335   2
   8 -13   0 107.089 7.93799   2
   8  13   0 110.251 8.27783   2
   9 -13   0 10.3510 4.24357   2
   9  13   0 5.50062 3.49354   2
  10 -13   0 26.0719 5.71790   2
  10  13   0 33.4025 5.09490   2
   0 -14   0 728.328 37.0996   2
   0 -14   0 718.048 45.7580   1
   0  14   0 626.943 44.6908   1
   0  14   0 696.242 37.0633   2
   1 -14   0 2187.24 112.488   2
   1 -14   0 2139.29 121.519   1
  -1 -14   0 2084.60 120.781   1
  -1 -14   0 2205.77 112.671   3
  -1  14   0 2059.68 120.366   1
  -1  14   0 2139.60 112.467   2
   1  14   0 2023.71 120.302   1
   1  14   0 2116.40 112.519   2
  -2 -14   0 357.308 18.9698   3
  -2 -14   0 383.366 31.4686   1
   2 -14   0 353.555 18.7392   2
  -2  14   0 322.146 29.8479   1
  -2  14   0 342.847 18.7148   2
   2  14   0 344.370 18.8079   2
  -2  14   0 330.915 31.3239   1
   2  14   0 334.782 29.5079   1
  -3 -14   0 317.846 30.7299   1
   3 -14   0 315.035 17.6791   2
  -3 -14   0 327.962 18.0007   3
   3  14   0 339.828 30.6737   1
   3  14   0 328.890 17.7904   2
  -3  14   0 340.182 31.0384   1
  -4 -14   0 1094.30 70.5846   1
  -4 -14   0 1076.85 56.6860   3
   4 -14   0 1002.74 56.3252   2
   4 -14   0 1008.40 69.1826   1
   4  14   0 1044.39 73.5735   1
   4  14   0 1106.85 56.4940   2
  -4  14   0 1063.41 70.8776   1
   5 -14   0 277.960 15.2769   2
  -5 -14   0 277.665 15.7368   3
  -5 -14   0 254.660 34.6532   1
   5 -14   0 247.854 31.3637   1
   5  14   0 305.932 37.1908   1
  -5  14   0 258.003 34.8501   1
   5  14   0 281.267 15.4666   2
  -6 -14   0 411.522 40.6934   1
   6 -14   0 358.820 19.3304   2
   6 -14   0 338.151 38.0269   1
  -6 -14   0 343.528 19.9213   3
   6  14   0 343.400 19.4569   2
  -6  14   0 318.879 46.7892   1
   6  14   0 331.247 45.8785   1
   7 -14   0 25.6666 3.21142   2
  -7 -14   0 13.3984 20.3821   1
  -7 -14   0 16.4336 3.85507   3
   7  14   0 22.9312 3.52982   2
   8 -14   0 7.72829 3.05287   2
   8  14   0 2.37719 3.23356   2
   9 -14   0 28.5579 4.60822   2
   9  14   0 20.4203 4.31845   2
  10 -14   0 0.11012 4.40354   2
  10  14   0 -1.1401 4.37444   2
   0 -15   0 15.1687 12.6713   1
   0  15   0 16.0383 1.79865   2
   0  15   0 5.98222 12.5221   1
   1 -15   0 583.177 31.8556   2
  -1 -15   0 552.005 42.5930   1
   1 -15   0 573.284 41.9249   1
  -1 -15   0 604.391 32.0379   3
   1  15   0 649.043 43.3150   1
  -1  15   0 551.563 41.1730   1
  -1  15   0 619.459 31.8423   2
   1  15   0 615.978 31.9060   2
   2 -15   0 447.024 25.7805   2
  -2 -15   0 496.629 36.8629   1
  -2 -15   0 472.484 26.0239   3
  -2  15   0 500.279 39.0504   1
   2  15   0 496.648 25.9071   2
  -2  15   0 471.504 36.0957   1
  -2  15   0 502.927 25.8068   2
   2  15   0 466.656 38.1692   1
  -3 -15   0 177.560 24.1133   1
  -3 -15   0 188.250 10.6576   3
   3 -15   0 177.282 10.2467   2
   3  15   0 190.336 10.4554   2
  -3  15   0 181.002 10.2486   2
  -3  15   0 169.281 25.9264   1
   3  15   0 207.709 26.5373   1
  -3  15   0 180.275 23.4889   1
  -4 -15   0 869.872 60.3538   1
   4 -15   0 785.376 58.7301   1
   4 -15   0 877.738 45.9531   2
  -4 -15   0 927.791 46.3470   3
  -4  15   0 791.900 62.4970   1
   4  15   0 852.101 60.3102   1
   4  15   0 867.693 46.0655   2
   5 -15   0 590.711 31.5699   2
  -5 -15   0 582.178 48.3839   1
  -5 -15   0 590.510 32.0031   3
   5 -15   0 593.794 47.9855   1
   5  15   0 570.982 31.6670   2
  -5  15   0 624.110 50.0625   1
   5  15   0 550.585 53.6968   1
  -6 -15   0 16.2978 3.45295   3
   6 -15   0 14.9582 2.60878   2
  -6 -15   0 88.8505 26.2091   1
   6  15   0 12.0217 2.86165   2
  -6  15   0 -10.471 24.3205   1
   6  15   0 31.7532 23.2393   1
   7 -15   0 240.225 13.9812   2
  -7 -15   0 227.163 14.7566   3
   7  15   0 259.151 14.4197   2
   8 -15   0 117.019 8.09725   2
   8  15   0 115.139 8.84533   2
   9 -15   0 58.9139 6.48652   2
   9  15   0 56.2182 6.86866   2
  10 -15   0 22.0625 4.88093   2
  10  15   0 23.5302 4.80831   2
   0 -16   0 4237.64 232.132   1
   0  16   0 4167.28 230.958   1
  -1 -16   0 192.624 10.4689   3
  -1 -16   0 184.965 21.1970   1
   1 -16   0 185.939 10.1294   2
   1 -16   0 184.942 21.2991   1
  -1  16   0 156.584 20.5148   1
   1  16   0 180.981 10.1943   2
   1  16   0 186.265 24.1078   1
  -1  16   0 174.291 10.1165   2
  -2 -16   0 176.014 10.8927   3
  -2 -16   0 192.815 22.8719   1
   2 -16   0 200.371 10.5897   2
  -2  16   0 189.807 22.1615   1
   2  16   0 182.130 10.7248   2
   2  16   0 197.297 22.9057   1
  -2  16   0 196.377 23.8082   1
  -2  16   0 198.985 10.5742   2
   3 -16   0 236.645 13.6533   2
  -3 -16   0 265.538 29.8286   1
  -3 -16   0 242.748 14.0054   3
   3  16   0 250.600 13.8012   2
  -3  16   0 242.965 27.1372   1
  -3  16   0 258.046 13.6763   2
  -3  16   0 243.384 27.6644   1
   3  16   0 269.246 27.4358   1
   4 -16   0 17.9544 2.10639   2
  -4 -16   0 15.5978 14.4415   1
   4 -16   0 -3.4634 13.7331   1
  -4 -16   0 19.6038 2.80810   3
   4  16   0 3.48400 16.0265   1
   4  16   0 13.5598 2.26089   2
  -4  16   0 18.7115 15.2213   1
   5 -16   0 56.2337 19.9703   1
  -5 -16   0 4.07583 2.59416   3
   5 -16   0 9.04401 2.03672   2
  -5 -16   0 48.0566 20.5071   1
   5  16   0 6.83717 2.26034   2
   5  16   0 22.1168 16.0922   1
  -5  16   0 2.02958 14.8578   1
  -6 -16   0 365.736 39.5909   1
  -6 -16   0 334.988 19.5080   3
   6 -16   0 352.857 18.8652   2
   6  16   0 297.664 48.3525   1
   6  16   0 333.476 19.0925   2
   7 -16   0 101.206 6.91444   2
  -7 -16   0 89.3680 7.97948   3
   7  16   0 92.3111 7.11328   2
   8 -16   0 35.6677 3.93147   2
   8  16   0 27.1734 4.22100   2
   9 -16   0 12.7996 3.63614   2
   9  16   0 11.2081 4.13117   2
  10 -16   0 -1.8682 4.48426   2
  10  16   0 2.72250 4.27106   2
   0 -17   0 69.9444 4.59650   2
   0 -17   0 69.7831 15.2849   1
   0  17   0 81.3829 17.7117   1
   0  17   0 70.9886 4.59194   2
  -1 -17   0 1787.66 107.373   1
   1 -17   0 1780.48 105.688   1
  -1 -17   0 1869.81 96.4605   3
   1 -17   0 1705.60 96.2225   2
   1  17   0 1827.86 96.2829   2
   1  17   0 1887.92 107.065   1
  -1  17   0 1773.16 96.2214   2
  -1  17   0 1891.78 107.406   1
  -2 -17   0 435.189 24.4313   3
  -2 -17   0 465.953 36.3353   1
   2 -17   0 455.041 24.2008   2
   2  17   0 456.224 24.3113   2
   2  17   0 456.027 37.6361   1
  -2  17   0 450.374 24.2029   2
  -2  17   0 443.346 37.0329   1
  -2  17   0 439.156 36.9945   1
  -3 -17   0 1473.47 89.5855   1
   3 -17   0 1365.74 75.5756   2
  -3 -17   0 1451.75 75.8834   3
   3  17   0 1404.47 89.7866   1
  -3  17   0 1374.79 87.2602   1
  -3  17   0 1354.40 89.1840   1
   3  17   0 1472.76 75.7102   2
  -3  17   0 1461.42 75.5810   2
   4 -17   0 88.9982 5.44191   2
  -4 -17   0 75.0116 5.97380   3
  -4 -17   0 79.6117 20.9780   1
   4  17   0 85.9549 5.56867   2
  -4  17   0 109.038 23.7012   1
   4  17   0 82.0436 21.5187   1
  -5 -17   0 17.7621 17.4810   1
   5 -17   0 27.2582 19.0170   1
  -5 -17   0 24.5460 3.35792   3
   5 -17   0 22.4256 2.61295   2
  -5  17   0 42.7954 22.7264   1
   5  17   0 7.05816 17.5023   1
   5  17   0 24.3502 2.84883   2
   6 -17   0 181.858 10.7820   2
  -6 -17   0 279.999 48.5203   1
  -6 -17   0 171.170 11.5234   3
   6  17   0 236.100 39.4869   1
   6  17   0 183.620 11.1754   2
  -7 -17   0 68.4689 6.98541   3
   7 -17   0 70.9778 5.68995   2
   7  17   0 66.4732 6.19609   2
   8 -17   0 28.3289 3.74497   2
   8  17   0 24.5710 4.30155   2
   9 -17   0 62.7249 6.23253   2
   9  17   0 61.8028 6.49859   2
  10 -17   0 1.64780 4.33399   2
  10  17   0 2.85831 4.28128   2
   0 -18   0 404.480 21.4084   2
   0 -18   0 403.531 33.6572   1
   0  18   0 407.338 32.4706   1
   0  18   0 379.347 21.3668   2
   1 -18   0 248.396 27.2688   1
  -1 -18   0 203.971 11.7903   3
  -1 -18   0 196.104 23.7712   1
   1 -18   0 184.400 11.4953   2
  -1  18   0 227.791 23.9538   1
   1  18   0 241.682 25.0604   1
   1  18   0 224.048 11.6044   2
  -1  18   0 200.277 11.5244   2
  -2 -18   0 1044.66 69.3200   1
   2 -18   0 1117.40 58.4204   2
  -2 -18   0 1077.90 58.6619   3
   2  18   0 1091.99 73.2003   1
   2  18   0 1135.46 58.5281   2
  -2  18   0 1070.29 70.6324   1
  -2  18   0 1122.26 58.4008   2
  -3 -18   0 113.191 21.0766   1
   3 -18   0 83.9616 5.62389   2
  -3 -18   0 91.7504 6.13431   3
  -3  18   0 92.2541 5.61654   2
  -3  18   0 91.8537 19.6873   1
   3  18   0 88.6696 5.78976   2
   3  18   0 101.356 19.9592   1
  -3  18   0 95.1999 18.5483   1
  -4 -18   0 446.937 42.3679   1
   4 -18   0 464.472 24.2423   2
  -4 -18   0 436.858 24.6150   3
   4  18   0 454.104 40.9483   1
  -4  18   0 420.221 41.9847   1
  -4  18   0 454.738 38.9011   1
   4  18   0 438.786 24.3604   2
  -4  18   0 456.265 24.2243   2
   5 -18   0 70.6580 21.1711   1
  -5 -18   0 62.3174 19.3102   1
  -5 -18   0 44.6899 4.84333   3
   5 -18   0 46.6882 4.08415   2
  -5  18   0 56.3555 23.3522   1
   5  18   0 51.3735 20.1006   1
   5  18   0 44.2148 4.15343   2
  -6 -18   0 228.736 14.1688   3
   6 -18   0 231.328 13.4161   2
  -6 -18   0 256.775 35.4014   1
   6  18   0 238.632 13.7667   2
   6  18   0 239.815 42.3787   1
  -7 -18   0 58.7528 6.83093   3
   7 -18   0 61.1694 5.53486   2
   7  18   0 65.5611 5.74020   2
   8 -18   0 43.2601 5.28042   2
  -8 -18   0 36.7506 5.38884   3
   8  18   0 45.3255 4.97119   2
   9 -18   0 18.1428 3.91899   2
   9  18   0 21.2236 4.36038   2
  10 -18   0 57.9596 7.37792   2
  10  18   0 52.0757 6.01150   2
   0 -19   0 1.90088 12.7381   1
   0  19   0 8.75469 1.76520   2
   0  19   0 14.6166 14.2462   1
  -1 -19   0 1454.14 88.5981   1
   1 -19   0 1501.70 86.6515   1
   1 -19   0 1336.02 74.4807   2
  -1 -19   0 1475.72 74.7479   3
  -1  19   0 1301.78 85.2468   1
   1  19   0 1386.41 74.5496   2
  -1  19   0 1344.90 74.4781   2
   1  19   0 1437.11 87.1979   1
  -2 -19   0 989.914 54.6864   3
  -2 -19   0 1027.57 68.5968   1
   2 -19   0 986.747 54.4232   2
   2  19   0 1074.37 54.5453   2
  -2  19   0 1043.46 54.4146   2
   2  19   0 1033.21 67.7493   1
  -2  19   0 993.447 65.6575   1
  -3 -19   0 1007.66 66.2947   1
   3 -19   0 879.787 52.3731   2
  -3 -19   0 960.465 52.7203   3
   3  19   0 1076.97 68.4569   1
   3  19   0 1005.92 52.5481   2
  -3  19   0 956.760 65.0442   1
  -3  19   0 1042.78 67.7352   1
  -3  19   0 989.230 52.4028   2
  -4 -19   0 115.154 22.2441   1
   4 -19   0 112.657 7.18405   2
  -4 -19   0 122.395 7.76949   3
   4  19   0 122.630 22.3796   1
   4  19   0 120.634 7.39333   2
  -4  19   0 154.431 27.3797   1
  -4  19   0 118.178 7.15991   2
  -4  19   0 142.014 24.7090   1
  -5 -19   0 239.385 14.4568   3
   5 -19   0 247.043 13.8896   2
  -5 -19   0 266.761 37.8130   1
   5  19   0 242.647 14.0721   2
   5  19   0 281.468 34.0858   1
  -5  19   0 250.317 38.2778   1
  -6 -19   0 99.6751 31.7989   1
  -6 -19   0 11.5084 3.35307   3
   6 -19   0 8.44594 2.52122   2
   6  19   0 4.40381 2.63850   2
   6  19   0 15.7546 23.7584   1
  -7 -19   0 33.6380 4.66615   3
   7 -19   0 33.6168 3.69544   2
   7  19   0 33.1707 4.14960   2
  -8 -19   0 7.77982 4.20769   3
   8 -19   0 14.5876 3.44875   2
   8  19   0 12.6565 3.63877   2
   9 -19   0 98.4284 7.95620   2
   9  19   0 90.7825 7.91837   2
   0 -20   0 2094.42 109.453   2
   0 -20   0 2047.19 122.101   1
   0  20   0 2002.28 109.422   2
   0  20   0 2108.76 122.480   1
   1 -20   0 370.523 33.4777   1
  -1 -20   0 362.553 18.2724   3
   1 -20   0 338.438 17.8884   2
  -1 -20   0 372.876 32.7163   1
  -1  20   0 281.373 29.3646   1
   1  20   0 323.493 32.9154   1
   1  20   0 310.756 17.9276   2
  -1  20   0 300.311 17.8888   2
  -2 -20   0 236.731 14.1925   3
   2 -20   0 251.623 13.8111   2
  -2 -20   0 269.636 30.0812   1
  -2  20   0 268.619 26.8853   1
   2  20   0 244.712 30.6016   1
  -2  20   0 252.539 13.8001   2
   2  20   0 251.063 13.9232   2
  -3 -20   0 129.649 22.3625   1
   3 -20   0 111.905 7.97052   2
  -3 -20   0 120.789 8.47249   3
  -3  20   0 175.530 26.9818   1
  -3  20   0 155.510 8.06384   2
   3  20   0 182.165 24.0296   1
  -3  20   0 166.074 22.6499   1
   3  20   0 148.179 8.30120   2
  -4 -20   0 235.077 29.4667   1
  -4 -20   0 220.256 12.7567   3
   4 -20   0 232.839 12.2523   2
  -4  20   0 198.456 12.1749   2
  -4  20   0 240.430 31.7348   1
   4  20   0 220.660 29.2612   1
  -4  20   0 229.998 30.6204   1
   4  20   0 206.756 12.4129   2
  -5 -20   0 463.875 25.3101   3
  -5 -20   0 473.217 43.3795   1
   5 -20   0 457.695 24.7662   2
  -5  20   0 441.330 24.6842   2
   5  20   0 450.488 24.9178   2
  -5  20   0 461.419 47.8437   1
   5  20   0 447.685 45.4910   1
  -6 -20   0 269.710 36.0845   1
  -6 -20   0 262.070 15.5042   3
   6 -20   0 276.828 14.8444   2
   6  20   0 226.593 40.2788   1
   6  20   0 247.563 14.9712   2
   7 -20   0 252.614 14.2434   2
  -7 -20   0 219.458 14.9448   3
   7  20   0 252.758 14.6150   2
   8 -20   0 50.8887 5.59658   2
  -8 -20   0 40.9321 5.76520   3
   8  20   0 58.7751 6.41239   2
   9 -20   0 16.1950 4.13114   2
   9  20   0 15.7543 4.31071   2
   0 -21   0 34.0697 3.25903   2
   0 -21   0 42.2130 15.3400   1
   0  21   0 21.7011 15.9142   1
   0  21   0 35.4424 3.23555   2
  -1 -21   0 347.613 30.7823   1
   1 -21   0 330.782 30.8573   1
   1 -21   0 295.325 16.2391   2
  -1 -21   0 314.780 16.5845   3
   1  21   0 266.484 29.4999   1
  -1  21   0 271.130 28.0981   1
  -1  21   0 287.440 16.2388   2
   1  21   0 282.263 16.2848   2
  -2 -21   0 478.740 39.9652   1
  -2 -21   0 460.143 26.6273   3
   2 -21   0 468.171 26.2452   2
  -2  21   0 500.805 26.2702   2
   2  21   0 497.286 26.3692   2
   2  21   0 521.321 42.4332   1
  -2  21   0 516.412 43.8422   1
  -3 -21   0 147.493 8.59081   3
   3 -21   0 133.274 7.95200   2
  -3 -21   0 163.602 27.5238   1
  -3  21   0 123.494 21.4539   1
   3  21   0 128.889 8.09556   2
   3  21   0 138.867 22.6583   1
  -3  21   0 138.137 25.8143   1
  -3  21   0 135.900 7.92975   2
  -4 -21   0 699.798 63.0878   1
   4 -21   0 704.051 37.5615   2
  -4 -21   0 712.946 38.0088   3
  -4  21   0 701.280 37.5236   2
   4  21   0 718.154 56.5406   1
  -4  21   0 640.586 52.2603   1
  -4  21   0 718.309 55.4759   1
   4  21   0 696.074 37.7237   2
  -5 -21   0 333.645 45.8174   1
   5 -21   0 272.431 15.1107   2
  -5 -21   0 255.227 15.7123   3
  -5  21   0 289.391 34.0915   1
  -5  21   0 267.998 38.0812   1
  -5  21   0 260.321 15.0370   2
   5  21   0 272.642 15.3826   2
   5  21   0 292.782 37.9194   1
  -6 -21   0 54.2765 6.16887   3
  -6 -21   0 103.291 25.5276   1
   6 -21   0 58.0723 4.91106   2
   6  21   0 53.8195 5.32140   2
   6  21   0 67.2399 27.6258   1
  -7 -21   0 59.6199 6.93329   3
   7 -21   0 62.7878 5.44904   2
   7  21   0 60.2170 5.79349   2
   8 -21   0 129.416 8.71550   2
  -8 -21   0 117.242 10.1526   3
   8  21   0 135.949 9.62358   2
   9 -21   0 10.3131 4.13429   2
   9  21   0 1.91837 3.71320   2
   0 -22   0 93.8537 20.9868   1
   0 -22   0 91.5649 5.17049   2
   0  22   0 64.4911 5.08429   2
   0  22   0 55.9728 17.4023   1
  -1 -22   0 1182.42 76.8984   1
   1 -22   0 1133.39 62.6514   2
  -1 -22   0 1164.37 62.9196   3
   1 -22   0 1221.70 75.7793   1
  -1  22   0 1227.91 75.6610   1
   1  22   0 1165.59 62.7025   2
  -1  22   0 1173.04 62.6366   2
   1  22   0 1167.47 76.8255   1
   2 -22   0 168.350 10.0286   2
  -2 -22   0 172.437 27.9124   1
   2 -22   0 191.953 25.8463   1
  -2 -22   0 182.106 10.4876   3
  -2  22   0 187.668 23.8265   1
   2  22   0 178.115 10.1220   2
   2  22   0 161.209 24.4312   1
  -2  22   0 175.015 10.0013   2
  -3 -22   0 266.111 14.4528   3
   3 -22   0 235.002 13.9120   2
  -3 -22   0 242.509 31.0848   1
  -3  22   0 241.705 13.9007   2
   3  22   0 261.980 14.1135   2
  -3  22   0 237.550 32.6969   1
   3  22   0 292.975 30.5254   1
  -3  22   0 250.025 31.8730   1
  -4 -22   0 477.526 26.7743   3
  -4 -22   0 494.109 43.2682   1
   4 -22   0 465.696 26.2656   2
  -4  22   0 477.282 42.2089   1
   4  22   0 505.619 44.5829   1
  -4  22   0 504.868 45.7298   1
   4  22   0 493.673 26.4664   2
  -4  22   0 487.650 26.2654   2
   5 -22   0 178.591 10.3327   2
  -5 -22   0 180.574 11.0514   3
  -5 -22   0 171.776 29.7239   1
  -5  22   0 167.446 10.1983   2
   5  22   0 171.565 10.5075   2
  -5  22   0 216.459 38.9464   1
   5  22   0 215.157 34.0746   1
  -5  22   0 156.136 31.1170   1
   6 -22   0 91.2293 6.58910   2
  -6 -22   0 88.5351 7.69524   3
   6  22   0 102.612 32.8648   1
   6  22   0 93.3797 6.77637   2
  -6  22   0 106.081 6.61221   2
   7 -22   0 44.1462 5.12850   2
  -7 -22   0 33.7952 5.00690   3
   7  22   0 34.5270 4.40716   2
   8 -22   0 13.2798 3.36872   2
  -8 -22   0 11.1099 4.70122   3
   8  22   0 5.58610 3.70128   2
   9 -22   0 26.3819 4.61780   2
   9  22   0 26.4666 5.05589   2
   0 -23   0 18.5802 15.3364   1
   0  23   0 24.7460 16.5866   1
   0  23   0 24.0725 3.05087   2
   1 -23   0 223.561 13.0692   2
  -1 -23   0 235.482 13.4790   3
  -1 -23   0 232.777 28.3240   1
   1 -23   0 253.286 30.0527   1
   1  23   0 243.038 13.1428   2
  -1  23   0 235.901 13.1178   2
   1  23   0 246.271 30.1467   1
  -1  23   0 227.101 27.9475   1
   2 -23   0 1023.10 69.7953   1
  -2 -23   0 969.337 51.7740   3
   2 -23   0 959.533 51.3872   2
  -2 -23   0 990.449 66.4421   1
   2  23   0 942.652 51.4744   2
  -2  23   0 923.565 67.8513   1
   2  23   0 953.962 67.8375   1
  -2  23   0 954.551 51.3713   2
  -3 -23   0 84.8270 6.25467   3
   3 -23   0 85.3851 5.69075   2
  -3 -23   0 87.9376 19.7459   1
  -3  23   0 114.925 24.4847   1
  -3  23   0 95.2312 19.9063   1
   3  23   0 97.8602 21.1454   1
  -3  23   0 88.0693 5.69244   2
   3  23   0 97.5437 5.99965   2
  -4 -23   0 164.385 9.89679   3
   4 -23   0 165.222 9.34010   2
  -4 -23   0 176.088 33.6733   1
  -4  23   0 155.388 9.23573   2
   4  23   0 144.391 9.43035   2
  -4  23   0 160.953 27.1906   1
   4  23   0 157.331 27.2748   1
  -4  23   0 218.047 33.7816   1
  -5 -23   0 487.189 55.3099   1
  -5 -23   0 448.568 24.6141   3
   5 -23   0 448.527 24.0908   2
  -5  23   0 423.421 42.4224   1
   5  23   0 473.150 49.5848   1
  -5  23   0 420.785 23.9343   2
   5  23   0 425.642 24.2318   2
  -6 -23   0 84.5056 24.7124   1
  -6 -23   0 42.3721 5.02816   3
   6 -23   0 58.6627 4.83983   2
   6  23   0 37.9331 4.97591   2
  -6  23   0 51.4202 4.61759   2
  -7 -23   0 128.602 9.90358   3
   7 -23   0 140.730 8.71121   2
   7  23   0 127.705 9.06022   2
  -7  23   0 135.801 8.62794   2
  -8 -23   0 93.6371 8.91541   3
   8 -23   0 100.590 7.79839   2
   8  23   0 103.122 7.90965   2
  -8  23   0 104.328 7.21857   2
   9  23   0 23.2923 4.71700   2
  -9  23   0 22.5437 4.34614   2
   0 -24   0 3329.21 190.020   1
   0  24   0 3279.28 174.921   2
   0  24   0 3290.90 189.971   1
  -1 -24   0 53.3102 4.84666   3
   1 -24   0 83.6359 21.0740   1
  -1 -24   0 53.7000 17.7958   1
   1 -24   0 59.2683 4.29443   2
  -1  24   0 57.2631 4.49335   2
   1  24   0 64.2150 19.7726   1
   1  24   0 64.0229 4.40348   2
  -1  24   0 81.6876 19.8721   1
   2 -24   0 15.5581 16.6877   1
   2 -24   0 10.1302 1.96040   2
  -2 -24   0 17.7944 16.7105   1
  -2 -24   0 8.32801 2.38016   3
  -2  24   0 11.5148 14.6545   1
  -2  24   0 3.87360 1.79585   2
   2  24   0 5.50559 14.3264   1
  -3 -24   0 205.089 33.0449   1
  -3 -24   0 186.508 11.3317   3
   3 -24   0 178.680 10.8406   2
  -3  24   0 199.268 10.8675   2
  -3  24   0 203.113 27.9762   1
   3  24   0 181.946 30.3160   1
   3  24   0 195.965 11.0380   2
  -3  24   0 199.759 26.5622   1
  -4 -24   0 316.321 35.0454   1
  -4 -24   0 306.779 18.2607   3
   4 -24   0 317.535 17.7764   2
   4  24   0 329.233 18.0135   2
  -4  24   0 315.872 17.7241   2
  -4  24   0 314.041 34.1092   1
  -4  24   0 381.937 37.3057   1
   4  24   0 351.591 39.3379   1
  -5 -24   0 107.830 24.7542   1
   5 -24   0 90.5047 6.25813   2
  -5 -24   0 92.0317 7.24395   3
  -5  24   0 92.9259 6.15312   2
   5  24   0 90.0484 6.51262   2
   5  24   0 107.838 26.7279   1
  -5  24   0 111.044 31.8710   1
  -6 -24   0 294.835 17.9165   3
   6 -24   0 311.533 17.1393   2
  -6  24   0 310.510 17.0865   2
   6  24   0 300.181 17.3670   2
  -7 -24   0 136.570 10.3157   3
   7 -24   0 139.491 9.16534   2
  -7  24   0 146.838 9.07714   2
   7  24   0 146.165 9.86914   2
  -8 -24   0 -0.0371 4.30475   3
   8 -24   0 1.92380 3.41337   2
   8  24   0 3.89022 3.68837   2
  -8  24   0 5.78946 3.02401   2
   9 -24   0 19.1973 4.57156   2
  -9  24   0 22.2077 4.11501   2
   9  24   0 13.9669 4.33473   2
   0 -25   0 54.3911 18.0458   1
   0  25   0 60.8693 4.46025   2
   0  25   0 59.6692 17.5584   1
  -1 -25   0 903.602 62.7850   1
   1 -25   0 875.734 63.1236   1
   1 -25   0 854.823 46.3373   2
  -1 -25   0 877.893 46.7052   3
   1  25   0 856.858 46.3764   2
   1  25   0 912.262 63.4273   1
  -1  25   0 827.750 46.3339   2
  -1  25   0 852.413 63.7257   1
   2 -25   0 269.153 14.8182   2
   2 -25   0 342.356 32.8590   1
  -2 -25   0 259.770 15.1994   3
  -2 -25   0 299.822 36.1620   1
  -2  25   0 257.837 14.7663   2
   2  25   0 255.825 32.5089   1
   2  25   0 261.912 14.8844   2
  -2  25   0 247.180 35.3972   1
  -3 -25   0 527.148 30.0178   3
   3 -25   0 526.434 29.5791   2
  -3 -25   0 543.272 46.0405   1
  -3  25   0 553.248 29.5803   2
   3  25   0 568.496 29.7547   2
   3  25   0 528.009 48.4375   1
  -3  25   0 577.287 48.8073   1
  -3  25   0 584.018 47.9166   1
   4 -25   0 96.6496 6.39437   2
  -4 -25   0 95.2151 7.09034   3
  -4 -25   0 139.687 31.4586   1
   4  25   0 104.029 26.3333   1
   4  25   0 89.7586 6.55465   2
  -4  25   0 86.2897 23.1937   1
  -4  25   0 103.195 6.33300   2
  -4  25   0 98.2284 24.6956   1
  -5 -25   0 25.0309 3.73610   3
   5 -25   0 20.7152 2.79090   2
  -5 -25   0 18.6998 23.2386   1
  -5  25   0 15.0932 17.5542   1
  -5  25   0 22.9044 2.76478   2
   5  25   0 14.0033 2.94870   2
   5  25   0 25.4960 22.0305   1
  -6 -25   0 95.6427 8.10915   3
   6 -25   0 96.5932 7.31578   2
  -6  25   0 114.500 7.27543   2
   6  25   0 102.063 7.57859   2
   7 -25   0 15.0309 3.34229   2
  -7 -25   0 13.7932 4.16531   3
  -7  25   0 16.1699 3.13687   2
   7  25   0 10.0789 3.60991   2
   8 -25   0 5.09123 3.62145   2
  -8 -25   0 1.32419 5.23606   3
   8  25   0 -1.0703 3.59150   2
  -8  25   0 1.89534 3.19025   2
   9 -25   0 29.7484 4.84572   2
  -9  25   0 18.5712 4.31796   2
   9  25   0 25.5741 5.46170   2
   0 -26   0 31.3056 17.9271   1
   0  26   0 62.4714 20.4268   1
   0  26   0 41.5971 3.60841   2
  -1 -26   0 150.865 9.62579   3
   1 -26   0 146.915 9.24110   2
   1 -26   0 141.224 26.2659   1
  -1 -26   0 177.582 27.0263   1
  -1  26   0 169.035 9.35693   2
   1  26   0 189.946 27.0929   1
   1  26   0 162.788 9.30668   2
  -1  26   0 165.589 27.1918   1
   2 -26   0 1225.86 67.9898   2
  -2 -26   0 1244.32 68.3378   3
  -2 -26   0 1311.50 84.8176   1
   2 -26   0 1274.96 85.9821   1
  -2  26   0 1226.60 67.9587   2
  -2  26   0 1315.87 83.7281   1
   2  26   0 1389.06 88.1309   1
   2  26   0 1276.96 68.0960   2
   3 -26   0 157.424 9.20742   2
  -3 -26   0 174.380 31.6418   1
  -3 -26   0 134.604 9.72699   3
   3  26   0 156.050 9.38053   2
  -3  26   0 169.561 24.7107   1
   3  26   0 184.969 29.6706   1
  -3  26   0 173.665 31.0305   1
  -3  26   0 164.804 9.21871   2
   4 -26   0 189.353 10.5182   2
  -4 -26   0 207.656 29.1060   1
  -4 -26   0 187.966 11.1816   3
  -4  26   0 201.041 32.3051   1
   4  26   0 175.555 32.6534   1
  -4  26   0 166.595 10.4122   2
   4  26   0 179.994 10.7331   2
  -4  26   0 152.733 31.5030   1
  -5 -26   0 71.2097 6.39940   3
  -5 -26   0 96.5632 30.6504   1
   5 -26   0 77.1118 5.60787   2
   5  26   0 106.713 29.7445   1
   5  26   0 71.7558 6.00771   2
  -5  26   0 93.2474 31.0038   1
  -5  26   0 70.6586 5.53776   2
   6 -26   0 244.068 14.1403   2
  -6 -26   0 238.938 14.9326   3
  -6  26   0 237.999 13.8071   2
   6  26   0 246.247 14.3337   2
  -7 -26   0 10.8796 4.14991   3
   7 -26   0 15.6440 3.37506   2
   7  26   0 16.7951 3.88311   2
  -7  26   0 16.9104 3.42653   2
   8 -26   0 16.8840 3.96859   2
  -8  26   0 18.4656 3.83662   2
   8  26   0 25.6878 4.32219   2
   9 -26   0 28.8261 5.06204   2
  -9  26   0 34.0947 4.67538   2
   9  26   0 31.3823 5.32694   2
   0 -27   0 5.97024 14.2278   1
   0 -27   0 10.5299 2.61740   3
   0  27   0 16.1439 15.5948   1
   0  27   0 20.0234 2.41516   2
   1 -27   0 30.5693 17.5168   1
   1 -27   0 30.6784 3.37747   2
  -1 -27   0 27.3174 3.39091   3
  -1 -27   0 42.4267 17.6583   1
  -1  27   0 31.9042 3.44083   2
  -1  27   0 49.6302 19.8682   1
   1  27   0 24.2670 16.5921   1
   1  27   0 38.4730 3.57948   2
  -2 -27   0 789.842 42.4113   3
   2 -27   0 785.021 42.0244   2
  -2 -27   0 875.600 60.0529   1
   2 -27   0 842.535 60.0218   1
   2  27   0 690.769 61.3188   1
  -2  27   0 744.796 41.9842   2
  -2  27   0 749.761 58.4066   1
   2  27   0 798.662 42.1281   2
   3 -27   0 750.666 41.1449   2
  -3 -27   0 706.445 41.5988   3
  -3 -27   0 823.996 64.8370   1
  -3  27   0 775.240 62.0229   1
  -3  27   0 786.106 41.1856   2
   3  27   0 745.365 62.6609   1
  -3  27   0 769.859 62.5610   1
   3  27   0 799.119 41.3165   2
   4 -27   0 72.2135 5.40701   2
  -4 -27   0 82.7774 28.6232   1
  -4 -27   0 74.1877 6.09799   3
  -4  27   0 74.9700 5.33436   2
  -4  27   0 69.7968 26.8725   1
   4  27   0 70.9903 5.52814   2
   4  27   0 85.2772 23.8542   1
  -4  27   0 85.8310 24.8379   1
   5 -27   0 101.860 6.47909   2
  -5 -27   0 96.0587 7.32041   3
  -5 -27   0 95.4903 25.2078   1
   5  27   0 85.2565 6.60411   2
   5  27   0 84.5718 25.9405   1
  -5  27   0 92.1158 6.45420   2
  -6 -27   0 7.37474 3.73788   3
   6 -27   0 6.17406 2.65526   2
  -6  27   0 7.19739 2.70389   2
   6  27   0 7.16831 3.13146   2
   7 -27   0 3.98534 3.19319   2
  -7 -27   0 6.28640 3.99216   3
   7  27   0 6.08951 3.38355   2
  -7  27   0 13.9046 3.16851   2
   8 -27   0 41.1280 4.93752   2
  -8  27   0 40.5547 4.81194   2
   8  27   0 35.1494 4.93282   2
   9 -27   0 78.8110 7.95787   2
  -9  27   0 69.4573 7.46884   2
   9  27   0 66.2467 7.97131   2
   0 -28   0 2198.21 129.722   1
   0 -28   0 1951.58 109.537   3
   0  28   0 2066.00 127.340   1
   0  28   0 2040.95 109.233   2
   1 -28   0 603.645 34.1878   2
  -1 -28   0 612.983 34.5504   3
  -1 -28   0 685.846 52.2692   1
   1 -28   0 593.950 51.9929   1
  -1  28   0 643.058 53.4766   1
   1  28   0 646.032 53.0214   1
   1  28   0 664.282 34.2641   2
  -1  28   0 639.921 34.1781   2
   2 -28   0 198.370 11.7453   2
  -2 -28   0 207.562 12.3355   3
  -2 -28   0 241.391 36.6037   1
   2 -28   0 213.874 27.8996   1
   2  28   0 206.250 11.9078   2
  -2  28   0 221.238 33.0290   1
   2  28   0 264.863 31.9156   1
  -2  28   0 195.509 11.7245   2
  -3 -28   0 289.150 32.6585   1
  -3 -28   0 225.400 14.2428   3
   3 -28   0 249.262 13.8233   2
  -3  28   0 231.385 36.0951   1
  -3  28   0 239.207 13.8503   2
   3  28   0 241.945 13.8947   2
   3  28   0 288.809 35.2102   1
  -3  28   0 268.215 33.6469   1
  -4 -28   0 43.8878 19.6270   1
   4 -28   0 37.5121 4.02752   2
  -4 -28   0 36.4817 4.27539   3
   4  28   0 51.9829 20.8754   1
   4  28   0 31.5884 3.95196   2
  -4  28   0 36.4983 3.89317   2
  -4  28   0 36.7154 19.1279   1
  -5 -28   0 257.844 15.8572   3
  -5 -28   0 300.430 60.6060   1
   5 -28   0 262.712 14.9691   2
   5  28   0 283.841 39.1762   1
  -5  28   0 270.867 15.0321   2
   5  28   0 256.473 15.1961   2
   6 -28   0 34.3902 3.79464   2
  -6 -28   0 37.0405 4.89635   3
  -6  28   0 34.5931 3.77323   2
   6  28   0 33.3095 4.18027   2
   7 -28   0 57.5679 5.90192   2
  -7 -28   0 58.6836 6.31238   3
   7  28   0 58.4754 6.57962   2
  -7  28   0 58.2413 5.67670   2
   8 -28   0 69.8873 6.84382   2
   8  28   0 70.1171 7.80099   2
  -8  28   0 72.4426 6.64836   2
   9 -28   0 4.53820 4.18280   2
  -9  28   0 1.42727 4.00681   2
   9  28   0 5.29269 4.37613   2
   0 -29   0 31.8430 3.50933   3
   0 -29   0 24.3538 16.8098   1
   0  29   0 41.4820 3.54566   2
   0  29   0 17.8457 16.8097   1
   1 -29   0 273.384 16.1759   2
  -1 -29   0 288.513 16.5532   3
  -1 -29   0 309.802 33.7644   1
   1 -29   0 282.189 34.7845   1
   1  29   0 313.183 35.0636   1
  -1  29   0 314.491 33.3310   1
   1  29   0 298.598 16.1902   2
  -1  29   0 282.889 16.1266   2
   2 -29   0 349.217 20.4089   2
  -2 -29   0 427.593 46.6635   1
   2 -29   0 412.727 42.9165   1
  -2 -29   0 371.452 20.8869   3
  -2  29   0 402.401 43.3588   1
  -2  29   0 359.494 20.4507   2
   2  29   0 387.527 39.1168   1
   2  29   0 371.632 20.5504   2
   3 -29   0 4.14695 2.16127   2
  -3 -29   0 7.89135 19.7239   1
  -3 -29   0 1.08352 2.53906   3
   3  29   0 5.23794 2.30348   2
  -3  29   0 5.76571 2.17896   2
  -3  29   0 -0.6179 15.7372   1
   3  29   0 23.9729 20.1991   1
  -3  29   0 18.8842 20.2718   1
  -4 -29   0 396.963 40.9128   1
   4 -29   0 390.314 20.7616   2
  -4 -29   0 382.968 21.4912   3
  -4  29   0 354.477 50.3606   1
   4  29   0 355.790 20.9328   2
  -4  29   0 383.781 20.7346   2
   4  29   0 339.706 46.0619   1
  -5 -29   0 110.791 36.8277   1
  -5 -29   0 72.1270 6.77671   3
   5 -29   0 84.0288 5.96064   2
  -5  29   0 82.1453 5.77348   2
   5  29   0 63.0836 5.99738   2
   6 -29   0 4.05848 2.92222   2
  -6 -29   0 7.08175 3.89707   3
   6  29   0 -0.0261 2.95779   2
  -6  29   0 -2.2275 2.48681   2
  -7 -29   0 62.6871 7.43945   3
   7 -29   0 68.9970 6.34381   2
  -7  29   0 75.0427 6.19137   2
   7  29   0 80.1236 7.18185   2
   8 -29   0 94.6386 7.73355   2
  -8  29   0 83.3475 7.41152   2
   8  29   0 76.7593 7.81922   2
   9 -29   0 0.11245 4.12625   2
   9  29   0 6.57001 4.14258   2
  -9  29   0 4.45840 3.59960   2
   0 -30   0 69.3223 21.8873   1
   0 -30   0 78.5504 6.33971   3
   0  30   0 96.3036 5.91982   2
   0  30   0 115.227 25.6655   1
   1 -30   0 647.426 52.4379   1
  -1 -30   0 637.680 55.0680   1
  -1 -30   0 631.488 36.2622   3
   1 -30   0 636.590 35.8958   2
  -1  30   0 717.052 56.0722   1
   1  30   0 682.120 55.6694   1
  -1  30   0 687.535 35.9175   2
   1  30   0 695.192 35.9383   2
  -2 -30   0 9.42121 2.74448   3
   2 -30   0 25.8484 17.2643   1
  -2 -30   0 26.0870 18.7922   1
   2 -30   0 9.12123 2.34317   2
   2  30   0 26.6634 18.3222   1
  -2  30   0 7.63093 2.23028   2
  -2  30   0 21.6289 18.3426   1
   2  30   0 23.4095 2.82198   2
  -3 -30   0 272.780 18.5120   3
  -3 -30   0 350.218 46.8752   1
   3 -30   0 324.600 18.1162   2
   3  30   0 342.243 18.2262   2
   3  30   0 403.580 39.7820   1
  -3  30   0 389.210 39.7449   1
  -3  30   0 326.000 48.5565   1
  -3  30   0 316.839 18.1711   2
   4 -30   0 360.788 21.0470   2
  -4 -30   0 371.560 51.7828   1
  -4 -30   0 374.879 21.8238   3
   4  30   0 469.859 49.5172   1
  -4  30   0 422.217 41.6972   1
   4  30   0 387.122 21.2786   2
  -4  30   0 375.784 21.0771   2
  -5 -30   0 216.699 14.1743   3
   5 -30   0 227.083 13.3418   2
   5  30   0 238.922 13.6066   2
  -5  30   0 233.581 13.3014   2
  -6 -30   0 71.5840 7.61327   3
   6 -30   0 85.0235 6.49193   2
   6  30   0 74.2233 6.41970   2
  -6  30   0 73.2036 6.20277   2
   7 -30   0 42.1625 4.74698   2
  -7 -30   0 44.0778 5.68317   3
   7  30   0 40.9885 4.98415   2
  -7  30   0 46.6941 5.20851   2
   8 -30   0 6.73314 3.63512   2
  -8  30   0 -1.4076 3.27199   2
   8  30   0 2.09038 3.98835   2
   9 -30   0 6.50661 4.16489   2
   9  30   0 -0.3089 4.07002   2
   0 -31   0 10.0692 2.72935   3
   0 -31   0 25.4557 18.7929   1
   0  31   0 18.5175 2.62522   2
   0  31   0 1.66936 15.3483   1
  -1 -31   0 272.599 36.7081   1
  -1 -31   0 260.650 15.3574   3
   1 -31   0 271.159 14.9315   2
   1 -31   0 262.582 35.0462   1
  -1  31   0 267.713 32.0985   1
   1  31   0 247.135 36.6031   1
  -1  31   0 259.110 14.9509   2
   1  31   0 270.951 15.0006   2
   2 -31   0 146.224 26.3637   1
   2 -31   0 106.291 6.77415   2
  -2 -31   0 113.740 25.9971   1
  -2 -31   0 107.626 7.50724   3
  -2  31   0 105.842 6.93611   2
   2  31   0 130.908 28.8447   1
  -2  31   0 110.346 24.3695   1
   2  31   0 101.654 6.94241   2
  -3 -31   0 222.980 32.9304   1
  -3 -31   0 194.712 12.4140   3
   3 -31   0 214.118 11.7674   2
   3  31   0 191.319 36.4339   1
  -3  31   0 201.960 11.7519   2
   3  31   0 191.023 11.7521   2
  -3  31   0 203.971 36.8409   1
  -3  31   0 199.561 42.0773   1
  -4 -31   0 57.2312 6.16855   3
   4 -31   0 61.1033 5.39257   2
  -4 -31   0 111.522 33.8218   1
   4  31   0 72.9915 28.1743   1
  -4  31   0 60.2301 5.30667   2
   4  31   0 59.4293 5.23138   2
  -4  31   0 75.1397 28.6690   1
  -5 -31   0 194.346 13.3756   3
   5 -31   0 211.878 12.6743   2
   5  31   0 244.159 13.1631   2
  -5  31   0 209.989 12.7675   2
   6 -31   0 30.2016 4.05489   2
  -6 -31   0 26.8322 5.06815   3
  -6  31   0 43.6887 4.78481   2
   6  31   0 33.3937 4.35389   2
   7 -31   0 57.6982 6.59718   2
  -7 -31   0 54.1240 6.51728   3
  -7  31   0 63.1242 5.98677   2
   7  31   0 61.4807 6.72262   2
  -8  31   0 29.3269 4.40550   2
   8  31   0 34.8059 5.03985   2
   9  31   0 -5.0176 3.98579   2
  -9  31   0 3.11391 3.74151   2
   0 -32   0 782.925 64.7376   1
   0 -32   0 735.679 41.7487   3
   0  32   0 779.958 66.2832   1
   0  32   0 785.092 41.3886   2
  -1 -32   0 208.554 13.0002   3
  -1 -32   0 241.044 36.1941   1
   1 -32   0 192.067 31.6297   1
   1 -32   0 211.888 12.5991   2
  -1  32   0 229.972 12.5243   2
   1  32   0 240.193 35.6943   1
  -1  32   0 205.943 36.5632   1
   1  32   0 221.987 12.5842   2
  -2 -32   0 117.522 24.7272   1
   2 -32   0 104.177 23.8250   1
   2 -32   0 92.5258 6.42534   2
  -2 -32   0 102.857 7.18366   3
  -2  32   0 91.7595 6.45345   2
  -2  32   0 117.196 26.7337   1
   2  32   0 94.9406 6.51777   2
   2  32   0 102.759 26.8898   1
  -3 -32   0 43.9796 5.40846   3
  -3 -32   0 58.7273 23.3193   1
   3 -32   0 52.9991 4.60771   2
  -3  32   0 52.5096 22.2307   1
  -3  32   0 47.7801 4.56629   2
   3  32   0 35.5434 4.35072   2
   3  32   0 34.5406 20.1334   1
   4 -32   0 130.915 8.52479   2
  -4 -32   0 138.327 9.43188   3
  -4 -32   0 124.650 28.8319   1
   4  32   0 125.790 8.55391   2
  -4  32   0 138.025 8.53699   2
   4  32   0 133.834 31.8641   1
  -5 -32   0 198.300 12.6322   3
   5 -32   0 197.200 11.7003   2
   5  32   0 188.163 11.7213   2
  -5  32   0 190.958 11.7541   2
   6 -32   0 232.866 13.2811   2
  -6 -32   0 221.427 14.0862   3
  -6  32   0 218.888 13.3437   2
   6  32   0 205.406 13.3161   2
  -7 -32   0 109.582 10.0078   3
   7 -32   0 123.775 9.00051   2
   7  32   0 111.056 8.85239   2
  -7  32   0 109.910 8.38632   2
   8 -32   0 24.3821 4.69988   2
   8  32   0 17.0587 4.48904   2
  -8  32   0 16.6436 3.98378   2
   0 -33   0 11.9449 2.96957   3
   0 -33   0 17.4588 18.7468   1
   0  33   0 19.6370 2.71186   2
   0  33   0 4.01301 15.8363   1
   1 -33   0 717.422 39.1154   2
   1 -33   0 824.906 63.1392   1
  -1 -33   0 718.219 39.5501   3
  -1 -33   0 730.625 62.1860   1
   1  33   0 710.477 39.1826   2
   1  33   0 672.125 61.4333   1
  -1  33   0 731.728 62.6261   1
  -1  33   0 728.833 39.1522   2
  -2 -33   0 20.7552 19.0091   1
   2 -33   0 15.5863 2.86068   2
   2 -33   0 13.7675 17.9777   1
  -2 -33   0 17.2759 3.41340   3
  -2  33   0 26.5887 2.96854   2
  -2  33   0 39.6554 19.8523   1
   2  33   0 25.3777 19.0967   1
   2  33   0 25.6423 3.12937   2
  -3 -33   0 1134.03 81.6733   1
  -3 -33   0 1083.28 58.1760   3
   3 -33   0 1058.94 57.6248   2
   3  33   0 1088.57 80.0369   1
   3  33   0 1097.48 57.6851   2
  -3  33   0 1039.30 80.0694   1
  -3  33   0 1029.65 57.4797   2
  -4 -33   0 33.2434 4.71393   3
  -4 -33   0 47.4830 22.6796   1
   4 -33   0 41.3515 5.08061   2
   4  33   0 45.2004 4.71857   2
   4  33   0 54.6496 27.6475   1
  -4  33   0 44.2768 4.57832   2
  -5 -33   0 53.8789 6.63810   3
   5 -33   0 60.2231 5.59507   2
   5  33   0 60.5063 5.55884   2
  -5  33   0 51.1124 5.43661   2
   6 -33   0 72.5958 6.32929   2
  -6 -33   0 55.4390 6.56401   3
  -6  33   0 76.0040 6.10828   2
   6  33   0 66.4321 6.47166   2
   7 -33   0 29.6920 4.61700   2
  -7 -33   0 18.4209 5.16679   3
  -7  33   0 23.9738 4.01854   2
   7  33   0 21.3211 4.21773   2
   8 -33   0 10.1469 4.31133   2
   8  33   0 11.3249 4.11048   2
  -8  33   0 6.09469 3.69255   2
   0 -34   0 44.0402 5.18995   3
   0 -34   0 77.7447 22.4602   1
   0  34   0 97.6823 28.0379   1
   0  34   0 67.8905 4.89900   2
   1 -34   0 71.0896 23.5366   1
  -1 -34   0 77.2307 6.60556   3
  -1 -34   0 98.8311 26.8931   1
   1 -34   0 84.6200 6.35601   2
  -1  34   0 84.7834 25.2479   1
   1  34   0 90.7069 24.6178   1
  -1  34   0 89.0516 5.91505   2
   1  34   0 85.5632 6.04687   2
  -2 -34   0 332.938 20.0868   3
  -2 -34   0 345.230 41.0774   1
   2 -34   0 404.769 43.9271   1
   2 -34   0 330.743 19.5799   2
   2  34   0 350.171 19.6262   2
  -2  34   0 366.532 19.6082   2
   2  34   0 374.908 42.8190   1
  -2  34   0 379.262 43.2328   1
  -3 -34   0 95.9762 35.4402   1
  -3 -34   0 61.9953 6.43303   3
   3 -34   0 70.6990 5.53304   2
  -3  34   0 86.9716 28.4907   1
   3  34   0 73.5485 26.7248   1
  -3  34   0 61.6399 5.52141   2
   3  34   0 62.3322 5.40658   2
   4 -34   0 226.814 13.8459   2
  -4 -34   0 232.595 14.5515   3
   4  34   0 253.028 13.8274   2
  -4  34   0 226.052 13.8359   2
   5 -34   0 7.65150 3.10565   2
  -5 -34   0 4.65617 3.67099   3
  -5  34   0 7.36599 2.94203   2
   5  34   0 8.76791 3.25280   2
  -6 -34   0 118.206 9.71060   3
   6 -34   0 122.361 8.24230   2
  -6  34   0 105.379 7.71602   2
   6  34   0 105.036 8.41890   2
  -7 -34   0 42.5422 5.88150   3
   7 -34   0 42.9060 5.28928   2
   7  34   0 47.6099 5.73332   2
  -7  34   0 42.0334 4.79698   2
   8 -34   0 12.3073 4.32723   2
  -8  34   0 9.52395 4.01623   2
   8  34   0 11.9590 4.23083   2
   0 -35   0 6.57972 3.09481   3
   0 -35   0 7.19170 19.5750   1
   0  35   0 12.0814 17.6831   1
   0  35   0 8.94912 2.57804   2
  -1 -35   0 370.755 45.0218   1
   1 -35   0 367.104 20.3618   2
  -1 -35   0 344.851 20.6194   3
   1 -35   0 364.526 40.2980   1
   1  35   0 396.765 43.2578   1
   1  35   0 351.042 20.1701   2
  -1  35   0 360.381 20.2157   2
  -1  35   0 392.454 40.5666   1
   2 -35   0 388.228 45.4419   1
  -2 -35   0 380.627 23.0875   3
   2 -35   0 394.039 22.7042   2
  -2 -35   0 442.829 45.8456   1
   2  35   0 417.520 22.7170   2
  -2  35   0 411.389 22.5456   2
  -2  35   0 434.294 44.9969   1
   2  35   0 465.017 47.6513   1
  -3 -35   0 466.669 61.7248   1
   3 -35   0 414.662 22.4170   2
  -3 -35   0 401.014 22.8964   3
  -3  35   0 379.958 22.1148   2
   3  35   0 350.696 48.1867   1
   3  35   0 407.869 22.3022   2
  -3  35   0 401.715 57.5967   1
   4 -35   0 29.3753 3.57191   2
  -4 -35   0 28.0088 4.45638   3
  -4  35   0 29.7143 3.54700   2
   4  35   0 26.2300 3.61653   2
  -5 -35   0 42.9731 5.16640   3
   5 -35   0 40.7292 5.20824   2
  -5  35   0 33.8659 4.21932   2
   5  35   0 40.3635 4.82802   2
   6 -35   0 5.02424 3.17435   2
  -6 -35   0 7.38406 4.22040   3
  -6  35   0 8.65082 3.09334   2
   6  35   0 5.08582 3.30393   2
   7 -35   0 29.5997 4.47884   2
  -7 -35   0 28.1315 5.35404   3
  -7  35   0 30.5127 4.52433   2
   7  35   0 24.9920 4.56833   2
   8 -35   0 1.82670 3.95871   2
   8  35   0 5.74559 4.26649   2
  -8  35   0 -0.4525 3.64823   2
   0 -36   0 273.580 16.3414   3
   0 -36   0 290.083 38.6397   1
   0  36   0 306.770 43.7410   1
   0  36   0 271.044 15.6493   2
   1 -36   0 444.451 51.7122   1
  -1 -36   0 479.672 54.5169   1
  -1 -36   0 484.479 27.2726   3
   1 -36   0 492.706 26.6742   2
  -1  36   0 492.894 26.5702   2
   1  36   0 466.027 52.3394   1
   1  36   0 495.570 26.6361   2
  -1  36   0 464.576 51.0729   1
  -2 -36   0 161.393 11.2226   3
  -2 -36   0 188.045 32.7403   1
   2 -36   0 212.417 37.4637   1
   2 -36   0 169.311 10.7793   2
  -2  36   0 213.188 34.9599   1
   2  36   0 174.376 10.6354   2
  -2  36   0 177.079 10.6192   2
   2  36   0 214.034 33.6281   1
  -3 -36   0 75.9343 7.13853   3
  -3 -36   0 114.256 35.0928   1
   3 -36   0 76.9314 6.38942   2
   3  36   0 78.3100 6.07969   2
  -3  36   0 78.9776 6.05628   2
   3  36   0 108.910 29.6004   1
   4 -36   0 11.7216 3.21154   2
  -4 -36   0 7.22873 3.79658   3
  -4  36   0 15.9377 2.91314   2
   4  36   0 12.0358 3.21601   2
  -5 -36   0 225.290 15.1284   3
   5 -36   0 252.323 14.4694   2
   5  36   0 248.703 14.4897   2
  -5  36   0 246.039 14.4275   2
  -6 -36   0 9.20597 4.47217   3
   6 -36   0 15.8661 3.65439   2
   6  36   0 12.5804 3.75178   2
  -6  36   0 13.7157 3.47505   2
   7 -36   0 7.64673 3.75030   2
  -7 -36   0 2.98366 4.50824   3
   7  36   0 4.95230 3.85835   2
  -7  36   0 1.56037 3.35078   2
   8 -36   0 9.56662 4.11391   2
   8  36   0 7.08477 4.59394   2
  -8  36   0 7.08278 3.91126   2
   0 -37   0 11.4126 3.49197   3
   0 -37   0 12.2392 20.5787   1
   0  37   0 29.5841 21.0393   1
   0  37   0 10.7789 2.85740   2
  -1 -37   0 221.536 33.6020   1
   1 -37   0 160.364 10.2723   2
  -1 -37   0 163.625 11.1026   3
   1 -37   0 168.928 35.6050   1
   1  37   0 191.603 37.5515   1
  -1  37   0 179.875 37.0292   1
   1  37   0 172.113 10.3057   2
  -1  37   0 152.058 10.2769   2
  -2 -37   0 63.0995 27.9517   1
  -2 -37   0 80.4427 6.94827   3
   2 -37   0 78.7847 6.38469   2
   2 -37   0 74.6641 26.0305   1
   2  37   0 75.1063 6.16428   2
  -2  37   0 80.0812 5.98782   2
   2  37   0 71.7002 26.1169   1
  -2  37   0 81.8526 27.1716   1
   3 -37   0 45.6844 4.60206   2
  -3 -37   0 40.2827 4.96668   3
   3  37   0 41.1527 4.88702   2
  -3  37   0 39.9723 4.88041   2
  -4 -37   0 328.016 19.4772   3
   4 -37   0 341.336 18.8339   2
  -4  37   0 318.012 18.7005   2
   4  37   0 323.638 18.6908   2
  -5 -37   0 77.2939 8.42448   3
   5 -37   0 87.4382 7.41714   2
  -5  37   0 88.6471 6.94851   2
   5  37   0 87.8831 7.04941   2
  -6 -37   0 9.61210 4.55128   3
   6 -37   0 7.28540 3.54348   2
   6  37   0 13.5786 3.85640   2
  -6  37   0 7.56390 3.31766   2
  -7 -37   0 41.3360 6.41780   3
   7 -37   0 43.2134 5.17918   2
  -7  37   0 38.2287 5.04201   2
   7  37   0 44.4035 5.38576   2
   8  37   0 42.4291 5.88453   2
  -8  37   0 55.1517 6.74511   2
   0 -38   0 336.513 20.3090   3
   0 -38   0 387.659 44.9197   1
   0  38   0 346.121 19.6465   2
   0  38   0 379.590 46.2365   1
   1 -38   0 371.919 48.5102   1
  -1 -38   0 402.286 22.2675   3
  -1 -38   0 397.316 46.2333   1
   1  38   0 391.143 50.6939   1
   1  38   0 381.185 21.6107   2
  -1  38   0 381.634 21.6072   2
  -1  38   0 387.779 48.9548   1
  -2 -38   0 36.2520 4.60300   3
   2 -38   0 42.8768 4.92284   2
  -2 -38   0 47.9000 27.4310   1
   2 -38   0 36.5775 26.8126   1
   2  38   0 31.6743 4.03852   2
  -2  38   0 40.1037 5.00873   2
   2  38   0 15.9145 21.4759   1
   3 -38   0 198.625 11.5254   2
  -3 -38   0 189.363 12.0587   3
  -3  38   0 172.932 11.2041   2
   3  38   0 171.127 11.2127   2
   4 -38   0 63.5625 6.09214   2
  -4 -38   0 58.2794 6.95638   3
  -4  38   0 65.4873 5.65840   2
   4  38   0 57.0407 5.65958   2
  -5 -38   0 105.129 8.85471   3
   5 -38   0 101.169 8.06169   2
   5  38   0 99.9480 7.86374   2
  -5  38   0 103.464 7.77622   2
  -6 -38   0 43.6064 5.84230   3
   6 -38   0 46.0191 5.14748   2
   6  38   0 46.6246 5.20127   2
  -6  38   0 44.1181 4.82010   2
   7 -38   0 90.7844 8.14132   2
  -7 -38   0 91.6956 9.30208   3
  -7  38   0 83.5069 8.04318   2
   7  38   0 94.7255 8.27954   2
   8 -38   0 2.53964 4.30930   2
   8  38   0 1.88312 4.37486   2
  -8  38   0 -0.7352 3.80389   2
   0 -39   0 9.90463 3.65250   3
   0 -39   0 -7.8135 20.6171   1
   0  39   0 12.0740 21.0351   1
   0  39   0 8.99619 2.90154   2
  -1 -39   0 79.7108 30.6152   1
  -1 -39   0 68.0059 6.53442   3
   1 -39   0 56.5261 25.6038   1
  -1  39   0 57.8384 26.9972   1
  -1  39   0 59.2002 5.60701   2
   1  39   0 62.1223 5.60868   2
   1  39   0 45.9583 25.7425   1
  -2 -39   0 317.996 18.8830   3
   2 -39   0 322.058 18.3250   2
  -2  39   0 321.169 18.4263   2
   2  39   0 322.091 18.2459   2
  -3 -39   0 54.5655 6.56195   3
   3 -39   0 56.6889 5.97166   2
   3  39   0 60.3387 5.60884   2
  -3  39   0 52.5329 5.85533   2
  -4 -39   0 36.5499 5.12997   3
   4 -39   0 35.9328 4.24025   2
  -4  39   0 26.1837 3.97930   2
   4  39   0 32.8633 4.23476   2
  -5 -39   0 233.049 15.7636   3
   5 -39   0 261.350 15.1017   2
  -5  39   0 246.542 14.7922   2
   5  39   0 245.853 14.7933   2
   6 -39   0 0.15606 3.62836   2
  -6  39   0 4.35923 3.64404   2
   6  39   0 2.85975 3.63193   2
  -7 -39   0 72.3720 8.01671   3
   7 -39   0 73.9737 7.90288   2
  -7  39   0 71.7168 7.25380   2
   7  39   0 64.6376 6.87109   2
   8 -39   0 31.6963 6.02291   2
   8  39   0 42.7834 6.02693   2
  -8  39   0 30.1896 5.32715   2
   0 -40   0 187.170 38.8100   1
   0 -40   0 208.939 13.3371   3
   0  40   0 199.030 12.0845   2
  -1 -40   0 40.0144 4.65137   3
   1  40   0 28.2264 3.78904   2
  -1  40   0 27.6340 3.78215   2
  -2 -40   0 39.4756 4.83784   3
   2 -40   0 39.5784 4.33374   2
   2  40   0 35.4104 4.39606   2
  -2  40   0 38.1683 4.41160   2
   3 -40   0 33.2599 4.35974   2
  -3 -40   0 32.4637 4.87077   3
   3  40   0 32.6936 4.10693   2
  -3  40   0 34.1072 4.17148   2
  -4 -40   0 20.0777 4.60260   3
   4 -40   0 22.2847 3.83131   2
  -4  40   0 22.2077 3.57723   2
   4  40   0 18.3160 3.75987   2
   5 -40   0 44.8727 5.68309   2
  -5 -40   0 49.3200 5.99489   3
   5  40   0 34.8235 4.79243   2
  -5  40   0 43.3614 4.93913   2
  -6 -40   0 95.0016 8.83384   3
   6 -40   0 83.7016 7.60829   2
   6  40   0 79.3191 7.40595   2
  -6  40   0 87.3942 7.36792   2
   7 -40   0 42.4191 5.53478   2
  -7 -40   0 30.2694 6.34289   3
   7  40   0 42.7289 5.54938   2
  -7  40   0 41.2828 5.41532   2
   8 -40   0 24.2516 5.17193   2
   8  40   0 29.0651 5.37449   2
  -8  40   0 29.8306 5.13434   2
   0 -41   0 6.06960 3.76951   3
   0  41   0 4.63449 2.95756   2
  -1 -41   0 138.310 9.69754   3
   1  41   0 136.103 9.00152   2
  -1  41   0 124.755 8.87710   2
   2 -41   0 122.872 8.72158   2
  -2 -41   0 105.930 9.19467   3
   2  41   0 131.226 8.68787   2
  -2  41   0 126.791 8.31805   2
   3 -41   0 292.794 17.8416   2
  -3 -41   0 307.726 18.4157   3
   3  41   0 313.683 17.7418   2
  -3  41   0 303.520 17.5716   2
  -4 -41   0 24.1692 5.07984   3
   4 -41   0 38.1884 4.36449   2
   4  41   0 34.9590 4.47079   2
  -4  41   0 39.6534 4.41550   2
  -5 -41   0 37.7330 5.57882   3
   5 -41   0 50.4311 4.93256   2
  -5  41   0 26.2741 4.23797   2
   5  41   0 32.1255 4.49928   2
   6 -41   0 24.6791 4.99332   2
   6  41   0 46.1816 5.57000   2
  -6  41   0 28.0734 4.34164   2
   7 -41   0 2.44919 4.30303   2
  -7  41   0 9.38232 4.19676   2
   7  41   0 6.51119 3.97960   2
   0 -42   0 65.6473 7.66184   3
   0  42   0 64.8953 5.67111   2
  -1 -42   0 24.9014 4.51272   3
   1 -42   0 23.4349 4.48852   3
   1  42   0 17.2779 3.67881   2
  -1  42   0 21.6095 3.83336   2
   2 -42   0 245.051 15.2416   2
  -2 -42   0 252.992 15.8550   3
   2  42   0 249.703 14.9202   2
  -2  42   0 256.826 15.1590   2
  -3 -42   0 68.0900 7.71979   3
   3 -42   0 74.7558 7.05300   2
  -3  42   0 93.7913 6.81662   2
   3  42   0 78.2686 6.85239   2
   4 -42   0 235.687 14.4234   2
  -4 -42   0 247.258 15.3557   3
  -4  42   0 230.213 14.3008   2
   4  42   0 232.112 14.1873   2
   5 -42   0 12.7786 3.78847   2
  -5 -42   0 11.4097 4.61873   3
   5  42   0 4.74033 3.64794   2
  -5  42   0 16.7064 3.68707   2
   6 -42   0 35.6254 5.24906   2
  -6 -42   0 35.4827 5.85753   3
   6  42   0 39.8000 5.09902   2
   7 -42   0 33.5790 5.65478   2
  -7  42   0 32.4235 5.37837   2
   7  42   0 32.7637 5.11919   2
   0 -43   0 16.0529 4.35440   3
   0  43   0 14.7507 3.53734   2
   1 -43   0 166.696 11.9274   3
  -1 -43   0 170.738 11.7125   3
  -1  43   0 170.386 10.8072   2
   1  43   0 165.042 10.7014   2
  -2 -43   0 91.4350 8.68503   3
   2 -43   0 95.2327 7.30230   2
  -2  43   0 94.5142 7.54676   2
   2  43   0 95.7881 7.20165   2
   3 -43   0 111.469 8.36629   2
  -3 -43   0 110.495 9.16752   3
   3  43   0 108.310 7.96384   2
  -3  43   0 112.902 8.33970   2
  -4 -43   0 21.6512 4.89666   3
   4 -43   0 26.5088 4.21949   2
  -4  43   0 22.2056 4.00251   2
   4  43   0 17.7300 4.16528   2
  -5 -43   0 77.0367 8.51940   3
   5 -43   0 91.2510 7.63321   2
  -5  43   0 82.8508 7.23929   2
   5  43   0 91.3870 7.37865   2
   6 -43   0 5.52674 3.88795   2
  -6 -43   0 21.6541 5.05823   3
  -6  43   0 7.15731 3.65211   2
   6  43   0 19.2408 4.18580   2
   7 -43   0 21.4860 5.17765   2
  -7  43   0 15.8202 4.50988   2
   7  43   0 15.8189 4.53082   2
   0 -44   0 507.175 29.6224   3
   0  44   0 524.884 28.8221   2
  -1 -44   0 99.3908 9.23349   3
   1 -44   0 105.686 9.40650   3
   1  44   0 101.837 7.87502   2
  -1  44   0 103.029 7.67674   2
   2 -44   0 26.5656 4.30616   2
  -2 -44   0 28.7008 4.96959   3
  -2  44   0 36.8030 4.60644   2
   2  44   0 26.1880 4.19763   2
   3 -44   0 14.9297 4.06006   2
  -3 -44   0 23.3705 4.76691   3
  -3  44   0 22.6829 3.93293   2
   3  44   0 26.7922 4.08278   2
   4 -44   0 77.9877 7.45698   2
  -4 -44   0 72.7984 8.02386   3
  -4  44   0 85.0545 7.62121   2
   4  44   0 77.6858 6.85492   2
   5 -44   0 74.2719 7.15169   2
  -5 -44   0 68.1044 8.22198   3
   5  44   0 73.5957 6.96006   2
  -5  44   0 81.4530 6.96913   2
   6 -44   0 35.4556 5.48138   2
  -6 -44   0 48.2624 6.37800   3
   6  44   0 41.4276 5.27185   2
  -6  44   0 41.9049 5.82391   2
   7 -44   0 4.11571 4.64802   2
   7  44   0 5.63923 4.20674   2
   0 -45   0 16.5052 4.78793   3
   0  45   0 7.30263 3.39916   2
   1 -45   0 226.927 14.5013   3
  -1 -45   0 204.782 14.1576   3
  -1  45   0 202.497 13.6132   2
   1  45   0 228.850 13.4862   2
   2 -45   0 69.4605 7.00565   2
  -2 -45   0 69.2130 7.83803   3
  -2  45   0 66.0278 6.71453   2
   2  45   0 56.3279 6.05188   2
  -3 -45   0 10.3894 4.31037   3
   3 -45   0 7.16834 3.74894   2
   3  45   0 8.16371 3.52092   2
  -3  45   0 13.6880 3.83161   2
  -4 -45   0 90.4345 9.01000   3
   4 -45   0 98.0391 8.19515   2
   4  45   0 103.894 7.90244   2
  -4  45   0 108.194 8.16191   2
   5 -45   0 0.57038 3.48856   2
  -5  45   0 4.28838 3.86647   2
   6 -45   0 4.15898 4.19545   2
  -6 -45   0 21.9184 5.23035   3
   6  45   0 14.3471 4.17626   2
  -6  45   0 1.94277 3.84742   2
   7 -45   0 13.0065 4.68201   2
   7  45   0 10.5730 4.46936   2
  -7  45   0 7.69128 4.48957   2
   0 -46   0 61.4406 6.64616   3
   0  46   0 52.1133 5.97275   2
  -1 -46   0 151.165 11.5049   3
   1 -46   0 146.416 11.7041   3
   1  46   0 151.407 10.0517   2
  -1  46   0 154.193 10.4522   2
  -2 -46   0 9.93600 4.24525   3
  -2  46   0 8.49653 3.89367   2
   2  46   0 8.48499 4.03541   2
  -3 -46   0 9.39087 4.39784   3
   3 -46   0 6.26795 3.84366   2
   3  46   0 14.6410 3.97512   2
  -3  46   0 9.57044 3.87190   2
   4 -46   0 18.2930 4.09114   2
  -4 -46   0 17.8026 4.89963   3
   4  46   0 22.6816 4.32277   2
  -4  46   0 21.1168 4.20057   2
   5 -46   0 39.5428 5.48895   2
  -5 -46   0 35.8197 5.89642   3
   5  46   0 33.3303 4.90238   2
  -5  46   0 48.7064 5.97420   2
   6 -46   0 6.63289 4.27075   2
  -6 -46   0 -0.5411 4.78546   3
   6  46   0 5.94475 3.90711   2
   7 -46   0 32.3280 5.74283   2
   7  46   0 24.6281 5.09378   2
   0 -47   0 2.56125 4.50511   3
   0  47   0 5.26875 3.54119   2
  -1 -47   0 63.4400 7.68747   3
   1 -47   0 69.1748 7.49265   3
   1  47   0 67.0678 6.29497   2
  -1  47   0 61.4000 6.75198   2
  -2 -47   0 361.397 22.3573   3
  -2  47   0 381.213 21.5864   2
   2  47   0 373.514 21.4011   2
   3 -47   0 7.89730 3.85941   2
  -3 -47   0 4.28812 4.50740   3
  -3  47   0 6.27896 3.74966   2
   3  47   0 6.22268 3.75116   2
   4 -47   0 33.7530 4.63632   2
  -4 -47   0 21.6151 5.10924   3
  -4  47   0 21.4721 4.24357   2
   4  47   0 20.7306 4.24957   2
  -5 -47   0 31.3374 5.81431   3
   5 -47   0 34.4170 4.84849   2
  -5  47   0 30.3617 4.58543   2
   5  47   0 26.8859 4.72631   2
  -6 -47   0 42.2476 6.36332   3
   6 -47   0 24.0548 5.15442   2
   6  47   0 31.5718 4.99149   2
  -6  47   0 22.4769 4.77289   2
   0 -48   0 198.416 13.2375   3
   0  48   0 176.274 12.0649   2
  -1 -48   0 71.7285 7.83945   3
   1 -48   0 61.4571 6.97491   3
  -1  48   0 61.1825 7.07344   2
   1  48   0 62.8887 6.77062   2
  -2 -48   0 42.0790 5.84294   3
   2  48   0 40.3199 5.12292   2
  -2  48   0 40.1622 5.14438   2
   3 -48   0 33.7125 5.06030   2
  -3 -48   0 27.5831 5.30966   3
  -3  48   0 33.0250 4.72984   2
   3  48   0 27.7448 4.70607   2
   4 -48   0 13.6157 4.11620   2
  -4 -48   0 11.7901 4.76663   3
   4  48   0 11.0330 3.99379   2
  -4  48   0 8.71470 3.83149   2
  -5 -48   0 37.3777 6.04443   3
   5 -48   0 41.0236 5.27904   2
   5  48   0 34.3815 4.96244   2
  -5  48   0 37.4458 5.79129   2
  -6 -48   0 55.5823 7.22592   3
   6 -48   0 53.2610 6.00762   2
   6  48   0 61.6877 6.78652   2
  -6  48   0 57.2972 7.15093   2
   0 -49   0 4.87640 4.37305   3
   0  49   0 4.39338 3.63359   2
   1 -49   0 57.1454 7.04564   3
  -1 -49   0 49.9585 7.16506   3
   1  49   0 56.4655 7.17681   2
  -1  49   0 69.5856 7.19567   2
  -2 -49   0 26.2630 5.72477   3
   2  49   0 19.7900 4.31116   2
  -2  49   0 12.8823 4.31653   2
   3 -49   0 117.637 9.31916   2
  -3 -49   0 108.683 10.5189   3
   3  49   0 119.136 9.22087   2
  -3  49   0 120.529 9.20911   2
   4 -49   0 35.1407 4.92176   2
  -4 -49   0 27.6144 5.54159   3
  -4  49   0 30.4151 4.69865   2
   4  49   0 22.9429 4.87715   2
  -5 -49   0 20.8483 5.33949   3
   5 -49   0 30.0236 5.47005   2
   5  49   0 19.7792 4.56152   2
  -5  49   0 22.7097 4.85663   2
   6 -49   0 26.0596 5.93084   2
  -6 -49   0 63.4167 7.91390   3
   6  49   0 79.3056 7.00241   2
   0 -50   0 71.2902 9.00183   3
   0  50   0 74.7247 7.21215   2
  -1 -50   0 32.9865 6.04913   3
   1 -50   0 29.3158 5.70049   3
   1  50   0 32.2203 5.26278   2
  -1  50   0 24.2038 4.55503   2
  -2 -50   0 104.768 10.2241   3
   2 -50   0 126.893 10.5286   3
  -2  50   0 98.7776 8.86966   2
   2  50   0 96.3615 8.62008   2
   3 -50   0 1.31426 4.05901   2
  -3 -50   0 6.89554 4.80547   3
   3  50   0 -1.2438 3.66643   2
  -3  50   0 2.29772 3.68510   2
  -4 -50   0 37.0930 6.15863   3
   4 -50   0 44.1502 5.62161   2
  -4  50   0 46.9165 5.48170   2
   4  50   0 46.7262 5.67172   2
  -5 -50   0 0.31450 4.68810   3
  -5  50   0 6.89275 4.28352   2
   5  50   0 7.28675 4.26106   2
  -6  50   0 34.6023 5.66729   2
   6  50   0 41.1098 5.51242   2
   0 -51   0 0.77965 4.84241   3
   0  51   0 7.83532 4.22159   2
  -1 -51   0 13.2481 5.45407   3
   1 -51   0 19.4961 5.49296   3
   1  51   0 15.8426 4.52378   2
  -1  51   0 12.6928 4.53877   2
  -2 -51   0 17.0561 5.49017   3
   2 -51   0 17.0844 5.25475   3
   2  51   0 12.4718 4.33492   2
  -2  51   0 14.3082 4.56679   2
  -3 -51   0 77.8481 9.79387   3
   3 -51   0 86.3077 8.36083   2
  -3  51   0 106.699 8.80403   2
   3  51   0 82.5940 7.87070   2
   4 -51   0 30.5315 5.68344   2
  -4 -51   0 24.7275 5.54271   3
   4  51   0 16.1281 4.40810   2
  -4  51   0 20.2354 4.61511   2
  -5 -51   0 52.1377 6.66233   3
   5 -51   0 45.0389 6.07599   2
   5  51   0 40.1945 5.42374   2
  -5  51   0 31.7040 4.95932   2
  -6  51   0 3.40810 4.46562   2
   0 -52   0 160.040 13.2315   3
   0  52   0 171.249 11.5907   2
   1 -52   0 73.7997 9.36474   3
  -1 -52   0 61.5160 7.96544   3
   1  52   0 78.6911 7.77497   2
  -1  52   0 93.5462 8.40913   2
   2 -52   0 12.0943 5.56186   3
  -2 -52   0 9.45452 5.48890   3
  -2  52   0 12.0175 4.40710   2
   2  52   0 6.71120 4.40929   2
  -3 -52   0 13.2315 5.33677   3
  -3  52   0 22.8840 4.68981   2
   3  52   0 20.4225 4.52177   2
  -4 -52   0 9.82033 5.32269   3
   4 -52   0 8.23588 5.01591   2
  -4  52   0 7.93049 4.06942   2
   4  52   0 10.9067 4.37767   2
  -5 -52   0 4.26399 5.02093   3
   5 -52   0 6.39800 4.54357   2
   5  52   0 10.1126 4.23475   2
  -5  52   0 2.32651 4.27124   2
   0 -53   0 4.09159 5.19067   3
   0  53   0 3.23459 4.16085   2
  -1 -53   0 132.279 11.6748   3
   1 -53   0 142.216 12.4131   3
  -1  53   0 135.350 10.2978   2
   1  53   0 135.985 10.9090   2
   2 -53   0 41.9368 7.13293   3
  -2 -53   0 36.1553 6.46682   3
   2  53   0 37.2001 5.77923   2
  -2  53   0 41.6659 5.77756   2
  -3 -53   0 41.7196 6.64630   3
   3  53   0 53.9946 6.44414   2
  -3  53   0 56.8137 6.18921   2
  -4 -53   0 83.3889 10.0504   3
   4 -53   0 96.7766 9.43818   2
   4  53   0 84.4791 8.52307   2
  -4  53   0 95.7792 8.39042   2
  -5 -53   0 10.7118 5.29124   3
   5 -53   0 6.23110 4.69724   2
  -5  53   0 9.75270 4.37152   2
   5  53   0 11.3180 4.28307   2
   0 -54   0 62.3610 7.50628   3
   0  54   0 61.3615 7.69676   2
   1 -54   0 76.8896 8.91265   3
  -1 -54   0 86.1320 9.95082   3
  -1  54   0 71.8064 7.72881   2
   1  54   0 93.1571 9.03397   2
  -2 -54   0 9.90504 5.37208   3
   2 -54   0 15.6042 6.25058   3
  -2  54   0 14.1641 4.72402   2
   2  54   0 16.6748 4.40367   2
  -3 -54   0 42.4027 7.22623   3
  -3  54   0 48.4874 6.46427   2
   3  54   0 47.7954 5.84913   2
   4 -54   0 2.67753 4.62924   2
  -4 -54   0 4.70862 5.34173   3
   4  54   0 2.40843 4.16266   2
  -4  54   0 4.64424 3.96135   2
   5 -54   0 42.7137 6.53374   2
  -5 -54   0 56.8614 7.23205   3
   5  54   0 59.4859 7.36058   2
  -5  54   0 52.5950 6.48504   2
   0 -55   0 -0.1876 5.13734   3
   0  55   0 7.03062 4.74245   2
  -1 -55   0 25.9239 6.57969   3
   1 -55   0 23.1789 6.18991   3
  -1  55   0 21.5267 5.08968   2
   1  55   0 18.8905 4.85981   2
   2 -55   0 98.2752 10.2616   3
  -2 -55   0 77.5668 9.91559   3
  -2  55   0 85.2106 8.72207   2
   2  55   0 79.3721 9.08307   2
  -3 -55   0 4.18897 5.37045   3
   3 -55   0 5.31269 5.78276   3
   3  55   0 2.76409 4.24397   2
  -3  55   0 5.46313 4.39715   2
  -4 -55   0 3.24489 5.22863   3
   4 -55   0 6.79288 5.36263   2
   4  55   0 6.46489 4.52928   2
  -4  55   0 4.19085 5.14947   2
   0 -56   0 6.35407 6.01278   3
   0  56   0 10.8016 4.52353   2
  -1 -56   0 70.3048 8.77459   3
   1 -56   0 62.9144 8.53395   3
   1  56   0 62.6682 7.64722   2
  -1  56   0 66.1960 8.25988   2
  -2 -56   0 14.8945 5.65206   3
   2 -56   0 13.8412 5.90870   3
  -2  56   0 22.2394 5.18854   2
   2  56   0 13.5283 4.69082   2
   3 -56   0 5.22418 5.33027   3
  -3 -56   0 7.92945 5.95598   3
  -3  56   0 5.90752 4.58398   2
   3  56   0 9.76666 4.98594   2
   4 -56   0 13.0334 4.87882   2
  -4 -56   0 26.8544 6.74269   3
  -4  56   0 11.3616 5.16919   2
   4  56   0 13.2591 5.12373   2
   0 -57   0 7.45197 5.63736   3
   0  57   0 -4.7377 4.50517   2
   1 -57   0 14.5982 5.82857   3
  -1 -57   0 12.9383 6.06071   3
  -1  57   0 9.33965 4.65005   2
   1  57   0 11.4545 4.91478   2
   2 -57   0 3.06154 6.10832   3
  -2 -57   0 6.76421 5.91851   3
   2  57   0 2.34049 4.47955   2
  -2  57   0 6.31243 5.00751   2
  -3 -57   0 49.3714 8.16916   3
   3 -57   0 64.4441 8.36773   3
   3  57   0 62.6650 6.81129   2
  -3  57   0 62.6244 7.37464   2
  -4 -57   0 14.1364 6.04311   3
   4  57   0 9.34193 4.69169   2
  -4  57   0 7.54354 5.37234   2
   0 -58   0 81.6847 10.3809   3
   0  58   0 89.4187 9.19735   2
   1 -58   0 14.0751 6.50609   3
  -1 -58   0 7.13762 5.66525   3
   1  58   0 17.5729 5.11206   2
  -1  58   0 21.9212 5.65569   2
   2 -58   0 30.8685 7.08605   3
  -2 -58   0 29.9967 7.16414   3
  -2  58   0 31.7070 5.92615   2
   2  58   0 35.5131 6.01105   2
   3 -58   0 26.2653 7.49730   3
  -3 -58   0 33.0217 6.91872   3
  -3  58   0 28.0161 5.65928   2
   3  58   0 22.9717 5.69461   2
   0 -59   0 6.78927 6.08588   3
   0  59   0 1.68468 4.70462   2
   1 -59   0 29.3188 6.89597   3
  -1 -59   0 40.7077 7.19967   3
  -1  59   0 30.3104 6.10251   2
   1  59   0 25.5087 5.93986   2
   2 -59   0 15.8907 6.64643   3
  -2 -59   0 13.8591 6.28467   3
   2  59   0 2.00711 4.98347   2
  -2  59   0 8.73332 5.16335   2
  -3 -59   0 54.7630 8.11501   3
   3 -59   0 53.0413 8.80489   3
   3  59   0 53.1711 6.80988   2
  -3  59   0 52.8828 6.89834   2
   0 -60   0 71.0024 9.37438   3
   0  60   0 85.2192 9.48607   2
   1 -60   0 21.6486 7.21938   3
  -1 -60   0 14.5265 5.93624   3
   1  60   0 20.9902 5.75467   2
  -1  60   0 21.5985 5.54945   2
  -2 -60   0 7.05350 6.18437   3
   2 -60   0 11.2321 6.88128   3
   2  60   0 13.6294 5.27600   2
  -2  60   0 8.80541 5.06263   2
   0 -61   0 4.92294 5.80543   3
   0  61   0 6.00442 5.39593   2
  -1 -61   0 9.36299 5.95417   3
   1 -61   0 -0.4401 5.79746   3
  -1  61   0 10.8236 4.78827   2
   1  61   0 3.69148 5.09295   2
   2 -61   0 38.4244 8.26374   3
  -2 -61   0 18.7676 6.72126   3
   2  61   0 27.2931 6.11711   2
  -2  61   0 32.8636 5.82919   2
   0 -62   0 22.4945 7.48844   3
   0  62   0 19.9871 6.03806   2
  10   0  -1 -1.7951 3.57614   2
   9   0  -1 2.65333 3.05423   2
   8   0  -1 47.7686 4.88345   2
  -7   0   1 102.384 24.9296   1
   7   0  -1 77.4705 29.7637   1
   7   0  -1 71.6529 5.42445   2
  -6   0   1 520.082 45.1291   1
   6   0  -1 522.660 28.2041   2
   6   0  -1 525.537 49.1672   1
   5   0  -1 52.2153 3.81278   2
   5   0  -1 63.2048 18.2385   1
  -5   0   1 45.5019 16.3258   1
  -4   0   1 39.3665 3.42689   3
  -4   0   1 19.3846 14.8321   1
   4   0  -1 20.3419 2.10990   2
   4   0  -1 56.6101 16.0254   1
  -3   0   1 46.2655 13.3677   1
   3   0  -1 41.6796 12.3992   1
   3   0  -1 27.4072 2.35464   2
  -3   0   1 25.3154 3.03039   3
  -2   0   1 2907.46 161.553   1
   2   0  -1 2837.16 161.445   1
  -2   0   1 3138.99 156.980   3
  -1   0   1 -1.1824 2.57642   1
  -1   0   1 7.08088 0.56823   2
   0   0  -1 0.66896 3.00557   1
   1   0   1 403.669 26.6619   1
  -1   0  -1 391.406 26.8749   1
   1   0   1 404.513 21.3890   2
   2   0   1 347.812 26.8437   1
  -2   0  -1 350.565 28.1019   1
   2   0   1 330.234 18.3056   2
  -3   0  -1 2850.87 163.303   1
   3   0   1 2930.45 163.760   1
   3   0   1 2934.21 154.037   2
   4   0   1 341.410 18.3709   2
   4   0   1 312.680 32.0679   1
  -4   0  -1 349.070 33.9596   1
   5   0   1 964.469 52.7171   2
  -5   0  -1 996.413 71.2695   1
   5   0   1 1009.65 68.7137   1
   6   0   1 102.122 6.96747   2
   6   0   1 122.345 24.8301   1
  -6   0  -1 93.1846 30.3163   1
   7   0   1 150.728 9.42746   2
   8   0   1 31.0443 4.37578   2
   9   0   1 0.36145 3.83019   2
  10   0   1 9.61265 4.35810   2
  10  -1  -1 1.41203 3.85067   2
  10   1  -1 4.15472 3.68293   2
   9  -1  -1 113.708 7.99725   2
   9   1  -1 116.020 8.13825   2
   8  -1  -1 217.714 12.7780   2
   8   1  -1 220.152 12.8093   2
   7  -1  -1 10.7288 2.39197   2
   7  -1  -1 0.31366 17.5933   1
  -7  -1   1 35.8931 24.4969   1
   7   1  -1 29.9257 23.3085   1
  -7   1   1 25.0153 18.9762   1
   7   1  -1 16.2441 2.56400   2
   6  -1  -1 352.192 34.7131   1
  -6  -1   1 315.093 34.7505   1
   6  -1  -1 312.478 17.0835   2
  -6   1   1 364.785 37.9850   1
   6   1  -1 292.893 17.0666   2
   6   1  -1 276.855 33.0172   1
  -5  -1   1 869.683 59.2688   1
   5  -1  -1 869.993 45.1925   2
   5  -1  -1 877.102 59.7825   1
  -5   1   1 826.021 58.7438   1
   5   1  -1 884.521 60.7586   1
   5   1  -1 780.652 45.1698   2
  -4  -1   1 228.965 12.1276   3
   4  -1  -1 242.844 25.0195   1
  -4  -1   1 213.371 24.6739   1
   4  -1  -1 197.509 11.7315   2
   4   1  -1 215.814 24.7189   1
  -4   1   1 250.256 26.0015   1
   4   1  -1 201.013 11.7411   2
  -3  -1   1 263.242 14.6465   3
   3  -1  -1 264.449 24.4738   1
  -3  -1   1 232.095 24.1164   1
   3  -1  -1 256.315 14.3571   2
  -3   1   1 273.683 14.6436   3
   3   1  -1 281.451 14.3933   2
   3   1  -1 291.443 26.0043   1
  -3   1   1 262.232 24.6035   1
   2  -1  -1 6.70631 1.04209   2
   2  -1  -1 0.58828 8.38696   1
   2   1  -1 17.4589 1.48186   2
  -2   1   1 19.3566 9.97105   1
  -2   1   1 12.9321 1.50309   3
   1  -1  -1 1928.91 104.723   1
   1   1  -1 1945.56 104.404   1
   0  -1   1 0.84049 0.53746   2
   0  -1   1 3.21868 2.34178   1
   0  -1  -1 -0.9044 3.46051   1
   0   1   1 0.20247 0.48083   2
   0   1   1 -0.4744 3.12373   1
   0   1  -1 -1.1190 2.55909   1
  -1  -1  -1 528.980 32.8725   1
   1  -1   1 539.218 27.2019   2
   1  -1   1 498.325 31.9902   1
   1   1   1 472.048 31.6435   1
   1   1   1 514.095 27.2108   3
   1   1   1 503.678 27.1911   2
   2  -1   1 723.778 45.9364   1
   2  -1   1 767.417 38.5167   2
  -2  -1  -1 730.944 46.2814   1
   2   1   1 678.040 45.6305   1
   2   1   1 722.587 38.5007   2
  -2   1  -1 698.107 46.4866   1
   3  -1   1 246.641 14.0973   2
   3  -1   1 228.458 25.1565   1
  -3  -1  -1 281.364 27.9068   1
  -3   1  -1 257.879 27.2605   1
   3   1   1 264.929 14.1537   2
   3   1   1 282.740 28.1579   1
  -4  -1  -1 1306.59 87.0153   1
   4  -1   1 1291.35 85.9587   1
   4  -1   1 1369.26 74.2103   2
   4   1   1 1459.96 74.2354   2
   4   1   1 1435.49 87.7893   1
  -4   1  -1 1499.70 88.3272   1
   5  -1   1 73.5244 5.24190   2
  -5  -1  -1 72.1736 18.6312   1
   5   1   1 124.184 23.9861   1
  -5   1  -1 93.4309 21.9914   1
   5   1   1 76.5837 5.29261   2
   6  -1   1 227.725 36.8398   1
  -6  -1  -1 178.058 30.9020   1
   6  -1   1 192.530 12.0207   2
   6   1   1 300.188 41.0711   1
   6   1   1 208.462 12.0537   2
  -6   1  -1 245.239 38.4156   1
   7  -1   1 153.308 10.0242   2
   7   1   1 165.374 10.0056   2
   8  -1   1 42.6659 4.51726   2
   8   1   1 40.0330 4.46989   2
   9  -1   1 16.2734 4.05995   2
   9   1   1 19.2297 4.75387   2
  10  -1   1 40.5126 6.11028   2
  10   1   1 43.4083 5.41905   2
  10  -2  -1 27.7440 4.40329   2
  10   2  -1 24.0650 4.44301   2
   9  -2  -1 28.3971 4.04129   2
   9   2  -1 28.3336 3.80548   2
   8  -2  -1 107.010 7.37985   2
   8   2  -1 112.614 7.40156   2
  -7  -2   1 118.137 26.1515   1
   7  -2  -1 140.449 33.5723   1
   7  -2  -1 127.239 8.00641   2
  -7   2   1 159.784 34.2561   1
   7   2  -1 126.280 8.04608   2
   7   2  -1 153.103 27.0580   1
  -6  -2   1 341.116 37.7888   1
   6  -2  -1 305.459 17.2619   2
   6  -2  -1 370.887 37.9303   1
  -6   2   1 314.268 34.3281   1
   6   2  -1 312.272 34.3909   1
   6   2  -1 304.415 17.3054   2
   5  -2  -1 223.095 28.6329   1
  -5  -2   1 223.654 27.5767   1
   5  -2  -1 234.022 12.9911   2
  -5  -2   1 245.128 13.4806   3
  -5   2   1 252.996 28.1268   1
   5   2  -1 230.371 29.2994   1
   5   2  -1 233.352 13.0246   2
   4  -2  -1 146.685 8.38671   2
   4  -2  -1 194.181 24.3838   1
  -4  -2   1 142.797 8.84076   3
  -4  -2   1 146.245 23.7154   1
   4   2  -1 159.899 21.9382   1
   4   2  -1 145.386 8.40068   2
  -4   2   1 173.039 25.0875   1
   3  -2  -1 336.023 17.7548   2
   3  -2  -1 332.245 28.8223   1
  -3  -2   1 334.798 28.4672   1
  -3  -2   1 323.124 17.9907   3
   3   2  -1 320.145 27.0724   1
  -3   2   1 341.916 28.0291   1
   3   2  -1 331.559 17.7874   2
   2  -2  -1 647.274 44.0909   1
   2  -2  -1 697.278 37.8803   2
  -2  -2   1 693.891 38.0159   3
  -2  -2   1 620.539 43.2418   1
  -2   2   1 750.438 44.9172   1
   2   2  -1 765.645 37.9307   2
   2   2  -1 707.534 43.3254   1
  -2   2   1 807.380 38.0692   3
   1  -2  -1 222.835 17.2368   1
   1   2  -1 281.151 13.6259   2
   1   2  -1 269.245 16.4431   1
  -1   2   1 242.818 13.6401   3
   0  -2   1 406.185 20.6857   1
   0  -2   1 292.425 19.4208   2
   0   2   1 409.870 22.0910   1
  -1  -2  -1 1106.28 63.5154   1
   1  -2   1 1126.51 58.4684   2
   1  -2   1 1065.44 62.5290   1
   1   2   1 1061.65 58.4570   2
  -1   2  -1 1219.18 63.1943   1
   1   2   1 1037.03 62.6877   1
   2  -2   1 1512.30 89.4284   1
   2  -2   1 1570.25 82.7883   2
  -2  -2  -1 1506.08 90.0327   1
   2   2   1 1597.87 90.1949   1
  -2   2  -1 1555.85 90.0818   1
   2   2   1 1611.44 82.7944   2
  -3  -2  -1 17.4257 12.3097   1
   3  -2   1 17.3237 12.3874   1
   3  -2   1 22.2544 2.57585   2
   3   2   1 18.0534 12.7518   1
  -3   2  -1 10.9494 13.0289   1
   3   2   1 22.8174 2.61149   2
   4  -2   1 574.385 31.0084   2
   4  -2   1 585.383 44.2904   1
  -4  -2  -1 638.930 46.7201   1
   4   2   1 554.666 30.9963   2
  -4   2  -1 550.296 44.9958   1
   4   2   1 583.024 46.1478   1
  -5  -2  -1 126.791 24.3324   1
   5  -2   1 110.582 23.3553   1
   5  -2   1 112.346 7.05977   2
   5   2   1 110.936 7.16175   2
  -5   2  -1 139.518 24.4578   1
   5   2   1 144.853 26.6481   1
   6  -2   1 273.229 16.1190   2
   6  -2   1 319.772 41.0919   1
  -6  -2  -1 315.103 45.8926   1
   6   2   1 280.013 16.2239   2
   6   2   1 342.980 37.4627   1
   7  -2   1 131.572 8.60407   2
   7   2   1 124.667 8.58402   2
   8  -2   1 8.75600 3.70088   2
   8   2   1 6.52901 3.29142   2
   9  -2   1 15.8167 4.27444   2
   9   2   1 6.69771 4.01421   2
  10  -2   1 7.04988 4.89783   2
  10   2   1 8.39208 4.28224   2
  10  -3  -1 55.7145 6.58866   2
  10   3  -1 59.5044 6.63244   2
   9  -3  -1 11.3629 3.18875   2
   9   3  -1 14.1709 3.55912   2
   8  -3  -1 33.6970 4.41564   2
   8   3  -1 38.8776 4.65310   2
   7  -3  -1 9.87851 18.0352   1
   7  -3  -1 14.0893 2.51424   2
   7   3  -1 16.0682 2.62615   2
   7   3  -1 44.1992 25.8560   1
  -7   3   1 28.7601 19.8650   1
  -6  -3   1 21.5471 16.9289   1
   6  -3  -1 20.4123 17.6765   1
   6  -3  -1 27.7430 3.18653   2
   6   3  -1 24.2547 19.0812   1
  -6   3   1 62.0644 20.6940   1
   6   3  -1 28.3088 3.23636   2
   5  -3  -1 318.070 31.7064   1
  -5  -3   1 330.892 32.1893   1
  -5  -3   1 319.996 17.6463   3
   5  -3  -1 324.813 17.2252   2
   5   3  -1 337.841 33.8030   1
   5   3  -1 292.046 17.2444   2
  -5   3   1 320.330 32.3850   1
  -4  -3   1 1602.51 85.9497   3
  -4  -3   1 1657.11 96.6091   1
   4  -3  -1 1570.88 96.1990   1
   4  -3  -1 1662.49 85.6918   2
   4   3  -1 1616.74 85.7267   2
   4   3  -1 1596.70 96.8574   1
  -4   3   1 1589.92 96.7262   1
   3  -3  -1 863.449 44.7182   2
   3  -3  -1 868.542 53.5787   1
  -3  -3   1 878.910 44.9403   3
  -3  -3   1 825.820 53.0275   1
  -3   3   1 796.115 54.1528   1
   3   3  -1 848.175 44.7579   2
   3   3  -1 788.734 53.3880   1
   2  -3  -1 919.195 46.2276   2
   2  -3  -1 867.606 52.6687   1
  -2  -3   1 942.673 46.3756   3
  -2  -3   1 858.355 51.4149   1
   2   3  -1 810.340 51.6196   1
  -2   3   1 841.923 52.6890   1
   2   3  -1 845.948 46.2771   2
  -1  -3   1 336.252 20.5943   1
  -1  -3   1 372.135 18.4398   2
  -1   3   1 332.051 22.1346   1
   1   3  -1 337.082 21.0196   1
   1   3  -1 347.321 18.4321   2
   0  -3   1 102.244 6.53915   1
   0  -3   1 72.2323 3.60191   2
   0  -3  -1 39.7540 7.34407   1
   0  -3  -1 71.6648 3.52520   3
   0   3   1 26.0841 6.48998   1
   0   3  -1 44.6435 6.29007   1
  -1  -3  -1 1725.00 87.4927   3
  -1  -3  -1 1620.68 92.1320   1
   1  -3   1 1605.15 91.5601   1
  -1   3  -1 1623.46 91.5813   1
   1   3   1 1674.16 92.3260   1
  -2  -3  -1 1937.15 112.535   1
   2  -3   1 2073.41 105.160   2
   2  -3   1 1971.73 111.873   1
  -2   3  -1 1912.52 111.716   1
   2   3   1 2043.99 105.151   2
   2   3   1 1943.88 111.947   1
   3  -3   1 816.486 55.4453   1
   3  -3   1 844.575 44.7043   2
  -3  -3  -1 812.014 55.0346   1
   3   3   1 837.832 44.6928   2
  -3   3  -1 843.874 55.0627   1
   3   3   1 870.844 56.1955   1
   4  -3   1 9.90040 1.93272   2
   4  -3   1 10.7676 13.8843   1
  -4  -3  -1 20.8414 15.1686   1
   4   3   1 4.86217 14.7885   1
  -4   3  -1 10.8590 14.0062   1
   4   3   1 13.4837 2.03138   2
   5  -3   1 806.922 60.4438   1
   5  -3   1 783.568 43.9950   2
  -5  -3  -1 872.287 63.6032   1
   5   3   1 797.531 44.0091   2
   5   3   1 888.061 60.8424   1
  -5   3  -1 826.639 62.0805   1
   6  -3   1 141.721 9.03016   2
  -6  -3  -1 165.791 29.0616   1
   6   3   1 152.785 9.23209   2
   6   3   1 164.183 29.5907   1
   7  -3   1 11.1710 3.02840   2
   7   3   1 8.06552 2.83453   2
   8  -3   1 56.2194 6.30911   2
   8   3   1 44.5789 5.87160   2
   9  -3   1 54.2349 6.90956   2
   9   3   1 60.6548 6.53297   2
  10  -4  -1 2.98292 3.50298   2
  10   4  -1 4.83338 3.55000   2
   9  -4  -1 24.9106 3.56199   2
   9   4  -1 19.6994 3.57087   2
   8  -4  -1 8.27800 2.64056   2
   8   4  -1 4.69205 2.66068   2
   7  -4  -1 331.317 39.4195   1
  -7  -4   1 396.110 41.4989   1
   7  -4  -1 389.191 20.4148   2
   7   4  -1 370.463 20.4863   2
  -7   4   1 375.038 41.0495   1
   7   4  -1 307.443 48.5319   1
   6  -4  -1 62.4204 4.39635   2
  -6  -4   1 75.8153 20.1980   1
   6  -4  -1 62.0854 19.7976   1
   6   4  -1 53.8254 4.45549   2
   6   4  -1 86.2191 20.6411   1
  -6   4   1 56.3706 19.2279   1
   5  -4  -1 694.909 51.7444   1
  -5  -4   1 731.601 52.2385   1
   5  -4  -1 711.751 38.0969   2
  -5  -4   1 692.928 38.4426   3
   5   4  -1 720.057 38.1541   2
  -5   4   1 723.332 52.5487   1
   5   4  -1 724.990 53.6192   1
  -4  -4   1 1097.31 56.3180   3
   4  -4  -1 1043.74 67.9244   1
  -4  -4   1 1013.12 66.7558   1
   4  -4  -1 1117.41 56.0316   2
   4   4  -1 1044.80 56.0762   2
  -4   4   1 983.630 67.1059   1
   4   4  -1 1043.41 67.2591   1
  -3  -4   1 1496.67 92.0146   1
   3  -4  -1 1487.50 91.9706   1
   3  -4  -1 1577.21 84.1770   2
  -3  -4   1 1602.56 84.3866   3
  -3   4   1 1631.73 93.2463   1
   3   4  -1 1648.66 84.2415   2
   3   4  -1 1665.76 92.8568   1
   2  -4  -1 1003.73 60.2179   1
  -2  -4   1 995.196 59.5368   1
   2  -4  -1 1040.03 54.0819   2
  -2  -4   1 1065.75 54.2273   3
  -2   4   1 992.965 60.3023   1
   2   4  -1 994.895 59.5750   1
   2   4  -1 1037.56 54.1525   2
  -1  -4   1 43.5622 6.44405   1
   1  -4  -1 33.2917 1.83101   2
   1  -4  -1 41.4596 8.44813   1
  -1  -4   1 30.3314 2.10711   2
   1  -4  -1 34.8092 1.84874   2
   1   4  -1 51.5836 8.16311   1
   1   4  -1 33.2007 2.11196   2
  -1   4   1 33.8320 7.78195   1
  -1   4   1 28.9286 1.85879   2
   0  -4  -1 372.668 24.5673   1
   0  -4  -1 347.769 20.6386   3
   0   4   1 428.258 24.6213   1
   0   4   1 410.249 20.6369   2
   1  -4   1 730.391 36.6380   2
   1  -4   1 701.711 41.5231   1
  -1  -4  -1 722.196 42.5914   1
  -1  -4  -1 716.615 36.6478   3
  -1   4  -1 691.364 41.7209   1
   1   4   1 618.843 41.6550   1
   1   4   1 636.803 36.6075   2
  -2  -4  -1 216.160 23.2619   1
   2  -4   1 185.216 10.6397   2
   2  -4   1 203.116 19.9723   1
  -2  -4  -1 181.897 10.7093   3
   2   4   1 198.084 21.8991   1
  -2   4  -1 211.780 22.0082   1
   2   4   1 196.158 10.6399   2
  -3  -4  -1 42.1304 14.7191   1
   3  -4   1 22.2154 2.70592   2
   3  -4   1 22.0863 13.3342   1
   3   4   1 28.8298 2.92959   2
  -3   4  -1 15.9019 13.5990   1
   3   4   1 31.9396 13.0186   1
  -4  -4  -1 153.531 24.8715   1
   4  -4   1 114.296 7.18955   2
   4  -4   1 147.910 22.7492   1
  -4   4  -1 127.305 23.6059   1
   4   4   1 117.580 7.24949   2
   4   4   1 148.876 24.8530   1
   5  -4   1 127.313 7.94823   2
  -5  -4  -1 157.964 25.6029   1
   5  -4   1 133.261 23.3233   1
   5   4   1 139.855 26.1816   1
  -5   4  -1 146.374 25.1520   1
   5   4   1 128.276 7.98725   2
   6  -4   1 202.040 12.1984   2
  -6  -4  -1 242.018 37.8720   1
   6   4   1 211.019 12.2729   2
   6   4   1 228.854 40.4587   1
   7  -4   1 81.5397 6.44761   2
   7   4   1 84.2731 6.50782   2
   8  -4   1 171.616 11.1133   2
   8   4   1 174.728 10.9886   2
   9  -4   1 47.5286 5.21848   2
   9   4   1 51.0557 5.98239   2
  10  -5  -1 46.4108 5.26721   2
  10   5  -1 35.1398 5.04411   2
   9  -5  -1 -1.5361 2.80996   2
   9   5  -1 -0.1114 2.83737   2
   8  -5  -1 96.6459 6.82664   2
   8   5  -1 100.341 7.11557   2
   7  -5  -1 17.3828 2.64967   2
  -7  -5   1 72.0506 21.9541   1
   7  -5  -1 40.7168 25.1161   1
   7   5  -1 17.5062 2.78493   2
   7   5  -1 20.8381 18.8617   1
  -7   5   1 33.1562 26.3745   1
   6  -5  -1 56.0264 4.26958   2
   6  -5  -1 88.0994 22.1573   1
  -6  -5   1 57.8209 5.24016   3
   6   5  -1 50.5392 4.31430   2
  -6   5   1 60.7515 19.5432   1
   6   5  -1 96.6141 26.3367   1
   5  -5  -1 104.679 20.5716   1
  -5  -5   1 144.293 22.5997   1
   5  -5  -1 119.767 7.15806   2
  -5  -5   1 116.113 7.71848   3
   5   5  -1 127.123 7.28948   2
   5   5  -1 137.942 22.5974   1
  -5   5   1 131.670 23.8854   1
  -4  -5   1 2353.69 127.229   3
   4  -5  -1 2518.16 126.993   2
   4  -5  -1 2446.14 137.991   1
  -4  -5   1 2502.15 138.343   1
   4   5  -1 2367.60 138.152   1
  -4   5   1 2286.12 137.871   1
   4   5  -1 2299.50 127.027   2
  -3  -5   1 219.295 22.0676   1
   3  -5  -1 218.159 24.6944   1
  -3  -5   1 234.477 12.4943   3
   3  -5  -1 224.590 12.1668   2
  -3   5   1 206.754 25.4432   1
   3   5  -1 206.519 22.1729   1
   3   5  -1 232.061 12.2545   2
  -2  -5   1 1795.04 101.927   1
   2  -5  -1 1659.72 102.387   1
   2  -5  -1 1889.07 96.6416   2
  -2  -5   1 1909.48 96.7871   3
  -2   5   1 1765.52 102.362   1
   2   5  -1 1819.62 101.952   1
   2   5  -1 1916.44 96.7262   2
   1  -5  -1 203.841 11.7321   2
  -1  -5   1 239.445 11.8838   2
  -1  -5   1 217.710 14.8512   1
   1  -5  -1 216.745 17.0380   1
   1  -5  -1 237.826 11.7469   2
  -1   5   1 204.193 16.8002   1
   1   5  -1 218.228 11.8599   2
   1   5  -1 213.648 15.9595   1
  -1   5   1 222.502 11.7390   2
   0  -5  -1 2365.46 128.387   1
   0   5   1 2338.96 128.209   1
   1  -5   1 844.268 42.7535   2
  -1  -5  -1 805.711 49.2414   1
  -1  -5  -1 862.234 42.7810   3
   1  -5   1 902.034 48.0195   1
   1   5   1 721.690 42.7179   2
   1   5   1 687.088 48.2107   1
  -1   5  -1 803.021 48.0116   1
   2  -5   1 1594.36 94.2456   1
  -2  -5  -1 1783.02 87.5331   3
   2  -5   1 1758.43 87.4688   2
  -2  -5  -1 1612.14 95.0889   1
  -2   5  -1 1520.20 94.3110   1
   2   5   1 1613.14 95.2814   1
   2   5   1 1627.45 87.4507   2
   3  -5   1 255.555 26.2184   1
   3  -5   1 236.896 12.7774   2
  -3  -5  -1 244.267 25.5011   1
  -3  -5  -1 248.310 12.9140   3
  -3   5  -1 215.022 24.9312   1
   3   5   1 207.316 25.3060   1
   3   5   1 210.849 12.7300   2
   4  -5   1 165.542 10.0132   2
   4  -5   1 187.270 25.5851   1
  -4  -5  -1 179.606 26.1241   1
   4   5   1 181.359 10.0323   2
   4   5   1 190.729 26.7262   1
  -4   5  -1 170.093 26.1973   1
   5  -5   1 348.127 34.7694   1
  -5  -5  -1 365.209 35.7439   1
   5  -5   1 326.944 19.0059   2
   5   5   1 406.696 40.1813   1
   5   5   1 337.588 19.0625   2
  -5   5  -1 359.229 37.3837   1
  -6  -5  -1 133.958 31.2930   1
   6  -5   1 116.148 7.30224   2
   6   5   1 104.850 7.41005   2
   6   5   1 85.8474 24.3993   1
   7  -5   1 14.7715 3.06555   2
   7   5   1 16.3787 3.17842   2
   8  -5   1 122.234 8.82555   2
   8   5   1 129.595 8.91378   2
   9  -5   1 24.3440 5.06037   2
   9   5   1 21.3775 4.24342   2
  10  -6  -1 35.4637 4.92703   2
  10   6  -1 31.0457 4.70314   2
   9  -6  -1 2.78214 3.05359   2
   9   6  -1 3.73583 3.20833   2
   8  -6  -1 50.8637 4.94338   2
   8   6  -1 46.0914 5.07492   2
   7  -6  -1 148.900 9.16977   2
  -7  -6   1 140.033 31.1329   1
   7  -6  -1 170.096 30.2080   1
   7   6  -1 138.883 36.1698   1
   7   6  -1 157.922 9.41169   2
  -7   6   1 168.477 30.3896   1
  -6  -6   1 464.935 26.3266   3
  -6  -6   1 498.657 43.4691   1
   6  -6  -1 495.270 25.8613   2
   6  -6  -1 480.713 42.7068   1
   6   6  -1 491.592 43.2455   1
  -6   6   1 477.616 42.8437   1
   6   6  -1 457.465 25.8850   2
   5  -6  -1 159.455 24.4965   1
  -5  -6   1 220.937 26.1113   1
  -5  -6   1 171.647 10.8087   3
   5  -6  -1 191.286 10.3485   2
   5   6  -1 179.220 25.6872   1
  -5   6   1 178.613 27.2437   1
   5   6  -1 189.499 10.4556   2
   4  -6  -1 33.5591 15.2047   1
   4  -6  -1 6.08513 1.46501   2
  -4  -6   1 24.8837 13.5873   1
  -4   6   1 -7.8012 12.8332   1
   4   6  -1 16.6940 13.9538   1
   3  -6  -1 905.822 46.8463   2
   3  -6  -1 843.739 56.5992   1
  -3  -6   1 872.439 56.0725   1
  -3  -6   1 920.986 47.0857   3
   3   6  -1 880.695 46.9162   2
   3   6  -1 866.836 55.1532   1
  -3   6   1 861.542 56.8216   1
   2  -6  -1 1422.70 86.2228   1
  -2  -6   1 1408.32 85.3526   1
  -2  -6   1 1599.09 80.1560   3
   2  -6  -1 1564.86 80.0052   2
   2   6  -1 1579.18 80.0971   2
   2   6  -1 1526.98 85.7586   1
  -2   6   1 1448.27 86.5383   1
   1  -6  -1 3820.30 205.367   1
  -1  -6   1 3502.72 203.701   1
  -1   6   1 4025.46 205.467   1
   1   6  -1 3856.10 204.066   1
   0  -6  -1 585.068 29.8344   3
   0  -6  -1 569.145 34.7721   1
   0   6   1 555.465 34.9389   1
   0   6   1 533.298 29.7688   2
  -1  -6  -1 1361.34 70.5205   3
  -1  -6  -1 1296.06 76.5289   1
   1  -6   1 1346.17 70.4827   2
   1   6   1 1263.77 76.0196   1
   1   6   1 1275.99 70.4649   2
  -1   6  -1 1428.52 75.6686   1
   2  -6   1 1017.63 53.0915   2
  -2  -6  -1 981.936 53.1389   3
  -2  -6  -1 1011.33 62.2336   1
   2  -6   1 994.431 60.9231   1
   2   6   1 994.560 53.0923   2
  -2   6  -1 982.875 61.3889   1
   2   6   1 1004.30 61.9361   1
  -3  -6  -1 190.620 10.7139   3
  -3  -6  -1 192.693 25.5246   1
   3  -6   1 181.523 22.1067   1
   3  -6   1 182.260 10.5716   2
   3   6   1 178.483 22.2810   1
  -3   6  -1 202.172 24.6900   1
   3   6   1 194.219 10.5698   2
   4  -6   1 386.818 33.9796   1
  -4  -6  -1 374.491 35.9523   1
   4  -6   1 391.723 20.6363   2
  -4   6  -1 412.478 37.5121   1
   4   6   1 361.809 34.2665   1
   4   6   1 360.370 20.6099   2
   5  -6   1 299.204 17.4304   2
  -5  -6  -1 283.676 36.4843   1
   5  -6   1 343.846 35.2337   1
   5   6   1 345.985 35.0385   1
   5   6   1 322.008 17.4766   2
  -5   6  -1 324.273 36.7709   1
  -6  -6  -1 310.005 36.6923   1
   6  -6   1 294.980 16.9847   2
   6   6   1 309.721 17.0504   2
   6   6   1 314.372 46.2671   1
   7  -6   1 117.595 7.89021   2
   7   6   1 112.861 7.93815   2
   8  -6   1 36.9767 4.36296   2
   8   6   1 41.3350 4.87225   2
   9  -6   1 35.0592 4.60515   2
   9   6   1 31.6911 4.90491   2
  10  -7  -1 0.72059 3.72930   2
  10   7  -1 -0.0857 3.56070   2
   9  -7  -1 107.823 8.14610   2
   9   7  -1 122.573 8.70463   2
   8  -7  -1 144.386 8.83624   2
   8   7  -1 135.380 8.98334   2
   7  -7  -1 128.168 35.0542   1
   7  -7  -1 76.9136 5.81792   2
  -7  -7   1 93.5515 24.6252   1
   7   7  -1 112.084 31.1426   1
   7   7  -1 87.8205 6.12015   2
  -7   7   1 87.1922 24.5370   1
   6  -7  -1 451.928 41.5057   1
  -6  -7   1 477.844 25.5757   3
   6  -7  -1 459.148 25.0022   2
  -6  -7   1 450.398 41.9886   1
  -6   7   1 501.270 44.1385   1
   6   7  -1 447.661 25.1112   2
   6   7  -1 454.566 49.5639   1
  -5  -7   1 838.764 46.3362   3
   5  -7  -1 872.970 60.2493   1
  -5  -7   1 836.319 59.5577   1
   5  -7  -1 895.114 45.9834   2
   5   7  -1 878.375 46.0749   2
  -5   7   1 857.374 60.3038   1
   5   7  -1 836.574 62.1177   1
   4  -7  -1 498.665 38.4832   1
   4  -7  -1 494.414 25.3530   2
  -4  -7   1 473.893 25.6720   3
  -4  -7   1 504.628 39.2986   1
   4   7  -1 449.838 25.4268   2
   4   7  -1 457.552 37.3035   1
  -4   7   1 435.521 37.6481   1
   3  -7  -1 412.350 34.8274   1
  -3  -7   1 406.530 32.6177   1
  -3  -7   1 443.508 23.8336   3
   3  -7  -1 449.987 23.5774   2
   3   7  -1 463.697 23.6807   2
  -3   7   1 430.569 34.3875   1
   3   7  -1 456.785 33.7239   1
  -2  -7   1 2182.36 120.487   1
   2  -7  -1 2044.55 120.632   1
  -2  -7   1 2368.76 114.863   3
  -2   7   1 2105.29 121.059   1
   2   7  -1 2115.55 120.137   1
  -1  -7   1 294.253 23.2235   1
   1  -7  -1 422.389 20.2814   2
  -1  -7   1 471.348 20.4195   2
   1  -7  -1 410.253 26.7399   1
   1   7  -1 424.293 24.9869   1
  -1   7   1 311.259 25.5394   1
  -1   7   1 337.032 20.2518   2
   1   7  -1 365.209 20.3660   2
   0  -7   1 524.401 26.1693   2
   0  -7  -1 480.156 31.7582   1
   0  -7  -1 487.773 26.1879   3
   0   7  -1 512.699 26.1592   2
   0   7   1 464.600 26.1070   2
   0   7   1 466.847 31.4816   1
   1  -7   1 1807.97 103.232   1
  -1  -7  -1 1889.73 104.846   1
  -1  -7  -1 2032.64 98.6839   3
  -1   7  -1 1761.67 103.317   1
   1   7   1 1798.49 104.511   1
  -2  -7  -1 46.8721 14.3796   1
  -2  -7  -1 58.9107 4.04511   3
   2  -7   1 64.1667 13.7584   1
   2  -7   1 58.1770 3.87214   2
  -2   7  -1 43.8764 12.6801   1
   2   7   1 76.0555 15.1537   1
   2   7   1 51.4189 3.80949   2
   3  -7   1 63.4403 4.36281   2
  -3  -7  -1 69.0024 16.3353   1
   3  -7   1 73.4802 16.0450   1
  -3  -7  -1 67.1623 4.69427   3
   3   7   1 69.2401 16.0324   1
   3   7   1 64.1272 4.40751   2
  -3   7  -1 49.0727 14.8889   1
   4  -7   1 395.961 21.5083   2
   4  -7   1 399.188 35.3117   1
  -4  -7  -1 395.272 37.9413   1
  -4  -7  -1 406.986 21.7149   3
   4   7   1 388.797 21.5468   2
  -4   7  -1 382.699 37.5460   1
   4   7   1 398.091 35.3920   1
   5  -7   1 33.2031 17.8089   1
   5  -7   1 19.0316 2.47977   2
  -5  -7  -1 35.7178 17.0450   1
  -5   7  -1 25.6498 15.9872   1
   5   7   1 41.4111 21.5884   1
   5   7   1 16.1373 2.50593   2
  -6  -7  -1 129.939 32.7195   1
   6  -7   1 100.725 6.96526   2
   6   7   1 147.737 33.0208   1
   6   7   1 96.9958 6.82802   2
   7  -7   1 74.0587 6.03383   2
   7   7   1 72.1258 5.97437   2
   8  -7   1 29.1570 3.96484   2
   8   7   1 23.5272 4.04431   2
   9  -7   1 10.4549 4.08756   2
   9   7   1 9.50330 3.99224   2
  10  -8  -1 13.5291 3.83350   2
  10   8  -1 7.60659 3.73600   2
   9  -8  -1 59.6526 6.00039   2
   9   8  -1 60.9787 6.08461   2
   8  -8  -1 56.1127 5.21280   2
   8   8  -1 56.4835 5.49338   2
   7  -8  -1 152.040 9.39584   2
  -7  -8   1 184.438 35.3540   1
   7  -8  -1 155.611 28.8777   1
   7   8  -1 176.632 31.9095   1
   7   8  -1 157.038 9.47483   2
  -7   8   1 178.037 37.9726   1
  -6  -8   1 231.999 30.3258   1
   6  -8  -1 248.108 30.0356   1
   6  -8  -1 118.493 7.22381   2
  -6  -8   1 111.770 8.03582   3
   6   8  -1 105.286 7.39943   2
  -6   8   1 98.3248 23.0974   1
   6   8  -1 154.714 26.2072   1
   5  -8  -1 66.0058 4.53962   2
  -5  -8   1 64.2550 17.1351   1
   5  -8  -1 85.8577 19.1546   1
  -5  -8   1 63.0481 5.20624   3
   5   8  -1 106.136 22.1295   1
  -5   8   1 81.0342 18.8992   1
   5   8  -1 73.5403 4.69881   2
   4  -8  -1 549.677 40.6595   1
  -4  -8   1 492.286 27.9136   3
   4  -8  -1 525.895 27.5969   2
  -4  -8   1 504.505 39.5869   1
   4   8  -1 503.992 27.6927   2
   4   8  -1 544.893 39.8763   1
  -4   8   1 507.711 40.2934   1
   3  -8  -1 94.4712 17.6275   1
  -3  -8   1 77.6481 14.9117   1
  -3  -8   1 90.1636 5.35023   3
   3  -8  -1 83.7491 4.80878   2
  -3   8   1 79.7915 17.2676   1
   3   8  -1 74.4703 15.6926   1
   3   8  -1 76.0421 5.03742   2
  -2  -8   1 1444.80 74.3610   3
  -2  -8   1 1361.01 80.0215   1
   2  -8  -1 1467.46 74.2050   2
   2   8  -1 1437.67 74.3297   2
  -2   8   1 1275.64 80.8774   1
  -2   8   1 1392.69 74.1951   2
   2   8  -1 1404.99 80.5418   1
   1  -8  -1 125.450 15.7916   1
   1  -8  -1 138.087 7.75905   2
  -1  -8   1 165.192 7.94964   2
  -1   8   1 135.425 7.73112   2
   1   8  -1 148.919 7.89947   2
  -1   8   1 120.959 15.4095   1
   1   8  -1 138.136 14.0002   1
   0  -8  -1 2408.98 134.125   3
   0  -8  -1 2281.61 138.958   1
   0  -8   1 3230.36 138.323   1
   0   8   1 2209.99 138.738   1
  -1  -8  -1 16.5081 11.6962   1
  -1  -8  -1 21.1962 2.42868   3
   1   8   1 20.1356 2.18869   2
   1   8   1 15.8843 10.5259   1
  -2  -8  -1 200.609 11.8241   3
   2  -8   1 201.573 23.2339   1
   2  -8   1 196.419 11.6841   2
  -2  -8  -1 193.956 22.6949   1
   2   8   1 229.144 11.7322   2
   2   8   1 257.631 22.9556   1
  -2   8  -1 241.302 24.4466   1
   3  -8   1 1869.14 101.324   2
  -3  -8  -1 1830.15 111.903   1
  -3  -8  -1 1942.78 101.462   3
   3  -8   1 1882.20 111.460   1
  -3   8  -1 1913.45 111.827   1
   3   8   1 1953.30 112.920   1
   3   8   1 1963.05 101.356   2
   4  -8   1 662.595 50.1650   1
   4  -8   1 676.330 36.1202   2
  -4  -8  -1 719.656 36.3264   3
  -4  -8  -1 640.844 51.1615   1
   4   8   1 660.750 36.1270   2
  -4   8  -1 632.611 50.9197   1
   4   8   1 690.086 50.1021   1
   5  -8   1 397.537 21.3629   2
   5  -8   1 427.962 39.7692   1
  -5  -8  -1 418.241 38.8203   1
   5   8   1 355.593 21.3636   2
   5   8   1 404.941 38.4855   1
  -5   8  -1 392.589 40.1448   1
   6  -8   1 10.3933 2.60271   2
  -6  -8  -1 3.58710 17.3613   1
   6   8   1 34.5265 19.4388   1
   6   8   1 13.4656 2.87273   2
   7  -8   1 64.6055 5.86242   2
   7   8   1 69.7037 6.16273   2
   8  -8   1 5.38139 3.33928   2
   8   8   1 7.34415 3.46322   2
   9  -8   1 66.2267 7.40062   2
   9   8   1 60.7156 6.70174   2
  10  -9  -1 3.94441 3.75896   2
  10   9  -1 -0.5457 3.35606   2
   9  -9  -1 56.4999 5.63893   2
   9   9  -1 65.3728 6.74926   2
   8  -9  -1 127.720 7.93765   2
   8   9  -1 112.295 8.17051   2
  -7  -9   1 79.7624 23.4544   1
   7  -9  -1 91.9291 6.36025   2
   7  -9  -1 140.068 32.1553   1
  -7  -9   1 97.6821 7.41920   3
  -7   9   1 80.5798 33.0127   1
   7   9  -1 93.8789 6.69552   2
   7   9  -1 100.263 25.4996   1
   6  -9  -1 412.666 22.0909   2
  -6  -9   1 360.821 38.6876   1
  -6  -9   1 403.686 22.6307   3
   6  -9  -1 420.629 40.2268   1
  -6   9   1 377.722 45.3001   1
   6   9  -1 461.100 47.2397   1
   6   9  -1 408.351 22.2450   2
   5  -9  -1 156.388 24.6194   1
  -5  -9   1 168.556 24.5990   1
   5  -9  -1 167.382 9.49498   2
  -5  -9   1 158.119 10.0233   3
   5   9  -1 190.482 25.1500   1
   5   9  -1 172.823 9.67369   2
  -5   9   1 197.968 28.7464   1
  -4  -9   1 38.2495 15.5289   1
   4  -9  -1 38.0469 16.5156   1
  -4  -9   1 39.4556 3.71872   3
   4  -9  -1 32.1859 2.90099   2
   4   9  -1 38.4049 3.20253   2
   4   9  -1 42.0002 14.2157   1
  -4   9   1 37.4264 15.4682   1
  -3  -9   1 894.503 61.8531   1
  -3  -9   1 991.357 53.2709   3
   3  -9  -1 981.394 53.0281   2
   3  -9  -1 898.135 61.9482   1
   3   9  -1 1113.72 53.1864   2
   3   9  -1 1050.34 62.4579   1
  -3   9   1 1040.04 63.5910   1
  -2  -9   1 716.646 35.4344   3
  -2  -9   1 639.854 42.0346   1
   2  -9  -1 705.954 35.2485   2
   2   9  -1 672.413 42.7906   1
  -2   9   1 606.466 44.0019   1
   2   9  -1 671.016 35.3616   2
  -2   9   1 568.270 43.1043   1
  -2   9   1 679.926 35.2399   2
   1  -9  -1 1814.92 95.5606   1
   1   9  -1 1764.38 88.1345   2
  -1   9   1 1537.15 93.7322   1
   1   9  -1 1529.84 92.2771   1
   0  -9  -1 1660.83 94.2048   1
   0  -9  -1 1769.60 88.0651   3
   0  -9   1 1654.74 91.9373   1
   0   9   1 1598.88 93.8963   1
   0   9  -1 1605.80 92.1744   1
   1  -9   1 1917.94 85.7279   2
  -1  -9  -1 1620.96 85.7576   3
  -1  -9  -1 1491.22 92.6572   1
   1   9   1 1524.59 85.6710   2
  -1   9  -1 1612.97 91.6847   1
   1   9   1 1496.61 92.9257   1
   2  -9   1 363.573 30.0943   1
  -2  -9  -1 364.498 30.4830   1
  -2  -9  -1 378.537 19.8849   3
   2  -9   1 373.408 19.7678   2
   2   9   1 347.478 30.7691   1
   2   9   1 357.562 19.7516   2
  -2   9  -1 367.706 30.5390   1
  -3  -9  -1 582.683 42.8473   1
  -3  -9  -1 571.771 28.7208   3
   3  -9   1 506.363 40.8994   1
   3  -9   1 488.633 28.5032   2
  -3   9  -1 479.311 40.9653   1
   3   9   1 528.497 41.4329   1
   3   9   1 551.736 28.5779   2
   4  -9   1 1363.05 84.9430   1
  -4  -9  -1 1445.97 87.1992   1
  -4  -9  -1 1373.08 71.4711   3
   4  -9   1 1309.86 71.2630   2
  -4   9  -1 1283.86 84.2092   1
   4   9   1 1324.99 71.2997   2
   4   9   1 1274.99 86.9223   1
  -5  -9  -1 57.6786 21.3794   1
   5  -9   1 41.8885 3.81332   2
   5  -9   1 49.3016 17.8134   1
   5   9   1 37.8099 3.78586   2
   5   9   1 44.4747 21.8508   1
  -5   9  -1 39.5709 17.4546   1
   6  -9   1 262.675 14.8571   2
  -6  -9  -1 290.551 45.1378   1
   6   9   1 284.729 37.0663   1
   6   9   1 248.926 14.8540   2
   7  -9   1 120.617 8.08648   2
   7   9   1 112.383 7.98401   2
   8  -9   1 48.2162 6.02633   2
   8   9   1 45.9865 5.66287   2
   9  -9   1 8.67593 4.09720   2
   9   9   1 12.1173 3.89363   2
  10 -10  -1 10.4901 3.99690   2
  10  10  -1 9.98506 3.80981   2
   9 -10  -1 31.0346 3.90108   2
   9  10  -1 34.5380 4.29523   2
   8 -10  -1 250.576 14.3763   2
   8  10  -1 248.569 14.6465   2
  -7 -10   1 311.263 18.7513   3
  -7 -10   1 336.370 48.4466   1
   7 -10  -1 330.520 18.0879   2
   7 -10  -1 263.400 44.0289   1
   7  10  -1 349.210 18.4157   2
  -7  10   1 309.125 48.0214   1
   7  10  -1 337.121 42.0949   1
  -6 -10   1 301.119 34.1122   1
   6 -10  -1 318.646 34.7462   1
   6 -10  -1 291.147 16.2094   2
  -6 -10   1 291.419 16.8733   3
   6  10  -1 256.207 38.6500   1
   6  10  -1 295.683 16.4263   2
  -6  10   1 305.935 35.4893   1
  -5 -10   1 108.593 7.43835   3
   5 -10  -1 104.475 21.2439   1
   5 -10  -1 113.378 6.78751   2
  -5 -10   1 106.595 20.8016   1
   5  10  -1 127.207 22.5701   1
  -5  10   1 116.224 21.9428   1
   5  10  -1 122.852 7.00660   2
  -4 -10   1 83.3288 5.84650   3
   4 -10  -1 119.399 21.0259   1
  -4 -10   1 86.9273 17.8118   1
   4 -10  -1 91.1629 5.26009   2
   4  10  -1 84.2476 17.3506   1
   4  10  -1 82.0272 5.35431   2
  -4  10   1 96.3005 19.3912   1
   3 -10  -1 117.133 18.6192   1
  -3 -10   1 109.173 6.68522   3
   3 -10  -1 114.382 6.20203   2
  -3 -10   1 100.488 17.2041   1
   3  10  -1 108.554 6.40842   2
  -3  10   1 94.9529 17.6817   1
   3  10  -1 103.762 17.5674   1
   2 -10  -1 1499.77 76.1387   2
  -2 -10   1 1571.68 76.3279   3
  -2 -10   1 1417.18 82.8698   1
   2  10  -1 1373.62 83.0161   1
  -2  10   1 1368.53 83.6868   1
  -2  10   1 1419.96 76.1269   2
   2  10  -1 1424.19 76.2413   2
  -2  10   1 1391.36 84.0121   1
   1 -10  -1 8924.28 442.878   1
   1  10  -1 8216.97 441.106   1
  -1  10   1 7574.75 441.457   1
   0 -10   1 599.350 30.4909   2
   0 -10   1 516.556 35.4679   1
   0 -10  -1 617.661 30.5852   3
   0 -10  -1 583.598 37.8983   1
   0  10   1 577.547 30.4288   2
   0  10   1 550.761 38.2933   1
   0  10  -1 563.577 30.4663   2
   0  10  -1 541.022 36.0152   1
   1 -10   1 1405.82 72.0006   2
  -1 -10  -1 1319.69 72.0720   3
  -1 -10  -1 1235.89 79.0936   1
  -1  10  -1 1363.49 71.9931   2
   1  10   1 1299.40 79.6638   1
  -1  10  -1 1303.66 77.9310   1
  -1  10  -1 1556.12 79.0184   1
   1  10   1 1363.90 71.9939   2
   2 -10   1 740.020 48.7736   1
  -2 -10  -1 716.293 49.6123   1
   2 -10   1 764.098 39.0151   2
  -2 -10  -1 768.890 39.1463   3
   2  10   1 716.453 39.0187   2
  -2  10  -1 702.016 47.8938   1
   2  10   1 684.539 49.4674   1
   3 -10   1 169.515 10.1366   2
  -3 -10  -1 198.113 24.7696   1
   3 -10   1 159.762 22.5697   1
  -3 -10  -1 201.264 10.4107   3
   3  10   1 165.090 24.5973   1
  -3  10  -1 169.671 22.9931   1
   3  10   1 177.717 10.1751   2
  -4 -10  -1 334.097 33.4362   1
  -4 -10  -1 294.258 16.4557   3
   4 -10   1 267.387 16.1665   2
   4 -10   1 290.305 31.6732   1
  -4  10  -1 300.996 30.6353   1
   4  10   1 309.832 16.2903   2
   4  10   1 290.593 30.6059   1
  -5 -10  -1 217.228 12.5369   3
  -5 -10  -1 223.960 30.0077   1
   5 -10   1 214.073 12.1825   2
   5 -10   1 249.952 29.2385   1
  -5  10  -1 239.402 32.4181   1
   5  10   1 221.725 29.5841   1
   5  10   1 194.747 12.2615   2
   6 -10   1 502.386 26.2920   2
  -6 -10  -1 483.676 46.8662   1
   6  10   1 476.891 26.3982   2
   6  10   1 398.926 56.8210   1
   7 -10   1 48.3292 5.16141   2
   7  10   1 39.1059 4.98792   2
   8 -10   1 28.2571 3.98241   2
   8  10   1 34.6012 4.36537   2
   9 -10   1 30.8980 4.56540   2
   9  10   1 33.6779 4.71466   2
  10 -11  -1 77.2555 7.46796   2
  10  11  -1 60.7841 7.19532   2
   9 -11  -1 62.9610 6.14847   2
   9  11  -1 63.8508 6.43469   2
   8 -11  -1 16.1089 2.92677   2
   8  11  -1 8.63496 3.12072   2
   7 -11  -1 33.0043 20.7944   1
   7 -11  -1 5.08093 2.28324   2
  -7 -11   1 9.53966 18.8382   1
  -7 -11   1 4.24493 3.26201   3
  -7  11   1 41.2983 21.4368   1
   7  11  -1 12.3826 25.1203   1
   7  11  -1 7.74845 2.60938   2
   6 -11  -1 124.542 25.9789   1
  -6 -11   1 63.4385 5.37203   3
  -6 -11   1 116.261 23.6075   1
   6 -11  -1 57.0143 4.28860   2
   6  11  -1 43.9463 4.57659   2
  -6  11   1 37.0717 20.9660   1
   6  11  -1 30.0402 18.6497   1
   5 -11  -1 32.0729 3.02041   2
  -5 -11   1 27.6884 3.31299   3
  -5 -11   1 29.0297 15.2528   1
   5 -11  -1 60.5965 18.1267   1
   5  11  -1 38.4338 17.1518   1
  -5  11   1 53.8806 19.4287   1
   5  11  -1 37.5213 3.37581   2
  -4 -11   1 408.992 35.9132   1
   4 -11  -1 433.167 37.0156   1
   4 -11  -1 465.337 23.8586   2
  -4 -11   1 443.250 24.2301   3
   4  11  -1 452.997 36.2833   1
   4  11  -1 438.172 23.9818   2
  -4  11   1 455.038 39.7179   1
  -3 -11   1 1117.77 59.3780   3
   3 -11  -1 1137.33 59.1212   2
  -3 -11   1 1058.90 68.1306   1
   3  11  -1 1157.73 59.2656   2
  -3  11   1 1061.50 70.0333   1
   3  11  -1 1127.18 68.8202   1
  -2 -11   1 116.890 17.5216   1
   2 -11  -1 107.978 6.61243   2
  -2 -11   1 103.233 6.85732   3
  -2  11   1 140.194 19.1496   1
   2  11  -1 116.046 15.7951   1
   2  11  -1 120.379 6.80836   2
  -2  11   1 136.203 6.62363   2
  -2  11   1 146.506 19.6474   1
   1 -11  -1 1681.34 96.2682   1
   1 -11  -1 1809.90 88.7673   2
  -1  11   1 1694.18 88.7425   2
  -1  11   1 1471.96 95.0861   1
   1  11  -1 1698.83 94.5896   1
   0 -11  -1 5124.96 273.906   1
   0  11   1 4976.17 273.185   1
   0  11  -1 5000.03 271.348   1
  -1 -11  -1 1139.09 72.8652   1
   1 -11   1 1237.12 64.3769   2
  -1 -11  -1 1209.65 64.4652   3
  -1  11  -1 1245.83 64.3686   2
  -1  11  -1 1219.53 70.8670   1
   1  11   1 1236.69 64.3716   2
  -1  11  -1 1268.89 71.8513   1
   1  11   1 1118.50 72.6104   1
  -2 -11  -1 3094.07 150.116   3
  -2 -11  -1 2775.18 159.086   1
   2 -11   1 2705.16 157.611   1
   2 -11   1 3022.25 149.981   2
  -2  11  -1 2651.67 158.480   1
   2  11   1 2686.80 159.647   1
   3 -11   1 229.686 13.3849   2
  -3 -11  -1 254.486 13.6640   3
  -3 -11  -1 262.252 27.6623   1
   3 -11   1 250.178 27.8544   1
   3  11   1 234.807 26.0745   1
   3  11   1 238.728 13.4155   2
  -3  11  -1 243.012 26.2736   1
   4 -11   1 304.730 17.6592   2
   4 -11   1 344.409 33.3477   1
  -4 -11  -1 325.919 17.9594   3
  -4 -11  -1 332.928 34.5921   1
   4  11   1 343.921 32.7415   1
   4  11   1 322.093 17.7854   2
  -4  11  -1 318.518 33.8805   1
  -5 -11  -1 511.281 28.7642   3
   5 -11   1 571.671 46.8655   1
  -5 -11  -1 548.859 48.9899   1
   5 -11   1 545.697 28.4898   2
  -5  11  -1 548.294 46.2484   1
   5  11   1 553.819 46.5130   1
   5  11   1 465.388 28.4427   2
   6 -11   1 26.8148 3.11699   2
  -6 -11  -1 44.0665 20.9953   1
   6  11   1 46.6742 29.9463   1
   6  11   1 17.1858 3.18373   2
   7 -11   1 23.3076 3.52500   2
   7  11   1 27.4923 3.81525   2
   8 -11   1 75.7307 6.82136   2
   8  11   1 82.3168 6.89618   2
   9 -11   1 18.5407 4.56218   2
   9  11   1 23.1793 4.53990   2
  10  12  -1 15.6685 4.06950   2
   9 -12  -1 8.55892 3.30441   2
   9  12  -1 6.81360 3.56125   2
   8  12  -1 5.47960 3.01747   2
  -7 -12   1 209.117 13.5839   3
  -7 -12   1 235.311 40.3438   1
   7 -12  -1 244.698 43.2452   1
   7 -12  -1 214.357 12.6496   2
   7  12  -1 224.843 12.9977   2
   7  12  -1 252.397 44.3327   1
  -7  12   1 259.512 36.6540   1
   6 -12  -1 256.521 32.0494   1
  -6 -12   1 244.000 31.9374   1
  -6 -12   1 235.575 14.4195   3
   6 -12  -1 243.778 13.6993   2
   6  12  -1 260.209 13.9538   2
   6  12  -1 251.261 38.6175   1
  -6  12   1 221.658 36.1078   1
   5 -12  -1 782.222 59.4723   1
  -5 -12   1 835.464 44.2201   3
   5 -12  -1 867.209 43.7874   2
  -5 -12   1 836.609 58.5824   1
   5  12  -1 773.512 43.8913   2
  -5  12   1 816.960 59.5775   1
   5  12  -1 814.768 58.4367   1
   4 -12  -1 843.972 41.9523   2
   4 -12  -1 763.829 54.4037   1
  -4 -12   1 801.981 55.1651   1
  -4 -12   1 794.003 42.2806   3
   4  12  -1 779.972 54.1740   1
   4  12  -1 744.804 42.0647   2
  -4  12   1 765.356 56.6086   1
   3 -12  -1 1513.66 78.7633   2
  -3 -12   1 1522.32 79.0183   3
  -3 -12   1 1519.99 88.4400   1
   3  12  -1 1497.84 88.9160   1
  -3  12   1 1380.46 88.9242   1
   3  12  -1 1464.37 78.8918   2
  -2 -12   1 83.3640 5.33240   3
  -2 -12   1 100.539 15.7224   1
   2 -12  -1 85.3133 4.97697   2
  -2  12   1 86.3378 4.96040   2
   2  12  -1 82.9941 5.17394   2
   2  12  -1 102.134 15.7241   1
  -2  12   1 82.2183 15.3670   1
   1 -12  -1 100.193 17.2368   1
   1 -12  -1 120.336 6.58797   2
  -1  12   1 110.783 6.54115   2
   1  12  -1 117.018 16.5201   1
  -1  12   1 87.1612 15.8409   1
   1  12  -1 131.900 6.77849   2
   0 -12  -1 2264.80 122.740   1
   0 -12  -1 2321.88 114.883   3
   0  12   1 2023.72 122.824   1
   0  12  -1 2034.81 120.322   1
   1 -12   1 1292.11 60.7041   2
  -1 -12  -1 1208.82 60.7939   3
  -1 -12  -1 1112.28 69.0340   1
   1  12   1 1130.13 60.6683   2
  -1  12  -1 1103.76 67.3992   1
  -1  12  -1 1146.18 60.6606   2
   1  12   1 1069.64 68.8204   1
  -1  12  -1 1026.19 67.9193   1
  -2 -12  -1 523.648 38.9342   1
   2 -12   1 493.777 26.1700   2
   2 -12   1 489.730 36.5480   1
  -2 -12  -1 499.479 26.3323   3
  -2  12  -1 468.422 36.0554   1
   2  12   1 462.444 26.1752   2
   2  12   1 482.346 38.3129   1
  -3 -12  -1 536.498 41.5990   1
   3 -12   1 517.198 41.5189   1
  -3 -12  -1 547.659 28.4708   3
   3 -12   1 502.921 28.2461   2
  -3  12  -1 491.196 40.5933   1
   3  12   1 554.573 41.2404   1
   3  12   1 527.554 28.2882   2
  -4 -12  -1 101.597 20.3340   1
   4 -12   1 90.7759 6.13467   2
  -4 -12  -1 87.8814 6.49036   3
   4 -12   1 94.9317 19.3391   1
   4  12   1 99.7873 21.7493   1
  -4  12  -1 114.459 22.2196   1
   4  12   1 109.658 6.32753   2
  -5 -12  -1 105.781 7.04714   3
   5 -12   1 129.211 24.6179   1
  -5 -12  -1 89.7948 21.4773   1
   5 -12   1 98.8459 6.60439   2
   5  12   1 101.508 27.1997   1
  -5  12  -1 97.4291 24.2038   1
   5  12   1 97.5311 6.57105   2
   6 -12   1 34.5875 4.33168   2
  -6 -12  -1 73.8088 36.0065   1
   6  12   1 26.8019 20.7106   1
   6  12   1 32.5047 3.65670   2
   7 -12   1 108.352 7.95043   2
   7  12   1 121.615 8.34219   2
   8 -12   1 94.0664 7.60346   2
   8  12   1 93.6602 7.45400   2
   9 -12   1 56.2315 6.71496   2
   9  12   1 58.9146 6.71351   2
  10  13  -1 78.8182 7.71959   2
   9 -13  -1 7.80481 3.19922   2
   9  13  -1 2.59892 3.33692   2
  -8 -13   1 27.6950 4.67699   3
   8 -13  -1 29.6658 3.35521   2
   8  13  -1 21.4263 3.69956   2
   7 -13  -1 45.4924 4.22792   2
  -7 -13   1 60.6351 26.8964   1
   7 -13  -1 47.7583 21.2901   1
  -7 -13   1 39.8356 4.76320   3
   7  13  -1 32.9827 30.4675   1
  -7  13   1 52.0043 23.4575   1
   7  13  -1 34.0030 3.84206   2
  -6 -13   1 162.164 10.1642   3
  -6 -13   1 148.708 26.5909   1
   6 -13  -1 253.645 33.5405   1
   6 -13  -1 151.421 9.32724   2
  -6  13   1 163.546 28.2828   1
   6  13  -1 172.061 34.5938   1
   6  13  -1 162.038 9.72911   2
  -5 -13   1 121.337 8.07047   3
  -5 -13   1 129.950 23.3561   1
   5 -13  -1 128.008 7.43154   2
   5 -13  -1 128.951 23.8634   1
   5  13  -1 147.226 26.4940   1
   5  13  -1 126.217 7.68748   2
  -5  13   1 157.109 27.3796   1
  -4 -13   1 560.873 31.2829   3
  -4 -13   1 608.533 45.0689   1
   4 -13  -1 605.147 44.5610   1
   4 -13  -1 579.299 30.9433   2
  -4  13   1 573.345 44.7835   1
   4  13  -1 551.438 46.5055   1
   4  13  -1 580.555 31.1040   2
   3 -13  -1 540.287 28.7701   2
  -3 -13   1 542.643 40.5816   1
  -3 -13   1 561.743 29.1054   3
   3  13  -1 543.523 40.4856   1
  -3  13   1 489.388 39.6374   1
  -3  13   1 541.204 28.7611   2
   3  13  -1 545.183 28.9219   2
  -3  13   1 523.755 40.5631   1
  -2 -13   1 1364.37 81.2607   1
  -2 -13   1 1483.80 73.3476   3
   2 -13  -1 1413.07 73.1104   2
  -2  13   1 1306.89 81.5555   1
   2  13  -1 1354.52 81.2725   1
  -2  13   1 1341.60 73.0975   2
   2  13  -1 1368.72 73.2417   2
   1 -13  -1 230.930 25.3645   1
   1 -13  -1 259.260 14.2012   2
  -1 -13   1 253.850 14.3281   2
  -1  13   1 273.160 14.1923   2
   1  13  -1 274.633 14.3502   2
   1  13  -1 277.690 23.4651   1
  -1  13   1 253.436 23.6218   1
   0 -13  -1 2002.28 101.280   3
   0 -13   1 1871.92 101.154   2
   0 -13  -1 1969.54 109.671   1
   0  13   1 1936.81 101.112   2
   0  13   1 1829.34 109.060   1
   0  13  -1 1867.69 101.136   2
   0  13  -1 1868.02 107.607   1
  -1 -13  -1 1144.11 59.1308   3
   1 -13   1 1137.28 59.0162   2
  -1 -13  -1 1117.99 68.1381   1
  -1  13  -1 1114.12 59.0166   2
   1  13   1 1158.07 59.0257   2
   1  13   1 1088.66 68.6277   1
  -1  13  -1 990.941 65.8070   1
  -1  13  -1 1104.81 67.4640   1
  -2 -13  -1 795.800 53.6755   1
  -2 -13  -1 820.975 42.7881   3
   2 -13   1 814.360 42.6360   2
   2  13   1 810.970 42.6539   2
  -2  13  -1 753.823 52.6409   1
   2  13   1 776.483 53.7305   1
  -3 -13  -1 18.0244 14.3178   1
   3 -13   1 23.7974 3.06577   2
   3 -13   1 30.6764 14.7573   1
  -3 -13  -1 31.4763 3.61957   3
  -3  13  -1 34.1584 15.4369   1
   3  13   1 37.7937 3.16322   2
   3  13   1 42.4349 16.8939   1
   4 -13   1 151.496 24.4531   1
  -4 -13  -1 194.992 26.4343   1
  -4 -13  -1 189.611 11.0526   3
   4 -13   1 183.213 10.6842   2
  -4  13  -1 201.524 26.5379   1
   4  13   1 192.781 10.8028   2
   4  13   1 213.106 29.8530   1
   5 -13   1 201.165 29.8837   1
   5 -13   1 126.538 8.47094   2
  -5 -13  -1 171.781 27.4497   1
  -5 -13  -1 126.723 8.88167   3
  -5  13  -1 155.901 30.6251   1
   5  13   1 153.884 31.1924   1
   5  13   1 148.998 8.56090   2
  -6 -13  -1 100.588 25.0553   1
  -6 -13  -1 66.0519 6.12502   3
   6 -13   1 72.7151 5.60843   2
   6  13   1 57.2262 5.64884   2
   6  13   1 54.4017 23.4575   1
   7 -13   1 26.2643 3.59031   2
   7  13   1 21.8833 3.94636   2
   8 -13   1 129.216 9.07226   2
   8  13   1 123.875 9.41559   2
   9 -13   1 7.00010 4.62629   2
   9  13   1 8.84165 4.64544   2
  10 -14  -1 8.79653 5.10255   2
  10  14  -1 9.38256 4.01191   2
   9 -14  -1 42.3180 5.00846   2
   9  14  -1 41.9644 5.02023   2
   8 -14  -1 67.7758 5.60342   2
  -8 -14   1 66.8180 7.23576   3
   8  14  -1 69.5461 6.25949   2
   7 -14  -1 133.170 34.1817   1
   7 -14  -1 81.3831 5.95750   2
  -7 -14   1 104.207 26.4633   1
  -7 -14   1 75.7397 7.13796   3
  -7  14   1 97.8063 28.9150   1
   7  14  -1 85.6960 6.17478   2
   6 -14  -1 181.695 29.5920   1
  -6 -14   1 147.314 9.58675   3
   6 -14  -1 146.753 8.73679   2
  -6 -14   1 197.795 31.1942   1
   6  14  -1 134.864 8.89763   2
  -6  14   1 164.981 28.6238   1
   6  14  -1 172.913 29.7805   1
   5 -14  -1 138.567 7.41818   2
  -5 -14   1 120.913 8.07205   3
   5 -14  -1 127.267 23.5405   1
  -5 -14   1 134.354 23.4569   1
   5  14  -1 127.267 22.0111   1
  -5  14   1 112.635 23.6522   1
   5  14  -1 117.545 7.55878   2
  -4 -14   1 227.596 26.7584   1
   4 -14  -1 227.193 27.4546   1
   4 -14  -1 238.827 12.9924   2
  -4 -14   1 220.702 13.3896   3
  -4  14   1 262.770 31.6260   1
   4  14  -1 239.830 28.1703   1
   4  14  -1 250.725 13.2462   2
  -3 -14   1 403.936 22.0942   3
   3 -14  -1 406.595 21.7637   2
  -3 -14   1 418.063 33.6215   1
  -3  14   1 416.335 36.5461   1
  -3  14   1 408.028 34.9911   1
   3  14  -1 391.757 32.7632   1
  -3  14   1 396.282 21.7551   2
   3  14  -1 411.631 21.9363   2
   2 -14  -1 338.895 17.1437   2
  -2 -14   1 338.455 17.3986   3
  -2 -14   1 293.851 26.0039   1
   2 -14  -1 306.670 28.7944   1
   2  14  -1 319.811 17.2998   2
  -2  14   1 289.905 28.6579   1
   2  14  -1 297.589 27.5203   1
  -2  14   1 315.346 17.1259   2
  -1 -14   1 2267.10 117.013   2
   1 -14  -1 2250.54 116.901   2
   1 -14  -1 2216.05 125.747   1
   1  14  -1 2165.70 124.034   1
  -1  14   1 2173.87 116.885   2
   1  14  -1 2189.62 116.974   2
  -1  14   1 2173.67 125.949   1
   0 -14  -1 66.8114 15.4238   1
   0 -14   1 48.1159 3.86738   2
   0 -14  -1 40.5343 4.04006   3
   0  14  -1 81.9393 14.9441   1
   0  14   1 65.7622 3.80624   2
   0  14  -1 67.0567 4.05269   2
   0  14   1 74.0784 15.4894   1
  -1 -14  -1 214.703 22.7379   1
  -1 -14  -1 211.106 11.5666   3
   1 -14   1 211.465 11.4219   2
  -1  14  -1 201.906 19.7957   1
   1  14   1 209.986 22.9089   1
   1  14   1 203.836 11.3435   2
  -1  14  -1 194.583 11.3670   2
   2 -14   1 556.690 28.4324   2
  -2 -14  -1 568.903 40.6421   1
  -2 -14  -1 539.941 28.5737   3
   2  14   1 521.085 40.2643   1
  -2  14  -1 502.990 39.8393   1
   2  14   1 517.104 28.4201   2
  -2  14  -1 495.726 39.0028   1
  -2  14  -1 520.309 28.3947   2
  -3 -14  -1 408.171 21.3172   3
   3 -14   1 415.329 35.9168   1
  -3 -14  -1 370.149 34.7153   1
   3 -14   1 376.786 21.0614   2
  -3  14  -1 350.654 35.8344   1
   3  14   1 379.467 21.1036   2
   3  14   1 420.399 35.0897   1
  -4 -14  -1 197.983 11.6795   3
   4 -14   1 193.788 11.3661   2
   4 -14   1 196.496 26.6279   1
  -4 -14  -1 233.153 30.9145   1
   4  14   1 197.955 11.4359   2
  -4  14  -1 210.948 29.6994   1
   4  14   1 219.963 27.5904   1
   5 -14   1 210.638 29.7311   1
  -5 -14  -1 221.675 35.7589   1
   5 -14   1 242.608 13.1357   2
  -5 -14  -1 228.112 13.4589   3
   5  14   1 235.773 13.2478   2
   5  14   1 219.725 30.3554   1
  -5  14  -1 201.133 30.7215   1
  -6 -14  -1 423.122 61.7493   1
  -6 -14  -1 399.858 22.9105   3
   6 -14   1 422.915 22.4878   2
   6  14   1 374.673 22.5271   2
   6  14   1 470.999 49.4055   1
   7 -14   1 114.960 8.33339   2
   7  14   1 130.193 9.03382   2
   8 -14   1 38.7017 4.36979   2
   8  14   1 20.9820 4.30273   2
   9 -14   1 5.69709 3.77107   2
   9  14   1 4.41719 3.90670   2
  10  15  -1 6.10626 4.12230   2
   9 -15  -1 79.4413 6.36928   2
   9  15  -1 59.8119 6.71900   2
  -8 -15   1 68.3973 7.82138   3
   8 -15  -1 92.2996 6.47714   2
   8  15  -1 92.8755 7.09953   2
  -7 -15   1 83.4312 7.13425   3
   7 -15  -1 76.5029 29.3763   1
   7 -15  -1 82.2954 5.77714   2
  -7  15   1 50.2547 28.3928   1
   7  15  -1 73.2080 5.90504   2
  -6 -15   1 172.864 28.9964   1
  -6 -15   1 188.189 11.3076   3
   6 -15  -1 193.293 10.5104   2
   6 -15  -1 180.866 32.9457   1
   6  15  -1 172.310 10.6934   2
  -6  15   1 164.078 29.5843   1
   6  15  -1 184.106 29.4778   1
   5 -15  -1 994.746 49.6611   2
  -5 -15   1 913.379 50.1150   3
  -5 -15   1 945.901 66.3129   1
   5 -15  -1 942.044 65.3458   1
   5  15  -1 882.347 49.7713   2
  -5  15   1 878.956 65.5399   1
   5  15  -1 954.987 65.7617   1
   4 -15  -1 40.6034 3.25364   2
  -4 -15   1 37.9818 3.98323   3
  -4 -15   1 36.2543 15.3995   1
   4  15  -1 50.1614 3.64316   2
   4  15  -1 47.9702 15.7497   1
  -4  15   1 55.0387 17.2700   1
  -3 -15   1 239.667 13.5595   3
  -3 -15   1 269.271 27.8477   1
   3 -15  -1 250.091 13.2263   2
  -3  15   1 235.613 27.3216   1
  -3  15   1 237.650 13.1754   2
   3  15  -1 235.511 13.3851   2
  -3  15   1 246.624 27.6542   1
   3  15  -1 238.275 25.0385   1
   2 -15  -1 2026.55 102.680   2
   2 -15  -1 1999.75 113.833   1
  -2 -15   1 2004.79 102.874   3
  -2 -15   1 1954.60 111.521   1
  -2  15   1 1885.34 102.650   2
  -2  15   1 1841.52 112.643   1
   2  15  -1 1836.40 111.337   1
   2  15  -1 1930.26 102.793   2
   1 -15  -1 850.932 45.3840   2
   1 -15  -1 835.336 56.5239   1
  -1 -15   1 855.416 45.4949   2
  -1  15   1 858.375 45.3770   2
   1  15  -1 857.704 45.4843   2
  -1  15   1 870.088 55.4483   1
   1  15  -1 840.011 53.8218   1
   0 -15   1 1067.06 56.8646   2
   0 -15  -1 1108.98 67.3743   1
   0 -15  -1 1088.68 57.0469   3
   0  15   1 1055.55 56.8244   2
   0  15  -1 1004.20 64.2856   1
   0  15   1 1121.93 67.5678   1
   0  15  -1 1047.16 56.8593   2
  -1 -15  -1 219.879 25.2387   1
  -1 -15  -1 237.116 12.2235   3
   1 -15   1 229.619 11.9661   2
  -1  15  -1 203.428 11.9575   2
   1  15   1 200.940 23.0593   1
  -1  15  -1 202.079 22.8605   1
   1  15   1 207.221 11.9238   2
  -2 -15  -1 22.7066 2.72571   3
  -2 -15  -1 2.18690 13.1257   1
  -2  15  -1 32.1685 14.5457   1
   2  15   1 26.6741 14.0280   1
   2  15   1 23.3889 2.99913   2
  -2  15  -1 37.2834 3.10378   2
  -2  15  -1 33.8755 12.9862   1
  -3 -15  -1 845.528 42.9702   3
   3 -15   1 770.431 42.6980   2
   3 -15   1 786.598 55.3842   1
  -3 -15  -1 811.508 56.4899   1
   3  15   1 729.083 58.4065   1
  -3  15  -1 791.687 57.5530   1
   3  15   1 825.500 42.8025   2
   4 -15   1 523.885 29.6312   2
   4 -15   1 542.106 43.8019   1
  -4 -15  -1 558.773 29.9430   3
  -4 -15  -1 575.378 49.1014   1
   4  15   1 529.561 49.5889   1
  -4  15  -1 550.400 45.6046   1
   4  15   1 566.086 29.7354   2
   5 -15   1 101.880 6.75302   2
  -5 -15  -1 97.3740 7.19756   3
  -5 -15  -1 128.549 25.6180   1
   5 -15   1 130.864 36.6429   1
   5  15   1 102.740 6.80015   2
   5  15   1 105.010 24.2756   1
  -6 -15  -1 210.330 13.0402   3
  -6 -15  -1 223.116 43.2851   1
   6 -15   1 223.665 12.4763   2
   6  15   1 197.884 12.6536   2
   6  15   1 263.872 38.6555   1
   7 -15   1 141.388 9.21761   2
   7  15   1 139.284 9.58641   2
   8 -15   1 27.6627 3.91949   2
   8  15   1 18.0836 4.27618   2
   9 -15   1 19.7660 4.97382   2
   9  15   1 15.8939 4.80188   2
  10  16  -1 9.45659 4.11398   2
   9 -16  -1 27.5861 3.76069   2
   9  16  -1 17.8661 4.10313   2
   8 -16  -1 69.2430 5.57899   2
  -8 -16   1 59.3941 7.33424   3
   8  16  -1 68.6131 6.30617   2
   7 -16  -1 158.086 9.48556   2
   7 -16  -1 149.933 30.1082   1
  -7 -16   1 150.236 10.7070   3
   7  16  -1 165.630 10.0865   2
  -7  16   1 155.017 42.4905   1
   6 -16  -1 412.009 22.7817   2
  -6 -16   1 389.391 23.4848   3
  -6 -16   1 440.274 45.8462   1
   6 -16  -1 418.380 46.6775   1
  -6  16   1 435.541 48.3837   1
   6  16  -1 427.018 23.0877   2
   6  16  -1 474.793 46.5072   1
  -5 -16   1 119.414 8.30278   3
  -5 -16   1 175.435 27.1807   1
   5 -16  -1 125.900 7.64980   2
  -5  16   1 147.672 30.3523   1
   5  16  -1 136.606 7.96660   2
   5  16  -1 150.816 29.5885   1
   4 -16  -1 205.073 11.3937   2
  -4 -16   1 197.333 11.8558   3
  -4 -16   1 212.955 25.6651   1
   4  16  -1 205.352 11.6149   2
  -4  16   1 210.475 29.1766   1
   4  16  -1 197.935 28.1981   1
  -4  16   1 218.551 11.4100   2
  -4  16   1 193.315 25.6309   1
  -3 -16   1 642.690 47.3378   1
  -3 -16   1 675.475 36.3207   3
   3 -16  -1 663.611 36.0069   2
   3  16  -1 659.652 48.9532   1
  -3  16   1 659.581 48.8363   1
  -3  16   1 701.677 36.0005   2
   3  16  -1 705.952 36.1975   2
  -3  16   1 659.341 50.6054   1
   2 -16  -1 1240.15 63.4052   2
   2 -16  -1 1182.10 76.6376   1
  -2 -16   1 1241.11 63.6441   3
  -2 -16   1 1183.77 73.5011   1
  -2  16   1 1142.63 73.3520   1
  -2  16   1 1174.51 63.3871   2
   2  16  -1 1208.47 74.1157   1
   2  16  -1 1164.13 63.5382   2
   1 -16  -1 191.518 10.6894   2
   1 -16  -1 212.567 23.8837   1
  -1 -16   1 189.240 10.8475   2
   1  16  -1 196.403 10.8314   2
  -1  16   1 197.737 10.6680   2
   1  16  -1 201.545 21.3674   1
  -1  16   1 176.713 21.9650   1
   0 -16  -1 3039.44 164.712   3
   0 -16  -1 3041.36 174.674   1
   0  16   1 3277.97 175.237   1
   0  16  -1 3067.84 172.426   1
  -1 -16  -1 16.9212 13.6848   1
   1 -16   1 25.7984 2.79688   2
  -1 -16  -1 17.2076 2.27053   3
  -1  16  -1 21.7016 2.71546   2
   1  16   1 15.5564 2.00401   2
   1  16   1 7.43304 12.8510   1
  -1  16  -1 20.4697 12.4832   1
  -2 -16  -1 253.403 13.0875   3
  -2 -16  -1 232.943 26.1487   1
   2 -16   1 211.435 12.8146   2
  -2  16  -1 239.450 25.6170   1
  -2  16  -1 232.981 12.8166   2
   2  16   1 213.919 27.4349   1
  -2  16  -1 206.821 26.3288   1
   2  16   1 236.823 12.8236   2
  -3 -16  -1 1652.55 86.1194   3
  -3 -16  -1 1697.48 100.031   1
   3 -16   1 1517.09 85.8533   2
   3  16   1 1592.57 85.9331   2
  -3  16  -1 1562.25 98.4423   1
   3  16   1 1697.85 100.805   1
  -4 -16  -1 391.304 38.8940   1
   4 -16   1 446.800 38.8210   1
  -4 -16  -1 462.004 23.8401   3
   4 -16   1 427.422 23.4787   2
   4  16   1 411.162 42.8399   1
   4  16   1 433.890 23.5745   2
  -4  16  -1 414.995 42.1850   1
  -5 -16  -1 89.8920 6.51158   3
   5 -16   1 89.1679 5.95059   2
  -5 -16  -1 104.553 29.7063   1
   5  16   1 81.0423 24.8691   1
   5  16   1 78.0896 6.03773   2
  -6 -16  -1 18.9597 3.75523   3
  -6 -16  -1 14.5641 20.7448   1
   6 -16   1 24.0068 3.23376   2
   6  16   1 21.9929 3.34614   2
   6  16   1 23.7444 20.1315   1
   7 -16   1 24.7374 3.55460   2
   7  16   1 25.6984 3.88681   2
   8 -16   1 9.18755 3.60319   2
   8  16   1 15.2179 3.85679   2
   9 -16   1 19.3319 4.68423   2
   9  16   1 21.5819 4.57122   2
  10  17  -1 1.85662 3.81093   2
   9 -17  -1 66.5154 5.74666   2
   9  17  -1 51.5367 5.69950   2
   8 -17  -1 78.1188 6.13619   2
  -8 -17   1 73.4517 7.87695   3
   8  17  -1 82.6535 6.71134   2
  -7 -17   1 22.4857 4.11851   3
   7 -17  -1 24.8768 3.02348   2
   7  17  -1 25.4697 3.37911   2
   6 -17  -1 165.878 28.6874   1
  -6 -17   1 117.918 24.4458   1
   6 -17  -1 99.8168 6.62699   2
  -6 -17   1 103.559 7.72717   3
  -6  17   1 119.219 31.9162   1
   6  17  -1 139.692 29.9077   1
   6  17  -1 100.673 7.05821   2
  -5 -17   1 291.287 31.5722   1
   5 -17  -1 259.563 14.0782   2
  -5 -17   1 220.872 14.5825   3
   5  17  -1 257.513 14.3274   2
   5  17  -1 279.264 31.0550   1
  -5  17   1 286.242 32.3864   1
   4 -17  -1 55.6558 3.98158   2
  -4 -17   1 51.9260 4.70738   3
  -4 -17   1 65.4683 16.9016   1
  -4  17   1 65.0601 17.7309   1
  -4  17   1 61.3870 3.97557   2
  -4  17   1 74.2656 20.6266   1
   4  17  -1 64.9160 17.9603   1
   4  17  -1 61.3263 4.39065   2
  -3 -17   1 1666.31 84.6255   3
   3 -17  -1 1653.88 84.2996   2
  -3 -17   1 1500.62 95.9519   1
  -3  17   1 1510.93 96.2382   1
  -3  17   1 1638.57 98.3334   1
   3  17  -1 1583.37 84.4492   2
   3  17  -1 1559.81 95.4375   1
  -3  17   1 1564.96 84.2712   2
  -2 -17   1 232.133 12.4861   3
   2 -17  -1 238.911 12.1538   2
   2 -17  -1 216.826 26.8081   1
  -2 -17   1 228.797 22.9733   1
   2  17  -1 212.081 24.6466   1
  -2  17   1 214.568 12.1313   2
  -2  17   1 201.563 23.7040   1
   2  17  -1 210.878 12.3101   2
   1 -17  -1 260.676 15.1393   2
   1 -17  -1 240.786 26.9408   1
  -1 -17   1 283.183 15.3028   2
  -1  17   1 274.984 15.1110   2
  -1  17   1 280.894 26.4886   1
   1  17  -1 306.838 15.2657   2
   1  17  -1 290.995 26.9795   1
   0 -17   1 894.042 46.7778   2
   0 -17  -1 900.378 59.7928   1
   0 -17  -1 944.075 47.0086   3
   0  17   1 844.469 46.7379   2
   0  17   1 888.644 59.0190   1
   0  17  -1 820.834 46.7695   2
   0  17  -1 856.949 55.6517   1
  -1 -17  -1 1170.11 58.9187   3
  -1 -17  -1 1082.16 70.3936   1
   1 -17   1 1097.19 58.7473   2
   1  17   1 1104.33 71.1935   1
   1  17   1 1117.14 58.7536   2
  -1  17  -1 1066.66 68.4920   1
  -1  17  -1 1073.99 58.7276   2
  -2 -17  -1 651.768 48.3416   1
  -2 -17  -1 587.307 32.8049   3
   2 -17   1 537.277 32.5504   2
  -2  17  -1 604.421 45.1084   1
  -2  17  -1 601.568 46.1425   1
   2  17   1 642.282 32.6629   2
  -2  17  -1 638.904 32.6015   2
   2  17   1 621.401 47.0159   1
   3 -17   1 140.760 8.20840   2
  -3 -17  -1 159.699 8.60338   3
  -3 -17  -1 164.211 27.4161   1
  -3  17  -1 132.586 8.19497   2
   3  17   1 123.684 8.26759   2
  -3  17  -1 131.295 21.8214   1
  -3  17  -1 145.401 26.6270   1
   3  17   1 149.185 22.6031   1
  -4 -17  -1 480.614 41.8338   1
  -4 -17  -1 451.555 25.1766   3
   4 -17   1 433.624 24.8125   2
   4 -17   1 463.571 40.0304   1
   4  17   1 446.180 24.9198   2
  -4  17  -1 503.916 45.0917   1
   4  17   1 490.560 42.7053   1
  -5 -17  -1 21.4217 3.28671   3
  -5 -17  -1 21.3689 17.9774   1
   5 -17   1 24.6970 2.88398   2
   5  17   1 21.6856 3.05889   2
   5  17   1 26.6440 22.3216   1
   6 -17   1 300.102 16.4923   2
  -6 -17  -1 275.536 17.0835   3
  -6 -17  -1 275.658 57.2844   1
   6  17   1 288.142 16.6997   2
   6  17   1 328.537 42.2674   1
   7 -17   1 20.2574 3.38086   2
   7  17   1 16.2959 3.69004   2
   8 -17   1 5.77021 4.01304   2
   8  17   1 8.26206 3.80745   2
   9 -17   1 0.28542 3.55699   2
   9  17   1 2.01965 3.75930   2
  10  18  -1 46.4130 5.51523   2
   9 -18  -1 22.6822 3.54422   2
   9  18  -1 8.10627 3.71324   2
   8 -18  -1 105.848 7.28377   2
  -8 -18   1 86.3647 8.36402   3
   8  18  -1 86.0414 7.12095   2
   7 -18  -1 233.541 13.2362   2
  -7 -18   1 219.994 14.2612   3
   7  18  -1 237.003 13.5217   2
  -6 -18   1 461.179 26.3924   3
  -6 -18   1 475.006 51.5844   1
   6 -18  -1 486.459 25.6887   2
   6  18  -1 480.580 25.9663   2
   6  18  -1 457.475 51.9825   1
  -6  18   1 453.400 52.5601   1
  -5 -18   1 231.072 14.1043   3
  -5 -18   1 240.899 30.2006   1
   5 -18  -1 246.278 13.4624   2
   5  18  -1 247.765 13.7048   2
   5  18  -1 258.144 29.7871   1
  -5  18   1 231.973 30.3889   1
  -4 -18   1 219.539 26.0719   1
  -4 -18   1 181.785 10.9554   3
   4 -18  -1 199.961 10.4515   2
   4  18  -1 177.684 10.6553   2
  -4  18   1 176.236 10.4119   2
  -4  18   1 202.716 26.0238   1
   4  18  -1 184.733 24.4654   1
  -4  18   1 194.176 26.7587   1
  -3 -18   1 452.141 24.1283   3
  -3 -18   1 423.337 38.3832   1
   3 -18  -1 469.073 23.7879   2
   3  18  -1 406.385 37.5000   1
  -3  18   1 439.242 23.7331   2
   3  18  -1 440.566 23.9349   2
  -3  18   1 472.242 39.8858   1
  -3  18   1 395.162 37.3058   1
  -2 -18   1 831.287 42.4056   3
  -2 -18   1 737.872 51.8263   1
   2 -18  -1 787.997 55.9964   1
   2 -18  -1 815.235 42.1163   2
   2  18  -1 808.940 42.2603   2
  -2  18   1 783.610 55.4443   1
   2  18  -1 751.613 52.9334   1
  -2  18   1 773.842 42.0851   2
   1 -18  -1 283.983 31.1192   1
   1 -18  -1 299.133 15.2348   2
  -1 -18   1 306.460 15.3604   2
  -1 -18   1 201.116 34.1970   1
   1  18  -1 266.077 15.2967   2
   1  18  -1 287.562 26.5902   1
  -1  18   1 262.254 26.9768   1
  -1  18   1 267.445 15.1594   2
   0 -18  -1 383.625 20.5201   3
   0 -18  -1 359.682 31.9145   1
   0 -18   1 373.307 20.2736   2
   0  18   1 393.590 32.5723   1
   0  18  -1 372.588 20.3098   2
   0  18   1 367.621 20.1824   2
   0  18  -1 369.659 31.0879   1
   1 -18   1 1236.65 68.2132   2
  -1 -18  -1 1261.56 68.4344   3
  -1 -18  -1 1307.91 80.2518   1
   1  18   1 1306.07 68.2608   2
  -1  18  -1 1252.30 68.2210   2
  -1  18  -1 1306.29 79.5737   1
   1  18   1 1332.20 82.6908   1
  -2 -18  -1 362.139 19.8423   3
  -2 -18  -1 392.419 37.9797   1
   2 -18   1 328.063 19.5881   2
   2  18   1 363.556 19.6418   2
  -2  18  -1 360.993 34.0587   1
   2  18   1 368.317 34.2007   1
  -2  18  -1 365.326 19.5937   2
  -2  18  -1 377.379 31.4776   1
  -3 -18  -1 163.157 29.4484   1
   3 -18   1 145.412 8.78719   2
  -3 -18  -1 165.417 9.27725   3
   3  18   1 166.580 24.7962   1
  -3  18  -1 140.893 8.82043   2
  -3  18  -1 156.201 25.5297   1
   3  18   1 153.900 8.93675   2
  -3  18  -1 162.309 23.3799   1
  -4 -18  -1 104.819 23.8074   1
   4 -18   1 83.4306 5.85831   2
  -4 -18  -1 90.0096 6.38909   3
   4  18   1 89.0430 5.96003   2
  -4  18  -1 109.249 23.2204   1
   4  18   1 95.0226 22.7311   1
   5 -18   1 289.492 15.6519   2
  -5 -18  -1 262.127 15.9980   3
  -5 -18  -1 278.023 40.7816   1
   5  18   1 263.140 41.4224   1
   5  18   1 282.737 15.7548   2
  -6 -18  -1 251.986 15.5533   3
   6 -18   1 258.584 14.8402   2
  -6 -18  -1 240.606 47.2321   1
   6  18   1 231.358 41.2151   1
   6  18   1 272.604 15.2084   2
  -7 -18  -1 69.0938 6.92782   3
   7 -18   1 62.3883 5.93073   2
   7  18   1 65.1169 6.55167   2
   8 -18   1 20.4239 3.91191   2
   8  18   1 23.9362 4.71897   2
   9 -18   1 14.2617 4.96431   2
   9  18   1 18.5161 4.88937   2
  10  19  -1 19.1830 4.40677   2
  -9 -19   1 22.1451 5.24869   3
   9 -19  -1 57.7371 6.86869   2
   9  19  -1 22.6358 4.33038   2
   8 -19  -1 2.91201 2.70793   2
  -8 -19   1 4.53624 3.97260   3
   8  19  -1 2.80642 3.15090   2
  -7 -19   1 44.9012 5.06058   3
   7 -19  -1 40.7791 4.40889   2
   7  19  -1 48.1558 5.11174   2
  -6 -19   1 86.7149 27.7508   1
   6 -19  -1 100.384 6.48643   2
  -6 -19   1 93.4619 7.55387   3
  -6  19   1 107.004 33.1307   1
   6  19  -1 107.052 6.84042   2
   6  19  -1 114.364 30.1424   1
  -5 -19   1 33.5900 3.82095   3
  -5 -19   1 69.9746 21.5975   1
   5 -19  -1 41.7646 3.46863   2
   5  19  -1 38.3247 3.73722   2
  -5  19   1 42.3781 3.44658   2
   5  19  -1 46.9981 18.3164   1
  -5  19   1 48.7588 19.0902   1
  -5  19   1 77.1426 21.9094   1
   4 -19  -1 1096.34 58.2242   2
  -4 -19   1 1018.92 58.6091   3
  -4 -19   1 1120.70 72.7658   1
   4  19  -1 1041.69 74.7593   1
   4  19  -1 1119.58 58.4333   2
  -4  19   1 1069.68 76.1749   1
  -4  19   1 1129.13 58.2222   2
  -4  19   1 1152.42 74.8563   1
   3 -19  -1 74.7450 5.00063   2
  -3 -19   1 68.0337 5.52849   3
  -3 -19   1 105.178 21.1332   1
   3  19  -1 78.1139 5.34103   2
  -3  19   1 109.159 20.0359   1
  -3  19   1 104.722 20.9041   1
  -3  19   1 89.4801 5.01427   2
   3  19  -1 70.7511 17.7231   1
   2 -19  -1 211.975 11.4051   2
   2 -19  -1 226.224 25.6362   1
  -2 -19   1 211.885 11.8133   3
  -2 -19   1 217.512 24.8433   1
  -2  19   1 196.140 11.3330   2
   2  19  -1 214.068 26.4202   1
   2  19  -1 198.233 11.5466   2
  -2  19   1 194.489 24.5592   1
  -1 -19   1 81.5245 18.6564   1
   1 -19  -1 68.7818 4.77780   2
   1 -19  -1 101.435 20.4161   1
  -1 -19   1 78.9867 5.15538   2
  -1  19   1 81.9349 4.76324   2
   1  19  -1 70.6684 4.91790   2
  -1  19   1 90.2282 17.8790   1
   1  19  -1 73.9866 17.0320   1
   0 -19  -1 1413.41 84.5869   1
   0 -19  -1 1323.93 70.8692   3
   0 -19   1 1385.43 70.6699   2
   0  19  -1 1251.19 70.6379   2
   0  19   1 1274.80 70.5875   2
   0  19   1 1358.05 84.2309   1
   0  19  -1 1316.81 81.0045   1
   1 -19   1 862.616 70.7556   1
   1 -19   1 970.497 53.4531   2
  -1 -19  -1 1025.17 67.7722   1
  -1 -19  -1 981.561 53.7251   3
   1  19   1 1056.89 67.2090   1
   1  19   1 1043.41 53.5136   2
  -1  19  -1 1052.82 65.9449   1
  -1  19  -1 1017.15 53.4770   2
   2 -19   1 1662.92 94.0612   2
  -2 -19  -1 1905.51 94.3478   3
  -2 -19  -1 1778.55 107.146   1
  -2  19  -1 1716.88 107.631   1
   2  19   1 1829.05 94.1370   2
  -2  19  -1 1695.85 104.430   1
  -2  19  -1 1766.63 94.0780   2
   2  19   1 1794.14 108.015   1
  -3 -19  -1 249.230 14.2431   3
  -3 -19  -1 257.216 29.2560   1
   3 -19   1 228.364 13.8305   2
  -3  19  -1 257.348 31.9180   1
   3  19   1 253.027 31.2968   1
   3  19   1 247.814 13.9582   2
  -3  19  -1 261.946 13.8754   2
  -3  19  -1 278.889 30.3846   1
  -4 -19  -1 256.043 31.0931   1
  -4 -19  -1 241.452 14.4868   3
   4 -19   1 247.950 14.0946   2
  -4  19  -1 267.516 35.4140   1
   4  19   1 272.208 31.5732   1
   4  19   1 254.886 14.2119   2
  -5 -19  -1 137.121 26.3175   1
   5 -19   1 82.8451 5.88422   2
  -5 -19  -1 76.7202 6.44187   3
   5  19   1 71.2006 5.87324   2
   5  19   1 110.756 30.5122   1
   6 -19   1 118.082 7.78193   2
  -6 -19  -1 116.207 27.0296   1
  -6 -19  -1 109.282 8.42303   3
   6  19   1 111.147 7.97904   2
   6  19   1 110.271 32.3452   1
   7 -19   1 4.02376 2.95144   2
  -7 -19  -1 2.14014 3.82576   3
   7  19   1 4.23966 3.38661   2
   8 -19   1 9.47188 3.54060   2
   8  19   1 6.14689 3.81541   2
   9 -19   1 11.5370 4.63556   2
   9  19   1 18.4339 4.36593   2
  10  20  -1 7.08308 4.21410   2
   9 -20  -1 28.7553 3.91943   2
  -9 -20   1 20.6903 5.37988   3
   9  20  -1 16.5027 4.28849   2
   8 -20  -1 4.85313 2.76565   2
  -8 -20   1 4.97614 4.09565   3
   8  20  -1 1.88022 3.39791   2
   7 -20  -1 124.922 7.92372   2
  -7 -20   1 116.143 9.08341   3
   7  20  -1 130.872 8.55836   2
   6 -20  -1 4.15180 2.13895   2
  -6 -20   1 1.03681 3.01335   3
  -6 -20   1 26.4277 23.1259   1
  -6  20   1 4.46294 1.99486   2
   6  20  -1 5.80410 21.0031   1
   6  20  -1 5.68218 2.48265   2
  -6  20   1 21.2439 23.7264   1
  -5 -20   1 201.030 33.6546   1
  -5 -20   1 186.138 11.6128   3
   5 -20  -1 197.619 10.9109   2
  -5  20   1 207.471 31.3454   1
  -5  20   1 198.954 10.9210   2
  -5  20   1 196.729 31.3711   1
   5  20  -1 171.002 30.9978   1
   5  20  -1 189.120 11.1956   2
  -4 -20   1 786.208 56.8898   1
   4 -20  -1 815.218 42.0013   2
  -4 -20   1 759.979 42.4148   3
   4  20  -1 785.632 42.1934   2
   4  20  -1 712.228 60.7356   1
  -4  20   1 792.334 41.9830   2
  -4  20   1 822.218 59.5175   1
  -4  20   1 800.741 59.2522   1
  -3 -20   1 1160.43 58.8323   3
  -3 -20   1 1108.95 73.0241   1
   3 -20  -1 1140.14 58.4960   2
   3  20  -1 1044.36 71.4759   1
   3  20  -1 1097.85 58.6683   2
  -3  20   1 1120.88 73.7369   1
  -3  20   1 1014.36 70.7044   1
  -3  20   1 1078.01 58.4665   2
  -2 -20   1 27.4162 14.8435   1
  -2 -20   1 6.03951 2.21332   3
   2 -20  -1 12.8484 14.3019   1
   2 -20  -1 10.8251 1.80203   2
   2  20  -1 10.3028 1.98878   2
  -2  20   1 18.6390 14.3423   1
   2  20  -1 26.0326 15.1138   1
  -2  20   1 21.7187 2.34780   2
  -1 -20   1 247.471 14.1686   2
   1 -20  -1 251.205 30.8456   1
  -1 -20   1 258.685 28.1788   1
  -1  20   1 225.030 26.6347   1
   1  20  -1 276.984 28.0948   1
  -1  20   1 265.125 14.0193   2
   1  20  -1 259.180 14.1666   2
   0 -20   1 688.063 36.5872   2
   0 -20  -1 645.702 36.7816   3
   0 -20  -1 714.157 50.1404   1
   0  20  -1 681.493 36.6046   2
   0  20   1 676.135 36.5201   2
   0  20  -1 690.113 48.4945   1
   0  20   1 708.831 52.2913   1
  -1 -20  -1 830.139 46.5383   3
  -1 -20  -1 880.648 59.3186   1
   1 -20   1 847.473 46.2554   2
   1 -20   1 858.861 61.1427   1
  -1  20  -1 865.328 58.9250   1
   1  20   1 851.750 61.2868   1
  -1  20  -1 884.455 46.2950   2
   1  20   1 905.117 46.2797   2
  -2 -20  -1 242.367 29.5348   1
   2 -20   1 190.281 11.4940   2
  -2 -20  -1 207.580 11.8276   3
   2  20   1 234.784 29.9031   1
  -2  20  -1 204.396 23.4790   1
  -2  20  -1 250.376 28.5200   1
  -2  20  -1 201.838 11.4866   2
   2  20   1 193.281 11.5130   2
  -3 -20  -1 844.583 44.5903   3
   3 -20   1 792.527 44.2379   2
  -3 -20  -1 814.992 59.3545   1
   3  20   1 800.547 62.3863   1
  -3  20  -1 856.197 44.2562   2
   3  20   1 841.678 44.3602   2
  -3  20  -1 865.181 62.0793   1
  -3  20  -1 783.479 59.0640   1
  -4 -20  -1 259.412 14.9709   3
  -4 -20  -1 256.533 41.1174   1
   4 -20   1 258.333 14.4878   2
  -4  20  -1 236.868 36.0279   1
   4  20   1 271.798 33.5653   1
   4  20   1 257.859 14.6304   2
  -4  20  -1 255.164 14.4779   2
  -4  20  -1 297.739 35.4410   1
  -5 -20  -1 305.525 16.9995   3
  -5 -20  -1 263.552 35.2834   1
   5 -20   1 307.046 16.4641   2
   5  20   1 288.415 16.5752   2
   5  20   1 228.641 40.6077   1
  -6 -20  -1 5.19767 3.45114   3
   6 -20   1 2.97876 2.67926   2
   6  20   1 -7.2516 18.4822   1
   6  20   1 2.00373 2.99945   2
  -7 -20  -1 33.9454 5.78502   3
   7 -20   1 31.2426 3.93509   2
   7  20   1 27.9373 4.33724   2
   8 -20   1 105.865 8.22493   2
   8  20   1 114.394 9.29900   2
   9 -20   1 26.9607 5.67879   2
   9  20   1 24.9943 5.05036   2
  10  21  -1 26.4396 4.67520   2
   9 -21  -1 7.96725 3.34675   2
  -9 -21   1 5.53426 4.71559   3
   9  21  -1 4.16699 3.85189   2
   8 -21  -1 156.629 10.0543   2
  -8 -21   1 153.548 11.5061   3
   8  21  -1 166.314 10.3815   2
  -7 -21   1 32.3675 4.60457   3
   7 -21  -1 28.7049 3.33239   2
   7  21  -1 36.0768 4.56305   2
  -6 -21   1 51.5394 24.4781   1
  -6 -21   1 43.9904 4.68296   3
   6 -21  -1 43.7667 3.90810   2
  -6  21   1 25.7827 22.9379   1
  -6  21   1 51.1267 28.0227   1
   6  21  -1 39.4624 24.6363   1
  -6  21   1 34.3207 3.77494   2
   6  21  -1 44.7140 4.57767   2
   5 -21  -1 229.351 12.2384   2
  -5 -21   1 207.972 12.9031   3
  -5 -21   1 221.077 29.3126   1
   5  21  -1 213.972 33.7348   1
  -5  21   1 227.160 30.3716   1
   5  21  -1 207.581 12.5721   2
  -5  21   1 238.564 33.2826   1
  -5  21   1 217.861 12.1830   2
  -4 -21   1 540.100 31.1120   3
   4 -21  -1 581.855 30.7291   2
  -4 -21   1 632.734 49.2510   1
  -4  21   1 567.764 45.9510   1
  -4  21   1 570.881 30.6672   2
   4  21  -1 561.312 30.9025   2
   4  21  -1 535.472 49.7245   1
  -4  21   1 612.740 47.9171   1
  -3 -21   1 362.694 19.7211   3
   3 -21  -1 349.335 19.3424   2
  -3 -21   1 312.432 31.6181   1
  -3  21   1 393.163 37.0680   1
  -3  21   1 345.904 19.3008   2
   3  21  -1 376.927 34.3617   1
  -3  21   1 364.278 37.0899   1
   3  21  -1 367.464 19.5747   2
   2 -21  -1 1102.57 59.1496   2
   2 -21  -1 1077.88 75.3467   1
  -2 -21   1 1057.59 71.6329   1
  -2 -21   1 1117.22 59.4031   3
   2  21  -1 1143.40 59.3061   2
   2  21  -1 1158.44 74.6068   1
  -2  21   1 1098.07 72.0680   1
  -2  21   1 1119.73 59.1229   2
  -1 -21   1 1020.28 68.9870   1
  -1 -21   1 1017.96 55.3410   2
   1 -21  -1 992.939 69.2862   1
   1  21  -1 1061.46 55.3550   2
  -1  21   1 1050.73 55.2278   2
  -1  21   1 1040.34 68.4068   1
   1  21  -1 1064.37 67.7107   1
   0 -21  -1 1151.59 63.5388   3
   0 -21   1 1217.01 63.3441   2
   0 -21   1 1065.14 78.6141   1
   0 -21  -1 1196.12 77.7245   1
   0  21  -1 1182.95 76.0344   1
   0  21   1 1242.41 78.9677   1
   0  21   1 1209.08 63.2830   2
   0  21  -1 1223.46 63.3540   2
  -1 -21  -1 151.076 9.38021   3
   1 -21   1 170.660 21.7511   1
   1 -21   1 149.653 9.02516   2
  -1 -21  -1 160.550 23.8326   1
   1  21   1 165.384 24.2701   1
  -1  21  -1 151.477 9.02248   2
  -1  21  -1 162.274 23.0149   1
   1  21   1 159.784 8.95554   2
  -2 -21  -1 670.951 35.3464   3
   2 -21   1 608.801 34.9895   2
  -2 -21  -1 668.266 49.5699   1
   2  21   1 669.810 35.0959   2
  -2  21  -1 755.185 51.2924   1
   2  21   1 597.117 51.9678   1
  -2  21  -1 649.420 35.0081   2
  -2  21  -1 615.834 46.7587   1
  -3 -21  -1 104.311 7.02617   3
  -3 -21  -1 120.060 24.4041   1
   3 -21   1 98.4564 6.52332   2
   3  21   1 135.218 23.6124   1
   3  21   1 107.452 6.71334   2
  -3  21  -1 125.231 23.0450   1
  -3  21  -1 103.286 6.48246   2
  -3  21  -1 98.2839 19.4728   1
  -4 -21  -1 181.811 26.9343   1
   4 -21   1 150.593 8.97116   2
  -4 -21  -1 151.764 9.51105   3
  -4  21  -1 142.337 8.93305   2
  -4  21  -1 165.464 29.3375   1
  -4  21  -1 168.366 30.7604   1
   4  21   1 143.208 9.06921   2
   4  21   1 186.322 30.8830   1
  -5 -21  -1 105.306 8.05468   3
   5 -21   1 119.347 7.55234   2
  -5 -21  -1 153.484 40.3139   1
   5  21   1 110.283 7.74024   2
   5  21   1 157.781 32.9192   1
  -6 -21  -1 131.523 40.8873   1
  -6 -21  -1 60.1982 6.66110   3
   6 -21   1 80.3489 5.94307   2
   6  21   1 63.3336 6.19538   2
   6  21   1 51.3816 29.2332   1
   7 -21   1 32.6607 3.97077   2
  -7 -21  -1 26.0524 5.41840   3
   7  21   1 27.9740 4.40118   2
   8 -21   1 88.6106 7.94566   2
   8  21   1 87.2709 7.71007   2
   9 -21   1 26.9208 5.37999   2
   9  21   1 22.9744 5.08263   2
  10  22  -1 0.90154 4.13504   2
   9 -22  -1 39.9994 4.78156   2
  -9 -22   1 28.9161 5.74600   3
   9  22  -1 41.6086 4.98655   2
  -8 -22   1 6.10320 4.17781   3
   8 -22  -1 9.43531 3.09906   2
  -8  22   1 11.2782 3.40794   2
   8  22  -1 3.72190 3.43499   2
   7 -22  -1 89.1661 6.75034   2
  -7 -22   1 85.0184 7.86535   3
  -7  22   1 102.521 6.32637   2
   7  22  -1 88.9485 7.15120   2
  -6 -22   1 106.871 31.5180   1
  -6 -22   1 114.698 7.84241   3
   6 -22  -1 100.760 6.45053   2
  -6  22   1 82.1520 23.1664   1
  -6  22   1 108.396 32.4685   1
   6  22  -1 97.7306 27.8853   1
   6  22  -1 94.1079 6.75695   2
  -6  22   1 92.1846 6.36756   2
   5 -22  -1 20.3131 2.45292   2
  -5 -22   1 17.0839 3.19330   3
  -5 -22   1 79.6668 23.2017   1
  -5  22   1 11.4610 17.4870   1
   5  22  -1 22.4289 19.6462   1
   5  22  -1 21.2424 2.86242   2
  -5  22   1 20.7797 2.36454   2
  -5  22   1 25.2743 22.0799   1
   4 -22  -1 131.305 7.98902   2
  -4 -22   1 165.031 29.5349   1
  -4 -22   1 123.057 8.56077   3
  -4  22   1 148.138 29.4128   1
  -4  22   1 145.152 7.97302   2
   4  22  -1 137.753 8.32855   2
   4  22  -1 150.637 27.1276   1
  -4  22   1 170.137 27.3744   1
  -3 -22   1 133.037 8.41260   3
   3 -22  -1 134.177 7.76526   2
  -3 -22   1 122.048 20.9174   1
  -3  22   1 129.059 7.66120   2
  -3  22   1 140.837 24.7242   1
   3  22  -1 141.899 8.06699   2
   3  22  -1 130.868 21.8606   1
  -3  22   1 129.306 21.6079   1
   2 -22  -1 643.816 47.0841   1
  -2 -22   1 547.899 45.9498   1
   2 -22  -1 587.916 31.0880   2
  -2 -22   1 596.493 31.3652   3
  -2  22   1 557.871 31.0363   2
  -2  22   1 599.840 48.7770   1
   2  22  -1 570.146 31.2222   2
   2  22  -1 542.973 43.9465   1
  -1 -22   1 3187.93 181.262   1
   1 -22  -1 3090.98 181.670   1
  -1  22   1 3138.94 167.295   2
  -1  22   1 3142.28 181.248   1
   1  22  -1 3203.58 180.134   1
   1  22  -1 3171.29 167.397   2
   0 -22  -1 796.506 55.1233   1
   0 -22   1 783.201 40.2404   2
   0 -22  -1 754.044 40.4988   3
   0 -22   1 690.904 53.3843   1
   0  22  -1 741.866 40.2209   2
   0  22   1 752.771 54.6734   1
   0  22  -1 726.027 52.4925   1
   0  22   1 747.575 40.1805   2
   1 -22   1 61.2234 4.57620   2
  -1 -22  -1 54.1535 4.92942   3
   1 -22   1 66.3931 17.0889   1
  -1 -22  -1 81.5682 22.7668   1
   1  22   1 67.3574 4.52929   2
  -1  22  -1 63.8611 4.55549   2
  -1  22  -1 68.6373 17.5171   1
   1  22   1 56.7365 18.8341   1
   2 -22   1 551.709 32.3758   2
  -2 -22  -1 655.005 51.4609   1
  -2 -22  -1 588.484 32.6545   3
  -2  22  -1 599.178 47.6197   1
  -2  22  -1 607.297 32.3990   2
   2  22   1 631.324 48.0947   1
  -2  22  -1 612.904 48.8171   1
   2  22   1 617.268 32.4774   2
   3 -22   1 114.764 6.75004   2
  -3 -22  -1 124.375 7.17246   3
  -3 -22  -1 113.443 22.6541   1
  -3  22  -1 118.933 22.4289   1
   3  22   1 82.5320 21.0680   1
  -3  22  -1 96.6718 6.60006   2
   3  22   1 101.590 6.70251   2
  -3  22  -1 75.9700 18.9059   1
   4 -22   1 239.310 13.6585   2
  -4 -22  -1 262.755 42.1101   1
  -4 -22  -1 244.090 14.1903   3
  -4  22  -1 230.668 29.6015   1
   4  22   1 247.392 35.0313   1
   4  22   1 238.447 13.7931   2
  -4  22  -1 240.787 13.6285   2
   5 -22   1 251.184 14.2224   2
  -5 -22  -1 196.188 32.2000   1
  -5 -22  -1 248.665 14.7792   3
   5  22   1 244.784 37.0449   1
  -5  22  -1 248.957 14.1219   2
   5  22   1 257.530 14.4032   2
  -6 -22  -1 143.158 30.7208   1
  -6 -22  -1 113.220 9.03899   3
   6 -22   1 134.617 8.45344   2
   6  22   1 126.823 8.55564   2
   6  22   1 123.999 42.4089   1
   7 -22   1 57.9174 5.66370   2
   7  22   1 48.4224 5.26066   2
   8 -22   1 24.3399 4.10624   2
   8  22   1 25.2841 4.66932   2
   9 -22   1 1.69442 4.23081   2
  10  23  -1 3.48284 4.39572   2
  -9 -23   1 27.8991 5.96188   3
   9 -23  -1 36.9251 5.42330   2
  -9  23   1 34.3535 4.20297   2
   9  23  -1 35.5205 5.05841   2
  -8 -23   1 137.111 10.8422   3
   8 -23  -1 150.050 9.43143   2
   8  23  -1 144.179 9.69888   2
  -8  23   1 142.216 9.19095   2
   7 -23  -1 5.05844 2.65872   2
  -7 -23   1 14.0301 4.06553   3
   7  23  -1 9.82730 3.08057   2
  -7  23   1 9.56665 2.56583   2
  -6 -23   1 39.1395 20.3016   1
  -6 -23   1 12.6269 3.64828   3
   6 -23  -1 12.4222 2.50616   2
   6  23  -1 13.5499 2.95691   2
  -6  23   1 57.8628 27.0835   1
  -6  23   1 16.8688 20.1994   1
  -6  23   1 17.0563 2.40619   2
   5 -23  -1 591.052 32.3559   2
  -5 -23   1 569.523 32.9095   3
  -5 -23   1 520.789 53.4166   1
  -5  23   1 624.368 32.3511   2
   5  23  -1 610.141 32.6072   2
  -5  23   1 666.510 53.8877   1
   5  23  -1 622.603 56.4894   1
  -5  23   1 609.163 50.6301   1
  -4 -23   1 439.447 24.6950   3
  -4 -23   1 459.174 40.2163   1
   4 -23  -1 470.213 24.1670   2
  -4  23   1 463.840 41.7288   1
  -4  23   1 442.673 24.1429   2
  -4  23   1 428.825 39.3552   1
   4  23  -1 415.280 44.5999   1
   4  23  -1 439.997 24.3737   2
  -3 -23   1 12.8789 15.3613   1
  -3 -23   1 9.83448 2.48582   3
   3 -23  -1 10.6553 1.89978   2
  -3  23   1 21.5493 17.8759   1
   3  23  -1 9.24961 2.11682   2
  -3  23   1 10.7424 16.5053   1
   3  23  -1 6.43239 13.2812   1
  -3  23   1 12.2092 1.77664   2
  -2 -23   1 1490.44 77.8491   3
   2 -23  -1 1399.33 93.0375   1
   2 -23  -1 1475.71 77.5128   2
  -2 -23   1 1513.94 92.7324   1
  -2  23   1 1443.73 91.7321   1
  -2  23   1 1418.10 77.4780   2
   2  23  -1 1503.29 92.3153   1
   2  23  -1 1424.63 77.6382   2
   1 -23  -1 656.823 52.6446   1
  -1 -23   1 700.578 51.7727   1
   1  23  -1 650.080 50.0979   1
  -1  23   1 624.145 51.8500   1
   1  23  -1 683.230 35.8553   2
  -1  23   1 669.902 35.7248   2
   0 -23  -1 152.722 23.2731   1
   0 -23  -1 122.125 8.63851   3
   0 -23   1 143.807 8.36735   2
   0 -23   1 136.040 23.5895   1
   0  23  -1 153.228 8.42632   2
   0  23   1 165.780 25.1700   1
   0  23   1 138.335 8.25606   2
   0  23  -1 131.116 21.9610   1
  -1 -23  -1 116.436 7.76829   3
  -1 -23  -1 143.324 25.5801   1
   1 -23   1 139.550 22.8884   1
   1 -23   1 109.410 7.22711   2
   1  23   1 137.601 24.5555   1
  -1  23  -1 119.390 7.35708   2
  -1  23  -1 153.328 24.6644   1
   1  23   1 126.495 7.35007   2
  -2 -23  -1 219.144 26.5024   1
  -2 -23  -1 203.837 11.3135   3
   2 -23   1 189.094 10.8362   2
   2  23   1 189.929 10.9293   2
  -2  23  -1 193.266 28.2954   1
  -2  23  -1 174.896 10.8521   2
   2  23   1 206.366 26.4593   1
  -2  23  -1 181.644 28.6737   1
   3 -23   1 185.160 11.1227   2
  -3 -23  -1 209.681 33.0608   1
  -3 -23  -1 201.630 11.5424   3
  -3  23  -1 182.294 29.7291   1
   3  23   1 243.878 32.1238   1
   3  23   1 193.899 11.2025   2
  -3  23  -1 183.730 29.7702   1
  -3  23  -1 188.998 11.0955   2
  -4 -23  -1 313.376 17.9149   3
   4 -23   1 311.043 17.3963   2
  -4 -23  -1 318.648 36.1807   1
  -4  23  -1 302.351 38.2426   1
   4  23   1 335.994 38.0468   1
   4  23   1 301.280 17.4801   2
  -4  23  -1 322.177 17.3456   2
   5 -23   1 218.126 12.4089   2
  -5 -23  -1 200.012 12.9535   3
  -5 -23  -1 257.631 45.2347   1
   5  23   1 261.588 37.6047   1
   5  23   1 194.397 12.4511   2
  -5  23  -1 222.113 12.3144   2
  -6 -23  -1 54.3011 6.41590   3
  -6 -23  -1 39.7627 24.1039   1
   6 -23   1 69.0577 5.60158   2
   6  23   1 58.6373 6.00968   2
  -6  23  -1 58.8637 5.37490   2
   7 -23   1 68.2686 6.03713   2
   7  23   1 60.0903 6.68365   2
   8 -23   1 44.5118 5.72568   2
   8  23   1 40.5742 5.37186   2
   9 -23   1 16.9175 5.27878   2
   9  23   1 20.2964 4.98674   2
  10  24  -1 -2.4233 3.76473   2
  -9 -24   1 -1.2332 4.47767   3
   9 -24  -1 12.8475 3.57836   2
   9  24  -1 12.6016 4.00788   2
  -9  24   1 10.7722 4.35208   2
   8 -24  -1 33.0109 3.85472   2
  -8 -24   1 27.6504 5.18745   3
   8  24  -1 28.4331 4.32194   2
  -8  24   1 32.7178 4.28150   2
   7 -24  -1 89.0037 6.58755   2
  -7 -24   1 90.0232 8.04718   3
   7  24  -1 97.1907 7.22437   2
  -7  24   1 91.0815 6.45126   2
   6 -24  -1 209.851 11.2796   2
  -6 -24   1 188.332 12.3818   3
   6  24  -1 181.313 11.5718   2
  -6  24   1 194.788 11.1678   2
  -6  24   1 184.936 31.0325   1
   5 -24  -1 8.82927 2.13486   2
  -5 -24   1 7.11865 2.90515   3
  -5 -24   1 3.58884 15.5116   1
   5  24  -1 29.1769 18.5654   1
  -5  24   1 33.7986 23.2058   1
  -5  24   1 12.7230 2.07978   2
  -5  24   1 1.32134 19.0028   1
   5  24  -1 6.57296 2.48744   2
  -4 -24   1 332.872 36.7910   1
   4 -24  -1 320.642 16.9237   2
  -4 -24   1 299.331 17.5137   3
  -4  24   1 272.325 37.1574   1
   4  24  -1 302.660 37.7539   1
  -4  24   1 267.049 36.3503   1
  -4  24   1 308.988 16.8951   2
   4  24  -1 318.485 17.1673   2
   3 -24  -1 546.735 28.2118   2
  -3 -24   1 545.121 28.6009   3
  -3 -24   1 519.202 43.1201   1
  -3  24   1 518.234 28.1896   2
  -3  24   1 519.637 43.1972   1
   3  24  -1 450.670 43.4715   1
  -3  24   1 544.150 48.2131   1
   3  24  -1 515.466 28.3730   2
  -2 -24   1 540.349 44.6498   1
   2 -24  -1 558.657 46.3964   1
   2 -24  -1 558.771 28.1712   2
  -2 -24   1 546.709 28.5654   3
  -2  24   1 474.578 42.3941   1
   2  24  -1 487.813 28.2755   2
   2  24  -1 560.818 44.6362   1
  -2  24   1 482.925 28.1063   2
  -1 -24   1 393.620 36.1664   1
   1 -24  -1 359.754 37.6383   1
  -1  24   1 330.820 38.1025   1
   1  24  -1 374.836 35.7915   1
   1  24  -1 364.564 19.9546   2
  -1  24   1 363.373 19.8536   2
   0 -24  -1 1651.55 103.247   1
   0 -24  -1 1508.19 86.9365   3
   0 -24   1 1713.81 101.307   1
   0 -24   1 1692.15 86.7289   2
   0  24   1 1591.91 86.6577   2
   0  24  -1 1645.39 100.896   1
   0  24  -1 1600.53 86.6853   2
   0  24   1 1668.36 104.038   1
   1 -24   1 378.848 21.5787   2
  -1 -24  -1 412.267 22.0022   3
  -1 -24  -1 368.656 38.2312   1
   1 -24   1 343.417 35.3403   1
   1  24   1 410.658 21.6422   2
  -1  24  -1 402.936 21.5964   2
  -1  24  -1 410.888 37.1784   1
   1  24   1 426.531 38.9207   1
   2 -24   1 25.0780 2.72397   2
  -2 -24  -1 45.5275 20.7111   1
   2  24   1 16.8135 17.0318   1
  -2  24  -1 31.9669 14.9862   1
  -2  24  -1 55.2621 19.2555   1
  -2  24  -1 26.0010 3.27008   2
   2  24   1 26.6284 3.19790   2
   3 -24   1 389.522 22.9984   2
  -3 -24  -1 422.834 23.4968   3
  -3 -24  -1 458.048 41.6140   1
  -3  24  -1 379.160 42.8739   1
  -3  24  -1 439.415 23.0416   2
   3  24   1 420.380 23.1413   2
   3  24   1 456.604 44.5896   1
  -3  24  -1 451.934 40.9126   1
  -4 -24  -1 113.192 8.02202   3
   4 -24   1 115.433 7.53826   2
  -4 -24  -1 128.616 31.0616   1
   4  24   1 119.017 7.76720   2
  -4  24  -1 156.076 30.8184   1
   4  24   1 152.316 33.1805   1
  -4  24  -1 113.518 7.46150   2
   5 -24   1 177.298 10.4872   2
  -5 -24  -1 157.276 42.5264   1
  -5 -24  -1 174.113 11.1551   3
   5  24   1 172.300 10.7062   2
   5  24   1 194.326 36.0114   1
  -5  24  -1 173.239 10.4630   2
   6 -24   1 70.7167 5.69440   2
  -6 -24  -1 65.0963 6.57825   3
   6  24   1 56.4829 5.87322   2
  -6  24  -1 58.6000 5.70395   2
   7 -24   1 71.3278 6.21409   2
  -7  24  -1 68.4042 6.00933   2
   7  24   1 58.8290 6.37247   2
   8 -24   1 18.6129 4.20437   2
  -8  24  -1 23.0702 3.90642   2
   8  24   1 21.8339 4.46948   2
   9 -24   1 43.5008 5.90484   2
  -9  24  -1 42.4063 5.62099   2
   9  24   1 42.1563 6.10365   2
   9 -25  -1 29.4612 4.43195   2
  -9 -25   1 28.9409 6.29679   3
  -9  25   1 34.7346 4.31041   2
   9  25  -1 35.0809 4.78708   2
  -8 -25   1 7.85823 4.43149   3
   8 -25  -1 11.4809 3.22226   2
   8  25  -1 12.7049 3.81765   2
  -8  25   1 12.6222 3.13435   2
  -7 -25   1 1.76122 3.72714   3
   7 -25  -1 8.12880 2.66791   2
  -7  25   1 6.62641 2.78580   2
   7  25  -1 5.00688 3.10280   2
  -6 -25   1 115.727 8.82312   3
   6 -25  -1 124.319 7.66219   2
   6  25  -1 116.345 7.99232   2
  -6  25   1 126.107 7.63309   2
  -5 -25   1 153.202 31.0002   1
   5 -25  -1 125.955 7.53634   2
  -5 -25   1 124.479 8.40344   3
  -5  25   1 152.831 34.1323   1
  -5  25   1 124.357 7.57120   2
  -5  25   1 125.359 25.6181   1
   5  25  -1 112.770 7.94933   2
   5  25  -1 107.379 26.6933   1
  -4 -25   1 134.185 28.2335   1
  -4 -25   1 85.9341 6.80234   3
   4 -25  -1 99.7352 6.11028   2
   4  25  -1 107.484 25.5913   1
  -4  25   1 99.1578 6.05282   2
   4  25  -1 92.1462 6.31901   2
  -4  25   1 99.3520 27.9690   1
  -4  25   1 94.3269 21.8894   1
  -3 -25   1 773.059 59.3447   1
  -3 -25   1 734.622 42.1966   3
   3 -25  -1 748.064 41.6901   2
  -3  25   1 789.844 41.7316   2
  -3  25   1 797.739 62.7479   1
  -3  25   1 893.141 62.8742   1
   3  25  -1 791.770 41.9398   2
   3  25  -1 763.502 61.6041   1
   2 -25  -1 273.914 31.2166   1
   2 -25  -1 230.866 13.2264   2
  -2 -25   1 225.362 27.1968   1
  -2 -25   1 230.127 13.6539   3
   2  25  -1 267.983 30.7252   1
  -2  25   1 236.118 13.2186   2
   2  25  -1 240.570 13.4192   2
  -2  25   1 250.733 29.7799   1
  -1 -25   1 120.614 25.2312   1
   1 -25  -1 98.2549 7.30807   3
   1 -25  -1 148.143 25.9551   1
   1  25  -1 116.047 7.04086   2
   1  25  -1 129.205 22.8632   1
  -1  25   1 114.846 21.9702   1
  -1  25   1 120.865 6.92613   2
   0 -25  -1 692.382 52.8097   1
   0 -25   1 671.006 35.6758   2
   0 -25  -1 595.612 35.8621   3
   0 -25   1 642.500 49.8198   1
   0  25  -1 671.578 35.6191   2
   0  25   1 671.750 53.7681   1
   0  25  -1 682.223 50.0394   1
   0  25   1 685.664 35.5785   2
   1 -25   1 920.873 54.0868   2
  -1 -25  -1 1007.40 54.4410   3
   1 -25   1 1027.96 69.3705   1
  -1 -25  -1 1007.51 71.8204   1
   1  25   1 1124.73 71.6359   1
   1  25   1 1027.15 54.1122   2
  -1  25  -1 1020.83 54.1103   2
  -1  25  -1 1005.32 70.6844   1
  -2 -25  -1 160.184 10.0028   3
   2 -25   1 152.828 9.66497   2
  -2 -25  -1 188.172 31.5019   1
  -2  25  -1 169.712 9.65837   2
  -2  25  -1 183.749 30.2383   1
   2  25   1 187.161 27.1397   1
  -2  25  -1 159.576 29.0556   1
   2  25   1 171.985 9.73517   2
   3 -25   1 236.370 13.9738   2
  -3 -25  -1 260.629 14.4044   3
  -3 -25  -1 254.020 30.8255   1
  -3  25  -1 244.850 13.9654   2
   3  25   1 256.506 14.1005   2
  -3  25  -1 231.643 28.4488   1
   3  25   1 205.194 34.1802   1
  -3  25  -1 276.920 32.4862   1
  -4 -25  -1 691.980 39.2126   3
   4 -25   1 686.187 38.7665   2
  -4 -25  -1 783.882 68.5306   1
  -4  25  -1 690.830 55.7688   1
  -4  25  -1 759.715 38.7500   2
   4  25   1 726.331 38.8890   2
   4  25   1 725.944 64.0325   1
  -5 -25  -1 16.0453 3.73418   3
   5 -25   1 19.0843 3.06982   2
  -5 -25  -1 19.5960 21.1702   1
   5  25   1 31.4043 25.7133   1
  -5  25  -1 24.7315 3.01051   2
   5  25   1 14.6930 3.16705   2
   6 -25   1 173.499 10.3696   2
  -6 -25  -1 163.843 11.1681   3
  -6  25  -1 164.587 10.2724   2
   6  25   1 165.663 10.9497   2
   7 -25   1 31.7571 4.13418   2
   7  25   1 27.8271 4.53650   2
  -7  25  -1 29.1546 4.10193   2
   8 -25   1 20.5696 4.11669   2
  -8  25  -1 22.5298 4.14456   2
   8  25   1 22.0194 4.59962   2
   9 -25   1 -1.9463 3.53940   2
   9  25   1 2.31037 4.46451   2
  -9  25  -1 -3.8480 3.66265   2
   9 -26  -1 1.77729 3.49787   2
  -9 -26   1 1.00585 5.72732   3
   9  26  -1 1.22949 4.07756   2
  -9  26   1 0.71976 3.22127   2
  -8 -26   1 28.3443 5.41129   3
   8 -26  -1 31.7291 4.02291   2
  -8  26   1 36.8115 4.57774   2
   8  26  -1 37.8451 4.66065   2
  -7 -26   1 119.330 9.60805   3
   7 -26  -1 129.851 8.68446   2
   7  26  -1 132.925 8.65278   2
  -7  26   1 129.210 8.29778   2
  -6 -26   1 274.569 15.6961   3
   6 -26  -1 262.261 14.5580   2
  -6  26   1 261.029 14.4907   2
   6  26  -1 233.018 14.8038   2
  -5 -26   1 364.468 37.5759   1
  -5 -26   1 326.266 18.4074   3
   5 -26  -1 335.114 17.6852   2
  -5  26   1 256.498 44.0732   1
   5  26  -1 279.965 38.9210   1
  -5  26   1 319.750 17.6222   2
  -5  26   1 267.271 44.0407   1
   5  26  -1 320.641 17.9939   2
   4 -26  -1 80.6632 5.21296   2
  -4 -26   1 77.3686 5.91927   3
  -4 -26   1 86.0760 20.5361   1
  -4  26   1 78.2102 5.30182   2
   4  26  -1 84.1448 22.7155   1
  -4  26   1 94.6040 22.8033   1
  -4  26   1 69.7480 25.6394   1
   4  26  -1 65.4556 5.40541   2
  -3 -26   1 71.7845 5.71481   3
  -3 -26   1 83.2526 21.8507   1
   3 -26  -1 75.5481 5.05805   2
  -3  26   1 76.1854 4.94799   2
  -3  26   1 81.9488 21.2683   1
   3  26  -1 40.0305 17.5093   1
   3  26  -1 77.3585 5.31141   2
   2 -26  -1 685.560 34.8985   2
  -2 -26   1 673.648 54.1399   1
   2 -26  -1 687.740 53.7690   1
  -2 -26   1 696.351 35.2190   3
  -2  26   1 613.674 34.8028   2
  -2  26   1 597.935 53.8263   1
   2  26  -1 634.256 49.9482   1
   2  26  -1 603.865 34.9462   2
   1 -26  -1 62.6707 5.30524   3
  -1 -26   1 67.6122 20.2433   1
   1 -26  -1 80.0076 21.3745   1
  -1  26   1 75.2622 4.82030   2
   1  26  -1 72.6378 19.4288   1
  -1  26   1 74.5271 19.4439   1
   1  26  -1 73.5977 5.12209   2
   0 -26   1 59.1667 4.32299   2
   0 -26   1 51.6323 16.8149   1
   0 -26  -1 73.7164 20.8708   1
   0 -26  -1 43.5324 4.68585   3
   0  26  -1 49.0672 4.45771   2
   0  26   1 55.5923 18.7421   1
   0  26  -1 54.2813 17.2055   1
   0  26   1 52.9247 4.02749   2
  -1 -26  -1 884.950 46.3149   3
  -1 -26  -1 876.522 61.9951   1
   1 -26   1 834.486 45.8924   2
   1 -26   1 897.547 61.9512   1
   1  26   1 866.390 62.9242   1
  -1  26  -1 843.376 62.0225   1
   1  26   1 846.942 45.9290   2
  -1  26  -1 828.317 45.9240   2
  -2 -26  -1 38.5345 4.32158   3
   2 -26   1 38.6916 3.75913   2
  -2 -26  -1 71.0831 20.6488   1
  -2  26  -1 60.0970 20.0328   1
  -2  26  -1 35.3316 16.6052   1
   2  26   1 33.6971 20.6015   1
   2  26   1 33.2509 3.63746   2
  -2  26  -1 32.8558 3.53505   2
  -3 -26  -1 11.6940 21.0132   1
   3 -26   1 5.61507 2.28208   2
  -3 -26  -1 4.80343 2.58544   3
  -3  26  -1 12.5143 16.7795   1
  -3  26  -1 9.10435 2.24031   2
  -3  26  -1 28.2524 19.7146   1
   3  26   1 5.31061 2.22553   2
   3  26   1 7.33433 15.8552   1
  -4 -26  -1 209.029 30.6829   1
   4 -26   1 163.560 10.0047   2
  -4 -26  -1 152.810 10.4374   3
   4  26   1 163.625 10.0545   2
  -4  26  -1 173.607 31.3296   1
   4  26   1 200.421 33.7160   1
  -4  26  -1 172.050 9.96062   2
  -5 -26  -1 121.708 9.20593   3
   5 -26   1 131.098 8.37614   2
  -5 -26  -1 151.747 40.8329   1
   5  26   1 127.122 8.52396   2
  -5  26  -1 132.548 8.37622   2
   5  26   1 131.302 35.3811   1
   6 -26   1 102.465 7.15866   2
  -6 -26  -1 87.6188 7.78919   3
   6  26   1 83.3923 7.31575   2
  -6  26  -1 98.7593 6.99229   2
   7 -26   1 140.255 9.59153   2
   7  26   1 140.038 10.1288   2
  -7  26  -1 144.595 9.42274   2
   8 -26   1 3.85408 3.68679   2
  -8  26  -1 11.0173 3.44472   2
   8  26   1 1.52689 4.43056   2
   9 -26   1 8.49475 4.80320   2
   9  26   1 11.9005 4.57899   2
  -9  26  -1 8.17693 4.50782   2
  -9 -27   1 57.8778 8.54354   3
  -9  27   1 36.8807 4.54095   2
   9  27  -1 53.1931 6.37807   2
   8 -27  -1 11.9804 3.49480   2
  -8 -27   1 11.5155 4.56324   3
  -8  27   1 16.4088 3.17061   2
   8  27  -1 14.7224 3.92646   2
   7 -27  -1 6.42899 2.84545   2
  -7 -27   1 4.30377 3.98619   3
   7  27  -1 4.61198 3.05387   2
  -7  27   1 4.12373 2.53859   2
  -6 -27   1 98.1958 8.14965   3
   6 -27  -1 99.5012 6.85346   2
   6  27  -1 96.9671 7.25138   2
  -6  27   1 102.366 6.95681   2
   5 -27  -1 167.438 10.3370   2
  -5 -27   1 161.986 11.2141   3
  -5 -27   1 246.718 40.8722   1
  -5  27   1 200.415 32.9634   1
   5  27  -1 182.647 10.7024   2
  -5  27   1 177.533 10.4088   2
   5  27  -1 214.100 35.5370   1
  -5  27   1 225.157 39.8270   1
  -4 -27   1 245.314 14.6294   3
   4 -27  -1 245.155 13.9920   2
  -4 -27   1 250.651 38.9221   1
  -4  27   1 232.351 30.3787   1
   4  27  -1 299.004 35.9971   1
  -4  27   1 275.252 34.2475   1
  -4  27   1 249.406 13.9866   2
   4  27  -1 253.688 14.2695   2
  -3 -27   1 216.686 32.8549   1
  -3 -27   1 182.365 11.9198   3
   3 -27  -1 191.484 11.2480   2
  -3  27   1 235.606 29.2855   1
   3  27  -1 205.260 11.5633   2
   3  27  -1 250.963 28.9246   1
  -3  27   1 198.428 11.2902   2
  -2 -27   1 259.915 34.8643   1
  -2 -27   1 258.812 14.6958   3
   2 -27  -1 267.960 33.5951   1
   2 -27  -1 250.136 14.2276   2
  -2  27   1 247.359 14.1445   2
   2  27  -1 255.351 14.3480   2
   2  27  -1 283.590 31.9380   1
  -2  27   1 255.766 34.5696   1
   1 -27  -1 56.0328 5.23739   3
  -1 -27   1 66.4758 5.06776   3
   1 -27  -1 90.1075 20.9620   1
  -1 -27   1 65.1073 18.8763   1
   1  27  -1 67.9817 4.98110   2
  -1  27   1 67.8637 4.65920   2
   1  27  -1 75.3537 20.2046   1
  -1  27   1 84.5690 20.3595   1
   0 -27   1 8.54586 2.37032   2
   0 -27   1 17.7119 15.3027   1
   0 -27  -1 4.29218 2.52966   3
   0 -27  -1 3.95548 14.1886   1
   0  27   1 22.4516 17.1451   1
   0  27  -1 4.28456 16.1113   1
   0  27   1 17.7790 2.23387   2
   0  27  -1 26.6170 2.55947   2
   1 -27   1 648.085 39.3882   2
   1 -27   1 710.433 55.1109   1
  -1 -27  -1 750.647 58.5845   1
  -1 -27  -1 743.131 39.7872   3
  -1  27  -1 738.563 39.3901   2
  -1  27  -1 778.772 59.1093   1
   1  27   1 750.544 58.6169   1
   1  27   1 773.736 39.4482   2
   2 -27   1 1769.31 102.405   2
  -2 -27  -1 2004.86 120.750   1
  -2 -27  -1 1965.40 102.832   3
   2  27   1 1941.96 102.464   2
  -2  27  -1 1906.65 123.286   1
  -2  27  -1 1873.76 120.214   1
   2  27   1 2043.65 123.159   1
  -2  27  -1 1929.35 102.420   2
  -3 -27  -1 279.386 33.7721   1
   3 -27   1 234.318 13.6371   2
  -3 -27  -1 242.218 14.3083   3
  -3  27  -1 242.326 13.6456   2
  -3  27  -1 247.964 34.8149   1
   3  27   1 240.384 13.7892   2
   3  27   1 237.310 35.2085   1
  -4 -27  -1 78.1656 30.0379   1
   4 -27   1 70.4690 5.54164   2
  -4 -27  -1 53.7274 5.69907   3
   4  27   1 64.6236 5.50014   2
  -4  27  -1 46.1105 21.6607   1
  -4  27  -1 62.8924 5.11677   2
   4  27   1 67.6310 25.2783   1
   5 -27   1 317.837 17.5096   2
  -5 -27  -1 298.159 18.2402   3
   5  27   1 308.175 17.6098   2
   5  27   1 339.149 44.8940   1
  -5  27  -1 305.704 17.4206   2
  -6 -27  -1 24.4152 4.68464   3
   6 -27   1 33.2584 3.97665   2
  -6  27  -1 29.1486 3.77569   2
   6  27   1 29.5626 4.19130   2
   7 -27   1 64.4858 6.38405   2
  -7  27  -1 59.6255 5.84576   2
   7  27   1 65.0664 6.99366   2
   8 -27   1 21.8179 3.97623   2
  -8  27  -1 21.5816 4.47483   2
   8  27   1 14.9723 4.69948   2
   9  28  -1 2.84342 4.16191   2
  -9  28   1 6.63231 4.04201   2
   8 -28  -1 9.59552 3.90599   2
  -8 -28   1 7.20924 4.46905   3
   8  28  -1 3.39133 3.55904   2
  -8  28   1 4.75699 2.90277   2
  -7 -28   1 91.4118 8.95295   3
   7 -28  -1 99.0687 7.46939   2
  -7  28   1 104.911 6.93435   2
   7  28  -1 93.6805 7.68969   2
  -6 -28   1 35.1725 4.52389   3
   6 -28  -1 25.6090 3.43877   2
   6  28  -1 30.2564 3.84809   2
  -6  28   1 35.2375 3.76125   2
   5 -28  -1 332.521 18.1357   2
  -5 -28   1 322.975 18.7346   3
  -5 -28   1 413.007 52.7375   1
   5  28  -1 319.631 18.3314   2
   5  28  -1 299.836 41.3363   1
  -5  28   1 291.342 36.0201   1
  -5  28   1 293.922 40.4622   1
  -5  28   1 331.784 18.1707   2
  -4 -28   1 52.5875 19.4017   1
  -4 -28   1 34.1891 3.99834   3
   4 -28  -1 29.7581 3.59201   2
  -4  28   1 106.528 30.0658   1
   4  28  -1 30.8797 3.88189   2
   4  28  -1 61.1482 23.0836   1
  -4  28   1 45.6022 21.2227   1
  -4  28   1 44.9930 3.89539   2
  -3 -28   1 630.502 35.6137   3
   3 -28  -1 636.859 35.2052   2
  -3 -28   1 686.120 51.7759   1
  -3  28   1 637.268 35.1158   2
   3  28  -1 683.694 35.4304   2
  -3  28   1 719.992 61.7957   1
   3  28  -1 624.404 55.0409   1
  -2 -28   1 288.568 34.5499   1
   2 -28  -1 243.561 13.5462   2
  -2 -28   1 248.493 14.0258   3
   2 -28  -1 300.510 32.9702   1
  -2  28   1 222.121 34.7303   1
  -2  28   1 226.441 13.5169   2
   2  28  -1 269.265 32.3738   1
   2  28  -1 223.633 13.6903   2
   1 -28  -1 324.283 19.0425   3
   1 -28  -1 349.894 35.4211   1
  -1 -28   1 331.910 36.3598   1
  -1 -28   1 336.744 18.8520   3
   1  28  -1 305.607 35.0257   1
   1  28  -1 352.398 18.6698   2
  -1  28   1 342.789 18.5343   2
  -1  28   1 339.044 38.8660   1
   0 -28  -1 186.755 11.9334   3
   0 -28  -1 197.158 29.2889   1
   0 -28   1 189.107 11.6681   2
   0 -28   1 195.712 28.9867   1
   0  28  -1 211.364 11.6266   2
   0  28  -1 216.559 29.2747   1
   0  28   1 235.674 33.7053   1
   0  28   1 208.824 11.4695   2
  -1 -28  -1 263.455 15.3951   3
   1 -28   1 232.899 14.8832   2
   1 -28   1 243.260 29.7368   1
  -1 -28  -1 280.061 36.3163   1
   1  28   1 288.419 35.5900   1
  -1  28  -1 278.709 14.9807   2
   1  28   1 283.371 14.9635   2
  -1  28  -1 314.765 35.1780   1
   2 -28   1 187.228 11.7783   2
  -2 -28  -1 257.135 36.9268   1
  -2 -28  -1 199.589 12.2915   3
   2  28   1 238.619 33.0729   1
  -2  28  -1 237.865 29.5555   1
   2  28   1 204.985 11.7421   2
  -2  28  -1 203.944 11.8599   2
  -3 -28  -1 659.940 36.4465   3
  -3 -28  -1 686.914 55.8720   1
   3 -28   1 663.772 35.9200   2
  -3  28  -1 639.088 62.6460   1
   3  28   1 662.963 36.0514   2
   3  28   1 709.221 58.2224   1
  -3  28  -1 655.923 35.9220   2
  -4 -28  -1 109.980 7.69370   3
  -4 -28  -1 123.282 36.4637   1
   4 -28   1 112.889 7.13473   2
   4  28   1 134.493 32.7158   1
   4  28   1 91.2731 7.17416   2
  -4  28  -1 95.1443 30.8195   1
  -4  28  -1 100.477 6.94687   2
  -5 -28  -1 96.0445 27.0989   1
  -5 -28  -1 63.1476 6.42060   3
   5 -28   1 65.4701 5.47480   2
   5  28   1 45.3225 27.7091   1
  -5  28  -1 55.6907 5.34792   2
   5  28   1 56.9696 5.70364   2
   6 -28   1 24.4981 3.82856   2
  -6 -28  -1 26.7756 4.64135   3
  -6  28  -1 28.9325 3.72763   2
   6  28   1 29.9342 4.07790   2
   7 -28   1 13.0980 3.69916   2
  -7  28  -1 7.06175 3.11514   2
   7  28   1 9.76596 3.96730   2
   8 -28   1 60.1985 7.39545   2
   8  28   1 61.5661 6.74715   2
  -8  28  -1 66.9671 7.17504   2
   9 -29  -1 7.42929 3.68560   2
   9  29  -1 5.90485 4.17480   2
  -8 -29   1 115.846 10.0705   3
   8 -29  -1 111.006 9.24105   2
   8  29  -1 123.290 8.64079   2
  -8  29   1 109.145 8.74903   2
   7 -29  -1 28.2630 3.72817   2
  -7 -29   1 20.6528 4.75079   3
  -7  29   1 26.0955 3.41364   2
   7  29  -1 21.9968 4.09317   2
   6 -29  -1 110.490 7.12504   2
  -6 -29   1 101.941 8.26005   3
   6  29  -1 96.7939 7.64036   2
  -6  29   1 103.743 6.97785   2
   5 -29  -1 52.4536 4.74322   2
  -5 -29   1 40.7348 24.4974   1
  -5 -29   1 54.3423 6.09748   3
   5  29  -1 64.7031 5.34463   2
  -5  29   1 52.3529 28.0278   1
  -5  29   1 55.9865 4.57792   2
   4 -29  -1 486.166 26.2636   2
  -4 -29   1 461.206 50.4756   1
  -4 -29   1 488.463 26.7948   3
   4  29  -1 463.530 26.3046   2
  -4  29   1 453.979 52.7502   1
   4  29  -1 449.455 48.5619   1
  -4  29   1 485.823 26.1065   2
  -4  29   1 537.212 49.7516   1
  -3 -29   1 186.970 11.5463   3
   3 -29  -1 204.657 10.9365   2
  -3 -29   1 223.915 37.8015   1
  -3  29   1 175.487 10.8102   2
  -3  29   1 214.110 36.1236   1
   3  29  -1 182.723 11.0724   2
   3  29  -1 189.037 28.7811   1
  -2 -29   1 341.167 18.9940   3
   2 -29  -1 343.073 18.5395   2
  -2 -29   1 353.286 35.3141   1
   2 -29  -1 396.879 38.6750   1
  -2  29   1 309.232 41.3585   1
  -2  29   1 324.353 18.5135   2
   2  29  -1 321.099 18.6508   2
   2  29  -1 345.661 38.5761   1
   1 -29  -1 430.326 41.8391   1
  -1 -29   1 428.506 24.4092   3
   1 -29  -1 433.955 24.4899   3
  -1 -29   1 408.364 43.4389   1
   1  29  -1 458.128 41.7591   1
   1  29  -1 458.534 24.1580   2
  -1  29   1 439.047 24.0306   2
  -1  29   1 479.711 43.6202   1
   0 -29   1 310.095 37.6644   1
   0 -29  -1 326.740 39.8186   1
   0 -29   1 331.759 18.0689   2
   0 -29  -1 335.632 18.4763   3
   0  29   1 321.924 17.9431   2
   0  29  -1 337.127 37.2932   1
   0  29  -1 316.960 18.0712   2
   0  29   1 312.017 34.3725   1
   1 -29   1 35.1537 3.73170   2
   1 -29   1 38.2419 17.0069   1
  -1 -29  -1 40.4512 4.55153   3
  -1 -29  -1 60.2203 22.7265   1
   1  29   1 32.6717 3.60490   2
   1  29   1 40.4037 20.4158   1
  -1  29  -1 50.7799 20.6868   1
  -1  29  -1 43.3111 4.18104   2
  -2 -29  -1 25.5720 3.40937   3
  -2 -29  -1 11.4335 21.6987   1
   2 -29   1 25.6125 2.77074   2
  -2  29  -1 15.5230 2.71700   2
   2  29   1 15.8239 2.69733   2
   2  29   1 19.0912 19.4647   1
  -2  29  -1 50.3551 21.8304   1
  -3 -29  -1 122.829 8.29350   3
  -3 -29  -1 148.173 31.6657   1
   3 -29   1 127.462 7.41172   2
   3  29   1 97.3638 27.4283   1
   3  29   1 106.803 7.49616   2
  -3  29  -1 107.290 7.39288   2
  -3  29  -1 125.485 27.5182   1
  -4 -29  -1 382.954 21.9488   3
  -4 -29  -1 375.011 42.5116   1
   4 -29   1 381.411 21.3392   2
   4  29   1 385.232 21.5309   2
  -4  29  -1 391.798 21.3513   2
   4  29   1 409.301 47.3770   1
   5 -29   1 34.5837 3.88839   2
  -5 -29  -1 28.3771 23.3616   1
  -5 -29  -1 36.5248 4.70185   3
  -5  29  -1 37.0231 4.34708   2
   5  29   1 41.7453 5.13084   2
   6 -29   1 45.6040 5.33391   2
  -6 -29  -1 40.2256 5.36347   3
   6  29   1 40.5666 4.84385   2
  -6  29  -1 39.2954 4.31684   2
   7 -29   1 153.319 9.96287   2
  -7  29  -1 147.189 10.2264   2
   7  29   1 141.029 10.3685   2
   8 -29   1 54.3026 6.36753   2
   8  29   1 48.5299 6.22572   2
  -8  29  -1 57.1079 7.06608   2
   9  30  -1 11.7672 4.39512   2
   8 -30  -1 4.56371 3.27979   2
  -8 -30   1 4.07250 4.37846   3
  -8  30   1 3.97780 2.98289   2
   8  30  -1 0.14888 3.45418   2
  -7 -30   1 127.005 10.3656   3
   7 -30  -1 137.873 8.99179   2
  -7  30   1 131.315 8.80878   2
   7  30  -1 135.362 9.51715   2
   6 -30  -1 84.6852 6.45055   2
  -6 -30   1 90.2280 7.87535   3
   6  30  -1 90.2496 6.87019   2
  -6  30   1 85.3113 6.26136   2
   5 -30  -1 39.7240 4.15987   2
  -5 -30   1 43.4903 4.79371   3
   5  30  -1 38.3231 4.50688   2
  -5  30   1 44.4268 4.20974   2
  -5  30   1 24.2481 25.2588   1
  -4 -30   1 87.0982 6.87337   3
  -4 -30   1 133.248 32.6730   1
   4 -30  -1 94.4657 6.26518   2
  -4  30   1 131.357 30.4191   1
  -4  30   1 77.5691 23.6911   1
   4  30  -1 78.6373 6.29176   2
   4  30  -1 77.3443 23.8589   1
  -4  30   1 80.5549 5.86669   2
  -3 -30   1 47.5365 4.96408   3
   3 -30  -1 48.8749 4.11485   2
  -3 -30   1 92.4838 26.3093   1
   3  30  -1 59.0206 21.3801   1
  -3  30   1 44.2241 19.5690   1
   3  30  -1 39.6148 4.18273   2
  -3  30   1 39.6620 4.00169   2
  -2 -30   1 191.879 28.6879   1
  -2 -30   1 190.671 11.5632   3
   2 -30  -1 207.947 11.1338   2
   2 -30  -1 169.277 29.8251   1
  -2  30   1 192.622 33.3421   1
   2  30  -1 172.316 30.0285   1
  -2  30   1 185.502 11.0058   2
   2  30  -1 190.897 11.1907   2
  -1 -30   1 2134.46 111.329   3
  -1 -30   1 2111.27 130.113   1
   1 -30  -1 2021.17 129.823   1
   1 -30  -1 1926.13 111.316   3
  -1  30   1 2101.36 110.968   2
   1  30  -1 2159.29 130.360   1
  -1  30   1 2090.03 131.020   1
   1  30  -1 2159.12 111.111   2
   0 -30   1 309.470 32.7833   1
   0 -30  -1 326.285 37.1316   1
   0 -30  -1 317.561 17.7099   3
   0 -30   1 307.731 17.3597   2
   0  30  -1 327.870 36.4022   1
   0  30   1 313.334 36.8645   1
   0  30  -1 303.001 17.2531   2
   0  30   1 299.573 17.1455   2
   1 -30   1 61.4901 19.4863   1
  -1 -30  -1 40.2824 23.6578   1
   1 -30   1 51.5898 4.65362   2
  -1 -30  -1 54.0034 5.10237   3
   1  30   1 77.5056 23.6578   1
   1  30   1 53.2070 4.47778   2
  -1  30  -1 50.6937 4.75944   2
  -1  30  -1 74.2834 23.4879   1
  -2 -30  -1 444.362 51.9272   1
   2 -30   1 404.469 23.7928   2
  -2 -30  -1 427.472 24.2909   3
  -2  30  -1 443.363 23.8113   2
   2  30   1 441.906 23.8277   2
   2  30   1 475.167 45.2937   1
  -2  30  -1 447.672 48.0645   1
  -3 -30  -1 61.1946 5.62153   3
  -3 -30  -1 37.7871 25.9799   1
   3 -30   1 56.0689 4.59400   2
   3  30   1 68.7209 23.1653   1
  -3  30  -1 64.3823 27.6935   1
  -3  30  -1 49.5049 4.70847   2
   3  30   1 57.7916 4.78651   2
  -4 -30  -1 60.5590 6.19250   3
  -4 -30  -1 78.7994 24.0730   1
   4 -30   1 68.0170 5.24375   2
   4  30   1 54.4629 5.49178   2
   4  30   1 52.6152 28.1617   1
  -4  30  -1 58.9404 5.11745   2
  -5 -30  -1 94.0507 7.75727   3
   5 -30   1 96.1860 6.71533   2
  -5  30  -1 78.3725 6.43378   2
   5  30   1 86.2880 7.07223   2
   6 -30   1 120.159 8.97202   2
  -6 -30  -1 114.984 9.88194   3
   6  30   1 139.228 9.69697   2
  -6  30  -1 151.494 8.92909   2
   7 -30   1 30.7993 4.92260   2
  -7  30  -1 28.3266 4.42722   2
   7  30   1 26.5097 4.63460   2
   8 -30   1 8.60008 4.02220   2
   8  30   1 1.37595 4.21071   2
  -8  30  -1 4.63328 3.83641   2
   9  31  -1 16.7295 4.42555   2
  -8 -31   1 7.54552 4.74970   3
   8 -31  -1 5.84719 3.48751   2
  -8  31   1 4.33677 3.08744   2
   8  31  -1 1.68169 3.71639   2
  -7 -31   1 28.3392 4.95243   3
   7 -31  -1 26.8679 3.87231   2
  -7  31   1 27.9260 3.82773   2
   7  31  -1 25.4887 4.05716   2
  -6 -31   1 20.4807 4.38233   3
   6 -31  -1 27.2401 3.59113   2
  -6  31   1 28.7004 3.49094   2
   6  31  -1 20.8393 3.65260   2
   5 -31  -1 428.585 23.2088   2
  -5 -31   1 422.526 23.8942   3
  -5  31   1 414.423 23.1100   2
   5  31  -1 404.605 23.2014   2
   4 -31  -1 134.576 7.90057   2
  -4 -31   1 162.943 28.0599   1
  -4 -31   1 123.565 8.53945   3
  -4  31   1 114.068 7.56708   2
   4  31  -1 102.961 28.6946   1
   4  31  -1 105.718 7.82098   2
  -4  31   1 140.171 28.9430   1
  -4  31   1 146.361 30.3372   1
   3 -31  -1 60.5480 4.84467   2
  -3 -31   1 61.7441 5.69979   3
  -3 -31   1 67.2278 20.9236   1
  -3  31   1 52.8150 21.3901   1
  -3  31   1 62.4743 4.72359   2
   3  31  -1 62.9586 22.5811   1
   3  31  -1 59.0374 4.94663   2
  -2 -31   1 927.288 67.1289   1
   2 -31  -1 883.733 47.1275   2
  -2 -31   1 870.522 47.5274   3
   2 -31  -1 895.938 67.6928   1
  -2  31   1 858.523 47.0837   2
  -2  31   1 792.853 70.3076   1
   2  31  -1 881.207 47.2172   2
   2  31  -1 918.857 69.0357   1
   1 -31  -1 184.624 31.3765   1
   1 -31  -1 200.574 12.0946   3
  -1 -31   1 204.144 11.9235   3
  -1 -31   1 202.748 30.1750   1
  -1  31   1 196.405 11.4334   2
   1  31  -1 201.194 11.6319   2
   1  31  -1 175.269 27.8119   1
  -1  31   1 218.192 35.9225   1
   0 -31   1 104.578 23.6210   1
   0 -31  -1 82.0483 7.22334   3
   0 -31   1 95.0723 6.63010   2
   0 -31  -1 102.903 27.1967   1
   0  31   1 140.925 28.9370   1
   0  31  -1 103.566 23.4858   1
   0  31  -1 107.301 6.87332   2
   0  31   1 106.277 6.47277   2
   1 -31   1 426.695 24.2265   2
   1 -31   1 444.941 42.5131   1
  -1 -31  -1 429.561 24.6187   3
  -1 -31  -1 463.130 50.6323   1
  -1  31  -1 471.954 46.6760   1
   1  31   1 462.392 24.2022   2
   1  31   1 409.927 44.9990   1
  -1  31  -1 439.399 24.3377   2
   2 -31   1 147.565 9.00656   2
  -2 -31  -1 162.405 9.52246   3
  -2 -31  -1 172.550 34.2832   1
  -2  31  -1 128.545 8.95772   2
   2  31   1 126.631 26.9396   1
   2  31   1 137.267 8.71866   2
  -2  31  -1 138.606 28.9727   1
  -3 -31  -1 -2.7356 2.82502   3
   3 -31   1 -4.5824 2.19623   2
  -3 -31  -1 25.5888 24.6173   1
  -3  31  -1 -0.9645 2.18755   2
   3  31   1 -0.5905 2.44853   2
   3  31   1 9.83124 21.7634   1
  -3  31  -1 16.6145 16.8586   1
   4 -31   1 114.313 7.23548   2
  -4 -31  -1 98.8159 8.15854   3
   4  31   1 89.6122 29.1287   1
  -4  31  -1 109.364 7.24963   2
   4  31   1 106.944 7.62701   2
   5 -31   1 128.832 8.91915   2
  -5 -31  -1 136.341 9.86287   3
  -5  31  -1 141.609 8.83550   2
   5  31   1 141.512 9.42217   2
   6 -31   1 65.8769 6.08227   2
  -6 -31  -1 47.6610 5.98423   3
   6  31   1 60.2516 6.08264   2
  -6  31  -1 59.9496 5.64642   2
   7 -31   1 23.7421 4.68006   2
  -7  31  -1 27.5623 4.33967   2
   7  31   1 32.7522 4.98129   2
   8 -31   1 22.3776 4.22475   2
   8  31   1 23.8472 4.83842   2
  -8  31  -1 19.2785 4.62661   2
   9  32  -1 2.11958 4.09855   2
   8 -32  -1 53.2462 5.68052   2
  -8 -32   1 47.3111 6.44970   3
  -8  32   1 46.2738 5.33730   2
   8  32  -1 51.7053 6.07959   2
   7 -32  -1 34.0586 4.05585   2
  -7 -32   1 36.9023 5.52044   3
  -7  32   1 42.8088 4.63144   2
   7  32  -1 42.9488 4.72602   2
  -6 -32   1 107.505 8.60935   3
   6 -32  -1 109.939 7.45491   2
   6  32  -1 113.233 7.73567   2
  -6  32   1 108.380 7.40004   2
  -5 -32   1 31.6510 4.48783   3
   5 -32  -1 35.3102 3.85730   2
   5  32  -1 33.4225 3.97241   2
  -5  32   1 32.1278 4.08280   2
  -4 -32   1 265.266 42.7887   1
  -4 -32   1 288.555 16.6092   3
   4 -32  -1 299.148 15.9847   2
   4  32  -1 276.716 16.0157   2
  -4  32   1 260.603 15.7954   2
  -4  32   1 304.049 50.8545   1
  -4  32   1 266.689 42.4338   1
   4  32  -1 308.452 39.1930   1
  -3 -32   1 336.208 20.5706   3
  -3 -32   1 327.648 44.1969   1
   3 -32  -1 356.098 20.0688   2
   3  32  -1 390.646 41.0763   1
  -3  32   1 359.949 20.0112   2
  -3  32   1 419.483 42.3698   1
   3  32  -1 384.507 20.2682   2
   2 -32  -1 157.548 9.95297   2
   2 -32  -1 159.905 30.0333   1
  -2 -32   1 150.073 10.4396   3
  -2 -32   1 214.785 32.5136   1
   2  32  -1 195.511 33.0955   1
  -2  32   1 174.165 9.98488   2
  -2  32   1 187.383 36.1607   1
   2  32  -1 178.463 10.1131   2
   1 -32  -1 77.0421 5.90111   3
  -1 -32   1 70.1620 5.63111   3
   1 -32  -1 57.3618 20.0779   1
  -1 -32   1 55.9984 21.0306   1
  -1  32   1 74.7780 23.8183   1
  -1  32   1 67.4744 4.93655   2
   1  32  -1 59.0011 5.20530   2
   1  32  -1 57.8490 21.2445   1
   0 -32  -1 408.989 42.7267   1
   0 -32  -1 420.717 23.1122   3
   0 -32   1 422.003 42.7967   1
   0 -32   1 401.977 22.6902   2
   0  32   1 434.386 42.6644   1
   0  32  -1 418.692 22.6992   2
   0  32  -1 386.618 44.9305   1
   0  32   1 402.849 22.5827   2
  -1 -32  -1 343.381 43.4284   1
   1 -32   1 347.169 38.0061   1
  -1 -32  -1 319.830 17.9880   3
   1 -32   1 301.207 17.6190   2
   1  32   1 324.546 39.8261   1
  -1  32  -1 301.500 17.6051   2
  -1  32  -1 295.409 39.6086   1
   1  32   1 309.420 17.4051   2
  -2 -32  -1 3.08480 16.3952   1
  -2 -32  -1 22.5407 3.55018   3
   2 -32   1 21.9013 2.93274   2
  -2  32  -1 25.2199 2.93665   2
   2  32   1 11.5943 18.8927   1
   2  32   1 21.0343 2.90836   2
  -2  32  -1 37.9394 18.1883   1
  -3 -32  -1 336.950 42.0398   1
   3 -32   1 266.019 16.6211   2
  -3 -32  -1 276.837 16.9606   3
  -3  32  -1 298.730 16.5486   2
   3  32   1 297.692 16.5715   2
  -3  32  -1 287.756 44.4101   1
   3  32   1 361.379 40.8753   1
   4 -32   1 69.2635 5.59204   2
  -4 -32  -1 62.6337 6.36972   3
   4  32   1 55.7673 5.49077   2
  -4  32  -1 71.8723 5.41388   2
   4  32   1 47.2785 28.4745   1
  -5 -32  -1 75.8600 7.37207   3
   5 -32   1 78.3158 6.16897   2
   5  32   1 68.6999 6.61865   2
  -5  32  -1 74.9314 5.92211   2
  -6 -32  -1 80.6364 7.52857   3
   6 -32   1 66.7138 6.13472   2
   6  32   1 74.3693 6.50682   2
  -6  32  -1 65.3491 6.05843   2
   7 -32   1 34.4588 5.11639   2
  -7  32  -1 39.6333 5.11417   2
   7  32   1 58.4598 6.59658   2
   8 -32   1 8.25443 4.59338   2
  -8  32  -1 6.96234 4.30648   2
   8  32   1 9.73780 4.43307   2
   9  33  -1 26.6854 5.12747   2
  -8 -33   1 53.5387 6.49443   3
   8 -33  -1 40.4579 5.34245   2
  -8  33   1 32.9529 5.15002   2
   8  33  -1 44.8804 5.73777   2
   7 -33  -1 2.95269 3.04559   2
  -7 -33   1 2.57605 4.16392   3
   7  33  -1 0.73839 3.18243   2
  -7  33   1 4.81201 2.89321   2
  -6 -33   1 8.18495 3.96412   3
   6 -33  -1 2.92861 2.78516   2
   6  33  -1 1.95797 3.15596   2
  -6  33   1 4.93994 2.77199   2
  -5 -33   1 22.8365 4.12614   3
   5 -33  -1 20.8812 3.30113   2
  -5  33   1 14.3463 2.82533   2
   5  33  -1 20.8384 3.51567   2
  -4 -33   1 10.3525 3.33587   3
   4 -33  -1 12.4321 2.83174   2
  -4  33   1 16.6119 2.60727   2
   4  33  -1 12.0702 2.96155   2
  -4  33   1 34.2401 28.7542   1
   3 -33  -1 969.176 51.3983   2
  -3 -33   1 975.372 51.9960   3
  -3 -33   1 954.825 80.6885   1
   3  33  -1 873.984 75.2040   1
  -3  33   1 945.012 51.3453   2
  -3  33   1 1012.41 80.8559   1
   3  33  -1 960.811 51.5358   2
  -2 -33   1 38.2631 19.1040   1
   2 -33  -1 40.5025 20.9095   1
   2 -33  -1 30.8393 3.72614   2
  -2 -33   1 35.1316 4.03856   3
   2  33  -1 26.2908 19.5249   1
  -2  33   1 28.5194 3.51153   2
  -2  33   1 41.0549 24.2996   1
   2  33  -1 29.3887 3.83445   2
   1 -33  -1 22.4053 3.61857   3
  -1 -33   1 20.1051 3.22424   3
   1 -33  -1 28.2734 17.9414   1
  -1 -33   1 25.3929 19.2541   1
   1  33  -1 21.8597 2.95114   2
  -1  33   1 23.6741 19.0389   1
  -1  33   1 23.3867 2.80365   2
   1  33  -1 5.89884 16.9679   1
   0 -33   1 621.317 33.7728   2
   0 -33   1 624.446 53.8386   1
   0 -33  -1 650.626 57.8033   1
   0 -33  -1 637.955 34.2126   3
   0  33   1 621.685 55.5672   1
   0  33  -1 598.934 54.5693   1
   0  33   1 616.766 33.7194   2
   0  33  -1 608.822 33.8556   2
  -1 -33  -1 637.076 57.0624   1
   1 -33   1 673.741 56.7851   1
   1 -33   1 601.544 35.5356   2
  -1 -33  -1 679.389 35.9256   3
   1  33   1 678.974 35.4071   2
  -1  33  -1 654.997 59.8633   1
   1  33   1 625.093 57.8656   1
  -1  33  -1 664.053 35.5486   2
  -2 -33  -1 100.014 25.9956   1
   2 -33   1 86.4667 6.51461   2
  -2 -33  -1 81.1673 7.07602   3
  -2  33  -1 74.9587 25.6491   1
   2  33   1 92.3111 6.43037   2
  -2  33  -1 96.2246 6.76429   2
   2  33   1 106.116 29.2299   1
  -3 -33  -1 176.456 34.9029   1
   3 -33   1 173.084 10.4955   2
  -3 -33  -1 174.747 11.0927   3
   3  33   1 176.866 36.9868   1
   3  33   1 160.179 10.2735   2
  -3  33  -1 164.852 10.5229   2
  -4 -33  -1 397.739 22.3369   3
   4 -33   1 365.711 21.8159   2
  -4 -33  -1 400.931 63.5111   1
   4  33   1 430.261 50.9895   1
   4  33   1 375.414 21.6824   2
  -4  33  -1 395.400 21.5797   2
   5 -33   1 53.0796 6.17668   2
  -5 -33  -1 61.3118 6.68948   3
  -5  33  -1 58.1007 5.59282   2
   5  33   1 61.3954 5.68063   2
  -6 -33  -1 67.8980 7.55755   3
   6 -33   1 76.1044 6.47906   2
  -6  33  -1 69.6797 6.17554   2
   6  33   1 71.1466 6.61666   2
   7 -33   1 5.97097 4.08127   2
  -7  33  -1 9.88064 3.83939   2
   8 -33   1 48.8393 6.30162   2
   8  33   1 50.3712 6.20562   2
  -8  33  -1 51.5157 6.29059   2
   9  34  -1 8.57747 4.42528   2
  -8 -34   1 59.5185 7.76148   3
   8 -34  -1 62.8990 7.86817   2
  -8  34   1 77.5357 7.18402   2
   8  34  -1 74.3317 7.27643   2
  -7 -34   1 56.8505 6.51487   3
   7 -34  -1 53.1668 5.72166   2
   7  34  -1 51.4900 6.28781   2
  -7  34   1 45.7920 5.42632   2
  -6 -34   1 76.4128 7.63249   3
   6 -34  -1 69.9056 6.36060   2
  -6  34   1 84.5959 6.16510   2
   6  34  -1 74.3996 6.45865   2
   5 -34  -1 39.5162 4.86735   2
  -5 -34   1 44.0666 4.95251   3
   5  34  -1 31.6594 4.10680   2
  -5  34   1 34.8758 3.76881   2
   4 -34  -1 58.6638 5.05896   2
  -4 -34   1 53.3463 6.00596   3
   4  34  -1 53.9494 5.08409   2
  -4  34   1 59.2970 5.04744   2
  -4  34   1 46.2733 27.8980   1
  -3 -34   1 20.7952 24.1821   1
  -3 -34   1 11.4856 3.33204   3
   3  34  -1 17.9221 19.4047   1
  -3  34   1 8.61805 2.42835   2
  -3  34   1 14.7689 21.8663   1
  -2 -34   1 83.3967 6.84912   3
   2 -34  -1 96.1507 25.6722   1
  -2 -34   1 101.179 24.4828   1
   2 -34  -1 91.7667 6.35129   2
  -2  34   1 78.4730 25.9973   1
  -2  34   1 88.6143 6.18776   2
   2  34  -1 92.3442 6.71100   2
   2  34  -1 95.6371 26.2142   1
  -1 -34   1 93.9654 24.7399   1
  -1 -34   1 85.6671 7.33607   3
   1 -34  -1 105.233 27.2479   1
   1 -34  -1 105.270 7.49615   3
  -1  34   1 101.798 6.56654   2
   1  34  -1 103.035 6.72091   2
   1  34  -1 92.1572 26.5270   1
  -1  34   1 125.747 31.7643   1
   0 -34  -1 117.682 8.17602   3
   0 -34   1 112.010 7.95176   2
   0 -34   1 149.545 28.0609   1
   0 -34  -1 132.458 29.6734   1
   0  34  -1 108.958 27.9043   1
   0  34   1 91.7872 28.8482   1
   0  34  -1 116.838 7.51012   2
   0  34   1 111.573 7.44093   2
  -1 -34  -1 300.484 18.4005   3
   1 -34   1 300.014 18.0301   2
  -1 -34  -1 301.031 39.8520   1
   1 -34   1 303.531 40.3854   1
  -1  34  -1 331.699 18.1991   2
   1  34   1 333.986 17.8654   2
  -1  34  -1 344.351 42.5475   1
   1  34   1 358.772 44.4940   1
  -2 -34  -1 67.6330 6.24830   3
  -2 -34  -1 101.642 26.4263   1
   2 -34   1 69.5758 5.98590   2
   2  34   1 62.1619 5.38257   2
  -2  34  -1 78.5461 29.4872   1
  -2  34  -1 73.1463 5.32513   2
   2  34   1 60.2243 26.4871   1
   3 -34   1 77.8431 6.09014   2
  -3 -34  -1 100.810 27.0799   1
  -3 -34  -1 65.0546 6.89303   3
   3  34   1 81.8353 6.20330   2
   3  34   1 59.3276 27.4154   1
  -3  34  -1 77.5708 5.99100   2
  -4 -34  -1 186.421 12.2357   3
   4 -34   1 198.262 11.6468   2
   4  34   1 175.532 11.6204   2
  -4  34  -1 187.969 11.5112   2
  -5 -34  -1 104.667 8.98202   3
   5 -34   1 111.928 8.27322   2
   5  34   1 107.770 7.93724   2
  -5  34  -1 106.662 8.07426   2
   6 -34   1 85.1805 8.48616   2
  -6 -34  -1 108.253 8.82569   3
   6  34   1 117.346 7.97869   2
  -6  34  -1 92.3423 8.20931   2
   7 -34   1 83.4150 7.09933   2
   7  34   1 69.2204 8.15402   2
  -7  34  -1 87.1557 6.80676   2
   8 -34   1 20.2301 4.28468   2
   8  34   1 21.2499 5.01001   2
  -8  34  -1 23.8940 4.70369   2
   9  35  -1 53.6715 6.76320   2
  -8 -35   1 13.0221 5.16842   3
  -8  35   1 14.4880 4.36040   2
   8  35  -1 12.5156 4.19059   2
  -7 -35   1 13.2337 4.77418   3
   7 -35  -1 16.5567 3.58259   2
   7  35  -1 12.6262 3.79564   2
  -7  35   1 17.6893 3.44221   2
   6 -35  -1 111.900 8.05638   2
  -6 -35   1 103.413 9.22805   3
  -6  35   1 109.746 7.54103   2
   6  35  -1 110.886 8.32042   2
   5 -35  -1 122.722 8.09676   2
  -5 -35   1 122.797 8.93981   3
   5  35  -1 117.876 8.12697   2
  -5  35   1 106.730 7.65393   2
  -4 -35   1 100.077 8.11426   3
   4 -35  -1 101.697 7.14144   2
  -4  35   1 113.187 7.08128   2
   4  35  -1 97.6511 7.18575   2
   3 -35  -1 180.233 10.4070   2
  -3 -35   1 210.637 39.5977   1
  -3 -35   1 168.131 11.1986   3
   3  35  -1 160.933 10.5498   2
  -3  35   1 174.714 10.2433   2
  -3  35   1 182.888 41.6293   1
   3  35  -1 172.505 31.3407   1
  -2 -35   1 242.939 14.2724   3
   2 -35  -1 251.562 36.5916   1
   2 -35  -1 247.898 13.8333   2
  -2 -35   1 237.504 33.9228   1
  -2  35   1 238.051 13.6149   2
   2  35  -1 188.923 33.5237   1
  -2  35   1 231.640 35.0648   1
   2  35  -1 234.778 13.7924   2
  -1 -35   1 13.3586 18.0927   1
   1 -35  -1 38.7712 21.6581   1
  -1 -35   1 21.3310 3.42886   3
   1 -35  -1 27.1069 3.77108   3
   1  35  -1 30.8487 18.4680   1
  -1  35   1 23.3097 2.96603   2
  -1  35   1 23.3882 19.9984   1
   1  35  -1 15.4671 2.95205   2
   0 -35   1 247.105 14.4791   2
   0 -35  -1 248.795 37.1656   1
   0 -35   1 246.971 34.3177   1
   0 -35  -1 244.205 14.9294   3
   0  35   1 252.517 38.0561   1
   0  35  -1 249.510 14.4372   2
   0  35   1 262.047 14.2921   2
   0  35  -1 222.752 38.2294   1
  -1 -35  -1 501.809 28.4657   3
   1 -35   1 499.643 28.0298   2
   1 -35   1 504.076 50.9688   1
  -1 -35  -1 558.730 55.3640   1
   1  35   1 510.036 27.8928   2
  -1  35  -1 536.314 54.4376   1
   1  35   1 505.062 51.8618   1
  -1  35  -1 507.777 28.0808   2
   2 -35   1 436.943 23.1526   2
  -2 -35  -1 433.989 23.8093   3
  -2 -35  -1 496.440 48.2026   1
  -2  35  -1 406.431 51.7619   1
   2  35   1 377.202 48.1324   1
   2  35   1 414.054 23.2265   2
  -2  35  -1 379.429 23.1033   2
   3 -35   1 113.019 8.56519   2
  -3 -35  -1 139.304 32.7048   1
  -3 -35  -1 117.808 8.90950   3
  -3  35  -1 120.531 8.21336   2
   3  35   1 87.8465 28.5434   1
   3  35   1 123.646 8.02410   2
   4 -35   1 84.2594 7.05908   2
  -4 -35  -1 72.4937 7.40857   3
  -4  35  -1 85.3218 7.04460   2
   4  35   1 95.1839 7.04379   2
   5 -35   1 76.1376 6.80717   2
  -5  35  -1 66.8165 6.69273   2
   5  35   1 82.9974 7.06863   2
   6 -35   1 14.1100 3.85822   2
  -6  35  -1 15.5705 3.62466   2
   7 -35   1 19.7828 4.91026   2
   7  35   1 21.3061 4.71929   2
  -7  35  -1 12.6746 4.37580   2
   8 -35   1 0.82942 4.89810   2
  -8  35  -1 2.63197 4.57882   2
   8  35   1 -3.3503 4.42701   2
  -8 -36   1 9.92927 5.11836   3
   8  36  -1 4.69744 3.79120   2
   7 -36  -1 67.7675 6.39404   2
  -7 -36   1 62.5095 7.00372   3
   7  36  -1 70.5071 6.42027   2
  -7  36   1 62.5902 6.03734   2
   6 -36  -1 10.9730 3.32065   2
  -6 -36   1 12.5148 4.41819   3
   6  36  -1 11.0459 3.45335   2
  -6  36   1 7.44292 2.98486   2
   5 -36  -1 96.1531 7.19079   2
  -5 -36   1 96.3033 8.41059   3
   5  36  -1 103.447 7.59749   2
  -5  36   1 103.232 7.22610   2
  -4 -36   1 89.0445 7.67635   3
   4 -36  -1 94.2308 6.66247   2
   4  36  -1 90.7305 6.70196   2
  -4  36   1 86.3222 6.70632   2
  -3 -36   1 88.4388 7.82684   3
   3 -36  -1 107.379 7.01968   2
  -3 -36   1 67.3396 33.5613   1
  -3  36   1 119.704 38.2017   1
   3  36  -1 101.239 7.23268   2
  -3  36   1 103.307 7.02886   2
   2 -36  -1 43.5467 21.9946   1
  -2 -36   1 52.2040 23.2245   1
  -2 -36   1 50.8446 5.60808   3
  -2  36   1 59.0740 24.0623   1
   2  36  -1 38.7605 4.87981   2
   2  36  -1 59.5530 24.0338   1
  -2  36   1 43.7175 4.35802   2
   1 -36  -1 236.682 35.6399   1
  -1 -36   1 206.596 13.2849   3
  -1 -36   1 220.820 37.0397   1
   1 -36  -1 237.308 13.4994   3
   1  36  -1 212.279 13.0462   2
   1  36  -1 196.781 36.6463   1
  -1  36   1 206.768 36.0484   1
  -1  36   1 223.487 12.7937   2
   0 -36  -1 302.554 43.5708   1
   0 -36  -1 290.371 17.8526   3
   0 -36   1 285.198 17.5613   2
   0 -36   1 303.372 39.4303   1
   0  36  -1 321.512 17.5179   2
   0  36   1 335.597 43.9335   1
   0  36  -1 333.193 39.0763   1
   0  36   1 319.509 17.3045   2
   1 -36   1 492.495 26.2611   2
   1 -36   1 425.110 48.2695   1
  -1 -36  -1 438.871 53.3419   1
  -1 -36  -1 482.565 26.7852   3
  -1  36  -1 456.330 50.7789   1
   1  36   1 505.173 50.1131   1
  -1  36  -1 465.530 26.3037   2
   1  36   1 486.388 26.1745   2
   2 -36   1 214.115 13.2399   2
  -2 -36  -1 285.144 46.7258   1
  -2 -36  -1 219.615 14.0670   3
  -2  36  -1 234.269 13.6355   2
   2  36   1 246.919 39.3246   1
   2  36   1 239.024 13.5091   2
   3 -36   1 258.078 16.0342   2
  -3 -36  -1 322.732 42.0439   1
  -3 -36  -1 257.798 16.8369   3
  -3  36  -1 291.513 16.2182   2
   3  36   1 291.705 16.2827   2
   3  36   1 387.868 48.0016   1
   4 -36   1 41.3064 5.24954   2
  -4 -36  -1 33.2627 4.95370   3
   4  36   1 41.0626 4.45381   2
  -4  36  -1 41.6277 4.79398   2
  -5 -36  -1 56.0630 6.85829   3
   5 -36   1 54.8338 5.56262   2
   5  36   1 49.8123 6.16697   2
  -5  36  -1 48.9606 5.54186   2
  -6 -36  -1 42.1842 5.65573   3
   6 -36   1 45.4162 5.47943   2
  -6  36  -1 40.7268 5.00789   2
   6  36   1 43.4050 5.03591   2
   7 -36   1 13.6479 4.41302   2
   7  36   1 18.1651 4.80046   2
  -7  36  -1 10.5218 4.13835   2
   8 -36   1 27.7700 5.71183   2
  -8  36  -1 31.1063 5.43662   2
   8  36   1 32.1335 5.37064   2
  -8 -37   1 41.5534 6.61569   3
   8  37  -1 53.0116 6.40203   2
   7 -37  -1 24.9709 4.07036   2
  -7 -37   1 17.8442 5.21715   3
  -7  37   1 19.8387 3.71888   2
   7  37  -1 23.7932 4.36414   2
   6 -37  -1 128.653 8.47496   2
  -6 -37   1 112.743 9.84465   3
  -6  37   1 103.500 8.16558   2
   6  37  -1 120.864 8.53480   2
  -5 -37   1 62.0870 7.06269   3
   5 -37  -1 52.8688 5.50113   2
  -5  37   1 57.6488 5.25906   2
   5  37  -1 60.5334 5.95829   2
  -4 -37   1 243.789 15.5447   3
   4 -37  -1 246.620 14.8039   2
   4  37  -1 259.951 15.0003   2
  -4  37   1 260.805 14.6461   2
   3 -37  -1 35.4308 3.60137   2
  -3 -37   1 20.2909 4.02929   3
   3 -37  -1 27.0678 23.1302   1
   3  37  -1 32.3213 3.88148   2
  -3  37   1 26.0551 3.59400   2
  -3  37   1 20.7252 28.6323   1
   2 -37  -1 77.1457 24.7579   1
  -2 -37   1 81.8619 26.0033   1
  -2 -37   1 71.2403 6.31891   3
   2  37  -1 65.1415 5.69324   2
  -2  37   1 65.4365 5.73521   2
  -2  37   1 51.5372 24.8849   1
   2  37  -1 116.339 27.3580   1
  -1 -37   1 269.632 40.9416   1
   1 -37  -1 270.934 40.7990   1
  -1 -37   1 214.806 14.7649   3
   1 -37  -1 250.408 14.9640   3
   1  37  -1 236.841 39.2990   1
   1  37  -1 247.559 14.3690   2
  -1  37   1 260.461 14.3182   2
  -1  37   1 235.257 43.3060   1
   0 -37  -1 294.409 38.9725   1
   0 -37   1 240.452 14.1080   2
   0 -37  -1 241.441 14.8494   3
   0 -37   1 215.394 37.2874   1
   0  37  -1 240.264 14.1292   2
   0  37   1 248.783 42.5204   1
   0  37   1 237.996 13.9912   2
   0  37  -1 208.687 39.5317   1
   1 -37   1 61.4894 23.6082   1
  -1 -37  -1 103.344 29.4811   1
  -1 -37  -1 98.4515 7.42172   3
   1 -37   1 97.4283 6.73350   2
   1  37   1 81.0975 6.44730   2
  -1  37  -1 92.2144 25.7876   1
  -1  37  -1 83.3595 6.67023   2
   1  37   1 84.7276 27.3879   1
   2 -37   1 195.902 12.3827   2
  -2 -37  -1 226.382 44.2914   1
  -2 -37  -1 202.641 12.7147   3
   2  37   1 250.293 38.8104   1
   2  37   1 196.303 11.9422   2
  -2  37  -1 190.727 12.1641   2
  -3 -37  -1 14.2817 3.92008   3
   3 -37   1 12.0621 3.40198   2
   3  37   1 20.3651 3.42175   2
  -3  37  -1 22.5992 3.59534   2
   4 -37   1 96.6989 8.04228   2
  -4 -37  -1 97.0569 8.43778   3
  -4  37  -1 103.983 7.77799   2
   4  37   1 106.872 7.66235   2
   5 -37   1 21.3095 4.22002   2
  -5  37  -1 31.7943 4.33435   2
   5  37   1 43.6046 5.27385   2
  -6 -37  -1 45.6494 6.01349   3
   6 -37   1 32.4579 4.52420   2
   6  37   1 45.7821 5.15777   2
  -6  37  -1 32.2097 4.28723   2
   7 -37   1 30.3648 4.55764   2
   7  37   1 27.7348 5.20410   2
  -7  37  -1 30.0623 4.34289   2
  -8 -38   1 2.32965 4.77390   3
   8  38  -1 7.64248 4.08763   2
  -7 -38   1 78.1706 9.15507   3
   7 -38  -1 77.3937 6.86996   2
   7  38  -1 73.4258 6.99084   2
  -7  38   1 73.7003 6.55882   2
   6 -38  -1 99.4985 7.34849   2
  -6 -38   1 90.2510 9.18358   3
  -6  38   1 77.7251 6.90766   2
   6  38  -1 92.0543 7.17266   2
   5 -38  -1 95.9295 7.27619   2
  -5 -38   1 99.2150 8.43290   3
   5  38  -1 90.9810 7.24761   2
  -5  38   1 92.0591 7.06245   2
   4 -38  -1 12.8224 3.10928   2
  -4 -38   1 14.5557 3.97256   3
   4  38  -1 11.5300 3.40762   2
  -4  38   1 10.4960 3.07081   2
   3 -38  -1 5.24175 2.90729   2
  -3 -38   1 0.51826 3.27402   3
   3  38  -1 4.81330 2.96290   2
  -3  38   1 7.00506 2.89858   2
   2 -38  -1 37.1829 21.1374   1
  -2 -38   1 12.9192 3.52236   3
  -2  38   1 26.5795 24.3641   1
  -2  38   1 16.6729 2.94399   2
   2  38  -1 8.74111 3.14200   2
   1 -38  -1 1354.55 72.3561   3
   1 -38  -1 1376.95 101.284   1
  -1 -38   1 1334.93 72.1976   3
  -1 -38   1 1391.00 99.2916   1
   1  38  -1 1361.05 98.6148   1
   1  38  -1 1252.49 71.7678   2
  -1  38   1 1358.07 97.1448   1
  -1  38   1 1332.95 71.7341   2
   0 -38   1 153.724 9.89685   2
   0 -38   1 122.506 32.6258   1
   0 -38  -1 155.227 10.4874   3
   0 -38  -1 156.827 37.6482   1
   0  38   1 153.322 9.63525   2
   0  38   1 190.728 34.3558   1
   0  38  -1 196.703 34.8532   1
   0  38  -1 149.626 10.1170   2
  -1 -38  -1 87.1216 7.24602   3
   1 -38   1 76.2117 6.71281   2
  -1 -38  -1 95.8719 30.1583   1
  -1  38  -1 77.8568 6.39429   2
   1  38   1 93.6614 6.45992   2
   1  38   1 83.5908 25.7079   1
  -2 -38  -1 232.922 49.0177   1
  -2 -38  -1 195.188 12.2382   3
   2 -38   1 173.484 11.9131   2
   2  38   1 217.528 38.5569   1
  -2  38  -1 180.460 11.8265   2
   2  38   1 188.115 11.2825   2
  -3 -38  -1 125.143 9.32329   3
   3 -38   1 115.186 8.47774   2
   3  38   1 120.995 8.28665   2
  -3  38  -1 127.023 8.16683   2
   4 -38   1 27.3996 3.82551   2
  -4 -38  -1 19.0967 4.56963   3
  -4  38  -1 25.5420 3.96381   2
   4  38   1 19.3558 3.86353   2
  -5 -38  -1 117.415 9.65205   3
   5 -38   1 122.038 9.05252   2
  -5  38  -1 115.073 8.83945   2
   5  38   1 125.640 9.04636   2
  -6 -38  -1 77.6403 9.66473   3
   6 -38   1 86.2831 8.19252   2
  -6  38  -1 89.3197 7.62817   2
   6  38   1 87.6755 7.71515   2
   7 -38   1 6.35204 4.73622   2
  -7  38  -1 6.91546 4.17083   2
   7  38   1 5.19737 4.21309   2
  -8 -39   1 8.93910 5.29519   3
   8  39  -1 15.4957 4.31522   2
  -7 -39   1 5.84925 4.85913   3
   7  39  -1 6.96294 3.91227   2
  -7  39   1 5.21046 3.25004   2
  -6 -39   1 9.60252 4.57898   3
   6 -39  -1 13.0056 3.43050   2
  -6  39   1 9.45393 3.38355   2
   6  39  -1 7.48150 3.64426   2
   5 -39  -1 46.8557 5.56512   2
  -5 -39   1 57.7118 6.09718   3
   5  39  -1 48.8778 5.55839   2
  -5  39   1 54.0081 5.40565   2
   4 -39  -1 128.352 8.77927   2
  -4 -39   1 124.389 9.58381   3
   4  39  -1 135.613 8.86217   2
  -4  39   1 127.792 8.66133   2
  -3 -39   1 48.8254 6.01423   3
   3 -39  -1 51.4410 5.47659   2
   3  39  -1 46.2492 5.42478   2
  -3  39   1 43.0009 4.82228   2
  -2 -39   1 452.826 28.0166   3
   2 -39  -1 548.392 57.2670   1
  -2  39   1 451.955 64.0036   1
   2  39  -1 511.190 27.5932   2
  -2  39   1 519.907 27.4619   2
   1 -39  -1 74.5650 26.5220   1
   1 -39  -1 63.5806 7.00006   3
  -1 -39   1 68.8743 6.85372   3
  -1  39   1 72.4346 5.99815   2
   1  39  -1 72.8661 6.23365   2
  -1  39   1 86.2049 29.1773   1
   0 -39  -1 371.633 22.4504   3
   0 -39  -1 396.646 47.7565   1
   0  39   1 403.004 21.7413   2
   0  39  -1 394.267 21.9249   2
   0  39   1 358.824 51.5117   1
   1 -39   1 37.1120 4.55591   2
  -1 -39  -1 42.3740 4.88589   3
  -1 -39  -1 47.3604 25.8783   1
   1  39   1 43.1831 4.70523   2
  -1  39  -1 45.4387 5.40997   2
   1  39   1 55.8246 26.7527   1
   2 -39   1 246.349 15.2401   2
  -2 -39  -1 261.931 15.5713   3
   2  39   1 246.676 14.7146   2
  -2  39  -1 259.625 15.0176   2
  -3 -39  -1 130.311 9.73020   3
   3 -39   1 126.789 9.04780   2
  -3  39  -1 127.981 9.27836   2
   3  39   1 144.837 8.97872   2
  -4 -39  -1 40.9674 5.43168   3
   4 -39   1 37.9641 4.91749   2
  -4  39  -1 45.9788 5.84523   2
   4  39   1 44.8047 5.08658   2
  -5 -39  -1 70.0804 7.56385   3
   5 -39   1 69.0134 6.40768   2
   5  39   1 61.7247 6.45366   2
  -5  39  -1 73.4698 6.59328   2
   6 -39   1 76.5835 7.95427   2
  -6  39  -1 70.3773 7.45417   2
   6  39   1 64.3310 6.68234   2
   7 -39   1 28.1239 5.54323   2
   7  39   1 28.9257 5.13688   2
  -7  39  -1 27.8152 5.00858   2
  -8 -40   1 16.8756 5.54490   3
   8  40  -1 14.8365 4.41977   2
  -7 -40   1 30.4550 5.87182   3
   7  40  -1 37.8070 4.95469   2
  -7  40   1 34.6877 5.14568   2
  -6 -40   1 99.8471 9.27142   3
   6 -40  -1 81.5669 7.09449   2
  -6  40   1 88.1150 6.95343   2
   6  40  -1 83.1311 7.29795   2
   5 -40  -1 45.5821 5.05653   2
  -5 -40   1 50.4734 5.89391   3
   5  40  -1 38.5752 4.80230   2
  -5  40   1 40.5676 5.09613   2
   4 -40  -1 45.8644 5.52703   2
  -4 -40   1 46.6834 5.50210   3
  -4  40   1 49.9568 5.59465   2
   4  40  -1 43.9612 5.39141   2
  -3 -40   1 362.937 22.2912   3
   3 -40  -1 385.436 21.6490   2
  -3  40   1 397.110 21.5860   2
   3  40  -1 381.422 21.5742   2
  -2 -40   1 88.2819 7.90689   3
   2 -40  -1 95.5951 8.81923   3
  -2  40   1 109.030 7.41465   2
   2  40  -1 114.237 7.63794   2
   1 -40  -1 16.8781 3.99527   3
  -1 -40   1 18.2151 4.07972   3
   1 -40  -1 8.67941 23.3894   1
   1  40  -1 15.8725 3.56305   2
  -1  40   1 18.3258 23.9950   1
  -1  40   1 13.6285 3.35923   2
   0 -40  -1 75.0569 29.9848   1
   0 -40  -1 52.7044 6.50665   3
   0  40   1 51.0243 5.26998   2
   0  40   1 57.6205 25.7514   1
   0  40  -1 56.3613 5.70536   2
  -1 -40  -1 97.9166 7.98880   3
  -1 -40  -1 115.077 36.5929   1
   1 -40   1 90.5185 6.98625   2
  -1  40  -1 97.4590 7.77405   2
   1  40   1 88.9994 6.71137   2
   1  40   1 99.0401 38.9918   1
  -2 -40  -1 74.9530 7.22515   3
   2 -40   1 78.4487 7.32340   2
  -2  40  -1 73.4090 6.66913   2
   2  40   1 80.6562 6.29521   2
  -3 -40  -1 33.9839 5.05060   3
   3 -40   1 33.8276 4.61290   2
  -3  40  -1 42.4285 4.66353   2
   3  40   1 36.2386 4.36113   2
  -4 -40  -1 -1.6025 3.91100   3
   4 -40   1 2.59801 3.41301   2
  -4  40  -1 3.74336 3.24858   2
   4  40   1 -3.9055 3.14479   2
  -5 -40  -1 23.6275 5.13602   3
   5 -40   1 24.5885 4.45988   2
   5  40   1 16.3102 4.17674   2
  -5  40  -1 21.3058 4.07994   2
   6 -40   1 20.2154 4.94803   2
   6  40   1 28.7608 4.56687   2
  -6  40  -1 19.2481 4.63492   2
   7 -40   1 26.8151 5.61407   2
   7  40   1 23.4947 5.15515   2
  -7  40  -1 27.7734 5.13555   2
  -8 -41   1 4.80665 5.34837   3
   8  41  -1 5.98229 4.06857   2
  -7 -41   1 13.7709 5.29537   3
   7 -41  -1 18.5106 3.84902   2
   7  41  -1 9.42283 4.05746   2
   6 -41  -1 12.5970 3.26625   2
  -6 -41   1 11.2248 4.73135   3
   6  41  -1 10.9393 3.83479   2
  -6  41   1 11.0684 3.37424   2
   5 -41  -1 46.0578 5.61333   2
  -5 -41   1 42.2503 5.72242   3
   5  41  -1 38.3401 4.83194   2
  -5  41   1 47.2831 5.09162   2
   4 -41  -1 51.8038 5.99460   2
  -4 -41   1 54.7240 6.94598   3
  -4  41   1 68.3666 5.97073   2
   4  41  -1 66.5596 6.07639   2
   3 -41  -1 319.403 18.3526   2
  -3 -41   1 328.096 19.0563   3
   3  41  -1 309.143 18.2944   2
  -3  41   1 317.226 18.1465   2
  -2 -41   1 99.1933 8.99478   3
   2 -41  -1 134.072 9.69544   3
   2  41  -1 121.788 8.52919   2
  -2  41   1 117.929 7.95391   2
   1 -41  -1 52.3767 5.70275   3
  -1 -41   1 40.0300 4.83254   3
   1  41  -1 38.8610 4.48516   2
  -1  41   1 42.0021 4.86088   2
   0 -41  -1 119.805 9.14961   3
   0 -41  -1 99.8351 33.2230   1
   0  41  -1 113.951 8.52276   2
   0  41   1 117.858 7.79398   2
   1 -41   1 239.810 15.8017   2
  -1 -41  -1 280.313 16.2441   3
   1  41   1 261.128 15.4594   2
  -1  41  -1 279.922 15.5403   2
  -2 -41  -1 18.3439 4.19880   3
   2 -41   1 18.1247 4.03145   2
  -2  41  -1 28.5008 4.09691   2
   2  41   1 23.9740 3.64640   2
  -3 -41  -1 60.9478 6.93880   3
   3 -41   1 59.2510 6.68528   2
   3  41   1 61.0897 6.07242   2
  -3  41  -1 69.1567 6.22432   2
   4 -41   1 48.1765 6.43925   2
  -4 -41  -1 59.8971 6.39918   3
   4  41   1 70.7366 6.05840   2
  -4  41  -1 59.6799 6.47075   2
   5 -41   1 6.53019 3.61494   2
  -5 -41  -1 7.72186 4.48806   3
   5  41   1 8.10335 3.71399   2
  -5  41  -1 1.48872 3.32053   2
   6 -41   1 56.3797 6.81258   2
   6  41   1 97.7013 7.67288   2
  -6  41  -1 51.9482 6.40079   2
   7 -41   1 -3.5618 4.30980   2
  -7  41  -1 0.47680 4.50464   2
   7  41   1 9.64559 4.57679   2
  -8 -42   1 12.3125 6.25701   3
   8  42  -1 11.2462 4.47358   2
  -7 -42   1 18.2479 5.60604   3
   7 -42  -1 25.6421 4.21742   2
   7  42  -1 22.2075 4.58728   2
  -7  42   1 17.7491 3.72583   2
   6 -42  -1 145.126 10.3041   2
  -6 -42   1 144.857 11.5912   3
  -6  42   1 163.218 10.6206   2
   6  42  -1 159.588 10.6136   2
  -5 -42   1 52.2251 6.37035   3
   5 -42  -1 51.4062 5.82301   2
  -5  42   1 64.0947 5.97420   2
   5  42  -1 57.1276 6.21504   2
   4 -42  -1 118.580 8.30258   2
  -4 -42   1 111.469 9.23326   3
   4  42  -1 111.949 8.41165   2
  -4  42   1 99.4872 7.93617   2
  -3 -42   1 53.0150 6.06092   3
   3 -42  -1 46.3874 5.43743   2
   3  42  -1 48.7925 5.86233   2
  -3  42   1 48.8873 5.52357   2
   2 -42  -1 305.587 18.8033   3
  -2 -42   1 313.576 18.7936   3
   2  42  -1 308.780 18.0010   2
  -2  42   1 320.282 17.9183   2
   1 -42  -1 100.335 8.82231   3
  -1 -42   1 79.3507 7.85771   3
  -1  42   1 93.0201 6.98995   2
   1  42  -1 92.1106 7.04745   2
   0 -42  -1 261.675 16.2294   3
   0 -42   1 224.846 16.0254   3
   0  42   1 278.757 15.3339   2
   0  42  -1 270.543 15.5186   2
   1 -42   1 250.861 16.0699   2
  -1 -42  -1 280.911 16.3628   3
  -1  42  -1 251.931 15.8550   2
   1  42   1 284.340 15.8358   2
   2 -42   1 1.13461 3.51142   2
  -2 -42  -1 3.36781 3.64217   3
  -2  42  -1 3.36756 3.41165   2
   2  42   1 2.04111 3.00582   2
  -3 -42  -1 4.31055 3.83218   3
   3 -42   1 4.60003 3.57781   2
  -3  42  -1 7.58109 3.37560   2
   3  42   1 5.85458 3.36336   2
   4 -42   1 69.5934 7.20280   2
  -4 -42  -1 62.7183 6.71655   3
   4  42   1 55.9357 6.09598   2
  -4  42  -1 62.6712 6.52637   2
   5 -42   1 15.2581 4.18366   2
  -5 -42  -1 9.28657 4.46232   3
   5  42   1 7.58790 3.80411   2
  -5  42  -1 13.0297 4.13746   2
   6 -42   1 39.2674 5.87624   2
  -6  42  -1 30.1265 4.71123   2
   6  42   1 55.2931 6.62200   2
   7 -42   1 42.8907 6.44519   2
  -7  42  -1 45.8508 5.28372   2
   7  42   1 37.6927 5.96504   2
  -7 -43   1 15.4373 5.39037   3
  -7  43   1 7.18661 3.37379   2
   7  43  -1 15.2001 4.42282   2
  -6 -43   1 34.5051 5.76728   3
   6 -43  -1 34.8548 4.37303   2
   6  43  -1 27.4536 4.64399   2
  -6  43   1 26.5177 4.11864   2
   5 -43  -1 110.066 8.43226   2
  -5 -43   1 113.159 9.77048   3
   5  43  -1 112.134 8.51443   2
  -5  43   1 112.786 8.24824   2
   4 -43  -1 145.006 10.1064   2
  -4 -43   1 132.680 10.2867   3
  -4  43   1 130.054 9.07927   2
   4  43  -1 122.918 9.08768   2
  -3 -43   1 68.6788 7.15237   3
   3 -43  -1 56.0403 6.55721   2
  -3  43   1 62.9089 6.15022   2
   3  43  -1 63.8798 6.12008   2
  -2 -43   1 54.5712 6.46983   3
   2 -43  -1 50.5107 5.88785   3
  -2  43   1 35.2301 4.38213   2
   2  43  -1 47.1948 5.97267   2
  -1 -43   1 11.5336 4.00661   3
   1 -43  -1 2.31622 4.15609   3
   1  43  -1 3.44221 3.31161   2
  -1  43   1 2.58487 2.99119   2
   0 -43   1 9.18761 4.10690   3
   0 -43  -1 6.57694 4.31117   3
   0  43  -1 7.67776 3.66930   2
   0  43   1 7.01298 3.20795   2
  -1 -43  -1 10.2744 3.85372   3
   1 -43   1 14.2342 3.74458   2
   1  43   1 9.53262 3.41646   2
  -1  43  -1 8.08445 3.60154   2
  -2 -43  -1 155.819 11.2883   3
   2 -43   1 161.785 11.1476   2
  -2  43  -1 156.557 11.0778   2
   2  43   1 174.395 10.6145   2
  -3 -43  -1 210.323 14.3438   3
   3 -43   1 239.160 14.0502   2
  -3  43  -1 223.936 13.6657   2
   3  43   1 211.286 13.6541   2
   4 -43   1 80.8512 7.48781   2
  -4 -43  -1 68.1490 7.95439   3
  -4  43  -1 80.4538 7.20821   2
   4  43   1 67.0494 6.85456   2
   5 -43   1 21.5201 5.00785   2
  -5  43  -1 29.9392 4.59761   2
   6 -43   1 40.7918 6.12648   2
   6  43   1 54.0946 6.29324   2
  -6  43  -1 40.4153 6.14565   2
   7 -43   1 27.7111 6.36559   2
   7  43   1 31.4595 5.61481   2
   7 -44  -1 26.7970 4.57328   2
  -7 -44   1 30.8120 6.15911   3
   7  44  -1 30.8452 4.91190   2
   6 -44  -1 17.3148 3.96948   2
  -6 -44   1 34.0808 5.66929   3
   6  44  -1 16.7997 4.21734   2
   5 -44  -1 32.6959 4.62003   2
  -5 -44   1 36.2990 5.69982   3
   5  44  -1 30.4353 4.75718   2
  -5  44   1 46.1541 5.46445   2
  -4 -44   1 26.8656 5.18518   3
   4 -44  -1 29.9440 4.16856   2
   4  44  -1 27.8483 4.48991   2
  -4  44   1 31.8888 4.24840   2
  -3 -44   1 62.4759 7.20126   3
   3  44  -1 61.7985 6.13296   2
  -3  44   1 74.0892 6.34851   2
  -2 -44   1 14.9299 4.33501   3
   2 -44  -1 21.7917 4.83044   3
  -2  44   1 22.1313 3.64052   2
   2  44  -1 21.9033 4.00157   2
   1 -44  -1 73.7371 7.66927   3
  -1 -44   1 72.3372 8.04870   3
  -1  44   1 69.0539 6.60153   2
   1  44  -1 70.9918 6.39846   2
   0 -44  -1 224.813 14.6888   3
   0 -44   1 218.927 14.8938   3
   0  44   1 242.481 13.8768   2
   0  44  -1 240.858 14.5721   2
  -1 -44  -1 60.2539 6.62436   3
   1 -44   1 56.5371 6.55274   2
  -1  44  -1 57.0211 6.21238   2
   1  44   1 52.3291 5.80037   2
   2 -44   1 56.3030 6.67830   2
  -2 -44  -1 57.0599 7.01321   3
   2  44   1 58.0392 5.99226   2
  -2  44  -1 59.9167 6.70284   2
  -3 -44  -1 322.036 20.3111   3
   3 -44   1 348.513 19.7204   2
   3  44   1 333.026 19.4670   2
  -3  44  -1 350.127 20.0196   2
  -4 -44  -1 103.600 9.00941   3
   4 -44   1 99.9218 8.75814   2
  -4  44  -1 94.3148 8.27403   2
   4  44   1 98.3411 8.04020   2
  -5 -44  -1 67.7456 8.18336   3
   5 -44   1 79.9352 7.72836   2
   5  44   1 58.4969 6.49049   2
  -5  44  -1 61.6221 6.87247   2
   6 -44   1 18.3091 5.15366   2
  -6  44  -1 17.0809 4.90551   2
   6  44   1 5.64448 4.27845   2
  -7 -45   1 3.37023 4.90532   3
   7  45  -1 5.11726 4.24472   2
  -6 -45   1 53.0936 6.54964   3
   6 -45  -1 47.7400 5.15595   2
  -6  45   1 43.2715 5.01108   2
   6  45  -1 43.3510 5.34886   2
  -5 -45   1 16.8739 5.00576   3
   5 -45  -1 18.9603 3.86879   2
   5  45  -1 15.8057 4.09347   2
  -5  45   1 19.6690 3.73314   2
   4 -45  -1 59.2503 6.46591   2
  -4 -45   1 55.7753 6.47107   3
   4  45  -1 51.8936 6.14126   2
  -4  45   1 59.7792 6.05554   2
  -3 -45   1 5.99586 4.08632   3
   3  45  -1 6.71541 3.68231   2
  -3  45   1 12.3792 3.56006   2
   2 -45  -1 54.5089 6.51091   3
  -2 -45   1 51.3829 5.95996   3
  -2  45   1 54.9644 5.65777   2
   2  45  -1 52.7165 5.77421   2
   1 -45  -1 88.9383 8.68483   3
  -1 -45   1 97.8145 8.54461   3
  -1  45   1 103.007 7.59471   2
   1  45  -1 80.2296 7.26516   2
   0 -45   1 82.6587 8.40373   3
   0 -45  -1 61.6606 7.91340   3
   0  45   1 73.0383 6.43301   2
   0  45  -1 63.0001 7.05913   2
   1 -45   1 18.3488 4.00271   2
  -1 -45  -1 18.5427 4.55573   3
   1  45   1 14.8040 3.57777   2
  -1  45  -1 18.4179 4.07340   2
  -2 -45  -1 21.2945 4.74350   3
   2 -45   1 23.1138 4.34250   2
  -2  45  -1 26.8400 4.37151   2
   2  45   1 20.3434 3.84608   2
   3 -45   1 24.9904 4.39115   2
  -3 -45  -1 19.3345 4.68771   3
  -3  45  -1 21.0244 4.30237   2
   3  45   1 20.4567 4.03084   2
  -4 -45  -1 182.405 12.8980   3
   4 -45   1 171.278 12.2533   2
  -4  45  -1 196.726 12.7745   2
   4  45   1 184.438 11.7487   2
  -5 -45  -1 29.3866 5.52943   3
   5 -45   1 24.5301 4.69829   2
  -5  45  -1 27.4290 5.01449   2
   5  45   1 27.1008 4.51037   2
   6 -45   1 32.3755 5.99410   2
   6  45   1 41.8504 5.31341   2
  -6  45  -1 37.5113 6.13844   2
  -7 -46   1 79.6636 9.34725   3
   7  46  -1 81.6044 8.16411   2
  -6 -46   1 13.7382 5.04898   3
   6 -46  -1 6.95503 3.77202   2
   6  46  -1 4.12138 3.91311   2
  -5 -46   1 13.3301 5.10754   3
   5 -46  -1 19.5600 4.25968   2
  -5  46   1 6.25404 3.43604   2
   5  46  -1 2.86197 3.67955   2
  -4 -46   1 3.17578 4.35558   3
   4 -46  -1 -0.2029 3.54572   2
   4  46  -1 6.01094 3.97349   2
  -4  46   1 6.92589 3.49202   2
  -3 -46   1 37.4121 5.49987   3
  -3  46   1 38.7455 4.73890   2
   3  46  -1 39.1523 4.91489   2
  -2 -46   1 28.6199 5.66161   3
   2 -46  -1 28.4142 5.73724   3
  -2  46   1 26.5860 4.26091   2
   2  46  -1 30.5434 4.74899   2
  -1 -46   1 217.830 14.6120   3
   1 -46  -1 202.832 14.9690   3
  -1  46   1 229.022 13.9263   2
   1  46  -1 230.445 13.7352   2
   0 -46   1 87.4733 9.12816   3
   0 -46  -1 75.0376 8.40361   3
   0  46   1 95.8885 7.36518   2
   0  46  -1 85.4327 7.30110   2
   1 -46   1 18.4131 4.16449   2
  -1 -46  -1 21.9698 4.60396   3
  -1  46  -1 23.3898 4.26706   2
   1  46   1 19.3222 3.77159   2
  -2 -46  -1 52.2330 6.59577   3
   2 -46   1 64.8857 7.05299   2
  -2  46  -1 67.0190 6.85893   2
   2  46   1 67.0934 6.12341   2
   3 -46   1 46.0895 5.28918   2
  -3 -46  -1 36.1393 5.53116   3
  -3  46  -1 44.4819 5.33031   2
   3  46   1 36.6600 4.79692   2
   4 -46   1 29.2382 5.25515   2
  -4 -46  -1 24.4873 5.29278   3
   4  46   1 29.3006 4.72997   2
  -4  46  -1 46.3086 5.03162   2
  -5 -46  -1 74.2795 9.09573   3
   5 -46   1 75.5888 8.83565   2
   5  46   1 75.7799 7.56845   2
  -5  46  -1 80.7557 8.30727   2
   6 -46   1 0.72490 4.84603   2
   6  46   1 10.1363 4.41350   2
  -6  46  -1 12.4057 4.54831   2
  -7 -47   1 15.5658 5.55870   3
   7  47  -1 13.8120 4.62651   2
  -6 -47   1 14.2357 5.18141   3
   6 -47  -1 9.97414 4.85490   2
  -6  47   1 8.38539 3.65481   2
   6  47  -1 9.11205 4.27335   2
  -5 -47   1 42.2942 6.31369   3
   5 -47  -1 41.3554 4.89294   2
  -5  47   1 36.6178 4.67521   2
   5  47  -1 38.9109 5.17304   2
   4 -47  -1 162.460 11.0156   2
  -4 -47   1 141.036 11.6007   3
   4  47  -1 147.291 10.4741   2
  -4  47   1 144.265 10.1589   2
  -3 -47   1 18.9159 5.04149   3
  -3  47   1 20.8992 4.18456   2
   3  47  -1 24.0460 4.31422   2
   2 -47  -1 98.2513 9.53691   3
  -2 -47   1 109.196 9.90972   3
   2  47  -1 114.062 8.46788   2
  -2  47   1 113.991 8.60436   2
  -1 -47   1 35.8013 5.65364   3
   1 -47  -1 25.6854 5.63258   3
   1  47  -1 30.7002 4.83225   2
  -1  47   1 25.1717 4.46104   2
   0 -47   1 47.6754 6.28698   3
   0 -47  -1 45.7846 6.09222   3
   0  47   1 47.1987 5.66164   2
   0  47  -1 52.0535 5.93020   2
  -1 -47  -1 97.7273 9.49877   3
   1  47   1 111.687 8.26005   2
  -1  47  -1 107.281 9.05119   2
  -2 -47  -1 197.487 13.8233   3
   2 -47   1 208.166 13.7933   2
   2  47   1 206.834 12.8458   2
  -2  47  -1 201.731 12.9858   2
  -3 -47  -1 45.1902 6.05381   3
   3 -47   1 62.2380 6.41212   2
   3  47   1 53.4164 6.32979   2
  -3  47  -1 52.7057 5.90922   2
   4 -47   1 40.6109 5.37826   2
  -4 -47  -1 45.0055 5.83205   3
  -4  47  -1 34.1604 4.71211   2
   4  47   1 34.0340 5.02574   2
   5 -47   1 49.0803 6.42324   2
  -5  47  -1 46.4963 5.95326   2
   5  47   1 64.6805 6.82426   2
   6 -47   1 10.2802 4.92316   2
   6  47   1 6.41151 4.32641   2
  -6  47  -1 4.14929 4.28290   2
  -7 -48   1 21.0983 5.95849   3
   7  48  -1 35.4888 5.34786   2
   6 -48  -1 48.2461 5.44392   2
  -6 -48   1 49.5849 6.84662   3
  -6  48   1 37.9914 4.95171   2
   6  48  -1 52.2050 6.06764   2
  -5 -48   1 67.5201 8.16776   3
   5 -48  -1 65.6642 6.85968   2
   5  48  -1 66.6522 7.10865   2
  -5  48   1 62.7503 6.71487   2
   4 -48  -1 92.6724 8.24248   2
  -4 -48   1 89.5565 9.30356   3
   4  48  -1 87.8611 7.62872   2
  -4  48   1 88.9962 7.75498   2
  -3 -48   1 184.258 13.2264   3
   3 -48  -1 198.278 14.1360   3
   3  48  -1 173.265 11.9278   2
  -3  48   1 188.714 12.2206   2
  -2 -48   1 50.2925 6.41477   3
   2 -48  -1 41.8748 6.04526   3
   2  48  -1 45.6538 5.20734   2
  -2  48   1 31.5148 4.98195   2
  -1 -48   1 62.2301 6.92467   3
   1 -48  -1 62.8421 7.83703   3
   1  48  -1 62.8622 6.58696   2
  -1  48   1 59.3387 6.86434   2
   0 -48  -1 38.4295 5.63429   3
   0 -48   1 36.4665 6.08140   3
   0  48   1 39.5230 4.99849   2
   0  48  -1 44.1579 5.43148   2
  -1 -48  -1 173.901 12.4823   3
  -1  48  -1 175.799 11.7423   2
   1  48   1 170.564 11.5557   2
   2 -48   1 21.0240 4.68965   2
  -2 -48  -1 14.4460 4.65043   3
   2  48   1 23.9149 4.26099   2
  -2  48  -1 16.4879 4.28966   2
  -3 -48  -1 62.8089 7.60212   3
   3 -48   1 62.3375 7.76289   2
  -3  48  -1 73.1917 7.28768   2
   3  48   1 58.9497 6.71535   2
  -4 -48  -1 13.7300 4.83489   3
   4 -48   1 15.4822 4.60047   2
   4  48   1 15.3657 4.24443   2
  -4  48  -1 12.2537 4.35576   2
   5 -48   1 12.4732 4.74528   2
   5  48   1 9.41688 4.14925   2
  -5  48  -1 17.8962 4.82535   2
   6 -48   1 55.9038 6.79371   2
   6  48   1 52.4581 6.10491   2
  -6  48  -1 45.9245 6.85282   2
   6 -49  -1 -0.4689 3.73244   2
  -6 -49   1 25.2614 5.75730   3
  -6  49   1 -0.6270 3.39052   2
   6  49  -1 18.9689 4.65411   2
  -5 -49   1 9.35550 5.04640   3
   5 -49  -1 9.99633 3.97213   2
  -5  49   1 9.43532 3.82302   2
   5  49  -1 2.23282 4.06391   2
   4 -49  -1 18.9250 4.43531   2
  -4 -49   1 10.6942 5.16277   3
  -4  49   1 23.1646 4.64240   2
   4  49  -1 19.0519 4.48807   2
   3 -49  -1 150.210 12.2386   3
  -3 -49   1 141.331 11.8861   3
   3  49  -1 154.308 10.6747   2
  -3  49   1 151.033 10.5224   2
  -2 -49   1 76.2853 8.89213   3
   2 -49  -1 70.5278 8.12636   3
  -2  49   1 81.6068 7.56277   2
   2  49  -1 85.4133 7.31178   2
  -1 -49   1 11.0395 4.74247   3
   1 -49  -1 12.5896 4.84807   3
   1  49  -1 11.1411 4.19241   2
  -1  49   1 4.45089 3.78382   2
   0 -49  -1 162.101 12.8281   3
   0 -49   1 173.084 12.5077   3
   0  49   1 177.033 11.3805   2
   0  49  -1 170.376 11.8300   2
  -1 -49  -1 105.913 10.2228   3
   1  49   1 110.208 8.71395   2
  -1  49  -1 106.417 9.19521   2
   2 -49   1 26.5552 4.73176   2
  -2 -49  -1 25.1839 5.23032   3
   2  49   1 25.3068 4.37757   2
  -2  49  -1 22.3964 4.64543   2
  -3 -49  -1 0.04753 4.22655   3
   3 -49   1 0.90820 3.89772   2
   3  49   1 1.61827 3.74303   2
  -3  49  -1 -0.2005 3.88524   2
   4 -49   1 37.9526 5.64836   2
  -4 -49  -1 27.0599 5.61090   3
  -4  49  -1 36.8798 5.25901   2
   4  49   1 33.1989 4.84462   2
   5 -49   1 3.25490 4.78960   2
  -5  49  -1 10.2777 4.63728   2
   5  49   1 16.1114 4.49515   2
   6 -50  -1 49.7974 6.69249   2
  -6 -50   1 75.7592 9.10375   3
   6  50  -1 68.8023 7.02842   2
  -5 -50   1 37.8252 6.37296   3
   5 -50  -1 35.9982 4.95932   2
   5  50  -1 35.8954 5.29708   2
  -5  50   1 35.6993 5.22292   2
  -4 -50   1 8.97458 5.42298   3
   4  50  -1 7.96844 4.28929   2
  -4  50   1 11.0002 4.31354   2
  -3 -50   1 46.7766 7.04992   3
   3 -50  -1 59.0922 7.43998   3
  -3  50   1 56.5225 5.91702   2
   3  50  -1 58.1128 6.33680   2
   2 -50  -1 56.0252 7.03687   3
  -2 -50   1 53.4015 6.81448   3
  -2  50   1 46.8733 5.32566   2
   2  50  -1 37.6066 5.86378   2
  -1 -50   1 83.1774 9.53855   3
   1 -50  -1 78.0925 9.69223   3
   1  50  -1 106.254 8.25279   2
  -1  50   1 84.0150 8.09365   2
   0 -50  -1 95.7854 9.44670   3
   0 -50   1 108.570 9.26881   3
   0  50  -1 86.8535 8.41524   2
   0  50   1 85.1397 7.82050   2
   1 -50   1 58.1260 7.43896   3
  -1 -50  -1 65.9585 7.17589   3
   1  50   1 62.0703 6.88226   2
  -1  50  -1 76.3361 7.45540   2
  -2 -50  -1 4.29307 4.75340   3
   2 -50   1 6.63508 4.09506   2
   2  50   1 4.48006 3.68763   2
  -2  50  -1 5.63240 3.79958   2
  -3 -50  -1 8.20377 4.61214   3
   3 -50   1 21.1636 4.69298   2
  -3  50  -1 18.7147 4.65104   2
   3  50   1 13.7184 4.18954   2
  -4 -50  -1 55.3154 6.79001   3
   4 -50   1 48.4724 6.46041   2
  -4  50  -1 51.0079 6.34610   2
   4  50   1 48.7352 6.11896   2
  -5  50  -1 32.7060 5.07030   2
   5  50   1 27.9069 4.92136   2
  -6 -51   1 8.87007 5.40303   3
  -6  51   1 9.06511 4.06663   2
   6  51  -1 8.67591 4.28535   2
  -5 -51   1 82.5235 9.08553   3
   5 -51  -1 76.8584 7.75607   2
   5  51  -1 90.6249 7.88021   2
  -4 -51   1 39.7994 6.23689   3
  -4  51   1 48.7320 5.65534   2
   4  51  -1 43.9132 5.56698   2
  -3 -51   1 100.490 10.0246   3
   3 -51  -1 102.708 10.1087   3
  -3  51   1 92.2480 8.16343   2
   3  51  -1 90.3105 8.82016   2
   2 -51  -1 47.9239 7.12985   3
  -2 -51   1 40.6695 6.45784   3
  -2  51   1 44.5906 5.54894   2
   2  51  -1 49.9526 6.21959   2
   1 -51  -1 4.34742 4.84268   3
  -1 -51   1 8.05126 4.87618   3
   1  51  -1 8.47636 4.04806   2
  -1  51   1 2.36975 3.82332   2
   0 -51  -1 3.10945 4.73239   3
   0 -51   1 12.8637 5.24197   3
   0  51  -1 9.98494 4.47472   2
   0  51   1 6.27569 3.83768   2
  -1 -51  -1 28.3439 5.59646   3
   1 -51   1 22.4973 5.90793   3
   1  51   1 34.8606 4.81075   2
  -1  51  -1 23.1902 5.15537   2
  -2 -51  -1 67.1629 8.66531   3
   2 -51   1 81.8094 8.36956   2
  -2  51  -1 80.7552 7.95712   2
   2  51   1 86.8106 7.73087   2
  -3 -51  -1 56.9030 6.74445   3
   3 -51   1 50.8729 6.47917   2
   3  51   1 52.5070 6.37090   2
  -3  51  -1 60.5318 6.73335   2
  -4 -51  -1 1.59014 4.69119   3
   4 -51   1 8.64460 4.80802   2
  -4  51  -1 6.44889 4.49108   2
   4  51   1 6.76171 3.91426   2
   5 -51   1 3.66274 4.17661   2
   5  51   1 3.86499 4.13129   2
  -6 -52   1 18.0123 5.76844   3
   6  52  -1 16.9296 4.72752   2
   5 -52  -1 24.0860 4.79465   2
  -5 -52   1 38.0056 7.09543   3
  -5  52   1 35.2612 5.66586   2
   5  52  -1 25.1367 4.96522   2
  -4 -52   1 10.3190 5.48012   3
  -4  52   1 18.4974 4.35348   2
   4  52  -1 11.9366 4.57219   2
   3 -52  -1 33.2536 6.62726   3
  -3 -52   1 43.0850 6.46518   3
  -3  52   1 41.2076 5.29074   2
   3  52  -1 33.6572 5.56001   2
  -2 -52   1 6.84835 5.22119   3
   2 -52  -1 3.99066 5.24062   3
   2  52  -1 1.20106 4.06460   2
  -2  52   1 3.41898 3.98986   2
  -1 -52   1 85.5489 10.0249   3
   1 -52  -1 81.0060 10.0737   3
   1  52  -1 87.3719 8.24017   2
  -1  52   1 82.5122 7.77394   2
   0 -52   1 73.2865 7.90025   3
   0 -52  -1 63.3306 7.45591   3
   0  52   1 63.3739 6.82681   2
   0  52  -1 56.3085 7.30604   2
  -1 -52  -1 4.64257 4.87153   3
   1 -52   1 1.99960 4.55804   3
   1  52   1 3.59412 3.90574   2
  -1  52  -1 2.49408 3.95992   2
   2 -52   1 36.6613 5.58032   2
  -2 -52  -1 31.3429 6.07555   3
   2  52   1 39.5025 5.02085   2
  -2  52  -1 39.7106 5.48456   2
   3 -52   1 102.321 9.84561   2
  -3 -52  -1 100.367 9.64735   3
  -3  52  -1 117.688 9.40893   2
   3  52   1 90.4204 8.42314   2
   4 -52   1 21.8419 5.23144   2
   4  52   1 8.14498 4.20134   2
  -4  52  -1 13.2396 4.59760   2
   5 -52   1 10.3370 5.26376   2
   5  52   1 8.39272 4.40012   2
   5 -53  -1 11.3637 4.25598   2
  -5 -53   1 15.3657 6.06599   3
   5  53  -1 6.92153 4.64646   2
  -5  53   1 12.6141 4.78900   2
  -4 -53   1 65.2997 8.06560   3
   4 -53  -1 73.3681 8.42077   3
   4  53  -1 63.3882 7.61286   2
  -4  53   1 66.0301 7.40547   2
  -3 -53   1 44.9037 7.33953   3
   3 -53  -1 60.3584 7.55434   3
  -3  53   1 60.1310 7.38338   2
   3  53  -1 56.2156 7.01136   2
  -2 -53   1 35.4423 6.46968   3
   2 -53  -1 38.3853 7.02471   3
   2  53  -1 21.0104 5.11029   2
  -2  53   1 36.7060 5.11499   2
   1 -53  -1 44.7435 6.57602   3
  -1 -53   1 39.1006 6.57860   3
  -1  53   1 34.5888 5.56110   2
   1  53  -1 34.3602 5.50621   2
   0 -53   1 63.2405 7.75441   3
   0 -53  -1 56.9074 7.27264   3
   0  53   1 51.3472 6.13274   2
   0  53  -1 57.1510 6.75392   2
   1 -53   1 49.0054 6.93977   3
  -1 -53  -1 47.3801 6.77401   3
   1  53   1 54.0170 5.78070   2
  -1  53  -1 47.6062 6.13095   2
  -2 -53  -1 10.9921 5.53212   3
   2 -53   1 11.8316 4.70895   2
   2  53   1 14.7381 4.80465   2
  -2  53  -1 12.5308 4.95539   2
  -3 -53  -1 10.5260 5.14898   3
   3 -53   1 15.8781 4.72353   2
   3  53   1 7.64632 4.36895   2
  -3  53  -1 8.40384 4.36817   2
   4 -53   1 105.548 10.5397   2
   4  53   1 96.1719 8.60595   2
  -4  53  -1 88.4865 8.71503   2
  -5 -54   1 2.89656 5.69776   3
   5  54  -1 0.58315 4.26819   2
  -5  54   1 4.01501 3.93928   2
  -4 -54   1 10.5495 5.86204   3
   4 -54  -1 18.4067 6.33564   3
   4  54  -1 16.2072 4.76183   2
  -4  54   1 17.3604 4.96406   2
   3 -54  -1 10.5595 5.52600   3
  -3 -54   1 9.26683 5.33049   3
   3  54  -1 3.35631 4.57084   2
  -3  54   1 18.1551 4.70037   2
   2 -54  -1 42.9151 6.97830   3
  -2 -54   1 31.6041 6.70472   3
   2  54  -1 36.5352 5.53913   2
  -2  54   1 34.7268 5.64355   2
  -1 -54   1 99.0789 10.7781   3
   1 -54  -1 103.596 10.7014   3
  -1  54   1 107.184 9.31786   2
   1  54  -1 124.451 9.56224   2
   0 -54   1 31.8366 6.55022   3
   0 -54  -1 37.6026 6.82692   3
   0  54   1 42.8485 5.48367   2
   0  54  -1 26.9941 5.43704   2
   1 -54   1 8.17322 5.24779   3
  -1 -54  -1 -0.5374 5.15405   3
  -1  54  -1 6.88469 4.34921   2
   1  54   1 0.29178 4.12670   2
  -2 -54  -1 16.9307 5.72346   3
   2  54   1 21.8931 4.78517   2
  -2  54  -1 27.6284 5.02717   2
   3 -54   1 25.0867 5.31405   2
  -3 -54  -1 26.1789 5.94965   3
   3  54   1 23.6961 5.03086   2
  -3  54  -1 22.6849 5.58533   2
   4 -54   1 -1.9713 4.65776   2
  -4  54  -1 3.54639 4.65565   2
   4  54   1 0.28914 3.98436   2
  -5 -55   1 7.83271 5.64877   3
   5  55  -1 7.88621 4.63616   2
  -5  55   1 7.53060 4.62985   2
  -4 -55   1 7.08579 5.47812   3
   4 -55  -1 8.72889 5.86141   3
  -4  55   1 15.6532 4.74611   2
   4  55  -1 8.78383 4.97596   2
  -3 -55   1 1.09434 5.27837   3
   3 -55  -1 -3.5831 5.17147   3
   3  55  -1 6.81532 4.24968   2
  -3  55   1 -0.3660 3.96692   2
   2 -55  -1 56.6406 8.18010   3
  -2 -55   1 68.2592 7.83491   3
  -2  55   1 62.7213 7.64368   2
   2  55  -1 65.8199 8.34676   2
   1 -55  -1 3.51887 5.41251   3
  -1 -55   1 2.78135 5.05224   3
  -1  55   1 0.60545 4.13821   2
   1  55  -1 -3.2042 4.23314   2
   0 -55   1 24.9384 6.13376   3
   0 -55  -1 11.9491 5.95033   3
   0  55  -1 26.6188 5.19113   2
   0  55   1 19.9759 5.03569   2
   1 -55   1 73.7423 8.49980   3
  -1 -55  -1 71.5264 8.47264   3
   1  55   1 58.0211 7.69075   2
  -1  55  -1 66.7913 8.46033   2
  -2 -55  -1 56.5560 7.83746   3
   2  55   1 63.5005 7.40972   2
  -2  55  -1 71.7848 8.44931   2
  -3 -55  -1 1.22656 5.12378   3
   3 -55   1 -0.0318 5.21428   2
  -3  55  -1 0.66328 4.62861   2
   3  55   1 6.51656 4.31249   2
   4 -55   1 -1.6113 5.09844   2
   4  55   1 5.20211 4.22974   2
  -4  55  -1 4.46582 5.00284   2
  -4 -56   1 5.03318 5.28465   3
   4 -56  -1 14.3462 5.97160   3
   4  56  -1 9.15655 4.91439   2
  -4  56   1 8.43530 4.29781   2
   3 -56  -1 41.8299 7.37146   3
  -3 -56   1 26.1557 6.76128   3
   3  56  -1 29.5598 5.64399   2
  -3  56   1 33.3704 5.41356   2
   2 -56  -1 33.2371 6.61193   3
  -2 -56   1 23.5237 5.99991   3
   2  56  -1 26.7058 5.35617   2
  -2  56   1 34.6414 5.49632   2
  -1 -56   1 12.2767 6.02229   3
   1 -56  -1 20.4070 6.20429   3
   1  56  -1 16.2412 4.96269   2
  -1  56   1 12.2955 4.38542   2
   0 -56   1 -0.9227 5.54200   3
   0 -56  -1 -1.3528 5.30711   3
   0  56  -1 9.36072 4.85126   2
   0  56   1 4.15204 4.57683   2
  -1 -56  -1 63.6857 8.72917   3
   1 -56   1 70.4774 8.44117   3
  -1  56  -1 68.5806 8.58437   2
   1  56   1 63.8549 7.22101   2
  -2 -56  -1 21.9540 6.32130   3
   2  56   1 31.5036 5.50959   2
  -2  56  -1 27.3832 5.66466   2
   3 -56   1 33.0324 5.57604   2
  -3 -56  -1 23.7113 7.13337   3
   3  56   1 24.4324 5.25291   2
  -3  56  -1 22.8536 5.93948   2
   4 -56   1 0.73933 5.11162   2
   4  56   1 2.63714 4.38376   2
   4 -57  -1 28.8572 7.16123   3
  -4 -57   1 23.9401 6.51874   3
   4  57  -1 24.0449 5.74883   2
  -4  57   1 28.6825 5.46572   2
   3 -57  -1 52.6417 7.71535   3
  -3 -57   1 26.3969 6.85335   3
   3  57  -1 41.3613 6.33738   2
  -3  57   1 44.5401 5.97005   2
  -2 -57   1 7.39500 5.39252   3
   2 -57  -1 7.27250 5.77849   3
   2  57  -1 7.84443 4.70587   2
  -2  57   1 10.7376 4.77810   2
   1 -57  -1 8.48709 5.80948   3
  -1 -57   1 10.7473 5.61452   3
   1  57  -1 5.77296 4.82106   2
  -1  57   1 16.1411 4.62023   2
   0 -57   1 64.4682 8.09284   3
   0 -57  -1 53.0483 8.32125   3
   0  57  -1 65.2074 7.48239   2
   0  57   1 60.2229 7.15212   2
  -1 -57  -1 43.7013 7.33705   3
   1 -57   1 52.9091 7.72084   3
   1  57   1 40.7390 6.07998   2
  -1  57  -1 50.8215 6.80119   2
   2 -57   1 6.01268 5.54235   3
  -2 -57  -1 8.45999 5.70168   3
  -2  57  -1 9.11381 5.30556   2
   2  57   1 7.80370 4.47470   2
  -3  57  -1 33.9621 5.66871   2
   3  57   1 29.6013 5.19137   2
  -4 -58   1 0.89360 5.99199   3
   4 -58  -1 -2.4093 5.71560   3
  -4  58   1 0.96240 4.84216   2
   4  58  -1 -0.9336 4.65264   2
  -3 -58   1 4.20745 5.66209   3
   3 -58  -1 6.41940 6.26281   3
  -3  58   1 5.75425 4.28346   2
   3  58  -1 3.50078 4.83410   2
   2 -58  -1 51.7555 7.51520   3
  -2 -58   1 49.4909 7.33865   3
  -2  58   1 37.9564 5.90252   2
   2  58  -1 44.5909 6.38609   2
  -1 -58   1 84.1132 10.5065   3
   1 -58  -1 77.3619 9.75124   3
   1  58  -1 86.1550 8.71704   2
  -1  58   1 75.7166 8.43424   2
   0 -58  -1 18.6475 6.26476   3
   0 -58   1 25.9244 6.95969   3
   0  58  -1 23.7113 5.66160   2
   0  58   1 24.0460 5.31761   2
   1 -58   1 36.7667 7.31193   3
  -1 -58  -1 31.4522 7.38039   3
  -1  58  -1 34.7242 6.04370   2
   1  58   1 33.8985 6.00225   2
   2 -58   1 5.12829 6.08549   3
  -2 -58  -1 0.34665 5.87704   3
   2  58   1 10.7953 4.61720   2
  -2  58  -1 7.98130 5.53006   2
   3  58   1 22.5306 5.04635   2
  -3  58  -1 19.4439 5.42056   2
   3 -59  -1 8.94656 6.70085   3
  -3 -59   1 3.68398 5.85432   3
  -3  59   1 12.7564 4.78658   2
   3  59  -1 7.32332 5.07179   2
  -2 -59   1 57.6477 7.72399   3
   2 -59  -1 41.7862 8.49605   3
   2  59  -1 51.9188 6.69692   2
   1 -59  -1 10.4400 5.90114   3
  -1 -59   1 5.42788 5.81729   3
  -1  59   1 7.14928 4.99424   2
   1  59  -1 10.2553 5.50649   2
   0 -59  -1 3.74302 6.41936   3
   0 -59   1 4.64587 5.77886   3
   0  59   1 17.3033 4.90975   2
   0  59  -1 12.8126 5.10675   2
   1 -59   1 8.88726 6.09719   3
  -1 -59  -1 15.1513 6.38263   3
   1  59   1 5.45725 4.88451   2
  -1  59  -1 23.5768 5.37663   2
   2 -59   1 0.36786 5.83324   3
   2  59   1 -0.2041 4.84275   2
  -2  59  -1 -1.5245 4.46831   2
  -3 -60   1 14.8345 6.76199   3
   3 -60  -1 13.7936 6.80406   3
   3  60  -1 12.5455 5.99499   2
  -3  60   1 14.4916 5.15324   2
  -2 -60   1 15.2712 5.87834   3
   2 -60  -1 22.4997 6.28363   3
   2  60  -1 13.3420 5.45109   2
  -2  60   1 6.99540 5.09823   2
  -1 -60   1 38.6657 7.08390   3
   1 -60  -1 42.1616 7.98224   3
  -1  60   1 41.9916 6.09053   2
   1  60  -1 39.1694 6.12980   2
   0 -60  -1 31.8502 6.79886   3
   0 -60   1 11.6934 6.90417   3
   0  60  -1 30.2541 5.77681   2
   0  60   1 22.2231 5.39387   2
   1 -60   1 13.0298 6.83903   3
  -1 -60  -1 10.1333 6.15788   3
   1  60   1 19.7643 5.12771   2
  -1  60  -1 18.5990 6.23154   2
   2 -60   1 30.4458 7.14970   3
  -2  60  -1 30.5319 6.08302   2
   2  60   1 24.8992 5.57344   2
  -2 -61   1 10.4537 5.82869   3
   2 -61  -1 5.28111 6.57465   3
   2  61  -1 3.02118 5.40691   2
  -2  61   1 6.62511 5.19246   2
  -1 -61   1 23.0685 6.74931   3
   1 -61  -1 18.7369 6.83255   3
  -1  61   1 22.0959 5.75346   2
   1  61  -1 24.2267 5.64248   2
   0 -61  -1 28.8340 6.46161   3
   0 -61   1 34.6491 7.44638   3
   0  61  -1 26.9404 6.55080   2
   0  61   1 20.0028 5.23812   2
  -1 -61  -1 35.6564 7.55245   3
   1 -61   1 37.3967 8.00307   3
  -1  61  -1 35.2627 6.23654   2
   1  61   1 30.4660 6.31260   2
   0 -62  -1 15.6520 6.06791   3
   0 -62   1 24.7523 6.92935   3
   0  62  -1 15.7074 5.69589   2
   0  62   1 10.9562 5.17497   2
  11   0  -2 14.5992 4.35713   2
  10   0  -2 3.86209 3.36994   2
   9   0  -2 105.561 7.39282   2
   8   0  -2 125.924 7.94114   2
   7   0  -2 335.433 43.6292   1
  -7   0   2 317.815 41.0709   1
   7   0  -2 352.791 18.8773   2
  -6   0   2 -0.1277 13.6700   1
   6   0  -2 -6.1822 12.9273   1
   6   0  -2 5.06297 1.68330   2
  -5   0   2 77.1514 5.64592   3
  -5   0   2 91.4398 19.4409   1
   5   0  -2 85.2840 5.03375   2
   5   0  -2 74.2261 17.1405   1
  -4   0   2 240.262 13.4099   3
   4   0  -2 241.291 13.0307   2
   4   0  -2 250.229 24.6851   1
  -4   0   2 227.605 24.7824   1
  -3   0   2 662.047 33.2508   3
   3   0  -2 584.734 40.8703   1
  -3   0   2 578.039 43.7735   1
   3   0  -2 635.601 33.0460   2
   2   0  -2 5031.15 283.623   1
  -2   0   2 5551.67 283.995   1
  -1   0   2 167.074 8.66951   2
  -1   0   2 150.341 12.0786   1
   0   0   2 251.262 12.9863   2
   0   0   2 233.430 16.7811   1
   0   0  -2 231.908 17.1392   1
   1   0   2 1324.58 76.0173   1
  -1   0  -2 1315.45 76.2934   1
   1   0   2 1361.75 70.8689   2
  -2   0  -2 33.1845 12.3372   1
   2   0   2 32.4763 2.98685   2
   2   0   2 24.0219 12.3302   1
   3   0   2 379.067 33.3346   1
   3   0   2 386.028 20.5311   2
  -3   0  -2 359.976 32.0043   1
   4   0   2 244.719 13.1986   2
   4   0   2 222.924 28.8233   1
  -4   0  -2 209.294 29.6614   1
   5   0   2 328.733 18.2761   2
   6   0   2 8.87479 2.77692   2
   7   0   2 183.455 11.5080   2
   8   0   2 49.9614 5.73325   2
   9   0   2 1.85604 3.77062   2
  11  -1  -2 20.0283 4.78865   2
  11   1  -2 18.7954 4.39092   2
  10  -1  -2 23.3898 4.01609   2
  10   1  -2 22.2184 4.06461   2
   9  -1  -2 74.2479 5.94828   2
   9   1  -2 66.5948 5.82510   2
   8  -1  -2 123.337 7.75771   2
   8   1  -2 120.633 7.78068   2
   7  -1  -2 171.848 27.8693   1
   7  -1  -2 119.019 7.55498   2
  -7  -1   2 145.283 31.1645   1
  -7   1   2 126.612 25.5320   1
   7   1  -2 108.883 28.5763   1
   7   1  -2 124.275 7.57730   2
   6  -1  -2 419.959 40.9373   1
   6  -1  -2 416.045 22.4591   2
  -6  -1   2 425.999 40.3997   1
   6   1  -2 385.617 40.7923   1
  -6   1   2 393.776 38.0459   1
   6   1  -2 428.557 22.4948   2
  -5  -1   2 402.166 24.2888   3
  -5  -1   2 443.116 38.8159   1
   5  -1  -2 471.337 37.3927   1
   5  -1  -2 453.073 23.9497   2
   5   1  -2 451.858 23.9610   2
   5   1  -2 453.068 37.0619   1
  -5   1   2 477.003 38.1249   1
   4  -1  -2 200.538 10.4808   2
  -4  -1   2 196.117 10.9211   3
  -4  -1   2 183.222 22.3171   1
   4  -1  -2 203.641 24.2234   1
   4   1  -2 163.452 21.4537   1
  -4   1   2 171.153 23.9538   1
  -4   1   2 197.903 10.9193   3
   4   1  -2 186.208 10.4963   2
   3  -1  -2 2234.79 118.653   2
  -3  -1   2 2297.33 118.837   3
   3  -1  -2 2216.57 125.755   1
   3   1  -2 2286.00 118.685   2
   3   1  -2 2091.24 125.048   1
  -3   1   2 2210.33 125.738   1
  -3   1   2 2335.60 118.860   3
   2  -1  -2 4208.08 238.155   1
  -2  -1   2 4620.44 237.981   1
  -2   1   2 4537.28 238.215   1
   2   1  -2 4334.07 237.847   1
  -1  -1   2 122.347 10.0420   1
  -1  -1   2 122.259 7.54707   2
   1  -1  -2 125.896 11.5547   1
  -1  -1   2 127.279 10.0747   1
   1   1  -2 155.996 7.57134   2
  -1   1   2 154.577 7.51537   2
  -1   1   2 160.134 12.2244   1
   0  -1   2 563.780 33.8052   1
   0  -1  -2 590.103 34.9667   1
   0  -1   2 607.455 31.2401   2
   0   1  -2 556.524 34.0247   1
   0   1   2 580.835 34.6361   1
   0   1   2 615.007 31.2330   2
   1  -1   2 63.7289 11.0619   1
   1  -1   2 58.5507 3.90631   2
  -1  -1  -2 57.4059 11.4073   1
   1   1   2 64.6694 11.4411   1
  -1   1  -2 70.1996 11.3650   1
   1   1   2 55.3590 3.81978   2
   2  -1   2 88.3469 14.6997   1
   2  -1   2 72.3520 4.77275   2
  -2  -1  -2 83.8366 15.4568   1
  -2   1  -2 95.7966 15.7668   1
   2   1   2 81.8915 14.9359   1
   2   1   2 69.3487 4.73264   2
  -3  -1  -2 422.913 36.4155   1
   3  -1   2 422.066 35.6812   1
   3  -1   2 431.255 23.7158   2
   3   1   2 445.477 35.4826   1
   3   1   2 451.310 23.7381   2
  -3   1  -2 455.268 36.9819   1
   4  -1   2 914.661 63.2153   1
   4  -1   2 947.682 48.9797   2
  -4  -1  -2 906.024 65.8073   1
  -4   1  -2 864.930 64.1233   1
   4   1   2 924.023 63.7239   1
   4   1   2 914.361 48.9663   2
   5  -1   2 89.1535 6.33176   2
   5   1   2 97.8487 6.39488   2
   5   1   2 79.9953 25.4077   1
   6  -1   2 116.808 7.72930   2
   6   1   2 111.004 7.54014   2
   7  -1   2 65.4555 6.12814   2
   7   1   2 62.9523 5.89808   2
   8  -1   2 25.4335 4.29510   2
   8   1   2 32.0565 4.42176   2
   9  -1   2 36.1596 5.39672   2
   9   1   2 46.9163 5.47446   2
  11  -2  -2 0.90047 3.67772   2
  11   2  -2 -2.3595 3.86371   2
  10  -2  -2 38.6629 4.39214   2
  10   2  -2 37.7885 4.65780   2
   9  -2  -2 11.6330 3.10373   2
   9   2  -2 8.00673 2.91600   2
   8  -2  -2 89.0241 6.23193   2
   8   2  -2 95.4309 6.51693   2
  -7  -2   2 127.645 28.6918   1
   7  -2  -2 135.033 8.27750   2
   7  -2  -2 216.557 37.2772   1
  -7   2   2 162.099 32.9038   1
   7   2  -2 187.693 28.4508   1
   7   2  -2 133.399 8.35271   2
   6  -2  -2 381.780 38.5536   1
   6  -2  -2 346.706 18.8214   2
  -6  -2   2 315.657 19.2862   3
  -6  -2   2 390.004 37.4762   1
   6   2  -2 334.700 36.1034   1
  -6   2   2 378.114 37.6014   1
   6   2  -2 345.683 18.8672   2
  -5  -2   2 898.773 49.2004   3
  -5  -2   2 912.747 62.2570   1
   5  -2  -2 930.959 48.8461   2
   5  -2  -2 953.056 61.9110   1
   5   2  -2 895.464 61.2958   1
  -5   2   2 912.309 62.0056   1
   5   2  -2 920.762 48.8798   2
   4  -2  -2 1269.54 66.7899   2
   4  -2  -2 1254.20 76.9213   1
  -4  -2   2 1286.83 77.1797   1
  -4  -2   2 1255.92 67.0665   3
   4   2  -2 1266.44 66.8264   2
   4   2  -2 1208.69 76.9068   1
  -4   2   2 1248.61 77.5116   1
  -4   2   2 1273.50 67.0840   3
   3  -2  -2 339.768 18.2481   2
   3  -2  -2 346.390 27.7191   1
  -3  -2   2 352.409 18.5030   3
   3   2  -2 335.565 27.2592   1
  -3   2   2 337.513 18.5315   3
   3   2  -2 340.394 18.3170   2
  -3   2   2 343.423 27.7961   1
   2  -2  -2 140.353 16.7198   1
  -2  -2   2 252.304 16.2564   1
   2  -2  -2 152.528 9.02056   2
  -2  -2   2 177.103 9.08707   3
   2  -2  -2 163.175 9.01594   2
  -2   2   2 182.258 9.22739   3
   2   2  -2 165.842 9.13303   2
   2   2  -2 179.495 16.4340   1
  -2   2   2 153.106 9.05041   2
   1  -2  -2 1544.80 80.5118   1
  -1  -2   2 1538.13 78.3840   1
  -1   2   2 1387.96 80.2838   1
  -1   2   2 1378.39 77.3834   2
   0  -2   2 812.156 46.4848   1
   0  -2  -2 859.641 48.2807   1
   0  -2   2 874.280 44.2822   2
   0   2   2 832.709 44.2574   2
   0   2   2 803.581 47.8682   1
   0   2  -2 815.529 46.6601   1
  -1  -2  -2 1729.05 100.498   1
   1  -2   2 1815.81 94.8186   2
   1  -2   2 1742.41 99.6976   1
  -1   2  -2 1773.40 99.8638   1
   1   2   2 1855.78 94.8104   2
   1   2   2 1801.62 100.390   1
  -2  -2  -2 1430.20 83.5513   1
   2  -2   2 1444.32 74.6926   2
   2  -2   2 1365.39 82.5033   1
  -2   2  -2 1360.15 82.6108   1
   2   2   2 1416.14 74.6677   2
   2   2   2 1407.49 82.6566   1
   3  -2   2 280.640 14.9674   2
  -3  -2  -2 267.549 28.9302   1
   3  -2   2 262.413 27.7054   1
  -3   2  -2 275.386 28.4755   1
   3   2   2 285.157 28.8345   1
   3   2   2 260.872 14.9266   2
   4  -2   2 21.7703 15.0542   1
   4  -2   2 29.4556 3.49213   2
  -4  -2  -2 43.4434 16.7809   1
   4   2   2 50.2820 17.4095   1
  -4   2  -2 49.8602 15.9687   1
   4   2   2 33.7329 3.42803   2
   5  -2   2 89.8867 6.23722   2
   5   2   2 93.0359 6.35126   2
   5   2   2 146.007 34.1409   1
   6  -2   2 249.542 14.1572   2
   6   2   2 241.785 14.1305   2
   7  -2   2 102.030 7.87584   2
   7   2   2 104.227 7.98628   2
   8  -2   2 60.4594 6.17669   2
   8   2   2 53.3720 6.27621   2
   9  -2   2 24.8169 5.49929   2
   9   2   2 23.3174 4.49306   2
  11  -3  -2 9.91442 4.09241   2
  11   3  -2 8.68233 4.21462   2
  10  -3  -2 44.2447 5.60150   2
  10   3  -2 43.2614 5.34835   2
   9  -3  -2 70.2651 5.82053   2
   9   3  -2 70.7806 5.91582   2
   8  -3  -2 21.6374 2.86357   2
   8   3  -2 21.6832 2.98392   2
  -7  -3   2 298.396 40.6320   1
   7  -3  -2 249.848 13.8080   2
   7  -3  -2 267.504 33.2554   1
  -7   3   2 242.094 32.7368   1
   7   3  -2 262.069 39.8520   1
   7   3  -2 233.477 13.8926   2
  -6  -3   2 21.0882 15.3235   1
  -6  -3   2 0.52530 2.28479   3
   6  -3  -2 4.87506 14.7090   1
   6  -3  -2 5.90498 1.63376   2
  -6   3   2 -11.713 13.3463   1
   6   3  -2 6.47298 1.80522   2
   6   3  -2 15.2450 14.8795   1
  -5  -3   2 3.66615 2.08278   3
   5  -3  -2 2.94956 1.33062   2
  -5  -3   2 8.45933 12.7817   1
   5  -3  -2 10.2322 13.1393   1
   5   3  -2 31.6117 14.3262   1
  -5   3   2 6.22587 13.1319   1
   5   3  -2 4.30396 1.52786   2
  -4  -3   2 1236.24 66.2504   3
  -4  -3   2 1243.83 75.9845   1
   4  -3  -2 1247.96 65.9607   2
   4  -3  -2 1239.72 76.5114   1
   4   3  -2 1283.55 66.0315   2
  -4   3   2 1210.79 76.1746   1
   4   3  -2 1231.50 75.7335   1
   3  -3  -2 180.788 9.76977   2
   3  -3  -2 166.083 21.1456   1
  -3  -3   2 180.125 10.0713   3
   3   3  -2 171.445 19.9499   1
  -3   3   2 193.629 10.1740   3
   3   3  -2 182.806 9.89412   2
  -3   3   2 171.984 21.2868   1
   2  -3  -2 285.256 15.3003   2
   2  -3  -2 292.839 15.2970   2
   2  -3  -2 231.996 22.0394   1
  -2  -3   2 292.343 15.3619   3
  -2  -3   2 273.940 20.5940   1
  -2   3   2 330.912 15.5488   3
  -2   3   2 288.478 15.3022   2
   2   3  -2 295.877 15.4512   2
   2   3  -2 266.944 21.0543   1
   1  -3  -2 902.220 52.7269   1
  -1  -3   2 919.731 48.9370   2
  -1  -3   2 874.302 49.5998   1
  -1   3   2 918.686 52.6348   1
   1   3  -2 958.729 49.7598   1
  -1   3   2 933.438 48.8642   2
   1   3  -2 947.045 48.9436   2
   0  -3  -2 6888.56 359.252   1
   0  -3   2 6996.67 357.199   1
   0   3  -2 6532.46 357.067   1
   0   3   2 6442.47 358.771   1
  -1  -3  -2 892.736 54.9984   1
   1  -3   2 923.100 48.4167   2
   1  -3   2 857.182 53.3863   1
   1   3   2 940.596 54.8844   1
  -1   3  -2 899.110 53.9437   1
   1   3   2 940.349 48.4019   2
  -2  -3  -2 538.417 40.4082   1
   2  -3   2 587.099 30.3719   2
   2  -3   2 574.182 39.2503   1
   2   3   2 546.252 38.7805   1
  -2   3  -2 550.190 39.4818   1
   2   3   2 581.479 30.3589   2
  -3  -3  -2 1279.43 79.7279   1
   3  -3   2 1312.17 78.3247   1
   3  -3   2 1288.59 67.4990   2
   3   3   2 1223.09 67.4703   2
  -3   3  -2 1268.46 78.1971   1
   3   3   2 1239.78 78.3075   1
  -4  -3  -2 408.228 37.1372   1
   4  -3   2 416.967 22.8222   2
   4  -3   2 407.257 37.2400   1
   4   3   2 432.028 22.8500   2
  -4   3  -2 422.306 36.7896   1
   4   3   2 413.533 38.6850   1
   5  -3   2 278.006 16.6139   2
   5   3   2 328.261 35.7420   1
   5   3   2 310.210 16.7217   2
   6  -3   2 7.35845 2.68441   2
   6   3   2 4.16058 2.72619   2
   7  -3   2 24.9553 3.72529   2
   7   3   2 28.0741 3.90662   2
   8  -3   2 29.3163 4.73826   2
   8   3   2 26.5947 4.32088   2
   9  -3   2 29.3745 5.67734   2
   9   3   2 33.7369 5.04562   2
  11  -4  -2 18.8783 4.53451   2
  11   4  -2 17.8836 4.52658   2
  10  -4  -2 3.61663 3.39371   2
  10   4  -2 3.61262 3.48365   2
   9  -4  -2 41.2123 4.72715   2
   9   4  -2 43.9711 4.96749   2
   8  -4  -2 46.0696 4.33511   2
   8   4  -2 49.5729 4.61006   2
   7  -4  -2 349.897 47.2492   1
   7  -4  -2 286.969 17.1710   2
  -7  -4   2 387.995 41.2664   1
   7   4  -2 301.907 17.3464   2
  -7   4   2 364.602 48.1020   1
   7   4  -2 337.263 36.7767   1
  -6  -4   2 318.949 19.4606   3
  -6  -4   2 360.798 35.6812   1
   6  -4  -2 338.083 18.9275   2
   6  -4  -2 351.834 34.5837   1
   6   4  -2 380.033 19.0704   2
  -6   4   2 388.824 36.1539   1
   6   4  -2 316.751 38.7977   1
   5  -4  -2 11.8894 12.6460   1
  -5  -4   2 12.1905 2.36222   3
  -5  -4   2 11.7780 12.9705   1
   5  -4  -2 11.3162 1.56029   2
   5   4  -2 14.8210 13.5845   1
  -5   4   2 16.5639 13.9096   1
   5   4  -2 12.4370 1.78623   2
  -4  -4   2 574.287 30.1612   3
   4  -4  -2 557.285 29.8183   2
  -4  -4   2 547.849 40.9367   1
   4  -4  -2 540.395 41.6400   1
  -4   4   2 538.994 41.8814   1
   4   4  -2 524.857 40.7459   1
   4   4  -2 598.728 29.9314   2
   3  -4  -2 1244.95 73.1080   1
   3  -4  -2 1281.19 65.0891   2
  -3  -4   2 1306.94 65.3085   3
   3   4  -2 1214.37 65.1799   2
  -3   4   2 1166.86 72.6409   1
   3   4  -2 1137.51 71.8627   1
   2  -4  -2 1240.40 62.9247   3
  -2  -4   2 1249.60 62.8001   3
  -2  -4   2 1152.84 66.7103   1
   2   4  -2 1109.12 66.6134   1
   2   4  -2 1168.86 62.8962   2
   1  -4  -2 108.950 13.3854   1
  -1  -4   2 85.4221 7.09615   1
  -1  -4   2 80.0814 5.28355   2
   1   4  -2 86.3227 7.00307   1
  -1   4   2 113.124 5.10664   3
  -1   4   2 93.9237 5.09303   2
   1   4  -2 87.5888 5.25839   2
  -1   4   2 105.929 12.6643   1
   0  -4   2 9999.99 491.737   1
   0  -4  -2 8988.04 493.797   1
   0   4  -2 8888.67 491.491   1
   0   4   2 9149.59 493.743   1
   1  -4   2 245.354 14.6224   2
  -1  -4  -2 280.569 23.8164   1
   1  -4   2 250.474 21.6152   1
  -1   4  -2 283.903 22.1820   1
   1   4   2 280.407 23.0940   1
   1   4   2 276.992 14.6200   2
   1   4   2 279.079 14.6107   3
   2  -4   2 20.3662 2.66478   2
   2  -4   2 17.2139 11.8642   1
  -2  -4  -2 40.8131 14.0410   1
  -2   4  -2 26.9132 11.2080   1
   2   4   2 18.7929 11.4895   1
   3  -4   2 53.2509 15.3540   1
  -3  -4  -2 51.9985 15.0028   1
   3  -4   2 53.5662 4.09688   2
   3   4   2 56.3762 4.16854   2
   3   4   2 46.7302 14.4962   1
  -3   4  -2 56.3124 15.8709   1
  -4  -4  -2 91.3916 18.8492   1
   4  -4   2 78.2760 5.42205   2
   4  -4   2 113.090 20.6684   1
  -4   4  -2 91.3506 19.6585   1
   4   4   2 75.6517 5.37404   2
   4   4   2 94.6568 20.5386   1
  -5  -4  -2 67.9225 24.5623   1
   5  -4   2 95.8092 6.36451   2
   5   4   2 88.7953 6.33631   2
   5   4   2 101.189 29.4010   1
   6  -4   2 301.742 16.8322   2
   6   4   2 293.743 16.8305   2
   7  -4   2 -0.0891 3.08779   2
   7   4   2 5.53997 3.08462   2
   8  -4   2 49.6277 6.19589   2
   8   4   2 51.2400 6.53243   2
   9  -4   2 8.63139 5.00070   2
   9   4   2 10.5667 4.20755   2
  11  -5  -2 14.8560 4.69975   2
  11   5  -2 10.9089 4.37631   2
  10  -5  -2 52.9639 5.71504   2
  10   5  -2 47.8866 5.64123   2
   9  -5  -2 17.3768 3.05874   2
   9   5  -2 19.1016 3.32896   2
   8  -5  -2 9.13978 2.38890   2
   8   5  -2 8.11497 2.67333   2
   7  -5  -2 267.845 14.6666   2
  -7  -5   2 254.714 33.9872   1
   7  -5  -2 272.421 33.7863   1
  -7  -5   2 252.970 15.4836   3
   7   5  -2 276.589 42.3720   1
   7   5  -2 267.536 14.7791   2
  -7   5   2 265.512 34.3192   1
  -6  -5   2 281.042 17.5636   3
   6  -5  -2 342.316 36.7496   1
  -6  -5   2 318.866 33.4040   1
   6  -5  -2 314.775 17.0332   2
   6   5  -2 343.720 34.0612   1
   6   5  -2 317.862 17.1576   2
  -6   5   2 321.651 37.2707   1
   5  -5  -2 293.224 30.6010   1
   5  -5  -2 281.689 15.3333   2
  -5  -5   2 261.378 15.7916   3
  -5  -5   2 293.051 30.3731   1
   5   5  -2 285.601 15.4459   2
   5   5  -2 292.792 28.8256   1
  -5   5   2 311.269 30.3300   1
   4  -5  -2 364.382 31.6287   1
  -4  -5   2 350.325 19.9567   3
  -4  -5   2 375.769 31.7035   1
   4  -5  -2 363.297 19.5767   2
   4   5  -2 361.714 19.6816   2
  -4   5   2 392.052 32.0893   1
   4   5  -2 380.478 32.2988   1
   3  -5  -2 777.062 51.7948   1
  -3  -5   2 885.388 43.9592   3
   3  -5  -2 855.753 43.7221   2
   3   5  -2 771.656 50.5434   1
   3   5  -2 830.709 43.8607   2
  -3   5   2 799.073 51.9556   1
   2  -5  -2 1143.64 56.5455   3
  -2  -5   2 1027.20 60.4497   1
   2   5  -2 1080.26 56.5003   2
   2   5  -2 1017.18 60.5840   1
  -2   5   2 1043.42 62.5825   1
   1  -5  -2 1712.95 93.6818   1
  -1  -5   2 1637.58 89.9234   1
   1   5  -2 1724.37 89.7934   1
  -1   5   2 1618.83 93.3360   1
   0  -5  -2 2044.07 111.092   1
   0   5   2 1960.86 110.837   1
   1  -5   2 2299.81 126.958   1
  -1  -5  -2 2384.61 128.818   1
   1   5   2 2339.74 128.577   1
  -1   5  -2 2187.03 126.787   1
   2  -5   2 610.390 31.6233   2
   2  -5   2 580.700 40.4698   1
  -2  -5  -2 595.008 42.4426   1
  -2   5  -2 569.492 40.6106   1
   2   5   2 581.548 41.7366   1
   2   5   2 591.150 31.6076   2
   3  -5   2 1634.59 98.9197   1
  -3  -5  -2 1647.33 100.570   1
   3  -5   2 1716.55 88.3449   2
   3   5   2 1662.41 88.3227   2
   3   5   2 1685.54 100.183   1
  -3   5  -2 1610.45 99.4053   1
  -4  -5  -2 82.5231 20.6994   1
   4  -5   2 67.4726 4.75896   2
   4  -5   2 90.3973 19.0373   1
   4   5   2 77.7711 17.7710   1
   4   5   2 56.2427 4.64635   2
  -4   5  -2 85.4869 20.7280   1
   5  -5   2 306.914 17.9922   2
  -5  -5  -2 350.941 48.6184   1
   5   5   2 322.160 18.0477   2
   5   5   2 367.579 36.5990   1
   6  -5   2 34.8646 4.42173   2
   6   5   2 43.2237 4.79669   2
   7  -5   2 27.0429 3.72673   2
   7   5   2 22.9666 3.94734   2
   8  -5   2 10.4457 3.68080   2
   8   5   2 5.07436 3.65937   2
   9  -5   2 26.0640 4.69623   2
   9   5   2 28.6842 5.03104   2
  11   6  -2 8.93686 4.13721   2
  10  -6  -2 53.3770 5.89603   2
  10   6  -2 52.0075 6.06926   2
   9  -6  -2 16.1381 3.08104   2
   8  -6  -2 39.0384 4.08555   2
   8   6  -2 37.5922 4.42890   2
   7  -6  -2 73.8163 24.8942   1
  -7  -6   2 57.8530 5.60357   3
  -7  -6   2 63.9145 21.8457   1
   7  -6  -2 52.5921 4.25196   2
   7   6  -2 52.5832 4.61042   2
   7   6  -2 70.8523 27.0343   1
  -7   6   2 67.9693 22.2635   1
  -6  -6   2 283.285 16.0942   3
  -6  -6   2 315.919 34.4122   1
   6  -6  -2 278.821 31.2549   1
   6  -6  -2 276.656 15.4490   2
  -6   6   2 291.741 32.5676   1
   6   6  -2 281.172 31.5142   1
   6   6  -2 279.278 15.5969   2
   5  -6  -2 831.673 58.4598   1
  -5  -6   2 811.234 57.8140   1
   5  -6  -2 857.479 44.0851   2
  -5  -6   2 803.301 44.4579   3
  -5   6   2 831.642 57.5444   1
   5   6  -2 806.622 56.8642   1
   5   6  -2 841.154 44.1983   2
  -4  -6   2 511.080 26.4531   3
  -4  -6   2 474.415 37.2480   1
   4  -6  -2 512.064 39.4036   1
   4  -6  -2 510.149 26.0734   2
  -4   6   2 463.652 39.0566   1
   4   6  -2 527.836 37.2829   1
   4   6  -2 433.475 26.1673   2
  -3  -6   2 170.723 8.68940   3
   3  -6  -2 155.767 8.29859   2
   3  -6  -2 124.105 19.1364   1
  -3   6   2 139.114 19.3266   1
   3   6  -2 148.095 8.52224   2
   3   6  -2 150.918 18.6058   1
  -2  -6   2 12.9817 7.56768   1
   2  -6  -2 11.9167 1.63744   3
   2   6  -2 16.5543 1.50548   2
   1  -6  -2 4823.10 269.397   1
  -1  -6   2 4970.92 266.063   1
   1   6  -2 5592.75 266.121   1
  -1   6   2 4593.67 268.872   1
   0  -6   2 351.748 17.9619   2
   0  -6  -2 308.573 24.8571   1
   0   6   2 326.885 24.6720   1
   0   6   2 334.179 17.8803   2
   1  -6   2 964.231 59.0388   1
   1  -6   2 1051.66 53.6582   2
  -1  -6  -2 1089.08 53.5776   3
  -1  -6  -2 980.472 61.4153   1
   1   6   2 1019.81 53.6285   2
  -1   6  -2 928.137 58.8851   1
   1   6   2 1003.07 60.7466   1
   2  -6   2 2722.97 152.204   1
  -2  -6  -2 2740.55 153.479   1
   2  -6   2 2789.99 144.448   2
  -2   6  -2 2668.53 152.114   1
   2   6   2 2734.85 153.521   1
   2   6   2 2685.82 144.415   2
  -3  -6  -2 232.492 28.1710   1
   3  -6   2 226.102 25.2829   1
   3  -6   2 212.957 12.4072   2
   3   6   2 228.779 26.1616   1
   3   6   2 231.952 12.4599   2
  -3   6  -2 202.707 24.4421   1
  -4  -6  -2 114.492 23.6211   1
   4  -6   2 114.009 7.48848   2
   4  -6   2 141.473 23.0765   1
  -4   6  -2 133.437 23.7068   1
   4   6   2 145.530 23.2830   1
   4   6   2 126.348 7.58278   2
   5  -6   2 4.39900 2.36759   2
  -5  -6  -2 11.3161 16.3338   1
   5   6   2 27.7353 22.3828   1
   5   6   2 4.80194 2.25533   2
   6  -6   2 207.933 11.9220   2
   6   6   2 195.814 11.9583   2
   7  -6   2 87.3730 7.06521   2
   7   6   2 85.2207 7.08589   2
   8  -6   2 73.8370 8.04358   2
   8   6   2 59.6612 6.69165   2
   9  -6   2 3.95311 3.93887   2
   9   6   2 -3.7976 4.40899   2
  11   7  -2 15.5011 4.38931   2
  10  -7  -2 29.8035 4.82633   2
  10   7  -2 29.7775 4.34451   2
   9  -7  -2 77.4088 5.94255   2
   9   7  -2 69.9876 6.13728   2
   8  -7  -2 46.2969 4.44363   2
   8   7  -2 49.3211 4.80889   2
  -7  -7   2 43.5789 5.35448   3
   7  -7  -2 50.0734 3.87231   2
   7  -7  -2 52.2435 20.5988   1
  -7  -7   2 30.0241 19.0432   1
   7   7  -2 45.5996 20.8118   1
   7   7  -2 39.5242 4.15711   2
  -7   7   2 76.3686 29.2559   1
  -6  -7   2 627.369 50.6101   1
   6  -7  -2 615.232 33.1087   2
   6  -7  -2 630.138 49.6066   1
  -6  -7   2 580.367 33.6263   3
  -6   7   2 648.848 53.7096   1
   6   7  -2 644.356 33.2612   2
   6   7  -2 590.294 53.9550   1
  -5  -7   2 467.579 27.1040   3
   5  -7  -2 476.568 41.6550   1
   5  -7  -2 494.920 26.6716   2
  -5  -7   2 495.892 40.8026   1
   5   7  -2 507.011 26.8221   2
   5   7  -2 539.368 40.9646   1
  -5   7   2 531.336 41.4553   1
   4  -7  -2 123.387 22.7748   1
  -4  -7   2 128.479 20.8440   1
  -4  -7   2 125.094 7.24384   3
   4  -7  -2 127.023 6.63368   2
  -4   7   2 122.260 22.5703   1
   4   7  -2 120.648 20.8277   1
   4   7  -2 101.154 6.83152   2
   3  -7  -2 1400.90 71.2804   2
   3  -7  -2 1285.49 79.4107   1
  -3  -7   2 1456.17 71.5304   3
  -3   7   2 1286.57 79.3883   1
   3   7  -2 1345.62 71.4318   2
   3   7  -2 1271.24 78.2358   1
  -2  -7   2 6015.13 328.931   1
  -2   7   2 6321.73 331.364   1
   2   7  -2 5933.31 328.953   1
  -2   7   2 6307.62 331.286   1
  -1  -7   2 1188.04 61.1909   1
  -1  -7   2 1105.15 58.6005   2
   1  -7  -2 1097.60 65.1008   1
   1  -7  -2 1113.09 58.5271   3
  -1   7   2 967.346 58.5800   3
  -1   7   2 998.992 58.4611   2
   1   7  -2 1374.48 61.1374   1
   1   7  -2 1082.68 58.5965   2
  -1   7   2 1015.91 64.4681   1
   0  -7  -2 95.0715 5.40871   3
   0  -7  -2 96.0352 15.9716   1
   0   7  -2 126.414 10.8657   1
   0   7   2 89.2767 14.4765   1
   0   7   2 95.0652 5.50283   2
   0   7   2 90.1881 5.52498   3
   1  -7   2 467.543 31.3906   1
  -1  -7  -2 467.332 24.8375   3
   1  -7   2 458.928 24.9163   2
  -1  -7  -2 460.736 33.2634   1
   1   7   2 472.841 33.5638   1
   1   7   2 461.255 24.8732   2
   2  -7   2 293.869 26.7654   1
  -2  -7  -2 294.268 29.0091   1
   2  -7   2 288.164 16.3068   2
  -2  -7  -2 275.293 16.2381   3
   2   7   2 311.190 16.3088   2
   2   7   2 341.517 28.6269   1
  -2   7  -2 321.346 27.2791   1
   3  -7   2 455.251 24.3845   2
  -3  -7  -2 438.403 38.7914   1
   3  -7   2 460.400 36.8144   1
   3   7   2 442.864 24.3443   2
   3   7   2 456.320 37.9117   1
  -3   7  -2 447.887 37.4147   1
   4  -7   2 436.857 37.6478   1
  -4  -7  -2 388.492 39.4620   1
   4  -7   2 382.020 22.2460   2
   4   7   2 415.219 22.3033   2
   4   7   2 456.658 41.8939   1
  -4   7  -2 403.097 36.1173   1
   5  -7   2 21.0593 2.88150   2
  -5  -7  -2 32.1432 23.8690   1
   5   7   2 38.0161 18.2879   1
   5   7   2 22.5732 3.06465   2
   6  -7   2 42.5913 4.75772   2
   6   7   2 40.3803 4.18508   2
   7  -7   2 45.0981 5.64294   2
   7   7   2 41.4899 5.27802   2
   8  -7   2 6.10473 3.58839   2
   8   7   2 5.79991 3.76935   2
   9  -7   2 18.5240 4.42968   2
   9   7   2 6.16220 4.97055   2
  11   8  -2 12.5010 4.37393   2
  10  -8  -2 20.5229 4.69952   2
  10   8  -2 20.6802 4.03461   2
   9  -8  -2 65.8264 5.26288   2
   9   8  -2 42.4637 5.38520   2
   8  -8  -2 97.3837 6.58262   2
   8   8  -2 100.193 6.92356   2
   7  -8  -2 242.793 13.8585   2
  -7  -8   2 270.515 36.4090   1
  -7  -8   2 253.560 14.7990   3
   7  -8  -2 251.896 33.5568   1
  -7   8   2 222.741 34.1572   1
   7   8  -2 255.851 14.1125   2
   7   8  -2 223.044 41.7863   1
   6  -8  -2 46.5035 19.5915   1
  -6  -8   2 9.02703 2.67341   3
  -6  -8   2 22.8517 16.7518   1
   6  -8  -2 13.6020 1.85522   2
  -6   8   2 13.4616 16.1295   1
   6   8  -2 27.2959 15.7581   1
   6   8  -2 13.8588 2.23853   2
  -5  -8   2 10.0058 2.30845   3
   5  -8  -2 13.9007 1.55411   2
   5  -8  -2 16.4795 14.3400   1
  -5  -8   2 13.2299 13.1802   1
  -5   8   2 16.6240 15.8025   1
   5   8  -2 6.20315 1.73391   2
   5   8  -2 5.13852 12.4848   1
  -4  -8   2 591.029 41.7817   1
   4  -8  -2 568.584 42.9108   1
   4  -8  -2 597.117 31.1014   2
  -4  -8   2 595.338 31.4681   3
   4   8  -2 539.678 42.4558   1
   4   8  -2 589.891 31.2687   2
  -4   8   2 585.918 43.3109   1
  -3  -8   2 729.939 36.0533   3
   3  -8  -2 717.395 35.7872   2
  -3   8   2 626.321 45.5452   1
   3   8  -2 644.869 35.9503   2
   3   8  -2 624.551 43.4944   1
  -2  -8   2 2336.30 135.599   1
   2  -8  -2 2472.51 131.461   3
  -2   8   2 2518.94 131.216   2
  -2   8   2 2440.22 137.871   1
   2   8  -2 2630.08 136.066   1
   1  -8  -2 830.664 54.9683   1
   1  -8  -2 853.144 47.9566   3
  -1  -8   2 968.632 51.2540   1
  -1  -8   2 852.888 48.0132   2
   1   8  -2 1196.40 51.5690   1
  -1   8   2 852.972 54.4964   1
  -1   8   2 837.660 47.8716   2
   1   8  -2 848.249 48.0035   2
   0  -8  -2 150.647 18.6295   1
   0  -8  -2 152.297 8.95132   3
   0   8   2 162.821 18.4722   1
   0   8   2 178.730 8.99153   2
   1  -8   2 1109.27 59.0362   2
  -1  -8  -2 1150.10 58.9981   3
  -1  -8  -2 1131.42 67.7275   1
   1  -8   2 1069.91 64.5776   1
   1   8   2 1078.27 67.1204   1
  -1   8  -2 1077.89 65.0175   1
   1   8   2 1143.48 59.0176   2
   2  -8   2 173.614 21.4543   1
  -2  -8  -2 184.272 22.5560   1
   2  -8   2 184.689 9.99606   2
  -2  -8  -2 174.923 9.93541   3
   2   8   2 170.509 9.91834   2
   2   8   2 180.303 21.2909   1
  -2   8  -2 170.701 21.3417   1
   3  -8   2 1216.68 76.1734   1
   3  -8   2 1276.58 64.8250   2
  -3  -8  -2 1230.72 78.8893   1
   3   8   2 1203.39 77.8628   1
  -3   8  -2 1154.92 76.7826   1
   3   8   2 1200.33 64.7845   2
   4  -8   2 291.846 31.1256   1
   4  -8   2 252.650 14.7627   2
  -4  -8  -2 240.109 29.7059   1
  -4   8  -2 259.105 31.3465   1
   4   8   2 272.041 14.8068   2
   4   8   2 279.367 29.7591   1
   5  -8   2 539.704 29.8199   2
  -5  -8  -2 514.440 48.5449   1
   5   8   2 568.217 29.8554   2
   5   8   2 560.701 56.8006   1
   6  -8   2 77.8515 6.04356   2
   6   8   2 68.9556 5.88420   2
   7  -8   2 120.873 8.50200   2
   7   8   2 125.938 8.57873   2
   8  -8   2 18.0944 4.25674   2
   8   8   2 14.9484 3.98599   2
   9  -8   2 9.74541 4.96275   2
   9   8   2 3.54374 4.93269   2
  11   9  -2 15.3000 4.34840   2
  10   9  -2 5.41025 3.52051   2
   9  -9  -2 93.6275 6.66319   2
   9   9  -2 80.9273 6.84348   2
   8  -9  -2 103.241 7.06764   2
  -8  -9   2 103.491 8.54171   3
   8   9  -2 115.673 7.39879   2
   7  -9  -2 5.80656 20.6801   1
   7  -9  -2 2.82455 1.92360   2
  -7  -9   2 8.75557 16.3158   1
  -7  -9   2 2.34359 2.98439   3
   7   9  -2 -0.5119 2.27447   2
   7   9  -2 4.79799 20.8994   1
  -7   9   2 -0.0946 17.9768   1
  -6  -9   2 203.712 29.1078   1
   6  -9  -2 237.718 13.1389   2
  -6  -9   2 223.826 13.8167   3
   6  -9  -2 251.614 30.6420   1
   6   9  -2 257.474 36.0543   1
   6   9  -2 250.360 13.3650   2
  -6   9   2 259.953 34.7524   1
  -5  -9   2 770.336 55.1692   1
   5  -9  -2 809.589 55.6589   1
   5  -9  -2 778.635 41.3617   2
  -5  -9   2 733.430 41.7785   3
   5   9  -2 720.325 41.5088   2
  -5   9   2 829.925 56.3804   1
   5   9  -2 854.634 55.8964   1
  -4  -9   2 323.587 17.7402   3
   4  -9  -2 319.158 31.5535   1
   4  -9  -2 321.226 17.2999   2
  -4  -9   2 290.822 29.2094   1
   4   9  -2 324.419 17.5150   2
   4   9  -2 307.216 29.4403   1
  -4   9   2 375.815 31.4916   1
   3  -9  -2 2009.02 98.9332   2
  -3  -9   2 1987.53 99.1787   3
  -3   9   2 1860.46 98.9207   2
  -3   9   2 1785.67 107.947   1
   3   9  -2 1785.65 106.188   1
   3   9  -2 1762.19 99.0934   2
  -2  -9   2 2503.37 139.822   1
   2  -9  -2 2453.97 142.397   1
   2  -9  -2 2671.33 135.197   3
   2   9  -2 2647.21 140.003   1
  -2   9   2 2461.09 142.067   1
  -1  -9   2 4169.19 200.218   1
   1  -9  -2 3431.59 196.291   3
   1  -9  -2 3406.63 202.654   1
  -1   9   2 3185.87 201.894   1
   1   9  -2 4336.51 199.775   1
   0  -9  -2 490.903 34.9654   1
   0  -9  -2 509.048 26.0807   3
   0   9   2 497.853 34.4287   1
   0   9   2 459.346 26.0313   2
  -1  -9  -2 104.004 18.1494   1
  -1  -9  -2 88.2721 5.44133   3
   1   9   2 91.4640 5.43529   2
   1   9   2 91.6636 16.1795   1
  -2  -9  -2 203.966 12.0483   3
   2  -9   2 208.371 12.0625   2
  -2  -9  -2 218.228 25.7074   1
   2  -9   2 216.354 23.8024   1
   2   9   2 227.654 12.0935   2
  -2   9  -2 244.138 24.5449   1
   2   9   2 227.575 23.5819   1
  -3  -9  -2 181.516 9.54874   3
  -3  -9  -2 220.396 27.2477   1
   3  -9   2 159.511 9.50917   2
   3  -9   2 144.545 22.9367   1
   3   9   2 153.006 9.42878   2
   3   9   2 168.952 22.6276   1
  -3   9  -2 142.801 23.7560   1
   4  -9   2 1178.47 61.8075   2
   4  -9   2 1234.46 76.6576   1
  -4  -9  -2 1087.07 79.5142   1
   4   9   2 1168.74 61.8349   2
   4   9   2 1096.26 79.4334   1
  -4   9  -2 1155.49 77.5426   1
  -5  -9  -2 75.6964 28.2634   1
   5  -9   2 68.9416 5.50738   2
   5   9   2 61.4238 24.7855   1
   5   9   2 76.3119 5.72724   2
   6  -9   2 119.158 7.80003   2
   6   9   2 105.996 7.64938   2
   7  -9   2 73.7796 6.39156   2
   7   9   2 63.2646 6.42688   2
   8  -9   2 25.7656 4.30960   2
   8   9   2 27.6641 4.43183   2
   9  -9   2 16.2266 5.40087   2
   9   9   2 22.8134 4.55667   2
  11  10  -2 5.98834 4.10820   2
  10 -10  -2 14.4390 3.41254   2
  10  10  -2 8.74745 3.48949   2
   9 -10  -2 23.6514 3.24904   2
   9  10  -2 14.6964 3.55847   2
   8 -10  -2 136.780 7.86665   2
  -8 -10   2 107.501 9.15621   3
   8  10  -2 124.131 8.31386   2
  -7 -10   2 114.720 26.2400   1
   7 -10  -2 78.2304 5.31830   2
   7 -10  -2 89.6667 24.1687   1
  -7 -10   2 81.5099 6.66289   3
   7  10  -2 72.2991 5.67623   2
   7  10  -2 88.2363 24.0708   1
  -7  10   2 69.4367 28.4991   1
  -6 -10   2 233.433 14.3239   3
  -6 -10   2 256.967 30.3251   1
   6 -10  -2 245.609 13.6689   2
   6 -10  -2 261.471 31.7207   1
   6  10  -2 251.433 13.8969   2
  -6  10   2 254.936 31.0740   1
   6  10  -2 273.013 31.0299   1
  -5 -10   2 889.176 47.1361   3
   5 -10  -2 919.105 46.6942   2
  -5 -10   2 920.305 61.0407   1
   5 -10  -2 852.377 60.4677   1
  -5  10   2 859.813 60.7475   1
   5  10  -2 826.466 62.5312   1
   5  10  -2 853.480 46.8430   2
   4 -10  -2 2574.29 133.412   2
  -4 -10   2 2465.63 143.408   1
  -4 -10   2 2588.80 133.741   3
   4 -10  -2 2529.08 144.936   1
  -4  10   2 2498.19 145.587   1
   4  10  -2 2520.52 143.943   1
   4  10  -2 2449.01 133.569   2
   3 -10  -2 261.721 12.7062   2
  -3 -10   2 266.542 13.0658   3
  -3  10   2 226.356 12.6885   2
   3  10  -2 225.674 22.5037   1
   3  10  -2 208.434 12.9374   2
  -3  10   2 224.048 25.8962   1
  -3  10   2 217.596 23.7513   1
   2 -10  -2 70.3403 14.3432   1
  -2 -10   2 79.3241 4.99975   2
  -2  10   2 81.6351 4.52984   2
  -2  10   2 96.2534 15.5742   1
   2  10  -2 84.9859 4.96392   2
   1 -10  -2 619.335 46.6591   1
   1 -10  -2 640.425 38.7529   3
   1  10  -2 857.831 38.8248   2
  -1  10   2 646.089 38.6159   2
  -1  10   2 641.694 46.0852   1
   1  10  -2 953.123 43.9869   1
   0 -10  -2 1367.53 71.9132   3
   0 -10  -2 1309.54 79.8735   1
   0  10   2 1357.62 79.7864   1
   0  10   2 1377.47 71.8663   2
   1 -10   2 819.182 42.3340   2
  -1 -10  -2 760.193 42.2944   3
  -1 -10  -2 752.543 51.7476   1
   1  10   2 745.157 51.3880   1
  -1  10  -2 973.815 50.5325   1
   1  10   2 730.940 42.2676   2
  -2 -10  -2 1416.26 86.3449   1
   2 -10   2 1409.01 74.8375   2
  -2 -10  -2 1414.92 74.8505   3
   2 -10   2 1317.48 83.3804   1
  -2  10  -2 1348.28 83.5026   1
   2  10   2 1458.28 74.8357   2
   2  10   2 1478.54 85.7966   1
  -3 -10  -2 25.9846 15.7262   1
   3 -10   2 16.0600 13.4160   1
  -3 -10  -2 13.5123 2.11291   3
   3 -10   2 11.9617 2.12636   2
   3  10   2 10.3313 2.03408   2
   3  10   2 12.7790 13.3740   1
  -3  10  -2 11.4538 13.6194   1
  -4 -10  -2 277.689 34.6436   1
   4 -10   2 204.550 12.4159   2
   4 -10   2 220.035 26.6062   1
   4  10   2 231.234 12.5664   2
   4  10   2 229.626 31.2083   1
  -4  10  -2 185.664 29.8198   1
   5 -10   2 60.4814 5.06081   2
  -5 -10  -2 34.3979 19.0604   1
   5  10   2 74.5419 22.8752   1
   5  10   2 52.0405 4.88775   2
   6 -10   2 97.0748 7.20935   2
   6  10   2 102.935 7.50325   2
   7 -10   2 212.116 12.9134   2
   7  10   2 206.978 13.1055   2
   8 -10   2 21.7731 4.45395   2
   8  10   2 19.2461 4.16836   2
   9 -10   2 22.8763 4.73011   2
   9  10   2 15.0661 4.81849   2
  10 -11  -2 29.6282 4.73182   2
  10  11  -2 21.1404 4.21455   2
   9 -11  -2 94.2395 6.41321   2
   9  11  -2 74.2761 6.76023   2
  -8 -11   2 36.9392 4.78910   3
   8 -11  -2 35.2688 3.94064   2
   8  11  -2 30.7759 3.70749   2
   7 -11  -2 110.821 32.6608   1
  -7 -11   2 34.7355 19.7359   1
   7 -11  -2 44.9089 4.07584   2
  -7 -11   2 57.5128 5.75537   3
   7  11  -2 48.4443 4.62796   2
   7  11  -2 60.2176 22.5943   1
  -7  11   2 63.2002 30.5433   1
   6 -11  -2 55.4631 3.90788   2
  -6 -11   2 62.1290 18.6699   1
   6 -11  -2 159.647 28.1070   1
  -6 -11   2 51.4777 5.05861   3
   6  11  -2 55.3771 21.6477   1
   6  11  -2 48.7059 4.22495   2
  -6  11   2 61.6960 23.2751   1
  -5 -11   2 253.114 14.1803   3
   5 -11  -2 251.508 13.5678   2
   5 -11  -2 301.212 29.8420   1
  -5 -11   2 273.549 29.9372   1
  -5  11   2 251.818 31.9936   1
   5  11  -2 212.316 30.3726   1
   5  11  -2 232.717 13.7563   2
   4 -11  -2 1499.61 76.2098   2
  -4 -11   2 1511.78 76.5849   3
  -4 -11   2 1503.43 87.4889   1
   4 -11  -2 1437.29 88.8910   1
   4  11  -2 1404.89 76.3925   2
   4  11  -2 1367.69 86.7260   1
  -4  11   2 1304.08 89.6551   1
   3 -11  -2 231.703 11.7657   2
  -3 -11   2 226.137 12.1198   3
  -3  11   2 231.248 25.7823   1
   3  11  -2 190.453 12.0107   2
  -3  11   2 245.708 23.8251   1
  -3  11   2 219.088 11.7474   2
   3  11  -2 204.089 21.8200   1
  -2 -11   2 404.192 21.8744   2
   2 -11  -2 404.868 31.2450   1
  -2 -11   2 432.922 29.0855   1
   2  11  -2 416.340 21.8836   2
   2  11  -2 382.769 28.2314   1
  -2  11   2 399.068 30.9364   1
  -2  11   2 403.626 21.6336   2
  -1 -11   2 729.271 38.1312   1
   1 -11  -2 503.314 39.5572   1
   1 -11  -2 530.701 31.5099   3
   1  11  -2 686.683 37.7136   1
   1  11  -2 702.606 31.5938   2
  -1  11   2 476.035 38.6668   1
  -1  11   2 504.062 31.3407   2
   0 -11  -2 908.333 56.5756   1
   0 -11  -2 915.526 47.3642   3
   0  11   2 874.528 47.2745   2
   0  11   2 857.174 55.2083   1
   1 -11   2 1792.02 94.0604   2
  -1 -11  -2 1787.31 94.0675   3
  -1 -11  -2 1785.08 104.010   1
   1  11   2 1707.62 94.0108   2
  -1  11  -2 1858.08 101.070   1
   1  11   2 1703.41 103.808   1
   2 -11   2 438.826 23.3541   2
  -2 -11  -2 477.907 37.5946   1
  -2 -11  -2 435.639 23.3894   3
   2 -11   2 423.348 34.1240   1
   2  11   2 422.474 23.3562   2
   2  11   2 430.749 34.8134   1
  -2  11  -2 402.301 34.2512   1
   3 -11   2 391.072 33.5757   1
   3 -11   2 373.002 20.2924   2
  -3 -11  -2 361.865 20.3428   3
  -3 -11  -2 386.991 36.0154   1
   3  11   2 370.873 20.2825   2
   3  11   2 365.336 36.3919   1
  -3  11  -2 369.471 33.7303   1
  -4 -11  -2 414.230 37.8944   1
  -4 -11  -2 397.496 21.3061   3
   4 -11   2 392.237 35.8218   1
   4 -11   2 372.676 21.1824   2
   4  11   2 378.098 21.1994   2
  -4  11  -2 415.991 39.4432   1
   4  11   2 360.957 39.2847   1
  -5 -11  -2 624.110 67.4813   1
   5 -11   2 661.805 34.8693   2
   5  11   2 632.947 60.7636   1
   5  11   2 637.169 34.9081   2
   6 -11   2 50.1249 5.17534   2
   6  11   2 44.5164 5.28235   2
   7 -11   2 46.8138 5.76848   2
   7  11   2 59.8187 6.38414   2
   8 -11   2 31.2867 4.49827   2
   8  11   2 29.5075 4.52620   2
   9 -11   2 30.7300 5.91163   2
   9  11   2 23.4856 5.64926   2
  10  12  -2 6.93835 3.82033   2
   9 -12  -2 51.8211 5.00429   2
   9  12  -2 40.6521 5.37561   2
  -8 -12   2 132.047 10.0943   3
   8 -12  -2 139.511 8.47945   2
   8  12  -2 143.415 9.00123   2
  -7 -12   2 377.880 43.9717   1
   7 -12  -2 349.866 19.2081   2
   7 -12  -2 351.089 39.2729   1
  -7 -12   2 353.748 20.1681   3
   7  12  -2 304.013 49.3806   1
   7  12  -2 355.784 19.6053   2
  -7  12   2 340.179 47.0513   1
  -6 -12   2 499.082 44.9347   1
   6 -12  -2 468.559 43.6730   1
  -6 -12   2 507.317 27.7330   3
   6 -12  -2 511.335 27.0707   2
   6  12  -2 542.333 45.9484   1
   6  12  -2 484.876 27.2954   2
  -6  12   2 524.170 46.1055   1
   5 -12  -2 81.2952 19.1582   1
   5 -12  -2 71.3806 4.42312   2
  -5 -12   2 64.0268 5.24483   3
  -5 -12   2 69.4095 17.9252   1
   5  12  -2 73.7863 4.78371   2
   5  12  -2 64.5775 16.8774   1
  -5  12   2 77.1190 18.8083   1
  -4 -12   2 1078.02 69.5976   1
   4 -12  -2 1156.05 59.2043   2
  -4 -12   2 1177.92 59.5904   3
   4  12  -2 1126.87 71.2809   1
  -4  12   2 1061.43 71.4400   1
   4  12  -2 1072.09 59.3856   2
   3 -12  -2 1112.91 56.1096   2
  -3 -12   2 1101.23 56.3903   3
   3  12  -2 1024.31 56.3158   2
  -3  12   2 1084.57 56.1015   2
   3  12  -2 1046.07 65.1088   1
  -3  12   2 1025.20 66.7588   1
  -3  12   2 977.769 67.8264   1
  -2 -12   2 316.949 23.7313   1
   2 -12  -2 298.985 28.3110   1
  -2 -12   2 324.695 16.6651   2
  -2  12   2 293.226 26.2732   1
   2  12  -2 297.430 16.6012   2
  -2  12   2 294.937 16.3613   2
   2  12  -2 316.634 23.9349   1
   1 -12  -2 226.021 26.3824   1
   1 -12  -2 256.114 15.7623   3
  -1 -12   2 357.234 15.7493   2
  -1 -12   2 371.002 24.6446   1
   1  12  -2 326.640 15.7193   2
  -1  12   2 230.184 25.2986   1
  -1  12   2 236.647 15.4678   2
   1  12  -2 276.693 22.0611   1
   0 -12  -2 3425.41 192.116   1
   0 -12  -2 3643.11 183.720   3
   0  12   2 3321.28 191.455   1
  -1 -12  -2 656.856 38.8713   3
  -1 -12  -2 655.702 48.8797   1
   1  12   2 700.991 48.2698   1
  -1  12  -2 743.886 38.8947   2
  -1  12  -2 855.933 47.2046   1
  -1  12  -2 842.419 47.9291   1
   1  12   2 677.151 38.8364   2
   2 -12   2 50.9199 14.9884   1
   2 -12   2 66.0600 4.59473   2
  -2 -12  -2 65.8940 17.6843   1
  -2 -12  -2 66.0629 4.61622   3
   2  12   2 71.9036 17.3077   1
  -2  12  -2 56.8021 15.1410   1
   2  12   2 64.0231 4.46930   2
  -3 -12  -2 81.1178 5.50881   3
   3 -12   2 85.9083 18.3033   1
  -3 -12  -2 102.949 21.1485   1
   3 -12   2 79.4976 5.49403   2
   3  12   2 73.1516 17.5865   1
  -3  12  -2 97.9241 19.3683   1
   3  12   2 80.6348 5.37984   2
  -4 -12  -2 358.280 39.7357   1
   4 -12   2 335.596 19.0495   2
   4 -12   2 326.544 33.4964   1
  -4 -12  -2 360.912 19.2533   3
   4  12   2 346.327 19.1020   2
   4  12   2 366.722 36.1595   1
  -4  12  -2 327.273 37.1619   1
  -5 -12  -2 79.3703 22.9828   1
   5 -12   2 78.6303 5.67141   2
   5  12   2 70.5614 5.75975   2
   5  12   2 84.1493 30.7089   1
   6 -12   2 270.504 14.9814   2
   6  12   2 243.787 14.8719   2
   7 -12   2 47.1244 5.42921   2
   7  12   2 47.2170 5.06243   2
   8 -12   2 84.7332 7.94726   2
   8  12   2 76.9337 7.84554   2
   9 -12   2 1.63081 4.81297   2
   9  12   2 7.27291 4.54099   2
  10 -13  -2 49.0130 5.54921   2
  10  13  -2 46.3848 5.36574   2
   9 -13  -2 38.4835 4.72269   2
   9  13  -2 48.0614 4.85019   2
   8 -13  -2 36.2681 4.09900   2
  -8 -13   2 33.8208 4.94478   3
   8  13  -2 37.6012 3.98268   2
  -7 -13   2 144.892 27.8996   1
  -7 -13   2 175.071 10.8385   3
   7 -13  -2 161.173 9.64418   2
   7 -13  -2 227.510 41.7336   1
   7  13  -2 165.755 10.0551   2
  -7  13   2 166.185 31.4429   1
   6 -13  -2 174.436 9.82934   2
  -6 -13   2 164.170 10.6876   3
  -6 -13   2 206.385 30.3752   1
   6 -13  -2 220.751 33.2484   1
  -6  13   2 194.635 28.6773   1
   6  13  -2 195.441 28.6793   1
   6  13  -2 164.079 10.1498   2
   5 -13  -2 23.6694 17.5320   1
   5 -13  -2 24.5428 2.28281   2
  -5 -13   2 23.4737 13.5806   1
  -5 -13   2 24.4836 2.86209   3
  -5  13   2 15.1967 16.2223   1
   5  13  -2 18.4733 2.35948   2
   5  13  -2 24.7320 15.3351   1
   4 -13  -2 419.459 22.8730   2
  -4 -13   2 410.168 23.3014   3
  -4 -13   2 410.607 35.1920   1
  -4  13   2 461.723 22.8891   2
   4  13  -2 449.491 36.0587   1
  -4  13   2 446.875 36.6298   1
   4  13  -2 406.811 23.1208   2
   3 -13  -2 175.622 9.21113   2
  -3 -13   2 186.087 9.66279   3
   3  13  -2 163.649 9.49797   2
  -3  13   2 169.142 22.3489   1
  -3  13   2 149.436 22.9025   1
   3  13  -2 139.611 20.1487   1
  -3  13   2 165.229 9.19861   2
  -2 -13   2 449.630 32.0867   1
   2 -13  -2 478.270 36.3973   1
  -2 -13   2 458.165 25.2796   2
  -2  13   2 467.236 25.0489   2
   2  13  -2 479.740 25.2868   2
   2  13  -2 515.926 33.9884   1
  -2  13   2 447.899 36.2901   1
  -1 -13   2 2683.16 126.428   1
   1 -13  -2 1974.20 119.386   3
   1 -13  -2 1932.22 128.102   1
   1  13  -2 2654.88 119.377   2
  -1  13   2 2010.32 127.214   1
  -1  13   2 2048.73 119.196   2
   1  13  -2 2444.60 125.145   1
   0 -13  -2 723.908 51.3357   1
   0 -13   2 899.863 41.9969   2
   0 -13  -2 780.856 41.9819   3
   0  13   2 692.600 41.8609   2
   0  13   2 698.321 51.0362   1
   0  13  -2 882.787 41.9862   2
   1 -13   2 1092.01 54.8317   2
  -1 -13  -2 976.605 54.8263   3
  -1 -13  -2 973.677 65.2594   1
  -1  13  -2 1000.95 62.7748   1
   1  13   2 1010.55 54.7827   2
   1  13   2 986.592 65.7924   1
  -1  13  -2 1133.67 63.5162   1
  -1  13  -2 1050.28 54.8133   2
  -2 -13  -2 54.6567 4.19101   3
  -2 -13  -2 50.6154 16.8291   1
   2 -13   2 57.6824 4.27503   2
   2  13   2 44.5635 16.7634   1
  -2  13  -2 55.6859 15.7193   1
   2  13   2 52.5680 4.15043   2
  -3 -13  -2 449.290 39.1961   1
   3 -13   2 450.908 38.2721   1
  -3 -13  -2 456.422 25.3219   3
   3 -13   2 461.227 25.2442   2
   3  13   2 480.156 25.2560   2
  -3  13  -2 482.343 40.0529   1
   3  13   2 481.586 41.5677   1
  -4 -13  -2 151.144 29.0979   1
  -4 -13  -2 160.738 9.94637   3
   4 -13   2 213.663 28.6807   1
   4 -13   2 146.852 9.79275   2
  -4  13  -2 166.535 30.5668   1
   4  13   2 166.553 30.3736   1
   4  13   2 187.043 9.95621   2
   5 -13   2 259.328 14.6168   2
  -5 -13  -2 221.532 48.1581   1
   5  13   2 242.451 33.3676   1
   5  13   2 258.198 14.6335   2
   6 -13   2 32.1336 3.69458   2
   6  13   2 25.7592 3.83477   2
   7 -13   2 12.9312 3.53618   2
   7  13   2 8.68722 3.54570   2
   8 -13   2 32.2221 4.60804   2
   8  13   2 36.5526 5.27169   2
   9 -13   2 45.8221 5.57597   2
   9  13   2 37.5036 5.87759   2
  10 -14  -2 46.7452 5.26764   2
  10  14  -2 38.3731 5.01942   2
  -9 -14   2 3.83503 4.40540   3
   9 -14  -2 4.80360 2.84010   2
   8 -14  -2 65.7576 5.31559   2
  -8 -14   2 62.9937 7.11860   3
   8  14  -2 83.3155 6.04566   2
  -7 -14   2 26.2070 4.14302   3
  -7 -14   2 38.4901 29.5635   1
   7 -14  -2 33.4818 3.59433   2
   7 -14  -2 75.9828 21.4549   1
   7  14  -2 37.3549 4.26909   2
  -7  14   2 28.4403 21.3461   1
   6 -14  -2 182.740 10.4721   2
  -6 -14   2 181.264 27.3591   1
   6 -14  -2 230.345 34.0317   1
  -6 -14   2 177.566 11.2980   3
   6  14  -2 195.596 10.8768   2
  -6  14   2 168.815 30.8444   1
   6  14  -2 206.450 33.9396   1
  -5 -14   2 135.251 21.8856   1
   5 -14  -2 145.128 7.63562   2
  -5 -14   2 135.958 8.36613   3
   5  14  -2 127.675 23.9895   1
  -5  14   2 136.048 23.0324   1
   5  14  -2 122.537 7.92721   2
   4 -14  -2 1147.55 65.4016   2
  -4 -14   2 1309.27 65.8361   3
  -4 -14   2 1287.17 76.8291   1
  -4  14   2 1243.08 79.1507   1
  -4  14   2 1166.65 79.5701   1
   4  14  -2 1175.93 65.6137   2
   4  14  -2 1258.61 78.6075   1
  -4  14   2 1276.87 65.4086   2
  -3 -14   2 167.990 10.0176   3
   3 -14  -2 172.426 9.65111   2
   3  14  -2 178.432 9.99832   2
  -3  14   2 209.872 24.7799   1
  -3  14   2 175.786 25.8320   1
  -3  14   2 181.331 9.63695   2
   3  14  -2 183.610 21.3335   1
  -2 -14   2 151.434 16.7116   1
   2 -14  -2 136.024 22.0458   1
  -2  14   2 147.697 20.0364   1
   2  14  -2 151.039 8.62161   2
   2  14  -2 137.174 17.4529   1
  -2  14   2 155.957 8.23796   2
  -1 -14   2 3966.54 166.410   1
   1 -14  -2 2711.25 158.049   3
   1 -14  -2 2575.66 166.936   1
  -1 -14   2 3394.05 158.029   2
  -1  14   2 2520.60 157.820   2
   1  14  -2 3357.87 158.010   2
   1  14  -2 2795.24 164.014   1
  -1  14   2 2525.40 166.201   1
   0 -14   2 636.113 33.2161   1
   0 -14  -2 425.218 23.3908   3
   0 -14   2 415.327 23.3373   2
   0 -14  -2 422.930 35.4948   1
   0  14   2 382.766 33.3592   1
   0  14  -2 423.474 23.3317   2
   0  14   2 394.672 23.2500   2
   1 -14   2 408.163 21.1994   2
  -1 -14  -2 365.174 21.1923   3
  -1 -14  -2 358.868 33.6372   1
   1  14   2 390.360 21.1302   2
   1  14   2 384.018 32.4724   1
  -1  14  -2 408.854 31.2394   1
  -1  14  -2 407.446 21.1744   2
  -1  14  -2 393.431 31.1858   1
  -2 -14  -2 2864.85 147.989   3
  -2 -14  -2 2811.29 160.356   1
   2 -14   2 2848.73 147.918   2
   2  14   2 2740.89 147.901   2
  -2  14  -2 2699.38 158.142   1
   2  14   2 2755.91 159.666   1
   3 -14   2 101.378 6.12213   2
  -3 -14  -2 136.296 22.1032   1
   3 -14   2 71.5285 17.9287   1
  -3 -14  -2 92.5989 6.20566   3
   3  14   2 86.5738 19.1127   1
  -3  14  -2 81.6772 19.4811   1
   3  14   2 95.0277 6.08335   2
   4 -14   2 268.752 15.2064   2
  -4 -14  -2 288.735 32.4599   1
  -4 -14  -2 271.849 15.4048   3
   4  14   2 270.516 15.2324   2
   4  14   2 268.921 31.6215   1
   5 -14   2 51.7390 4.89713   2
  -5 -14  -2 71.7801 26.7652   1
   5  14   2 61.1636 5.13616   2
   5  14   2 67.3018 22.3287   1
   6 -14   2 148.073 9.69797   2
   6  14   2 152.457 9.69858   2
   7 -14   2 79.1592 6.65627   2
   7  14   2 65.2583 6.56729   2
   8 -14   2 27.2879 4.75262   2
   8  14   2 27.2605 4.40386   2
   9 -14   2 4.80153 5.24338   2
   9  14   2 9.13327 5.25051   2
  10 -15  -2 5.30790 3.28871   2
  10  15  -2 6.77966 3.93519   2
   9 -15  -2 76.9401 6.24033   2
  -9 -15   2 76.0918 8.26268   3
   9  15  -2 80.8278 6.89644   2
   8 -15  -2 65.5028 5.14931   2
  -8 -15   2 64.0666 7.21111   3
   8  15  -2 72.1578 5.97575   2
   7 -15  -2 149.026 28.9271   1
  -7 -15   2 113.923 8.78304   3
   7 -15  -2 124.246 7.49627   2
   7  15  -2 124.796 8.08838   2
  -7  15   2 130.730 28.9644   1
   6 -15  -2 228.828 12.6590   2
   6 -15  -2 267.840 32.2447   1
  -6 -15   2 215.337 29.5733   1
  -6 -15   2 242.756 13.5568   3
  -6  15   2 207.031 38.7572   1
   6  15  -2 209.924 33.7321   1
   6  15  -2 218.789 12.9502   2
  -5 -15   2 338.776 32.3564   1
  -5 -15   2 311.048 18.2011   3
   5 -15  -2 331.644 17.6668   2
  -5  15   2 360.319 34.8408   1
   5  15  -2 324.682 17.9015   2
   5  15  -2 314.972 33.8175   1
  -4 -15   2 107.603 6.95857   3
   4 -15  -2 111.712 6.25761   2
  -4 -15   2 141.086 21.8993   1
  -4  15   2 108.950 6.23637   2
   4  15  -2 126.033 22.4483   1
  -4  15   2 117.997 21.6675   1
   4  15  -2 101.232 6.58229   2
  -4  15   2 131.142 23.1915   1
   3 -15  -2 1088.33 56.6182   2
  -3 -15   2 1046.30 56.9033   3
  -3  15   2 1091.63 68.9455   1
  -3  15   2 1050.95 56.5976   2
   3  15  -2 1050.01 56.8378   2
  -3  15   2 1064.62 68.5390   1
   3  15  -2 1083.41 66.3968   1
  -2 -15   2 2549.17 149.047   1
   2 -15  -2 2740.92 152.719   1
   2  15  -2 2738.50 141.599   2
  -2  15   2 2651.93 151.478   1
   2  15  -2 2606.48 148.514   1
  -2  15   2 2726.32 141.413   2
   1 -15  -2 302.673 30.7415   1
   1 -15  -2 295.485 17.3147   3
  -1 -15   2 481.286 28.7986   1
   1  15  -2 389.483 27.2954   1
  -1  15   2 269.744 17.0338   2
  -1  15   2 274.924 27.8015   1
   0 -15   2 124.351 6.11232   2
   0 -15   2 99.6390 15.3785   1
   0 -15  -2 91.6387 18.9777   1
   0 -15  -2 94.2139 6.07474   3
   0  15  -2 129.554 17.0305   1
   0  15   2 102.180 18.6649   1
   0  15   2 78.3655 5.84386   2
  -1 -15  -2 134.923 7.39955   3
  -1 -15  -2 115.325 19.8482   1
   1  15   2 114.671 7.18429   2
   1  15   2 124.709 19.9082   1
  -2 -15  -2 325.451 33.7066   1
   2 -15   2 292.168 16.3192   2
  -2 -15  -2 285.323 16.3728   3
   2  15   2 305.132 16.2793   2
   2  15   2 295.634 30.2065   1
  -2  15  -2 290.913 29.5462   1
   3 -15   2 725.078 38.9702   2
  -3 -15  -2 715.974 39.0609   3
  -3 -15  -2 766.037 57.6937   1
   3 -15   2 699.475 51.5980   1
  -3  15  -2 733.961 54.3552   1
   3  15   2 773.598 39.0506   2
   3  15   2 641.710 56.0733   1
  -4 -15  -2 221.982 38.4141   1
   4 -15   2 212.928 12.7780   2
  -4 -15  -2 227.993 13.0459   3
   4  15   2 230.328 12.9625   2
   4  15   2 246.816 31.1320   1
  -5 -15  -2 24.9047 3.42182   3
   5 -15   2 23.1520 3.15192   2
  -5 -15  -2 36.8756 28.0038   1
   5  15   2 57.2440 21.9317   1
   5  15   2 20.7218 3.25463   2
   6 -15   2 149.816 9.75890   2
   6  15   2 154.602 9.82715   2
   7 -15   2 22.4713 3.73337   2
   7  15   2 13.1462 3.79116   2
   8 -15   2 13.2179 3.80856   2
   8  15   2 10.2613 3.97046   2
   9 -15   2 34.3233 6.49737   2
   9  15   2 35.4949 5.24129   2
  10  16  -2 21.7325 4.27652   2
  -9 -16   2 26.9526 5.26090   3
   9 -16  -2 43.0722 4.55106   2
   9  16  -2 39.4996 4.63698   2
  -8 -16   2 169.665 11.7686   3
   8 -16  -2 172.704 10.4442   2
   8  16  -2 179.440 10.9012   2
   7 -16  -2 80.6044 5.52238   2
   7 -16  -2 108.963 37.8130   1
  -7 -16   2 93.3518 7.06251   3
   7  16  -2 72.0822 6.21397   2
  -7  16   2 116.322 27.4371   1
  -6 -16   2 116.981 23.8047   1
   6 -16  -2 55.4652 3.94037   2
  -6 -16   2 47.0291 5.19872   3
  -6  16   2 76.0416 24.1280   1
   6  16  -2 53.5379 18.6974   1
   6  16  -2 47.9353 4.59305   2
   5 -16  -2 231.009 12.9279   2
  -5 -16   2 227.753 13.5868   3
  -5 -16   2 241.469 27.5877   1
   5  16  -2 232.512 13.2394   2
  -5  16   2 228.184 33.9333   1
   5  16  -2 255.990 29.6676   1
  -5  16   2 247.879 12.9471   2
  -4 -16   2 215.005 11.5039   3
   4 -16  -2 211.046 10.9393   2
  -4 -16   2 205.334 25.2829   1
  -4  16   2 166.834 27.1006   1
   4  16  -2 184.607 11.2465   2
  -4  16   2 196.155 10.9062   2
  -4  16   2 198.245 25.3456   1
   4  16  -2 193.353 23.1605   1
   3 -16  -2 1097.17 55.5660   2
  -3 -16   2 1102.58 55.8884   3
  -3  16   2 1027.36 67.2564   1
   3  16  -2 1060.50 55.8140   2
  -3  16   2 1028.66 55.5449   2
  -3  16   2 1021.57 67.6275   1
   3  16  -2 950.686 66.4342   1
  -2 -16   2 1771.67 102.949   1
   2 -16  -2 1781.23 107.319   1
  -2  16   2 1782.30 94.8608   2
   2  16  -2 1803.79 95.0720   2
   2  16  -2 1787.06 103.264   1
  -2  16   2 1811.69 105.714   1
  -1 -16   2 359.148 16.5751   2
  -1 -16   2 271.917 25.0379   1
   1 -16  -2 304.882 16.6313   3
   1 -16  -2 287.784 31.1746   1
   1  16  -2 331.682 16.5790   2
   1  16  -2 279.354 25.1693   1
  -1  16   2 265.428 16.2791   2
  -1  16   2 252.425 29.0642   1
   0 -16   2 1257.00 73.1914   1
   0 -16  -2 1141.38 76.2255   1
   0 -16  -2 1220.76 64.5479   3
   0 -16   2 1185.97 64.4480   2
   0  16   2 1231.23 75.6816   1
   0  16  -2 1313.65 72.8222   1
   0  16  -2 1166.69 64.4368   2
   0  16   2 1188.65 64.3919   2
  -1 -16  -2 1303.51 89.1767   1
  -1 -16  -2 1370.26 75.5828   3
   1 -16   2 1556.23 75.5444   2
   1  16   2 1353.59 87.2167   1
  -1  16  -2 1395.12 83.8870   1
  -1  16  -2 1467.59 75.5401   2
  -1  16  -2 1573.33 86.1016   1
   1  16   2 1323.05 75.4463   2
   2 -16   2 198.453 11.0616   2
  -2 -16  -2 213.879 11.1622   3
  -2 -16  -2 172.374 24.3722   1
  -2  16  -2 165.800 24.8930   1
  -2  16  -2 172.018 24.1607   1
  -2  16  -2 181.863 10.9777   2
   2  16   2 195.140 27.6658   1
   2  16   2 202.141 10.9940   2
  -3 -16  -2 348.969 19.3455   3
   3 -16   2 352.846 33.1996   1
   3 -16   2 329.815 19.1573   2
  -3 -16  -2 329.501 36.3639   1
   3  16   2 352.569 19.2131   2
   3  16   2 377.681 38.0592   1
  -3  16  -2 394.876 36.1756   1
   4 -16   2 122.751 7.50717   2
  -4 -16  -2 153.727 26.2469   1
  -4 -16  -2 117.469 7.69142   3
   4  16   2 103.108 23.5020   1
   4  16   2 108.760 7.43241   2
  -5 -16  -2 462.198 25.8201   3
   5 -16   2 446.172 25.4714   2
   5  16   2 479.576 48.9959   1
   5  16   2 480.218 25.7186   2
   6 -16   2 11.3303 3.09588   2
   6  16   2 9.98595 3.26847   2
   7 -16   2 90.1229 6.98653   2
   7  16   2 81.5434 7.76781   2
   8 -16   2 22.3328 4.54086   2
   8  16   2 17.5918 4.52973   2
   9 -16   2 1.33499 4.03694   2
   9  16   2 1.90975 4.88830   2
  10  17  -2 4.38494 3.80736   2
  -9 -17   2 22.4891 5.01135   3
   9 -17  -2 24.7376 3.37795   2
   9  17  -2 24.5562 3.92290   2
  -8 -17   2 76.8388 7.47546   3
   8 -17  -2 65.6096 5.39831   2
   8  17  -2 76.5763 6.25523   2
   7 -17  -2 48.7264 4.17522   2
   7 -17  -2 60.4366 23.9541   1
  -7 -17   2 54.9956 6.01949   3
   7  17  -2 48.1075 4.78716   2
  -7  17   2 63.4316 23.4253   1
  -6 -17   2 695.990 52.2126   1
   6 -17  -2 547.744 30.5842   2
  -6 -17   2 567.734 31.3254   3
   6  17  -2 547.525 30.8751   2
  -6  17   2 577.760 51.4167   1
   6  17  -2 549.753 52.7102   1
  -5 -17   2 383.090 34.7688   1
  -5 -17   2 370.378 19.9690   3
   5 -17  -2 385.448 19.3515   2
  -5  17   2 358.194 19.3258   2
  -5  17   2 332.360 38.7765   1
   5  17  -2 298.139 37.3102   1
  -5  17   2 347.019 39.1144   1
   5  17  -2 338.389 19.6023   2
   4 -17  -2 30.1646 2.42783   2
  -4 -17   2 42.3402 16.0231   1
  -4 -17   2 30.3770 3.37458   3
  -4  17   2 29.5165 15.0855   1
   4  17  -2 13.4289 14.9813   1
  -4  17   2 30.7662 15.9278   1
  -4  17   2 24.5290 2.35359   2
   4  17  -2 21.7633 2.53232   2
   3 -17  -2 1027.88 55.4566   2
  -3 -17   2 1035.67 55.7943   3
  -3  17   2 1085.34 70.0978   1
  -3  17   2 1089.73 68.0808   1
  -3  17   2 1021.81 55.4385   2
   3  17  -2 1080.74 55.7190   2
   3  17  -2 975.669 66.9253   1
  -2 -17   2 739.465 48.4537   1
   2 -17  -2 758.720 52.0410   1
   2 -17  -2 770.698 39.4482   3
   2  17  -2 705.376 48.6143   1
  -2  17   2 700.658 39.0222   2
  -2  17   2 737.345 51.7829   1
   2  17  -2 726.954 39.2819   2
  -1 -17   2 34.8986 11.7859   1
   1 -17  -2 5.05926 1.95230   3
   1 -17  -2 -3.3362 15.0854   1
  -1  17   2 1.16024 12.2136   1
  -1  17   2 11.4021 1.58717   2
   1  17  -2 27.3679 11.5754   1
   0 -17  -2 887.808 47.3259   3
   0 -17   2 882.675 56.1347   1
   0 -17   2 869.252 47.1818   2
   0 -17  -2 892.674 59.9559   1
   0  17  -2 794.155 47.1615   2
   0  17   2 839.360 47.1060   2
   0  17   2 834.922 58.5186   1
   0  17  -2 1141.64 58.9199   1
  -1 -17  -2 598.230 48.0202   1
  -1 -17  -2 653.640 36.6079   3
   1  17   2 680.316 36.4761   2
  -1  17  -2 740.630 48.2650   1
  -1  17  -2 803.652 49.1156   1
   1  17   2 631.549 48.5914   1
   2 -17   2 115.958 7.02943   2
  -2 -17  -2 124.458 7.21342   3
  -2 -17  -2 138.841 25.0640   1
   2  17   2 110.565 6.95084   2
  -2  17  -2 141.994 22.5696   1
  -2  17  -2 103.471 6.94585   2
  -2  17  -2 117.445 21.2100   1
   2  17   2 122.421 22.9009   1
  -3 -17  -2 103.047 21.2277   1
  -3 -17  -2 107.292 6.60215   3
   3 -17   2 99.0802 6.31742   2
   3  17   2 92.8042 6.29668   2
   3  17   2 91.0039 21.1705   1
  -3  17  -2 103.831 22.6980   1
   4 -17   2 928.442 49.1564   2
  -4 -17  -2 932.313 49.3665   3
  -4 -17  -2 928.493 77.2868   1
   4  17   2 917.301 49.2196   2
   4  17   2 852.796 70.8638   1
  -5 -17  -2 142.246 9.90746   3
   5 -17   2 149.402 9.53985   2
   5  17   2 168.280 9.91924   2
   5  17   2 182.144 39.3904   1
   6 -17   2 28.4080 3.73927   2
   6  17   2 31.6765 4.08577   2
   7 -17   2 84.7222 7.16630   2
   7  17   2 80.3797 7.18961   2
   8 -17   2 30.6491 4.53754   2
   8  17   2 39.8091 5.07834   2
   9 -17   2 -3.6986 5.04013   2
   9  17   2 3.48216 4.35426   2
  10  18  -2 4.33775 3.65523   2
  -9 -18   2 29.8696 5.54439   3
   9 -18  -2 37.5584 4.39956   2
   9  18  -2 42.8025 5.34278   2
   8 -18  -2 103.967 7.34695   2
  -8 -18   2 114.500 9.09024   3
   8  18  -2 109.981 7.67782   2
   7 -18  -2 10.4405 2.24438   2
  -7 -18   2 7.33273 3.46391   3
   7  18  -2 13.7337 2.90689   2
  -7  18   2 25.5950 21.0479   1
  -6 -18   2 332.211 19.4489   3
   6 -18  -2 331.202 18.6211   2
  -6 -18   2 359.533 37.2020   1
   6  18  -2 348.306 43.0812   1
  -6  18   2 359.093 39.7866   1
   6  18  -2 337.000 18.9111   2
  -6  18   2 354.026 18.6682   2
  -5 -18   2 803.193 59.5413   1
   5 -18  -2 799.389 42.3323   2
  -5 -18   2 747.491 42.8492   3
  -5  18   2 788.075 58.5196   1
  -5  18   2 829.346 42.3467   2
   5  18  -2 772.639 42.5941   2
  -5  18   2 809.930 60.7100   1
   5  18  -2 812.523 57.5956   1
   4 -18  -2 1134.54 58.1848   2
  -4 -18   2 1160.08 58.6778   3
  -4 -18   2 1119.35 70.5349   1
   4  18  -2 1053.50 71.2327   1
  -4  18   2 1123.03 58.1657   2
   4  18  -2 1065.41 58.4320   2
  -4  18   2 958.430 75.5220   1
  -4  18   2 1084.90 72.1479   1
  -3 -18   2 363.187 20.1961   3
   3 -18  -2 352.130 19.7662   2
  -3  18   2 374.657 19.7559   2
   3  18  -2 373.513 20.0793   2
  -3  18   2 360.360 36.8128   1
   3  18  -2 393.898 32.4949   1
   2 -18  -2 162.570 9.54053   3
  -2 -18   2 177.448 19.5472   1
   2 -18  -2 196.944 24.4038   1
  -2  18   2 160.729 8.93143   2
  -2  18   2 161.376 22.6007   1
   2  18  -2 147.287 9.26157   2
   2  18  -2 165.429 21.2622   1
  -1 -18   2 780.669 51.4126   1
   1 -18  -2 815.651 56.8960   1
   1 -18  -2 770.064 41.3863   3
  -1 -18   2 766.890 41.2246   2
   1  18  -2 748.725 50.6418   1
   1  18  -2 777.361 41.2284   2
  -1  18   2 750.867 41.0354   2
  -1  18   2 763.205 54.8709   1
   0 -18  -2 405.370 35.1319   1
   0 -18   2 406.049 21.9737   2
   0 -18   2 449.846 32.2455   1
   0 -18  -2 418.820 22.1003   3
   0  18  -2 399.278 33.4072   1
   0  18   2 371.087 36.2941   1
   0  18  -2 391.034 22.0000   2
   0  18   2 399.140 21.8743   2
   1 -18   2 1293.21 66.4715   2
  -1 -18  -2 1247.08 82.7709   1
  -1 -18  -2 1243.32 66.5784   3
  -1  18  -2 1239.91 66.4551   2
  -1  18  -2 1209.20 77.2692   1
   1  18   2 1212.93 80.3861   1
  -1  18  -2 1197.93 76.9176   1
   1  18   2 1310.33 66.4679   2
   2 -18   2 213.247 12.1286   2
  -2 -18  -2 222.649 12.2573   3
  -2 -18  -2 213.039 28.9379   1
   2  18   2 211.859 12.0617   2
  -2  18  -2 229.594 29.8465   1
   2  18   2 181.907 27.6337   1
  -2  18  -2 222.947 25.9637   1
  -2  18  -2 214.299 12.1021   2
  -3 -18  -2 -19.029 15.8522   1
  -3 -18  -2 6.21090 2.24209   3
   3 -18   2 9.68155 2.18631   2
  -3  18  -2 9.93466 15.0045   1
   3  18   2 8.84921 2.11820   2
   3  18   2 3.51880 14.0168   1
   4 -18   2 22.3841 2.88352   2
  -4 -18  -2 22.0020 17.3349   1
   4  18   2 47.9901 21.1613   1
  -5 -18  -2 38.2028 4.12802   3
   5 -18   2 33.7602 3.65326   2
   5  18   2 27.7915 3.74612   2
   5  18   2 15.1588 25.4377   1
   6 -18   2 168.267 10.7104   2
   6  18   2 174.745 11.0063   2
   7 -18   2 184.691 11.3719   2
   7  18   2 168.355 11.4836   2
   8 -18   2 40.4744 5.47137   2
   8  18   2 42.9789 5.82828   2
   9 -18   2 14.4720 5.30838   2
   9  18   2 20.1068 5.43250   2
  10  19  -2 21.2012 4.46607   2
  -9 -19   2 0.37259 4.48770   3
   9 -19  -2 5.23170 3.35484   2
   9  19  -2 9.59681 3.49838   2
  -8 -19   2 67.7628 7.41509   3
   8 -19  -2 59.1017 4.99077   2
   8  19  -2 52.1701 5.84328   2
  -7 -19   2 92.3372 7.29328   3
   7 -19  -2 85.7484 5.82349   2
  -7  19   2 84.1625 27.3627   1
   7  19  -2 80.8015 6.42071   2
   6 -19  -2 2.23977 1.75617   2
  -6 -19   2 1.90601 2.95820   3
  -6 -19   2 31.7792 20.3490   1
   6  19  -2 12.7416 18.8927   1
  -6  19   2 9.18442 18.4614   1
  -6  19   2 19.9436 17.0277   1
  -6  19   2 3.44529 1.67923   2
   6  19  -2 1.59612 2.19112   2
  -5 -19   2 321.871 19.6324   3
   5 -19  -2 339.296 19.0447   2
  -5 -19   2 453.957 39.2215   1
   5  19  -2 346.912 38.5538   1
  -5  19   2 391.509 38.2603   1
  -5  19   2 365.872 42.9043   1
   5  19  -2 330.967 19.3516   2
  -5  19   2 368.037 19.0478   2
  -4 -19   2 414.060 21.2547   3
  -4 -19   2 432.347 35.1427   1
   4 -19  -2 412.416 20.7229   2
  -4  19   2 346.983 38.2819   1
   4  19  -2 312.228 36.1103   1
  -4  19   2 360.486 40.9864   1
   4  19  -2 364.375 20.9349   2
  -4  19   2 375.872 20.6696   2
  -3 -19   2 57.6934 4.48395   3
   3 -19  -2 64.5006 3.77292   2
   3  19  -2 48.7925 4.30265   2
  -3  19   2 54.7016 3.65238   2
   3  19  -2 74.7577 17.1373   1
  -3  19   2 46.7829 15.7611   1
   2 -19  -2 112.299 21.7642   1
  -2 -19   2 100.002 15.3829   1
   2 -19  -2 85.8335 5.99752   3
   2  19  -2 82.7515 5.63343   2
   2  19  -2 108.547 18.5454   1
  -2  19   2 84.1903 18.6655   1
  -2  19   2 86.5591 5.20542   2
   1 -19  -2 1664.05 88.6439   3
  -1 -19   2 1711.08 99.2160   1
   1 -19  -2 1593.82 101.711   1
  -1 -19   2 1597.27 88.5416   2
   1  19  -2 1691.59 88.5152   2
  -1  19   2 1655.94 101.640   1
  -1  19   2 1676.18 88.3697   2
   1  19  -2 1732.05 98.6232   1
   0 -19   2 800.910 43.6249   2
   0 -19   2 852.047 53.2957   1
   0 -19  -2 841.588 57.3096   1
   0 -19  -2 866.184 43.7929   3
   0  19   2 803.823 43.5211   2
   0  19  -2 780.765 53.5140   1
   0  19   2 795.124 57.7259   1
   0  19  -2 787.335 43.6424   2
  -1 -19  -2 575.546 30.1110   3
  -1 -19  -2 576.878 44.9994   1
   1 -19   2 556.849 29.9789   2
   1  19   2 540.880 29.9084   2
  -1  19  -2 537.708 29.9273   2
  -1  19  -2 590.308 43.3274   1
  -1  19  -2 558.163 41.7489   1
   1  19   2 526.222 45.3836   1
  -2 -19  -2 282.866 31.1186   1
   2 -19   2 316.258 17.1148   2
  -2 -19  -2 325.785 17.2344   3
   2  19   2 327.798 17.0886   2
  -2  19  -2 300.676 17.0517   2
   2  19   2 292.470 34.3486   1
  -2  19  -2 285.607 31.0544   1
  -2  19  -2 288.708 33.1521   1
  -3 -19  -2 415.794 39.1017   1
  -3 -19  -2 427.282 23.0559   3
   3 -19   2 396.442 22.8547   2
  -3  19  -2 394.309 39.4249   1
  -3  19  -2 429.938 22.8243   2
   3  19   2 453.168 40.9724   1
   3  19   2 421.236 22.8900   2
  -3  19  -2 416.251 40.2034   1
  -4 -19  -2 227.284 13.8516   3
   4 -19   2 243.155 13.6544   2
  -4 -19  -2 263.192 42.0038   1
   4  19   2 243.084 13.7292   2
   4  19   2 244.618 38.7548   1
  -5 -19  -2 308.702 17.4555   3
   5 -19   2 297.521 16.9952   2
   5  19   2 293.631 17.0369   2
   6 -19   2 18.4258 3.35412   2
   6  19   2 16.4624 3.55850   2
   7 -19   2 90.0275 7.71453   2
   7  19   2 102.485 8.58149   2
   8 -19   2 15.0927 3.91700   2
   8  19   2 15.3170 4.31259   2
 -10 -20   2 6.02439 5.14534   3
  10  20  -2 5.19427 4.10041   2
  -9 -20   2 43.5206 6.29799   3
   9 -20  -2 44.0889 5.41338   2
   9  20  -2 56.3965 5.88347   2
   8 -20  -2 20.2229 3.16280   2
  -8 -20   2 25.6533 4.58723   3
   8  20  -2 21.4578 3.73796   2
  -7 -20   2 188.177 11.7214   3
   7 -20  -2 172.607 10.4319   2
   7  20  -2 175.438 10.9907   2
  -7  20   2 178.245 34.1976   1
  -7  20   2 180.248 10.4582   2
  -7  20   2 201.002 32.8070   1
   6 -20  -2 49.4583 3.94852   2
  -6 -20   2 79.7303 24.7517   1
  -6 -20   2 60.9762 5.51210   3
   6  20  -2 53.0759 23.2530   1
   6  20  -2 47.1262 4.62922   2
  -6  20   2 54.2375 20.0450   1
  -6  20   2 51.7138 22.8292   1
  -6  20   2 46.0967 3.80746   2
  -5 -20   2 89.0029 6.52065   3
  -5 -20   2 146.742 24.8691   1
   5 -20  -2 96.8470 5.62884   2
  -5  20   2 109.798 24.2776   1
   5  20  -2 125.185 26.7218   1
   5  20  -2 80.0840 5.94706   2
  -5  20   2 90.9803 20.9160   1
  -5  20   2 89.4089 5.51783   2
  -4 -20   2 191.359 10.9509   3
   4 -20  -2 190.124 10.3063   2
  -4 -20   2 169.476 25.9140   1
  -4  20   2 193.119 25.1487   1
  -4  20   2 178.225 10.2449   2
  -4  20   2 163.464 28.5122   1
   4  20  -2 184.981 24.8534   1
   4  20  -2 190.154 10.6619   2
  -3 -20   2 363.500 20.5554   3
   3 -20  -2 376.318 20.1336   2
  -3  20   2 387.238 37.8206   1
   3  20  -2 376.678 20.4189   2
  -3  20   2 371.953 20.1172   2
   3  20  -2 377.468 33.2932   1
   2 -20  -2 870.905 44.9440   3
  -2 -20   2 856.346 54.6562   1
   2 -20  -2 890.037 59.1816   1
   2  20  -2 819.531 44.6886   2
  -2  20   2 813.022 61.3296   1
   2  20  -2 776.977 56.1619   1
  -2  20   2 820.335 44.4808   2
  -1 -20   2 224.249 24.3304   1
   1 -20  -2 229.013 13.2609   3
  -1 -20   2 223.231 13.0397   2
   1 -20  -2 245.486 28.1074   1
  -1  20   2 235.178 12.7960   2
  -1  20   2 246.076 27.0631   1
   1  20  -2 222.192 24.5457   1
   1  20  -2 238.824 13.0208   2
   0 -20   2 882.590 54.8897   1
   0 -20  -2 845.370 58.9473   1
   0 -20  -2 828.943 44.0972   3
   0 -20   2 772.231 43.8379   2
   0  20   2 823.315 43.7851   2
   0  20   2 819.742 59.4283   1
   0  20  -2 801.630 43.8374   2
   0  20  -2 810.441 55.4852   1
   1 -20   2 342.782 18.9198   2
  -1 -20  -2 360.812 33.6113   1
  -1 -20  -2 347.955 19.0512   3
   1  20   2 373.774 33.7713   1
  -1  20  -2 331.745 18.8784   2
   1  20   2 326.150 18.8349   2
  -1  20  -2 380.317 32.6249   1
  -1  20  -2 354.348 32.5095   1
   2 -20   2 142.870 8.19241   2
  -2 -20  -2 130.670 24.7690   1
  -2 -20  -2 132.214 8.31410   3
  -2  20  -2 135.845 8.09615   2
   2  20   2 138.310 26.2945   1
  -2  20  -2 102.822 19.8994   1
   2  20   2 138.887 8.15894   2
  -2  20  -2 144.299 23.2463   1
  -3 -20  -2 300.106 17.1274   3
   3 -20   2 294.532 16.8835   2
  -3 -20  -2 353.077 44.4649   1
  -3  20  -2 292.375 37.0954   1
   3  20   2 315.071 34.5530   1
   3  20   2 298.821 16.9192   2
  -3  20  -2 313.215 16.8826   2
  -3  20  -2 314.260 33.9674   1
  -4 -20  -2 196.624 29.4970   1
   4 -20   2 187.185 10.7017   2
  -4 -20  -2 183.890 10.9242   3
   4  20   2 171.897 37.6776   1
   4  20   2 165.983 10.6241   2
  -5 -20  -2 122.312 9.02048   3
   5 -20   2 142.332 8.64618   2
   5  20   2 125.215 8.55976   2
   6 -20   2 111.513 8.16264   2
   6  20   2 119.009 8.30810   2
   7 -20   2 32.1416 4.23014   2
   7  20   2 28.9829 4.61666   2
   8 -20   2 71.2735 8.32014   2
   8  20   2 62.6345 7.98476   2
 -10 -21   2 47.7880 7.08793   3
  10  21  -2 48.3009 5.46000   2
   9 -21  -2 34.1824 3.89904   2
  -9 -21   2 36.5536 5.78293   3
  -9  21   2 40.0480 4.45827   2
   9  21  -2 38.5611 4.74123   2
   8 -21  -2 26.4832 3.56919   2
  -8 -21   2 32.5107 5.09105   3
  -8  21   2 34.4614 4.27163   2
   8  21  -2 43.0020 4.30015   2
   7 -21  -2 141.594 8.45514   2
  -7 -21   2 146.990 9.72993   3
  -7  21   2 130.819 8.26333   2
  -7  21   2 106.211 30.8898   1
   7  21  -2 130.684 8.84723   2
  -7  21   2 123.652 27.8795   1
  -6 -21   2 619.695 50.2006   1
  -6 -21   2 566.236 30.8755   3
   6 -21  -2 573.668 30.1238   2
   6  21  -2 532.380 51.9322   1
   6  21  -2 546.178 30.3911   2
  -6  21   2 560.427 30.1379   2
  -6  21   2 537.458 58.2090   1
  -6  21   2 504.310 53.8447   1
  -5 -21   2 135.135 8.86542   3
   5 -21  -2 144.554 8.09135   2
  -5 -21   2 151.337 28.1570   1
   5  21  -2 160.230 29.4338   1
  -5  21   2 140.166 8.07736   2
   5  21  -2 138.218 8.47950   2
  -5  21   2 148.654 31.0736   1
  -5  21   2 141.546 26.2758   1
  -4 -21   2 525.517 40.4326   1
   4 -21  -2 484.169 25.9492   2
  -4 -21   2 491.818 26.4782   3
   4  21  -2 483.398 41.9398   1
  -4  21   2 471.168 25.9125   2
  -4  21   2 481.741 44.8857   1
   4  21  -2 473.341 26.1959   2
  -4  21   2 462.387 46.8949   1
   3 -21  -2 986.244 52.2502   2
  -3 -21   2 996.805 52.6097   3
   3  21  -2 945.686 64.3748   1
  -3  21   2 987.448 66.4904   1
   3  21  -2 993.365 52.4952   2
  -3  21   2 970.396 52.2075   2
  -2 -21   2 304.340 28.2436   1
   2 -21  -2 401.678 19.2779   3
   2 -21  -2 399.982 35.5054   1
  -2  21   2 331.013 34.5691   1
   2  21  -2 325.998 18.9209   2
  -2  21   2 329.297 18.6811   2
   2  21  -2 336.730 31.3692   1
   1 -21  -2 1688.58 101.526   1
  -1 -21   2 1631.08 85.6393   2
  -1 -21   2 1621.86 97.2431   1
   1 -21  -2 1644.38 85.8251   3
   1  21  -2 1559.63 96.0152   1
  -1  21   2 1569.98 85.4438   2
  -1  21   2 1591.82 99.6329   1
   1  21  -2 1573.94 85.5874   2
   0 -21  -2 269.484 31.8013   1
   0 -21  -2 274.253 15.2187   3
   0 -21   2 262.336 14.9584   2
   0 -21   2 269.944 26.1858   1
   0  21  -2 260.483 28.7730   1
   0  21   2 295.083 32.3387   1
   0  21   2 278.922 14.8604   2
   0  21  -2 259.809 14.9330   2
  -1 -21  -2 593.613 46.8142   1
[truncated: 695,085 more chars]
