# Supplementary material for: Planting the Seeds of a Decision Tree for Ionic Liquids: Steric and Electronic Impacts on Melting Points of Triarylphosponium Ionic Liquids
Source: J Phys Chem B. 2024 Jun 7;128(24):5895–907. doi: 10.1021/acs.jpcb.4c02196 (PMC11194809; doi:10.1021/acs.jpcb.4c02196)
Supplement: Supplementary file 2 — jp4c02196_si_002.zip [file jp4c02196_si_002.zip]

Archive with 15 entries (15 files):
- 2Me Iodo checkcif.pdf
- 2Me NTf2 checkcif.pdf
- 3Me Iodo checkcif.pdf
- 3Me NTf2 checkcif.pdf
- 4CF3 Iodo checkcif.pdf
- 4CF3 NTf2 checkcif.pdf
- 4F Iodo checkcif.pdf
- 4F NTf2 checkcif.pdf
- 4Me Iodo checkcif.pdf
- 4Me NTf2 checkcif.pdf
- 4MeO Br checkcif.pdf
- 4MeO Iodo Polymorph 1 checkcif.pdf
- 4MeO Iodo Polymorph 2 checkcif.pdf
- 4MeO NTf2 checkcif.pdf
- TFP Iodo checkcif.pdf
